# Supplementary material for: A simple retarding-potential time-of-flight mass spectrometer for electrospray propulsion diagnostics
Source: J Elect Propuls. 2023 Mar 31;2(1):13. doi: 10.1007/s44205-023-00045-y (PMC10066156; doi:10.1007/s44205-023-00045-y)
Supplement: Supplementary file 1 — Additional file 1. [file 44205_2023_45_MOESM1_ESM.zip]

Archive with 161 entries (138 files):
- Data and MATLAB Code/RP ToF-MS Data/
- Data and MATLAB Code/RP ToF-MS Data/1200.csv
- Data and MATLAB Code/RP ToF-MS Data/1250.csv
- Data and MATLAB Code/RP ToF-MS Data/1300.csv
- Data and MATLAB Code/RP ToF-MS Data/1350.csv
- Data and MATLAB Code/RP ToF-MS Data/1400.csv
- Data and MATLAB Code/RP ToF-MS Data/1450.csv
- Data and MATLAB Code/RP ToF-MS Data/1500.csv
- Data and MATLAB Code/RP ToF-MS Data/1550.csv
- Data and MATLAB Code/RP ToF-MS Data/1600.csv
- Data and MATLAB Code/RP ToF-MS Data/1650.csv
- Data and MATLAB Code/RP ToF-MS Data/1700.csv
- Data and MATLAB Code/RP ToF-MS Data/1750.csv
- Data and MATLAB Code/RP ToF-MS Data/1800.csv
- Data and MATLAB Code/RP ToF-MS Data/readme.txt
- Data and MATLAB Code/RP ToF-MS Data/RP ToF Matlab Code (html version)/
- Data and MATLAB Code/RP ToF-MS Data/RP ToF Matlab Code (html version)/RP_TOF_Data_Analysis.html
- Data and MATLAB Code/RP ToF-MS Data/RP ToF Matlab Code (html version)/RP_TOF_Data_Analysis.png
- Data and MATLAB Code/RP ToF-MS Data/RP ToF Matlab Code (html version)/RP_TOF_Data_Analysis_01.png
- Data and MATLAB Code/RP ToF-MS Data/RP ToF Matlab Code (html version)/RP_TOF_Data_Analysis_02.png
- Data and MATLAB Code/RP ToF-MS Data/RP ToF Matlab Code (html version)/RP_TOF_Data_Analysis_03.png
- Data and MATLAB Code/RP ToF-MS Data/RP ToF Matlab Code (html version)/RP_TOF_Data_Analysis_04.png
- Data and MATLAB Code/RP ToF-MS Data/RP ToF Matlab Code (html version)/RP_TOF_Data_Analysis_05.png
- Data and MATLAB Code/RP ToF-MS Data/RP_TOF_Composite_Spectrum.m
- Data and MATLAB Code/RP ToF-MS Data/RP_TOF_Data_Analysis.m
- Data and MATLAB Code/ToF-MS Data/
- Data and MATLAB Code/ToF-MS Data/279 Torr/
- Data and MATLAB Code/ToF-MS Data/279 Torr/0deg tof.csv
- Data and MATLAB Code/ToF-MS Data/279 Torr/0deg.csv
- Data and MATLAB Code/ToF-MS Data/279 Torr/10deg tof.csv
- Data and MATLAB Code/ToF-MS Data/279 Torr/-10deg tof.csv
- Data and MATLAB Code/ToF-MS Data/279 Torr/10deg.csv
- Data and MATLAB Code/ToF-MS Data/279 Torr/-10deg.csv
- Data and MATLAB Code/ToF-MS Data/279 Torr/15deg tof.csv
- Data and MATLAB Code/ToF-MS Data/279 Torr/-15deg tof.csv
- Data and MATLAB Code/ToF-MS Data/279 Torr/15deg.csv
- Data and MATLAB Code/ToF-MS Data/279 Torr/-15deg.csv
- Data and MATLAB Code/ToF-MS Data/279 Torr/20deg tof.csv
- Data and MATLAB Code/ToF-MS Data/279 Torr/-20deg tof.csv
- Data and MATLAB Code/ToF-MS Data/279 Torr/20deg.csv
- Data and MATLAB Code/ToF-MS Data/279 Torr/-20deg.csv
- Data and MATLAB Code/ToF-MS Data/279 Torr/25deg tof.csv
- Data and MATLAB Code/ToF-MS Data/279 Torr/-25deg tof.csv
- Data and MATLAB Code/ToF-MS Data/279 Torr/25deg.csv
- Data and MATLAB Code/ToF-MS Data/279 Torr/-25deg.csv
- Data and MATLAB Code/ToF-MS Data/279 Torr/5deg tof.csv
- Data and MATLAB Code/ToF-MS Data/279 Torr/-5deg tof.csv
- Data and MATLAB Code/ToF-MS Data/279 Torr/5deg.csv
- Data and MATLAB Code/ToF-MS Data/279 Torr/-5deg.csv
- Data and MATLAB Code/ToF-MS Data/279 Torr/Input Files/
- Data and MATLAB Code/ToF-MS Data/279 Torr/Input Files/V_RPA_avg GC08/
- Data and MATLAB Code/ToF-MS Data/279 Torr/Input Files/V_RPA_avg GC08/tof_279torr_flat_V_RP_avg.m
- Data and MATLAB Code/ToF-MS Data/279 Torr/Input Files/Vdeficit = 0/
- Data and MATLAB Code/ToF-MS Data/279 Torr/Input Files/Vdeficit = 0/tof_279torr_flat_vdeficit_0.m
- Data and MATLAB Code/ToF-MS Data/279 Torr/Input Files/Vdeficit GC 2021/
- Data and MATLAB Code/ToF-MS Data/279 Torr/Input Files/Vdeficit GC 2021/tof_279torr_vdeficit_GC2021.m
- Data and MATLAB Code/ToF-MS Data/385 Torr/
- Data and MATLAB Code/ToF-MS Data/385 Torr/0deg tof.csv
- Data and MATLAB Code/ToF-MS Data/385 Torr/0deg.csv
- Data and MATLAB Code/ToF-MS Data/385 Torr/10deg tof.csv
- Data and MATLAB Code/ToF-MS Data/385 Torr/-10deg tof.csv
- Data and MATLAB Code/ToF-MS Data/385 Torr/10deg.csv
- Data and MATLAB Code/ToF-MS Data/385 Torr/-10deg.csv
- Data and MATLAB Code/ToF-MS Data/385 Torr/15deg tof.csv
- Data and MATLAB Code/ToF-MS Data/385 Torr/-15deg tof.csv
- Data and MATLAB Code/ToF-MS Data/385 Torr/15deg.csv
- Data and MATLAB Code/ToF-MS Data/385 Torr/-15deg.csv
- Data and MATLAB Code/ToF-MS Data/385 Torr/20deg tof.csv
- Data and MATLAB Code/ToF-MS Data/385 Torr/-20deg tof.csv
- Data and MATLAB Code/ToF-MS Data/385 Torr/20deg.csv
- Data and MATLAB Code/ToF-MS Data/385 Torr/-20deg.csv
- Data and MATLAB Code/ToF-MS Data/385 Torr/25deg tof.csv
- Data and MATLAB Code/ToF-MS Data/385 Torr/-25deg tof.csv
- Data and MATLAB Code/ToF-MS Data/385 Torr/25deg.csv
- Data and MATLAB Code/ToF-MS Data/385 Torr/-25deg.csv
- Data and MATLAB Code/ToF-MS Data/385 Torr/30deg tof.csv
- Data and MATLAB Code/ToF-MS Data/385 Torr/30deg.csv
- Data and MATLAB Code/ToF-MS Data/385 Torr/5deg tof.csv
- Data and MATLAB Code/ToF-MS Data/385 Torr/-5deg tof.csv
- Data and MATLAB Code/ToF-MS Data/385 Torr/5deg.csv
- Data and MATLAB Code/ToF-MS Data/385 Torr/-5deg.csv
- Data and MATLAB Code/ToF-MS Data/385 Torr/Input Files/
- Data and MATLAB Code/ToF-MS Data/385 Torr/Input Files/V_RPA_avg GC08/
- Data and MATLAB Code/ToF-MS Data/385 Torr/Input Files/V_RPA_avg GC08/tof_385torr_flat_V_RP_avg.m
- Data and MATLAB Code/ToF-MS Data/385 Torr/Input Files/Vdeficit = 0/
- Data and MATLAB Code/ToF-MS Data/385 Torr/Input Files/Vdeficit = 0/tof_385torr_flat_vdeficit_0.m
- Data and MATLAB Code/ToF-MS Data/385 Torr/Input Files/Vdeficit GC 2021/
- Data and MATLAB Code/ToF-MS Data/385 Torr/Input Files/Vdeficit GC 2021/tof_385torr_vdeficit_GC2021.m
- Data and MATLAB Code/ToF-MS Data/500 Torr/
- Data and MATLAB Code/ToF-MS Data/500 Torr/0deg tof.csv
- Data and MATLAB Code/ToF-MS Data/500 Torr/0deg.csv
- Data and MATLAB Code/ToF-MS Data/500 Torr/10deg tof.csv
- Data and MATLAB Code/ToF-MS Data/500 Torr/-10deg tof.csv
- Data and MATLAB Code/ToF-MS Data/500 Torr/10deg.csv
- Data and MATLAB Code/ToF-MS Data/500 Torr/-10deg.csv
- Data and MATLAB Code/ToF-MS Data/500 Torr/15deg tof.csv
- Data and MATLAB Code/ToF-MS Data/500 Torr/-15deg tof.csv
- Data and MATLAB Code/ToF-MS Data/500 Torr/15deg.csv
- Data and MATLAB Code/ToF-MS Data/500 Torr/-15deg.csv
- Data and MATLAB Code/ToF-MS Data/500 Torr/20deg tof.csv
- Data and MATLAB Code/ToF-MS Data/500 Torr/-20deg tof.csv
- Data and MATLAB Code/ToF-MS Data/500 Torr/20deg.csv
- Data and MATLAB Code/ToF-MS Data/500 Torr/-20deg.csv
- Data and MATLAB Code/ToF-MS Data/500 Torr/25deg tof.csv
- Data and MATLAB Code/ToF-MS Data/500 Torr/-25deg tof.csv
- Data and MATLAB Code/ToF-MS Data/500 Torr/25deg.csv
- Data and MATLAB Code/ToF-MS Data/500 Torr/-25deg.csv
- Data and MATLAB Code/ToF-MS Data/500 Torr/30deg tof.csv
- Data and MATLAB Code/ToF-MS Data/500 Torr/-30deg tof.csv
- Data and MATLAB Code/ToF-MS Data/500 Torr/30deg.csv
- Data and MATLAB Code/ToF-MS Data/500 Torr/-30deg.csv
- Data and MATLAB Code/ToF-MS Data/500 Torr/-35deg tof.csv
- Data and MATLAB Code/ToF-MS Data/500 Torr/-35deg.csv
- Data and MATLAB Code/ToF-MS Data/500 Torr/5deg tof.csv
- Data and MATLAB Code/ToF-MS Data/500 Torr/-5deg tof.csv
- Data and MATLAB Code/ToF-MS Data/500 Torr/5deg.csv
- Data and MATLAB Code/ToF-MS Data/500 Torr/-5deg.csv
- Data and MATLAB Code/ToF-MS Data/500 Torr/Input Files/
- Data and MATLAB Code/ToF-MS Data/500 Torr/Input Files/V_RPA_avg GC08/
- Data and MATLAB Code/ToF-MS Data/500 Torr/Input Files/V_RPA_avg GC08/tof_500torr_flat_V_RP_avg.m
- Data and MATLAB Code/ToF-MS Data/500 Torr/Input Files/Vdeficit = 0/
- Data and MATLAB Code/ToF-MS Data/500 Torr/Input Files/Vdeficit = 0/tof_500torr_flat_vdeficit_0.m
- Data and MATLAB Code/ToF-MS Data/500 Torr/Input Files/Vdeficit GC 2021/
- Data and MATLAB Code/ToF-MS Data/500 Torr/Input Files/Vdeficit GC 2021/tof_500torr_vdeficit_GC2021.m
- Data and MATLAB Code/ToF-MS Data/656 Torr/
- Data and MATLAB Code/ToF-MS Data/656 Torr/0deg tof.csv
- Data and MATLAB Code/ToF-MS Data/656 Torr/0deg.csv
- Data and MATLAB Code/ToF-MS Data/656 Torr/10deg tof.csv
- Data and MATLAB Code/ToF-MS Data/656 Torr/-10deg tof.csv
- Data and MATLAB Code/ToF-MS Data/656 Torr/10deg.csv
- Data and MATLAB Code/ToF-MS Data/656 Torr/-10deg.csv
- Data and MATLAB Code/ToF-MS Data/656 Torr/15deg tof.csv
- Data and MATLAB Code/ToF-MS Data/656 Torr/-15deg tof.csv
- Data and MATLAB Code/ToF-MS Data/656 Torr/15deg.csv
- Data and MATLAB Code/ToF-MS Data/656 Torr/-15deg.csv
- Data and MATLAB Code/ToF-MS Data/656 Torr/20deg tof.csv
- Data and MATLAB Code/ToF-MS Data/656 Torr/-20deg tof.csv
- Data and MATLAB Code/ToF-MS Data/656 Torr/20deg.csv
- Data and MATLAB Code/ToF-MS Data/656 Torr/-20deg.csv
- Data and MATLAB Code/ToF-MS Data/656 Torr/25deg tof.csv
- Data and MATLAB Code/ToF-MS Data/656 Torr/-25deg tof.csv
- Data and MATLAB Code/ToF-MS Data/656 Torr/25deg.csv
- Data and MATLAB Code/ToF-MS Data/656 Torr/-25deg.csv
- Data and MATLAB Code/ToF-MS Data/656 Torr/-30deg tof.csv
- Data and MATLAB Code/ToF-MS Data/656 Torr/-30deg.csv
- Data and MATLAB Code/ToF-MS Data/656 Torr/-35deg tof.csv
- Data and MATLAB Code/ToF-MS Data/656 Torr/-35deg.csv
- Data and MATLAB Code/ToF-MS Data/656 Torr/5deg tof.csv
- Data and MATLAB Code/ToF-MS Data/656 Torr/-5deg tof.csv
- Data and MATLAB Code/ToF-MS Data/656 Torr/5deg.csv
- Data and MATLAB Code/ToF-MS Data/656 Torr/-5deg.csv
- Data and MATLAB Code/ToF-MS Data/656 Torr/Input Files/
- Data and MATLAB Code/ToF-MS Data/656 Torr/Input Files/V_RPA_avg GC08/
- Data and MATLAB Code/ToF-MS Data/656 Torr/Input Files/V_RPA_avg GC08/tof_656torr_flat_V_RP_avg.m
- Data and MATLAB Code/ToF-MS Data/656 Torr/Input Files/Vdeficit = 0/
- Data and MATLAB Code/ToF-MS Data/656 Torr/Input Files/Vdeficit = 0/tof_656torr_flat_vdeficit_0.m
- Data and MATLAB Code/ToF-MS Data/656 Torr/Input Files/Vdeficit GC 2021/
- Data and MATLAB Code/ToF-MS Data/656 Torr/Input Files/Vdeficit GC 2021/tof_656torr_vdeficit_GC2021.m
- Data and MATLAB Code/ToF-MS Data/load_EMI_Im_properties.m
- Data and MATLAB Code/ToF-MS Data/readme.txt
- Data and MATLAB Code/ToF-MS Data/TOF_Data_Analysis.m
