# Supplementary material for: A simple retarding-potential time-of-flight mass spectrometer for electrospray propulsion diagnostics
Source: J Elect Propuls. 2023 Mar 31;2(1):13. doi: 10.1007/s44205-023-00045-y (PMC10066156; doi:10.1007/s44205-023-00045-y)
Supplement: Supplementary file 1 — Additional file 1. [file 44205_2023_45_MOESM1_ESM.zip › Data and MATLAB Code/RP ToF-MS Data/1200.csv]

Timestamp:	5:26:08.803 PM 9/26/2022
time (s)	tof signal 1 (V)	tof signal 2 (V)	tof1 - tof2 (V)	trigger xy1 (V)	trigger xy2 (V)
0.000000E+0	-2.128706E-2	-2.031438E-2	-9.726875E-4	-2.264288E-2	2.395425E-2
1.600000E-7	-2.121606E-2	-2.048744E-2	-7.286250E-4	-2.265625E-2	2.395450E-2
3.200000E-7	-2.132431E-2	-2.056737E-2	-7.569375E-4	-2.265875E-2	2.395650E-2
4.800000E-7	-2.136169E-2	-2.052094E-2	-8.407500E-4	-2.265025E-2	2.395938E-2
6.400000E-7	-2.119137E-2	-2.043213E-2	-7.592500E-4	-2.265437E-2	2.395275E-2
8.000000E-7	-2.123981E-2	-2.048613E-2	-7.536875E-4	-2.265913E-2	2.396088E-2
9.600000E-7	-2.129125E-2	-2.055406E-2	-7.371875E-4	-2.263675E-2	2.395750E-2
1.120000E-6	-2.139519E-2	-2.039306E-2	-1.002125E-3	-2.264650E-2	2.395588E-2
1.280000E-6	-2.133669E-2	-2.038125E-2	-9.554375E-4	-2.264400E-2	2.396787E-2
1.440000E-6	-2.134169E-2	-2.035825E-2	-9.834375E-4	-2.264513E-2	2.394825E-2
1.600000E-6	-2.130075E-2	-2.034681E-2	-9.539375E-4	-2.264912E-2	2.396237E-2
1.760000E-6	-2.120869E-2	-2.051550E-2	-6.931875E-4	-2.265413E-2	2.395638E-2
1.920000E-6	-2.132031E-2	-2.037937E-2	-9.409375E-4	-2.263638E-2	2.395975E-2
2.080000E-6	-2.137769E-2	-2.041238E-2	-9.653125E-4	-2.264225E-2	2.395887E-2
2.240000E-6	-2.132200E-2	-2.042313E-2	-8.988750E-4	-2.265113E-2	2.396538E-2
2.400000E-6	-2.131444E-2	-2.042781E-2	-8.866250E-4	-2.264788E-2	2.395763E-2
2.560000E-6	-2.124425E-2	-2.034569E-2	-8.985625E-4	-2.266175E-2	2.397088E-2
2.720000E-6	-2.131775E-2	-2.042881E-2	-8.889375E-4	-2.264475E-2	2.394775E-2
2.880000E-6	-2.134744E-2	-2.053888E-2	-8.085625E-4	-2.264850E-2	2.396612E-2
3.040000E-6	-2.134338E-2	-2.044075E-2	-9.026250E-4	-2.263663E-2	2.395650E-2
3.200000E-6	-2.132438E-2	-2.044463E-2	-8.797500E-4	-2.263763E-2	2.395725E-2
3.360000E-6	-2.118244E-2	-2.052744E-2	-6.550000E-4	-2.264188E-2	2.396625E-2
3.520000E-6	-2.144050E-2	-2.040050E-2	-1.040000E-3	-2.265963E-2	2.395313E-2
3.680000E-6	-2.135506E-2	-2.048781E-2	-8.672500E-4	-2.265113E-2	2.395463E-2
3.840000E-6	-2.125100E-2	-2.044438E-2	-8.066250E-4	-2.264475E-2	2.394725E-2
4.000000E-6	-2.122138E-2	-2.049556E-2	-7.258125E-4	-2.264550E-2	2.397287E-2
4.160000E-6	-2.134519E-2	-2.046719E-2	-8.780000E-4	-2.263650E-2	2.395813E-2
4.320000E-6	-2.127119E-2	-2.047406E-2	-7.971250E-4	-2.265287E-2	2.395825E-2
4.480000E-6	-2.137800E-2	-2.031750E-2	-1.060500E-3	-2.265025E-2	2.395563E-2
4.640000E-6	-2.142175E-2	-2.045406E-2	-9.676875E-4	-2.264450E-2	2.395975E-2
4.800000E-6	-2.132119E-2	-2.044863E-2	-8.725625E-4	-2.265012E-2	2.395788E-2
4.960000E-6	-2.130531E-2	-2.044106E-2	-8.642500E-4	-2.264050E-2	2.395763E-2
5.120000E-6	-2.135162E-2	-2.051281E-2	-8.388125E-4	-2.264250E-2	2.395800E-2
5.280000E-6	-2.129288E-2	-2.044888E-2	-8.440000E-4	-2.263638E-2	2.396025E-2
5.440000E-6	-2.131881E-2	-2.042575E-2	-8.930625E-4	-2.264887E-2	2.394775E-2
5.600000E-6	-2.133300E-2	-2.036631E-2	-9.666875E-4	-2.264487E-2	2.394288E-2
5.760000E-6	-2.131056E-2	-2.036475E-2	-9.458125E-4	-2.265113E-2	2.396025E-2
5.920000E-6	-2.125775E-2	-2.046788E-2	-7.898750E-4	-2.265475E-2	2.395663E-2
6.080000E-6	-2.133387E-2	-2.038194E-2	-9.519375E-4	-2.263263E-2	2.394925E-2
6.240000E-6	-2.139125E-2	-2.044956E-2	-9.416875E-4	-2.264162E-2	2.394963E-2
6.400000E-6	-2.121363E-2	-2.043994E-2	-7.736875E-4	-2.263275E-2	2.396225E-2
6.560000E-6	-2.130181E-2	-2.035525E-2	-9.465625E-4	-2.263413E-2	2.395425E-2
6.720000E-6	-2.129931E-2	-2.046769E-2	-8.316250E-4	-2.263950E-2	2.395612E-2
6.880000E-6	-2.134594E-2	-2.047869E-2	-8.672500E-4	-2.264775E-2	2.394900E-2
7.040000E-6	-2.128688E-2	-2.043837E-2	-8.485000E-4	-2.263788E-2	2.394937E-2
7.200000E-6	-2.136388E-2	-2.044337E-2	-9.205000E-4	-2.264137E-2	2.395913E-2
7.360000E-6	-2.134300E-2	-2.046419E-2	-8.788125E-4	-2.263063E-2	2.395875E-2
7.520000E-6	-2.130119E-2	-2.039837E-2	-9.028125E-4	-2.263662E-2	2.395987E-2
7.680000E-6	-2.122575E-2	-2.045050E-2	-7.752500E-4	-2.265312E-2	2.395538E-2
7.840000E-6	-2.119894E-2	-2.041344E-2	-7.855000E-4	-2.262788E-2	2.395475E-2
8.000000E-6	-2.133319E-2	-2.052200E-2	-8.111875E-4	-2.264287E-2	2.394788E-2
8.160000E-6	-2.130531E-2	-2.040725E-2	-8.980625E-4	-2.265525E-2	2.394975E-2
8.320000E-6	-2.129944E-2	-2.048469E-2	-8.147500E-4	-2.263837E-2	2.394987E-2
8.480000E-6	-2.133081E-2	-2.042044E-2	-9.103750E-4	-2.265275E-2	2.394763E-2
8.640000E-6	-2.122575E-2	-2.055363E-2	-6.721250E-4	-2.264213E-2	2.394663E-2
8.800000E-6	-2.114031E-2	-2.038644E-2	-7.538750E-4	-2.263863E-2	2.394338E-2
8.960000E-6	-2.136913E-2	-2.041200E-2	-9.571250E-4	-2.264050E-2	2.395050E-2
9.120000E-6	-2.116412E-2	-2.027794E-2	-8.861875E-4	-2.263088E-2	2.395025E-2
9.280000E-6	-2.131250E-2	-2.040181E-2	-9.106875E-4	-2.264112E-2	2.395462E-2
9.440000E-6	-2.133375E-2	-2.047250E-2	-8.612500E-4	-2.262863E-2	2.395000E-2
9.600000E-6	-2.134756E-2	-2.046456E-2	-8.830000E-4	-2.263237E-2	2.394850E-2
9.760000E-6	-2.129688E-2	-2.040525E-2	-8.916250E-4	-2.263912E-2	2.395375E-2
9.920000E-6	-2.147875E-2	-2.044262E-2	-1.036125E-3	-2.263550E-2	2.394550E-2
1.008000E-5	-2.136075E-2	-2.046025E-2	-9.005000E-4	-2.264213E-2	2.395362E-2
1.024000E-5	-2.117456E-2	-2.041300E-2	-7.615625E-4	-2.264363E-2	2.395437E-2
1.040000E-5	-2.123706E-2	-2.051213E-2	-7.249375E-4	-2.262850E-2	2.394987E-2
1.056000E-5	-2.136837E-2	-2.040369E-2	-9.646875E-4	-2.262963E-2	2.395988E-2
1.072000E-5	-2.135206E-2	-2.041556E-2	-9.365000E-4	-2.261813E-2	2.395863E-2
1.088000E-5	-2.118681E-2	-2.042025E-2	-7.665625E-4	-2.263250E-2	2.394738E-2
1.104000E-5	-2.125394E-2	-2.046906E-2	-7.848750E-4	-2.264075E-2	2.395400E-2
1.120000E-5	-2.134463E-2	-2.048369E-2	-8.609375E-4	-2.263937E-2	2.395188E-2
1.136000E-5	-2.117581E-2	-2.039319E-2	-7.826250E-4	-2.262550E-2	2.394875E-2
1.152000E-5	-2.127119E-2	-2.059300E-2	-6.781875E-4	-2.262413E-2	2.395287E-2
1.168000E-5	-2.125150E-2	-2.051013E-2	-7.413750E-4	-2.262112E-2	2.396300E-2
1.184000E-5	-2.125313E-2	-2.043025E-2	-8.228750E-4	-2.263088E-2	2.395950E-2
1.200000E-5	-2.128462E-2	-2.051537E-2	-7.692500E-4	-2.262750E-2	2.395063E-2
1.216000E-5	-2.135456E-2	-2.032344E-2	-1.031125E-3	-2.263275E-2	2.394612E-2
1.232000E-5	-2.121819E-2	-2.036319E-2	-8.550000E-4	-2.262675E-2	2.394813E-2
1.248000E-5	-2.128138E-2	-2.042375E-2	-8.576250E-4	-2.264187E-2	2.396100E-2
1.264000E-5	-2.135125E-2	-2.041269E-2	-9.385625E-4	-2.263263E-2	2.395150E-2
1.280000E-5	-2.131331E-2	-2.036594E-2	-9.473750E-4	-2.262963E-2	2.395863E-2
1.296000E-5	-2.120481E-2	-2.035556E-2	-8.492500E-4	-2.263838E-2	2.395238E-2
1.312000E-5	-2.135656E-2	-2.038550E-2	-9.710625E-4	-2.262212E-2	2.396088E-2
1.328000E-5	-2.127331E-2	-2.041419E-2	-8.591250E-4	-2.263050E-2	2.395925E-2
1.344000E-5	-2.136063E-2	-2.035069E-2	-1.009938E-3	-2.263663E-2	2.395025E-2
1.360000E-5	-2.132875E-2	-2.043125E-2	-8.975000E-4	-2.262488E-2	2.395312E-2
1.376000E-5	-2.126700E-2	-2.038275E-2	-8.842500E-4	-2.263787E-2	2.395688E-2
1.392000E-5	-2.129163E-2	-2.050094E-2	-7.906875E-4	-2.262063E-2	2.396137E-2
1.408000E-5	-2.136481E-2	-2.039119E-2	-9.736250E-4	-2.261837E-2	2.394838E-2
1.424000E-5	-2.133312E-2	-2.034594E-2	-9.871875E-4	-2.262725E-2	2.396025E-2
1.440000E-5	-2.132512E-2	-2.044362E-2	-8.815000E-4	-2.263263E-2	2.395188E-2
1.456000E-5	-2.128469E-2	-2.055375E-2	-7.309375E-4	-2.262775E-2	2.395413E-2
1.472000E-5	-2.125938E-2	-2.048994E-2	-7.694375E-4	-2.263300E-2	2.395088E-2
1.488000E-5	-2.129437E-2	-2.054525E-2	-7.491250E-4	-2.261863E-2	2.395125E-2
1.504000E-5	-2.139181E-2	-2.032656E-2	-1.065250E-3	-2.263438E-2	2.393800E-2
1.520000E-5	-2.129500E-2	-2.036788E-2	-9.271250E-4	-2.263475E-2	2.394975E-2
1.536000E-5	-2.121425E-2	-2.043375E-2	-7.805000E-4	-2.262562E-2	2.396000E-2
1.552000E-5	-2.128400E-2	-2.041331E-2	-8.706875E-4	-2.263725E-2	2.394350E-2
1.568000E-5	-2.124544E-2	-2.042963E-2	-8.158125E-4	-2.264450E-2	2.394663E-2
1.584000E-5	-2.126000E-2	-2.046975E-2	-7.902500E-4	-2.262638E-2	2.394888E-2
1.600000E-5	-2.130106E-2	-2.043213E-2	-8.689375E-4	-2.263188E-2	2.395813E-2
1.616000E-5	-2.123806E-2	-2.047031E-2	-7.677500E-4	-2.263838E-2	2.395800E-2
1.632000E-5	-2.128775E-2	-2.047644E-2	-8.113125E-4	-2.262925E-2	2.396225E-2
1.648000E-5	-2.125463E-2	-2.050381E-2	-7.508125E-4	-2.263963E-2	2.395662E-2
1.664000E-5	-2.128450E-2	-2.045631E-2	-8.281875E-4	-2.264037E-2	2.396125E-2
1.680000E-5	-2.121831E-2	-2.042813E-2	-7.901875E-4	-2.262250E-2	2.396625E-2
1.696000E-5	-2.123744E-2	-2.043037E-2	-8.070625E-4	-2.261662E-2	2.393888E-2
1.712000E-5	-2.126850E-2	-2.029706E-2	-9.714375E-4	-2.261850E-2	2.394863E-2
1.728000E-5	-2.112294E-2	-2.043781E-2	-6.851250E-4	-2.263100E-2	2.395387E-2
1.744000E-5	-2.124394E-2	-2.041975E-2	-8.241875E-4	-2.261713E-2	2.395437E-2
1.760000E-5	-2.106831E-2	-2.049088E-2	-5.774375E-4	-2.262363E-2	2.395650E-2
1.776000E-5	-2.133800E-2	-2.051987E-2	-8.181250E-4	-2.262937E-2	2.396012E-2
1.792000E-5	-2.134731E-2	-2.040119E-2	-9.461250E-4	-2.261775E-2	2.395300E-2
1.808000E-5	-2.126956E-2	-2.043356E-2	-8.360000E-4	-2.261863E-2	2.394887E-2
1.824000E-5	-2.130081E-2	-2.034575E-2	-9.550625E-4	-2.262713E-2	2.394825E-2
1.840000E-5	-2.133037E-2	-2.048181E-2	-8.485625E-4	-2.261525E-2	2.395563E-2
1.856000E-5	-2.128325E-2	-2.041512E-2	-8.681250E-4	-2.262075E-2	2.395900E-2
1.872000E-5	-2.135237E-2	-2.036775E-2	-9.846250E-4	-2.261850E-2	2.394388E-2
1.888000E-5	-2.123481E-2	-2.031213E-2	-9.226875E-4	-2.263575E-2	2.396525E-2
1.904000E-5	-2.131675E-2	-2.045756E-2	-8.591875E-4	-2.260450E-2	2.394338E-2
1.920000E-5	-2.136581E-2	-2.040331E-2	-9.625000E-4	-2.380250E-2	2.598863E-2
1.936000E-5	-2.306656E-2	-2.337838E-2	3.118125E-4	-2.476250E-2	2.603075E-2
1.952000E-5	-2.418563E-2	-2.248456E-2	-1.701063E-3	-2.473825E-2	2.600313E-2
1.968000E-5	-2.247131E-2	-2.135638E-2	-1.114938E-3	-2.472938E-2	2.596850E-2
1.984000E-5	-2.181075E-2	-2.075619E-2	-1.054563E-3	-2.477325E-2	2.596212E-2
2.000000E-5	-2.133062E-2	-2.062425E-2	-7.063750E-4	-2.475825E-2	2.594037E-2
2.016000E-5	-2.128769E-2	-2.041437E-2	-8.733125E-4	-2.477713E-2	2.593763E-2
2.032000E-5	-2.121306E-2	-2.042956E-2	-7.835000E-4	-2.477438E-2	2.594375E-2
2.048000E-5	-2.122625E-2	-2.035475E-2	-8.715000E-4	-2.478762E-2	2.593350E-2
2.064000E-5	-2.124213E-2	-2.049325E-2	-7.488750E-4	-2.479800E-2	2.590613E-2
2.080000E-5	-2.122819E-2	-2.034869E-2	-8.795000E-4	-2.480737E-2	2.590725E-2
2.096000E-5	-2.119794E-2	-2.040500E-2	-7.929375E-4	-2.481613E-2	2.589175E-2
2.112000E-5	-2.120244E-2	-2.036406E-2	-8.383750E-4	-2.480363E-2	2.587500E-2
2.128000E-5	-2.127819E-2	-2.039163E-2	-8.865625E-4	-2.481213E-2	2.588375E-2
2.144000E-5	-2.133512E-2	-2.054256E-2	-7.925625E-4	-2.481313E-2	2.587288E-2
2.160000E-5	-2.139800E-2	-2.040919E-2	-9.888125E-4	-2.482400E-2	2.586600E-2
2.176000E-5	-2.121756E-2	-2.039775E-2	-8.198125E-4	-2.483837E-2	2.585662E-2
2.192000E-5	-2.124663E-2	-2.022125E-2	-1.025375E-3	-2.483525E-2	2.584363E-2
2.208000E-5	-2.109719E-2	-2.030825E-2	-7.889375E-4	-2.485650E-2	2.583025E-2
2.224000E-5	-2.101613E-2	-2.032144E-2	-6.946875E-4	-2.486062E-2	2.582513E-2
2.240000E-5	-2.110288E-2	-2.031900E-2	-7.838750E-4	-2.486338E-2	2.582475E-2
2.256000E-5	-2.116513E-2	-2.041437E-2	-7.507500E-4	-2.487163E-2	2.580538E-2
2.272000E-5	-2.175344E-2	-2.088081E-2	-8.726250E-4	-2.487188E-2	2.580325E-2
2.288000E-5	-2.199675E-2	-2.091206E-2	-1.084688E-3	-2.487462E-2	2.581337E-2
2.304000E-5	-2.199487E-2	-2.070994E-2	-1.284937E-3	-2.486950E-2	2.580950E-2
2.320000E-5	-2.162169E-2	-2.056525E-2	-1.056438E-3	-2.488862E-2	2.578487E-2
2.336000E-5	-2.147794E-2	-2.044200E-2	-1.035937E-3	-2.489050E-2	2.577450E-2
2.352000E-5	-2.128344E-2	-2.043287E-2	-8.505625E-4	-2.491338E-2	2.576425E-2
2.368000E-5	-2.133725E-2	-2.049375E-2	-8.435000E-4	-2.491025E-2	2.575800E-2
2.384000E-5	-2.139969E-2	-2.040656E-2	-9.931250E-4	-2.491513E-2	2.575800E-2
2.400000E-5	-2.132269E-2	-2.049450E-2	-8.281875E-4	-2.492963E-2	2.574700E-2
2.416000E-5	-2.100606E-2	-1.972931E-2	-1.276750E-3	-2.493137E-2	2.574012E-2
2.432000E-5	-1.974800E-2	-1.894606E-2	-8.019375E-4	-2.494763E-2	2.573050E-2
2.448000E-5	-1.897469E-2	-1.860294E-2	-3.717500E-4	-2.493937E-2	2.573950E-2
2.464000E-5	-1.889956E-2	-1.842450E-2	-4.750625E-4	-2.494088E-2	2.572600E-2
2.480000E-5	-1.857775E-2	-1.833644E-2	-2.413125E-4	-2.495175E-2	2.572850E-2
2.496000E-5	-1.858588E-2	-1.844563E-2	-1.402500E-4	-2.495138E-2	2.571600E-2
2.512000E-5	-1.856113E-2	-1.829187E-2	-2.692500E-4	-2.496425E-2	2.572050E-2
2.528000E-5	-1.858375E-2	-1.832044E-2	-2.633125E-4	-2.498325E-2	2.568963E-2
2.544000E-5	-1.868131E-2	-1.838075E-2	-3.005625E-4	-2.495775E-2	2.569437E-2
2.560000E-5	-1.865788E-2	-1.830550E-2	-3.523750E-4	-2.496800E-2	2.570412E-2
2.576000E-5	-1.860387E-2	-1.829013E-2	-3.137500E-4	-2.497438E-2	2.568913E-2
2.592000E-5	-1.840606E-2	-1.815444E-2	-2.516250E-4	-2.497512E-2	2.567975E-2
2.608000E-5	-1.816281E-2	-1.809188E-2	-7.093750E-5	-2.497300E-2	2.568625E-2
2.624000E-5	-1.803188E-2	-1.800000E-2	-3.187500E-5	-2.499337E-2	2.566912E-2
2.640000E-5	-1.814375E-2	-1.793031E-2	-2.134375E-4	-2.498150E-2	2.565688E-2
2.656000E-5	-1.812300E-2	-1.796250E-2	-1.605000E-4	-2.498875E-2	2.564688E-2
2.672000E-5	-1.807969E-2	-1.800050E-2	-7.918750E-5	-2.500925E-2	2.563938E-2
2.688000E-5	-1.808394E-2	-1.790431E-2	-1.796250E-4	-2.500187E-2	2.565362E-2
2.704000E-5	-1.809344E-2	-1.794063E-2	-1.528125E-4	-2.501525E-2	2.564550E-2
2.720000E-5	-1.798981E-2	-1.797356E-2	-1.625000E-5	-2.501750E-2	2.562050E-2
2.736000E-5	-1.805488E-2	-1.789650E-2	-1.583750E-4	-2.502263E-2	2.563137E-2
2.752000E-5	-1.807906E-2	-1.794212E-2	-1.369375E-4	-2.502975E-2	2.561725E-2
2.768000E-5	-1.796950E-2	-1.801938E-2	4.987500E-5	-2.503038E-2	2.560975E-2
2.784000E-5	-1.787256E-2	-1.790087E-2	2.831250E-5	-2.502475E-2	2.560437E-2
2.800000E-5	-1.797863E-2	-1.785688E-2	-1.217500E-4	-2.504687E-2	2.558550E-2
2.816000E-5	-1.800731E-2	-1.789475E-2	-1.125625E-4	-2.506450E-2	2.559837E-2
2.832000E-5	-1.795375E-2	-1.780288E-2	-1.508750E-4	-2.505700E-2	2.559400E-2
2.848000E-5	-1.802450E-2	-1.785437E-2	-1.701250E-4	-2.505525E-2	2.557913E-2
2.864000E-5	-1.784169E-2	-1.784381E-2	2.125000E-6	-2.506575E-2	2.558588E-2
2.880000E-5	-1.800663E-2	-1.784981E-2	-1.568125E-4	-2.507650E-2	2.559050E-2
2.896000E-5	-1.785344E-2	-1.797363E-2	1.201875E-4	-2.508138E-2	2.556662E-2
2.912000E-5	-1.790056E-2	-1.781194E-2	-8.862500E-5	-2.509000E-2	2.556613E-2
2.928000E-5	-1.778856E-2	-1.786644E-2	7.787500E-5	-2.509262E-2	2.557813E-2
2.944000E-5	-1.789712E-2	-1.774350E-2	-1.536250E-4	-2.511363E-2	2.555463E-2
2.960000E-5	-1.788500E-2	-1.789544E-2	1.043750E-5	-2.510550E-2	2.555162E-2
2.976000E-5	-1.799325E-2	-1.774675E-2	-2.465000E-4	-2.510712E-2	2.555512E-2
2.992000E-5	-1.782125E-2	-1.777744E-2	-4.381250E-5	-2.510800E-2	2.553800E-2
3.008000E-5	-1.784038E-2	-1.778600E-2	-5.437500E-5	-2.511075E-2	2.554438E-2
3.024000E-5	-1.784162E-2	-1.779244E-2	-4.918750E-5	-2.512413E-2	2.553150E-2
3.040000E-5	-1.776881E-2	-1.775119E-2	-1.762500E-5	-2.511425E-2	2.552950E-2
3.056000E-5	-1.780544E-2	-1.793125E-2	1.258125E-4	-2.512938E-2	2.553387E-2
3.072000E-5	-1.785150E-2	-1.780694E-2	-4.456250E-5	-2.514300E-2	2.552000E-2
3.088000E-5	-1.797744E-2	-1.783038E-2	-1.470625E-4	-2.512913E-2	2.552388E-2
3.104000E-5	-1.772050E-2	-1.780375E-2	8.325000E-5	-2.515262E-2	2.550487E-2
3.120000E-5	-1.788369E-2	-1.787325E-2	-1.043750E-5	-2.513225E-2	2.550225E-2
3.136000E-5	-1.770769E-2	-1.772469E-2	1.700000E-5	-2.515188E-2	2.551825E-2
3.152000E-5	-1.785388E-2	-1.776844E-2	-8.543750E-5	-2.515175E-2	2.551150E-2
3.168000E-5	-1.777350E-2	-1.783044E-2	5.693750E-5	-2.515650E-2	2.549500E-2
3.184000E-5	-1.785425E-2	-1.776269E-2	-9.156250E-5	-2.516025E-2	2.549350E-2
3.200000E-5	-1.770325E-2	-1.771775E-2	1.450000E-5	-2.516900E-2	2.549463E-2
3.216000E-5	-1.776969E-2	-1.777119E-2	1.500000E-6	-2.516500E-2	2.549425E-2
3.232000E-5	-1.776025E-2	-1.771963E-2	-4.062500E-5	-2.517575E-2	2.548100E-2
3.248000E-5	-1.763187E-2	-1.772094E-2	8.906250E-5	-2.517650E-2	2.547250E-2
3.264000E-5	-1.780931E-2	-1.782063E-2	1.131250E-5	-2.518463E-2	2.546850E-2
3.280000E-5	-1.786269E-2	-1.769988E-2	-1.628125E-4	-2.518938E-2	2.545738E-2
3.296000E-5	-1.773525E-2	-1.771500E-2	-2.025000E-5	-2.518463E-2	2.545750E-2
3.312000E-5	-1.764744E-2	-1.772919E-2	8.175000E-5	-2.520625E-2	2.544575E-2
3.328000E-5	-1.781338E-2	-1.785169E-2	3.831250E-5	-2.519825E-2	2.545138E-2
3.344000E-5	-1.770550E-2	-1.769237E-2	-1.312500E-5	-2.521450E-2	2.545625E-2
3.360000E-5	-1.774356E-2	-1.778769E-2	4.412500E-5	-2.521663E-2	2.544700E-2
3.376000E-5	-1.779431E-2	-1.776600E-2	-2.831250E-5	-2.521337E-2	2.542638E-2
3.392000E-5	-1.769713E-2	-1.760613E-2	-9.100000E-5	-2.520837E-2	2.543025E-2
3.408000E-5	-1.778169E-2	-1.768062E-2	-1.010625E-4	-2.520962E-2	2.542988E-2
3.424000E-5	-1.776262E-2	-1.775481E-2	-7.812500E-6	-2.522200E-2	2.543013E-2
3.440000E-5	-1.773069E-2	-1.775188E-2	2.118750E-5	-2.523375E-2	2.541775E-2
3.456000E-5	-1.773850E-2	-1.774625E-2	7.750000E-6	-2.523400E-2	2.541975E-2
3.472000E-5	-1.759512E-2	-1.774031E-2	1.451875E-4	-2.523475E-2	2.541050E-2
3.488000E-5	-1.777900E-2	-1.772113E-2	-5.787500E-5	-2.523487E-2	2.538687E-2
3.504000E-5	-1.775925E-2	-1.768550E-2	-7.375000E-5	-2.523838E-2	2.541100E-2
3.520000E-5	-1.772525E-2	-1.773906E-2	1.381250E-5	-2.526513E-2	2.539275E-2
3.536000E-5	-1.778400E-2	-1.775650E-2	-2.750000E-5	-2.524838E-2	2.538850E-2
3.552000E-5	-1.766069E-2	-1.769787E-2	3.718750E-5	-2.525600E-2	2.539163E-2
3.568000E-5	-1.781281E-2	-1.770575E-2	-1.070625E-4	-2.526475E-2	2.537338E-2
3.584000E-5	-1.770575E-2	-1.771194E-2	6.187500E-6	-2.526438E-2	2.539275E-2
3.600000E-5	-1.770019E-2	-1.760650E-2	-9.368750E-5	-2.527538E-2	2.538400E-2
3.616000E-5	-1.755981E-2	-1.766769E-2	1.078750E-4	-2.528363E-2	2.535575E-2
3.632000E-5	-1.775456E-2	-1.757294E-2	-1.816250E-4	-2.527650E-2	2.537600E-2
3.648000E-5	-1.757575E-2	-1.761587E-2	4.012500E-5	-2.528650E-2	2.535537E-2
3.664000E-5	-1.767825E-2	-1.760181E-2	-7.643750E-5	-2.528675E-2	2.533825E-2
3.680000E-5	-1.773819E-2	-1.739175E-2	-3.464375E-4	-2.527275E-2	2.535812E-2
3.696000E-5	-1.759506E-2	-1.757819E-2	-1.687500E-5	-2.529975E-2	2.534913E-2
3.712000E-5	-1.762219E-2	-1.756213E-2	-6.006250E-5	-2.528850E-2	2.534425E-2
3.728000E-5	-1.773812E-2	-1.751306E-2	-2.250625E-4	-2.529525E-2	2.534713E-2
3.744000E-5	-1.764200E-2	-1.749481E-2	-1.471875E-4	-2.530237E-2	2.533925E-2
3.760000E-5	-1.754369E-2	-1.761063E-2	6.693750E-5	-2.531538E-2	2.532600E-2
3.776000E-5	-1.764538E-2	-1.752031E-2	-1.250625E-4	-2.530075E-2	2.533375E-2
3.792000E-5	-1.759606E-2	-1.747294E-2	-1.231250E-4	-2.532512E-2	2.531988E-2
3.808000E-5	-1.757369E-2	-1.750162E-2	-7.206250E-5	-2.531475E-2	2.530000E-2
3.824000E-5	-1.755219E-2	-1.763556E-2	8.337500E-5	-2.532900E-2	2.531413E-2
3.840000E-5	-1.751456E-2	-1.752125E-2	6.687500E-6	-2.532612E-2	2.531000E-2
3.856000E-5	-1.751444E-2	-1.741006E-2	-1.043750E-4	-2.532500E-2	2.530362E-2
3.872000E-5	-1.754506E-2	-1.747450E-2	-7.056250E-5	-2.532662E-2	2.529962E-2
3.888000E-5	-1.752094E-2	-1.743562E-2	-8.531250E-5	-2.532863E-2	2.530725E-2
3.904000E-5	-1.749144E-2	-1.748956E-2	-1.875000E-6	-2.534100E-2	2.530537E-2
3.920000E-5	-1.748063E-2	-1.736413E-2	-1.165000E-4	-2.534950E-2	2.528488E-2
3.936000E-5	-1.751306E-2	-1.745975E-2	-5.331250E-5	-2.533400E-2	2.528438E-2
3.952000E-5	-1.752862E-2	-1.740056E-2	-1.280625E-4	-2.534913E-2	2.527213E-2
3.968000E-5	-1.751844E-2	-1.746762E-2	-5.081250E-5	-2.535225E-2	2.527350E-2
3.984000E-5	-1.750400E-2	-1.744956E-2	-5.443750E-5	-2.536163E-2	2.526462E-2
4.000000E-5	-1.731950E-2	-1.747131E-2	1.518125E-4	-2.534637E-2	2.527525E-2
4.016000E-5	-1.742400E-2	-1.750025E-2	7.625000E-5	-2.536988E-2	2.526238E-2
4.032000E-5	-1.750869E-2	-1.736250E-2	-1.461875E-4	-2.536375E-2	2.525688E-2
4.048000E-5	-1.740900E-2	-1.741969E-2	1.068750E-5	-2.536600E-2	2.526438E-2
4.064000E-5	-1.733631E-2	-1.740875E-2	7.243750E-5	-2.537588E-2	2.524725E-2
4.080000E-5	-1.728863E-2	-1.736531E-2	7.668750E-5	-2.536025E-2	2.524200E-2
4.096000E-5	-1.732044E-2	-1.740400E-2	8.356250E-5	-2.537962E-2	2.524288E-2
4.112000E-5	-1.737438E-2	-1.741225E-2	3.787500E-5	-2.537488E-2	2.523862E-2
4.128000E-5	-1.739175E-2	-1.737481E-2	-1.693750E-5	-2.538525E-2	2.523250E-2
4.144000E-5	-1.741731E-2	-1.734950E-2	-6.781250E-5	-2.539513E-2	2.522825E-2
4.160000E-5	-1.733988E-2	-1.730538E-2	-3.450000E-5	-2.539713E-2	2.523287E-2
4.176000E-5	-1.742338E-2	-1.743656E-2	1.318750E-5	-2.541137E-2	2.522650E-2
4.192000E-5	-1.739063E-2	-1.723200E-2	-1.586250E-4	-2.540087E-2	2.523737E-2
4.208000E-5	-1.748875E-2	-1.729694E-2	-1.918125E-4	-2.540263E-2	2.521912E-2
4.224000E-5	-1.729425E-2	-1.735438E-2	6.012500E-5	-2.540188E-2	2.521688E-2
4.240000E-5	-1.731738E-2	-1.736262E-2	4.525000E-5	-2.540575E-2	2.521300E-2
4.256000E-5	-1.745987E-2	-1.727719E-2	-1.826875E-4	-2.540750E-2	2.520788E-2
4.272000E-5	-1.730881E-2	-1.726356E-2	-4.525000E-5	-2.540775E-2	2.520900E-2
4.288000E-5	-1.731494E-2	-1.727062E-2	-4.431250E-5	-2.540488E-2	2.520188E-2
4.304000E-5	-1.733931E-2	-1.729325E-2	-4.606250E-5	-2.541988E-2	2.520400E-2
4.320000E-5	-1.738694E-2	-1.726031E-2	-1.266250E-4	-2.542313E-2	2.519875E-2
4.336000E-5	-1.737363E-2	-1.720219E-2	-1.714375E-4	-2.543563E-2	2.519875E-2
4.352000E-5	-1.727663E-2	-1.717169E-2	-1.049375E-4	-2.544487E-2	2.519300E-2
4.368000E-5	-1.735762E-2	-1.716425E-2	-1.933750E-4	-2.542825E-2	2.519187E-2
4.384000E-5	-1.734550E-2	-1.723319E-2	-1.123125E-4	-2.542475E-2	2.518263E-2
4.400000E-5	-1.731875E-2	-1.719281E-2	-1.259375E-4	-2.544813E-2	2.518412E-2
4.416000E-5	-1.728681E-2	-1.715650E-2	-1.303125E-4	-2.544300E-2	2.518475E-2
4.432000E-5	-1.728131E-2	-1.718056E-2	-1.007500E-4	-2.545700E-2	2.517325E-2
4.448000E-5	-1.737500E-2	-1.712438E-2	-2.506250E-4	-2.545325E-2	2.517787E-2
4.464000E-5	-1.725531E-2	-1.723187E-2	-2.343750E-5	-2.546625E-2	2.516238E-2
4.480000E-5	-1.722644E-2	-1.719612E-2	-3.031250E-5	-2.545813E-2	2.516837E-2
4.496000E-5	-1.729756E-2	-1.716837E-2	-1.291875E-4	-2.544438E-2	2.515075E-2
4.512000E-5	-1.713956E-2	-1.723744E-2	9.787500E-5	-2.545388E-2	2.514975E-2
4.528000E-5	-1.723719E-2	-1.710506E-2	-1.321250E-4	-2.547288E-2	2.515375E-2
4.544000E-5	-1.724756E-2	-1.710494E-2	-1.426250E-4	-2.547700E-2	2.515413E-2
4.560000E-5	-1.720381E-2	-1.710725E-2	-9.656250E-5	-2.547687E-2	2.514287E-2
4.576000E-5	-1.720513E-2	-1.708950E-2	-1.156250E-4	-2.547888E-2	2.514250E-2
4.592000E-5	-1.713900E-2	-1.710350E-2	-3.550000E-5	-2.546350E-2	2.514375E-2
4.608000E-5	-1.721075E-2	-1.702969E-2	-1.810625E-4	-2.548450E-2	2.513875E-2
4.624000E-5	-1.705213E-2	-1.702506E-2	-2.706250E-5	-2.546812E-2	2.513962E-2
4.640000E-5	-1.719587E-2	-1.706450E-2	-1.313750E-4	-2.549613E-2	2.512700E-2
4.656000E-5	-1.720050E-2	-1.691744E-2	-2.830625E-4	-2.548612E-2	2.512600E-2
4.672000E-5	-1.714788E-2	-1.696106E-2	-1.868125E-4	-2.549150E-2	2.513938E-2
4.688000E-5	-1.712806E-2	-1.697900E-2	-1.490625E-4	-2.548262E-2	2.512850E-2
4.704000E-5	-1.709381E-2	-1.708831E-2	-5.500000E-6	-2.549838E-2	2.511763E-2
4.720000E-5	-1.702950E-2	-1.707363E-2	4.412500E-5	-2.548925E-2	2.511450E-2
4.736000E-5	-1.701613E-2	-1.710806E-2	9.193750E-5	-2.549600E-2	2.512462E-2
4.752000E-5	-1.705412E-2	-1.690481E-2	-1.493125E-4	-2.549950E-2	2.511525E-2
4.768000E-5	-1.714175E-2	-1.694631E-2	-1.954375E-4	-2.550300E-2	2.512262E-2
4.784000E-5	-1.710256E-2	-1.688156E-2	-2.210000E-4	-2.550550E-2	2.510087E-2
4.800000E-5	-1.717587E-2	-1.690800E-2	-2.678750E-4	-2.551038E-2	2.511475E-2
4.816000E-5	-1.702938E-2	-1.702713E-2	-2.250000E-6	-2.550675E-2	2.510612E-2
4.832000E-5	-1.696906E-2	-1.691919E-2	-4.987500E-5	-2.552625E-2	2.509413E-2
4.848000E-5	-1.697287E-2	-1.690431E-2	-6.856250E-5	-2.550675E-2	2.509713E-2
4.864000E-5	-1.700025E-2	-1.679806E-2	-2.021875E-4	-2.551000E-2	2.510775E-2
4.880000E-5	-1.700475E-2	-1.699356E-2	-1.118750E-5	-2.551812E-2	2.510275E-2
4.896000E-5	-1.691944E-2	-1.694431E-2	2.487500E-5	-2.553050E-2	2.510163E-2
4.912000E-5	-1.701275E-2	-1.690956E-2	-1.031875E-4	-2.553988E-2	2.508313E-2
4.928000E-5	-1.700644E-2	-1.684744E-2	-1.590000E-4	-2.551400E-2	2.508450E-2
4.944000E-5	-1.698744E-2	-1.686850E-2	-1.189375E-4	-2.553500E-2	2.508663E-2
4.960000E-5	-1.689600E-2	-1.683369E-2	-6.231250E-5	-2.552950E-2	2.507938E-2
4.976000E-5	-1.693294E-2	-1.697406E-2	4.112500E-5	-2.552450E-2	2.506675E-2
4.992000E-5	-1.684575E-2	-1.691469E-2	6.893750E-5	-2.552775E-2	2.507300E-2
5.008000E-5	-1.699950E-2	-1.687831E-2	-1.211875E-4	-2.553363E-2	2.507738E-2
5.024000E-5	-1.685063E-2	-1.693981E-2	8.918750E-5	-2.553675E-2	2.506150E-2
5.040000E-5	-1.686256E-2	-1.680556E-2	-5.700000E-5	-2.553513E-2	2.507463E-2
5.056000E-5	-1.694294E-2	-1.672744E-2	-2.155000E-4	-2.553525E-2	2.507075E-2
5.072000E-5	-1.691975E-2	-1.683994E-2	-7.981250E-5	-2.553738E-2	2.506387E-2
5.088000E-5	-1.688187E-2	-1.686744E-2	-1.443750E-5	-2.554737E-2	2.507162E-2
5.104000E-5	-1.689150E-2	-1.682731E-2	-6.418750E-5	-2.556538E-2	2.506488E-2
5.120000E-5	-1.685781E-2	-1.671400E-2	-1.438125E-4	-2.555463E-2	2.507000E-2
5.136000E-5	-1.685631E-2	-1.665119E-2	-2.051250E-4	-2.555363E-2	2.505337E-2
5.152000E-5	-1.694469E-2	-1.663100E-2	-3.136875E-4	-2.556050E-2	2.505388E-2
5.168000E-5	-1.680669E-2	-1.673025E-2	-7.643750E-5	-2.554950E-2	2.505612E-2
5.184000E-5	-1.679694E-2	-1.663831E-2	-1.586250E-4	-2.555550E-2	2.504988E-2
5.200000E-5	-1.673606E-2	-1.673150E-2	-4.562500E-6	-2.557175E-2	2.506138E-2
5.216000E-5	-1.673325E-2	-1.675469E-2	2.143750E-5	-2.555537E-2	2.504275E-2
5.232000E-5	-1.677819E-2	-1.654538E-2	-2.328125E-4	-2.557350E-2	2.503688E-2
5.248000E-5	-1.666856E-2	-1.671469E-2	4.612500E-5	-2.555950E-2	2.504675E-2
5.264000E-5	-1.670512E-2	-1.668794E-2	-1.718750E-5	-2.556138E-2	2.505213E-2
5.280000E-5	-1.672831E-2	-1.660031E-2	-1.280000E-4	-2.556963E-2	2.505000E-2
5.296000E-5	-1.669163E-2	-1.672275E-2	3.112500E-5	-2.557638E-2	2.503713E-2
5.312000E-5	-1.673806E-2	-1.657475E-2	-1.633125E-4	-2.556950E-2	2.503637E-2
5.328000E-5	-1.671775E-2	-1.662094E-2	-9.681250E-5	-2.557075E-2	2.503188E-2
5.344000E-5	-1.662744E-2	-1.669000E-2	6.256250E-5	-2.556975E-2	2.502875E-2
5.360000E-5	-1.663069E-2	-1.660994E-2	-2.075000E-5	-2.558263E-2	2.503463E-2
5.376000E-5	-1.666813E-2	-1.664937E-2	-1.875000E-5	-2.557675E-2	2.502075E-2
5.392000E-5	-1.665125E-2	-1.659825E-2	-5.300000E-5	-2.558088E-2	2.503238E-2
5.408000E-5	-1.657662E-2	-1.655375E-2	-2.287500E-5	-2.557375E-2	2.502075E-2
5.424000E-5	-1.663556E-2	-1.667681E-2	4.125000E-5	-2.558625E-2	2.501212E-2
5.440000E-5	-1.663988E-2	-1.657650E-2	-6.337500E-5	-2.556475E-2	2.502375E-2
5.456000E-5	-1.649263E-2	-1.651075E-2	1.812500E-5	-2.558350E-2	2.502813E-2
5.472000E-5	-1.670863E-2	-1.655844E-2	-1.501875E-4	-2.559800E-2	2.502213E-2
5.488000E-5	-1.669844E-2	-1.640175E-2	-2.966875E-4	-2.556862E-2	2.501300E-2
5.504000E-5	-1.654119E-2	-1.661031E-2	6.912500E-5	-2.559075E-2	2.501575E-2
5.520000E-5	-1.650719E-2	-1.655438E-2	4.718750E-5	-2.559325E-2	2.501575E-2
5.536000E-5	-1.663488E-2	-1.651956E-2	-1.153125E-4	-2.558975E-2	2.501150E-2
5.552000E-5	-1.650100E-2	-1.656769E-2	6.668750E-5	-2.558613E-2	2.500313E-2
5.568000E-5	-1.651181E-2	-1.642969E-2	-8.212500E-5	-2.559300E-2	2.501600E-2
5.584000E-5	-1.657637E-2	-1.637069E-2	-2.056875E-4	-2.559175E-2	2.500600E-2
5.600000E-5	-1.654706E-2	-1.650056E-2	-4.650000E-5	-2.560275E-2	2.500725E-2
5.616000E-5	-1.649131E-2	-1.643156E-2	-5.975000E-5	-2.560687E-2	2.499950E-2
5.632000E-5	-1.657050E-2	-1.639975E-2	-1.707500E-4	-2.561037E-2	2.499863E-2
5.648000E-5	-1.636463E-2	-1.642381E-2	5.918750E-5	-2.559337E-2	2.499875E-2
5.664000E-5	-1.653756E-2	-1.636975E-2	-1.678125E-4	-2.560337E-2	2.500012E-2
5.680000E-5	-1.647075E-2	-1.644169E-2	-2.906250E-5	-2.561025E-2	2.499400E-2
5.696000E-5	-1.638213E-2	-1.650381E-2	1.216875E-4	-2.560263E-2	2.499988E-2
5.712000E-5	-1.645731E-2	-1.643594E-2	-2.137500E-5	-2.560425E-2	2.499837E-2
5.728000E-5	-1.634188E-2	-1.631756E-2	-2.431250E-5	-2.561488E-2	2.499500E-2
5.744000E-5	-1.634544E-2	-1.634456E-2	-8.750000E-7	-2.560837E-2	2.498800E-2
5.760000E-5	-1.636431E-2	-1.633663E-2	-2.768750E-5	-2.561475E-2	2.498413E-2
5.776000E-5	-1.639906E-2	-1.642300E-2	2.393750E-5	-2.560513E-2	2.499050E-2
5.792000E-5	-1.645675E-2	-1.629894E-2	-1.578125E-4	-2.561162E-2	2.499262E-2
5.808000E-5	-1.641550E-2	-1.631400E-2	-1.015000E-4	-2.559525E-2	2.498437E-2
5.824000E-5	-1.639619E-2	-1.624669E-2	-1.495000E-4	-2.561475E-2	2.498100E-2
5.840000E-5	-1.629325E-2	-1.624663E-2	-4.662500E-5	-2.560337E-2	2.498800E-2
5.856000E-5	-1.636981E-2	-1.630919E-2	-6.062500E-5	-2.559613E-2	2.497937E-2
5.872000E-5	-1.622400E-2	-1.621031E-2	-1.368750E-5	-2.561163E-2	2.496713E-2
5.888000E-5	-1.631069E-2	-1.616013E-2	-1.505625E-4	-2.561475E-2	2.498213E-2
5.904000E-5	-1.623875E-2	-1.613450E-2	-1.042500E-4	-2.561363E-2	2.497863E-2
5.920000E-5	-1.627419E-2	-1.611675E-2	-1.574375E-4	-2.561250E-2	2.497113E-2
5.936000E-5	-1.624756E-2	-1.619994E-2	-4.762500E-5	-2.562338E-2	2.496263E-2
5.952000E-5	-1.627700E-2	-1.606537E-2	-2.116250E-4	-2.562362E-2	2.497462E-2
5.968000E-5	-1.631800E-2	-1.623550E-2	-8.250000E-5	-2.561550E-2	2.499200E-2
5.984000E-5	-1.613331E-2	-1.609100E-2	-4.231250E-5	-2.562637E-2	2.497175E-2
6.000000E-5	-1.603612E-2	-1.622425E-2	1.881250E-4	-2.563450E-2	2.497100E-2
6.016000E-5	-1.605038E-2	-1.604750E-2	-2.875000E-6	-2.563113E-2	2.496650E-2
6.032000E-5	-1.605013E-2	-1.606325E-2	1.312500E-5	-2.561700E-2	2.496888E-2
6.048000E-5	-1.613163E-2	-1.600113E-2	-1.305000E-4	-2.563950E-2	2.496175E-2
6.064000E-5	-1.612337E-2	-1.603319E-2	-9.018750E-5	-2.562112E-2	2.496587E-2
6.080000E-5	-1.610194E-2	-1.607406E-2	-2.787500E-5	-2.563063E-2	2.496563E-2
6.096000E-5	-1.604275E-2	-1.605919E-2	1.643750E-5	-2.562675E-2	2.496012E-2
6.112000E-5	-1.609931E-2	-1.602344E-2	-7.587500E-5	-2.563800E-2	2.496175E-2
6.128000E-5	-1.584338E-2	-1.596019E-2	1.168125E-4	-2.562937E-2	2.495887E-2
6.144000E-5	-1.599800E-2	-1.595900E-2	-3.900000E-5	-2.563625E-2	2.495638E-2
6.160000E-5	-1.597550E-2	-1.584875E-2	-1.267500E-4	-2.562725E-2	2.495612E-2
6.176000E-5	-1.592719E-2	-1.583450E-2	-9.268750E-5	-2.563312E-2	2.496163E-2
6.192000E-5	-1.585969E-2	-1.600156E-2	1.418750E-4	-2.562975E-2	2.494050E-2
6.208000E-5	-1.597581E-2	-1.589550E-2	-8.031250E-5	-2.563450E-2	2.494938E-2
6.224000E-5	-1.587662E-2	-1.582556E-2	-5.106250E-5	-2.564012E-2	2.495675E-2
6.240000E-5	-1.588438E-2	-1.585119E-2	-3.318750E-5	-2.562912E-2	2.495150E-2
6.256000E-5	-1.586044E-2	-1.598975E-2	1.293125E-4	-2.563687E-2	2.494025E-2
6.272000E-5	-1.588013E-2	-1.587994E-2	-1.875000E-7	-2.563900E-2	2.494763E-2
6.288000E-5	-1.589187E-2	-1.585250E-2	-3.937500E-5	-2.563125E-2	2.494262E-2
6.304000E-5	-1.573369E-2	-1.570444E-2	-2.925000E-5	-2.564275E-2	2.494287E-2
6.320000E-5	-1.587206E-2	-1.580900E-2	-6.306250E-5	-2.564288E-2	2.493663E-2
6.336000E-5	-1.578319E-2	-1.579900E-2	1.581250E-5	-2.563588E-2	2.494250E-2
6.352000E-5	-1.579113E-2	-1.572531E-2	-6.581250E-5	-2.565625E-2	2.494550E-2
6.368000E-5	-1.571806E-2	-1.569769E-2	-2.037500E-5	-2.564438E-2	2.493675E-2
6.384000E-5	-1.571756E-2	-1.577606E-2	5.850000E-5	-2.563050E-2	2.495087E-2
6.400000E-5	-1.564787E-2	-1.566238E-2	1.450000E-5	-2.563800E-2	2.493350E-2
6.416000E-5	-1.571812E-2	-1.556356E-2	-1.545625E-4	-2.564188E-2	2.493613E-2
6.432000E-5	-1.556569E-2	-1.572075E-2	1.550625E-4	-2.565188E-2	2.493700E-2
6.448000E-5	-1.553950E-2	-1.563150E-2	9.200000E-5	-2.565163E-2	2.493662E-2
6.464000E-5	-1.564238E-2	-1.550675E-2	-1.356250E-4	-2.565063E-2	2.493162E-2
6.480000E-5	-1.554925E-2	-1.558719E-2	3.793750E-5	-2.565275E-2	2.493675E-2
6.496000E-5	-1.568575E-2	-1.554438E-2	-1.413750E-4	-2.564350E-2	2.492563E-2
6.512000E-5	-1.552488E-2	-1.551225E-2	-1.262500E-5	-2.564875E-2	2.492763E-2
6.528000E-5	-1.539350E-2	-1.542106E-2	2.756250E-5	-2.564325E-2	2.493850E-2
6.544000E-5	-1.539862E-2	-1.534700E-2	-5.162500E-5	-2.565975E-2	2.493563E-2
6.560000E-5	-1.548531E-2	-1.544438E-2	-4.093750E-5	-2.563787E-2	2.493850E-2
6.576000E-5	-1.546944E-2	-1.541875E-2	-5.068750E-5	-2.566350E-2	2.493212E-2
6.592000E-5	-1.547506E-2	-1.538981E-2	-8.525000E-5	-2.564813E-2	2.492837E-2
6.608000E-5	-1.532844E-2	-1.539919E-2	7.075000E-5	-2.566300E-2	2.492475E-2
6.624000E-5	-1.542581E-2	-1.521987E-2	-2.059375E-4	-2.566538E-2	2.492400E-2
6.640000E-5	-1.532444E-2	-1.525181E-2	-7.262500E-5	-2.565513E-2	2.492900E-2
6.656000E-5	-1.526025E-2	-1.528806E-2	2.781250E-5	-2.565388E-2	2.491850E-2
6.672000E-5	-1.530300E-2	-1.522888E-2	-7.412500E-5	-2.566200E-2	2.491650E-2
6.688000E-5	-1.512131E-2	-1.520094E-2	7.962500E-5	-2.565825E-2	2.493100E-2
6.704000E-5	-1.521331E-2	-1.522631E-2	1.300000E-5	-2.563300E-2	2.491450E-2
6.720000E-5	-1.516688E-2	-1.509700E-2	-6.987500E-5	-2.566600E-2	2.490725E-2
6.736000E-5	-1.518406E-2	-1.511663E-2	-6.743750E-5	-2.566712E-2	2.492200E-2
6.752000E-5	-1.515319E-2	-1.511100E-2	-4.218750E-5	-2.566200E-2	2.491288E-2
6.768000E-5	-1.512000E-2	-1.509675E-2	-2.325000E-5	-2.566063E-2	2.491062E-2
6.784000E-5	-1.520688E-2	-1.507450E-2	-1.323750E-4	-2.565763E-2	2.491200E-2
6.800000E-5	-1.504463E-2	-1.496919E-2	-7.543750E-5	-2.565938E-2	2.492562E-2
6.816000E-5	-1.495750E-2	-1.500806E-2	5.056250E-5	-2.566450E-2	2.492588E-2
6.832000E-5	-1.497731E-2	-1.484219E-2	-1.351250E-4	-2.566925E-2	2.491225E-2
6.848000E-5	-1.492819E-2	-1.495613E-2	2.793750E-5	-2.566575E-2	2.492188E-2
6.864000E-5	-1.481738E-2	-1.482063E-2	3.250000E-6	-2.566500E-2	2.490800E-2
6.880000E-5	-1.487694E-2	-1.476688E-2	-1.100625E-4	-2.566325E-2	2.491388E-2
6.896000E-5	-1.479356E-2	-1.488563E-2	9.206250E-5	-2.567663E-2	2.490950E-2
6.912000E-5	-1.484163E-2	-1.470706E-2	-1.345625E-4	-2.565138E-2	2.491463E-2
6.928000E-5	-1.486650E-2	-1.467962E-2	-1.868750E-4	-2.567825E-2	2.491313E-2
6.944000E-5	-1.460006E-2	-1.472575E-2	1.256875E-4	-2.565450E-2	2.490238E-2
6.960000E-5	-1.474531E-2	-1.477625E-2	3.093750E-5	-2.566775E-2	2.492187E-2
6.976000E-5	-1.471544E-2	-1.469825E-2	-1.718750E-5	-2.566487E-2	2.490263E-2
6.992000E-5	-1.471375E-2	-1.458006E-2	-1.336875E-4	-2.566675E-2	2.490613E-2
7.008000E-5	-1.462713E-2	-1.467125E-2	4.412500E-5	-2.566938E-2	2.489187E-2
7.024000E-5	-1.466063E-2	-1.458425E-2	-7.637500E-5	-2.567487E-2	2.489113E-2
7.040000E-5	-1.464638E-2	-1.461938E-2	-2.700000E-5	-2.565913E-2	2.489213E-2
7.056000E-5	-1.450525E-2	-1.456156E-2	5.631250E-5	-2.565688E-2	2.489538E-2
7.072000E-5	-1.452556E-2	-1.451519E-2	-1.037500E-5	-2.567462E-2	2.488963E-2
7.088000E-5	-1.437769E-2	-1.440225E-2	2.456250E-5	-2.566575E-2	2.488962E-2
7.104000E-5	-1.438256E-2	-1.442450E-2	4.193750E-5	-2.567562E-2	2.489263E-2
7.120000E-5	-1.441669E-2	-1.435956E-2	-5.712500E-5	-2.567175E-2	2.489038E-2
7.136000E-5	-1.442019E-2	-1.445056E-2	3.037500E-5	-2.567888E-2	2.487800E-2
7.152000E-5	-1.435075E-2	-1.442800E-2	7.725000E-5	-2.568150E-2	2.488488E-2
7.168000E-5	-1.426625E-2	-1.420700E-2	-5.925000E-5	-2.566850E-2	2.488913E-2
7.184000E-5	-1.440100E-2	-1.434206E-2	-5.893750E-5	-2.567038E-2	2.489237E-2
7.200000E-5	-1.423938E-2	-1.425344E-2	1.406250E-5	-2.568612E-2	2.488325E-2
7.216000E-5	-1.417569E-2	-1.421194E-2	3.625000E-5	-2.567438E-2	2.487413E-2
7.232000E-5	-1.412338E-2	-1.419150E-2	6.812500E-5	-2.567587E-2	2.488575E-2
7.248000E-5	-1.416887E-2	-1.406588E-2	-1.030000E-4	-2.568187E-2	2.489100E-2
7.264000E-5	-1.408025E-2	-1.409813E-2	1.787500E-5	-2.567050E-2	2.487975E-2
7.280000E-5	-1.399431E-2	-1.403231E-2	3.800000E-5	-2.569550E-2	2.487487E-2
7.296000E-5	-1.393375E-2	-1.405512E-2	1.213750E-4	-2.568775E-2	2.487788E-2
7.312000E-5	-1.401987E-2	-1.398494E-2	-3.493750E-5	-2.567113E-2	2.488100E-2
7.328000E-5	-1.399244E-2	-1.394656E-2	-4.587500E-5	-2.569475E-2	2.488013E-2
7.344000E-5	-1.391356E-2	-1.395713E-2	4.356250E-5	-2.568237E-2	2.487963E-2
7.360000E-5	-1.397350E-2	-1.379950E-2	-1.740000E-4	-2.568913E-2	2.486800E-2
7.376000E-5	-1.373331E-2	-1.386394E-2	1.306250E-4	-2.567387E-2	2.488100E-2
7.392000E-5	-1.393425E-2	-1.378838E-2	-1.458750E-4	-2.569187E-2	2.487975E-2
7.408000E-5	-1.370088E-2	-1.362194E-2	-7.893750E-5	-2.567962E-2	2.487562E-2
7.424000E-5	-1.382562E-2	-1.375269E-2	-7.293750E-5	-2.568938E-2	2.487888E-2
7.440000E-5	-1.365038E-2	-1.368881E-2	3.843750E-5	-2.568500E-2	2.486212E-2
7.456000E-5	-1.357669E-2	-1.366125E-2	8.456250E-5	-2.567412E-2	2.486388E-2
7.472000E-5	-1.369663E-2	-1.361731E-2	-7.931250E-5	-2.568888E-2	2.486163E-2
7.488000E-5	-1.358350E-2	-1.345250E-2	-1.310000E-4	-2.568913E-2	2.486625E-2
7.504000E-5	-1.345950E-2	-1.351394E-2	5.443750E-5	-2.569650E-2	2.487963E-2
7.520000E-5	-1.334531E-2	-1.364200E-2	2.966875E-4	-2.568413E-2	2.486163E-2
7.536000E-5	-1.348806E-2	-1.346050E-2	-2.756250E-5	-2.569662E-2	2.486312E-2
7.552000E-5	-1.351600E-2	-1.342075E-2	-9.525000E-5	-2.568650E-2	2.484775E-2
7.568000E-5	-1.339075E-2	-1.361950E-2	2.287500E-4	-2.567700E-2	2.485788E-2
7.584000E-5	-1.340469E-2	-1.338863E-2	-1.606250E-5	-2.570613E-2	2.485838E-2
7.600000E-5	-1.327975E-2	-1.326544E-2	-1.431250E-5	-2.569325E-2	2.484862E-2
7.616000E-5	-1.319206E-2	-1.333312E-2	1.410625E-4	-2.568450E-2	2.485987E-2
7.632000E-5	-1.312969E-2	-1.332863E-2	1.989375E-4	-2.569713E-2	2.486075E-2
7.648000E-5	-1.326556E-2	-1.321069E-2	-5.487500E-5	-2.568925E-2	2.486375E-2
7.664000E-5	-1.320100E-2	-1.310606E-2	-9.493750E-5	-2.569738E-2	2.486662E-2
7.680000E-5	-1.310994E-2	-1.310694E-2	-3.000000E-6	-2.569388E-2	2.486275E-2
7.696000E-5	-1.315600E-2	-1.301638E-2	-1.396250E-4	-2.570425E-2	2.486250E-2
7.712000E-5	-1.303294E-2	-1.307181E-2	3.887500E-5	-2.570000E-2	2.484750E-2
7.728000E-5	-1.298600E-2	-1.297500E-2	-1.100000E-5	-2.571025E-2	2.485300E-2
7.744000E-5	-1.306500E-2	-1.295413E-2	-1.108750E-4	-2.569512E-2	2.484813E-2
7.760000E-5	-1.291644E-2	-1.291919E-2	2.750000E-6	-2.569100E-2	2.486475E-2
7.776000E-5	-1.278325E-2	-1.278781E-2	4.562500E-6	-2.569925E-2	2.484988E-2
7.792000E-5	-1.277100E-2	-1.295313E-2	1.821250E-4	-2.569713E-2	2.484725E-2
7.808000E-5	-1.280706E-2	-1.279863E-2	-8.437500E-6	-2.569550E-2	2.485100E-2
7.824000E-5	-1.266194E-2	-1.276381E-2	1.018750E-4	-2.569825E-2	2.484338E-2
7.840000E-5	-1.261663E-2	-1.276156E-2	1.449375E-4	-2.569762E-2	2.484125E-2
7.856000E-5	-1.261081E-2	-1.256156E-2	-4.925000E-5	-2.570237E-2	2.483100E-2
7.872000E-5	-1.266044E-2	-1.263150E-2	-2.893750E-5	-2.570925E-2	2.483588E-2
7.888000E-5	-1.276131E-2	-1.260081E-2	-1.605000E-4	-2.569887E-2	2.483200E-2
7.904000E-5	-1.246094E-2	-1.257362E-2	1.126875E-4	-2.569100E-2	2.484050E-2
7.920000E-5	-1.247031E-2	-1.247594E-2	5.625000E-6	-2.570437E-2	2.483588E-2
7.936000E-5	-1.247919E-2	-1.248212E-2	2.937500E-6	-2.570613E-2	2.483850E-2
7.952000E-5	-1.240350E-2	-1.242488E-2	2.137500E-5	-2.570075E-2	2.483825E-2
7.968000E-5	-1.240206E-2	-1.235088E-2	-5.118750E-5	-2.569450E-2	2.483238E-2
7.984000E-5	-1.230969E-2	-1.236188E-2	5.218750E-5	-2.570525E-2	2.481913E-2
8.000000E-5	-1.228744E-2	-1.231269E-2	2.525000E-5	-2.571562E-2	2.484762E-2
8.016000E-5	-1.228831E-2	-1.226906E-2	-1.925000E-5	-2.569325E-2	2.483900E-2
8.032000E-5	-1.222731E-2	-1.224875E-2	2.143750E-5	-2.570463E-2	2.483012E-2
8.048000E-5	-1.217525E-2	-1.203838E-2	-1.368750E-4	-2.570538E-2	2.483138E-2
8.064000E-5	-1.210900E-2	-1.207275E-2	-3.625000E-5	-2.570712E-2	2.481987E-2
8.080000E-5	-1.202156E-2	-1.204919E-2	2.762500E-5	-2.572475E-2	2.483075E-2
8.096000E-5	-1.200750E-2	-1.207325E-2	6.575000E-5	-2.571350E-2	2.482275E-2
8.112000E-5	-1.210488E-2	-1.199600E-2	-1.088750E-4	-2.571475E-2	2.482713E-2
8.128000E-5	-1.201744E-2	-1.197312E-2	-4.431250E-5	-2.572500E-2	2.481837E-2
8.144000E-5	-1.192688E-2	-1.188794E-2	-3.893750E-5	-2.571450E-2	2.482200E-2
8.160000E-5	-1.191856E-2	-1.195069E-2	3.212500E-5	-2.570025E-2	2.482025E-2
8.176000E-5	-1.190894E-2	-1.185744E-2	-5.150000E-5	-2.572938E-2	2.480813E-2
8.192000E-5	-1.177550E-2	-1.177794E-2	2.437500E-6	-2.570988E-2	2.482250E-2
8.208000E-5	-1.176550E-2	-1.172963E-2	-3.587500E-5	-2.571700E-2	2.481400E-2
8.224000E-5	-1.176087E-2	-1.176488E-2	4.000000E-6	-2.571588E-2	2.481575E-2
8.240000E-5	-1.176169E-2	-1.171744E-2	-4.425000E-5	-2.572687E-2	2.481337E-2
8.256000E-5	-1.178887E-2	-1.165725E-2	-1.316250E-4	-2.571263E-2	2.482100E-2
8.272000E-5	-1.157844E-2	-1.158900E-2	1.056250E-5	-2.571825E-2	2.483000E-2
8.288000E-5	-1.150125E-2	-1.148513E-2	-1.612500E-5	-2.572687E-2	2.480900E-2
8.304000E-5	-1.145587E-2	-1.143844E-2	-1.743750E-5	-2.571050E-2	2.481913E-2
8.320000E-5	-1.142556E-2	-1.152013E-2	9.456250E-5	-2.570962E-2	2.480850E-2
8.336000E-5	-1.139037E-2	-1.131500E-2	-7.537500E-5	-2.572450E-2	2.480663E-2
8.352000E-5	-1.132306E-2	-1.131388E-2	-9.187500E-6	-2.572625E-2	2.481475E-2
8.368000E-5	-1.124781E-2	-1.128281E-2	3.500000E-5	-2.572800E-2	2.481788E-2
8.384000E-5	-1.129756E-2	-1.133625E-2	3.868750E-5	-2.571937E-2	2.480550E-2
8.400000E-5	-1.127269E-2	-1.123025E-2	-4.243750E-5	-2.571763E-2	2.480500E-2
8.416000E-5	-1.113669E-2	-1.116750E-2	3.081250E-5	-2.571700E-2	2.480538E-2
8.432000E-5	-1.111488E-2	-1.122544E-2	1.105625E-4	-2.573812E-2	2.479913E-2
8.448000E-5	-1.111563E-2	-1.110275E-2	-1.287500E-5	-2.573012E-2	2.479900E-2
8.464000E-5	-1.106794E-2	-1.107000E-2	2.062500E-6	-2.572900E-2	2.481113E-2
8.480000E-5	-1.099037E-2	-1.101394E-2	2.356250E-5	-2.572175E-2	2.480450E-2
8.496000E-5	-1.096681E-2	-1.098575E-2	1.893750E-5	-2.572675E-2	2.480425E-2
8.512000E-5	-1.081712E-2	-1.096044E-2	1.433125E-4	-2.574575E-2	2.480788E-2
8.528000E-5	-1.079706E-2	-1.087638E-2	7.931250E-5	-2.572725E-2	2.480425E-2
8.544000E-5	-1.087819E-2	-1.086850E-2	-9.687500E-6	-2.572513E-2	2.479712E-2
8.560000E-5	-1.075169E-2	-1.079644E-2	4.475000E-5	-2.574050E-2	2.481138E-2
8.576000E-5	-1.073912E-2	-1.076962E-2	3.050000E-5	-2.573038E-2	2.480925E-2
8.592000E-5	-1.070800E-2	-1.068325E-2	-2.475000E-5	-2.572975E-2	2.479612E-2
8.608000E-5	-1.072200E-2	-1.067888E-2	-4.312500E-5	-2.572025E-2	2.480637E-2
8.624000E-5	-1.053306E-2	-1.069519E-2	1.621250E-4	-2.572975E-2	2.479300E-2
8.640000E-5	-1.058325E-2	-1.049706E-2	-8.618750E-5	-2.573962E-2	2.479550E-2
8.656000E-5	-1.043219E-2	-1.052131E-2	8.912500E-5	-2.573038E-2	2.478325E-2
8.672000E-5	-1.038169E-2	-1.035375E-2	-2.793750E-5	-2.574312E-2	2.478850E-2
8.688000E-5	-1.034775E-2	-1.037538E-2	2.762500E-5	-2.574238E-2	2.479438E-2
8.704000E-5	-1.046344E-2	-1.041425E-2	-4.918750E-5	-2.573113E-2	2.478713E-2
8.720000E-5	-1.035056E-2	-1.031981E-2	-3.075000E-5	-2.572900E-2	2.478738E-2
8.736000E-5	-1.018369E-2	-1.018575E-2	2.062500E-6	-2.573075E-2	2.479463E-2
8.752000E-5	-1.022169E-2	-1.025550E-2	3.381250E-5	-2.573438E-2	2.478137E-2
8.768000E-5	-1.006425E-2	-1.014525E-2	8.100000E-5	-2.573350E-2	2.478913E-2
8.784000E-5	-1.017081E-2	-1.004006E-2	-1.307500E-4	-2.572900E-2	2.479213E-2
8.800000E-5	-9.933813E-3	-1.012644E-2	1.926250E-4	-2.573738E-2	2.479150E-2
8.816000E-5	-1.006506E-2	-9.960625E-3	-1.044375E-4	-2.574675E-2	2.478400E-2
8.832000E-5	-9.899750E-3	-1.000425E-2	1.045000E-4	-2.573925E-2	2.478400E-2
8.848000E-5	-1.000794E-2	-9.936812E-3	-7.112500E-5	-2.573975E-2	2.478838E-2
8.864000E-5	-9.903125E-3	-1.003500E-2	1.318750E-4	-2.572950E-2	2.478363E-2
8.880000E-5	-9.716125E-3	-9.846187E-3	1.300625E-4	-2.573838E-2	2.477700E-2
8.896000E-5	-9.769438E-3	-9.842750E-3	7.331250E-5	-2.573450E-2	2.478725E-2
8.912000E-5	-9.693687E-3	-9.721188E-3	2.750000E-5	-2.573563E-2	2.477500E-2
8.928000E-5	-9.651937E-3	-9.675000E-3	2.306250E-5	-2.575425E-2	2.477025E-2
8.944000E-5	-9.629312E-3	-9.760625E-3	1.313125E-4	-2.574663E-2	2.478250E-2
8.960000E-5	-9.588062E-3	-9.694000E-3	1.059375E-4	-2.574312E-2	2.477750E-2
8.976000E-5	-9.512938E-3	-9.570187E-3	5.725000E-5	-2.574100E-2	2.477988E-2
8.992000E-5	-9.448375E-3	-9.478438E-3	3.006250E-5	-2.573625E-2	2.477863E-2
9.008000E-5	-9.544937E-3	-9.509875E-3	-3.506250E-5	-2.573638E-2	2.477163E-2
9.024000E-5	-9.354188E-3	-9.399188E-3	4.500000E-5	-2.574725E-2	2.478025E-2
9.040000E-5	-9.395813E-3	-9.314313E-3	-8.150000E-5	-2.574712E-2	2.477600E-2
9.056000E-5	-9.237313E-3	-9.388188E-3	1.508750E-4	-2.572912E-2	2.477513E-2
9.072000E-5	-9.148937E-3	-9.229062E-3	8.012500E-5	-2.573513E-2	2.477200E-2
9.088000E-5	-9.340813E-3	-9.260812E-3	-8.000000E-5	-2.573550E-2	2.476437E-2
9.104000E-5	-9.132875E-3	-9.145500E-3	1.262500E-5	-2.573975E-2	2.477438E-2
9.120000E-5	-9.081437E-3	-8.988688E-3	-9.275000E-5	-2.574600E-2	2.477000E-2
9.136000E-5	-9.132813E-3	-8.994875E-3	-1.379375E-4	-2.574713E-2	2.477038E-2
9.152000E-5	-9.075813E-3	-9.092812E-3	1.700000E-5	-2.572125E-2	2.477700E-2
9.168000E-5	-8.931313E-3	-8.958125E-3	2.681250E-5	-2.573775E-2	2.476862E-2
9.184000E-5	-8.933375E-3	-8.831312E-3	-1.020625E-4	-2.574588E-2	2.477475E-2
9.200000E-5	-8.846813E-3	-8.946625E-3	9.981250E-5	-2.573850E-2	2.476525E-2
9.216000E-5	-8.789750E-3	-8.781125E-3	-8.625000E-6	-2.575537E-2	2.476475E-2
9.232000E-5	-8.824500E-3	-8.795188E-3	-2.931250E-5	-2.575313E-2	2.475813E-2
9.248000E-5	-8.691188E-3	-8.664438E-3	-2.675000E-5	-2.573962E-2	2.475463E-2
9.264000E-5	-8.550375E-3	-8.626313E-3	7.593750E-5	-2.573125E-2	2.475963E-2
9.280000E-5	-8.735062E-3	-8.614875E-3	-1.201875E-4	-2.574813E-2	2.476962E-2
9.296000E-5	-8.561687E-3	-8.613125E-3	5.143750E-5	-2.574800E-2	2.475938E-2
9.312000E-5	-8.422750E-3	-8.534563E-3	1.118125E-4	-2.575725E-2	2.477213E-2
9.328000E-5	-8.377125E-3	-8.510187E-3	1.330625E-4	-2.574725E-2	2.476213E-2
9.344000E-5	-8.419875E-3	-8.439000E-3	1.912500E-5	-2.574525E-2	2.475700E-2
9.360000E-5	-8.462937E-3	-8.439688E-3	-2.325000E-5	-2.575625E-2	2.474913E-2
9.376000E-5	-8.289438E-3	-8.548937E-3	2.595000E-4	-2.574600E-2	2.476238E-2
9.392000E-5	-8.237063E-3	-8.262687E-3	2.562500E-5	-2.573800E-2	2.475800E-2
9.408000E-5	-8.191437E-3	-8.299000E-3	1.075625E-4	-2.575188E-2	2.476013E-2
9.424000E-5	-8.257750E-3	-8.111500E-3	-1.462500E-4	-2.575513E-2	2.476363E-2
9.440000E-5	-8.077750E-3	-8.176812E-3	9.906250E-5	-2.574462E-2	2.475550E-2
9.456000E-5	-8.079438E-3	-8.081750E-3	2.312500E-6	-2.574800E-2	2.474413E-2
9.472000E-5	-7.996250E-3	-8.170250E-3	1.740000E-4	-2.575175E-2	2.476525E-2
9.488000E-5	-8.013750E-3	-8.058875E-3	4.512500E-5	-2.575613E-2	2.476075E-2
9.504000E-5	-7.951313E-3	-7.949062E-3	-2.250000E-6	-2.574050E-2	2.474525E-2
9.520000E-5	-7.897750E-3	-7.879000E-3	-1.875000E-5	-2.575763E-2	2.473925E-2
9.536000E-5	-7.737687E-3	-7.849062E-3	1.113750E-4	-2.576250E-2	2.476125E-2
9.552000E-5	-7.718750E-3	-7.836687E-3	1.179375E-4	-2.574925E-2	2.475512E-2
9.568000E-5	-7.652250E-3	-7.684938E-3	3.268750E-5	-2.574675E-2	2.474525E-2
9.584000E-5	-7.716938E-3	-7.680125E-3	-3.681250E-5	-2.575188E-2	2.475437E-2
9.600000E-5	-7.587688E-3	-7.563437E-3	-2.425000E-5	-2.575563E-2	2.475750E-2
9.616000E-5	-7.661063E-3	-7.533000E-3	-1.280625E-4	-2.575112E-2	2.475763E-2
9.632000E-5	-7.428937E-3	-7.466000E-3	3.706250E-5	-2.575625E-2	2.476050E-2
9.648000E-5	-7.342000E-3	-7.338062E-3	-3.937500E-6	-2.575738E-2	2.473738E-2
9.664000E-5	-7.416500E-3	-7.470250E-3	5.375000E-5	-2.575600E-2	2.474112E-2
9.680000E-5	-7.309625E-3	-7.470813E-3	1.611875E-4	-2.576000E-2	2.475862E-2
9.696000E-5	-7.464188E-3	-7.332125E-3	-1.320625E-4	-2.576163E-2	2.473887E-2
9.712000E-5	-7.356125E-3	-7.264187E-3	-9.193750E-5	-2.574300E-2	2.475263E-2
9.728000E-5	-7.188812E-3	-7.278125E-3	8.931250E-5	-2.574750E-2	2.474163E-2
9.744000E-5	-7.255437E-3	-7.166812E-3	-8.862500E-5	-2.574300E-2	2.475137E-2
9.760000E-5	-7.165062E-3	-7.145313E-3	-1.975000E-5	-2.575013E-2	2.474662E-2
9.776000E-5	-7.144562E-3	-7.231813E-3	8.725000E-5	-2.576600E-2	2.473837E-2
9.792000E-5	-6.980500E-3	-7.093625E-3	1.131250E-4	-2.575863E-2	2.474562E-2
9.808000E-5	-7.027687E-3	-6.940687E-3	-8.700000E-5	-2.575175E-2	2.475000E-2
9.824000E-5	-6.983250E-3	-7.022375E-3	3.912500E-5	-2.574513E-2	2.474575E-2
9.840000E-5	-6.919000E-3	-6.972250E-3	5.325000E-5	-2.576737E-2	2.473075E-2
9.856000E-5	-6.832250E-3	-6.864000E-3	3.175000E-5	-2.575700E-2	2.474213E-2
9.872000E-5	-6.849750E-3	-6.829875E-3	-1.987500E-5	-2.575575E-2	2.473800E-2
9.888000E-5	-6.830750E-3	-6.763563E-3	-6.718750E-5	-2.575838E-2	2.473712E-2
9.904000E-5	-6.608375E-3	-6.733875E-3	1.255000E-4	-2.575062E-2	2.472975E-2
9.920000E-5	-6.622187E-3	-6.794062E-3	1.718750E-4	-2.575313E-2	2.474788E-2
9.936000E-5	-6.669563E-3	-6.641750E-3	-2.781250E-5	-2.575337E-2	2.473737E-2
9.952000E-5	-6.551063E-3	-6.535438E-3	-1.562500E-5	-2.575062E-2	2.474487E-2
9.968000E-5	-6.443625E-3	-6.633625E-3	1.900000E-4	-2.575487E-2	2.473500E-2
9.984000E-5	-6.502375E-3	-6.471500E-3	-3.087500E-5	-2.576000E-2	2.473300E-2
1.000000E-4	-6.399250E-3	-6.523500E-3	1.242500E-4	-2.575312E-2	2.474938E-2
1.001600E-4	-6.413938E-3	-6.357750E-3	-5.618750E-5	-2.576113E-2	2.474475E-2
1.003200E-4	-6.202750E-3	-6.489250E-3	2.865000E-4	-2.576200E-2	2.473875E-2
1.004800E-4	-6.369438E-3	-6.255687E-3	-1.137500E-4	-2.575813E-2	2.473413E-2
1.006400E-4	-6.313250E-3	-6.199375E-3	-1.138750E-4	-2.575763E-2	2.473588E-2
1.008000E-4	-6.185000E-3	-6.147687E-3	-3.731250E-5	-2.575050E-2	2.473725E-2
1.009600E-4	-6.177063E-3	-6.225750E-3	4.868750E-5	-2.576600E-2	2.473225E-2
1.011200E-4	-6.119938E-3	-6.084812E-3	-3.512500E-5	-2.575925E-2	2.473950E-2
1.012800E-4	-5.964563E-3	-5.987000E-3	2.243750E-5	-2.575763E-2	2.472913E-2
1.014400E-4	-6.017063E-3	-6.053438E-3	3.637500E-5	-2.575563E-2	2.473313E-2
1.016000E-4	-5.962125E-3	-6.025188E-3	6.306250E-5	-2.575713E-2	2.472675E-2
1.017600E-4	-5.866563E-3	-5.914875E-3	4.831250E-5	-2.574650E-2	2.474175E-2
1.019200E-4	-5.985438E-3	-5.908938E-3	-7.650000E-5	-2.575275E-2	2.473075E-2
1.020800E-4	-5.901625E-3	-5.702125E-3	-1.995000E-4	-2.575950E-2	2.473112E-2
1.022400E-4	-5.806188E-3	-5.772938E-3	-3.325000E-5	-2.576150E-2	2.471888E-2
1.024000E-4	-5.755625E-3	-5.732687E-3	-2.293750E-5	-2.575525E-2	2.472125E-2
1.025600E-4	-5.733750E-3	-5.744500E-3	1.075000E-5	-2.576013E-2	2.473900E-2
1.027200E-4	-5.689875E-3	-5.690062E-3	1.875000E-7	-2.575875E-2	2.473137E-2
1.028800E-4	-5.576875E-3	-5.617438E-3	4.056250E-5	-2.575263E-2	2.473400E-2
1.030400E-4	-5.494000E-3	-5.619937E-3	1.259375E-4	-2.576825E-2	2.472188E-2
1.032000E-4	-5.532687E-3	-5.577437E-3	4.475000E-5	-2.575263E-2	2.472875E-2
1.033600E-4	-5.495125E-3	-5.402375E-3	-9.275000E-5	-2.577700E-2	2.473075E-2
1.035200E-4	-5.433688E-3	-5.347750E-3	-8.593750E-5	-2.575500E-2	2.473225E-2
1.036800E-4	-5.418063E-3	-5.479000E-3	6.093750E-5	-2.577363E-2	2.473225E-2
1.038400E-4	-5.285125E-3	-5.296375E-3	1.125000E-5	-2.576188E-2	2.473063E-2
1.040000E-4	-5.276938E-3	-5.287813E-3	1.087500E-5	-2.576050E-2	2.471900E-2
1.041600E-4	-5.210500E-3	-5.291062E-3	8.056250E-5	-2.577338E-2	2.472550E-2
1.043200E-4	-5.199563E-3	-5.306813E-3	1.072500E-4	-2.576550E-2	2.471700E-2
1.044800E-4	-5.152875E-3	-5.141875E-3	-1.100000E-5	-2.576425E-2	2.473188E-2
1.046400E-4	-5.040375E-3	-5.120563E-3	8.018750E-5	-2.576775E-2	2.473262E-2
1.048000E-4	-5.016625E-3	-5.054688E-3	3.806250E-5	-2.576213E-2	2.471250E-2
1.049600E-4	-5.064312E-3	-4.973875E-3	-9.043750E-5	-2.575900E-2	2.472387E-2
1.051200E-4	-5.013500E-3	-5.045500E-3	3.200000E-5	-2.577087E-2	2.471438E-2
1.052800E-4	-4.928750E-3	-5.010438E-3	8.168750E-5	-2.575088E-2	2.471537E-2
1.054400E-4	-4.929500E-3	-4.957125E-3	2.762500E-5	-2.576812E-2	2.471025E-2
1.056000E-4	-4.810438E-3	-4.765000E-3	-4.543750E-5	-2.575337E-2	2.471763E-2
1.057600E-4	-4.875375E-3	-4.848000E-3	-2.737500E-5	-2.576988E-2	2.472550E-2
1.059200E-4	-4.806875E-3	-4.771000E-3	-3.587500E-5	-2.575250E-2	2.471288E-2
1.060800E-4	-4.796625E-3	-4.786688E-3	-9.937500E-6	-2.575725E-2	2.472500E-2
1.062400E-4	-4.702938E-3	-4.762375E-3	5.943750E-5	-2.575687E-2	2.471362E-2
1.064000E-4	-4.715375E-3	-4.609875E-3	-1.055000E-4	-2.577162E-2	2.472150E-2
1.065600E-4	-4.690937E-3	-4.663875E-3	-2.706250E-5	-2.576887E-2	2.472463E-2
1.067200E-4	-4.567813E-3	-4.618750E-3	5.093750E-5	-2.576750E-2	2.471588E-2
1.068800E-4	-4.540313E-3	-4.515688E-3	-2.462500E-5	-2.576475E-2	2.470213E-2
1.070400E-4	-4.476000E-3	-4.470125E-3	-5.875000E-6	-2.577288E-2	2.471700E-2
1.072000E-4	-4.404063E-3	-4.479437E-3	7.537500E-5	-2.576875E-2	2.471213E-2
1.073600E-4	-4.368312E-3	-4.354875E-3	-1.343750E-5	-2.576825E-2	2.470875E-2
1.075200E-4	-4.272000E-3	-4.403937E-3	1.319375E-4	-2.575475E-2	2.472138E-2
1.076800E-4	-4.388000E-3	-4.401312E-3	1.331250E-5	-2.576300E-2	2.472012E-2
1.078400E-4	-4.318437E-3	-4.317125E-3	-1.312500E-6	-2.575725E-2	2.470550E-2
1.080000E-4	-4.136563E-3	-4.195938E-3	5.937500E-5	-2.576713E-2	2.471737E-2
1.081600E-4	-4.106875E-3	-4.051250E-3	-5.562500E-5	-2.575750E-2	2.471312E-2
1.083200E-4	-4.136125E-3	-4.148500E-3	1.237500E-5	-2.577013E-2	2.472325E-2
1.084800E-4	-4.096000E-3	-4.003063E-3	-9.293750E-5	-2.576487E-2	2.471400E-2
1.086400E-4	-4.045688E-3	-4.112313E-3	6.662500E-5	-2.576375E-2	2.473025E-2
1.088000E-4	-3.948938E-3	-4.017313E-3	6.837500E-5	-2.575913E-2	2.470963E-2
1.089600E-4	-3.950063E-3	-3.996125E-3	4.606250E-5	-2.576125E-2	2.471337E-2
1.091200E-4	-3.915813E-3	-3.899313E-3	-1.650000E-5	-2.576988E-2	2.471750E-2
1.092800E-4	-3.846812E-3	-3.868938E-3	2.212500E-5	-2.576650E-2	2.471763E-2
1.094400E-4	-3.951813E-3	-3.764063E-3	-1.877500E-4	-2.576888E-2	2.472063E-2
1.096000E-4	-3.896563E-3	-3.732438E-3	-1.641250E-4	-2.577725E-2	2.471925E-2
1.097600E-4	-3.735938E-3	-3.815250E-3	7.931250E-5	-2.577713E-2	2.470400E-2
1.099200E-4	-3.766750E-3	-3.615125E-3	-1.516250E-4	-2.576038E-2	2.471225E-2
1.100800E-4	-3.737125E-3	-3.675500E-3	-6.162500E-5	-2.575388E-2	2.471313E-2
1.102400E-4	-3.568875E-3	-3.626937E-3	5.806250E-5	-2.575338E-2	2.470825E-2
1.104000E-4	-3.822500E-3	-3.563063E-3	-2.594375E-4	-2.577612E-2	2.469487E-2
1.105600E-4	-3.657750E-3	-3.561375E-3	-9.637500E-5	-2.576538E-2	2.470712E-2
1.107200E-4	-3.497938E-3	-3.523750E-3	2.581250E-5	-2.576412E-2	2.470250E-2
1.108800E-4	-3.569000E-3	-3.567000E-3	-2.000000E-6	-2.575487E-2	2.470350E-2
1.110400E-4	-3.544437E-3	-3.436563E-3	-1.078750E-4	-2.576150E-2	2.470563E-2
1.112000E-4	-3.453812E-3	-3.525875E-3	7.206250E-5	-2.575863E-2	2.470500E-2
1.113600E-4	-3.380875E-3	-3.327688E-3	-5.318750E-5	-2.576150E-2	2.469713E-2
1.115200E-4	-3.331125E-3	-3.302437E-3	-2.868750E-5	-2.578287E-2	2.471362E-2
1.116800E-4	-3.225312E-3	-3.229500E-3	4.187500E-6	-2.575475E-2	2.469750E-2
1.118400E-4	-3.489312E-3	-3.285375E-3	-2.039375E-4	-2.576475E-2	2.468963E-2
1.120000E-4	-3.299250E-3	-3.209938E-3	-8.931250E-5	-2.575475E-2	2.470063E-2
1.121600E-4	-3.192688E-3	-3.259188E-3	6.650000E-5	-2.576375E-2	2.470350E-2
1.123200E-4	-3.151875E-3	-3.020750E-3	-1.311250E-4	-2.575513E-2	2.470175E-2
1.124800E-4	-3.192625E-3	-3.123563E-3	-6.906250E-5	-2.576850E-2	2.469950E-2
1.126400E-4	-3.172375E-3	-3.110938E-3	-6.143750E-5	-2.576338E-2	2.470412E-2
1.128000E-4	-3.104188E-3	-3.061188E-3	-4.300000E-5	-2.577350E-2	2.469513E-2
1.129600E-4	-2.988625E-3	-2.980313E-3	-8.312500E-6	-2.577000E-2	2.470488E-2
1.131200E-4	-3.081938E-3	-2.954813E-3	-1.271250E-4	-2.575750E-2	2.469987E-2
1.132800E-4	-2.944438E-3	-2.881062E-3	-6.337500E-5	-2.576800E-2	2.468950E-2
1.134400E-4	-3.035063E-3	-2.971375E-3	-6.368750E-5	-2.577063E-2	2.469613E-2
1.136000E-4	-2.903563E-3	-2.852938E-3	-5.062500E-5	-2.576913E-2	2.468500E-2
1.137600E-4	-2.863313E-3	-2.910875E-3	4.756250E-5	-2.575963E-2	2.471263E-2
1.139200E-4	-2.838063E-3	-2.829687E-3	-8.375000E-6	-2.575613E-2	2.468725E-2
1.140800E-4	-2.826812E-3	-2.669937E-3	-1.568750E-4	-2.576525E-2	2.469813E-2
1.142400E-4	-2.694625E-3	-2.808375E-3	1.137500E-4	-2.576825E-2	2.469962E-2
1.144000E-4	-2.743375E-3	-2.633375E-3	-1.100000E-4	-2.575312E-2	2.468900E-2
1.145600E-4	-2.641938E-3	-2.568187E-3	-7.375000E-5	-2.576425E-2	2.471012E-2
1.147200E-4	-2.662750E-3	-2.580313E-3	-8.243750E-5	-2.575963E-2	2.469688E-2
1.148800E-4	-2.726313E-3	-2.621625E-3	-1.046875E-4	-2.576000E-2	2.469725E-2
1.150400E-4	-2.634437E-3	-2.595000E-3	-3.943750E-5	-2.575950E-2	2.469937E-2
1.152000E-4	-2.491313E-3	-2.526188E-3	3.487500E-5	-2.577275E-2	2.470400E-2
1.153600E-4	-2.502500E-3	-2.521000E-3	1.850000E-5	-2.576613E-2	2.469925E-2
1.155200E-4	-2.442625E-3	-2.387187E-3	-5.543750E-5	-2.577100E-2	2.468400E-2
1.156800E-4	-2.403000E-3	-2.484750E-3	8.175000E-5	-2.576038E-2	2.469212E-2
1.158400E-4	-2.549125E-3	-2.471187E-3	-7.793750E-5	-2.577037E-2	2.470137E-2
1.160000E-4	-2.506562E-3	-2.355688E-3	-1.508750E-4	-2.576013E-2	2.469237E-2
1.161600E-4	-2.306188E-3	-2.408188E-3	1.020000E-4	-2.576775E-2	2.468863E-2
1.163200E-4	-2.374312E-3	-2.292375E-3	-8.193750E-5	-2.575250E-2	2.468275E-2
1.164800E-4	-2.270000E-3	-2.347438E-3	7.743750E-5	-2.576150E-2	2.469662E-2
1.166400E-4	-2.217688E-3	-2.283500E-3	6.581250E-5	-2.576175E-2	2.468138E-2
1.168000E-4	-2.300063E-3	-2.246687E-3	-5.337500E-5	-2.575838E-2	2.469700E-2
1.169600E-4	-2.206813E-3	-2.239688E-3	3.287500E-5	-2.577825E-2	2.468788E-2
1.171200E-4	-2.085813E-3	-2.111438E-3	2.562500E-5	-2.576825E-2	2.468813E-2
1.172800E-4	-2.216563E-3	-2.185625E-3	-3.093750E-5	-2.575163E-2	2.468487E-2
1.174400E-4	-2.021813E-3	-2.154250E-3	1.324375E-4	-2.577300E-2	2.468725E-2
1.176000E-4	-2.101875E-3	-2.102375E-3	5.000000E-7	-2.576300E-2	2.469225E-2
1.177600E-4	-2.034437E-3	-2.065500E-3	3.106250E-5	-2.576550E-2	2.469650E-2
1.179200E-4	-1.947563E-3	-1.978813E-3	3.125000E-5	-2.576325E-2	2.469125E-2
1.180800E-4	-2.108063E-3	-2.042375E-3	-6.568750E-5	-2.575975E-2	2.468650E-2
1.182400E-4	-1.966813E-3	-1.915250E-3	-5.156250E-5	-2.575675E-2	2.469250E-2
1.184000E-4	-1.938438E-3	-1.968313E-3	2.987500E-5	-2.576825E-2	2.469425E-2
1.185600E-4	-1.869937E-3	-1.954125E-3	8.418750E-5	-2.576350E-2	2.470000E-2
1.187200E-4	-1.953812E-3	-1.923125E-3	-3.068750E-5	-2.575488E-2	2.468400E-2
1.188800E-4	-1.900375E-3	-1.828500E-3	-7.187500E-5	-2.577750E-2	2.468213E-2
1.190400E-4	-1.830063E-3	-1.810438E-3	-1.962500E-5	-2.575775E-2	2.469175E-2
1.192000E-4	-1.799250E-3	-1.809188E-3	9.937500E-6	-2.576638E-2	2.469262E-2
1.193600E-4	-1.818125E-3	-1.630063E-3	-1.880625E-4	-2.576375E-2	2.468150E-2
1.195200E-4	-1.742188E-3	-1.800750E-3	5.856250E-5	-2.576062E-2	2.468000E-2
1.196800E-4	-1.778687E-3	-1.698437E-3	-8.025000E-5	-2.575300E-2	2.468375E-2
1.198400E-4	-1.680625E-3	-1.706500E-3	2.587500E-5	-2.576125E-2	2.468850E-2
1.200000E-4	-1.602375E-3	-1.701063E-3	9.868750E-5	-2.577600E-2	2.467300E-2
1.201600E-4	-1.693625E-3	-1.677187E-3	-1.643750E-5	-2.576400E-2	2.468637E-2
1.203200E-4	-1.610750E-3	-1.649312E-3	3.856250E-5	-2.577038E-2	2.468112E-2
1.204800E-4	-1.559750E-3	-1.710500E-3	1.507500E-4	-2.576200E-2	2.467275E-2
1.206400E-4	-1.574125E-3	-1.654125E-3	8.000000E-5	-2.576725E-2	2.468150E-2
1.208000E-4	-1.466562E-3	-1.577125E-3	1.105625E-4	-2.576363E-2	2.468937E-2
1.209600E-4	-1.666000E-3	-1.681313E-3	1.531250E-5	-2.576688E-2	2.466325E-2
1.211200E-4	-1.541875E-3	-1.537125E-3	-4.750000E-6	-2.576562E-2	2.469087E-2
1.212800E-4	-1.443250E-3	-1.392625E-3	-5.062500E-5	-2.577187E-2	2.467225E-2
1.214400E-4	-1.497500E-3	-1.523313E-3	2.581250E-5	-2.576750E-2	2.467363E-2
1.216000E-4	-1.416438E-3	-1.569000E-3	1.525625E-4	-2.576100E-2	2.468175E-2
1.217600E-4	-1.324625E-3	-1.412750E-3	8.812500E-5	-2.575800E-2	2.467850E-2
1.219200E-4	-1.406937E-3	-1.363438E-3	-4.350000E-5	-2.577050E-2	2.466738E-2
1.220800E-4	-1.444750E-3	-1.385687E-3	-5.906250E-5	-2.577162E-2	2.468500E-2
1.222400E-4	-1.448063E-3	-1.399125E-3	-4.893750E-5	-2.576525E-2	2.468862E-2
1.224000E-4	-1.229125E-3	-1.443563E-3	2.144375E-4	-2.577387E-2	2.467825E-2
1.225600E-4	-1.263250E-3	-1.376938E-3	1.136875E-4	-2.576712E-2	2.467850E-2
1.227200E-4	-1.299000E-3	-1.310437E-3	1.143750E-5	-2.577562E-2	2.468125E-2
1.228800E-4	-1.212313E-3	-1.191625E-3	-2.068750E-5	-2.577000E-2	2.467600E-2
1.230400E-4	-1.330187E-3	-1.340625E-3	1.043750E-5	-2.577825E-2	2.467562E-2
1.232000E-4	-1.211438E-3	-1.220125E-3	8.687500E-6	-2.577925E-2	2.467438E-2
1.233600E-4	-1.221812E-3	-1.216125E-3	-5.687500E-6	-2.576650E-2	2.467088E-2
1.235200E-4	-1.181938E-3	-1.198937E-3	1.700000E-5	-2.577200E-2	2.468213E-2
1.236800E-4	-1.162000E-3	-1.263438E-3	1.014375E-4	-2.576750E-2	2.467888E-2
1.238400E-4	-1.116625E-3	-1.010188E-3	-1.064375E-4	-2.577275E-2	2.468100E-2
1.240000E-4	-1.140312E-3	-1.128563E-3	-1.175000E-5	-2.579100E-2	2.466763E-2
1.241600E-4	-1.130563E-3	-1.095063E-3	-3.550000E-5	-2.577612E-2	2.466837E-2
1.243200E-4	-1.020437E-3	-1.193750E-3	1.733125E-4	-2.578038E-2	2.467338E-2
1.244800E-4	-1.013125E-3	-1.046375E-3	3.325000E-5	-2.576450E-2	2.467162E-2
1.246400E-4	-9.551250E-4	-1.054875E-3	9.975000E-5	-2.576475E-2	2.467725E-2
1.248000E-4	-1.074125E-3	-9.995625E-4	-7.456250E-5	-2.576288E-2	2.466300E-2
1.249600E-4	-1.016313E-3	-1.062562E-3	4.625000E-5	-2.576062E-2	2.467050E-2
1.251200E-4	-9.605625E-4	-9.235625E-4	-3.700000E-5	-2.576137E-2	2.466775E-2
1.252800E-4	-1.072937E-3	-8.858750E-4	-1.870625E-4	-2.577487E-2	2.467312E-2
1.254400E-4	-1.004875E-3	-1.017688E-3	1.281250E-5	-2.577975E-2	2.467087E-2
1.256000E-4	-9.171875E-4	-9.258750E-4	8.687500E-6	-2.578487E-2	2.466150E-2
1.257600E-4	-9.326250E-4	-8.983125E-4	-3.431250E-5	-2.576662E-2	2.465837E-2
1.259200E-4	-9.200000E-4	-8.631250E-4	-5.687500E-5	-2.577050E-2	2.466600E-2
1.260800E-4	-8.990625E-4	-9.906875E-4	9.162500E-5	-2.576312E-2	2.466700E-2
1.262400E-4	-8.778750E-4	-7.912500E-4	-8.662500E-5	-2.578175E-2	2.466113E-2
1.264000E-4	-8.266250E-4	-8.479375E-4	2.131250E-5	-2.577438E-2	2.466788E-2
1.265600E-4	-8.966250E-4	-8.711875E-4	-2.543750E-5	-2.576662E-2	2.466025E-2
1.267200E-4	-8.215625E-4	-7.709375E-4	-5.062500E-5	-2.577800E-2	2.466100E-2
1.268800E-4	-7.426875E-4	-7.710000E-4	2.831250E-5	-2.577937E-2	2.465850E-2
1.270400E-4	-8.126250E-4	-8.076250E-4	-5.000000E-6	-2.577575E-2	2.466325E-2
1.272000E-4	-7.291250E-4	-6.701250E-4	-5.900000E-5	-2.576913E-2	2.465737E-2
1.273600E-4	-7.278750E-4	-8.252500E-4	9.737500E-5	-2.577600E-2	2.466725E-2
1.275200E-4	-8.001250E-4	-7.469375E-4	-5.318750E-5	-2.576787E-2	2.466687E-2
1.276800E-4	-7.246250E-4	-7.008750E-4	-2.375000E-5	-2.576225E-2	2.466288E-2
1.278400E-4	-8.095000E-4	-7.225000E-4	-8.700000E-5	-2.575963E-2	2.466838E-2
1.280000E-4	-7.210000E-4	-7.181875E-4	-2.812500E-6	-2.575975E-2	2.465750E-2
1.281600E-4	-7.097500E-4	-7.832500E-4	7.350000E-5	-2.576738E-2	2.465013E-2
1.283200E-4	-7.103125E-4	-6.583750E-4	-5.193750E-5	-2.577013E-2	2.466375E-2
1.284800E-4	-7.052500E-4	-5.795625E-4	-1.256875E-4	-2.578725E-2	2.465313E-2
1.286400E-4	-5.868125E-4	-6.587500E-4	7.193750E-5	-2.577325E-2	2.465988E-2
1.288000E-4	-6.347500E-4	-6.665625E-4	3.181250E-5	-2.577525E-2	2.465700E-2
1.289600E-4	-5.674375E-4	-5.810625E-4	1.362500E-5	-2.578463E-2	2.464737E-2
1.291200E-4	-6.531875E-4	-4.990625E-4	-1.541250E-4	-2.577512E-2	2.465488E-2
1.292800E-4	-5.244375E-4	-4.804375E-4	-4.400000E-5	-2.576938E-2	2.466275E-2
1.294400E-4	-5.096875E-4	-5.985625E-4	8.887500E-5	-2.576750E-2	2.464787E-2
1.296000E-4	-5.758125E-4	-5.252500E-4	-5.056250E-5	-2.576750E-2	2.465663E-2
1.297600E-4	-5.545625E-4	-5.267500E-4	-2.781250E-5	-2.577988E-2	2.464725E-2
1.299200E-4	-3.859375E-4	-4.840625E-4	9.812500E-5	-2.577988E-2	2.464512E-2
1.300800E-4	-5.543125E-4	-5.323125E-4	-2.200000E-5	-2.578363E-2	2.465775E-2
1.302400E-4	-5.086250E-4	-5.351875E-4	2.656250E-5	-2.576613E-2	2.465288E-2
1.304000E-4	-4.358750E-4	-4.617500E-4	2.587500E-5	-2.578562E-2	2.465000E-2
1.305600E-4	-3.960625E-4	-4.852500E-4	8.918750E-5	-2.576563E-2	2.464600E-2
1.307200E-4	-4.613125E-4	-3.687500E-4	-9.256250E-5	-2.576775E-2	2.466213E-2
1.308800E-4	-4.909375E-4	-3.436250E-4	-1.473125E-4	-2.577187E-2	2.465213E-2
1.310400E-4	-4.945625E-4	-2.981875E-4	-1.963750E-4	-2.579050E-2	2.464262E-2
1.312000E-4	-4.625625E-4	-2.793125E-4	-1.832500E-4	-2.576675E-2	2.465275E-2
1.313600E-4	-3.928750E-4	-3.407500E-4	-5.212500E-5	-2.577138E-2	2.464987E-2
1.315200E-4	-4.630625E-4	-3.236875E-4	-1.393750E-4	-2.577938E-2	2.464937E-2
1.316800E-4	-3.605000E-4	-3.061875E-4	-5.431250E-5	-2.576487E-2	2.464075E-2
1.318400E-4	-1.638750E-4	-3.923750E-4	2.285000E-4	-2.576437E-2	2.464988E-2
1.320000E-4	-3.603125E-4	-3.317500E-4	-2.856250E-5	-2.576800E-2	2.463363E-2
1.321600E-4	-2.800625E-4	-3.128750E-4	3.281250E-5	-2.577563E-2	2.463537E-2
1.323200E-4	-3.095000E-4	-3.165625E-4	7.062500E-6	-2.577162E-2	2.464962E-2
1.324800E-4	-3.370000E-4	-2.131875E-4	-1.238125E-4	-2.578675E-2	2.464400E-2
1.326400E-4	-3.676250E-4	-3.237500E-4	-4.387500E-5	-2.577488E-2	2.464913E-2
1.328000E-4	-3.480625E-4	-2.432500E-4	-1.048125E-4	-2.576275E-2	2.463838E-2
1.329600E-4	-2.268750E-4	-3.130000E-4	8.612500E-5	-2.577987E-2	2.464725E-2
1.331200E-4	-2.745000E-4	-1.917500E-4	-8.275000E-5	-2.577387E-2	2.464700E-2
1.332800E-4	-2.238750E-4	-2.108125E-4	-1.306250E-5	-2.577675E-2	2.463788E-2
1.334400E-4	-1.966875E-4	-5.293750E-5	-1.437500E-4	-2.576388E-2	2.464263E-2
1.336000E-4	-1.603750E-4	-2.581875E-4	9.781250E-5	-2.577063E-2	2.463375E-2
1.337600E-4	-1.813125E-4	-1.403125E-4	-4.100000E-5	-2.577725E-2	2.464688E-2
1.339200E-4	-2.018750E-4	-1.948750E-4	-7.000000E-6	-2.578100E-2	2.464825E-2
1.340800E-4	-8.875000E-5	-2.201875E-4	1.314375E-4	-2.577663E-2	2.464213E-2
1.342400E-4	-1.498125E-4	-1.120000E-4	-3.781250E-5	-2.577500E-2	2.464138E-2
1.344000E-4	-2.123750E-4	-1.753750E-4	-3.700000E-5	-2.577525E-2	2.463962E-2
1.345600E-4	-1.641250E-4	-1.970000E-4	3.287500E-5	-2.578425E-2	2.464825E-2
1.347200E-4	-2.060000E-4	-2.484375E-4	4.243750E-5	-2.578137E-2	2.463288E-2
1.348800E-4	-1.402500E-4	-1.388750E-4	-1.375000E-6	-2.576938E-2	2.465725E-2
1.350400E-4	-1.119375E-4	-8.018750E-5	-3.175000E-5	-2.576813E-2	2.463813E-2
1.352000E-4	-8.300000E-5	-1.883125E-4	1.053125E-4	-2.578162E-2	2.464800E-2
1.353600E-4	-4.068750E-5	-1.117500E-4	7.106250E-5	-2.578413E-2	2.464025E-2
1.355200E-4	-1.105000E-4	-5.125000E-5	-5.925000E-5	-2.576938E-2	2.463375E-2
1.356800E-4	-6.431250E-5	-7.393750E-5	9.625000E-6	-2.577262E-2	2.462988E-2
1.358400E-4	-4.937500E-5	-1.005000E-4	5.112500E-5	-2.578025E-2	2.464238E-2
1.360000E-4	-7.887500E-5	-5.031250E-5	-2.856250E-5	-2.576950E-2	2.464000E-2
1.361600E-4	-1.269375E-4	-9.856250E-5	-2.837500E-5	-2.576975E-2	2.463325E-2
1.363200E-4	-2.037500E-4	-4.218750E-5	-1.615625E-4	-2.577838E-2	2.463600E-2
1.364800E-4	2.318750E-5	-3.225000E-5	5.543750E-5	-2.575563E-2	2.463550E-2
1.366400E-4	-8.150000E-5	-2.031250E-5	-6.118750E-5	-2.577712E-2	2.463700E-2
1.368000E-4	4.625000E-6	-4.943750E-5	5.406250E-5	-2.577825E-2	2.464112E-2
1.369600E-4	3.068750E-5	4.937500E-6	2.575000E-5	-2.577925E-2	2.464462E-2
1.371200E-4	2.262500E-5	5.881250E-5	-3.618750E-5	-2.578013E-2	2.463750E-2
1.372800E-4	3.387500E-5	-4.512500E-5	7.900000E-5	-2.577013E-2	2.462637E-2
1.374400E-4	1.968750E-5	-3.068750E-5	5.037500E-5	-2.577100E-2	2.464175E-2
1.376000E-4	1.262500E-4	2.768750E-5	9.856250E-5	-2.578400E-2	2.463750E-2
1.377600E-4	5.750000E-5	-4.600000E-5	1.035000E-4	-2.576413E-2	2.464200E-2
1.379200E-4	9.337500E-5	1.476250E-4	-5.425000E-5	-2.578175E-2	2.463550E-2
1.380800E-4	9.618750E-5	7.300000E-5	2.318750E-5	-2.578063E-2	2.463975E-2
1.382400E-4	1.844375E-4	9.612500E-5	8.831250E-5	-2.577162E-2	2.463563E-2
1.384000E-4	8.800000E-5	1.069375E-4	-1.893750E-5	-2.577725E-2	2.463425E-2
1.385600E-4	9.375000E-5	1.361875E-4	-4.243750E-5	-2.578388E-2	2.462700E-2
1.387200E-4	1.568750E-4	1.231250E-4	3.375000E-5	-2.576338E-2	2.463388E-2
1.388800E-4	1.615625E-4	8.550000E-5	7.606250E-5	-2.576500E-2	2.463512E-2
1.390400E-4	1.806875E-4	4.800000E-5	1.326875E-4	-2.576437E-2	2.462638E-2
1.392000E-4	5.312500E-5	1.569375E-4	-1.038125E-4	-2.577363E-2	2.463113E-2
1.393600E-4	1.820000E-4	3.981250E-5	1.421875E-4	-2.577263E-2	2.463375E-2
1.395200E-4	8.381250E-5	9.187500E-5	-8.062500E-6	-2.577313E-2	2.463513E-2
1.396800E-4	1.994375E-4	1.784375E-4	2.100000E-5	-2.577162E-2	2.462950E-2
1.398400E-4	1.143750E-4	2.001875E-4	-8.581250E-5	-2.577338E-2	2.463425E-2
1.400000E-4	1.448750E-4	6.081250E-5	8.406250E-5	-2.577175E-2	2.463625E-2
1.401600E-4	1.245000E-4	8.943750E-5	3.506250E-5	-2.576213E-2	2.463550E-2
1.403200E-4	1.911875E-4	1.271875E-4	6.400000E-5	-2.576450E-2	2.462750E-2
1.404800E-4	2.181250E-4	2.429375E-4	-2.481250E-5	-2.577025E-2	2.462200E-2
1.406400E-4	1.258750E-4	2.080000E-4	-8.212500E-5	-2.578350E-2	2.462575E-2
1.408000E-4	5.887500E-5	2.618125E-4	-2.029375E-4	-2.576563E-2	2.462388E-2
1.409600E-4	2.590625E-4	2.802500E-4	-2.118750E-5	-2.579000E-2	2.463050E-2
1.411200E-4	2.316875E-4	1.237500E-4	1.079375E-4	-2.577250E-2	2.462937E-2
1.412800E-4	3.020000E-4	2.731875E-4	2.881250E-5	-2.576213E-2	2.462563E-2
1.414400E-4	2.157500E-4	1.561250E-4	5.962500E-5	-2.577863E-2	2.462925E-2
1.416000E-4	1.777500E-4	1.780625E-4	-3.125000E-7	-2.577650E-2	2.462850E-2
1.417600E-4	2.105625E-4	3.343125E-4	-1.237500E-4	-2.577425E-2	2.463150E-2
1.419200E-4	3.186875E-4	2.670000E-4	5.168750E-5	-2.577175E-2	2.462100E-2
1.420800E-4	2.585000E-4	1.950625E-4	6.343750E-5	-2.578012E-2	2.461650E-2
1.422400E-4	3.219375E-4	2.716250E-4	5.031250E-5	-2.578075E-2	2.463188E-2
1.424000E-4	2.710625E-4	2.065625E-4	6.450000E-5	-2.578213E-2	2.461513E-2
1.425600E-4	2.478750E-4	2.702500E-4	-2.237500E-5	-2.576988E-2	2.461750E-2
1.427200E-4	1.810625E-4	2.116875E-4	-3.062500E-5	-2.578188E-2	2.462238E-2
1.428800E-4	3.478750E-4	3.050625E-4	4.281250E-5	-2.577150E-2	2.461887E-2
1.430400E-4	3.491875E-4	2.444375E-4	1.047500E-4	-2.576913E-2	2.461688E-2
1.432000E-4	3.007500E-4	2.663750E-4	3.437500E-5	-2.576950E-2	2.463138E-2
1.433600E-4	3.555000E-4	2.597500E-4	9.575000E-5	-2.577125E-2	2.462900E-2
1.435200E-4	2.971250E-4	3.098125E-4	-1.268750E-5	-2.576488E-2	2.462088E-2
1.436800E-4	2.996875E-4	3.523125E-4	-5.262500E-5	-2.577425E-2	2.462913E-2
1.438400E-4	2.124375E-4	2.380000E-4	-2.556250E-5	-2.577538E-2	2.461438E-2
1.440000E-4	2.472500E-4	3.621875E-4	-1.149375E-4	-2.576963E-2	2.462812E-2
1.441600E-4	2.991250E-4	2.344375E-4	6.468750E-5	-2.578675E-2	2.461738E-2
1.443200E-4	2.290000E-4	3.722500E-4	-1.432500E-4	-2.576900E-2	2.461163E-2
1.444800E-4	2.693750E-4	3.773750E-4	-1.080000E-4	-2.577288E-2	2.462788E-2
1.446400E-4	3.995625E-4	3.268750E-4	7.268750E-5	-2.577588E-2	2.462813E-2
1.448000E-4	2.863125E-4	4.216875E-4	-1.353750E-4	-2.576675E-2	2.462887E-2
1.449600E-4	2.696250E-4	2.808125E-4	-1.118750E-5	-2.577300E-2	2.461938E-2
1.451200E-4	3.541875E-4	3.131250E-4	4.106250E-5	-2.578425E-2	2.462975E-2
1.452800E-4	3.284375E-4	3.846250E-4	-5.618750E-5	-2.577675E-2	2.461538E-2
1.454400E-4	3.029375E-4	3.083750E-4	-5.437500E-6	-2.577000E-2	2.462613E-2
1.456000E-4	2.360000E-4	2.745000E-4	-3.850000E-5	-2.577175E-2	2.462900E-2
1.457600E-4	3.375000E-4	4.853125E-4	-1.478125E-4	-2.577475E-2	2.461763E-2
1.459200E-4	3.705000E-4	3.703750E-4	1.250000E-7	-2.578500E-2	2.462700E-2
1.460800E-4	3.442500E-4	4.577500E-4	-1.135000E-4	-2.576013E-2	2.462588E-2
1.462400E-4	4.077500E-4	3.449375E-4	6.281250E-5	-2.577675E-2	2.461850E-2
1.464000E-4	3.628125E-4	4.920625E-4	-1.292500E-4	-2.577238E-2	2.462613E-2
1.465600E-4	2.736875E-4	3.594375E-4	-8.575000E-5	-2.577300E-2	2.462262E-2
1.467200E-4	3.698125E-4	4.353750E-4	-6.556250E-5	-2.577025E-2	2.461613E-2
1.468800E-4	3.330625E-4	3.827500E-4	-4.968750E-5	-2.577525E-2	2.461763E-2
1.470400E-4	2.745000E-4	4.268750E-4	-1.523750E-4	-2.579550E-2	2.460975E-2
1.472000E-4	4.463125E-4	5.001250E-4	-5.381250E-5	-2.576975E-2	2.461937E-2
1.473600E-4	3.284375E-4	2.722500E-4	5.618750E-5	-2.577713E-2	2.461563E-2
1.475200E-4	4.701875E-4	4.580625E-4	1.212500E-5	-2.576238E-2	2.460787E-2
1.476800E-4	3.265000E-4	3.046250E-4	2.187500E-5	-2.578150E-2	2.461562E-2
1.478400E-4	4.254375E-4	2.915000E-4	1.339375E-4	-2.578862E-2	2.461025E-2
1.480000E-4	4.379375E-4	3.645625E-4	7.337500E-5	-2.577650E-2	2.461187E-2
1.481600E-4	3.780625E-4	3.981250E-4	-2.006250E-5	-2.577375E-2	2.460225E-2
1.483200E-4	3.133125E-4	4.811250E-4	-1.678125E-4	-2.578525E-2	2.460187E-2
1.484800E-4	3.699375E-4	4.010625E-4	-3.112500E-5	-2.576025E-2	2.460688E-2
1.486400E-4	3.440000E-4	5.160000E-4	-1.720000E-4	-2.577225E-2	2.461887E-2
1.488000E-4	3.948750E-4	3.639375E-4	3.093750E-5	-2.577837E-2	2.460925E-2
1.489600E-4	3.803125E-4	3.898750E-4	-9.562500E-6	-2.577713E-2	2.459825E-2
1.491200E-4	4.199375E-4	4.109375E-4	9.000000E-6	-2.577113E-2	2.460137E-2
1.492800E-4	4.195000E-4	4.294375E-4	-9.937500E-6	-2.577475E-2	2.460013E-2
1.494400E-4	4.126875E-4	5.021875E-4	-8.950000E-5	-2.577738E-2	2.460725E-2
1.496000E-4	4.635625E-4	4.568750E-4	6.687500E-6	-2.577425E-2	2.460662E-2
1.497600E-4	4.321875E-4	4.048750E-4	2.731250E-5	-2.577300E-2	2.459925E-2
1.499200E-4	2.729375E-4	4.726250E-4	-1.996875E-4	-2.577975E-2	2.460462E-2
1.500800E-4	4.781875E-4	4.071875E-4	7.100000E-5	-2.577000E-2	2.459863E-2
1.502400E-4	4.535000E-4	5.008125E-4	-4.731250E-5	-2.577938E-2	2.461412E-2
1.504000E-4	5.186875E-4	3.913750E-4	1.273125E-4	-2.577812E-2	2.460050E-2
1.505600E-4	4.725625E-4	3.493125E-4	1.232500E-4	-2.577675E-2	2.460675E-2
1.507200E-4	4.927500E-4	4.751875E-4	1.756250E-5	-2.577813E-2	2.460412E-2
1.508800E-4	4.196250E-4	4.189375E-4	6.875000E-7	-2.576175E-2	2.460463E-2
1.510400E-4	4.568125E-4	4.505625E-4	6.250000E-6	-2.577762E-2	2.459775E-2
1.512000E-4	4.843125E-4	3.618750E-4	1.224375E-4	-2.578262E-2	2.460738E-2
1.513600E-4	4.786250E-4	4.385625E-4	4.006250E-5	-2.576563E-2	2.460637E-2
1.515200E-4	4.836875E-4	4.258125E-4	5.787500E-5	-2.576425E-2	2.459763E-2
1.516800E-4	3.926250E-4	5.100625E-4	-1.174375E-4	-2.576488E-2	2.460375E-2
1.518400E-4	4.976250E-4	4.779375E-4	1.968750E-5	-2.579050E-2	2.460037E-2
1.520000E-4	4.530625E-4	4.113125E-4	4.175000E-5	-2.576975E-2	2.460400E-2
1.521600E-4	6.027500E-4	4.790000E-4	1.237500E-4	-2.577363E-2	2.461788E-2
1.523200E-4	4.283125E-4	4.941250E-4	-6.581250E-5	-2.576463E-2	2.459812E-2
1.524800E-4	4.468750E-4	5.223750E-4	-7.550000E-5	-2.577025E-2	2.460613E-2
1.526400E-4	4.897500E-4	5.053750E-4	-1.562500E-5	-2.577887E-2	2.459300E-2
1.528000E-4	3.986250E-4	5.327500E-4	-1.341250E-4	-2.576325E-2	2.458737E-2
1.529600E-4	5.998125E-4	5.786250E-4	2.118750E-5	-2.577338E-2	2.460812E-2
1.531200E-4	5.736250E-4	4.451875E-4	1.284375E-4	-2.576375E-2	2.460138E-2
1.532800E-4	4.216875E-4	5.513750E-4	-1.296875E-4	-2.577887E-2	2.459975E-2
1.534400E-4	4.578125E-4	4.780000E-4	-2.018750E-5	-2.576100E-2	2.460363E-2
1.536000E-4	3.816250E-4	4.899375E-4	-1.083125E-4	-2.579275E-2	2.460288E-2
1.537600E-4	5.245000E-4	4.895625E-4	3.493750E-5	-2.577625E-2	2.459375E-2
1.539200E-4	4.957500E-4	5.778125E-4	-8.206250E-5	-2.576750E-2	2.460588E-2
1.540800E-4	4.879375E-4	4.798125E-4	8.125000E-6	-2.577625E-2	2.460488E-2
1.542400E-4	4.451250E-4	6.713125E-4	-2.261875E-4	-2.576500E-2	2.460212E-2
1.544000E-4	5.855000E-4	4.496250E-4	1.358750E-4	-2.577775E-2	2.459900E-2
1.545600E-4	4.623750E-4	4.649375E-4	-2.562500E-6	-2.577525E-2	2.460125E-2
1.547200E-4	4.888125E-4	5.675625E-4	-7.875000E-5	-2.577675E-2	2.460213E-2
1.548800E-4	4.405000E-4	4.881250E-4	-4.762500E-5	-2.577775E-2	2.460012E-2
1.550400E-4	4.999375E-4	4.773125E-4	2.262500E-5	-2.577825E-2	2.460387E-2
1.552000E-4	5.031250E-4	5.299375E-4	-2.681250E-5	-2.577638E-2	2.459875E-2
1.553600E-4	4.887500E-4	5.388750E-4	-5.012500E-5	-2.576488E-2	2.458900E-2
1.555200E-4	5.426875E-4	4.976250E-4	4.506250E-5	-2.578038E-2	2.459662E-2
1.556800E-4	5.041250E-4	5.830000E-4	-7.887500E-5	-2.576637E-2	2.461600E-2
1.558400E-4	5.091875E-4	4.351250E-4	7.406250E-5	-2.575900E-2	2.459700E-2
1.560000E-4	4.896875E-4	5.326875E-4	-4.300000E-5	-2.576900E-2	2.458975E-2
1.561600E-4	5.496250E-4	4.923750E-4	5.725000E-5	-2.577450E-2	2.458800E-2
1.563200E-4	4.783750E-4	5.314375E-4	-5.306250E-5	-2.577775E-2	2.460900E-2
1.564800E-4	4.951250E-4	5.400000E-4	-4.487500E-5	-2.578037E-2	2.459075E-2
1.566400E-4	4.743750E-4	5.628125E-4	-8.843750E-5	-2.577438E-2	2.458700E-2
1.568000E-4	5.584375E-4	4.121875E-4	1.462500E-4	-2.577912E-2	2.458700E-2
1.569600E-4	5.963125E-4	5.568750E-4	3.943750E-5	-2.576250E-2	2.458450E-2
1.571200E-4	5.700000E-4	5.593750E-4	1.062500E-5	-2.577075E-2	2.460025E-2
1.572800E-4	4.945625E-4	5.079375E-4	-1.337500E-5	-2.577025E-2	2.458863E-2
1.574400E-4	5.177500E-4	4.839375E-4	3.381250E-5	-2.576863E-2	2.459375E-2
1.576000E-4	5.619375E-4	5.743750E-4	-1.243750E-5	-2.576213E-2	2.459050E-2
1.577600E-4	5.740625E-4	5.018125E-4	7.225000E-5	-2.578088E-2	2.459600E-2
1.579200E-4	5.037500E-4	5.557500E-4	-5.200000E-5	-2.577775E-2	2.460000E-2
1.580800E-4	5.171250E-4	4.809375E-4	3.618750E-5	-2.577388E-2	2.459763E-2
1.582400E-4	6.083125E-4	7.044375E-4	-9.612500E-5	-2.576337E-2	2.459587E-2
1.584000E-4	5.655625E-4	6.440625E-4	-7.850000E-5	-2.576450E-2	2.458450E-2
1.585600E-4	5.765625E-4	5.362500E-4	4.031250E-5	-2.577125E-2	2.459588E-2
1.587200E-4	5.765625E-4	6.236875E-4	-4.712500E-5	-2.577000E-2	2.458250E-2
1.588800E-4	5.501875E-4	5.071875E-4	4.300000E-5	-2.577550E-2	2.459038E-2
1.590400E-4	5.715000E-4	5.171875E-4	5.431250E-5	-2.577387E-2	2.458738E-2
1.592000E-4	5.305625E-4	6.185625E-4	-8.800000E-5	-2.577188E-2	2.458312E-2
1.593600E-4	6.081875E-4	5.041875E-4	1.040000E-4	-2.576863E-2	2.458562E-2
1.595200E-4	6.460000E-4	6.839375E-4	-3.793750E-5	-2.576588E-2	2.459150E-2
1.596800E-4	6.313750E-4	5.699375E-4	6.143750E-5	-2.576938E-2	2.458488E-2
1.598400E-4	5.738125E-4	5.605625E-4	1.325000E-5	-2.576238E-2	2.459488E-2
1.600000E-4	6.160625E-4	6.229375E-4	-6.875000E-6	-2.576625E-2	2.458738E-2
1.601600E-4	4.735625E-4	5.865000E-4	-1.129375E-4	-2.576963E-2	2.458963E-2
1.603200E-4	5.798750E-4	6.795000E-4	-9.962500E-5	-2.577363E-2	2.458663E-2
1.604800E-4	4.916250E-4	5.611875E-4	-6.956250E-5	-2.576600E-2	2.459988E-2
1.606400E-4	6.295625E-4	7.065625E-4	-7.700000E-5	-2.577600E-2	2.459050E-2
1.608000E-4	5.819375E-4	6.000625E-4	-1.812500E-5	-2.577063E-2	2.457837E-2
1.609600E-4	5.997500E-4	6.586875E-4	-5.893750E-5	-2.576775E-2	2.458175E-2
1.611200E-4	6.310000E-4	7.554375E-4	-1.244375E-4	-2.576700E-2	2.457913E-2
1.612800E-4	5.100000E-4	4.926250E-4	1.737500E-5	-2.576400E-2	2.457313E-2
1.614400E-4	6.514375E-4	6.140625E-4	3.737500E-5	-2.577900E-2	2.459400E-2
1.616000E-4	6.351875E-4	5.412500E-4	9.393750E-5	-2.577200E-2	2.458150E-2
1.617600E-4	5.778750E-4	5.988125E-4	-2.093750E-5	-2.577363E-2	2.457988E-2
1.619200E-4	4.305000E-4	5.746250E-4	-1.441250E-4	-2.576462E-2	2.458563E-2
1.620800E-4	5.387500E-4	4.691875E-4	6.956250E-5	-2.577763E-2	2.459925E-2
1.622400E-4	5.807500E-4	5.293750E-4	5.137500E-5	-2.578400E-2	2.457187E-2
1.624000E-4	5.434375E-4	6.050625E-4	-6.162500E-5	-2.577500E-2	2.458075E-2
1.625600E-4	5.605000E-4	5.771250E-4	-1.662500E-5	-2.576288E-2	2.459000E-2
1.627200E-4	6.087500E-4	6.250625E-4	-1.631250E-5	-2.576913E-2	2.459163E-2
1.628800E-4	6.386875E-4	6.753750E-4	-3.668750E-5	-2.577625E-2	2.457250E-2
1.630400E-4	5.847500E-4	5.806250E-4	4.125000E-6	-2.577375E-2	2.458137E-2
1.632000E-4	5.434375E-4	6.057500E-4	-6.231250E-5	-2.577650E-2	2.458550E-2
1.633600E-4	5.589375E-4	5.950000E-4	-3.606250E-5	-2.577575E-2	2.459225E-2
1.635200E-4	5.727500E-4	6.225625E-4	-4.981250E-5	-2.577650E-2	2.458300E-2
1.636800E-4	6.728125E-4	5.729375E-4	9.987500E-5	-2.577450E-2	2.459500E-2
1.638400E-4	5.661250E-4	6.158750E-4	-4.975000E-5	-2.576400E-2	2.458687E-2
1.640000E-4	5.031250E-4	5.932500E-4	-9.012500E-5	-2.577413E-2	2.457437E-2
1.641600E-4	7.125625E-4	5.970000E-4	1.155625E-4	-2.578250E-2	2.458063E-2
1.643200E-4	5.964375E-4	5.819375E-4	1.450000E-5	-2.576750E-2	2.457850E-2
1.644800E-4	5.850000E-4	4.745000E-4	1.105000E-4	-2.577812E-2	2.459225E-2
1.646400E-4	5.188125E-4	5.513125E-4	-3.250000E-5	-2.577675E-2	2.457675E-2
1.648000E-4	6.221875E-4	6.340000E-4	-1.181250E-5	-2.577500E-2	2.459062E-2
1.649600E-4	5.455000E-4	5.665625E-4	-2.106250E-5	-2.578287E-2	2.458713E-2
1.651200E-4	5.633750E-4	5.885000E-4	-2.512500E-5	-2.578300E-2	2.457063E-2
1.652800E-4	5.810625E-4	5.901875E-4	-9.125000E-6	-2.577788E-2	2.458300E-2
1.654400E-4	5.491875E-4	4.711250E-4	7.806250E-5	-2.575438E-2	2.458238E-2
1.656000E-4	6.506875E-4	6.927500E-4	-4.206250E-5	-2.577638E-2	2.458012E-2
1.657600E-4	6.329375E-4	6.136875E-4	1.925000E-5	-2.577175E-2	2.459562E-2
1.659200E-4	5.122500E-4	6.772500E-4	-1.650000E-4	-2.577612E-2	2.457188E-2
1.660800E-4	5.808750E-4	6.438750E-4	-6.300000E-5	-2.577313E-2	2.457787E-2
1.662400E-4	5.415625E-4	7.205000E-4	-1.789375E-4	-2.578087E-2	2.458512E-2
1.664000E-4	5.391875E-4	4.875625E-4	5.162500E-5	-2.576825E-2	2.457725E-2
1.665600E-4	5.616250E-4	7.156250E-4	-1.540000E-4	-2.577488E-2	2.459013E-2
1.667200E-4	5.419375E-4	5.556875E-4	-1.375000E-5	-2.576825E-2	2.457600E-2
1.668800E-4	5.165625E-4	7.636875E-4	-2.471250E-4	-2.577550E-2	2.458238E-2
1.670400E-4	5.732500E-4	5.676875E-4	5.562500E-6	-2.577325E-2	2.458300E-2
1.672000E-4	6.321250E-4	5.696875E-4	6.243750E-5	-2.576900E-2	2.458500E-2
1.673600E-4	5.353125E-4	4.848125E-4	5.050000E-5	-2.576550E-2	2.457600E-2
1.675200E-4	7.343125E-4	5.205000E-4	2.138125E-4	-2.577000E-2	2.458500E-2
1.676800E-4	6.156250E-4	7.343750E-4	-1.187500E-4	-2.577063E-2	2.456650E-2
1.678400E-4	6.708125E-4	6.768125E-4	-6.000000E-6	-2.576875E-2	2.457275E-2
1.680000E-4	6.130000E-4	6.263750E-4	-1.337500E-5	-2.578350E-2	2.457650E-2
1.681600E-4	6.451250E-4	5.864375E-4	5.868750E-5	-2.577063E-2	2.456875E-2
1.683200E-4	5.731875E-4	6.550000E-4	-8.181250E-5	-2.577425E-2	2.457738E-2
1.684800E-4	5.601250E-4	5.922500E-4	-3.212500E-5	-2.577325E-2	2.457575E-2
1.686400E-4	5.315625E-4	6.468750E-4	-1.153125E-4	-2.576775E-2	2.457025E-2
1.688000E-4	5.821250E-4	7.107500E-4	-1.286250E-4	-2.577688E-2	2.457275E-2
1.689600E-4	6.245000E-4	5.256250E-4	9.887500E-5	-2.577763E-2	2.458087E-2
1.691200E-4	6.222500E-4	5.320625E-4	9.018750E-5	-2.577287E-2	2.457075E-2
1.692800E-4	4.998750E-4	5.832500E-4	-8.337500E-5	-2.576400E-2	2.456962E-2
1.694400E-4	6.102500E-4	7.168750E-4	-1.066250E-4	-2.576187E-2	2.457525E-2
1.696000E-4	6.000000E-4	6.649375E-4	-6.493750E-5	-2.578525E-2	2.457938E-2
1.697600E-4	6.435625E-4	6.329375E-4	1.062500E-5	-2.575575E-2	2.457525E-2
1.699200E-4	5.291250E-4	5.505000E-4	-2.137500E-5	-2.577775E-2	2.455950E-2
1.700800E-4	4.811250E-4	6.023750E-4	-1.212500E-4	-2.576775E-2	2.455875E-2
1.702400E-4	6.432500E-4	5.378750E-4	1.053750E-4	-2.578513E-2	2.457837E-2
1.704000E-4	5.157500E-4	5.447500E-4	-2.900000E-5	-2.577813E-2	2.455525E-2
1.705600E-4	7.114375E-4	5.921250E-4	1.193125E-4	-2.578288E-2	2.458075E-2
1.707200E-4	5.819375E-4	5.725000E-4	9.437500E-6	-2.576525E-2	2.457325E-2
1.708800E-4	6.088750E-4	5.238750E-4	8.500000E-5	-2.575575E-2	2.456950E-2
1.710400E-4	5.583125E-4	7.054375E-4	-1.471250E-4	-2.577187E-2	2.456450E-2
1.712000E-4	5.899375E-4	5.343125E-4	5.562500E-5	-2.577875E-2	2.457762E-2
1.713600E-4	4.567500E-4	6.142500E-4	-1.575000E-4	-2.576488E-2	2.456163E-2
1.715200E-4	6.431250E-4	5.714375E-4	7.168750E-5	-2.577250E-2	2.456888E-2
1.716800E-4	6.953125E-4	5.355625E-4	1.597500E-4	-2.576725E-2	2.455650E-2
1.718400E-4	5.880625E-4	6.360625E-4	-4.800000E-5	-2.578438E-2	2.456613E-2
1.720000E-4	5.545625E-4	6.056250E-4	-5.106250E-5	-2.577450E-2	2.455925E-2
1.721600E-4	6.578750E-4	6.173750E-4	4.050000E-5	-2.576075E-2	2.456300E-2
1.723200E-4	5.491250E-4	6.227500E-4	-7.362500E-5	-2.577475E-2	2.457500E-2
1.724800E-4	5.521250E-4	6.676875E-4	-1.155625E-4	-2.576225E-2	2.455600E-2
1.726400E-4	5.473125E-4	5.890000E-4	-4.168750E-5	-2.576713E-2	2.456950E-2
1.728000E-4	5.844375E-4	6.010000E-4	-1.656250E-5	-2.575962E-2	2.456375E-2
1.729600E-4	5.510000E-4	4.939375E-4	5.706250E-5	-2.576850E-2	2.456638E-2
1.731200E-4	7.431875E-4	6.133750E-4	1.298125E-4	-2.576175E-2	2.456263E-2
1.732800E-4	5.285000E-4	6.272500E-4	-9.875000E-5	-2.576000E-2	2.456338E-2
1.734400E-4	5.433125E-4	6.213750E-4	-7.806250E-5	-2.576150E-2	2.457963E-2
1.736000E-4	6.115000E-4	5.250625E-4	8.643750E-5	-2.575988E-2	2.456438E-2
1.737600E-4	5.140625E-4	6.248125E-4	-1.107500E-4	-2.575737E-2	2.456625E-2
1.739200E-4	6.518750E-4	5.948125E-4	5.706250E-5	-2.576088E-2	2.456913E-2
1.740800E-4	7.665000E-4	5.681875E-4	1.983125E-4	-2.576900E-2	2.457125E-2
1.742400E-4	5.618750E-4	6.588125E-4	-9.693750E-5	-2.576975E-2	2.457650E-2
1.744000E-4	5.868750E-4	6.350625E-4	-4.818750E-5	-2.576575E-2	2.456338E-2
1.745600E-4	6.728125E-4	6.533125E-4	1.950000E-5	-2.576613E-2	2.456400E-2
1.747200E-4	6.920625E-4	7.048750E-4	-1.281250E-5	-2.576763E-2	2.456238E-2
1.748800E-4	5.977500E-4	5.481250E-4	4.962500E-5	-2.577088E-2	2.456725E-2
1.750400E-4	6.828750E-4	6.544375E-4	2.843750E-5	-2.576300E-2	2.456250E-2
1.752000E-4	5.167500E-4	6.395625E-4	-1.228125E-4	-2.575412E-2	2.455875E-2
1.753600E-4	4.655625E-4	7.259375E-4	-2.603750E-4	-2.577450E-2	2.454975E-2
1.755200E-4	6.909375E-4	5.456250E-4	1.453125E-4	-2.576825E-2	2.456025E-2
1.756800E-4	5.380625E-4	7.082500E-4	-1.701875E-4	-2.576175E-2	2.455812E-2
1.758400E-4	5.521875E-4	6.723750E-4	-1.201875E-4	-2.576563E-2	2.455425E-2
1.760000E-4	6.281875E-4	5.856250E-4	4.256250E-5	-2.575825E-2	2.456750E-2
1.761600E-4	6.287500E-4	7.099375E-4	-8.118750E-5	-2.577363E-2	2.455500E-2
1.763200E-4	6.486250E-4	6.904375E-4	-4.181250E-5	-2.577100E-2	2.456075E-2
1.764800E-4	7.496875E-4	6.907500E-4	5.893750E-5	-2.576237E-2	2.456038E-2
1.766400E-4	6.082500E-4	7.098750E-4	-1.016250E-4	-2.578062E-2	2.455288E-2
1.768000E-4	7.078125E-4	6.471250E-4	6.068750E-5	-2.576525E-2	2.456575E-2
1.769600E-4	5.036875E-4	6.185000E-4	-1.148125E-4	-2.577088E-2	2.455750E-2
1.771200E-4	5.936250E-4	7.148750E-4	-1.212500E-4	-2.576400E-2	2.455900E-2
1.772800E-4	5.675625E-4	6.000625E-4	-3.250000E-5	-2.576750E-2	2.454675E-2
1.774400E-4	6.513750E-4	7.288750E-4	-7.750000E-5	-2.577512E-2	2.455500E-2
1.776000E-4	5.420625E-4	5.961250E-4	-5.406250E-5	-2.575975E-2	2.454963E-2
1.777600E-4	6.001875E-4	5.761250E-4	2.406250E-5	-2.575875E-2	2.455863E-2
1.779200E-4	7.424375E-4	6.230625E-4	1.193750E-4	-2.576113E-2	2.455813E-2
1.780800E-4	6.023750E-4	6.801875E-4	-7.781250E-5	-2.576500E-2	2.454763E-2
1.782400E-4	6.310000E-4	6.294375E-4	1.562500E-6	-2.575825E-2	2.455787E-2
1.784000E-4	5.713750E-4	6.006250E-4	-2.925000E-5	-2.575125E-2	2.455363E-2
1.785600E-4	6.555625E-4	6.888750E-4	-3.331250E-5	-2.576775E-2	2.455588E-2
1.787200E-4	6.490000E-4	5.416875E-4	1.073125E-4	-2.576588E-2	2.456288E-2
1.788800E-4	6.500000E-4	5.691875E-4	8.081250E-5	-2.576675E-2	2.456037E-2
1.790400E-4	5.735000E-4	7.056250E-4	-1.321250E-4	-2.576487E-2	2.454800E-2
1.792000E-4	7.120625E-4	6.171875E-4	9.487500E-5	-2.576212E-2	2.455563E-2
1.793600E-4	6.473125E-4	6.009375E-4	4.637500E-5	-2.576375E-2	2.454675E-2
1.795200E-4	5.688750E-4	6.666875E-4	-9.781250E-5	-2.576325E-2	2.454275E-2
1.796800E-4	6.326875E-4	6.933125E-4	-6.062500E-5	-2.576075E-2	2.455713E-2
1.798400E-4	5.442500E-4	6.780625E-4	-1.338125E-4	-2.575938E-2	2.455700E-2
1.800000E-4	5.825625E-4	6.701875E-4	-8.762500E-5	-2.577075E-2	2.455475E-2
1.801600E-4	6.828750E-4	6.562500E-4	2.662500E-5	-2.576162E-2	2.455400E-2
1.803200E-4	6.520625E-4	5.857500E-4	6.631250E-5	-2.576162E-2	2.455537E-2
1.804800E-4	6.600625E-4	7.588125E-4	-9.875000E-5	-2.575225E-2	2.454588E-2
1.806400E-4	6.798125E-4	6.604375E-4	1.937500E-5	-2.574937E-2	2.455987E-2
1.808000E-4	6.654375E-4	6.791875E-4	-1.375000E-5	-2.575912E-2	2.454438E-2
1.809600E-4	6.695000E-4	6.011875E-4	6.831250E-5	-2.574525E-2	2.455037E-2
1.811200E-4	7.430625E-4	6.722500E-4	7.081250E-5	-2.576912E-2	2.454913E-2
1.812800E-4	6.544375E-4	5.831875E-4	7.125000E-5	-2.575425E-2	2.455100E-2
1.814400E-4	6.955000E-4	6.553125E-4	4.018750E-5	-2.577375E-2	2.455550E-2
1.816000E-4	6.290625E-4	5.960000E-4	3.306250E-5	-2.575850E-2	2.454813E-2
1.817600E-4	6.195000E-4	6.471250E-4	-2.762500E-5	-2.575313E-2	2.455925E-2
1.819200E-4	7.482500E-4	6.191250E-4	1.291250E-4	-2.575787E-2	2.454825E-2
1.820800E-4	6.374375E-4	6.826250E-4	-4.518750E-5	-2.575388E-2	2.454150E-2
1.822400E-4	6.521875E-4	6.934375E-4	-4.125000E-5	-2.574862E-2	2.453850E-2
1.824000E-4	6.976875E-4	6.604375E-4	3.725000E-5	-2.575763E-2	2.454800E-2
1.825600E-4	7.637500E-4	7.394375E-4	2.431250E-5	-2.576863E-2	2.453987E-2
1.827200E-4	5.775000E-4	4.823750E-4	9.512500E-5	-2.576588E-2	2.454125E-2
1.828800E-4	6.277500E-4	6.646250E-4	-3.687500E-5	-2.575263E-2	2.454588E-2
1.830400E-4	5.255000E-4	6.148125E-4	-8.931250E-5	-2.575862E-2	2.455475E-2
1.832000E-4	6.916250E-4	5.456250E-4	1.460000E-4	-2.575325E-2	2.454975E-2
1.833600E-4	6.851875E-4	6.618125E-4	2.337500E-5	-2.575513E-2	2.454288E-2
1.835200E-4	5.591250E-4	6.635000E-4	-1.043750E-4	-2.575263E-2	2.454663E-2
1.836800E-4	5.658125E-4	7.102500E-4	-1.444375E-4	-2.575687E-2	2.454600E-2
1.838400E-4	6.773125E-4	6.450625E-4	3.225000E-5	-2.575575E-2	2.454338E-2
1.840000E-4	6.388750E-4	6.762500E-4	-3.737500E-5	-2.577100E-2	2.453300E-2
1.841600E-4	6.323750E-4	5.438125E-4	8.856250E-5	-2.575638E-2	2.455200E-2
1.843200E-4	6.086250E-4	5.936875E-4	1.493750E-5	-2.576425E-2	2.454775E-2
1.844800E-4	7.396875E-4	6.776875E-4	6.200000E-5	-2.574475E-2	2.455163E-2
1.846400E-4	6.215000E-4	5.796875E-4	4.181250E-5	-2.576925E-2	2.454300E-2
1.848000E-4	6.593125E-4	6.137500E-4	4.556250E-5	-2.574687E-2	2.454088E-2
1.849600E-4	5.667500E-4	6.338125E-4	-6.706250E-5	-2.575350E-2	2.454363E-2
1.851200E-4	6.087500E-4	5.790000E-4	2.975000E-5	-2.576775E-2	2.455038E-2
1.852800E-4	6.371875E-4	6.799375E-4	-4.275000E-5	-2.575988E-2	2.454100E-2
1.854400E-4	6.285625E-4	6.721875E-4	-4.362500E-5	-2.575588E-2	2.454937E-2
1.856000E-4	6.727500E-4	7.438125E-4	-7.106250E-5	-2.575387E-2	2.454700E-2
1.857600E-4	7.418750E-4	7.144375E-4	2.743750E-5	-2.576187E-2	2.454250E-2
1.859200E-4	6.194375E-4	6.479375E-4	-2.850000E-5	-2.577550E-2	2.454988E-2
1.860800E-4	7.273750E-4	6.667500E-4	6.062500E-5	-2.576238E-2	2.454438E-2
1.862400E-4	6.194375E-4	5.672500E-4	5.218750E-5	-2.575138E-2	2.454613E-2
1.864000E-4	5.455625E-4	6.226250E-4	-7.706250E-5	-2.574863E-2	2.454762E-2
1.865600E-4	5.981875E-4	5.080625E-4	9.012500E-5	-2.575875E-2	2.453475E-2
1.867200E-4	5.770625E-4	6.148750E-4	-3.781250E-5	-2.576325E-2	2.455163E-2
1.868800E-4	5.896875E-4	6.599375E-4	-7.025000E-5	-2.576337E-2	2.454475E-2
1.870400E-4	5.356875E-4	6.092500E-4	-7.356250E-5	-2.575263E-2	2.454050E-2
1.872000E-4	5.683750E-4	7.039375E-4	-1.355625E-4	-2.575125E-2	2.453738E-2
1.873600E-4	7.197500E-4	5.633125E-4	1.564375E-4	-2.576650E-2	2.452662E-2
1.875200E-4	6.894375E-4	6.085625E-4	8.087500E-5	-2.575288E-2	2.454038E-2
1.876800E-4	6.675000E-4	6.253125E-4	4.218750E-5	-2.577275E-2	2.454700E-2
1.878400E-4	6.440000E-4	6.296875E-4	1.431250E-5	-2.576050E-2	2.454025E-2
1.880000E-4	5.995000E-4	6.013750E-4	-1.875000E-6	-2.575863E-2	2.452638E-2
1.881600E-4	6.138750E-4	5.091250E-4	1.047500E-4	-2.574900E-2	2.454475E-2
1.883200E-4	6.405000E-4	6.815625E-4	-4.106250E-5	-2.576487E-2	2.454625E-2
1.884800E-4	6.350625E-4	7.096250E-4	-7.456250E-5	-2.575775E-2	2.453263E-2
1.886400E-4	6.806250E-4	6.901875E-4	-9.562500E-6	-2.575900E-2	2.454062E-2
1.888000E-4	5.489375E-4	5.676875E-4	-1.875000E-5	-2.575362E-2	2.453425E-2
1.889600E-4	7.500625E-4	7.027500E-4	4.731250E-5	-2.576650E-2	2.452412E-2
1.891200E-4	7.239375E-4	7.018125E-4	2.212500E-5	-2.575250E-2	2.453375E-2
1.892800E-4	5.976250E-4	7.003750E-4	-1.027500E-4	-2.575700E-2	2.453062E-2
1.894400E-4	6.526250E-4	7.138125E-4	-6.118750E-5	-2.574513E-2	2.454438E-2
1.896000E-4	6.175625E-4	6.700625E-4	-5.250000E-5	-2.576038E-2	2.452512E-2
1.897600E-4	6.294375E-4	5.997500E-4	2.968750E-5	-2.576512E-2	2.453475E-2
1.899200E-4	7.512500E-4	6.691875E-4	8.206250E-5	-2.577800E-2	2.452738E-2
1.900800E-4	6.465000E-4	6.032500E-4	4.325000E-5	-2.576037E-2	2.454300E-2
1.902400E-4	6.273750E-4	6.964375E-4	-6.906250E-5	-2.576037E-2	2.453450E-2
1.904000E-4	6.302500E-4	6.078125E-4	2.243750E-5	-2.575638E-2	2.453425E-2
1.905600E-4	6.408125E-4	5.728125E-4	6.800000E-5	-2.576975E-2	2.453962E-2
1.907200E-4	5.933750E-4	7.538750E-4	-1.605000E-4	-2.574875E-2	2.453575E-2
1.908800E-4	6.424375E-4	5.821250E-4	6.031250E-5	-2.575975E-2	2.452725E-2
1.910400E-4	6.509375E-4	7.304375E-4	-7.950000E-5	-2.576662E-2	2.452625E-2
1.912000E-4	6.471250E-4	5.926875E-4	5.443750E-5	-2.574587E-2	2.452500E-2
1.913600E-4	5.978125E-4	6.390000E-4	-4.118750E-5	-2.576238E-2	2.453625E-2
1.915200E-4	6.122500E-4	6.391875E-4	-2.693750E-5	-2.575400E-2	2.453063E-2
1.916800E-4	6.491875E-4	7.385000E-4	-8.931250E-5	-2.573937E-2	2.453513E-2
1.918400E-4	6.791250E-4	5.798125E-4	9.931250E-5	-2.574737E-2	2.453587E-2
1.920000E-4	6.542500E-4	6.558750E-4	-1.625000E-6	-2.576250E-2	2.452525E-2
1.921600E-4	6.570000E-4	5.150000E-4	1.420000E-4	-2.575600E-2	2.452375E-2
1.923200E-4	6.695000E-4	6.843750E-4	-1.487500E-5	-2.575100E-2	2.452512E-2
1.924800E-4	6.782500E-4	6.668125E-4	1.143750E-5	-2.575250E-2	2.451575E-2
1.926400E-4	5.986250E-4	5.896250E-4	9.000000E-6	-2.575900E-2	2.453425E-2
1.928000E-4	5.907500E-4	6.781875E-4	-8.743750E-5	-2.576013E-2	2.452888E-2
1.929600E-4	5.804375E-4	6.781875E-4	-9.775000E-5	-2.575388E-2	2.452150E-2
1.931200E-4	5.905625E-4	7.457500E-4	-1.551875E-4	-2.576762E-2	2.453013E-2
1.932800E-4	6.821250E-4	7.311250E-4	-4.900000E-5	-2.574500E-2	2.452425E-2
1.934400E-4	6.753125E-4	5.401250E-4	1.351875E-4	-2.575863E-2	2.453825E-2
1.936000E-4	5.880000E-4	5.815000E-4	6.500000E-6	-2.575238E-2	2.452437E-2
1.937600E-4	7.680000E-4	6.181875E-4	1.498125E-4	-2.575825E-2	2.453650E-2
1.939200E-4	6.928750E-4	7.435000E-4	-5.062500E-5	-2.575125E-2	2.452350E-2
1.940800E-4	5.329375E-4	6.159375E-4	-8.300000E-5	-2.575150E-2	2.454025E-2
1.942400E-4	6.734375E-4	6.130625E-4	6.037500E-5	-2.574325E-2	2.453000E-2
1.944000E-4	5.683750E-4	6.659375E-4	-9.756250E-5	-2.574838E-2	2.452775E-2
1.945600E-4	5.854375E-4	6.655000E-4	-8.006250E-5	-2.574450E-2	2.452912E-2
1.947200E-4	5.328125E-4	6.455625E-4	-1.127500E-4	-2.575687E-2	2.453700E-2
1.948800E-4	6.129375E-4	6.376875E-4	-2.475000E-5	-2.575863E-2	2.452750E-2
1.950400E-4	5.635000E-4	7.550625E-4	-1.915625E-4	-2.575325E-2	2.452113E-2
1.952000E-4	5.503125E-4	6.919375E-4	-1.416250E-4	-2.575325E-2	2.454200E-2
1.953600E-4	7.211250E-4	7.186250E-4	2.500000E-6	-2.574488E-2	2.453300E-2
1.955200E-4	6.965625E-4	7.157500E-4	-1.918750E-5	-2.574888E-2	2.454162E-2
1.956800E-4	6.091875E-4	6.440625E-4	-3.487500E-5	-2.573400E-2	2.452900E-2
1.958400E-4	6.875625E-4	6.042500E-4	8.331250E-5	-2.575925E-2	2.452575E-2
1.960000E-4	5.761875E-4	5.464375E-4	2.975000E-5	-2.573700E-2	2.451863E-2
1.961600E-4	5.074375E-4	6.711250E-4	-1.636875E-4	-2.575475E-2	2.452863E-2
1.963200E-4	7.023750E-4	5.860625E-4	1.163125E-4	-2.575787E-2	2.451763E-2
1.964800E-4	6.693750E-4	6.933750E-4	-2.400000E-5	-2.575288E-2	2.452875E-2
1.966400E-4	7.261250E-4	6.640000E-4	6.212500E-5	-2.574450E-2	2.452787E-2
1.968000E-4	6.803125E-4	6.236250E-4	5.668750E-5	-2.575412E-2	2.452388E-2
1.969600E-4	6.348125E-4	6.408750E-4	-6.062500E-6	-2.575750E-2	2.453125E-2
1.971200E-4	5.721875E-4	6.820000E-4	-1.098125E-4	-2.575400E-2	2.452275E-2
1.972800E-4	6.886875E-4	5.250625E-4	1.636250E-4	-2.574725E-2	2.452175E-2
1.974400E-4	6.711250E-4	7.227500E-4	-5.162500E-5	-2.573975E-2	2.451663E-2
1.976000E-4	6.687500E-4	6.371250E-4	3.162500E-5	-2.575050E-2	2.452138E-2
1.977600E-4	5.611875E-4	6.493125E-4	-8.812500E-5	-2.574388E-2	2.453325E-2
1.979200E-4	7.037500E-4	7.343125E-4	-3.056250E-5	-2.574062E-2	2.452200E-2
1.980800E-4	6.066875E-4	6.700625E-4	-6.337500E-5	-2.574550E-2	2.451488E-2
1.982400E-4	6.578125E-4	5.580000E-4	9.981250E-5	-2.575250E-2	2.452562E-2
1.984000E-4	6.364375E-4	6.650625E-4	-2.862500E-5	-2.574600E-2	2.452175E-2
1.985600E-4	7.604375E-4	6.220625E-4	1.383750E-4	-2.575850E-2	2.452612E-2
1.987200E-4	5.670000E-4	6.594375E-4	-9.243750E-5	-2.575300E-2	2.452188E-2
1.988800E-4	6.790000E-4	6.976250E-4	-1.862500E-5	-2.574412E-2	2.450400E-2
1.990400E-4	7.622500E-4	5.871250E-4	1.751250E-4	-2.575363E-2	2.452500E-2
1.992000E-4	6.386875E-4	7.850625E-4	-1.463750E-4	-2.574400E-2	2.452687E-2
1.993600E-4	6.838125E-4	5.812500E-4	1.025625E-4	-2.574300E-2	2.451050E-2
1.995200E-4	6.776250E-4	7.091250E-4	-3.150000E-5	-2.575588E-2	2.451175E-2
1.996800E-4	7.018750E-4	6.490625E-4	5.281250E-5	-2.574937E-2	2.451450E-2
1.998400E-4	6.935625E-4	6.471250E-4	4.643750E-5	-2.574275E-2	2.451388E-2
2.000000E-4	6.922500E-4	6.458125E-4	4.643750E-5	-2.574737E-2	2.451013E-2
2.001600E-4	5.574375E-4	7.135000E-4	-1.560625E-4	-2.574113E-2	2.451225E-2
2.003200E-4	7.020625E-4	5.313750E-4	1.706875E-4	-2.574337E-2	2.452288E-2
2.004800E-4	7.688750E-4	6.187500E-4	1.501250E-4	-2.574000E-2	2.451137E-2
2.006400E-4	6.148125E-4	8.119375E-4	-1.971250E-4	-2.574550E-2	2.451162E-2
2.008000E-4	6.801250E-4	5.990625E-4	8.106250E-5	-2.573838E-2	2.452312E-2
2.009600E-4	4.854375E-4	6.726250E-4	-1.871875E-4	-2.574937E-2	2.451212E-2
2.011200E-4	6.630625E-4	5.908125E-4	7.225000E-5	-2.575687E-2	2.452150E-2
2.012800E-4	7.401250E-4	7.703750E-4	-3.025000E-5	-2.574650E-2	2.452713E-2
2.014400E-4	6.473125E-4	7.446875E-4	-9.737500E-5	-2.574925E-2	2.452637E-2
2.016000E-4	6.336250E-4	6.801250E-4	-4.650000E-5	-2.574013E-2	2.450563E-2
2.017600E-4	7.275625E-4	6.468750E-4	8.068750E-5	-2.575025E-2	2.450413E-2
2.019200E-4	5.696875E-4	6.902500E-4	-1.205625E-4	-2.574712E-2	2.451650E-2
2.020800E-4	6.950000E-4	6.594375E-4	3.556250E-5	-2.574000E-2	2.451675E-2
2.022400E-4	7.358125E-4	6.405625E-4	9.525000E-5	-2.575525E-2	2.452237E-2
2.024000E-4	6.753750E-4	6.746250E-4	7.500000E-7	-2.573950E-2	2.451875E-2
2.025600E-4	5.828125E-4	6.390625E-4	-5.625000E-5	-2.574650E-2	2.451763E-2
2.027200E-4	6.640000E-4	7.198750E-4	-5.587500E-5	-2.574212E-2	2.452150E-2
2.028800E-4	6.620000E-4	7.332500E-4	-7.125000E-5	-2.575475E-2	2.452125E-2
2.030400E-4	7.886875E-4	6.935625E-4	9.512500E-5	-2.575513E-2	2.452838E-2
2.032000E-4	6.695625E-4	6.153125E-4	5.425000E-5	-2.574675E-2	2.452162E-2
2.033600E-4	6.891875E-4	6.480000E-4	4.118750E-5	-2.575500E-2	2.451400E-2
2.035200E-4	6.887500E-4	7.256875E-4	-3.693750E-5	-2.574550E-2	2.451925E-2
2.036800E-4	6.267500E-4	7.580625E-4	-1.313125E-4	-2.575162E-2	2.451100E-2
2.038400E-4	7.258750E-4	7.723750E-4	-4.650000E-5	-2.574438E-2	2.451375E-2
2.040000E-4	5.781875E-4	6.601250E-4	-8.193750E-5	-2.575075E-2	2.451137E-2
2.041600E-4	7.010625E-4	6.455625E-4	5.550000E-5	-2.575100E-2	2.451262E-2
2.043200E-4	6.128125E-4	7.053125E-4	-9.250000E-5	-2.574663E-2	2.451850E-2
2.044800E-4	6.590000E-4	6.733125E-4	-1.431250E-5	-2.575000E-2	2.451025E-2
2.046400E-4	6.415000E-4	7.221875E-4	-8.068750E-5	-2.574975E-2	2.452338E-2
2.048000E-4	7.322500E-4	5.338750E-4	1.983750E-4	-2.574863E-2	2.450150E-2
2.049600E-4	6.208750E-4	6.536875E-4	-3.281250E-5	-2.574788E-2	2.450775E-2
2.051200E-4	5.112500E-4	7.288750E-4	-2.176250E-4	-2.574725E-2	2.450038E-2
2.052800E-4	6.455000E-4	8.064375E-4	-1.609375E-4	-2.574125E-2	2.452525E-2
2.054400E-4	6.031875E-4	7.319375E-4	-1.287500E-4	-2.574212E-2	2.451713E-2
2.056000E-4	7.337500E-4	6.414375E-4	9.231250E-5	-2.575638E-2	2.451338E-2
2.057600E-4	7.030625E-4	6.259375E-4	7.712500E-5	-2.574987E-2	2.451200E-2
2.059200E-4	6.715000E-4	6.645625E-4	6.937500E-6	-2.574125E-2	2.449937E-2
2.060800E-4	6.343750E-4	6.368125E-4	-2.437500E-6	-2.575137E-2	2.450363E-2
2.062400E-4	6.826250E-4	6.634375E-4	1.918750E-5	-2.573712E-2	2.451475E-2
2.064000E-4	6.924375E-4	6.591250E-4	3.331250E-5	-2.574288E-2	2.450950E-2
2.065600E-4	5.812500E-4	6.648125E-4	-8.356250E-5	-2.573387E-2	2.451400E-2
2.067200E-4	7.260625E-4	6.817500E-4	4.431250E-5	-2.574650E-2	2.450400E-2
2.068800E-4	7.230625E-4	6.495625E-4	7.350000E-5	-2.574925E-2	2.450388E-2
2.070400E-4	7.741250E-4	6.111875E-4	1.629375E-4	-2.574038E-2	2.449850E-2
2.072000E-4	6.758125E-4	6.766250E-4	-8.125000E-7	-2.573962E-2	2.449850E-2
2.073600E-4	5.955625E-4	6.461250E-4	-5.056250E-5	-2.573262E-2	2.450712E-2
2.075200E-4	7.306250E-4	6.237500E-4	1.068750E-4	-2.573600E-2	2.450700E-2
2.076800E-4	6.953750E-4	7.086875E-4	-1.331250E-5	-2.573612E-2	2.450988E-2
2.078400E-4	5.737500E-4	5.973750E-4	-2.362500E-5	-2.574763E-2	2.450713E-2
2.080000E-4	7.115625E-4	7.013750E-4	1.018750E-5	-2.573825E-2	2.449850E-2
2.081600E-4	5.041250E-4	7.180000E-4	-2.138750E-4	-2.574425E-2	2.450262E-2
2.083200E-4	6.387500E-4	5.941875E-4	4.456250E-5	-2.573825E-2	2.451375E-2
2.084800E-4	7.130000E-4	7.170000E-4	-4.000000E-6	-2.572688E-2	2.450788E-2
2.086400E-4	5.774375E-4	6.137500E-4	-3.631250E-5	-2.574538E-2	2.449750E-2
2.088000E-4	6.621875E-4	6.538125E-4	8.375000E-6	-2.573638E-2	2.450300E-2
2.089600E-4	6.440000E-4	5.630625E-4	8.093750E-5	-2.574050E-2	2.449338E-2
2.091200E-4	7.222500E-4	6.656250E-4	5.662500E-5	-2.574288E-2	2.449938E-2
2.092800E-4	5.870000E-4	6.393750E-4	-5.237500E-5	-2.574050E-2	2.451213E-2
2.094400E-4	7.126250E-4	6.610000E-4	5.162500E-5	-2.574488E-2	2.450562E-2
2.096000E-4	6.966250E-4	7.258750E-4	-2.925000E-5	-2.573900E-2	2.449938E-2
2.097600E-4	6.825000E-4	6.106250E-4	7.187500E-5	-2.573800E-2	2.450075E-2
2.099200E-4	6.084375E-4	7.266875E-4	-1.182500E-4	-2.575625E-2	2.449613E-2
2.100800E-4	5.118750E-4	6.964375E-4	-1.845625E-4	-2.572925E-2	2.449213E-2
2.102400E-4	6.846875E-4	5.601250E-4	1.245625E-4	-2.573163E-2	2.450000E-2
2.104000E-4	4.692500E-4	6.878750E-4	-2.186250E-4	-2.574175E-2	2.448950E-2
2.105600E-4	6.535000E-4	6.541875E-4	-6.875000E-7	-2.573488E-2	2.450237E-2
2.107200E-4	7.154375E-4	6.196875E-4	9.575000E-5	-2.574675E-2	2.449350E-2
2.108800E-4	5.753750E-4	6.165000E-4	-4.112500E-5	-2.574613E-2	2.449238E-2
2.110400E-4	6.353750E-4	6.918750E-4	-5.650000E-5	-2.574225E-2	2.449950E-2
2.112000E-4	6.780000E-4	6.574375E-4	2.056250E-5	-2.574412E-2	2.450375E-2
2.113600E-4	6.860000E-4	6.705000E-4	1.550000E-5	-2.573825E-2	2.449188E-2
2.115200E-4	6.085000E-4	7.693125E-4	-1.608125E-4	-2.572875E-2	2.450350E-2
2.116800E-4	6.551250E-4	7.448750E-4	-8.975000E-5	-2.573313E-2	2.448125E-2
2.118400E-4	5.256250E-4	6.475000E-4	-1.218750E-4	-2.573250E-2	2.450075E-2
2.120000E-4	6.120000E-4	7.480625E-4	-1.360625E-4	-2.573725E-2	2.450413E-2
2.121600E-4	5.835000E-4	6.022500E-4	-1.875000E-5	-2.574262E-2	2.450050E-2
2.123200E-4	6.943750E-4	6.488125E-4	4.556250E-5	-2.571963E-2	2.448650E-2
2.124800E-4	5.675625E-4	7.314375E-4	-1.638750E-4	-2.574988E-2	2.449750E-2
2.126400E-4	5.625000E-4	6.513125E-4	-8.881250E-5	-2.573525E-2	2.448650E-2
2.128000E-4	5.581875E-4	6.298750E-4	-7.168750E-5	-2.573950E-2	2.449263E-2
2.129600E-4	5.832500E-4	5.707500E-4	1.250000E-5	-2.574950E-2	2.448475E-2
2.131200E-4	6.295000E-4	5.798125E-4	4.968750E-5	-2.574838E-2	2.449488E-2
2.132800E-4	6.536875E-4	7.403750E-4	-8.668750E-5	-2.573812E-2	2.449313E-2
2.134400E-4	6.062500E-4	5.478750E-4	5.837500E-5	-2.575225E-2	2.449600E-2
2.136000E-4	6.648125E-4	6.130000E-4	5.181250E-5	-2.573650E-2	2.448663E-2
2.137600E-4	6.259375E-4	6.058750E-4	2.006250E-5	-2.573313E-2	2.449138E-2
2.139200E-4	6.366875E-4	6.943125E-4	-5.762500E-5	-2.574075E-2	2.450263E-2
2.140800E-4	5.910625E-4	6.105000E-4	-1.943750E-5	-2.574875E-2	2.449700E-2
2.142400E-4	6.203125E-4	7.176250E-4	-9.731250E-5	-2.574138E-2	2.449112E-2
2.144000E-4	5.833750E-4	6.670625E-4	-8.368750E-5	-2.573612E-2	2.449938E-2
2.145600E-4	6.556875E-4	6.222500E-4	3.343750E-5	-2.573712E-2	2.448488E-2
2.147200E-4	5.600000E-4	5.728125E-4	-1.281250E-5	-2.573350E-2	2.450250E-2
2.148800E-4	6.941875E-4	7.616250E-4	-6.743750E-5	-2.573650E-2	2.449613E-2
2.150400E-4	5.276250E-4	6.721250E-4	-1.445000E-4	-2.574038E-2	2.449000E-2
2.152000E-4	6.708750E-4	5.972500E-4	7.362500E-5	-2.573525E-2	2.449775E-2
2.153600E-4	6.483125E-4	6.240625E-4	2.425000E-5	-2.574550E-2	2.449000E-2
2.155200E-4	6.550625E-4	7.250000E-4	-6.993750E-5	-2.573275E-2	2.448725E-2
2.156800E-4	6.479375E-4	7.148125E-4	-6.687500E-5	-2.573612E-2	2.449175E-2
2.158400E-4	7.284375E-4	6.744375E-4	5.400000E-5	-2.573363E-2	2.449062E-2
2.160000E-4	6.224375E-4	7.018125E-4	-7.937500E-5	-2.574213E-2	2.448663E-2
2.161600E-4	5.930625E-4	7.592500E-4	-1.661875E-4	-2.573375E-2	2.449375E-2
2.163200E-4	7.199375E-4	7.263750E-4	-6.437500E-6	-2.574150E-2	2.450187E-2
2.164800E-4	5.774375E-4	5.507500E-4	2.668750E-5	-2.573500E-2	2.449625E-2
2.166400E-4	6.411875E-4	7.068125E-4	-6.562500E-5	-2.572575E-2	2.448875E-2
2.168000E-4	7.130625E-4	7.685000E-4	-5.543750E-5	-2.573050E-2	2.449425E-2
2.169600E-4	6.350000E-4	6.170000E-4	1.800000E-5	-2.573788E-2	2.449400E-2
2.171200E-4	5.464375E-4	7.290000E-4	-1.825625E-4	-2.574413E-2	2.449300E-2
2.172800E-4	7.356875E-4	6.074375E-4	1.282500E-4	-2.574475E-2	2.448137E-2
2.174400E-4	6.210625E-4	8.030625E-4	-1.820000E-4	-2.573200E-2	2.449213E-2
2.176000E-4	6.120000E-4	6.096250E-4	2.375000E-6	-2.575225E-2	2.449675E-2
2.177600E-4	6.952500E-4	5.698750E-4	1.253750E-4	-2.573425E-2	2.449825E-2
2.179200E-4	6.135625E-4	6.288750E-4	-1.531250E-5	-2.572800E-2	2.449238E-2
2.180800E-4	5.846250E-4	6.480000E-4	-6.337500E-5	-2.573812E-2	2.449287E-2
2.182400E-4	5.926250E-4	6.638750E-4	-7.125000E-5	-2.573375E-2	2.448700E-2
2.184000E-4	6.500625E-4	5.463125E-4	1.037500E-4	-2.574013E-2	2.449100E-2
2.185600E-4	6.883750E-4	5.882500E-4	1.001250E-4	-2.572750E-2	2.448737E-2
2.187200E-4	6.490625E-4	6.465000E-4	2.562500E-6	-2.572538E-2	2.448950E-2
2.188800E-4	6.811250E-4	7.164375E-4	-3.531250E-5	-2.573825E-2	2.448300E-2
2.190400E-4	6.201250E-4	7.972500E-4	-1.771250E-4	-2.574188E-2	2.451937E-2
2.192000E-4	7.193750E-4	6.884375E-4	3.093750E-5	-2.570163E-2	2.448675E-2
2.193600E-4	1.141875E-3	2.615438E-3	-1.473563E-3	-2.577550E-2	2.453463E-2
2.195200E-4	3.862750E-3	3.354750E-3	5.080000E-4	-2.569025E-2	2.449513E-2
2.196800E-4	2.311250E-3	1.960375E-3	3.508750E-4	-2.566112E-2	2.455000E-2
2.198400E-4	1.388000E-3	1.034250E-3	3.537500E-4	-2.566450E-2	2.454200E-2
2.200000E-4	1.048187E-3	7.843750E-4	2.638125E-4	-2.567287E-2	2.457362E-2
2.201600E-4	5.720000E-4	7.189375E-4	-1.469375E-4	-2.565313E-2	2.458762E-2
2.203200E-4	5.954375E-4	5.814375E-4	1.400000E-5	-2.564237E-2	2.457675E-2
2.204800E-4	4.609375E-4	6.478750E-4	-1.869375E-4	-2.563738E-2	2.458987E-2
2.206400E-4	5.303750E-4	4.777500E-4	5.262500E-5	-2.564163E-2	2.460225E-2
2.208000E-4	6.180625E-4	5.482500E-4	6.981250E-5	-2.559813E-2	2.461950E-2
2.209600E-4	5.453125E-4	5.061875E-4	3.912500E-5	-2.560125E-2	2.461688E-2
2.211200E-4	4.834375E-4	6.333750E-4	-1.499375E-4	-2.560150E-2	2.461625E-2
2.212800E-4	6.195625E-4	6.237500E-4	-4.187500E-6	-2.559600E-2	2.463287E-2
2.214400E-4	6.828750E-4	5.589375E-4	1.239375E-4	-2.560875E-2	2.462500E-2
2.216000E-4	6.160000E-4	6.376250E-4	-2.162500E-5	-2.559550E-2	2.463512E-2
2.217600E-4	6.216250E-4	5.150625E-4	1.065625E-4	-2.557425E-2	2.464713E-2
2.219200E-4	5.488125E-4	5.363125E-4	1.250000E-5	-2.556788E-2	2.465813E-2
2.220800E-4	5.161250E-4	5.685000E-4	-5.237500E-5	-2.556313E-2	2.466200E-2
2.222400E-4	3.328125E-4	4.930625E-4	-1.602500E-4	-2.553950E-2	2.466087E-2
2.224000E-4	3.888125E-4	3.005000E-4	8.831250E-5	-2.553613E-2	2.467313E-2
2.225600E-4	2.765000E-4	2.109375E-4	6.556250E-5	-2.554113E-2	2.468300E-2
2.227200E-4	4.416875E-4	4.313750E-4	1.031250E-5	-2.553438E-2	2.468513E-2
2.228800E-4	3.455000E-4	4.257500E-4	-8.025000E-5	-2.553688E-2	2.468900E-2
2.230400E-4	4.646875E-4	4.458750E-4	1.881250E-5	-2.551975E-2	2.469412E-2
2.232000E-4	3.742500E-4	3.826250E-4	-8.375000E-6	-2.551450E-2	2.470788E-2
2.233600E-4	3.935625E-4	4.735000E-4	-7.993750E-5	-2.549913E-2	2.472250E-2
2.235200E-4	3.468125E-4	4.944375E-4	-1.476250E-4	-2.548588E-2	2.471987E-2
2.236800E-4	3.363125E-4	3.796875E-4	-4.337500E-5	-2.550087E-2	2.472488E-2
2.238400E-4	4.083125E-4	3.834375E-4	2.487500E-5	-2.547450E-2	2.474112E-2
2.240000E-4	4.094375E-4	3.331250E-4	7.631250E-5	-2.547400E-2	2.472138E-2
2.241600E-4	3.125625E-4	3.628125E-4	-5.025000E-5	-2.546225E-2	2.474038E-2
2.243200E-4	3.775000E-4	3.645625E-4	1.293750E-5	-2.547213E-2	2.473787E-2
2.244800E-4	4.139375E-4	4.251250E-4	-1.118750E-5	-2.545788E-2	2.474150E-2
2.246400E-4	3.120000E-4	3.811250E-4	-6.912500E-5	-2.545700E-2	2.475525E-2
2.248000E-4	1.578125E-4	-3.942500E-4	5.520625E-4	-2.544300E-2	2.475525E-2
2.249600E-4	-1.501313E-3	-1.528063E-3	2.675000E-5	-2.544662E-2	2.475675E-2
2.251200E-4	-2.478125E-3	-1.695625E-3	-7.825000E-4	-2.544675E-2	2.476438E-2
2.252800E-4	-2.647750E-3	-1.724125E-3	-9.236250E-4	-2.543075E-2	2.478025E-2
2.254400E-4	-2.498187E-3	-1.797125E-3	-7.010625E-4	-2.542475E-2	2.477788E-2
2.256000E-4	-2.427437E-3	-1.655625E-3	-7.718125E-4	-2.543100E-2	2.477225E-2
2.257600E-4	-2.378188E-3	-1.541188E-3	-8.370000E-4	-2.544113E-2	2.476875E-2
2.259200E-4	-2.317812E-3	-1.548750E-3	-7.690625E-4	-2.541388E-2	2.478788E-2
2.260800E-4	-2.142375E-3	-1.405562E-3	-7.368125E-4	-2.541225E-2	2.479325E-2
2.262400E-4	-2.209625E-3	-1.400125E-3	-8.095000E-4	-2.540762E-2	2.481463E-2
2.264000E-4	-2.101625E-3	-1.413063E-3	-6.885625E-4	-2.539175E-2	2.481262E-2
2.265600E-4	-2.268438E-3	-1.519813E-3	-7.486250E-4	-2.538888E-2	2.481675E-2
2.267200E-4	-2.563375E-3	-1.748125E-3	-8.152500E-4	-2.538075E-2	2.482200E-2
2.268800E-4	-2.725188E-3	-1.807125E-3	-9.180625E-4	-2.539213E-2	2.482775E-2
2.270400E-4	-2.674188E-3	-1.833375E-3	-8.408125E-4	-2.537250E-2	2.482950E-2
2.272000E-4	-2.671812E-3	-1.895000E-3	-7.768125E-4	-2.536850E-2	2.484188E-2
2.273600E-4	-2.793750E-3	-1.865563E-3	-9.281875E-4	-2.536413E-2	2.484462E-2
2.275200E-4	-2.875812E-3	-1.960500E-3	-9.153125E-4	-2.535812E-2	2.485313E-2
2.276800E-4	-2.626562E-3	-1.906375E-3	-7.201875E-4	-2.536062E-2	2.484800E-2
2.278400E-4	-2.750187E-3	-1.882813E-3	-8.673750E-4	-2.533275E-2	2.486438E-2
2.280000E-4	-2.732375E-3	-2.045125E-3	-6.872500E-4	-2.534438E-2	2.486400E-2
2.281600E-4	-2.842625E-3	-1.910938E-3	-9.316875E-4	-2.533275E-2	2.487637E-2
2.283200E-4	-2.761750E-3	-1.969812E-3	-7.919375E-4	-2.532612E-2	2.486663E-2
2.284800E-4	-2.764188E-3	-1.828812E-3	-9.353750E-4	-2.531613E-2	2.487588E-2
2.286400E-4	-2.817375E-3	-1.962875E-3	-8.545000E-4	-2.533000E-2	2.488175E-2
2.288000E-4	-2.752375E-3	-1.897500E-3	-8.548750E-4	-2.532175E-2	2.489387E-2
2.289600E-4	-2.812250E-3	-2.060375E-3	-7.518750E-4	-2.531000E-2	2.490312E-2
2.291200E-4	-2.840250E-3	-1.881438E-3	-9.588125E-4	-2.530975E-2	2.490025E-2
2.292800E-4	-2.911063E-3	-1.945875E-3	-9.651875E-4	-2.529662E-2	2.489950E-2
2.294400E-4	-2.812188E-3	-1.999437E-3	-8.127500E-4	-2.528775E-2	2.490400E-2
2.296000E-4	-2.930438E-3	-1.979625E-3	-9.508125E-4	-2.529062E-2	2.490338E-2
2.297600E-4	-2.934313E-3	-1.962812E-3	-9.715000E-4	-2.527062E-2	2.491700E-2
2.299200E-4	-2.873813E-3	-2.126562E-3	-7.472500E-4	-2.528537E-2	2.491163E-2
2.300800E-4	-2.926063E-3	-2.010563E-3	-9.155000E-4	-2.527312E-2	2.492450E-2
2.302400E-4	-2.911562E-3	-1.988750E-3	-9.228125E-4	-2.527412E-2	2.491738E-2
2.304000E-4	-2.972938E-3	-1.990625E-3	-9.823125E-4	-2.527675E-2	2.493763E-2
2.305600E-4	-2.975937E-3	-2.084312E-3	-8.916250E-4	-2.526000E-2	2.493650E-2
2.307200E-4	-2.829875E-3	-2.184062E-3	-6.458125E-4	-2.525525E-2	2.493613E-2
2.308800E-4	-2.960688E-3	-2.120688E-3	-8.400000E-4	-2.525525E-2	2.494700E-2
2.310400E-4	-2.857188E-3	-2.157625E-3	-6.995625E-4	-2.525075E-2	2.494000E-2
2.312000E-4	-2.965500E-3	-2.136812E-3	-8.286875E-4	-2.524775E-2	2.495650E-2
2.313600E-4	-2.914375E-3	-1.983000E-3	-9.313750E-4	-2.524225E-2	2.496450E-2
2.315200E-4	-2.958938E-3	-2.178688E-3	-7.802500E-4	-2.522050E-2	2.494838E-2
2.316800E-4	-2.899125E-3	-2.135812E-3	-7.633125E-4	-2.523550E-2	2.495475E-2
2.318400E-4	-2.848562E-3	-2.150875E-3	-6.976875E-4	-2.524237E-2	2.497075E-2
2.320000E-4	-2.862563E-3	-2.081688E-3	-7.808750E-4	-2.521750E-2	2.497950E-2
2.321600E-4	-2.925563E-3	-2.022563E-3	-9.030000E-4	-2.521525E-2	2.498050E-2
2.323200E-4	-2.823500E-3	-2.043312E-3	-7.801875E-4	-2.520862E-2	2.499375E-2
2.324800E-4	-2.913750E-3	-2.012000E-3	-9.017500E-4	-2.520638E-2	2.498937E-2
2.326400E-4	-2.938375E-3	-2.154250E-3	-7.841250E-4	-2.519363E-2	2.498875E-2
2.328000E-4	-3.033875E-3	-2.058938E-3	-9.749375E-4	-2.520000E-2	2.499850E-2
2.329600E-4	-2.965313E-3	-2.081250E-3	-8.840625E-4	-2.519200E-2	2.500412E-2
2.331200E-4	-2.990000E-3	-2.154062E-3	-8.359375E-4	-2.518250E-2	2.501300E-2
2.332800E-4	-3.036438E-3	-2.189938E-3	-8.465000E-4	-2.518525E-2	2.501425E-2
2.334400E-4	-2.965625E-3	-2.257063E-3	-7.085625E-4	-2.517550E-2	2.502113E-2
2.336000E-4	-2.934313E-3	-2.233125E-3	-7.011875E-4	-2.517763E-2	2.502537E-2
2.337600E-4	-3.031813E-3	-2.065563E-3	-9.662500E-4	-2.516800E-2	2.502000E-2
2.339200E-4	-3.054062E-3	-2.126250E-3	-9.278125E-4	-2.515800E-2	2.502463E-2
2.340800E-4	-2.995250E-3	-2.115500E-3	-8.797500E-4	-2.516975E-2	2.503213E-2
2.342400E-4	-3.007500E-3	-2.028875E-3	-9.786250E-4	-2.516963E-2	2.502975E-2
2.344000E-4	-3.011625E-3	-2.089875E-3	-9.217500E-4	-2.516325E-2	2.505038E-2
2.345600E-4	-3.029813E-3	-2.249750E-3	-7.800625E-4	-2.515262E-2	2.504300E-2
2.347200E-4	-3.094937E-3	-2.249187E-3	-8.457500E-4	-2.515225E-2	2.505300E-2
2.348800E-4	-3.064688E-3	-2.190875E-3	-8.738125E-4	-2.513450E-2	2.505663E-2
2.350400E-4	-2.994750E-3	-2.130938E-3	-8.638125E-4	-2.512888E-2	2.505037E-2
2.352000E-4	-2.987125E-3	-2.153812E-3	-8.333125E-4	-2.512613E-2	2.506263E-2
2.353600E-4	-3.124188E-3	-2.173563E-3	-9.506250E-4	-2.513600E-2	2.506325E-2
2.355200E-4	-3.189750E-3	-2.131812E-3	-1.057938E-3	-2.512725E-2	2.507438E-2
2.356800E-4	-3.103188E-3	-2.286188E-3	-8.170000E-4	-2.511638E-2	2.507687E-2
2.358400E-4	-3.053938E-3	-2.246063E-3	-8.078750E-4	-2.513100E-2	2.506988E-2
2.360000E-4	-2.917250E-3	-2.131750E-3	-7.855000E-4	-2.510825E-2	2.508800E-2
2.361600E-4	-3.039687E-3	-2.169313E-3	-8.703750E-4	-2.511663E-2	2.507587E-2
2.363200E-4	-3.047750E-3	-2.106188E-3	-9.415625E-4	-2.510300E-2	2.509650E-2
2.364800E-4	-3.142750E-3	-2.191812E-3	-9.509375E-4	-2.508625E-2	2.509425E-2
2.366400E-4	-3.046250E-3	-2.269875E-3	-7.763750E-4	-2.508837E-2	2.509187E-2
2.368000E-4	-3.065813E-3	-2.190875E-3	-8.749375E-4	-2.508375E-2	2.510525E-2
2.369600E-4	-3.024750E-3	-2.168375E-3	-8.563750E-4	-2.508400E-2	2.511188E-2
2.371200E-4	-3.109563E-3	-2.286375E-3	-8.231875E-4	-2.508038E-2	2.511513E-2
2.372800E-4	-3.064188E-3	-2.281125E-3	-7.830625E-4	-2.507338E-2	2.511275E-2
2.374400E-4	-3.012437E-3	-2.191375E-3	-8.210625E-4	-2.506838E-2	2.511900E-2
2.376000E-4	-3.100938E-3	-2.187313E-3	-9.136250E-4	-2.506338E-2	2.511875E-2
2.377600E-4	-3.267250E-3	-2.163000E-3	-1.104250E-3	-2.506500E-2	2.512750E-2
2.379200E-4	-3.071125E-3	-2.337313E-3	-7.338125E-4	-2.505125E-2	2.512313E-2
2.380800E-4	-2.995875E-3	-2.164000E-3	-8.318750E-4	-2.505237E-2	2.512250E-2
2.382400E-4	-3.104563E-3	-2.231125E-3	-8.734375E-4	-2.504575E-2	2.513513E-2
2.384000E-4	-3.081375E-3	-2.393063E-3	-6.883125E-4	-2.503875E-2	2.513200E-2
2.385600E-4	-3.144625E-3	-2.381125E-3	-7.635000E-4	-2.503575E-2	2.514100E-2
2.387200E-4	-3.161062E-3	-2.281313E-3	-8.797500E-4	-2.503688E-2	2.515350E-2
2.388800E-4	-3.103563E-3	-2.232812E-3	-8.707500E-4	-2.503462E-2	2.515150E-2
2.390400E-4	-3.170438E-3	-2.353000E-3	-8.174375E-4	-2.504375E-2	2.515688E-2
2.392000E-4	-3.264250E-3	-2.353438E-3	-9.108125E-4	-2.502350E-2	2.514725E-2
2.393600E-4	-3.166688E-3	-2.363000E-3	-8.036875E-4	-2.502525E-2	2.516925E-2
2.395200E-4	-3.141187E-3	-2.264625E-3	-8.765625E-4	-2.501113E-2	2.516100E-2
2.396800E-4	-3.282688E-3	-2.293750E-3	-9.889375E-4	-2.500500E-2	2.516163E-2
2.398400E-4	-3.148125E-3	-2.317438E-3	-8.306875E-4	-2.500963E-2	2.518000E-2
2.400000E-4	-3.238688E-3	-2.422625E-3	-8.160625E-4	-2.498850E-2	2.516225E-2
2.401600E-4	-3.231063E-3	-2.279938E-3	-9.511250E-4	-2.500013E-2	2.516313E-2
2.403200E-4	-3.252937E-3	-2.321000E-3	-9.319375E-4	-2.499825E-2	2.518212E-2
2.404800E-4	-3.206500E-3	-2.353375E-3	-8.531250E-4	-2.497875E-2	2.519238E-2
2.406400E-4	-3.328063E-3	-2.414500E-3	-9.135625E-4	-2.498500E-2	2.519363E-2
2.408000E-4	-3.381625E-3	-2.396562E-3	-9.850625E-4	-2.498375E-2	2.519900E-2
2.409600E-4	-3.255875E-3	-2.360438E-3	-8.954375E-4	-2.498050E-2	2.518862E-2
2.411200E-4	-3.360250E-3	-2.523063E-3	-8.371875E-4	-2.497438E-2	2.519950E-2
2.412800E-4	-3.260375E-3	-2.425938E-3	-8.344375E-4	-2.496800E-2	2.520375E-2
2.414400E-4	-3.328563E-3	-2.464313E-3	-8.642500E-4	-2.497588E-2	2.520463E-2
2.416000E-4	-3.365812E-3	-2.560125E-3	-8.056875E-4	-2.496200E-2	2.521437E-2
2.417600E-4	-3.316500E-3	-2.425250E-3	-8.912500E-4	-2.496275E-2	2.521662E-2
2.419200E-4	-3.403625E-3	-2.523187E-3	-8.804375E-4	-2.497613E-2	2.521413E-2
2.420800E-4	-3.282000E-3	-2.474813E-3	-8.071875E-4	-2.495988E-2	2.520988E-2
2.422400E-4	-3.423188E-3	-2.563375E-3	-8.598125E-4	-2.494862E-2	2.521738E-2
2.424000E-4	-3.296438E-3	-2.486437E-3	-8.100000E-4	-2.495637E-2	2.522400E-2
2.425600E-4	-3.355313E-3	-2.518563E-3	-8.367500E-4	-2.495250E-2	2.522188E-2
2.427200E-4	-3.424125E-3	-2.537813E-3	-8.863125E-4	-2.496700E-2	2.523213E-2
2.428800E-4	-3.321125E-3	-2.513375E-3	-8.077500E-4	-2.494638E-2	2.524200E-2
2.430400E-4	-3.324625E-3	-2.586125E-3	-7.385000E-4	-2.494188E-2	2.523388E-2
2.432000E-4	-3.485438E-3	-2.603375E-3	-8.820625E-4	-2.493738E-2	2.523463E-2
2.433600E-4	-3.365500E-3	-2.393937E-3	-9.715625E-4	-2.492975E-2	2.525137E-2
2.435200E-4	-3.478438E-3	-2.545375E-3	-9.330625E-4	-2.491812E-2	2.523850E-2
2.436800E-4	-3.525625E-3	-2.479625E-3	-1.046000E-3	-2.492062E-2	2.523800E-2
2.438400E-4	-3.421625E-3	-2.567250E-3	-8.543750E-4	-2.493387E-2	2.525100E-2
2.440000E-4	-3.442000E-3	-2.580312E-3	-8.616875E-4	-2.492837E-2	2.525750E-2
2.441600E-4	-3.468188E-3	-2.647375E-3	-8.208125E-4	-2.492913E-2	2.526200E-2
2.443200E-4	-3.593750E-3	-2.580000E-3	-1.013750E-3	-2.491500E-2	2.526237E-2
2.444800E-4	-3.609438E-3	-2.606937E-3	-1.002500E-3	-2.491363E-2	2.526537E-2
2.446400E-4	-3.520875E-3	-2.462000E-3	-1.058875E-3	-2.491575E-2	2.525875E-2
2.448000E-4	-3.397062E-3	-2.613875E-3	-7.831875E-4	-2.491475E-2	2.527863E-2
2.449600E-4	-3.530125E-3	-2.691937E-3	-8.381875E-4	-2.489463E-2	2.527113E-2
2.451200E-4	-3.541125E-3	-2.672875E-3	-8.682500E-4	-2.490225E-2	2.526475E-2
2.452800E-4	-3.574625E-3	-2.710688E-3	-8.639375E-4	-2.489663E-2	2.527288E-2
2.454400E-4	-3.602500E-3	-2.700750E-3	-9.017500E-4	-2.488937E-2	2.527950E-2
2.456000E-4	-3.457563E-3	-2.676313E-3	-7.812500E-4	-2.490487E-2	2.527825E-2
2.457600E-4	-3.601188E-3	-2.773625E-3	-8.275625E-4	-2.488637E-2	2.529425E-2
2.459200E-4	-3.495500E-3	-2.805250E-3	-6.902500E-4	-2.487950E-2	2.529262E-2
2.460800E-4	-3.703500E-3	-2.768250E-3	-9.352500E-4	-2.486650E-2	2.528750E-2
2.462400E-4	-3.597000E-3	-2.767437E-3	-8.295625E-4	-2.487825E-2	2.529375E-2
2.464000E-4	-3.648562E-3	-2.688688E-3	-9.598750E-4	-2.486638E-2	2.529088E-2
2.465600E-4	-3.708125E-3	-2.758688E-3	-9.494375E-4	-2.487125E-2	2.529538E-2
2.467200E-4	-3.656813E-3	-2.790875E-3	-8.659375E-4	-2.488138E-2	2.529600E-2
2.468800E-4	-3.728812E-3	-2.719625E-3	-1.009187E-3	-2.486112E-2	2.528812E-2
2.470400E-4	-3.622188E-3	-2.758562E-3	-8.636250E-4	-2.486025E-2	2.530550E-2
2.472000E-4	-3.674688E-3	-2.842500E-3	-8.321875E-4	-2.485325E-2	2.530538E-2
2.473600E-4	-3.725562E-3	-2.747125E-3	-9.784375E-4	-2.484713E-2	2.530775E-2
2.475200E-4	-3.651063E-3	-2.866125E-3	-7.849375E-4	-2.486150E-2	2.530763E-2
2.476800E-4	-3.728938E-3	-2.802250E-3	-9.266875E-4	-2.485500E-2	2.530363E-2
2.478400E-4	-3.730250E-3	-2.917062E-3	-8.131875E-4	-2.484500E-2	2.531262E-2
2.480000E-4	-3.718937E-3	-2.908687E-3	-8.102500E-4	-2.484675E-2	2.532663E-2
2.481600E-4	-3.769562E-3	-2.905937E-3	-8.636250E-4	-2.483437E-2	2.531600E-2
2.483200E-4	-3.721750E-3	-2.933938E-3	-7.878125E-4	-2.483875E-2	2.531612E-2
2.484800E-4	-3.859063E-3	-2.961375E-3	-8.976875E-4	-2.483037E-2	2.532625E-2
2.486400E-4	-3.776437E-3	-2.834313E-3	-9.421250E-4	-2.484450E-2	2.531188E-2
2.488000E-4	-3.681937E-3	-2.958750E-3	-7.231875E-4	-2.484700E-2	2.531587E-2
2.489600E-4	-3.910063E-3	-2.908375E-3	-1.001688E-3	-2.481788E-2	2.532325E-2
2.491200E-4	-3.943750E-3	-3.032125E-3	-9.116250E-4	-2.482450E-2	2.533375E-2
2.492800E-4	-3.937250E-3	-2.918937E-3	-1.018313E-3	-2.482725E-2	2.532750E-2
2.494400E-4	-3.929000E-3	-2.954938E-3	-9.740625E-4	-2.480925E-2	2.533275E-2
2.496000E-4	-3.820250E-3	-2.993625E-3	-8.266250E-4	-2.480813E-2	2.533813E-2
2.497600E-4	-3.961438E-3	-3.053375E-3	-9.080625E-4	-2.481962E-2	2.534050E-2
2.499200E-4	-3.809375E-3	-3.067125E-3	-7.422500E-4	-2.480525E-2	2.534912E-2
2.500800E-4	-3.904062E-3	-2.958375E-3	-9.456875E-4	-2.481238E-2	2.534462E-2
2.502400E-4	-3.918188E-3	-2.983375E-3	-9.348125E-4	-2.480037E-2	2.535050E-2
2.504000E-4	-3.758813E-3	-3.056937E-3	-7.018750E-4	-2.481438E-2	2.535725E-2
2.505600E-4	-3.912063E-3	-3.172313E-3	-7.397500E-4	-2.480037E-2	2.534688E-2
2.507200E-4	-3.866375E-3	-3.102875E-3	-7.635000E-4	-2.478762E-2	2.535375E-2
2.508800E-4	-4.009313E-3	-3.199375E-3	-8.099375E-4	-2.479237E-2	2.535963E-2
2.510400E-4	-3.985875E-3	-3.103187E-3	-8.826875E-4	-2.479225E-2	2.535237E-2
2.512000E-4	-4.021437E-3	-3.085062E-3	-9.363750E-4	-2.480100E-2	2.534813E-2
2.513600E-4	-4.087938E-3	-3.133062E-3	-9.548750E-4	-2.478750E-2	2.535525E-2
2.515200E-4	-4.033125E-3	-3.191625E-3	-8.415000E-4	-2.477950E-2	2.534813E-2
2.516800E-4	-3.979000E-3	-3.300937E-3	-6.780625E-4	-2.479188E-2	2.535988E-2
2.518400E-4	-4.099750E-3	-3.193813E-3	-9.059375E-4	-2.478900E-2	2.535350E-2
2.520000E-4	-4.090750E-3	-3.135875E-3	-9.548750E-4	-2.476438E-2	2.536100E-2
2.521600E-4	-4.080750E-3	-3.272187E-3	-8.085625E-4	-2.478300E-2	2.536925E-2
2.523200E-4	-4.102187E-3	-3.218563E-3	-8.836250E-4	-2.477050E-2	2.535363E-2
2.524800E-4	-4.091375E-3	-3.344875E-3	-7.465000E-4	-2.478188E-2	2.536712E-2
2.526400E-4	-4.094375E-3	-3.244875E-3	-8.495000E-4	-2.476775E-2	2.538138E-2
2.528000E-4	-4.059812E-3	-3.231312E-3	-8.285000E-4	-2.477188E-2	2.536575E-2
2.529600E-4	-4.128938E-3	-3.208125E-3	-9.208125E-4	-2.477575E-2	2.537500E-2
2.531200E-4	-4.235063E-3	-3.432062E-3	-8.030000E-4	-2.477088E-2	2.536250E-2
2.532800E-4	-4.128875E-3	-3.358062E-3	-7.708125E-4	-2.477238E-2	2.537688E-2
2.534400E-4	-4.125500E-3	-3.413062E-3	-7.124375E-4	-2.476300E-2	2.537538E-2
2.536000E-4	-4.196125E-3	-3.409250E-3	-7.868750E-4	-2.476850E-2	2.538175E-2
2.537600E-4	-4.293750E-3	-3.387937E-3	-9.058125E-4	-2.476250E-2	2.537563E-2
2.539200E-4	-4.275250E-3	-3.289750E-3	-9.855000E-4	-2.475562E-2	2.537750E-2
2.540800E-4	-4.165313E-3	-3.462500E-3	-7.028125E-4	-2.475600E-2	2.538787E-2
2.542400E-4	-4.314938E-3	-3.447313E-3	-8.676250E-4	-2.475825E-2	2.538025E-2
2.544000E-4	-4.269125E-3	-3.492625E-3	-7.765000E-4	-2.476312E-2	2.538900E-2
2.545600E-4	-4.373875E-3	-3.439562E-3	-9.343125E-4	-2.475650E-2	2.537950E-2
2.547200E-4	-4.266500E-3	-3.523750E-3	-7.427500E-4	-2.474762E-2	2.539438E-2
2.548800E-4	-4.308875E-3	-3.536875E-3	-7.720000E-4	-2.475937E-2	2.538550E-2
2.550400E-4	-4.378250E-3	-3.529750E-3	-8.485000E-4	-2.475275E-2	2.538987E-2
2.552000E-4	-4.361063E-3	-3.640562E-3	-7.205000E-4	-2.474988E-2	2.538875E-2
2.553600E-4	-4.401000E-3	-3.632813E-3	-7.681875E-4	-2.473750E-2	2.539788E-2
2.555200E-4	-4.425188E-3	-3.476625E-3	-9.485625E-4	-2.475013E-2	2.539400E-2
2.556800E-4	-4.423438E-3	-3.601375E-3	-8.220625E-4	-2.474150E-2	2.539838E-2
2.558400E-4	-4.444063E-3	-3.465625E-3	-9.784375E-4	-2.473225E-2	2.540138E-2
2.560000E-4	-4.527500E-3	-3.545188E-3	-9.823125E-4	-2.473350E-2	2.540113E-2
2.561600E-4	-4.464938E-3	-3.641375E-3	-8.235625E-4	-2.473875E-2	2.539762E-2
2.563200E-4	-4.441000E-3	-3.615750E-3	-8.252500E-4	-2.473675E-2	2.538937E-2
2.564800E-4	-4.525250E-3	-3.666500E-3	-8.587500E-4	-2.473650E-2	2.540813E-2
2.566400E-4	-4.488750E-3	-3.653063E-3	-8.356875E-4	-2.471575E-2	2.540350E-2
2.568000E-4	-4.507187E-3	-3.698000E-3	-8.091875E-4	-2.472862E-2	2.540675E-2
2.569600E-4	-4.472562E-3	-3.763625E-3	-7.089375E-4	-2.472188E-2	2.540638E-2
2.571200E-4	-4.589750E-3	-3.647187E-3	-9.425625E-4	-2.472325E-2	2.540137E-2
2.572800E-4	-4.550438E-3	-3.756500E-3	-7.939375E-4	-2.472700E-2	2.541050E-2
2.574400E-4	-4.481438E-3	-3.720250E-3	-7.611875E-4	-2.471250E-2	2.541575E-2
2.576000E-4	-4.623813E-3	-3.800812E-3	-8.230000E-4	-2.473737E-2	2.541275E-2
2.577600E-4	-4.715813E-3	-3.704875E-3	-1.010937E-3	-2.471987E-2	2.541737E-2
2.579200E-4	-4.668313E-3	-3.851875E-3	-8.164375E-4	-2.471725E-2	2.542337E-2
2.580800E-4	-4.632937E-3	-3.808938E-3	-8.240000E-4	-2.472213E-2	2.542175E-2
2.582400E-4	-4.644188E-3	-3.779125E-3	-8.650625E-4	-2.472363E-2	2.542300E-2
2.584000E-4	-4.699000E-3	-3.799875E-3	-8.991250E-4	-2.470838E-2	2.542163E-2
2.585600E-4	-4.700875E-3	-3.864438E-3	-8.364375E-4	-2.471500E-2	2.541750E-2
2.587200E-4	-4.675313E-3	-3.914688E-3	-7.606250E-4	-2.470750E-2	2.541725E-2
2.588800E-4	-4.756937E-3	-3.895938E-3	-8.610000E-4	-2.471888E-2	2.542450E-2
2.590400E-4	-4.718563E-3	-3.847125E-3	-8.714375E-4	-2.471725E-2	2.541775E-2
2.592000E-4	-4.795500E-3	-4.004625E-3	-7.908750E-4	-2.470662E-2	2.542075E-2
2.593600E-4	-4.857750E-3	-3.914437E-3	-9.433125E-4	-2.469725E-2	2.542413E-2
2.595200E-4	-4.798625E-3	-4.057250E-3	-7.413750E-4	-2.469400E-2	2.541325E-2
2.596800E-4	-4.903312E-3	-3.913250E-3	-9.900625E-4	-2.471700E-2	2.543238E-2
2.598400E-4	-4.926625E-3	-4.004938E-3	-9.216875E-4	-2.469275E-2	2.542137E-2
2.600000E-4	-4.850687E-3	-3.959000E-3	-8.916875E-4	-2.469662E-2	2.542862E-2
2.601600E-4	-4.809187E-3	-4.088188E-3	-7.210000E-4	-2.470250E-2	2.541900E-2
2.603200E-4	-4.954688E-3	-4.131937E-3	-8.227500E-4	-2.469988E-2	2.541788E-2
2.604800E-4	-4.966625E-3	-3.936375E-3	-1.030250E-3	-2.469237E-2	2.542687E-2
2.606400E-4	-4.981125E-3	-4.055312E-3	-9.258125E-4	-2.469225E-2	2.543475E-2
2.608000E-4	-4.974313E-3	-4.083375E-3	-8.909375E-4	-2.468300E-2	2.543537E-2
2.609600E-4	-5.013000E-3	-4.062875E-3	-9.501250E-4	-2.468925E-2	2.543400E-2
2.611200E-4	-5.016875E-3	-4.170313E-3	-8.465625E-4	-2.468813E-2	2.543837E-2
2.612800E-4	-5.059500E-3	-4.042875E-3	-1.016625E-3	-2.467662E-2	2.543425E-2
2.614400E-4	-5.026000E-3	-4.115062E-3	-9.109375E-4	-2.469063E-2	2.543488E-2
2.616000E-4	-4.986625E-3	-4.180750E-3	-8.058750E-4	-2.467200E-2	2.543825E-2
2.617600E-4	-5.010875E-3	-4.106375E-3	-9.045000E-4	-2.468350E-2	2.542062E-2
2.619200E-4	-5.157125E-3	-4.070500E-3	-1.086625E-3	-2.468263E-2	2.543750E-2
2.620800E-4	-5.141313E-3	-4.256313E-3	-8.850000E-4	-2.469600E-2	2.543950E-2
2.622400E-4	-5.044063E-3	-4.328000E-3	-7.160625E-4	-2.467688E-2	2.543150E-2
2.624000E-4	-5.124813E-3	-4.421250E-3	-7.035625E-4	-2.468925E-2	2.543975E-2
2.625600E-4	-5.234625E-3	-4.154688E-3	-1.079938E-3	-2.468412E-2	2.544338E-2
2.627200E-4	-5.292188E-3	-4.302000E-3	-9.901875E-4	-2.467450E-2	2.543513E-2
2.628800E-4	-5.262500E-3	-4.313188E-3	-9.493125E-4	-2.468662E-2	2.544088E-2
2.630400E-4	-5.256625E-3	-4.390375E-3	-8.662500E-4	-2.468388E-2	2.543925E-2
2.632000E-4	-5.254375E-3	-4.477875E-3	-7.765000E-4	-2.468325E-2	2.543812E-2
2.633600E-4	-5.292750E-3	-4.414625E-3	-8.781250E-4	-2.467375E-2	2.545150E-2
2.635200E-4	-5.345125E-3	-4.466625E-3	-8.785000E-4	-2.465350E-2	2.543525E-2
2.636800E-4	-5.258375E-3	-4.413563E-3	-8.448125E-4	-2.468200E-2	2.544200E-2
2.638400E-4	-5.325313E-3	-4.452313E-3	-8.730000E-4	-2.466688E-2	2.544888E-2
2.640000E-4	-5.311125E-3	-4.438250E-3	-8.728750E-4	-2.467125E-2	2.544937E-2
2.641600E-4	-5.487937E-3	-4.543062E-3	-9.448750E-4	-2.467512E-2	2.545013E-2
2.643200E-4	-5.335625E-3	-4.480938E-3	-8.546875E-4	-2.466875E-2	2.545762E-2
2.644800E-4	-5.512250E-3	-4.723375E-3	-7.888750E-4	-2.465375E-2	2.544662E-2
2.646400E-4	-5.504813E-3	-4.557625E-3	-9.471875E-4	-2.467225E-2	2.545363E-2
2.648000E-4	-5.457375E-3	-4.598500E-3	-8.588750E-4	-2.466575E-2	2.545100E-2
2.649600E-4	-5.459688E-3	-4.625625E-3	-8.340625E-4	-2.464900E-2	2.546262E-2
2.651200E-4	-5.535438E-3	-4.560000E-3	-9.754375E-4	-2.464563E-2	2.545275E-2
2.652800E-4	-5.590125E-3	-4.655063E-3	-9.350625E-4	-2.463850E-2	2.544638E-2
2.654400E-4	-5.556312E-3	-4.731125E-3	-8.251875E-4	-2.464188E-2	2.545112E-2
2.656000E-4	-5.652813E-3	-4.633000E-3	-1.019813E-3	-2.465963E-2	2.545988E-2
2.657600E-4	-5.517250E-3	-4.842500E-3	-6.747500E-4	-2.465313E-2	2.545887E-2
2.659200E-4	-5.654438E-3	-4.823188E-3	-8.312500E-4	-2.464275E-2	2.545462E-2
2.660800E-4	-5.671938E-3	-4.789875E-3	-8.820625E-4	-2.465525E-2	2.546437E-2
2.662400E-4	-5.722500E-3	-4.786813E-3	-9.356875E-4	-2.465150E-2	2.545325E-2
2.664000E-4	-5.684125E-3	-4.886125E-3	-7.980000E-4	-2.463975E-2	2.546288E-2
2.665600E-4	-5.680500E-3	-4.834438E-3	-8.460625E-4	-2.464475E-2	2.545912E-2
2.667200E-4	-5.810125E-3	-4.861813E-3	-9.483125E-4	-2.466013E-2	2.545475E-2
2.668800E-4	-5.889250E-3	-4.925688E-3	-9.635625E-4	-2.465263E-2	2.545713E-2
2.670400E-4	-5.803438E-3	-4.914562E-3	-8.888750E-4	-2.465025E-2	2.545900E-2
2.672000E-4	-5.856688E-3	-4.962937E-3	-8.937500E-4	-2.463963E-2	2.546288E-2
2.673600E-4	-5.875812E-3	-4.990375E-3	-8.854375E-4	-2.465087E-2	2.545713E-2
2.675200E-4	-5.881563E-3	-5.093250E-3	-7.883125E-4	-2.465063E-2	2.547075E-2
2.676800E-4	-6.000437E-3	-4.923125E-3	-1.077312E-3	-2.465437E-2	2.546238E-2
2.678400E-4	-5.987562E-3	-5.106313E-3	-8.812500E-4	-2.462775E-2	2.546125E-2
2.680000E-4	-6.035875E-3	-5.093563E-3	-9.423125E-4	-2.465263E-2	2.546287E-2
2.681600E-4	-6.005875E-3	-5.114688E-3	-8.911875E-4	-2.464612E-2	2.547663E-2
2.683200E-4	-6.122625E-3	-5.199875E-3	-9.227500E-4	-2.464112E-2	2.546800E-2
2.684800E-4	-6.088938E-3	-5.254875E-3	-8.340625E-4	-2.463688E-2	2.546800E-2
2.686400E-4	-6.117125E-3	-5.333625E-3	-7.835000E-4	-2.464338E-2	2.546487E-2
2.688000E-4	-6.209563E-3	-5.233625E-3	-9.759375E-4	-2.463838E-2	2.546925E-2
2.689600E-4	-6.301188E-3	-5.260063E-3	-1.041125E-3	-2.463938E-2	2.546888E-2
2.691200E-4	-6.103625E-3	-5.350750E-3	-7.528750E-4	-2.463437E-2	2.547750E-2
2.692800E-4	-6.201187E-3	-5.373625E-3	-8.275625E-4	-2.461487E-2	2.547263E-2
2.694400E-4	-6.317188E-3	-5.390000E-3	-9.271875E-4	-2.464412E-2	2.548025E-2
2.696000E-4	-6.252625E-3	-5.303563E-3	-9.490625E-4	-2.463450E-2	2.547775E-2
2.697600E-4	-6.407750E-3	-5.469438E-3	-9.383125E-4	-2.463663E-2	2.547575E-2
2.699200E-4	-6.321813E-3	-5.411625E-3	-9.101875E-4	-2.462800E-2	2.547788E-2
2.700800E-4	-6.461125E-3	-5.609875E-3	-8.512500E-4	-2.462562E-2	2.547775E-2
2.702400E-4	-6.433312E-3	-5.532438E-3	-9.008750E-4	-2.461900E-2	2.546875E-2
2.704000E-4	-6.459000E-3	-5.631938E-3	-8.270625E-4	-2.462788E-2	2.548075E-2
2.705600E-4	-6.507563E-3	-5.499313E-3	-1.008250E-3	-2.462650E-2	2.547437E-2
2.707200E-4	-6.560500E-3	-5.644625E-3	-9.158750E-4	-2.463975E-2	2.547675E-2
2.708800E-4	-6.624438E-3	-5.565125E-3	-1.059312E-3	-2.463300E-2	2.547638E-2
2.710400E-4	-6.629813E-3	-5.750750E-3	-8.790625E-4	-2.461625E-2	2.547513E-2
2.712000E-4	-6.544437E-3	-5.715438E-3	-8.290000E-4	-2.462525E-2	2.548063E-2
2.713600E-4	-6.597938E-3	-5.798938E-3	-7.990000E-4	-2.462287E-2	2.548637E-2
2.715200E-4	-6.640812E-3	-5.731312E-3	-9.095000E-4	-2.463225E-2	2.547487E-2
2.716800E-4	-6.700500E-3	-5.811500E-3	-8.890000E-4	-2.461725E-2	2.547688E-2
2.718400E-4	-6.726188E-3	-5.909188E-3	-8.170000E-4	-2.462625E-2	2.547012E-2
2.720000E-4	-6.743563E-3	-5.932125E-3	-8.114375E-4	-2.461450E-2	2.548525E-2
2.721600E-4	-6.819750E-3	-5.937437E-3	-8.823125E-4	-2.462863E-2	2.548862E-2
2.723200E-4	-6.878688E-3	-5.935438E-3	-9.432500E-4	-2.461175E-2	2.548138E-2
2.724800E-4	-6.942375E-3	-5.929000E-3	-1.013375E-3	-2.459862E-2	2.547900E-2
2.726400E-4	-6.828125E-3	-5.931625E-3	-8.965000E-4	-2.462362E-2	2.547575E-2
2.728000E-4	-6.984187E-3	-5.986625E-3	-9.975625E-4	-2.461363E-2	2.548812E-2
2.729600E-4	-7.048250E-3	-5.990750E-3	-1.057500E-3	-2.460437E-2	2.548663E-2
2.731200E-4	-6.946812E-3	-6.129500E-3	-8.173125E-4	-2.461600E-2	2.547688E-2
2.732800E-4	-6.928563E-3	-6.104938E-3	-8.236250E-4	-2.461112E-2	2.549475E-2
2.734400E-4	-6.980625E-3	-6.193937E-3	-7.866875E-4	-2.459837E-2	2.548912E-2
2.736000E-4	-7.055687E-3	-6.182437E-3	-8.732500E-4	-2.460562E-2	2.548688E-2
2.737600E-4	-7.167813E-3	-6.139812E-3	-1.028000E-3	-2.459288E-2	2.549213E-2
2.739200E-4	-7.211750E-3	-6.311000E-3	-9.007500E-4	-2.461913E-2	2.549737E-2
2.740800E-4	-7.208687E-3	-6.321000E-3	-8.876875E-4	-2.460813E-2	2.548762E-2
2.742400E-4	-7.221187E-3	-6.286938E-3	-9.342500E-4	-2.460138E-2	2.548475E-2
2.744000E-4	-7.256750E-3	-6.360938E-3	-8.958125E-4	-2.461287E-2	2.548613E-2
2.745600E-4	-7.280938E-3	-6.369625E-3	-9.113125E-4	-2.460250E-2	2.549650E-2
2.747200E-4	-7.349187E-3	-6.306500E-3	-1.042687E-3	-2.460813E-2	2.548612E-2
2.748800E-4	-7.349875E-3	-6.474937E-3	-8.749375E-4	-2.459113E-2	2.548475E-2
2.750400E-4	-7.420813E-3	-6.488938E-3	-9.318750E-4	-2.458650E-2	2.549438E-2
2.752000E-4	-7.412125E-3	-6.651313E-3	-7.608125E-4	-2.459388E-2	2.549625E-2
2.753600E-4	-7.561562E-3	-6.565000E-3	-9.965625E-4	-2.461000E-2	2.548813E-2
2.755200E-4	-7.472812E-3	-6.601250E-3	-8.715625E-4	-2.458263E-2	2.549237E-2
2.756800E-4	-7.445375E-3	-6.656375E-3	-7.890000E-4	-2.458338E-2	2.549313E-2
2.758400E-4	-7.577000E-3	-6.656188E-3	-9.208125E-4	-2.459000E-2	2.549575E-2
2.760000E-4	-7.667125E-3	-6.758937E-3	-9.081875E-4	-2.458525E-2	2.550437E-2
2.761600E-4	-7.720438E-3	-6.800250E-3	-9.201875E-4	-2.458863E-2	2.550263E-2
2.763200E-4	-7.642313E-3	-6.811625E-3	-8.306875E-4	-2.459538E-2	2.549038E-2
2.764800E-4	-7.788250E-3	-6.827750E-3	-9.605000E-4	-2.458800E-2	2.550337E-2
2.766400E-4	-7.826500E-3	-6.802875E-3	-1.023625E-3	-2.459350E-2	2.550775E-2
2.768000E-4	-7.783687E-3	-6.766000E-3	-1.017687E-3	-2.458475E-2	2.550462E-2
2.769600E-4	-7.798687E-3	-6.907000E-3	-8.916875E-4	-2.457963E-2	2.551400E-2
2.771200E-4	-7.909125E-3	-6.896563E-3	-1.012563E-3	-2.457537E-2	2.551100E-2
2.772800E-4	-7.901625E-3	-6.999375E-3	-9.022500E-4	-2.458175E-2	2.550750E-2
2.774400E-4	-7.974375E-3	-7.072312E-3	-9.020625E-4	-2.458762E-2	2.550700E-2
2.776000E-4	-7.965750E-3	-7.069125E-3	-8.966250E-4	-2.457837E-2	2.550925E-2
2.777600E-4	-8.073188E-3	-7.027688E-3	-1.045500E-3	-2.456300E-2	2.551100E-2
2.779200E-4	-8.124687E-3	-7.087937E-3	-1.036750E-3	-2.458238E-2	2.551163E-2
2.780800E-4	-8.040375E-3	-7.129125E-3	-9.112500E-4	-2.458063E-2	2.550313E-2
2.782400E-4	-7.991313E-3	-7.150000E-3	-8.413125E-4	-2.457437E-2	2.551050E-2
2.784000E-4	-8.175000E-3	-7.278938E-3	-8.960625E-4	-2.457537E-2	2.549900E-2
2.785600E-4	-8.292375E-3	-7.249562E-3	-1.042813E-3	-2.457300E-2	2.551900E-2
2.787200E-4	-8.222438E-3	-7.320313E-3	-9.021250E-4	-2.456050E-2	2.550013E-2
2.788800E-4	-8.312563E-3	-7.344062E-3	-9.685000E-4	-2.456662E-2	2.552150E-2
2.790400E-4	-8.214000E-3	-7.491687E-3	-7.223125E-4	-2.458312E-2	2.552313E-2
2.792000E-4	-8.345688E-3	-7.358563E-3	-9.871250E-4	-2.458763E-2	2.553088E-2
2.793600E-4	-8.378063E-3	-7.296437E-3	-1.081625E-3	-2.457475E-2	2.551350E-2
2.795200E-4	-8.519625E-3	-7.475687E-3	-1.043938E-3	-2.457363E-2	2.551425E-2
2.796800E-4	-8.405437E-3	-7.609437E-3	-7.960000E-4	-2.456975E-2	2.550800E-2
2.798400E-4	-8.463938E-3	-7.601375E-3	-8.625625E-4	-2.456713E-2	2.550988E-2
2.800000E-4	-8.527000E-3	-7.586000E-3	-9.410000E-4	-2.457325E-2	2.551775E-2
2.801600E-4	-8.568500E-3	-7.569125E-3	-9.993750E-4	-2.456837E-2	2.550675E-2
2.803200E-4	-8.741875E-3	-7.597250E-3	-1.144625E-3	-2.456313E-2	2.551725E-2
2.804800E-4	-8.645625E-3	-7.760313E-3	-8.853125E-4	-2.455938E-2	2.551238E-2
2.806400E-4	-8.562125E-3	-7.745562E-3	-8.165625E-4	-2.456288E-2	2.551525E-2
2.808000E-4	-8.733688E-3	-7.770750E-3	-9.629375E-4	-2.456713E-2	2.552263E-2
2.809600E-4	-8.863438E-3	-7.794312E-3	-1.069125E-3	-2.455588E-2	2.551713E-2
2.811200E-4	-8.763563E-3	-7.865688E-3	-8.978750E-4	-2.456563E-2	2.551575E-2
2.812800E-4	-8.889875E-3	-7.816125E-3	-1.073750E-3	-2.457050E-2	2.551850E-2
2.814400E-4	-8.848437E-3	-7.884063E-3	-9.643750E-4	-2.456112E-2	2.551787E-2
2.816000E-4	-8.910625E-3	-7.931000E-3	-9.796250E-4	-2.456100E-2	2.551987E-2
2.817600E-4	-8.902500E-3	-8.084250E-3	-8.182500E-4	-2.454512E-2	2.551025E-2
2.819200E-4	-8.959750E-3	-8.107312E-3	-8.524375E-4	-2.455875E-2	2.552738E-2
2.820800E-4	-8.949313E-3	-8.052250E-3	-8.970625E-4	-2.456475E-2	2.552212E-2
2.822400E-4	-9.115375E-3	-8.166625E-3	-9.487500E-4	-2.455663E-2	2.553675E-2
2.824000E-4	-9.143563E-3	-8.135875E-3	-1.007688E-3	-2.455863E-2	2.553100E-2
2.825600E-4	-9.148000E-3	-8.188688E-3	-9.593125E-4	-2.455263E-2	2.552263E-2
2.827200E-4	-9.255750E-3	-8.331875E-3	-9.238750E-4	-2.454775E-2	2.552187E-2
2.828800E-4	-9.252562E-3	-8.353375E-3	-8.991875E-4	-2.455850E-2	2.553375E-2
2.830400E-4	-9.290375E-3	-8.302500E-3	-9.878750E-4	-2.454125E-2	2.552363E-2
2.832000E-4	-9.295937E-3	-8.472500E-3	-8.234375E-4	-2.455138E-2	2.552575E-2
2.833600E-4	-9.232813E-3	-8.485313E-3	-7.475000E-4	-2.455650E-2	2.551750E-2
2.835200E-4	-9.413375E-3	-8.390250E-3	-1.023125E-3	-2.455387E-2	2.553188E-2
2.836800E-4	-9.392563E-3	-8.475000E-3	-9.175625E-4	-2.454650E-2	2.552175E-2
2.838400E-4	-9.470625E-3	-8.536250E-3	-9.343750E-4	-2.454600E-2	2.552400E-2
2.840000E-4	-9.506750E-3	-8.609187E-3	-8.975625E-4	-2.454000E-2	2.552300E-2
2.841600E-4	-9.493875E-3	-8.564062E-3	-9.298125E-4	-2.453600E-2	2.551388E-2
2.843200E-4	-9.636687E-3	-8.561375E-3	-1.075312E-3	-2.454262E-2	2.553100E-2
2.844800E-4	-9.692312E-3	-8.600625E-3	-1.091687E-3	-2.454287E-2	2.552237E-2
2.846400E-4	-9.708125E-3	-8.690250E-3	-1.017875E-3	-2.454963E-2	2.553050E-2
2.848000E-4	-9.620250E-3	-8.692687E-3	-9.275625E-4	-2.454888E-2	2.553863E-2
2.849600E-4	-9.645500E-3	-8.806438E-3	-8.390625E-4	-2.454250E-2	2.553312E-2
2.851200E-4	-9.851687E-3	-8.772625E-3	-1.079062E-3	-2.453912E-2	2.553725E-2
2.852800E-4	-9.828312E-3	-8.849375E-3	-9.789375E-4	-2.453113E-2	2.552387E-2
2.854400E-4	-9.866750E-3	-8.890875E-3	-9.758750E-4	-2.453263E-2	2.553775E-2
2.856000E-4	-9.987187E-3	-8.927750E-3	-1.059437E-3	-2.454088E-2	2.553200E-2
2.857600E-4	-9.900625E-3	-9.042313E-3	-8.583125E-4	-2.453237E-2	2.553525E-2
2.859200E-4	-1.002400E-2	-8.971000E-3	-1.053000E-3	-2.455050E-2	2.552663E-2
2.860800E-4	-9.931188E-3	-9.015875E-3	-9.153125E-4	-2.453588E-2	2.553312E-2
2.862400E-4	-1.011600E-2	-9.071625E-3	-1.044375E-3	-2.451512E-2	2.554350E-2
2.864000E-4	-1.014356E-2	-9.170938E-3	-9.726250E-4	-2.452850E-2	2.553637E-2
2.865600E-4	-1.018794E-2	-9.195688E-3	-9.922500E-4	-2.452475E-2	2.552212E-2
2.867200E-4	-1.015000E-2	-9.245625E-3	-9.043750E-4	-2.453712E-2	2.554100E-2
2.868800E-4	-1.020038E-2	-9.222687E-3	-9.776875E-4	-2.452638E-2	2.553125E-2
2.870400E-4	-1.025919E-2	-9.383500E-3	-8.756875E-4	-2.453225E-2	2.554863E-2
2.872000E-4	-1.034994E-2	-9.291563E-3	-1.058375E-3	-2.452287E-2	2.554900E-2
2.873600E-4	-1.039031E-2	-9.430625E-3	-9.596875E-4	-2.452713E-2	2.554037E-2
2.875200E-4	-1.032569E-2	-9.270188E-3	-1.055500E-3	-2.452325E-2	2.554375E-2
2.876800E-4	-1.044025E-2	-9.483250E-3	-9.570000E-4	-2.452900E-2	2.553225E-2
2.878400E-4	-1.053656E-2	-9.657500E-3	-8.790625E-4	-2.452300E-2	2.554175E-2
2.880000E-4	-1.041650E-2	-9.542063E-3	-8.744375E-4	-2.451400E-2	2.554338E-2
2.881600E-4	-1.043913E-2	-9.588563E-3	-8.505625E-4	-2.450900E-2	2.554963E-2
2.883200E-4	-1.058038E-2	-9.659438E-3	-9.209375E-4	-2.451725E-2	2.553775E-2
2.884800E-4	-1.050081E-2	-9.681938E-3	-8.188750E-4	-2.451538E-2	2.554700E-2
2.886400E-4	-1.064550E-2	-9.892375E-3	-7.531250E-4	-2.451813E-2	2.554463E-2
2.888000E-4	-1.063906E-2	-9.741938E-3	-8.971250E-4	-2.451912E-2	2.553150E-2
2.889600E-4	-1.068281E-2	-9.738000E-3	-9.448125E-4	-2.451950E-2	2.554763E-2
2.891200E-4	-1.082044E-2	-9.935813E-3	-8.846250E-4	-2.452463E-2	2.554762E-2
2.892800E-4	-1.092337E-2	-9.996500E-3	-9.268750E-4	-2.451063E-2	2.554713E-2
2.894400E-4	-1.073138E-2	-9.919812E-3	-8.115625E-4	-2.451200E-2	2.553713E-2
2.896000E-4	-1.082950E-2	-1.004506E-2	-7.844375E-4	-2.452000E-2	2.553562E-2
2.897600E-4	-1.093575E-2	-9.960938E-3	-9.748125E-4	-2.451675E-2	2.554113E-2
2.899200E-4	-1.090500E-2	-1.008650E-2	-8.185000E-4	-2.451075E-2	2.555038E-2
2.900800E-4	-1.105356E-2	-1.022319E-2	-8.303750E-4	-2.452088E-2	2.554963E-2
2.902400E-4	-1.104712E-2	-1.020512E-2	-8.420000E-4	-2.450738E-2	2.555263E-2
2.904000E-4	-1.109000E-2	-1.024275E-2	-8.472500E-4	-2.451225E-2	2.555338E-2
2.905600E-4	-1.117613E-2	-1.028863E-2	-8.875000E-4	-2.451850E-2	2.555850E-2
2.907200E-4	-1.129206E-2	-1.026444E-2	-1.027625E-3	-2.449487E-2	2.555125E-2
2.908800E-4	-1.126581E-2	-1.020969E-2	-1.056125E-3	-2.450688E-2	2.555600E-2
2.910400E-4	-1.124931E-2	-1.039256E-2	-8.567500E-4	-2.449975E-2	2.556013E-2
2.912000E-4	-1.133656E-2	-1.039269E-2	-9.438750E-4	-2.449250E-2	2.555862E-2
2.913600E-4	-1.146619E-2	-1.054556E-2	-9.206250E-4	-2.451275E-2	2.555987E-2
2.915200E-4	-1.138700E-2	-1.050681E-2	-8.801875E-4	-2.449025E-2	2.555375E-2
2.916800E-4	-1.153338E-2	-1.050587E-2	-1.027500E-3	-2.450475E-2	2.555287E-2
2.918400E-4	-1.154044E-2	-1.053894E-2	-1.001500E-3	-2.449563E-2	2.554912E-2
2.920000E-4	-1.159769E-2	-1.057800E-2	-1.019687E-3	-2.450788E-2	2.555625E-2
2.921600E-4	-1.151556E-2	-1.061738E-2	-8.981875E-4	-2.449963E-2	2.555138E-2
2.923200E-4	-1.164681E-2	-1.070725E-2	-9.395625E-4	-2.449750E-2	2.556100E-2
2.924800E-4	-1.166700E-2	-1.064075E-2	-1.026250E-3	-2.450175E-2	2.555288E-2
2.926400E-4	-1.172313E-2	-1.080381E-2	-9.193125E-4	-2.449850E-2	2.554662E-2
2.928000E-4	-1.182700E-2	-1.076044E-2	-1.066562E-3	-2.449575E-2	2.555713E-2
2.929600E-4	-1.188400E-2	-1.085662E-2	-1.027375E-3	-2.450650E-2	2.555687E-2
2.931200E-4	-1.178331E-2	-1.095619E-2	-8.271250E-4	-2.449063E-2	2.557000E-2
2.932800E-4	-1.191988E-2	-1.085144E-2	-1.068437E-3	-2.449675E-2	2.556525E-2
2.934400E-4	-1.194481E-2	-1.098781E-2	-9.570000E-4	-2.450213E-2	2.556200E-2
2.936000E-4	-1.192856E-2	-1.093256E-2	-9.960000E-4	-2.449600E-2	2.556038E-2
2.937600E-4	-1.190169E-2	-1.104581E-2	-8.558750E-4	-2.449375E-2	2.555675E-2
2.939200E-4	-1.201531E-2	-1.109194E-2	-9.233750E-4	-2.448350E-2	2.556025E-2
2.940800E-4	-1.209831E-2	-1.119619E-2	-9.021250E-4	-2.448788E-2	2.555225E-2
2.942400E-4	-1.195088E-2	-1.127556E-2	-6.753125E-4	-2.449475E-2	2.557013E-2
2.944000E-4	-1.225681E-2	-1.133519E-2	-9.216250E-4	-2.449200E-2	2.556387E-2
2.945600E-4	-1.222187E-2	-1.131756E-2	-9.043125E-4	-2.449763E-2	2.555537E-2
2.947200E-4	-1.225369E-2	-1.125406E-2	-9.996250E-4	-2.449450E-2	2.555588E-2
2.948800E-4	-1.219556E-2	-1.139150E-2	-8.040625E-4	-2.450575E-2	2.557375E-2
2.950400E-4	-1.227469E-2	-1.148663E-2	-7.880625E-4	-2.449125E-2	2.556687E-2
2.952000E-4	-1.231775E-2	-1.149219E-2	-8.255625E-4	-2.448762E-2	2.555575E-2
2.953600E-4	-1.243675E-2	-1.139663E-2	-1.040125E-3	-2.449712E-2	2.557200E-2
2.955200E-4	-1.251269E-2	-1.150394E-2	-1.008750E-3	-2.448800E-2	2.556488E-2
2.956800E-4	-1.247869E-2	-1.161681E-2	-8.618750E-4	-2.448000E-2	2.557075E-2
2.958400E-4	-1.255106E-2	-1.171319E-2	-8.378750E-4	-2.449325E-2	2.556012E-2
2.960000E-4	-1.257550E-2	-1.167950E-2	-8.960000E-4	-2.448037E-2	2.556000E-2
2.961600E-4	-1.265862E-2	-1.157388E-2	-1.084750E-3	-2.448287E-2	2.555825E-2
2.963200E-4	-1.261856E-2	-1.172544E-2	-8.931250E-4	-2.448713E-2	2.557075E-2
2.964800E-4	-1.275825E-2	-1.183131E-2	-9.269375E-4	-2.447488E-2	2.556650E-2
2.966400E-4	-1.268819E-2	-1.177975E-2	-9.084375E-4	-2.448350E-2	2.556987E-2
2.968000E-4	-1.280288E-2	-1.184669E-2	-9.561875E-4	-2.448950E-2	2.556063E-2
2.969600E-4	-1.278731E-2	-1.186937E-2	-9.179375E-4	-2.448313E-2	2.556588E-2
2.971200E-4	-1.290131E-2	-1.192162E-2	-9.796875E-4	-2.447837E-2	2.557400E-2
2.972800E-4	-1.288781E-2	-1.199231E-2	-8.955000E-4	-2.447500E-2	2.555650E-2
2.974400E-4	-1.298188E-2	-1.197131E-2	-1.010563E-3	-2.447825E-2	2.556950E-2
2.976000E-4	-1.297500E-2	-1.208706E-2	-8.879375E-4	-2.447712E-2	2.556850E-2
2.977600E-4	-1.309744E-2	-1.202738E-2	-1.070062E-3	-2.447888E-2	2.557113E-2
2.979200E-4	-1.297031E-2	-1.208944E-2	-8.808750E-4	-2.447063E-2	2.557250E-2
2.980800E-4	-1.307863E-2	-1.230056E-2	-7.780625E-4	-2.447463E-2	2.556387E-2
2.982400E-4	-1.319663E-2	-1.223600E-2	-9.606250E-4	-2.447238E-2	2.556963E-2
2.984000E-4	-1.309531E-2	-1.223200E-2	-8.633125E-4	-2.446925E-2	2.556575E-2
2.985600E-4	-1.327206E-2	-1.231025E-2	-9.618125E-4	-2.448350E-2	2.557288E-2
2.987200E-4	-1.332087E-2	-1.239537E-2	-9.255000E-4	-2.448075E-2	2.557675E-2
2.988800E-4	-1.333806E-2	-1.236562E-2	-9.724375E-4	-2.446775E-2	2.556438E-2
2.990400E-4	-1.339563E-2	-1.241387E-2	-9.817500E-4	-2.448012E-2	2.557037E-2
2.992000E-4	-1.330600E-2	-1.246325E-2	-8.427500E-4	-2.448038E-2	2.557450E-2
2.993600E-4	-1.358169E-2	-1.249000E-2	-1.091688E-3	-2.446087E-2	2.556763E-2
2.995200E-4	-1.352750E-2	-1.247300E-2	-1.054500E-3	-2.447075E-2	2.557587E-2
2.996800E-4	-1.355556E-2	-1.251725E-2	-1.038313E-3	-2.446613E-2	2.556837E-2
2.998400E-4	-1.363475E-2	-1.272019E-2	-9.145625E-4	-2.446788E-2	2.557488E-2
3.000000E-4	-1.368887E-2	-1.276363E-2	-9.252500E-4	-2.447625E-2	2.557100E-2
3.001600E-4	-1.370781E-2	-1.264456E-2	-1.063250E-3	-2.447012E-2	2.557613E-2
3.003200E-4	-1.369456E-2	-1.277156E-2	-9.230000E-4	-2.446813E-2	2.555813E-2
3.004800E-4	-1.369869E-2	-1.281675E-2	-8.819375E-4	-2.447188E-2	2.557088E-2
3.006400E-4	-1.378244E-2	-1.276019E-2	-1.022250E-3	-2.447075E-2	2.555712E-2
3.008000E-4	-1.381188E-2	-1.293356E-2	-8.783125E-4	-2.446987E-2	2.555800E-2
3.009600E-4	-1.375738E-2	-1.287594E-2	-8.814375E-4	-2.447913E-2	2.556500E-2
3.011200E-4	-1.385069E-2	-1.294738E-2	-9.033125E-4	-2.446675E-2	2.556488E-2
3.012800E-4	-1.395081E-2	-1.302175E-2	-9.290625E-4	-2.446425E-2	2.555713E-2
3.014400E-4	-1.398269E-2	-1.308475E-2	-8.979375E-4	-2.446175E-2	2.557087E-2
3.016000E-4	-1.388250E-2	-1.310425E-2	-7.782500E-4	-2.444738E-2	2.556662E-2
3.017600E-4	-1.396875E-2	-1.307325E-2	-8.955000E-4	-2.446550E-2	2.557463E-2
3.019200E-4	-1.414781E-2	-1.310744E-2	-1.040375E-3	-2.446225E-2	2.556625E-2
3.020800E-4	-1.407288E-2	-1.309363E-2	-9.792500E-4	-2.446037E-2	2.557038E-2
3.022400E-4	-1.414631E-2	-1.325431E-2	-8.920000E-4	-2.445550E-2	2.556712E-2
3.024000E-4	-1.423000E-2	-1.318188E-2	-1.048125E-3	-2.445738E-2	2.557437E-2
3.025600E-4	-1.420800E-2	-1.342619E-2	-7.818125E-4	-2.445588E-2	2.556275E-2
3.027200E-4	-1.436250E-2	-1.327587E-2	-1.086625E-3	-2.446087E-2	2.556450E-2
3.028800E-4	-1.426550E-2	-1.336019E-2	-9.053125E-4	-2.446062E-2	2.556763E-2
3.030400E-4	-1.437125E-2	-1.337881E-2	-9.924375E-4	-2.445262E-2	2.556550E-2
3.032000E-4	-1.446156E-2	-1.350050E-2	-9.610625E-4	-2.446500E-2	2.557488E-2
3.033600E-4	-1.442150E-2	-1.347875E-2	-9.427500E-4	-2.445287E-2	2.556663E-2
3.035200E-4	-1.450962E-2	-1.360706E-2	-9.025625E-4	-2.445688E-2	2.558062E-2
3.036800E-4	-1.452938E-2	-1.354706E-2	-9.823125E-4	-2.446375E-2	2.556037E-2
3.038400E-4	-1.455950E-2	-1.356606E-2	-9.934375E-4	-2.445650E-2	2.556712E-2
3.040000E-4	-1.468806E-2	-1.356181E-2	-1.126250E-3	-2.445500E-2	2.556350E-2
3.041600E-4	-1.459600E-2	-1.373350E-2	-8.625000E-4	-2.444987E-2	2.557725E-2
3.043200E-4	-1.466388E-2	-1.368519E-2	-9.786875E-4	-2.446087E-2	2.556775E-2
3.044800E-4	-1.483669E-2	-1.381506E-2	-1.021625E-3	-2.445400E-2	2.557525E-2
3.046400E-4	-1.481306E-2	-1.389025E-2	-9.228125E-4	-2.445325E-2	2.556713E-2
3.048000E-4	-1.486038E-2	-1.383831E-2	-1.022062E-3	-2.446075E-2	2.556588E-2
3.049600E-4	-1.477437E-2	-1.390456E-2	-8.698125E-4	-2.445763E-2	2.556513E-2
3.051200E-4	-1.494850E-2	-1.407925E-2	-8.692500E-4	-2.445063E-2	2.557350E-2
3.052800E-4	-1.481187E-2	-1.405662E-2	-7.552500E-4	-2.444963E-2	2.556763E-2
3.054400E-4	-1.485075E-2	-1.405806E-2	-7.926875E-4	-2.445300E-2	2.556825E-2
3.056000E-4	-1.486669E-2	-1.414600E-2	-7.206875E-4	-2.445663E-2	2.558137E-2
3.057600E-4	-1.519400E-2	-1.407013E-2	-1.123875E-3	-2.444925E-2	2.555912E-2
3.059200E-4	-1.499456E-2	-1.410587E-2	-8.886875E-4	-2.445387E-2	2.557800E-2
3.060800E-4	-1.516738E-2	-1.418081E-2	-9.865625E-4	-2.444900E-2	2.556475E-2
3.062400E-4	-1.512519E-2	-1.416750E-2	-9.576875E-4	-2.445863E-2	2.557200E-2
3.064000E-4	-1.521844E-2	-1.414262E-2	-1.075813E-3	-2.444663E-2	2.557225E-2
3.065600E-4	-1.528425E-2	-1.428119E-2	-1.003062E-3	-2.444950E-2	2.556575E-2
3.067200E-4	-1.529169E-2	-1.426350E-2	-1.028187E-3	-2.445263E-2	2.555850E-2
3.068800E-4	-1.529994E-2	-1.439787E-2	-9.020625E-4	-2.444500E-2	2.556587E-2
3.070400E-4	-1.522900E-2	-1.441681E-2	-8.121875E-4	-2.445687E-2	2.557238E-2
3.072000E-4	-1.543775E-2	-1.449125E-2	-9.465000E-4	-2.445050E-2	2.558000E-2
3.073600E-4	-1.545575E-2	-1.435563E-2	-1.100125E-3	-2.445350E-2	2.556025E-2
3.075200E-4	-1.544988E-2	-1.453456E-2	-9.153125E-4	-2.445350E-2	2.556713E-2
3.076800E-4	-1.551744E-2	-1.450937E-2	-1.008062E-3	-2.444325E-2	2.557737E-2
3.078400E-4	-1.557550E-2	-1.461363E-2	-9.618750E-4	-2.443987E-2	2.557300E-2
3.080000E-4	-1.562969E-2	-1.455787E-2	-1.071813E-3	-2.444137E-2	2.557838E-2
3.081600E-4	-1.564894E-2	-1.473488E-2	-9.140625E-4	-2.444300E-2	2.556762E-2
3.083200E-4	-1.571762E-2	-1.470538E-2	-1.012250E-3	-2.444538E-2	2.558075E-2
3.084800E-4	-1.573638E-2	-1.467519E-2	-1.061188E-3	-2.443475E-2	2.557875E-2
3.086400E-4	-1.571956E-2	-1.482462E-2	-8.949375E-4	-2.443600E-2	2.557062E-2
3.088000E-4	-1.593056E-2	-1.489125E-2	-1.039313E-3	-2.444700E-2	2.556625E-2
3.089600E-4	-1.573994E-2	-1.486487E-2	-8.750625E-4	-2.444838E-2	2.556875E-2
3.091200E-4	-1.588388E-2	-1.490388E-2	-9.800000E-4	-2.444175E-2	2.556000E-2
3.092800E-4	-1.584337E-2	-1.491919E-2	-9.241875E-4	-2.443750E-2	2.556963E-2
3.094400E-4	-1.597256E-2	-1.501837E-2	-9.541875E-4	-2.444838E-2	2.556913E-2
3.096000E-4	-1.608288E-2	-1.507475E-2	-1.008125E-3	-2.443262E-2	2.556425E-2
3.097600E-4	-1.597319E-2	-1.507975E-2	-8.934375E-4	-2.444925E-2	2.556400E-2
3.099200E-4	-1.606319E-2	-1.517106E-2	-8.921250E-4	-2.443738E-2	2.556913E-2
3.100800E-4	-1.606175E-2	-1.522019E-2	-8.415625E-4	-2.442500E-2	2.557525E-2
3.102400E-4	-1.614731E-2	-1.512112E-2	-1.026188E-3	-2.443263E-2	2.556975E-2
3.104000E-4	-1.620219E-2	-1.517275E-2	-1.029438E-3	-2.444625E-2	2.556288E-2
3.105600E-4	-1.605837E-2	-1.528463E-2	-7.737500E-4	-2.443987E-2	2.556225E-2
3.107200E-4	-1.626181E-2	-1.529956E-2	-9.622500E-4	-2.445150E-2	2.555987E-2
3.108800E-4	-1.627156E-2	-1.532869E-2	-9.428750E-4	-2.445388E-2	2.556325E-2
3.110400E-4	-1.622106E-2	-1.541406E-2	-8.070000E-4	-2.443813E-2	2.557038E-2
3.112000E-4	-1.631494E-2	-1.533744E-2	-9.775000E-4	-2.445212E-2	2.556900E-2
3.113600E-4	-1.640656E-2	-1.547956E-2	-9.270000E-4	-2.443575E-2	2.557525E-2
3.115200E-4	-1.639050E-2	-1.548950E-2	-9.010000E-4	-2.443313E-2	2.557800E-2
3.116800E-4	-1.644231E-2	-1.552394E-2	-9.183750E-4	-2.444788E-2	2.557650E-2
3.118400E-4	-1.638138E-2	-1.547944E-2	-9.019375E-4	-2.443337E-2	2.557975E-2
3.120000E-4	-1.654394E-2	-1.549731E-2	-1.046625E-3	-2.443813E-2	2.558413E-2
3.121600E-4	-1.648263E-2	-1.562169E-2	-8.609375E-4	-2.443225E-2	2.557675E-2
3.123200E-4	-1.650494E-2	-1.567281E-2	-8.321250E-4	-2.444113E-2	2.557688E-2
3.124800E-4	-1.649944E-2	-1.563425E-2	-8.651875E-4	-2.443038E-2	2.557975E-2
3.126400E-4	-1.667787E-2	-1.578550E-2	-8.923750E-4	-2.443525E-2	2.556850E-2
3.128000E-4	-1.673644E-2	-1.577262E-2	-9.638125E-4	-2.443613E-2	2.558225E-2
3.129600E-4	-1.673700E-2	-1.583319E-2	-9.038125E-4	-2.443125E-2	2.556938E-2
3.131200E-4	-1.669563E-2	-1.585381E-2	-8.418125E-4	-2.442713E-2	2.558013E-2
3.132800E-4	-1.691456E-2	-1.582663E-2	-1.087938E-3	-2.443325E-2	2.557775E-2
3.134400E-4	-1.691294E-2	-1.590844E-2	-1.004500E-3	-2.442462E-2	2.557463E-2
3.136000E-4	-1.687287E-2	-1.600106E-2	-8.718125E-4	-2.443525E-2	2.557575E-2
3.137600E-4	-1.686150E-2	-1.604369E-2	-8.178125E-4	-2.442212E-2	2.556588E-2
3.139200E-4	-1.699713E-2	-1.600319E-2	-9.939375E-4	-2.442450E-2	2.557750E-2
3.140800E-4	-1.697731E-2	-1.597363E-2	-1.003687E-3	-2.444262E-2	2.557125E-2
3.142400E-4	-1.692650E-2	-1.608994E-2	-8.365625E-4	-2.442525E-2	2.558163E-2
3.144000E-4	-1.695431E-2	-1.599013E-2	-9.641875E-4	-2.442788E-2	2.558863E-2
3.145600E-4	-1.721456E-2	-1.617256E-2	-1.042000E-3	-2.442488E-2	2.557050E-2
3.147200E-4	-1.715413E-2	-1.618156E-2	-9.725625E-4	-2.441737E-2	2.558350E-2
3.148800E-4	-1.711006E-2	-1.628419E-2	-8.258750E-4	-2.442225E-2	2.557500E-2
3.150400E-4	-1.724994E-2	-1.630913E-2	-9.408125E-4	-2.442000E-2	2.557087E-2
3.152000E-4	-1.710344E-2	-1.632100E-2	-7.824375E-4	-2.442988E-2	2.556913E-2
3.153600E-4	-1.725194E-2	-1.610744E-2	-1.144500E-3	-2.441575E-2	2.556850E-2
3.155200E-4	-1.728019E-2	-1.644137E-2	-8.388125E-4	-2.443000E-2	2.559112E-2
3.156800E-4	-1.730569E-2	-1.633713E-2	-9.685625E-4	-2.443000E-2	2.559275E-2
3.158400E-4	-1.736112E-2	-1.642288E-2	-9.382500E-4	-2.442913E-2	2.557725E-2
3.160000E-4	-1.730719E-2	-1.638813E-2	-9.190625E-4	-2.442425E-2	2.557637E-2
3.161600E-4	-1.741613E-2	-1.644850E-2	-9.676250E-4	-2.442738E-2	2.558113E-2
3.163200E-4	-1.741981E-2	-1.647188E-2	-9.479375E-4	-2.442175E-2	2.557638E-2
3.164800E-4	-1.753069E-2	-1.668900E-2	-8.416875E-4	-2.442200E-2	2.558538E-2
3.166400E-4	-1.749669E-2	-1.657300E-2	-9.236875E-4	-2.442737E-2	2.557850E-2
3.168000E-4	-1.756400E-2	-1.670644E-2	-8.575625E-4	-2.442375E-2	2.558600E-2
3.169600E-4	-1.763769E-2	-1.659931E-2	-1.038375E-3	-2.440912E-2	2.557450E-2
3.171200E-4	-1.753887E-2	-1.676475E-2	-7.741250E-4	-2.441338E-2	2.558400E-2
3.172800E-4	-1.764250E-2	-1.677006E-2	-8.724375E-4	-2.442800E-2	2.557838E-2
3.174400E-4	-1.764894E-2	-1.674563E-2	-9.033125E-4	-2.441588E-2	2.557638E-2
3.176000E-4	-1.766437E-2	-1.670069E-2	-9.636875E-4	-2.442488E-2	2.558487E-2
3.177600E-4	-1.772681E-2	-1.686412E-2	-8.626875E-4	-2.441625E-2	2.557125E-2
3.179200E-4	-1.775225E-2	-1.683606E-2	-9.161875E-4	-2.441088E-2	2.557612E-2
3.180800E-4	-1.787275E-2	-1.688400E-2	-9.887500E-4	-2.441375E-2	2.558112E-2
3.182400E-4	-1.790731E-2	-1.700525E-2	-9.020625E-4	-2.442612E-2	2.558125E-2
3.184000E-4	-1.785700E-2	-1.690838E-2	-9.486250E-4	-2.441225E-2	2.557775E-2
3.185600E-4	-1.781894E-2	-1.688050E-2	-9.384375E-4	-2.441850E-2	2.557988E-2
3.187200E-4	-1.799481E-2	-1.688319E-2	-1.111625E-3	-2.440475E-2	2.558000E-2
3.188800E-4	-1.805587E-2	-1.703481E-2	-1.021062E-3	-2.442313E-2	2.558838E-2
3.190400E-4	-1.803706E-2	-1.705669E-2	-9.803750E-4	-2.441900E-2	2.556513E-2
3.192000E-4	-1.805794E-2	-1.715794E-2	-9.000000E-4	-2.442313E-2	2.558050E-2
3.193600E-4	-1.807887E-2	-1.707106E-2	-1.007812E-3	-2.442788E-2	2.558338E-2
3.195200E-4	-1.808256E-2	-1.724137E-2	-8.411875E-4	-2.440887E-2	2.557838E-2
[truncated: 502 more rows]
