# Supplementary material for: A simple retarding-potential time-of-flight mass spectrometer for electrospray propulsion diagnostics
Source: J Elect Propuls. 2023 Mar 31;2(1):13. doi: 10.1007/s44205-023-00045-y (PMC10066156; doi:10.1007/s44205-023-00045-y)
Supplement: Supplementary file 1 — Additional file 1. [file 44205_2023_45_MOESM1_ESM.zip › Data and MATLAB Code/RP ToF-MS Data/1250.csv]

Timestamp:	5:26:38.841 PM 9/26/2022
time (s)	tof signal 1 (V)	tof signal 2 (V)	tof1 - tof2 (V)	trigger xy1 (V)	trigger xy2 (V)
0.000000E+0	-1.916200E-2	-1.803881E-2	-1.123187E-3	-2.265488E-2	2.389675E-2
1.600000E-7	-1.913606E-2	-1.812338E-2	-1.012688E-3	-2.266513E-2	2.391837E-2
3.200000E-7	-1.917356E-2	-1.801769E-2	-1.155875E-3	-2.265800E-2	2.391550E-2
4.800000E-7	-1.908781E-2	-1.814106E-2	-9.467500E-4	-2.265013E-2	2.391150E-2
6.400000E-7	-1.914756E-2	-1.809350E-2	-1.054063E-3	-2.265175E-2	2.391200E-2
8.000000E-7	-1.913150E-2	-1.814331E-2	-9.881875E-4	-2.265525E-2	2.392900E-2
9.600000E-7	-1.913644E-2	-1.796813E-2	-1.168313E-3	-2.266425E-2	2.390463E-2
1.120000E-6	-1.905381E-2	-1.816250E-2	-8.913125E-4	-2.264950E-2	2.391737E-2
1.280000E-6	-1.916369E-2	-1.805944E-2	-1.104250E-3	-2.266050E-2	2.390963E-2
1.440000E-6	-1.917250E-2	-1.809150E-2	-1.081000E-3	-2.264338E-2	2.390588E-2
1.600000E-6	-1.912312E-2	-1.793350E-2	-1.189625E-3	-2.265763E-2	2.391713E-2
1.760000E-6	-1.918631E-2	-1.798344E-2	-1.202875E-3	-2.265500E-2	2.390688E-2
1.920000E-6	-1.912169E-2	-1.809350E-2	-1.028187E-3	-2.265663E-2	2.390513E-2
2.080000E-6	-1.918281E-2	-1.804106E-2	-1.141750E-3	-2.266387E-2	2.391275E-2
2.240000E-6	-1.913988E-2	-1.809787E-2	-1.042000E-3	-2.265575E-2	2.390100E-2
2.400000E-6	-1.909794E-2	-1.798562E-2	-1.112313E-3	-2.266162E-2	2.390687E-2
2.560000E-6	-1.909056E-2	-1.810344E-2	-9.871250E-4	-2.265563E-2	2.391875E-2
2.720000E-6	-1.914225E-2	-1.792969E-2	-1.212563E-3	-2.263913E-2	2.390700E-2
2.880000E-6	-1.911125E-2	-1.799231E-2	-1.118938E-3	-2.265663E-2	2.391775E-2
3.040000E-6	-1.910812E-2	-1.803025E-2	-1.077875E-3	-2.264425E-2	2.391012E-2
3.200000E-6	-1.919244E-2	-1.805800E-2	-1.134438E-3	-2.264275E-2	2.390562E-2
3.360000E-6	-1.916388E-2	-1.800844E-2	-1.155437E-3	-2.265813E-2	2.391000E-2
3.520000E-6	-1.910525E-2	-1.804756E-2	-1.057688E-3	-2.265388E-2	2.391125E-2
3.680000E-6	-1.924794E-2	-1.807456E-2	-1.173375E-3	-2.265138E-2	2.391125E-2
3.840000E-6	-1.903969E-2	-1.804800E-2	-9.916875E-4	-2.265213E-2	2.391125E-2
4.000000E-6	-1.927269E-2	-1.806325E-2	-1.209438E-3	-2.264850E-2	2.390263E-2
4.160000E-6	-1.919050E-2	-1.815981E-2	-1.030688E-3	-2.264575E-2	2.390675E-2
4.320000E-6	-1.915081E-2	-1.798863E-2	-1.162187E-3	-2.265375E-2	2.390550E-2
4.480000E-6	-1.913537E-2	-1.805688E-2	-1.078500E-3	-2.263863E-2	2.392150E-2
4.640000E-6	-1.912219E-2	-1.812181E-2	-1.000375E-3	-2.264425E-2	2.390150E-2
4.800000E-6	-1.914375E-2	-1.802606E-2	-1.117687E-3	-2.265337E-2	2.391800E-2
4.960000E-6	-1.922831E-2	-1.807800E-2	-1.150313E-3	-2.265387E-2	2.391288E-2
5.120000E-6	-1.917544E-2	-1.799350E-2	-1.181937E-3	-2.263725E-2	2.390737E-2
5.280000E-6	-1.921669E-2	-1.798762E-2	-1.229063E-3	-2.265162E-2	2.391250E-2
5.440000E-6	-1.904450E-2	-1.796513E-2	-1.079375E-3	-2.263413E-2	2.390263E-2
5.600000E-6	-1.913138E-2	-1.809950E-2	-1.031875E-3	-2.264388E-2	2.389950E-2
5.760000E-6	-1.912713E-2	-1.791331E-2	-1.213813E-3	-2.265538E-2	2.391150E-2
5.920000E-6	-1.910656E-2	-1.805813E-2	-1.048438E-3	-2.264963E-2	2.391450E-2
6.080000E-6	-1.922275E-2	-1.794138E-2	-1.281375E-3	-2.264100E-2	2.392262E-2
6.240000E-6	-1.906031E-2	-1.804338E-2	-1.016937E-3	-2.263600E-2	2.390225E-2
6.400000E-6	-1.899944E-2	-1.792288E-2	-1.076563E-3	-2.264175E-2	2.391500E-2
6.560000E-6	-1.923544E-2	-1.796419E-2	-1.271250E-3	-2.265063E-2	2.391200E-2
6.720000E-6	-1.898888E-2	-1.806925E-2	-9.196250E-4	-2.264000E-2	2.391750E-2
6.880000E-6	-1.911444E-2	-1.805919E-2	-1.055250E-3	-2.264687E-2	2.390363E-2
7.040000E-6	-1.920013E-2	-1.808719E-2	-1.112938E-3	-2.264325E-2	2.390875E-2
7.200000E-6	-1.926506E-2	-1.806806E-2	-1.197000E-3	-2.263587E-2	2.391875E-2
7.360000E-6	-1.904394E-2	-1.813044E-2	-9.135000E-4	-2.264325E-2	2.390825E-2
7.520000E-6	-1.919294E-2	-1.803488E-2	-1.158062E-3	-2.264100E-2	2.390812E-2
7.680000E-6	-1.908012E-2	-1.797906E-2	-1.101063E-3	-2.264338E-2	2.390850E-2
7.840000E-6	-1.918888E-2	-1.804306E-2	-1.145813E-3	-2.263625E-2	2.390825E-2
8.000000E-6	-1.903669E-2	-1.808619E-2	-9.505000E-4	-2.264900E-2	2.390413E-2
8.160000E-6	-1.905625E-2	-1.808419E-2	-9.720625E-4	-2.263225E-2	2.391088E-2
8.320000E-6	-1.921187E-2	-1.810688E-2	-1.105000E-3	-2.263563E-2	2.390625E-2
8.480000E-6	-1.905319E-2	-1.819256E-2	-8.606250E-4	-2.263663E-2	2.390987E-2
8.640000E-6	-1.915531E-2	-1.803919E-2	-1.116125E-3	-2.265937E-2	2.390550E-2
8.800000E-6	-1.904094E-2	-1.802731E-2	-1.013625E-3	-2.262238E-2	2.390487E-2
8.960000E-6	-1.901337E-2	-1.798438E-2	-1.029000E-3	-2.263638E-2	2.391638E-2
9.120000E-6	-1.915438E-2	-1.801206E-2	-1.142313E-3	-2.265700E-2	2.390713E-2
9.280000E-6	-1.905162E-2	-1.803331E-2	-1.018312E-3	-2.263450E-2	2.390638E-2
9.440000E-6	-1.926163E-2	-1.808106E-2	-1.180562E-3	-2.263900E-2	2.390175E-2
9.600000E-6	-1.900019E-2	-1.811438E-2	-8.858125E-4	-2.263700E-2	2.391275E-2
9.760000E-6	-1.907181E-2	-1.812150E-2	-9.503125E-4	-2.264338E-2	2.390350E-2
9.920000E-6	-1.914675E-2	-1.809594E-2	-1.050812E-3	-2.264975E-2	2.390050E-2
1.008000E-5	-1.916494E-2	-1.807587E-2	-1.089063E-3	-2.263850E-2	2.390163E-2
1.024000E-5	-1.903425E-2	-1.796244E-2	-1.071812E-3	-2.264700E-2	2.390350E-2
1.040000E-5	-1.908206E-2	-1.801344E-2	-1.068625E-3	-2.264625E-2	2.390713E-2
1.056000E-5	-1.917431E-2	-1.810306E-2	-1.071250E-3	-2.266587E-2	2.390625E-2
1.072000E-5	-1.906287E-2	-1.803931E-2	-1.023562E-3	-2.262638E-2	2.389975E-2
1.088000E-5	-1.908494E-2	-1.798944E-2	-1.095500E-3	-2.264875E-2	2.391150E-2
1.104000E-5	-1.911313E-2	-1.797663E-2	-1.136500E-3	-2.263650E-2	2.391113E-2
1.120000E-5	-1.915087E-2	-1.813069E-2	-1.020187E-3	-2.263187E-2	2.388975E-2
1.136000E-5	-1.917513E-2	-1.806856E-2	-1.106562E-3	-2.264550E-2	2.391150E-2
1.152000E-5	-1.908238E-2	-1.803281E-2	-1.049563E-3	-2.263963E-2	2.390888E-2
1.168000E-5	-1.911925E-2	-1.804750E-2	-1.071750E-3	-2.262800E-2	2.390212E-2
1.184000E-5	-1.906706E-2	-1.803906E-2	-1.028000E-3	-2.263162E-2	2.391212E-2
1.200000E-5	-1.932806E-2	-1.799131E-2	-1.336750E-3	-2.264125E-2	2.389387E-2
1.216000E-5	-1.909425E-2	-1.809206E-2	-1.002188E-3	-2.263713E-2	2.390887E-2
1.232000E-5	-1.906731E-2	-1.800256E-2	-1.064750E-3	-2.263650E-2	2.391013E-2
1.248000E-5	-1.915213E-2	-1.806344E-2	-1.088688E-3	-2.263375E-2	2.390450E-2
1.264000E-5	-1.912594E-2	-1.809719E-2	-1.028750E-3	-2.263150E-2	2.389875E-2
1.280000E-5	-1.908238E-2	-1.803300E-2	-1.049375E-3	-2.264300E-2	2.390425E-2
1.296000E-5	-1.911988E-2	-1.806313E-2	-1.056750E-3	-2.263537E-2	2.391375E-2
1.312000E-5	-1.900900E-2	-1.808812E-2	-9.208750E-4	-2.262038E-2	2.390888E-2
1.328000E-5	-1.903100E-2	-1.805094E-2	-9.800625E-4	-2.263050E-2	2.390512E-2
1.344000E-5	-1.906025E-2	-1.798756E-2	-1.072688E-3	-2.263537E-2	2.392238E-2
1.360000E-5	-1.917131E-2	-1.797000E-2	-1.201312E-3	-2.263638E-2	2.390400E-2
1.376000E-5	-1.909231E-2	-1.804344E-2	-1.048875E-3	-2.263675E-2	2.390150E-2
1.392000E-5	-1.900888E-2	-1.801506E-2	-9.938125E-4	-2.263150E-2	2.389788E-2
1.408000E-5	-1.901175E-2	-1.801631E-2	-9.954375E-4	-2.262700E-2	2.389713E-2
1.424000E-5	-1.912144E-2	-1.812663E-2	-9.948125E-4	-2.263600E-2	2.389775E-2
1.440000E-5	-1.913963E-2	-1.803713E-2	-1.102500E-3	-2.264488E-2	2.390675E-2
1.456000E-5	-1.911350E-2	-1.802375E-2	-1.089750E-3	-2.263475E-2	2.391400E-2
1.472000E-5	-1.909425E-2	-1.800406E-2	-1.090187E-3	-2.263338E-2	2.389463E-2
1.488000E-5	-1.909775E-2	-1.805525E-2	-1.042500E-3	-2.263437E-2	2.391625E-2
1.504000E-5	-1.915587E-2	-1.800288E-2	-1.153000E-3	-2.264025E-2	2.390350E-2
1.520000E-5	-1.900131E-2	-1.799344E-2	-1.007875E-3	-2.263412E-2	2.389975E-2
1.536000E-5	-1.920556E-2	-1.798931E-2	-1.216250E-3	-2.264550E-2	2.391163E-2
1.552000E-5	-1.914006E-2	-1.806000E-2	-1.080063E-3	-2.264013E-2	2.389112E-2
1.568000E-5	-1.915569E-2	-1.813519E-2	-1.020500E-3	-2.264388E-2	2.389375E-2
1.584000E-5	-1.919325E-2	-1.792575E-2	-1.267500E-3	-2.262425E-2	2.390763E-2
1.600000E-5	-1.905669E-2	-1.794588E-2	-1.110812E-3	-2.263750E-2	2.391838E-2
1.616000E-5	-1.909444E-2	-1.806537E-2	-1.029063E-3	-2.262762E-2	2.390250E-2
1.632000E-5	-1.907150E-2	-1.797663E-2	-1.094875E-3	-2.261513E-2	2.390113E-2
1.648000E-5	-1.910119E-2	-1.789937E-2	-1.201812E-3	-2.263912E-2	2.389238E-2
1.664000E-5	-1.915363E-2	-1.804550E-2	-1.108125E-3	-2.261950E-2	2.391763E-2
1.680000E-5	-1.906287E-2	-1.793163E-2	-1.131250E-3	-2.261875E-2	2.390125E-2
1.696000E-5	-1.902344E-2	-1.797088E-2	-1.052562E-3	-2.262888E-2	2.390225E-2
1.712000E-5	-1.906894E-2	-1.809006E-2	-9.788750E-4	-2.263038E-2	2.390163E-2
1.728000E-5	-1.919150E-2	-1.803663E-2	-1.154875E-3	-2.261950E-2	2.389675E-2
1.744000E-5	-1.903700E-2	-1.810106E-2	-9.359375E-4	-2.263688E-2	2.391225E-2
1.760000E-5	-1.905081E-2	-1.811406E-2	-9.367500E-4	-2.262625E-2	2.389800E-2
1.776000E-5	-1.911575E-2	-1.800650E-2	-1.109250E-3	-2.263300E-2	2.390013E-2
1.792000E-5	-1.906850E-2	-1.799056E-2	-1.077938E-3	-2.262625E-2	2.390713E-2
1.808000E-5	-1.904325E-2	-1.803519E-2	-1.008063E-3	-2.262888E-2	2.390325E-2
1.824000E-5	-1.915663E-2	-1.802475E-2	-1.131875E-3	-2.263150E-2	2.388788E-2
1.840000E-5	-1.907050E-2	-1.801344E-2	-1.057063E-3	-2.262125E-2	2.389825E-2
1.856000E-5	-1.918681E-2	-1.808281E-2	-1.104000E-3	-2.262738E-2	2.390575E-2
1.872000E-5	-1.916431E-2	-1.798475E-2	-1.179563E-3	-2.263338E-2	2.389937E-2
1.888000E-5	-1.914919E-2	-1.802375E-2	-1.125438E-3	-2.263162E-2	2.389963E-2
1.904000E-5	-1.897825E-2	-1.810663E-2	-8.716250E-4	-2.261875E-2	2.387888E-2
1.920000E-5	-1.902375E-2	-1.795525E-2	-1.068500E-3	-2.372925E-2	2.597812E-2
1.936000E-5	-2.063950E-2	-2.116006E-2	5.205625E-4	-2.478287E-2	2.595613E-2
1.952000E-5	-2.182025E-2	-2.004919E-2	-1.771063E-3	-2.472863E-2	2.596362E-2
1.968000E-5	-2.042856E-2	-1.894656E-2	-1.482000E-3	-2.474950E-2	2.593100E-2
1.984000E-5	-1.963600E-2	-1.836500E-2	-1.271000E-3	-2.478375E-2	2.591038E-2
2.000000E-5	-1.933644E-2	-1.809263E-2	-1.243812E-3	-2.481038E-2	2.590063E-2
2.016000E-5	-1.906381E-2	-1.795781E-2	-1.106000E-3	-2.479038E-2	2.588563E-2
2.032000E-5	-1.909106E-2	-1.793944E-2	-1.151625E-3	-2.480975E-2	2.587988E-2
2.048000E-5	-1.905450E-2	-1.799125E-2	-1.063250E-3	-2.479950E-2	2.587750E-2
2.064000E-5	-1.903100E-2	-1.798225E-2	-1.048750E-3	-2.481262E-2	2.587275E-2
2.080000E-5	-1.897650E-2	-1.785163E-2	-1.124875E-3	-2.482062E-2	2.585350E-2
2.096000E-5	-1.899231E-2	-1.793481E-2	-1.057500E-3	-2.481300E-2	2.585225E-2
2.112000E-5	-1.909469E-2	-1.795675E-2	-1.137937E-3	-2.481863E-2	2.583375E-2
2.128000E-5	-1.897300E-2	-1.800944E-2	-9.635625E-4	-2.482250E-2	2.583763E-2
2.144000E-5	-1.900075E-2	-1.810769E-2	-8.930625E-4	-2.483275E-2	2.583887E-2
2.160000E-5	-1.921906E-2	-1.800863E-2	-1.210437E-3	-2.482775E-2	2.582525E-2
2.176000E-5	-1.912712E-2	-1.798925E-2	-1.137875E-3	-2.483775E-2	2.581938E-2
2.192000E-5	-1.915350E-2	-1.796300E-2	-1.190500E-3	-2.484713E-2	2.579388E-2
2.208000E-5	-1.904838E-2	-1.800706E-2	-1.041313E-3	-2.484675E-2	2.577887E-2
2.224000E-5	-1.899119E-2	-1.784456E-2	-1.146625E-3	-2.486412E-2	2.577538E-2
2.240000E-5	-1.894462E-2	-1.787519E-2	-1.069437E-3	-2.486475E-2	2.577300E-2
2.256000E-5	-1.899819E-2	-1.788681E-2	-1.111375E-3	-2.488362E-2	2.576425E-2
2.272000E-5	-1.923281E-2	-1.815350E-2	-1.079312E-3	-2.486987E-2	2.576825E-2
2.288000E-5	-1.934725E-2	-1.794994E-2	-1.397312E-3	-2.489350E-2	2.576738E-2
2.304000E-5	-1.938262E-2	-1.803469E-2	-1.347937E-3	-2.488450E-2	2.574312E-2
2.320000E-5	-1.921550E-2	-1.799975E-2	-1.215750E-3	-2.490375E-2	2.572962E-2
2.336000E-5	-1.900481E-2	-1.786581E-2	-1.139000E-3	-2.491437E-2	2.573688E-2
2.352000E-5	-1.903250E-2	-1.794081E-2	-1.091688E-3	-2.491675E-2	2.571487E-2
2.368000E-5	-1.913013E-2	-1.792387E-2	-1.206250E-3	-2.491675E-2	2.571588E-2
2.384000E-5	-1.913081E-2	-1.796825E-2	-1.162563E-3	-2.493113E-2	2.570350E-2
2.400000E-5	-1.906781E-2	-1.792163E-2	-1.146187E-3	-2.494500E-2	2.570512E-2
2.416000E-5	-1.888550E-2	-1.783194E-2	-1.053562E-3	-2.492612E-2	2.569187E-2
2.432000E-5	-1.840906E-2	-1.766194E-2	-7.471250E-4	-2.493838E-2	2.568600E-2
2.448000E-5	-1.806113E-2	-1.760294E-2	-4.581875E-4	-2.494812E-2	2.569213E-2
2.464000E-5	-1.800363E-2	-1.762819E-2	-3.754375E-4	-2.493500E-2	2.567588E-2
2.480000E-5	-1.797119E-2	-1.768294E-2	-2.882500E-4	-2.493188E-2	2.567313E-2
2.496000E-5	-1.788275E-2	-1.760062E-2	-2.821250E-4	-2.495913E-2	2.566400E-2
2.512000E-5	-1.801969E-2	-1.743706E-2	-5.826250E-4	-2.495962E-2	2.567150E-2
2.528000E-5	-1.783644E-2	-1.763456E-2	-2.018750E-4	-2.497863E-2	2.565113E-2
2.544000E-5	-1.797081E-2	-1.765144E-2	-3.193750E-4	-2.497088E-2	2.565463E-2
2.560000E-5	-1.809875E-2	-1.757406E-2	-5.246875E-4	-2.498613E-2	2.565475E-2
2.576000E-5	-1.801294E-2	-1.753319E-2	-4.797500E-4	-2.498363E-2	2.563987E-2
2.592000E-5	-1.778575E-2	-1.746650E-2	-3.192500E-4	-2.498112E-2	2.563188E-2
2.608000E-5	-1.784488E-2	-1.743713E-2	-4.077500E-4	-2.498850E-2	2.563262E-2
2.624000E-5	-1.780869E-2	-1.754625E-2	-2.624375E-4	-2.500750E-2	2.562600E-2
2.640000E-5	-1.776875E-2	-1.752812E-2	-2.406250E-4	-2.500938E-2	2.561687E-2
2.656000E-5	-1.773000E-2	-1.754881E-2	-1.811875E-4	-2.499837E-2	2.562225E-2
2.672000E-5	-1.771388E-2	-1.740106E-2	-3.128125E-4	-2.501438E-2	2.560300E-2
2.688000E-5	-1.773431E-2	-1.761306E-2	-1.212500E-4	-2.501963E-2	2.561325E-2
2.704000E-5	-1.768356E-2	-1.748125E-2	-2.023125E-4	-2.501850E-2	2.559425E-2
2.720000E-5	-1.761575E-2	-1.746562E-2	-1.501250E-4	-2.503025E-2	2.558975E-2
2.736000E-5	-1.766169E-2	-1.740913E-2	-2.525625E-4	-2.503738E-2	2.559075E-2
2.752000E-5	-1.780781E-2	-1.751137E-2	-2.964375E-4	-2.504163E-2	2.557463E-2
2.768000E-5	-1.771881E-2	-1.741250E-2	-3.063125E-4	-2.504775E-2	2.556625E-2
2.784000E-5	-1.777050E-2	-1.752481E-2	-2.456875E-4	-2.506400E-2	2.556450E-2
2.800000E-5	-1.770719E-2	-1.740725E-2	-2.999375E-4	-2.504438E-2	2.556188E-2
2.816000E-5	-1.766531E-2	-1.753687E-2	-1.284375E-4	-2.506588E-2	2.555363E-2
2.832000E-5	-1.757625E-2	-1.741775E-2	-1.585000E-4	-2.506650E-2	2.554275E-2
2.848000E-5	-1.766169E-2	-1.745263E-2	-2.090625E-4	-2.508338E-2	2.554388E-2
2.864000E-5	-1.764013E-2	-1.741856E-2	-2.215625E-4	-2.506625E-2	2.553663E-2
2.880000E-5	-1.771406E-2	-1.741238E-2	-3.016875E-4	-2.508713E-2	2.553750E-2
2.896000E-5	-1.766125E-2	-1.745356E-2	-2.076875E-4	-2.507437E-2	2.550613E-2
2.912000E-5	-1.761600E-2	-1.743013E-2	-1.858750E-4	-2.507988E-2	2.553450E-2
2.928000E-5	-1.753694E-2	-1.730031E-2	-2.366250E-4	-2.509287E-2	2.551400E-2
2.944000E-5	-1.761338E-2	-1.744463E-2	-1.687500E-4	-2.510875E-2	2.550100E-2
2.960000E-5	-1.760194E-2	-1.749581E-2	-1.061250E-4	-2.509713E-2	2.549787E-2
2.976000E-5	-1.765919E-2	-1.743344E-2	-2.257500E-4	-2.512137E-2	2.550450E-2
2.992000E-5	-1.772381E-2	-1.744994E-2	-2.738750E-4	-2.512013E-2	2.549962E-2
3.008000E-5	-1.761675E-2	-1.734500E-2	-2.717500E-4	-2.510800E-2	2.550188E-2
3.024000E-5	-1.757394E-2	-1.724175E-2	-3.321875E-4	-2.513550E-2	2.548925E-2
3.040000E-5	-1.764875E-2	-1.731288E-2	-3.358750E-4	-2.512988E-2	2.548200E-2
3.056000E-5	-1.760806E-2	-1.744350E-2	-1.645625E-4	-2.513312E-2	2.547888E-2
3.072000E-5	-1.762231E-2	-1.730325E-2	-3.190625E-4	-2.512250E-2	2.547975E-2
3.088000E-5	-1.769844E-2	-1.733619E-2	-3.622500E-4	-2.511887E-2	2.546600E-2
3.104000E-5	-1.763188E-2	-1.732300E-2	-3.088750E-4	-2.514425E-2	2.546225E-2
3.120000E-5	-1.762400E-2	-1.731844E-2	-3.055625E-4	-2.513763E-2	2.546187E-2
3.136000E-5	-1.752125E-2	-1.745194E-2	-6.931250E-5	-2.514425E-2	2.546963E-2
3.152000E-5	-1.760631E-2	-1.742875E-2	-1.775625E-4	-2.514625E-2	2.545775E-2
3.168000E-5	-1.742950E-2	-1.737700E-2	-5.250000E-5	-2.515638E-2	2.544262E-2
3.184000E-5	-1.758656E-2	-1.732625E-2	-2.603125E-4	-2.517962E-2	2.544687E-2
3.200000E-5	-1.765063E-2	-1.734769E-2	-3.029375E-4	-2.516850E-2	2.544800E-2
3.216000E-5	-1.756694E-2	-1.726338E-2	-3.035625E-4	-2.518050E-2	2.543513E-2
3.232000E-5	-1.768175E-2	-1.733631E-2	-3.454375E-4	-2.517075E-2	2.543013E-2
3.248000E-5	-1.751631E-2	-1.732819E-2	-1.881250E-4	-2.518600E-2	2.542325E-2
3.264000E-5	-1.754919E-2	-1.737125E-2	-1.779375E-4	-2.518537E-2	2.541025E-2
3.280000E-5	-1.750063E-2	-1.720069E-2	-2.999375E-4	-2.519250E-2	2.541437E-2
3.296000E-5	-1.758675E-2	-1.724394E-2	-3.428125E-4	-2.520438E-2	2.540750E-2
3.312000E-5	-1.756456E-2	-1.731238E-2	-2.521875E-4	-2.520313E-2	2.540737E-2
3.328000E-5	-1.764838E-2	-1.732925E-2	-3.191250E-4	-2.520687E-2	2.539537E-2
3.344000E-5	-1.743000E-2	-1.739806E-2	-3.193750E-5	-2.521325E-2	2.538075E-2
3.360000E-5	-1.740594E-2	-1.729925E-2	-1.066875E-4	-2.521388E-2	2.539850E-2
3.376000E-5	-1.755138E-2	-1.736313E-2	-1.882500E-4	-2.522300E-2	2.539200E-2
3.392000E-5	-1.759506E-2	-1.720431E-2	-3.907500E-4	-2.523325E-2	2.539175E-2
3.408000E-5	-1.752512E-2	-1.717419E-2	-3.509375E-4	-2.522413E-2	2.537375E-2
3.424000E-5	-1.746544E-2	-1.720481E-2	-2.606250E-4	-2.522138E-2	2.537537E-2
3.440000E-5	-1.762238E-2	-1.727138E-2	-3.510000E-4	-2.524013E-2	2.537562E-2
3.456000E-5	-1.749394E-2	-1.728169E-2	-2.122500E-4	-2.523675E-2	2.536300E-2
3.472000E-5	-1.757475E-2	-1.725362E-2	-3.211250E-4	-2.524137E-2	2.536100E-2
3.488000E-5	-1.752431E-2	-1.726419E-2	-2.601250E-4	-2.524150E-2	2.537275E-2
3.504000E-5	-1.758325E-2	-1.721000E-2	-3.732500E-4	-2.524838E-2	2.535388E-2
3.520000E-5	-1.745438E-2	-1.731563E-2	-1.387500E-4	-2.525387E-2	2.535162E-2
3.536000E-5	-1.750637E-2	-1.726600E-2	-2.403750E-4	-2.525438E-2	2.534925E-2
3.552000E-5	-1.740069E-2	-1.727244E-2	-1.282500E-4	-2.525012E-2	2.534388E-2
3.568000E-5	-1.741494E-2	-1.714894E-2	-2.660000E-4	-2.527200E-2	2.533950E-2
3.584000E-5	-1.745619E-2	-1.722756E-2	-2.286250E-4	-2.527163E-2	2.532263E-2
3.600000E-5	-1.736612E-2	-1.721950E-2	-1.466250E-4	-2.528325E-2	2.532325E-2
3.616000E-5	-1.743775E-2	-1.717663E-2	-2.611250E-4	-2.527850E-2	2.533350E-2
3.632000E-5	-1.745306E-2	-1.721050E-2	-2.425625E-4	-2.528325E-2	2.531438E-2
3.648000E-5	-1.735088E-2	-1.715663E-2	-1.942500E-4	-2.529338E-2	2.532150E-2
3.664000E-5	-1.742969E-2	-1.711700E-2	-3.126875E-4	-2.530125E-2	2.531338E-2
3.680000E-5	-1.741419E-2	-1.719863E-2	-2.155625E-4	-2.528675E-2	2.530363E-2
3.696000E-5	-1.732250E-2	-1.713119E-2	-1.913125E-4	-2.530063E-2	2.529887E-2
3.712000E-5	-1.737888E-2	-1.709344E-2	-2.854375E-4	-2.530713E-2	2.530512E-2
3.728000E-5	-1.742838E-2	-1.720319E-2	-2.251875E-4	-2.531013E-2	2.529550E-2
3.744000E-5	-1.736912E-2	-1.700250E-2	-3.666250E-4	-2.531938E-2	2.527650E-2
3.760000E-5	-1.745388E-2	-1.709638E-2	-3.575000E-4	-2.531100E-2	2.529263E-2
3.776000E-5	-1.740369E-2	-1.713263E-2	-2.710625E-4	-2.530150E-2	2.528050E-2
3.792000E-5	-1.740838E-2	-1.715275E-2	-2.556250E-4	-2.531800E-2	2.526850E-2
3.808000E-5	-1.735981E-2	-1.713019E-2	-2.296250E-4	-2.532638E-2	2.526325E-2
3.824000E-5	-1.730838E-2	-1.713888E-2	-1.695000E-4	-2.533525E-2	2.526813E-2
3.840000E-5	-1.734262E-2	-1.702587E-2	-3.167500E-4	-2.533750E-2	2.526063E-2
3.856000E-5	-1.729813E-2	-1.701912E-2	-2.790000E-4	-2.533450E-2	2.524050E-2
3.872000E-5	-1.739012E-2	-1.716394E-2	-2.261875E-4	-2.533525E-2	2.525637E-2
3.888000E-5	-1.733444E-2	-1.695025E-2	-3.841875E-4	-2.534587E-2	2.523825E-2
3.904000E-5	-1.724538E-2	-1.697100E-2	-2.743750E-4	-2.536262E-2	2.525263E-2
3.920000E-5	-1.727231E-2	-1.705912E-2	-2.131875E-4	-2.533825E-2	2.524600E-2
3.936000E-5	-1.726387E-2	-1.708969E-2	-1.741875E-4	-2.535775E-2	2.523425E-2
3.952000E-5	-1.733525E-2	-1.698375E-2	-3.515000E-4	-2.535762E-2	2.522712E-2
3.968000E-5	-1.730488E-2	-1.706719E-2	-2.376875E-4	-2.537025E-2	2.522263E-2
3.984000E-5	-1.726294E-2	-1.703081E-2	-2.321250E-4	-2.537450E-2	2.522838E-2
4.000000E-5	-1.726544E-2	-1.699888E-2	-2.665625E-4	-2.536200E-2	2.520650E-2
4.016000E-5	-1.721725E-2	-1.695875E-2	-2.585000E-4	-2.537263E-2	2.522675E-2
4.032000E-5	-1.726025E-2	-1.706663E-2	-1.936250E-4	-2.537912E-2	2.521313E-2
4.048000E-5	-1.729531E-2	-1.693944E-2	-3.558750E-4	-2.537475E-2	2.521200E-2
4.064000E-5	-1.717488E-2	-1.694900E-2	-2.258750E-4	-2.538700E-2	2.521638E-2
4.080000E-5	-1.709525E-2	-1.695163E-2	-1.436250E-4	-2.538413E-2	2.520088E-2
4.096000E-5	-1.720119E-2	-1.692569E-2	-2.755000E-4	-2.539675E-2	2.519788E-2
4.112000E-5	-1.719531E-2	-1.696894E-2	-2.263750E-4	-2.540187E-2	2.519163E-2
4.128000E-5	-1.709831E-2	-1.705575E-2	-4.256250E-5	-2.539525E-2	2.520263E-2
4.144000E-5	-1.717513E-2	-1.691969E-2	-2.554375E-4	-2.540900E-2	2.518437E-2
4.160000E-5	-1.718650E-2	-1.683663E-2	-3.498750E-4	-2.540250E-2	2.519713E-2
4.176000E-5	-1.712575E-2	-1.691644E-2	-2.093125E-4	-2.540312E-2	2.518775E-2
4.192000E-5	-1.719756E-2	-1.682356E-2	-3.740000E-4	-2.541112E-2	2.517187E-2
4.208000E-5	-1.717838E-2	-1.670594E-2	-4.724375E-4	-2.540700E-2	2.518525E-2
4.224000E-5	-1.708581E-2	-1.685119E-2	-2.346250E-4	-2.541987E-2	2.517400E-2
4.240000E-5	-1.706462E-2	-1.687469E-2	-1.899375E-4	-2.541538E-2	2.515875E-2
4.256000E-5	-1.707919E-2	-1.684188E-2	-2.373125E-4	-2.541188E-2	2.515825E-2
4.272000E-5	-1.709475E-2	-1.682188E-2	-2.728750E-4	-2.542487E-2	2.516338E-2
4.288000E-5	-1.700319E-2	-1.680644E-2	-1.967500E-4	-2.543150E-2	2.514500E-2
4.304000E-5	-1.704050E-2	-1.699387E-2	-4.662500E-5	-2.542375E-2	2.514625E-2
4.320000E-5	-1.710063E-2	-1.688300E-2	-2.176250E-4	-2.542950E-2	2.515313E-2
4.336000E-5	-1.710712E-2	-1.684500E-2	-2.621250E-4	-2.543713E-2	2.515925E-2
4.352000E-5	-1.703181E-2	-1.677100E-2	-2.608125E-4	-2.543975E-2	2.513562E-2
4.368000E-5	-1.712594E-2	-1.675694E-2	-3.690000E-4	-2.544087E-2	2.513362E-2
4.384000E-5	-1.710756E-2	-1.679888E-2	-3.086875E-4	-2.543913E-2	2.514600E-2
4.400000E-5	-1.704975E-2	-1.687375E-2	-1.760000E-4	-2.544463E-2	2.513112E-2
4.416000E-5	-1.704450E-2	-1.687619E-2	-1.683125E-4	-2.544400E-2	2.513225E-2
4.432000E-5	-1.701850E-2	-1.679012E-2	-2.283750E-4	-2.544575E-2	2.512137E-2
4.448000E-5	-1.700406E-2	-1.676294E-2	-2.411250E-4	-2.545812E-2	2.512013E-2
4.464000E-5	-1.694631E-2	-1.670150E-2	-2.448125E-4	-2.545650E-2	2.512775E-2
4.480000E-5	-1.702025E-2	-1.677156E-2	-2.486875E-4	-2.546675E-2	2.511387E-2
4.496000E-5	-1.703394E-2	-1.674487E-2	-2.890625E-4	-2.545100E-2	2.511175E-2
4.512000E-5	-1.699300E-2	-1.667919E-2	-3.138125E-4	-2.546300E-2	2.511237E-2
4.528000E-5	-1.697575E-2	-1.682081E-2	-1.549375E-4	-2.546313E-2	2.511138E-2
4.544000E-5	-1.696575E-2	-1.665319E-2	-3.125625E-4	-2.547288E-2	2.509225E-2
4.560000E-5	-1.694100E-2	-1.666263E-2	-2.783750E-4	-2.546587E-2	2.509812E-2
4.576000E-5	-1.692400E-2	-1.668544E-2	-2.385625E-4	-2.547125E-2	2.509875E-2
4.592000E-5	-1.694881E-2	-1.668531E-2	-2.635000E-4	-2.549275E-2	2.508850E-2
4.608000E-5	-1.683719E-2	-1.668219E-2	-1.550000E-4	-2.548563E-2	2.509813E-2
4.624000E-5	-1.684400E-2	-1.670075E-2	-1.432500E-4	-2.546963E-2	2.507187E-2
4.640000E-5	-1.690912E-2	-1.665269E-2	-2.564375E-4	-2.549138E-2	2.507813E-2
4.656000E-5	-1.674500E-2	-1.667894E-2	-6.606250E-5	-2.550675E-2	2.508650E-2
4.672000E-5	-1.684244E-2	-1.670662E-2	-1.358125E-4	-2.550737E-2	2.507925E-2
4.688000E-5	-1.687444E-2	-1.655362E-2	-3.208125E-4	-2.548937E-2	2.508338E-2
4.704000E-5	-1.683850E-2	-1.658819E-2	-2.503125E-4	-2.550050E-2	2.507175E-2
4.720000E-5	-1.686075E-2	-1.662481E-2	-2.359375E-4	-2.550162E-2	2.508788E-2
4.736000E-5	-1.672506E-2	-1.659269E-2	-1.323750E-4	-2.550638E-2	2.507150E-2
4.752000E-5	-1.692006E-2	-1.656494E-2	-3.551250E-4	-2.551700E-2	2.507150E-2
4.768000E-5	-1.675356E-2	-1.651513E-2	-2.384375E-4	-2.548863E-2	2.506975E-2
4.784000E-5	-1.673500E-2	-1.659419E-2	-1.408125E-4	-2.551487E-2	2.505575E-2
4.800000E-5	-1.678062E-2	-1.663956E-2	-1.410625E-4	-2.551575E-2	2.506550E-2
4.816000E-5	-1.682238E-2	-1.669300E-2	-1.293750E-4	-2.550213E-2	2.506087E-2
4.832000E-5	-1.674488E-2	-1.656731E-2	-1.775625E-4	-2.550913E-2	2.505875E-2
4.848000E-5	-1.681888E-2	-1.644775E-2	-3.711250E-4	-2.551725E-2	2.505250E-2
4.864000E-5	-1.677100E-2	-1.657613E-2	-1.948750E-4	-2.551588E-2	2.505838E-2
4.880000E-5	-1.684756E-2	-1.645419E-2	-3.933750E-4	-2.553425E-2	2.504063E-2
4.896000E-5	-1.672650E-2	-1.651075E-2	-2.157500E-4	-2.550888E-2	2.504463E-2
4.912000E-5	-1.674700E-2	-1.649712E-2	-2.498750E-4	-2.554988E-2	2.504325E-2
4.928000E-5	-1.685900E-2	-1.661450E-2	-2.445000E-4	-2.552137E-2	2.503900E-2
4.944000E-5	-1.681500E-2	-1.646250E-2	-3.525000E-4	-2.554438E-2	2.503525E-2
4.960000E-5	-1.666475E-2	-1.645650E-2	-2.082500E-4	-2.553013E-2	2.504575E-2
4.976000E-5	-1.682600E-2	-1.653713E-2	-2.888750E-4	-2.554187E-2	2.504400E-2
4.992000E-5	-1.668925E-2	-1.647325E-2	-2.160000E-4	-2.555288E-2	2.503438E-2
5.008000E-5	-1.664406E-2	-1.649350E-2	-1.505625E-4	-2.552113E-2	2.503287E-2
5.024000E-5	-1.678081E-2	-1.651812E-2	-2.626875E-4	-2.554863E-2	2.502788E-2
5.040000E-5	-1.667319E-2	-1.647619E-2	-1.970000E-4	-2.553513E-2	2.503550E-2
5.056000E-5	-1.661969E-2	-1.647406E-2	-1.456250E-4	-2.555875E-2	2.501775E-2
5.072000E-5	-1.672856E-2	-1.646462E-2	-2.639375E-4	-2.555687E-2	2.501888E-2
5.088000E-5	-1.655819E-2	-1.640019E-2	-1.580000E-4	-2.555613E-2	2.502100E-2
5.104000E-5	-1.669744E-2	-1.649056E-2	-2.068750E-4	-2.555713E-2	2.501088E-2
5.120000E-5	-1.668706E-2	-1.635562E-2	-3.314375E-4	-2.554162E-2	2.501687E-2
5.136000E-5	-1.654956E-2	-1.643706E-2	-1.125000E-4	-2.556237E-2	2.499825E-2
5.152000E-5	-1.666219E-2	-1.635469E-2	-3.075000E-4	-2.556325E-2	2.500800E-2
5.168000E-5	-1.662044E-2	-1.642769E-2	-1.927500E-4	-2.555950E-2	2.500275E-2
5.184000E-5	-1.645344E-2	-1.634937E-2	-1.040625E-4	-2.557387E-2	2.500763E-2
5.200000E-5	-1.653450E-2	-1.637581E-2	-1.586875E-4	-2.555500E-2	2.498838E-2
5.216000E-5	-1.665600E-2	-1.637038E-2	-2.856250E-4	-2.556038E-2	2.500275E-2
5.232000E-5	-1.656081E-2	-1.630988E-2	-2.509375E-4	-2.557563E-2	2.500600E-2
5.248000E-5	-1.648431E-2	-1.635719E-2	-1.271250E-4	-2.557450E-2	2.499450E-2
5.264000E-5	-1.648544E-2	-1.631831E-2	-1.671250E-4	-2.556613E-2	2.500225E-2
5.280000E-5	-1.653825E-2	-1.621038E-2	-3.278750E-4	-2.557838E-2	2.500200E-2
5.296000E-5	-1.642738E-2	-1.628069E-2	-1.466875E-4	-2.557425E-2	2.500188E-2
5.312000E-5	-1.644419E-2	-1.637469E-2	-6.950000E-5	-2.556938E-2	2.499888E-2
5.328000E-5	-1.653400E-2	-1.628406E-2	-2.499375E-4	-2.557150E-2	2.499513E-2
5.344000E-5	-1.652788E-2	-1.639894E-2	-1.289375E-4	-2.557600E-2	2.499837E-2
5.360000E-5	-1.649450E-2	-1.629925E-2	-1.952500E-4	-2.556913E-2	2.499100E-2
5.376000E-5	-1.660262E-2	-1.618681E-2	-4.158125E-4	-2.558275E-2	2.498738E-2
5.392000E-5	-1.648244E-2	-1.631337E-2	-1.690625E-4	-2.558025E-2	2.498425E-2
5.408000E-5	-1.631950E-2	-1.625912E-2	-6.037500E-5	-2.558825E-2	2.496938E-2
5.424000E-5	-1.650419E-2	-1.620469E-2	-2.995000E-4	-2.559000E-2	2.497463E-2
5.440000E-5	-1.638544E-2	-1.632438E-2	-6.106250E-5	-2.559313E-2	2.497375E-2
5.456000E-5	-1.645675E-2	-1.614056E-2	-3.161875E-4	-2.559400E-2	2.498600E-2
5.472000E-5	-1.647069E-2	-1.613244E-2	-3.382500E-4	-2.557963E-2	2.496913E-2
5.488000E-5	-1.637119E-2	-1.620862E-2	-1.625625E-4	-2.559475E-2	2.497262E-2
5.504000E-5	-1.646881E-2	-1.621088E-2	-2.579375E-4	-2.558875E-2	2.497350E-2
5.520000E-5	-1.629813E-2	-1.617588E-2	-1.222500E-4	-2.558888E-2	2.497025E-2
5.536000E-5	-1.638831E-2	-1.621912E-2	-1.691875E-4	-2.558862E-2	2.495887E-2
5.552000E-5	-1.619213E-2	-1.608156E-2	-1.105625E-4	-2.559175E-2	2.496413E-2
5.568000E-5	-1.634463E-2	-1.622925E-2	-1.153750E-4	-2.558800E-2	2.494663E-2
5.584000E-5	-1.628131E-2	-1.619894E-2	-8.237500E-5	-2.558925E-2	2.496525E-2
5.600000E-5	-1.646300E-2	-1.599431E-2	-4.686875E-4	-2.560037E-2	2.496162E-2
5.616000E-5	-1.626225E-2	-1.609131E-2	-1.709375E-4	-2.558487E-2	2.496038E-2
5.632000E-5	-1.632688E-2	-1.610056E-2	-2.263125E-4	-2.560513E-2	2.495188E-2
5.648000E-5	-1.613344E-2	-1.599813E-2	-1.353125E-4	-2.560263E-2	2.496175E-2
5.664000E-5	-1.624587E-2	-1.594506E-2	-3.008125E-4	-2.559413E-2	2.495762E-2
5.680000E-5	-1.618506E-2	-1.611569E-2	-6.937500E-5	-2.560800E-2	2.494112E-2
5.696000E-5	-1.628219E-2	-1.595981E-2	-3.223750E-4	-2.559638E-2	2.493937E-2
5.712000E-5	-1.628356E-2	-1.604450E-2	-2.390625E-4	-2.560525E-2	2.496300E-2
5.728000E-5	-1.625781E-2	-1.590650E-2	-3.513125E-4	-2.561188E-2	2.494313E-2
5.744000E-5	-1.629150E-2	-1.592956E-2	-3.619375E-4	-2.560463E-2	2.494838E-2
5.760000E-5	-1.618763E-2	-1.602131E-2	-1.663125E-4	-2.562450E-2	2.495225E-2
5.776000E-5	-1.627262E-2	-1.603762E-2	-2.350000E-4	-2.561850E-2	2.494712E-2
5.792000E-5	-1.610594E-2	-1.598413E-2	-1.218125E-4	-2.560738E-2	2.493663E-2
5.808000E-5	-1.604300E-2	-1.585869E-2	-1.843125E-4	-2.561212E-2	2.494188E-2
5.824000E-5	-1.607881E-2	-1.602244E-2	-5.637500E-5	-2.562200E-2	2.494438E-2
5.840000E-5	-1.602900E-2	-1.585838E-2	-1.706250E-4	-2.562487E-2	2.493300E-2
5.856000E-5	-1.603875E-2	-1.592919E-2	-1.095625E-4	-2.561338E-2	2.493200E-2
5.872000E-5	-1.603056E-2	-1.596131E-2	-6.925000E-5	-2.563150E-2	2.492887E-2
5.888000E-5	-1.604037E-2	-1.582631E-2	-2.140625E-4	-2.561400E-2	2.493300E-2
5.904000E-5	-1.605831E-2	-1.591388E-2	-1.444375E-4	-2.563063E-2	2.493713E-2
5.920000E-5	-1.604938E-2	-1.590806E-2	-1.413125E-4	-2.561875E-2	2.492750E-2
5.936000E-5	-1.602269E-2	-1.582969E-2	-1.930000E-4	-2.563750E-2	2.493013E-2
5.952000E-5	-1.596025E-2	-1.582350E-2	-1.367500E-4	-2.562063E-2	2.492050E-2
5.968000E-5	-1.611844E-2	-1.593450E-2	-1.839375E-4	-2.561462E-2	2.492963E-2
5.984000E-5	-1.600663E-2	-1.588700E-2	-1.196250E-4	-2.562475E-2	2.493100E-2
6.000000E-5	-1.595319E-2	-1.588825E-2	-6.493750E-5	-2.562788E-2	2.492675E-2
6.016000E-5	-1.589519E-2	-1.581488E-2	-8.031250E-5	-2.562500E-2	2.491812E-2
6.032000E-5	-1.595306E-2	-1.574575E-2	-2.073125E-4	-2.563550E-2	2.492500E-2
6.048000E-5	-1.587531E-2	-1.569844E-2	-1.768750E-4	-2.562775E-2	2.491212E-2
6.064000E-5	-1.593119E-2	-1.569419E-2	-2.370000E-4	-2.561687E-2	2.491787E-2
6.080000E-5	-1.583094E-2	-1.571831E-2	-1.126250E-4	-2.562763E-2	2.492138E-2
6.096000E-5	-1.593781E-2	-1.570869E-2	-2.291250E-4	-2.563325E-2	2.490712E-2
6.112000E-5	-1.588344E-2	-1.563094E-2	-2.525000E-4	-2.561838E-2	2.492250E-2
6.128000E-5	-1.594325E-2	-1.572487E-2	-2.183750E-4	-2.563562E-2	2.490562E-2
6.144000E-5	-1.580019E-2	-1.557163E-2	-2.285625E-4	-2.563613E-2	2.491288E-2
6.160000E-5	-1.575175E-2	-1.571913E-2	-3.262500E-5	-2.563700E-2	2.490812E-2
6.176000E-5	-1.577913E-2	-1.560312E-2	-1.760000E-4	-2.561525E-2	2.491412E-2
6.192000E-5	-1.575912E-2	-1.560387E-2	-1.552500E-4	-2.565750E-2	2.490925E-2
6.208000E-5	-1.584175E-2	-1.548419E-2	-3.575625E-4	-2.563025E-2	2.490863E-2
6.224000E-5	-1.580438E-2	-1.561906E-2	-1.853125E-4	-2.563925E-2	2.491163E-2
6.240000E-5	-1.568631E-2	-1.553563E-2	-1.506875E-4	-2.563088E-2	2.490238E-2
6.256000E-5	-1.578644E-2	-1.546206E-2	-3.243750E-4	-2.564612E-2	2.490138E-2
6.272000E-5	-1.562338E-2	-1.547181E-2	-1.515625E-4	-2.564438E-2	2.491013E-2
6.288000E-5	-1.563050E-2	-1.554475E-2	-8.575000E-5	-2.565663E-2	2.490775E-2
6.304000E-5	-1.567106E-2	-1.548719E-2	-1.838750E-4	-2.564825E-2	2.491488E-2
6.320000E-5	-1.561256E-2	-1.541419E-2	-1.983750E-4	-2.564213E-2	2.489400E-2
6.336000E-5	-1.563444E-2	-1.545650E-2	-1.779375E-4	-2.564575E-2	2.489737E-2
6.352000E-5	-1.561225E-2	-1.538994E-2	-2.223125E-4	-2.563537E-2	2.490175E-2
6.368000E-5	-1.559831E-2	-1.537381E-2	-2.245000E-4	-2.563813E-2	2.490350E-2
6.384000E-5	-1.553437E-2	-1.535112E-2	-1.832500E-4	-2.563425E-2	2.489813E-2
6.400000E-5	-1.549644E-2	-1.533469E-2	-1.617500E-4	-2.564200E-2	2.489288E-2
6.416000E-5	-1.548569E-2	-1.530456E-2	-1.811250E-4	-2.564513E-2	2.489875E-2
6.432000E-5	-1.547931E-2	-1.533531E-2	-1.440000E-4	-2.564200E-2	2.488313E-2
6.448000E-5	-1.540438E-2	-1.527744E-2	-1.269375E-4	-2.565050E-2	2.489025E-2
6.464000E-5	-1.549287E-2	-1.523069E-2	-2.621875E-4	-2.564438E-2	2.488212E-2
6.480000E-5	-1.541869E-2	-1.519331E-2	-2.253750E-4	-2.564238E-2	2.488888E-2
6.496000E-5	-1.528944E-2	-1.531662E-2	2.718750E-5	-2.565550E-2	2.488425E-2
6.512000E-5	-1.537437E-2	-1.516925E-2	-2.051250E-4	-2.567462E-2	2.489175E-2
6.528000E-5	-1.534681E-2	-1.523569E-2	-1.111250E-4	-2.564713E-2	2.487337E-2
6.544000E-5	-1.532925E-2	-1.518219E-2	-1.470625E-4	-2.565413E-2	2.487588E-2
6.560000E-5	-1.535638E-2	-1.510806E-2	-2.483125E-4	-2.564162E-2	2.487913E-2
6.576000E-5	-1.529631E-2	-1.516463E-2	-1.316875E-4	-2.565513E-2	2.487675E-2
6.592000E-5	-1.524606E-2	-1.516862E-2	-7.743750E-5	-2.565100E-2	2.488638E-2
6.608000E-5	-1.535906E-2	-1.503706E-2	-3.220000E-4	-2.566562E-2	2.487562E-2
6.624000E-5	-1.536388E-2	-1.502806E-2	-3.358125E-4	-2.565450E-2	2.486637E-2
6.640000E-5	-1.521363E-2	-1.502569E-2	-1.879375E-4	-2.565300E-2	2.487787E-2
6.656000E-5	-1.520638E-2	-1.511106E-2	-9.531250E-5	-2.565213E-2	2.488200E-2
6.672000E-5	-1.514075E-2	-1.500069E-2	-1.400625E-4	-2.565725E-2	2.487212E-2
6.688000E-5	-1.508119E-2	-1.498800E-2	-9.318750E-5	-2.565700E-2	2.487450E-2
6.704000E-5	-1.507819E-2	-1.486275E-2	-2.154375E-4	-2.566500E-2	2.486813E-2
6.720000E-5	-1.499738E-2	-1.490288E-2	-9.450000E-5	-2.567925E-2	2.486350E-2
6.736000E-5	-1.506194E-2	-1.482787E-2	-2.340625E-4	-2.565938E-2	2.487588E-2
6.752000E-5	-1.501075E-2	-1.480706E-2	-2.036875E-4	-2.566925E-2	2.486662E-2
6.768000E-5	-1.495731E-2	-1.478169E-2	-1.756250E-4	-2.567087E-2	2.487488E-2
6.784000E-5	-1.487312E-2	-1.480706E-2	-6.606250E-5	-2.565463E-2	2.486438E-2
6.800000E-5	-1.492688E-2	-1.467356E-2	-2.533125E-4	-2.565150E-2	2.484988E-2
6.816000E-5	-1.488431E-2	-1.459338E-2	-2.909375E-4	-2.565913E-2	2.487113E-2
6.832000E-5	-1.481550E-2	-1.479250E-2	-2.300000E-5	-2.566875E-2	2.487012E-2
6.848000E-5	-1.481344E-2	-1.475963E-2	-5.381250E-5	-2.567163E-2	2.486025E-2
6.864000E-5	-1.478850E-2	-1.465406E-2	-1.344375E-4	-2.567125E-2	2.485863E-2
6.880000E-5	-1.476556E-2	-1.459675E-2	-1.688125E-4	-2.566525E-2	2.485975E-2
6.896000E-5	-1.471000E-2	-1.453844E-2	-1.715625E-4	-2.567738E-2	2.485262E-2
6.912000E-5	-1.470000E-2	-1.456756E-2	-1.324375E-4	-2.565938E-2	2.484975E-2
6.928000E-5	-1.467475E-2	-1.454425E-2	-1.305000E-4	-2.566275E-2	2.485600E-2
6.944000E-5	-1.471375E-2	-1.450088E-2	-2.128750E-4	-2.568313E-2	2.483937E-2
6.960000E-5	-1.466181E-2	-1.451775E-2	-1.440625E-4	-2.567250E-2	2.484563E-2
6.976000E-5	-1.454281E-2	-1.440319E-2	-1.396250E-4	-2.567363E-2	2.485512E-2
6.992000E-5	-1.462463E-2	-1.443656E-2	-1.880625E-4	-2.566488E-2	2.485175E-2
7.008000E-5	-1.451981E-2	-1.453638E-2	1.656250E-5	-2.567888E-2	2.485375E-2
7.024000E-5	-1.459988E-2	-1.434056E-2	-2.593125E-4	-2.566363E-2	2.485550E-2
7.040000E-5	-1.457294E-2	-1.435356E-2	-2.193750E-4	-2.567912E-2	2.483400E-2
7.056000E-5	-1.449356E-2	-1.434506E-2	-1.485000E-4	-2.566512E-2	2.485338E-2
7.072000E-5	-1.445838E-2	-1.429288E-2	-1.655000E-4	-2.566812E-2	2.484337E-2
7.088000E-5	-1.437569E-2	-1.423512E-2	-1.405625E-4	-2.566362E-2	2.483850E-2
7.104000E-5	-1.432425E-2	-1.430794E-2	-1.631250E-5	-2.569513E-2	2.483450E-2
7.120000E-5	-1.429931E-2	-1.428188E-2	-1.743750E-5	-2.567625E-2	2.484950E-2
7.136000E-5	-1.437225E-2	-1.420106E-2	-1.711875E-4	-2.568175E-2	2.484300E-2
7.152000E-5	-1.433569E-2	-1.420738E-2	-1.283125E-4	-2.568875E-2	2.484875E-2
7.168000E-5	-1.434419E-2	-1.408588E-2	-2.583125E-4	-2.567650E-2	2.484212E-2
7.184000E-5	-1.425388E-2	-1.405413E-2	-1.997500E-4	-2.568662E-2	2.484463E-2
7.200000E-5	-1.424012E-2	-1.415256E-2	-8.756250E-5	-2.568550E-2	2.484712E-2
7.216000E-5	-1.417312E-2	-1.405619E-2	-1.169375E-4	-2.567425E-2	2.483338E-2
7.232000E-5	-1.408256E-2	-1.396188E-2	-1.206875E-4	-2.567588E-2	2.484238E-2
7.248000E-5	-1.405969E-2	-1.402687E-2	-3.281250E-5	-2.567788E-2	2.482500E-2
7.264000E-5	-1.400844E-2	-1.399744E-2	-1.100000E-5	-2.568100E-2	2.482862E-2
7.280000E-5	-1.410406E-2	-1.400862E-2	-9.543750E-5	-2.567775E-2	2.482775E-2
7.296000E-5	-1.380656E-2	-1.392838E-2	1.218125E-4	-2.567962E-2	2.482750E-2
7.312000E-5	-1.395319E-2	-1.398494E-2	3.175000E-5	-2.568863E-2	2.483363E-2
7.328000E-5	-1.392625E-2	-1.389444E-2	-3.181250E-5	-2.567850E-2	2.482963E-2
7.344000E-5	-1.382275E-2	-1.393125E-2	1.085000E-4	-2.566800E-2	2.482763E-2
7.360000E-5	-1.377569E-2	-1.379263E-2	1.693750E-5	-2.569150E-2	2.482575E-2
7.376000E-5	-1.380669E-2	-1.368537E-2	-1.213125E-4	-2.568400E-2	2.482912E-2
7.392000E-5	-1.376425E-2	-1.367288E-2	-9.137500E-5	-2.569100E-2	2.481875E-2
7.408000E-5	-1.377687E-2	-1.366094E-2	-1.159375E-4	-2.568275E-2	2.482963E-2
7.424000E-5	-1.374575E-2	-1.367950E-2	-6.625000E-5	-2.568138E-2	2.481900E-2
7.440000E-5	-1.372694E-2	-1.362069E-2	-1.062500E-4	-2.569762E-2	2.482312E-2
7.456000E-5	-1.354544E-2	-1.360131E-2	5.587500E-5	-2.569262E-2	2.480500E-2
7.472000E-5	-1.366900E-2	-1.363781E-2	-3.118750E-5	-2.570562E-2	2.482075E-2
7.488000E-5	-1.355194E-2	-1.356519E-2	1.325000E-5	-2.570000E-2	2.481725E-2
7.504000E-5	-1.348362E-2	-1.340862E-2	-7.500000E-5	-2.568812E-2	2.482212E-2
7.520000E-5	-1.352681E-2	-1.342175E-2	-1.050625E-4	-2.569250E-2	2.481675E-2
7.536000E-5	-1.351406E-2	-1.345494E-2	-5.912500E-5	-2.569475E-2	2.481525E-2
7.552000E-5	-1.335475E-2	-1.333837E-2	-1.637500E-5	-2.568850E-2	2.482187E-2
7.568000E-5	-1.344356E-2	-1.324387E-2	-1.996875E-4	-2.569475E-2	2.480412E-2
7.584000E-5	-1.331469E-2	-1.335431E-2	3.962500E-5	-2.569925E-2	2.481675E-2
7.600000E-5	-1.337625E-2	-1.320275E-2	-1.735000E-4	-2.569113E-2	2.481038E-2
7.616000E-5	-1.321319E-2	-1.323319E-2	2.000000E-5	-2.570112E-2	2.482062E-2
7.632000E-5	-1.321831E-2	-1.314969E-2	-6.862500E-5	-2.569800E-2	2.481337E-2
7.648000E-5	-1.318294E-2	-1.314606E-2	-3.687500E-5	-2.569138E-2	2.481012E-2
7.664000E-5	-1.318081E-2	-1.312500E-2	-5.581250E-5	-2.570013E-2	2.479550E-2
7.680000E-5	-1.308700E-2	-1.311962E-2	3.262500E-5	-2.570375E-2	2.481750E-2
7.696000E-5	-1.317587E-2	-1.300406E-2	-1.718125E-4	-2.570350E-2	2.479525E-2
7.712000E-5	-1.310737E-2	-1.303637E-2	-7.100000E-5	-2.569800E-2	2.480275E-2
7.728000E-5	-1.309850E-2	-1.299706E-2	-1.014375E-4	-2.570325E-2	2.481412E-2
7.744000E-5	-1.304744E-2	-1.288475E-2	-1.626875E-4	-2.570637E-2	2.478925E-2
7.760000E-5	-1.304150E-2	-1.293031E-2	-1.111875E-4	-2.569200E-2	2.480338E-2
7.776000E-5	-1.294575E-2	-1.293369E-2	-1.206250E-5	-2.571013E-2	2.480088E-2
7.792000E-5	-1.285731E-2	-1.281363E-2	-4.368750E-5	-2.569100E-2	2.479287E-2
7.808000E-5	-1.271700E-2	-1.279069E-2	7.368750E-5	-2.571200E-2	2.480375E-2
7.824000E-5	-1.279800E-2	-1.276900E-2	-2.900000E-5	-2.571288E-2	2.480425E-2
7.840000E-5	-1.263019E-2	-1.274469E-2	1.145000E-4	-2.570550E-2	2.480325E-2
7.856000E-5	-1.263456E-2	-1.266731E-2	3.275000E-5	-2.570362E-2	2.478538E-2
7.872000E-5	-1.263969E-2	-1.265200E-2	1.231250E-5	-2.568888E-2	2.479250E-2
7.888000E-5	-1.252444E-2	-1.261156E-2	8.712500E-5	-2.571050E-2	2.479438E-2
7.904000E-5	-1.245713E-2	-1.257250E-2	1.153750E-4	-2.571237E-2	2.479775E-2
7.920000E-5	-1.263962E-2	-1.240425E-2	-2.353750E-4	-2.571350E-2	2.479137E-2
7.936000E-5	-1.262069E-2	-1.260256E-2	-1.812500E-5	-2.570137E-2	2.479912E-2
7.952000E-5	-1.249731E-2	-1.249206E-2	-5.250000E-6	-2.571700E-2	2.478550E-2
7.968000E-5	-1.238831E-2	-1.244050E-2	5.218750E-5	-2.571750E-2	2.479637E-2
7.984000E-5	-1.238519E-2	-1.227781E-2	-1.073750E-4	-2.572563E-2	2.478625E-2
8.000000E-5	-1.237150E-2	-1.230087E-2	-7.062500E-5	-2.572150E-2	2.478500E-2
8.016000E-5	-1.216000E-2	-1.238981E-2	2.298125E-4	-2.571525E-2	2.479225E-2
8.032000E-5	-1.221675E-2	-1.224169E-2	2.493750E-5	-2.571388E-2	2.478562E-2
8.048000E-5	-1.226662E-2	-1.219838E-2	-6.825000E-5	-2.570988E-2	2.479400E-2
8.064000E-5	-1.222925E-2	-1.215338E-2	-7.587500E-5	-2.571262E-2	2.478488E-2
8.080000E-5	-1.219106E-2	-1.206662E-2	-1.244375E-4	-2.571588E-2	2.477913E-2
8.096000E-5	-1.213487E-2	-1.204094E-2	-9.393750E-5	-2.571250E-2	2.478687E-2
8.112000E-5	-1.216725E-2	-1.206075E-2	-1.065000E-4	-2.571088E-2	2.476575E-2
8.128000E-5	-1.212050E-2	-1.209731E-2	-2.318750E-5	-2.571650E-2	2.477738E-2
8.144000E-5	-1.200481E-2	-1.186506E-2	-1.397500E-4	-2.570813E-2	2.478613E-2
8.160000E-5	-1.186750E-2	-1.199094E-2	1.234375E-4	-2.572838E-2	2.477987E-2
8.176000E-5	-1.180969E-2	-1.189944E-2	8.975000E-5	-2.571688E-2	2.478613E-2
8.192000E-5	-1.177756E-2	-1.179856E-2	2.100000E-5	-2.572088E-2	2.478850E-2
8.208000E-5	-1.181706E-2	-1.174013E-2	-7.693750E-5	-2.572388E-2	2.478500E-2
8.224000E-5	-1.182019E-2	-1.175256E-2	-6.762500E-5	-2.572737E-2	2.477075E-2
8.240000E-5	-1.173812E-2	-1.172300E-2	-1.512500E-5	-2.572425E-2	2.478013E-2
8.256000E-5	-1.172844E-2	-1.162369E-2	-1.047500E-4	-2.571538E-2	2.477038E-2
8.272000E-5	-1.157931E-2	-1.166006E-2	8.075000E-5	-2.572150E-2	2.476588E-2
8.288000E-5	-1.157306E-2	-1.159744E-2	2.437500E-5	-2.572300E-2	2.478025E-2
8.304000E-5	-1.158663E-2	-1.145181E-2	-1.348125E-4	-2.572462E-2	2.474587E-2
8.320000E-5	-1.151544E-2	-1.138444E-2	-1.310000E-4	-2.572562E-2	2.477775E-2
8.336000E-5	-1.149000E-2	-1.137113E-2	-1.188750E-4	-2.573725E-2	2.476850E-2
8.352000E-5	-1.143150E-2	-1.131262E-2	-1.188750E-4	-2.572537E-2	2.478362E-2
8.368000E-5	-1.132750E-2	-1.134125E-2	1.375000E-5	-2.571900E-2	2.476825E-2
8.384000E-5	-1.130756E-2	-1.132850E-2	2.093750E-5	-2.572488E-2	2.477225E-2
8.400000E-5	-1.129681E-2	-1.121956E-2	-7.725000E-5	-2.572837E-2	2.477063E-2
8.416000E-5	-1.122894E-2	-1.113913E-2	-8.981250E-5	-2.572013E-2	2.475500E-2
8.432000E-5	-1.111106E-2	-1.117844E-2	6.737500E-5	-2.573163E-2	2.476850E-2
8.448000E-5	-1.103638E-2	-1.105094E-2	1.456250E-5	-2.572587E-2	2.476562E-2
8.464000E-5	-1.106269E-2	-1.104119E-2	-2.150000E-5	-2.572788E-2	2.476675E-2
8.480000E-5	-1.103425E-2	-1.106356E-2	2.931250E-5	-2.573163E-2	2.475938E-2
8.496000E-5	-1.099219E-2	-1.097437E-2	-1.781250E-5	-2.573538E-2	2.475113E-2
8.512000E-5	-1.097031E-2	-1.095400E-2	-1.631250E-5	-2.573337E-2	2.475350E-2
8.528000E-5	-1.086687E-2	-1.095856E-2	9.168750E-5	-2.572900E-2	2.476175E-2
8.544000E-5	-1.090750E-2	-1.083119E-2	-7.631250E-5	-2.572750E-2	2.475750E-2
8.560000E-5	-1.092819E-2	-1.069231E-2	-2.358750E-4	-2.572900E-2	2.473887E-2
8.576000E-5	-1.078681E-2	-1.090806E-2	1.212500E-4	-2.573375E-2	2.476313E-2
8.592000E-5	-1.069125E-2	-1.072294E-2	3.168750E-5	-2.573075E-2	2.475825E-2
8.608000E-5	-1.066613E-2	-1.066619E-2	6.250000E-8	-2.573488E-2	2.474900E-2
8.624000E-5	-1.066431E-2	-1.071812E-2	5.381250E-5	-2.573438E-2	2.475375E-2
8.640000E-5	-1.063994E-2	-1.056694E-2	-7.300000E-5	-2.572913E-2	2.474688E-2
8.656000E-5	-1.056350E-2	-1.064937E-2	8.587500E-5	-2.573138E-2	2.475650E-2
8.672000E-5	-1.047387E-2	-1.055313E-2	7.925000E-5	-2.573913E-2	2.474063E-2
8.688000E-5	-1.050638E-2	-1.050056E-2	-5.812500E-6	-2.572487E-2	2.474812E-2
8.704000E-5	-1.042013E-2	-1.055550E-2	1.353750E-4	-2.573550E-2	2.473987E-2
8.720000E-5	-1.049406E-2	-1.035700E-2	-1.370625E-4	-2.572438E-2	2.474288E-2
8.736000E-5	-1.023525E-2	-1.025294E-2	1.768750E-5	-2.573663E-2	2.474213E-2
8.752000E-5	-1.032244E-2	-1.030150E-2	-2.093750E-5	-2.573337E-2	2.474300E-2
8.768000E-5	-1.018625E-2	-1.011387E-2	-7.237500E-5	-2.573825E-2	2.474187E-2
8.784000E-5	-1.016894E-2	-1.021862E-2	4.968750E-5	-2.574038E-2	2.475525E-2
8.800000E-5	-1.008625E-2	-1.017813E-2	9.187500E-5	-2.574525E-2	2.474100E-2
8.816000E-5	-1.017975E-2	-9.984625E-3	-1.951250E-4	-2.573612E-2	2.473138E-2
8.832000E-5	-1.010981E-2	-1.016494E-2	5.512500E-5	-2.573525E-2	2.474875E-2
8.848000E-5	-1.003538E-2	-1.000000E-2	-3.537500E-5	-2.574237E-2	2.474788E-2
8.864000E-5	-1.000575E-2	-1.009613E-2	9.037500E-5	-2.574800E-2	2.473663E-2
8.880000E-5	-9.983250E-3	-9.924375E-3	-5.887500E-5	-2.573687E-2	2.473775E-2
8.896000E-5	-9.895437E-3	-9.958000E-3	6.256250E-5	-2.572813E-2	2.474925E-2
8.912000E-5	-9.808875E-3	-9.760188E-3	-4.868750E-5	-2.575263E-2	2.474575E-2
8.928000E-5	-9.801187E-3	-9.678937E-3	-1.222500E-4	-2.574425E-2	2.473325E-2
8.944000E-5	-9.784250E-3	-9.844563E-3	6.031250E-5	-2.574200E-2	2.473675E-2
8.960000E-5	-9.619500E-3	-9.645063E-3	2.556250E-5	-2.573400E-2	2.472388E-2
8.976000E-5	-9.685625E-3	-9.783187E-3	9.756250E-5	-2.573750E-2	2.473062E-2
8.992000E-5	-9.652250E-3	-9.573750E-3	-7.850000E-5	-2.573925E-2	2.473175E-2
9.008000E-5	-9.398188E-3	-9.614750E-3	2.165625E-4	-2.574575E-2	2.472450E-2
9.024000E-5	-9.540875E-3	-9.532000E-3	-8.875000E-6	-2.575150E-2	2.473538E-2
9.040000E-5	-9.460563E-3	-9.389812E-3	-7.075000E-5	-2.574000E-2	2.472563E-2
9.056000E-5	-9.484875E-3	-9.503500E-3	1.862500E-5	-2.576175E-2	2.473750E-2
9.072000E-5	-9.216500E-3	-9.331312E-3	1.148125E-4	-2.576037E-2	2.471563E-2
9.088000E-5	-9.339250E-3	-9.265000E-3	-7.425000E-5	-2.575337E-2	2.472225E-2
9.104000E-5	-9.261687E-3	-9.349062E-3	8.737500E-5	-2.573737E-2	2.472050E-2
9.120000E-5	-9.129063E-3	-9.150563E-3	2.150000E-5	-2.575488E-2	2.471100E-2
9.136000E-5	-9.180313E-3	-9.098313E-3	-8.200000E-5	-2.575713E-2	2.473000E-2
9.152000E-5	-9.157312E-3	-9.044625E-3	-1.126875E-4	-2.574400E-2	2.471463E-2
9.168000E-5	-9.073500E-3	-9.115125E-3	4.162500E-5	-2.575625E-2	2.472313E-2
9.184000E-5	-9.043750E-3	-9.102375E-3	5.862500E-5	-2.575300E-2	2.471963E-2
9.200000E-5	-9.092875E-3	-8.963437E-3	-1.294375E-4	-2.574838E-2	2.471388E-2
9.216000E-5	-8.837500E-3	-8.916937E-3	7.943750E-5	-2.573513E-2	2.471362E-2
9.232000E-5	-8.782875E-3	-8.866250E-3	8.337500E-5	-2.574900E-2	2.472563E-2
9.248000E-5	-8.754500E-3	-8.837750E-3	8.325000E-5	-2.576438E-2	2.471788E-2
9.264000E-5	-8.803250E-3	-8.868625E-3	6.537500E-5	-2.573950E-2	2.471488E-2
9.280000E-5	-8.715562E-3	-8.634813E-3	-8.075000E-5	-2.574925E-2	2.472075E-2
9.296000E-5	-8.780250E-3	-8.705750E-3	-7.450000E-5	-2.575225E-2	2.472737E-2
9.312000E-5	-8.685688E-3	-8.718750E-3	3.306250E-5	-2.575700E-2	2.470900E-2
9.328000E-5	-8.537312E-3	-8.577688E-3	4.037500E-5	-2.576038E-2	2.472250E-2
9.344000E-5	-8.573375E-3	-8.537125E-3	-3.625000E-5	-2.576675E-2	2.471037E-2
9.360000E-5	-8.570250E-3	-8.644000E-3	7.375000E-5	-2.575125E-2	2.472000E-2
9.376000E-5	-8.421500E-3	-8.363000E-3	-5.850000E-5	-2.576925E-2	2.470862E-2
9.392000E-5	-8.288375E-3	-8.499563E-3	2.111875E-4	-2.575413E-2	2.471325E-2
9.408000E-5	-8.290437E-3	-8.311875E-3	2.143750E-5	-2.575338E-2	2.470450E-2
9.424000E-5	-8.336750E-3	-8.296500E-3	-4.025000E-5	-2.576038E-2	2.471775E-2
9.440000E-5	-8.278938E-3	-8.292375E-3	1.343750E-5	-2.575162E-2	2.471375E-2
9.456000E-5	-8.249812E-3	-8.234750E-3	-1.506250E-5	-2.575487E-2	2.471188E-2
9.472000E-5	-8.161437E-3	-8.128250E-3	-3.318750E-5	-2.575463E-2	2.471425E-2
9.488000E-5	-8.048688E-3	-8.153438E-3	1.047500E-4	-2.575475E-2	2.470488E-2
9.504000E-5	-8.149750E-3	-7.988750E-3	-1.610000E-4	-2.574600E-2	2.470463E-2
9.520000E-5	-7.947312E-3	-8.058188E-3	1.108750E-4	-2.576137E-2	2.470875E-2
9.536000E-5	-7.950125E-3	-7.936312E-3	-1.381250E-5	-2.576187E-2	2.470500E-2
9.552000E-5	-7.845438E-3	-7.881000E-3	3.556250E-5	-2.575400E-2	2.470438E-2
9.568000E-5	-7.750000E-3	-8.000125E-3	2.501250E-4	-2.577150E-2	2.470687E-2
9.584000E-5	-7.864062E-3	-7.813375E-3	-5.068750E-5	-2.575100E-2	2.471625E-2
9.600000E-5	-7.797750E-3	-7.842500E-3	4.475000E-5	-2.575650E-2	2.469750E-2
9.616000E-5	-7.735812E-3	-7.788063E-3	5.225000E-5	-2.576688E-2	2.469613E-2
9.632000E-5	-7.587813E-3	-7.665563E-3	7.775000E-5	-2.576087E-2	2.470825E-2
9.648000E-5	-7.630500E-3	-7.560688E-3	-6.981250E-5	-2.575338E-2	2.470488E-2
9.664000E-5	-7.446875E-3	-7.670125E-3	2.232500E-4	-2.575600E-2	2.469787E-2
9.680000E-5	-7.432875E-3	-7.573312E-3	1.404375E-4	-2.574638E-2	2.470813E-2
9.696000E-5	-7.478000E-3	-7.516625E-3	3.862500E-5	-2.575950E-2	2.469650E-2
9.712000E-5	-7.366375E-3	-7.417563E-3	5.118750E-5	-2.576388E-2	2.470338E-2
9.728000E-5	-7.405438E-3	-7.493000E-3	8.756250E-5	-2.575175E-2	2.470238E-2
9.744000E-5	-7.258875E-3	-7.313813E-3	5.493750E-5	-2.575013E-2	2.470750E-2
9.760000E-5	-7.146938E-3	-7.367125E-3	2.201875E-4	-2.577088E-2	2.470187E-2
9.776000E-5	-7.213187E-3	-7.195938E-3	-1.725000E-5	-2.576200E-2	2.469963E-2
9.792000E-5	-7.175188E-3	-7.162875E-3	-1.231250E-5	-2.576025E-2	2.469800E-2
9.808000E-5	-7.200875E-3	-7.000250E-3	-2.006250E-4	-2.576413E-2	2.468900E-2
9.824000E-5	-7.028562E-3	-7.057313E-3	2.875000E-5	-2.577050E-2	2.468763E-2
9.840000E-5	-6.889687E-3	-7.146687E-3	2.570000E-4	-2.576125E-2	2.469575E-2
9.856000E-5	-6.891688E-3	-6.945250E-3	5.356250E-5	-2.576175E-2	2.469487E-2
9.872000E-5	-6.924938E-3	-7.007438E-3	8.250000E-5	-2.576737E-2	2.470237E-2
9.888000E-5	-6.888500E-3	-6.957812E-3	6.931250E-5	-2.576100E-2	2.469463E-2
9.904000E-5	-6.786500E-3	-6.846125E-3	5.962500E-5	-2.575587E-2	2.469213E-2
9.920000E-5	-6.722875E-3	-6.831250E-3	1.083750E-4	-2.575975E-2	2.469738E-2
9.936000E-5	-6.720125E-3	-6.912187E-3	1.920625E-4	-2.576675E-2	2.468500E-2
9.952000E-5	-6.679812E-3	-6.794187E-3	1.143750E-4	-2.575838E-2	2.469350E-2
9.968000E-5	-6.541687E-3	-6.618063E-3	7.637500E-5	-2.576863E-2	2.470175E-2
9.984000E-5	-6.668437E-3	-6.606187E-3	-6.225000E-5	-2.576600E-2	2.469950E-2
1.000000E-4	-6.568563E-3	-6.466000E-3	-1.025625E-4	-2.575512E-2	2.469087E-2
1.001600E-4	-6.349125E-3	-6.426063E-3	7.693750E-5	-2.575737E-2	2.469600E-2
1.003200E-4	-6.530188E-3	-6.446250E-3	-8.393750E-5	-2.575225E-2	2.470113E-2
1.004800E-4	-6.392063E-3	-6.262500E-3	-1.295625E-4	-2.576488E-2	2.469150E-2
1.006400E-4	-6.271375E-3	-6.435563E-3	1.641875E-4	-2.576588E-2	2.468212E-2
1.008000E-4	-6.299625E-3	-6.298125E-3	-1.500000E-6	-2.574800E-2	2.469025E-2
1.009600E-4	-6.296063E-3	-6.320188E-3	2.412500E-5	-2.577825E-2	2.468988E-2
1.011200E-4	-6.212062E-3	-6.169625E-3	-4.243750E-5	-2.575250E-2	2.468888E-2
1.012800E-4	-6.225875E-3	-6.190000E-3	-3.587500E-5	-2.576663E-2	2.469113E-2
1.014400E-4	-6.083313E-3	-6.073688E-3	-9.625000E-6	-2.576463E-2	2.468388E-2
1.016000E-4	-6.120625E-3	-6.175812E-3	5.518750E-5	-2.576250E-2	2.468237E-2
1.017600E-4	-6.029063E-3	-6.120438E-3	9.137500E-5	-2.577388E-2	2.469875E-2
1.019200E-4	-6.001688E-3	-6.035500E-3	3.381250E-5	-2.576275E-2	2.468838E-2
1.020800E-4	-5.935125E-3	-5.920750E-3	-1.437500E-5	-2.576800E-2	2.468325E-2
1.022400E-4	-5.758563E-3	-5.945375E-3	1.868125E-4	-2.576075E-2	2.469038E-2
1.024000E-4	-5.854750E-3	-5.844250E-3	-1.050000E-5	-2.576500E-2	2.468275E-2
1.025600E-4	-5.665687E-3	-5.902312E-3	2.366250E-4	-2.575750E-2	2.468625E-2
1.027200E-4	-5.708750E-3	-5.801250E-3	9.250000E-5	-2.576550E-2	2.468650E-2
1.028800E-4	-5.719375E-3	-5.614937E-3	-1.044375E-4	-2.575988E-2	2.469187E-2
1.030400E-4	-5.620812E-3	-5.694000E-3	7.318750E-5	-2.575263E-2	2.469812E-2
1.032000E-4	-5.571438E-3	-5.597000E-3	2.556250E-5	-2.576862E-2	2.468975E-2
1.033600E-4	-5.659875E-3	-5.573563E-3	-8.631250E-5	-2.576225E-2	2.468638E-2
1.035200E-4	-5.567313E-3	-5.668062E-3	1.007500E-4	-2.575312E-2	2.468200E-2
1.036800E-4	-5.430250E-3	-5.448750E-3	1.850000E-5	-2.576763E-2	2.467663E-2
1.038400E-4	-5.310813E-3	-5.401625E-3	9.081250E-5	-2.577025E-2	2.468575E-2
1.040000E-4	-5.323937E-3	-5.432688E-3	1.087500E-4	-2.576775E-2	2.467437E-2
1.041600E-4	-5.287750E-3	-5.393938E-3	1.061875E-4	-2.577650E-2	2.468150E-2
1.043200E-4	-5.311625E-3	-5.307875E-3	-3.750000E-6	-2.576600E-2	2.469088E-2
1.044800E-4	-5.310438E-3	-5.224125E-3	-8.631250E-5	-2.576187E-2	2.467450E-2
1.046400E-4	-5.245688E-3	-5.225125E-3	-2.056250E-5	-2.577300E-2	2.468350E-2
1.048000E-4	-5.119000E-3	-5.198312E-3	7.931250E-5	-2.578050E-2	2.469175E-2
1.049600E-4	-5.045000E-3	-5.137438E-3	9.243750E-5	-2.575800E-2	2.469113E-2
1.051200E-4	-5.005687E-3	-5.105563E-3	9.987500E-5	-2.577325E-2	2.468212E-2
1.052800E-4	-5.048250E-3	-4.972375E-3	-7.587500E-5	-2.575525E-2	2.468187E-2
1.054400E-4	-4.950813E-3	-4.990125E-3	3.931250E-5	-2.577175E-2	2.467425E-2
1.056000E-4	-4.953125E-3	-5.042312E-3	8.918750E-5	-2.575900E-2	2.468175E-2
1.057600E-4	-4.968375E-3	-4.893000E-3	-7.537500E-5	-2.576725E-2	2.466963E-2
1.059200E-4	-4.870625E-3	-4.825250E-3	-4.537500E-5	-2.576087E-2	2.467825E-2
1.060800E-4	-4.744750E-3	-4.821312E-3	7.656250E-5	-2.576862E-2	2.468038E-2
1.062400E-4	-4.717812E-3	-4.821250E-3	1.034375E-4	-2.576175E-2	2.467675E-2
1.064000E-4	-4.706000E-3	-4.689438E-3	-1.656250E-5	-2.575900E-2	2.467888E-2
1.065600E-4	-4.592813E-3	-4.732187E-3	1.393750E-4	-2.576587E-2	2.467312E-2
1.067200E-4	-4.563125E-3	-4.569875E-3	6.750000E-6	-2.576975E-2	2.467275E-2
1.068800E-4	-4.490625E-3	-4.605375E-3	1.147500E-4	-2.575700E-2	2.468088E-2
1.070400E-4	-4.481750E-3	-4.509375E-3	2.762500E-5	-2.576338E-2	2.466588E-2
1.072000E-4	-4.436625E-3	-4.345687E-3	-9.093750E-5	-2.576200E-2	2.467188E-2
1.073600E-4	-4.539250E-3	-4.442750E-3	-9.650000E-5	-2.575875E-2	2.467413E-2
1.075200E-4	-4.355000E-3	-4.495875E-3	1.408750E-4	-2.576263E-2	2.467100E-2
1.076800E-4	-4.448438E-3	-4.319438E-3	-1.290000E-4	-2.576412E-2	2.467400E-2
1.078400E-4	-4.271812E-3	-4.353812E-3	8.200000E-5	-2.576775E-2	2.467588E-2
1.080000E-4	-4.386062E-3	-4.337750E-3	-4.831250E-5	-2.576950E-2	2.466337E-2
1.081600E-4	-4.208562E-3	-4.230875E-3	2.231250E-5	-2.576763E-2	2.466362E-2
1.083200E-4	-4.243125E-3	-4.241625E-3	-1.500000E-6	-2.576625E-2	2.467888E-2
1.084800E-4	-4.090688E-3	-4.142313E-3	5.162500E-5	-2.576363E-2	2.466850E-2
1.086400E-4	-4.219688E-3	-4.115938E-3	-1.037500E-4	-2.576963E-2	2.467413E-2
1.088000E-4	-3.994563E-3	-4.050750E-3	5.618750E-5	-2.575125E-2	2.466200E-2
1.089600E-4	-4.007125E-3	-4.076500E-3	6.937500E-5	-2.577425E-2	2.466125E-2
1.091200E-4	-4.041875E-3	-4.082937E-3	4.106250E-5	-2.576613E-2	2.467225E-2
1.092800E-4	-4.013750E-3	-3.947125E-3	-6.662500E-5	-2.576450E-2	2.466438E-2
1.094400E-4	-3.853875E-3	-3.832875E-3	-2.100000E-5	-2.577388E-2	2.467237E-2
1.096000E-4	-3.907188E-3	-3.939125E-3	3.193750E-5	-2.576362E-2	2.465775E-2
1.097600E-4	-3.845750E-3	-3.890313E-3	4.456250E-5	-2.576637E-2	2.465813E-2
1.099200E-4	-3.817875E-3	-3.864875E-3	4.700000E-5	-2.576738E-2	2.465975E-2
1.100800E-4	-3.792750E-3	-3.724313E-3	-6.843750E-5	-2.576938E-2	2.467700E-2
1.102400E-4	-3.698375E-3	-3.667937E-3	-3.043750E-5	-2.577425E-2	2.466313E-2
1.104000E-4	-3.710187E-3	-3.705938E-3	-4.250000E-6	-2.577263E-2	2.466788E-2
1.105600E-4	-3.676187E-3	-3.620875E-3	-5.531250E-5	-2.576037E-2	2.467850E-2
1.107200E-4	-3.597625E-3	-3.605438E-3	7.812500E-6	-2.577175E-2	2.465350E-2
1.108800E-4	-3.556375E-3	-3.709250E-3	1.528750E-4	-2.576800E-2	2.467625E-2
1.110400E-4	-3.596625E-3	-3.587500E-3	-9.125000E-6	-2.576150E-2	2.466587E-2
1.112000E-4	-3.417313E-3	-3.486187E-3	6.887500E-5	-2.577287E-2	2.466075E-2
1.113600E-4	-3.453375E-3	-3.505688E-3	5.231250E-5	-2.576513E-2	2.467275E-2
1.115200E-4	-3.461250E-3	-3.536563E-3	7.531250E-5	-2.576862E-2	2.467225E-2
1.116800E-4	-3.412000E-3	-3.406062E-3	-5.937500E-6	-2.576913E-2	2.466275E-2
1.118400E-4	-3.256875E-3	-3.378437E-3	1.215625E-4	-2.577700E-2	2.466350E-2
1.120000E-4	-3.216125E-3	-3.426250E-3	2.101250E-4	-2.575013E-2	2.466362E-2
1.121600E-4	-3.256375E-3	-3.271000E-3	1.462500E-5	-2.577612E-2	2.466712E-2
1.123200E-4	-3.134938E-3	-3.276875E-3	1.419375E-4	-2.576950E-2	2.467250E-2
1.124800E-4	-3.138188E-3	-3.173437E-3	3.525000E-5	-2.575662E-2	2.465338E-2
1.126400E-4	-3.110250E-3	-3.211750E-3	1.015000E-4	-2.577812E-2	2.466613E-2
1.128000E-4	-3.177625E-3	-3.196375E-3	1.875000E-5	-2.577050E-2	2.467575E-2
1.129600E-4	-3.070437E-3	-3.032688E-3	-3.775000E-5	-2.575925E-2	2.466200E-2
1.131200E-4	-3.096625E-3	-3.086937E-3	-9.687500E-6	-2.576525E-2	2.466863E-2
1.132800E-4	-2.959688E-3	-2.988125E-3	2.843750E-5	-2.577000E-2	2.465875E-2
1.134400E-4	-3.042562E-3	-2.950125E-3	-9.243750E-5	-2.576200E-2	2.465888E-2
1.136000E-4	-3.048812E-3	-2.979125E-3	-6.968750E-5	-2.576738E-2	2.465400E-2
1.137600E-4	-2.896312E-3	-2.875938E-3	-2.037500E-5	-2.575475E-2	2.465500E-2
1.139200E-4	-2.731062E-3	-2.817813E-3	8.675000E-5	-2.576300E-2	2.465763E-2
1.140800E-4	-2.871875E-3	-2.814375E-3	-5.750000E-5	-2.577663E-2	2.465788E-2
1.142400E-4	-2.810750E-3	-2.806938E-3	-3.812500E-6	-2.576363E-2	2.465425E-2
1.144000E-4	-2.716813E-3	-2.847813E-3	1.310000E-4	-2.577375E-2	2.464288E-2
1.145600E-4	-2.756375E-3	-2.695125E-3	-6.125000E-5	-2.577438E-2	2.464875E-2
1.147200E-4	-2.692500E-3	-2.762188E-3	6.968750E-5	-2.576300E-2	2.465000E-2
1.148800E-4	-2.725000E-3	-2.733937E-3	8.937500E-6	-2.577137E-2	2.466350E-2
1.150400E-4	-2.629687E-3	-2.665438E-3	3.575000E-5	-2.577088E-2	2.465112E-2
1.152000E-4	-2.582438E-3	-2.636937E-3	5.450000E-5	-2.575675E-2	2.466738E-2
1.153600E-4	-2.657750E-3	-2.618250E-3	-3.950000E-5	-2.575350E-2	2.465788E-2
1.155200E-4	-2.522812E-3	-2.600375E-3	7.756250E-5	-2.577463E-2	2.464875E-2
1.156800E-4	-2.510875E-3	-2.677375E-3	1.665000E-4	-2.577062E-2	2.465862E-2
1.158400E-4	-2.557187E-3	-2.458063E-3	-9.912500E-5	-2.576150E-2	2.464975E-2
1.160000E-4	-2.476750E-3	-2.406188E-3	-7.056250E-5	-2.577088E-2	2.464912E-2
1.161600E-4	-2.440500E-3	-2.429000E-3	-1.150000E-5	-2.576875E-2	2.465663E-2
1.163200E-4	-2.370688E-3	-2.425250E-3	5.456250E-5	-2.576550E-2	2.464775E-2
1.164800E-4	-2.344313E-3	-2.397438E-3	5.312500E-5	-2.576312E-2	2.465250E-2
1.166400E-4	-2.266812E-3	-2.303250E-3	3.643750E-5	-2.576988E-2	2.464725E-2
1.168000E-4	-2.341375E-3	-2.290000E-3	-5.137500E-5	-2.577075E-2	2.464150E-2
1.169600E-4	-2.348375E-3	-2.405562E-3	5.718750E-5	-2.576900E-2	2.465513E-2
1.171200E-4	-2.321438E-3	-2.280312E-3	-4.112500E-5	-2.576325E-2	2.464138E-2
1.172800E-4	-2.182625E-3	-2.279375E-3	9.675000E-5	-2.576475E-2	2.464263E-2
1.174400E-4	-2.088875E-3	-2.184750E-3	9.587500E-5	-2.576450E-2	2.463788E-2
1.176000E-4	-2.172000E-3	-2.308062E-3	1.360625E-4	-2.576312E-2	2.464625E-2
1.177600E-4	-2.151250E-3	-2.134125E-3	-1.712500E-5	-2.577738E-2	2.464763E-2
1.179200E-4	-2.030813E-3	-2.156250E-3	1.254375E-4	-2.578062E-2	2.465263E-2
1.180800E-4	-2.027000E-3	-2.060750E-3	3.375000E-5	-2.575725E-2	2.464288E-2
1.182400E-4	-1.981750E-3	-2.041938E-3	6.018750E-5	-2.576337E-2	2.463775E-2
1.184000E-4	-1.904813E-3	-2.148937E-3	2.441250E-4	-2.577288E-2	2.464288E-2
1.185600E-4	-1.965062E-3	-2.029938E-3	6.487500E-5	-2.577238E-2	2.462875E-2
1.187200E-4	-1.891125E-3	-1.961250E-3	7.012500E-5	-2.578062E-2	2.463963E-2
1.188800E-4	-1.920375E-3	-2.082000E-3	1.616250E-4	-2.576800E-2	2.464425E-2
1.190400E-4	-1.792938E-3	-1.882500E-3	8.956250E-5	-2.577100E-2	2.464675E-2
1.192000E-4	-1.904875E-3	-1.910063E-3	5.187500E-6	-2.576712E-2	2.462913E-2
1.193600E-4	-1.846562E-3	-1.857500E-3	1.093750E-5	-2.577488E-2	2.463700E-2
1.195200E-4	-1.841750E-3	-1.858125E-3	1.637500E-5	-2.577250E-2	2.464525E-2
1.196800E-4	-1.820375E-3	-1.825250E-3	4.875000E-6	-2.577275E-2	2.463375E-2
1.198400E-4	-1.681000E-3	-1.701500E-3	2.050000E-5	-2.577725E-2	2.463813E-2
1.200000E-4	-1.734875E-3	-1.698312E-3	-3.656250E-5	-2.578113E-2	2.463825E-2
1.201600E-4	-1.695250E-3	-1.724875E-3	2.962500E-5	-2.575763E-2	2.463250E-2
1.203200E-4	-1.731313E-3	-1.683375E-3	-4.793750E-5	-2.576800E-2	2.464275E-2
1.204800E-4	-1.633188E-3	-1.697250E-3	6.406250E-5	-2.576637E-2	2.462825E-2
1.206400E-4	-1.653125E-3	-1.711875E-3	5.875000E-5	-2.576588E-2	2.462625E-2
1.208000E-4	-1.584938E-3	-1.619875E-3	3.493750E-5	-2.578088E-2	2.463125E-2
1.209600E-4	-1.566875E-3	-1.581500E-3	1.462500E-5	-2.577538E-2	2.463213E-2
1.211200E-4	-1.576500E-3	-1.589063E-3	1.256250E-5	-2.579050E-2	2.462663E-2
1.212800E-4	-1.578000E-3	-1.548563E-3	-2.943750E-5	-2.578250E-2	2.464687E-2
1.214400E-4	-1.473563E-3	-1.539812E-3	6.625000E-5	-2.577400E-2	2.463488E-2
1.216000E-4	-1.451688E-3	-1.526125E-3	7.443750E-5	-2.577800E-2	2.463875E-2
1.217600E-4	-1.411812E-3	-1.438063E-3	2.625000E-5	-2.578238E-2	2.463262E-2
1.219200E-4	-1.399000E-3	-1.425000E-3	2.600000E-5	-2.577087E-2	2.462300E-2
1.220800E-4	-1.377437E-3	-1.427313E-3	4.987500E-5	-2.576825E-2	2.462850E-2
1.222400E-4	-1.374563E-3	-1.485750E-3	1.111875E-4	-2.577663E-2	2.463438E-2
1.224000E-4	-1.266750E-3	-1.345562E-3	7.881250E-5	-2.577162E-2	2.463138E-2
1.225600E-4	-1.380063E-3	-1.333687E-3	-4.637500E-5	-2.577887E-2	2.463363E-2
1.227200E-4	-1.282688E-3	-1.347625E-3	6.493750E-5	-2.578475E-2	2.462813E-2
1.228800E-4	-1.376875E-3	-1.352250E-3	-2.462500E-5	-2.578550E-2	2.462725E-2
1.230400E-4	-1.275938E-3	-1.333375E-3	5.743750E-5	-2.577688E-2	2.462325E-2
1.232000E-4	-1.239000E-3	-1.260125E-3	2.112500E-5	-2.576888E-2	2.462662E-2
1.233600E-4	-1.205625E-3	-1.282000E-3	7.637500E-5	-2.577938E-2	2.463138E-2
1.235200E-4	-1.218438E-3	-1.358313E-3	1.398750E-4	-2.577325E-2	2.463775E-2
1.236800E-4	-1.260188E-3	-1.144125E-3	-1.160625E-4	-2.576650E-2	2.464312E-2
1.238400E-4	-1.211188E-3	-1.219313E-3	8.125000E-6	-2.577413E-2	2.463050E-2
1.240000E-4	-1.165438E-3	-1.144812E-3	-2.062500E-5	-2.578212E-2	2.462213E-2
1.241600E-4	-1.029312E-3	-1.134250E-3	1.049375E-4	-2.577550E-2	2.462362E-2
1.243200E-4	-1.146813E-3	-1.258500E-3	1.116875E-4	-2.577025E-2	2.462138E-2
1.244800E-4	-1.163813E-3	-1.193875E-3	3.006250E-5	-2.577750E-2	2.461800E-2
1.246400E-4	-1.082000E-3	-1.052188E-3	-2.981250E-5	-2.577162E-2	2.463212E-2
1.248000E-4	-9.771250E-4	-1.115125E-3	1.380000E-4	-2.577250E-2	2.463600E-2
1.249600E-4	-9.808750E-4	-1.101500E-3	1.206250E-4	-2.576875E-2	2.460975E-2
1.251200E-4	-9.946875E-4	-1.048063E-3	5.337500E-5	-2.577312E-2	2.463275E-2
1.252800E-4	-9.613125E-4	-1.044125E-3	8.281250E-5	-2.577113E-2	2.462063E-2
1.254400E-4	-9.289375E-4	-9.696875E-4	4.075000E-5	-2.578000E-2	2.462975E-2
1.256000E-4	-1.060312E-3	-9.571875E-4	-1.031250E-4	-2.577387E-2	2.462588E-2
1.257600E-4	-1.051313E-3	-9.245000E-4	-1.268125E-4	-2.577100E-2	2.461900E-2
1.259200E-4	-8.605000E-4	-9.689375E-4	1.084375E-4	-2.577500E-2	2.462150E-2
1.260800E-4	-9.135625E-4	-8.945000E-4	-1.906250E-5	-2.577912E-2	2.463113E-2
1.262400E-4	-9.781250E-4	-8.393125E-4	-1.388125E-4	-2.577537E-2	2.462138E-2
1.264000E-4	-7.800000E-4	-8.956875E-4	1.156875E-4	-2.577013E-2	2.462763E-2
1.265600E-4	-7.521875E-4	-8.516875E-4	9.950000E-5	-2.576988E-2	2.462350E-2
1.267200E-4	-7.517500E-4	-9.030625E-4	1.513125E-4	-2.576988E-2	2.461863E-2
1.268800E-4	-8.106250E-4	-7.579375E-4	-5.268750E-5	-2.578987E-2	2.462087E-2
1.270400E-4	-7.174375E-4	-8.402500E-4	1.228125E-4	-2.577963E-2	2.461188E-2
1.272000E-4	-8.103125E-4	-8.825000E-4	7.218750E-5	-2.578087E-2	2.461525E-2
1.273600E-4	-8.359375E-4	-7.974375E-4	-3.850000E-5	-2.577388E-2	2.461150E-2
1.275200E-4	-8.673125E-4	-7.353125E-4	-1.320000E-4	-2.577688E-2	2.461413E-2
1.276800E-4	-6.795000E-4	-7.891250E-4	1.096250E-4	-2.576413E-2	2.462137E-2
1.278400E-4	-6.748125E-4	-7.475000E-4	7.268750E-5	-2.578162E-2	2.461663E-2
1.280000E-4	-7.873750E-4	-7.058125E-4	-8.156250E-5	-2.576975E-2	2.461025E-2
1.281600E-4	-6.415625E-4	-7.848750E-4	1.433125E-4	-2.578088E-2	2.460688E-2
1.283200E-4	-6.900000E-4	-6.814375E-4	-8.562500E-6	-2.577775E-2	2.461700E-2
1.284800E-4	-6.750625E-4	-6.852500E-4	1.018750E-5	-2.578087E-2	2.461925E-2
1.286400E-4	-5.541875E-4	-5.435000E-4	-1.068750E-5	-2.578275E-2	2.460513E-2
1.288000E-4	-7.011875E-4	-6.300625E-4	-7.112500E-5	-2.577612E-2	2.462200E-2
1.289600E-4	-5.820000E-4	-7.396250E-4	1.576250E-4	-2.577963E-2	2.460287E-2
1.291200E-4	-6.080625E-4	-7.066250E-4	9.856250E-5	-2.578088E-2	2.462012E-2
1.292800E-4	-6.646250E-4	-6.230625E-4	-4.156250E-5	-2.578213E-2	2.461263E-2
1.294400E-4	-5.886250E-4	-5.728125E-4	-1.581250E-5	-2.577088E-2	2.461075E-2
1.296000E-4	-6.683750E-4	-4.818750E-4	-1.865000E-4	-2.578275E-2	2.461100E-2
1.297600E-4	-6.182500E-4	-6.337500E-4	1.550000E-5	-2.578262E-2	2.462288E-2
1.299200E-4	-3.492500E-4	-6.126875E-4	2.634375E-4	-2.578012E-2	2.461787E-2
1.300800E-4	-5.433125E-4	-5.500625E-4	6.750000E-6	-2.577850E-2	2.461550E-2
1.302400E-4	-4.811250E-4	-5.303125E-4	4.918750E-5	-2.578888E-2	2.461162E-2
1.304000E-4	-3.866875E-4	-4.413125E-4	5.462500E-5	-2.577775E-2	2.459412E-2
1.305600E-4	-4.270000E-4	-4.173125E-4	-9.687500E-6	-2.577000E-2	2.460775E-2
1.307200E-4	-4.644375E-4	-4.887500E-4	2.431250E-5	-2.578000E-2	2.461500E-2
1.308800E-4	-3.929375E-4	-3.722500E-4	-2.068750E-5	-2.578513E-2	2.461150E-2
1.310400E-4	-4.443125E-4	-5.113750E-4	6.706250E-5	-2.578588E-2	2.461550E-2
1.312000E-4	-3.408750E-4	-4.124375E-4	7.156250E-5	-2.578100E-2	2.461488E-2
1.313600E-4	-2.809375E-4	-4.090625E-4	1.281250E-4	-2.578100E-2	2.459837E-2
1.315200E-4	-4.091250E-4	-4.660000E-4	5.687500E-5	-2.577125E-2	2.460500E-2
1.316800E-4	-3.605625E-4	-2.793125E-4	-8.125000E-5	-2.577500E-2	2.460713E-2
1.318400E-4	-4.233750E-4	-4.868125E-4	6.343750E-5	-2.578012E-2	2.461138E-2
1.320000E-4	-3.686250E-4	-4.146875E-4	4.606250E-5	-2.577975E-2	2.461662E-2
1.321600E-4	-4.234375E-4	-3.755000E-4	-4.793750E-5	-2.577488E-2	2.461612E-2
1.323200E-4	-4.075000E-4	-2.358125E-4	-1.716875E-4	-2.577688E-2	2.460225E-2
1.324800E-4	-2.943750E-4	-3.295625E-4	3.518750E-5	-2.578275E-2	2.460438E-2
1.326400E-4	-3.511875E-4	-3.255625E-4	-2.562500E-5	-2.578512E-2	2.460025E-2
1.328000E-4	-1.866250E-4	-2.814375E-4	9.481250E-5	-2.577762E-2	2.460288E-2
1.329600E-4	-3.225000E-4	-2.786250E-4	-4.387500E-5	-2.576363E-2	2.459987E-2
1.331200E-4	-2.278750E-4	-2.287500E-4	8.750000E-7	-2.577737E-2	2.459350E-2
1.332800E-4	-2.509375E-4	-2.221875E-4	-2.875000E-5	-2.577013E-2	2.460575E-2
1.334400E-4	-2.161250E-4	-2.826250E-4	6.650000E-5	-2.578163E-2	2.460225E-2
1.336000E-4	-2.353125E-4	-2.941875E-4	5.887500E-5	-2.577350E-2	2.461175E-2
1.337600E-4	-2.013750E-4	-1.598750E-4	-4.150000E-5	-2.576162E-2	2.460300E-2
1.339200E-4	-1.442500E-4	-1.644375E-4	2.018750E-5	-2.577888E-2	2.461475E-2
1.340800E-4	-2.040625E-4	-1.647500E-4	-3.931250E-5	-2.576850E-2	2.459663E-2
1.342400E-4	-2.206875E-4	-1.490625E-4	-7.162500E-5	-2.577175E-2	2.459450E-2
1.344000E-4	-2.476250E-4	-1.648750E-4	-8.275000E-5	-2.577600E-2	2.459475E-2
1.345600E-4	-5.700000E-5	-1.396250E-4	8.262500E-5	-2.578275E-2	2.460300E-2
1.347200E-4	-1.445000E-4	-1.750625E-4	3.056250E-5	-2.578275E-2	2.459550E-2
1.348800E-4	-2.918750E-5	-1.592500E-4	1.300625E-4	-2.577788E-2	2.459375E-2
1.350400E-4	-1.465625E-4	-2.662500E-5	-1.199375E-4	-2.578813E-2	2.459938E-2
1.352000E-4	-2.135625E-4	-1.245000E-4	-8.906250E-5	-2.577500E-2	2.458763E-2
1.353600E-4	-1.056250E-4	-1.496250E-4	4.400000E-5	-2.578487E-2	2.458425E-2
1.355200E-4	-7.606250E-5	-1.473125E-4	7.125000E-5	-2.578875E-2	2.459100E-2
1.356800E-4	-5.862500E-5	-1.681250E-4	1.095000E-4	-2.578075E-2	2.458725E-2
1.358400E-4	-1.477500E-4	-5.687500E-6	-1.420625E-4	-2.577213E-2	2.459662E-2
1.360000E-4	-8.400000E-5	-9.318750E-5	9.187500E-6	-2.578113E-2	2.458450E-2
1.361600E-4	-1.108125E-4	9.375000E-6	-1.201875E-4	-2.577137E-2	2.459288E-2
1.363200E-4	4.300000E-5	-1.212500E-4	1.642500E-4	-2.577875E-2	2.458788E-2
1.364800E-4	6.250000E-7	-8.375000E-6	9.000000E-6	-2.577800E-2	2.458800E-2
1.366400E-4	-1.837500E-5	-1.229375E-4	1.045625E-4	-2.577462E-2	2.458388E-2
1.368000E-4	2.500000E-6	-1.878750E-4	1.903750E-4	-2.576225E-2	2.459763E-2
1.369600E-4	1.906250E-5	-4.668750E-5	6.575000E-5	-2.577912E-2	2.457963E-2
1.371200E-4	-2.500000E-6	3.056250E-5	-3.306250E-5	-2.578762E-2	2.458138E-2
1.372800E-4	1.262500E-5	-2.200000E-5	3.462500E-5	-2.577812E-2	2.458788E-2
1.374400E-4	3.012500E-5	-2.843750E-5	5.856250E-5	-2.577450E-2	2.459450E-2
1.376000E-4	5.937500E-6	1.718750E-5	-1.125000E-5	-2.578512E-2	2.459612E-2
1.377600E-4	-5.275000E-5	-9.437500E-6	-4.331250E-5	-2.577475E-2	2.458100E-2
1.379200E-4	-7.087500E-5	-1.078750E-4	3.700000E-5	-2.577750E-2	2.458812E-2
1.380800E-4	3.025000E-5	2.131250E-5	8.937500E-6	-2.577450E-2	2.458462E-2
1.382400E-4	7.381250E-5	8.768750E-5	-1.387500E-5	-2.577100E-2	2.458300E-2
1.384000E-4	8.237500E-5	5.475000E-5	2.762500E-5	-2.577925E-2	2.459825E-2
1.385600E-4	7.850000E-5	-6.500000E-6	8.500000E-5	-2.576762E-2	2.458200E-2
1.387200E-4	4.550000E-5	1.333125E-4	-8.781250E-5	-2.577775E-2	2.458875E-2
1.388800E-4	1.220625E-4	8.606250E-5	3.600000E-5	-2.577988E-2	2.457038E-2
1.390400E-4	1.270625E-4	-3.175000E-5	1.588125E-4	-2.576925E-2	2.458925E-2
1.392000E-4	1.869375E-4	7.818750E-5	1.087500E-4	-2.577175E-2	2.458650E-2
1.393600E-4	4.750000E-5	3.500000E-5	1.250000E-5	-2.577550E-2	2.458212E-2
1.395200E-4	9.668750E-5	-6.506250E-5	1.617500E-4	-2.577975E-2	2.458225E-2
1.396800E-4	1.088750E-4	2.612500E-5	8.275000E-5	-2.576925E-2	2.458850E-2
1.398400E-4	7.643750E-5	8.225000E-5	-5.812500E-6	-2.578800E-2	2.457588E-2
1.400000E-4	2.090625E-4	8.500000E-6	2.005625E-4	-2.577263E-2	2.457925E-2
1.401600E-4	7.468750E-5	1.252500E-4	-5.056250E-5	-2.578063E-2	2.457150E-2
1.403200E-4	1.259375E-4	1.640000E-4	-3.806250E-5	-2.577513E-2	2.457650E-2
1.404800E-4	1.637500E-4	8.625000E-5	7.750000E-5	-2.576950E-2	2.458962E-2
1.406400E-4	1.361250E-4	2.235625E-4	-8.743750E-5	-2.577575E-2	2.458675E-2
1.408000E-4	2.329375E-4	1.606250E-4	7.231250E-5	-2.577600E-2	2.458150E-2
1.409600E-4	1.753750E-4	2.256875E-4	-5.031250E-5	-2.577338E-2	2.458350E-2
1.411200E-4	1.989375E-4	2.896875E-4	-9.075000E-5	-2.577750E-2	2.457675E-2
1.412800E-4	2.075000E-4	2.356875E-4	-2.818750E-5	-2.576975E-2	2.457537E-2
1.414400E-4	2.215625E-4	2.634375E-4	-4.187500E-5	-2.576437E-2	2.457800E-2
1.416000E-4	1.354375E-4	2.745000E-4	-1.390625E-4	-2.577238E-2	2.457187E-2
1.417600E-4	1.875000E-4	1.681250E-4	1.937500E-5	-2.576938E-2	2.458813E-2
1.419200E-4	3.043125E-4	2.480625E-4	5.625000E-5	-2.577613E-2	2.457913E-2
1.420800E-4	1.719375E-4	1.508125E-4	2.112500E-5	-2.577887E-2	2.458150E-2
1.422400E-4	3.600625E-4	2.460625E-4	1.140000E-4	-2.577712E-2	2.457725E-2
1.424000E-4	1.919375E-4	2.591875E-4	-6.725000E-5	-2.577163E-2	2.458487E-2
1.425600E-4	2.437500E-4	2.557500E-4	-1.200000E-5	-2.578150E-2	2.457763E-2
1.427200E-4	2.436250E-4	1.021875E-4	1.414375E-4	-2.577900E-2	2.456688E-2
1.428800E-4	3.068750E-4	2.278750E-4	7.900000E-5	-2.577675E-2	2.457338E-2
1.430400E-4	3.463125E-4	3.643750E-4	-1.806250E-5	-2.577863E-2	2.458113E-2
1.432000E-4	2.458125E-4	1.980000E-4	4.781250E-5	-2.578488E-2	2.458000E-2
1.433600E-4	2.693125E-4	2.115625E-4	5.775000E-5	-2.577063E-2	2.457725E-2
1.435200E-4	2.990625E-4	2.621250E-4	3.693750E-5	-2.579463E-2	2.457913E-2
1.436800E-4	3.060000E-4	2.842500E-4	2.175000E-5	-2.578075E-2	2.458400E-2
1.438400E-4	3.315625E-4	3.263750E-4	5.187500E-6	-2.579213E-2	2.458162E-2
1.440000E-4	3.181250E-4	2.675625E-4	5.056250E-5	-2.578363E-2	2.457612E-2
1.441600E-4	1.895000E-4	3.208125E-4	-1.313125E-4	-2.577000E-2	2.457775E-2
1.443200E-4	3.260625E-4	3.038750E-4	2.218750E-5	-2.578337E-2	2.457600E-2
1.444800E-4	2.604375E-4	2.503750E-4	1.006250E-5	-2.577463E-2	2.458125E-2
1.446400E-4	3.176250E-4	2.938125E-4	2.381250E-5	-2.577512E-2	2.458087E-2
1.448000E-4	3.271250E-4	3.071250E-4	2.000000E-5	-2.577788E-2	2.457600E-2
1.449600E-4	3.457500E-4	3.733125E-4	-2.756250E-5	-2.577813E-2	2.457850E-2
1.451200E-4	3.887500E-4	2.906250E-4	9.812500E-5	-2.577825E-2	2.456900E-2
1.452800E-4	2.738125E-4	2.165625E-4	5.725000E-5	-2.578613E-2	2.458325E-2
1.454400E-4	3.291250E-4	3.111250E-4	1.800000E-5	-2.579562E-2	2.456675E-2
1.456000E-4	3.378125E-4	4.116875E-4	-7.387500E-5	-2.577812E-2	2.457862E-2
1.457600E-4	3.338125E-4	3.756875E-4	-4.187500E-5	-2.578262E-2	2.457613E-2
1.459200E-4	2.650625E-4	3.473125E-4	-8.225000E-5	-2.578188E-2	2.457850E-2
1.460800E-4	3.341875E-4	3.407500E-4	-6.562500E-6	-2.577513E-2	2.457800E-2
1.462400E-4	2.802500E-4	2.971875E-4	-1.693750E-5	-2.578250E-2	2.456938E-2
1.464000E-4	3.076250E-4	4.963750E-4	-1.887500E-4	-2.578237E-2	2.457675E-2
1.465600E-4	4.008750E-4	2.500625E-4	1.508125E-4	-2.578487E-2	2.457663E-2
1.467200E-4	3.941250E-4	3.620625E-4	3.206250E-5	-2.577600E-2	2.457263E-2
1.468800E-4	4.090625E-4	3.280625E-4	8.100000E-5	-2.577000E-2	2.457625E-2
1.470400E-4	3.156250E-4	3.283125E-4	-1.268750E-5	-2.578525E-2	2.457475E-2
1.472000E-4	4.132500E-4	4.216875E-4	-8.437500E-6	-2.578175E-2	2.456425E-2
1.473600E-4	3.929375E-4	3.580000E-4	3.493750E-5	-2.577863E-2	2.457012E-2
1.475200E-4	3.903750E-4	4.909375E-4	-1.005625E-4	-2.576925E-2	2.457088E-2
1.476800E-4	3.314375E-4	3.971250E-4	-6.568750E-5	-2.577387E-2	2.457788E-2
1.478400E-4	3.915000E-4	4.377500E-4	-4.625000E-5	-2.578788E-2	2.456475E-2
1.480000E-4	4.200625E-4	4.253750E-4	-5.312500E-6	-2.578587E-2	2.456225E-2
1.481600E-4	4.703750E-4	4.273125E-4	4.306250E-5	-2.579625E-2	2.458025E-2
1.483200E-4	4.056250E-4	2.720625E-4	1.335625E-4	-2.578613E-2	2.456487E-2
1.484800E-4	4.114375E-4	4.049375E-4	6.500000E-6	-2.576725E-2	2.457288E-2
1.486400E-4	2.641250E-4	4.661250E-4	-2.020000E-4	-2.578712E-2	2.457575E-2
1.488000E-4	4.218125E-4	4.825000E-4	-6.068750E-5	-2.578175E-2	2.456788E-2
1.489600E-4	3.987500E-4	3.584375E-4	4.031250E-5	-2.577600E-2	2.458613E-2
1.491200E-4	3.761875E-4	3.528750E-4	2.331250E-5	-2.577600E-2	2.456950E-2
1.492800E-4	3.911250E-4	4.304375E-4	-3.931250E-5	-2.577925E-2	2.456813E-2
1.494400E-4	4.048125E-4	3.808750E-4	2.393750E-5	-2.577925E-2	2.456913E-2
1.496000E-4	4.518125E-4	4.391250E-4	1.268750E-5	-2.577600E-2	2.456275E-2
1.497600E-4	4.151250E-4	3.510625E-4	6.406250E-5	-2.577462E-2	2.456863E-2
1.499200E-4	4.419375E-4	4.269375E-4	1.500000E-5	-2.577912E-2	2.456787E-2
1.500800E-4	3.946875E-4	3.900000E-4	4.687500E-6	-2.577063E-2	2.455437E-2
1.502400E-4	3.866875E-4	4.108125E-4	-2.412500E-5	-2.577937E-2	2.456513E-2
1.504000E-4	4.939375E-4	3.883750E-4	1.055625E-4	-2.577800E-2	2.455600E-2
1.505600E-4	5.484375E-4	5.746875E-4	-2.625000E-5	-2.577912E-2	2.456513E-2
1.507200E-4	4.985000E-4	4.044375E-4	9.406250E-5	-2.576712E-2	2.456712E-2
1.508800E-4	4.313750E-4	3.762500E-4	5.512500E-5	-2.578663E-2	2.455150E-2
1.510400E-4	4.241250E-4	4.694375E-4	-4.531250E-5	-2.578000E-2	2.455663E-2
1.512000E-4	3.526250E-4	3.685625E-4	-1.593750E-5	-2.578850E-2	2.456475E-2
1.513600E-4	5.122500E-4	4.913750E-4	2.087500E-5	-2.577213E-2	2.456450E-2
1.515200E-4	4.060625E-4	3.741250E-4	3.193750E-5	-2.577888E-2	2.456200E-2
1.516800E-4	5.810000E-4	4.875000E-4	9.350000E-5	-2.577612E-2	2.455125E-2
1.518400E-4	5.510000E-4	5.167500E-4	3.425000E-5	-2.577050E-2	2.456062E-2
1.520000E-4	5.230000E-4	4.345000E-4	8.850000E-5	-2.577275E-2	2.456725E-2
1.521600E-4	4.718125E-4	4.625000E-4	9.312500E-6	-2.578212E-2	2.456875E-2
1.523200E-4	6.133750E-4	3.437500E-4	2.696250E-4	-2.578238E-2	2.455875E-2
1.524800E-4	4.398125E-4	4.219375E-4	1.787500E-5	-2.577475E-2	2.456200E-2
1.526400E-4	4.278125E-4	5.117500E-4	-8.393750E-5	-2.577125E-2	2.455937E-2
1.528000E-4	4.605625E-4	4.105000E-4	5.006250E-5	-2.578287E-2	2.454463E-2
1.529600E-4	4.851250E-4	5.809375E-4	-9.581250E-5	-2.577925E-2	2.455975E-2
1.531200E-4	5.608750E-4	5.118125E-4	4.906250E-5	-2.576813E-2	2.455225E-2
1.532800E-4	5.505000E-4	4.500000E-4	1.005000E-4	-2.578413E-2	2.455450E-2
1.534400E-4	2.783125E-4	4.936875E-4	-2.153750E-4	-2.577813E-2	2.455438E-2
1.536000E-4	4.903750E-4	4.806875E-4	9.687500E-6	-2.577462E-2	2.454663E-2
1.537600E-4	3.981875E-4	4.410625E-4	-4.287500E-5	-2.577700E-2	2.456375E-2
1.539200E-4	5.796875E-4	4.323750E-4	1.473125E-4	-2.578350E-2	2.455525E-2
1.540800E-4	5.163125E-4	5.840625E-4	-6.775000E-5	-2.577900E-2	2.456212E-2
1.542400E-4	4.705625E-4	5.863125E-4	-1.157500E-4	-2.578338E-2	2.456687E-2
1.544000E-4	4.161875E-4	5.535000E-4	-1.373125E-4	-2.576837E-2	2.456400E-2
1.545600E-4	4.200000E-4	4.925625E-4	-7.256250E-5	-2.577200E-2	2.455425E-2
1.547200E-4	4.571875E-4	4.330000E-4	2.418750E-5	-2.577562E-2	2.455112E-2
1.548800E-4	3.900625E-4	4.613125E-4	-7.125000E-5	-2.577012E-2	2.455900E-2
1.550400E-4	4.543750E-4	5.649375E-4	-1.105625E-4	-2.577038E-2	2.456463E-2
1.552000E-4	4.881875E-4	6.000000E-4	-1.118125E-4	-2.577438E-2	2.453888E-2
1.553600E-4	4.933125E-4	3.274375E-4	1.658750E-4	-2.577387E-2	2.454813E-2
1.555200E-4	5.419375E-4	4.715000E-4	7.043750E-5	-2.577325E-2	2.454325E-2
1.556800E-4	4.943125E-4	5.024375E-4	-8.125000E-6	-2.577387E-2	2.455437E-2
1.558400E-4	4.463125E-4	3.798750E-4	6.643750E-5	-2.576925E-2	2.454988E-2
1.560000E-4	5.610625E-4	4.513750E-4	1.096875E-4	-2.578487E-2	2.454313E-2
1.561600E-4	5.262500E-4	4.920000E-4	3.425000E-5	-2.576713E-2	2.454813E-2
1.563200E-4	5.889375E-4	4.775000E-4	1.114375E-4	-2.576263E-2	2.455125E-2
1.564800E-4	5.109375E-4	4.783125E-4	3.262500E-5	-2.577162E-2	2.453913E-2
1.566400E-4	4.183750E-4	4.865000E-4	-6.812500E-5	-2.577537E-2	2.454463E-2
1.568000E-4	5.736250E-4	5.201250E-4	5.350000E-5	-2.578725E-2	2.455325E-2
1.569600E-4	4.670625E-4	4.047500E-4	6.231250E-5	-2.575888E-2	2.455500E-2
1.571200E-4	4.703750E-4	4.961875E-4	-2.581250E-5	-2.577875E-2	2.455525E-2
1.572800E-4	5.981875E-4	4.783125E-4	1.198750E-4	-2.577662E-2	2.455475E-2
1.574400E-4	4.933125E-4	5.407500E-4	-4.743750E-5	-2.577400E-2	2.454163E-2
1.576000E-4	4.249375E-4	5.802500E-4	-1.553125E-4	-2.577800E-2	2.454700E-2
1.577600E-4	4.827500E-4	5.306250E-4	-4.787500E-5	-2.577375E-2	2.455087E-2
1.579200E-4	5.189375E-4	5.286875E-4	-9.750000E-6	-2.576450E-2	2.455175E-2
1.580800E-4	5.452500E-4	4.596250E-4	8.562500E-5	-2.575812E-2	2.455150E-2
1.582400E-4	5.603750E-4	5.167500E-4	4.362500E-5	-2.578150E-2	2.454587E-2
1.584000E-4	5.312500E-4	4.927500E-4	3.850000E-5	-2.578175E-2	2.455325E-2
1.585600E-4	4.336250E-4	5.752500E-4	-1.416250E-4	-2.578162E-2	2.453800E-2
1.587200E-4	5.127500E-4	5.061250E-4	6.625000E-6	-2.577550E-2	2.454200E-2
1.588800E-4	5.326250E-4	6.873750E-4	-1.547500E-4	-2.577062E-2	2.455662E-2
1.590400E-4	5.981875E-4	5.591875E-4	3.900000E-5	-2.576838E-2	2.455500E-2
1.592000E-4	5.159375E-4	4.426875E-4	7.325000E-5	-2.576175E-2	2.454175E-2
1.593600E-4	5.331250E-4	4.606875E-4	7.243750E-5	-2.576738E-2	2.453750E-2
1.595200E-4	5.380000E-4	3.885000E-4	1.495000E-4	-2.576500E-2	2.454950E-2
1.596800E-4	6.019375E-4	4.728125E-4	1.291250E-4	-2.578200E-2	2.453875E-2
1.598400E-4	4.595000E-4	5.726875E-4	-1.131875E-4	-2.576400E-2	2.454562E-2
1.600000E-4	6.908125E-4	4.853750E-4	2.054375E-4	-2.577700E-2	2.454750E-2
1.601600E-4	5.923125E-4	5.663750E-4	2.593750E-5	-2.577225E-2	2.454600E-2
1.603200E-4	5.541875E-4	5.081250E-4	4.606250E-5	-2.576500E-2	2.454400E-2
1.604800E-4	6.356875E-4	5.033125E-4	1.323750E-4	-2.577600E-2	2.454500E-2
1.606400E-4	6.127500E-4	4.932500E-4	1.195000E-4	-2.576838E-2	2.453975E-2
1.608000E-4	5.743125E-4	6.331250E-4	-5.881250E-5	-2.576837E-2	2.454025E-2
1.609600E-4	5.435625E-4	5.021875E-4	4.137500E-5	-2.577287E-2	2.454537E-2
1.611200E-4	4.976250E-4	5.279375E-4	-3.031250E-5	-2.577350E-2	2.454713E-2
1.612800E-4	5.430000E-4	5.563125E-4	-1.331250E-5	-2.577325E-2	2.452900E-2
1.614400E-4	5.321250E-4	5.373750E-4	-5.250000E-6	-2.577588E-2	2.454563E-2
1.616000E-4	4.625000E-4	4.785625E-4	-1.606250E-5	-2.577025E-2	2.453425E-2
1.617600E-4	5.091875E-4	5.910625E-4	-8.187500E-5	-2.578088E-2	2.453875E-2
1.619200E-4	5.813125E-4	4.555000E-4	1.258125E-4	-2.577438E-2	2.454087E-2
1.620800E-4	4.266250E-4	5.488750E-4	-1.222500E-4	-2.577625E-2	2.453575E-2
1.622400E-4	6.380000E-4	5.950625E-4	4.293750E-5	-2.576725E-2	2.454613E-2
1.624000E-4	6.738125E-4	5.396875E-4	1.341250E-4	-2.577163E-2	2.454225E-2
1.625600E-4	5.568125E-4	6.829375E-4	-1.261250E-4	-2.577625E-2	2.453788E-2
1.627200E-4	5.176875E-4	6.516875E-4	-1.340000E-4	-2.577288E-2	2.454350E-2
1.628800E-4	6.179375E-4	7.183125E-4	-1.003750E-4	-2.576763E-2	2.453500E-2
1.630400E-4	6.503125E-4	4.788750E-4	1.714375E-4	-2.577225E-2	2.454037E-2
1.632000E-4	6.357500E-4	6.483750E-4	-1.262500E-5	-2.578012E-2	2.454588E-2
1.633600E-4	4.215000E-4	4.938750E-4	-7.237500E-5	-2.576350E-2	2.453162E-2
1.635200E-4	6.723750E-4	5.834375E-4	8.893750E-5	-2.575800E-2	2.454038E-2
1.636800E-4	6.375625E-4	6.033125E-4	3.425000E-5	-2.576938E-2	2.453175E-2
1.638400E-4	6.025625E-4	5.575000E-4	4.506250E-5	-2.578188E-2	2.453600E-2
1.640000E-4	6.380625E-4	5.966875E-4	4.137500E-5	-2.576800E-2	2.452713E-2
1.641600E-4	5.785000E-4	5.953750E-4	-1.687500E-5	-2.578425E-2	2.453475E-2
1.643200E-4	6.060625E-4	4.275000E-4	1.785625E-4	-2.578612E-2	2.453700E-2
1.644800E-4	6.596250E-4	5.111250E-4	1.485000E-4	-2.577550E-2	2.454300E-2
1.646400E-4	5.783750E-4	6.162500E-4	-3.787500E-5	-2.578163E-2	2.453800E-2
1.648000E-4	6.290625E-4	5.550625E-4	7.400000E-5	-2.577363E-2	2.453425E-2
1.649600E-4	5.405000E-4	5.111875E-4	2.931250E-5	-2.577438E-2	2.452625E-2
1.651200E-4	5.496875E-4	5.508750E-4	-1.187500E-6	-2.577738E-2	2.453400E-2
1.652800E-4	4.520000E-4	5.905000E-4	-1.385000E-4	-2.577725E-2	2.453225E-2
1.654400E-4	6.704375E-4	5.318125E-4	1.386250E-4	-2.577212E-2	2.453525E-2
1.656000E-4	6.059375E-4	5.094375E-4	9.650000E-5	-2.577713E-2	2.452663E-2
1.657600E-4	4.496875E-4	5.359375E-4	-8.625000E-5	-2.576988E-2	2.453825E-2
1.659200E-4	6.000000E-4	5.349375E-4	6.506250E-5	-2.577187E-2	2.452363E-2
1.660800E-4	4.670625E-4	5.176875E-4	-5.062500E-5	-2.577987E-2	2.452937E-2
1.662400E-4	5.176875E-4	5.728750E-4	-5.518750E-5	-2.576575E-2	2.452687E-2
1.664000E-4	5.478750E-4	6.570000E-4	-1.091250E-4	-2.576650E-2	2.453125E-2
1.665600E-4	5.153125E-4	6.353750E-4	-1.200625E-4	-2.576850E-2	2.453562E-2
1.667200E-4	5.474375E-4	5.266875E-4	2.075000E-5	-2.577625E-2	2.453337E-2
1.668800E-4	4.935000E-4	6.061875E-4	-1.126875E-4	-2.577500E-2	2.452912E-2
1.670400E-4	6.171250E-4	5.874375E-4	2.968750E-5	-2.577500E-2	2.453450E-2
1.672000E-4	5.078125E-4	6.140625E-4	-1.062500E-4	-2.577837E-2	2.452963E-2
1.673600E-4	6.238125E-4	5.441250E-4	7.968750E-5	-2.576975E-2	2.453600E-2
1.675200E-4	6.209375E-4	5.499375E-4	7.100000E-5	-2.577625E-2	2.453400E-2
1.676800E-4	6.489375E-4	5.677500E-4	8.118750E-5	-2.576425E-2	2.453500E-2
1.678400E-4	5.569375E-4	5.136875E-4	4.325000E-5	-2.576738E-2	2.452562E-2
1.680000E-4	5.792500E-4	6.057500E-4	-2.650000E-5	-2.576075E-2	2.452950E-2
1.681600E-4	5.315000E-4	6.252500E-4	-9.375000E-5	-2.577588E-2	2.453200E-2
1.683200E-4	6.261250E-4	5.416875E-4	8.443750E-5	-2.576063E-2	2.452850E-2
1.684800E-4	6.575000E-4	6.010000E-4	5.650000E-5	-2.577475E-2	2.453025E-2
1.686400E-4	7.292500E-4	5.610625E-4	1.681875E-4	-2.576425E-2	2.452375E-2
1.688000E-4	5.271250E-4	6.433125E-4	-1.161875E-4	-2.577213E-2	2.452325E-2
1.689600E-4	5.401250E-4	5.761875E-4	-3.606250E-5	-2.576162E-2	2.452438E-2
1.691200E-4	5.622500E-4	5.500000E-4	1.225000E-5	-2.578238E-2	2.451875E-2
1.692800E-4	7.265000E-4	5.629375E-4	1.635625E-4	-2.576925E-2	2.451725E-2
1.694400E-4	5.867500E-4	6.082500E-4	-2.150000E-5	-2.577175E-2	2.452975E-2
1.696000E-4	6.731875E-4	5.808750E-4	9.231250E-5	-2.577413E-2	2.452400E-2
1.697600E-4	6.265625E-4	7.055625E-4	-7.900000E-5	-2.578187E-2	2.451775E-2
1.699200E-4	4.423750E-4	5.511875E-4	-1.088125E-4	-2.577987E-2	2.452975E-2
1.700800E-4	6.410625E-4	5.381875E-4	1.028750E-4	-2.578113E-2	2.453050E-2
1.702400E-4	5.688125E-4	6.071875E-4	-3.837500E-5	-2.576700E-2	2.452975E-2
1.704000E-4	5.323750E-4	5.326250E-4	-2.500000E-7	-2.576288E-2	2.452612E-2
1.705600E-4	5.596250E-4	5.765000E-4	-1.687500E-5	-2.577025E-2	2.452337E-2
1.707200E-4	5.930625E-4	4.906250E-4	1.024375E-4	-2.577000E-2	2.453250E-2
1.708800E-4	5.705625E-4	5.575000E-4	1.306250E-5	-2.577375E-2	2.453325E-2
1.710400E-4	6.406875E-4	6.093125E-4	3.137500E-5	-2.576762E-2	2.452575E-2
1.712000E-4	6.688750E-4	6.585625E-4	1.031250E-5	-2.577812E-2	2.452138E-2
1.713600E-4	5.008125E-4	6.496250E-4	-1.488125E-4	-2.577675E-2	2.451738E-2
1.715200E-4	5.366250E-4	6.751875E-4	-1.385625E-4	-2.577313E-2	2.453112E-2
1.716800E-4	5.961875E-4	6.095000E-4	-1.331250E-5	-2.577338E-2	2.452175E-2
1.718400E-4	5.272500E-4	5.931250E-4	-6.587500E-5	-2.577288E-2	2.451688E-2
1.720000E-4	6.390625E-4	5.503750E-4	8.868750E-5	-2.576750E-2	2.452725E-2
1.721600E-4	5.585000E-4	5.408125E-4	1.768750E-5	-2.577150E-2	2.451663E-2
1.723200E-4	5.826250E-4	5.168125E-4	6.581250E-5	-2.579012E-2	2.452825E-2
1.724800E-4	6.440000E-4	6.329375E-4	1.106250E-5	-2.576313E-2	2.452013E-2
1.726400E-4	6.678750E-4	5.255625E-4	1.423125E-4	-2.577375E-2	2.451613E-2
1.728000E-4	6.415625E-4	5.259375E-4	1.156250E-4	-2.578000E-2	2.453412E-2
1.729600E-4	6.190625E-4	5.905000E-4	2.856250E-5	-2.577463E-2	2.453100E-2
1.731200E-4	5.908750E-4	7.078125E-4	-1.169375E-4	-2.578038E-2	2.452225E-2
1.732800E-4	5.483125E-4	6.426875E-4	-9.437500E-5	-2.576250E-2	2.452763E-2
1.734400E-4	4.655000E-4	6.395625E-4	-1.740625E-4	-2.575713E-2	2.451463E-2
1.736000E-4	7.255625E-4	6.795625E-4	4.600000E-5	-2.577413E-2	2.453400E-2
1.737600E-4	4.579375E-4	5.746250E-4	-1.166875E-4	-2.577175E-2	2.452237E-2
1.739200E-4	6.490000E-4	5.856875E-4	6.331250E-5	-2.576275E-2	2.450875E-2
1.740800E-4	5.896875E-4	5.705625E-4	1.912500E-5	-2.577325E-2	2.453000E-2
1.742400E-4	6.786875E-4	5.240000E-4	1.546875E-4	-2.577587E-2	2.452150E-2
1.744000E-4	5.900000E-4	4.900625E-4	9.993750E-5	-2.576613E-2	2.450625E-2
1.745600E-4	5.870000E-4	5.846250E-4	2.375000E-6	-2.576975E-2	2.452300E-2
1.747200E-4	5.782500E-4	5.564375E-4	2.181250E-5	-2.577938E-2	2.452037E-2
1.748800E-4	5.638750E-4	5.868750E-4	-2.300000E-5	-2.576288E-2	2.451300E-2
1.750400E-4	5.279375E-4	5.655000E-4	-3.756250E-5	-2.576862E-2	2.451713E-2
1.752000E-4	6.378750E-4	6.321250E-4	5.750000E-6	-2.577113E-2	2.451663E-2
1.753600E-4	5.726875E-4	5.603125E-4	1.237500E-5	-2.577000E-2	2.451962E-2
1.755200E-4	5.018125E-4	6.121250E-4	-1.103125E-4	-2.576725E-2	2.451825E-2
1.756800E-4	5.405000E-4	5.413750E-4	-8.750000E-7	-2.577875E-2	2.451800E-2
1.758400E-4	5.870625E-4	5.908125E-4	-3.750000E-6	-2.577525E-2	2.451600E-2
1.760000E-4	6.403125E-4	5.947500E-4	4.556250E-5	-2.577613E-2	2.450962E-2
1.761600E-4	6.146875E-4	5.326250E-4	8.206250E-5	-2.577650E-2	2.451200E-2
1.763200E-4	5.519375E-4	5.778750E-4	-2.593750E-5	-2.576462E-2	2.451462E-2
1.764800E-4	7.432500E-4	5.495625E-4	1.936875E-4	-2.576375E-2	2.450362E-2
1.766400E-4	6.444375E-4	6.042500E-4	4.018750E-5	-2.577487E-2	2.451475E-2
1.768000E-4	6.445625E-4	5.198750E-4	1.246875E-4	-2.576738E-2	2.451138E-2
1.769600E-4	6.168125E-4	5.883125E-4	2.850000E-5	-2.577662E-2	2.450763E-2
1.771200E-4	5.668125E-4	6.060000E-4	-3.918750E-5	-2.576463E-2	2.450762E-2
1.772800E-4	6.056250E-4	6.257500E-4	-2.012500E-5	-2.575612E-2	2.449850E-2
1.774400E-4	6.668750E-4	5.528125E-4	1.140625E-4	-2.576775E-2	2.451213E-2
1.776000E-4	6.130000E-4	6.439375E-4	-3.093750E-5	-2.577150E-2	2.451000E-2
1.777600E-4	7.573750E-4	5.390625E-4	2.183125E-4	-2.576987E-2	2.451100E-2
1.779200E-4	5.755000E-4	6.200000E-4	-4.450000E-5	-2.576875E-2	2.451338E-2
1.780800E-4	6.435625E-4	6.488125E-4	-5.250000E-6	-2.576725E-2	2.450937E-2
1.782400E-4	6.436875E-4	6.923125E-4	-4.862500E-5	-2.577512E-2	2.451425E-2
1.784000E-4	6.735000E-4	6.004375E-4	7.306250E-5	-2.576313E-2	2.450050E-2
1.785600E-4	6.872500E-4	6.250000E-4	6.225000E-5	-2.577387E-2	2.450763E-2
1.787200E-4	6.086875E-4	5.607500E-4	4.793750E-5	-2.576188E-2	2.451538E-2
1.788800E-4	5.931875E-4	6.646250E-4	-7.143750E-5	-2.575600E-2	2.450500E-2
1.790400E-4	5.481250E-4	4.794375E-4	6.868750E-5	-2.576313E-2	2.451400E-2
1.792000E-4	5.876875E-4	5.763750E-4	1.131250E-5	-2.576525E-2	2.451325E-2
1.793600E-4	6.521875E-4	6.225000E-4	2.968750E-5	-2.577187E-2	2.450788E-2
1.795200E-4	5.363750E-4	5.000625E-4	3.631250E-5	-2.576663E-2	2.450375E-2
1.796800E-4	5.659375E-4	5.658750E-4	6.250000E-8	-2.576700E-2	2.450050E-2
1.798400E-4	6.811250E-4	6.519375E-4	2.918750E-5	-2.577250E-2	2.449675E-2
1.800000E-4	6.216875E-4	6.488750E-4	-2.718750E-5	-2.577388E-2	2.450625E-2
1.801600E-4	6.522500E-4	5.785000E-4	7.375000E-5	-2.576100E-2	2.450300E-2
1.803200E-4	5.079375E-4	5.583125E-4	-5.037500E-5	-2.576188E-2	2.450200E-2
1.804800E-4	6.279375E-4	5.755000E-4	5.243750E-5	-2.575462E-2	2.451875E-2
1.806400E-4	5.343125E-4	6.201250E-4	-8.581250E-5	-2.575038E-2	2.449563E-2
1.808000E-4	6.092500E-4	4.550625E-4	1.541875E-4	-2.577750E-2	2.450500E-2
1.809600E-4	5.605625E-4	6.985625E-4	-1.380000E-4	-2.576687E-2	2.451050E-2
1.811200E-4	6.411250E-4	6.551250E-4	-1.400000E-5	-2.575088E-2	2.450125E-2
1.812800E-4	5.286875E-4	5.841250E-4	-5.543750E-5	-2.576125E-2	2.450925E-2
1.814400E-4	6.140625E-4	6.141875E-4	-1.250000E-7	-2.577575E-2	2.450788E-2
1.816000E-4	6.821875E-4	6.706250E-4	1.156250E-5	-2.577112E-2	2.450087E-2
1.817600E-4	5.761875E-4	5.336250E-4	4.256250E-5	-2.574550E-2	2.451163E-2
1.819200E-4	6.181875E-4	6.555625E-4	-3.737500E-5	-2.576475E-2	2.449713E-2
1.820800E-4	6.830000E-4	5.668125E-4	1.161875E-4	-2.576700E-2	2.450763E-2
1.822400E-4	6.771250E-4	5.278125E-4	1.493125E-4	-2.576088E-2	2.450150E-2
1.824000E-4	6.659375E-4	5.783750E-4	8.756250E-5	-2.576625E-2	2.449862E-2
1.825600E-4	5.906875E-4	5.804375E-4	1.025000E-5	-2.576988E-2	2.450825E-2
1.827200E-4	5.988750E-4	5.769375E-4	2.193750E-5	-2.577200E-2	2.449837E-2
1.828800E-4	6.492500E-4	6.017500E-4	4.750000E-5	-2.576400E-2	2.450200E-2
1.830400E-4	6.375625E-4	5.766875E-4	6.087500E-5	-2.576713E-2	2.449088E-2
1.832000E-4	6.389375E-4	5.332500E-4	1.056875E-4	-2.577137E-2	2.450512E-2
1.833600E-4	6.429375E-4	5.622500E-4	8.068750E-5	-2.575825E-2	2.449662E-2
1.835200E-4	5.825625E-4	6.130000E-4	-3.043750E-5	-2.577062E-2	2.450088E-2
1.836800E-4	6.538750E-4	6.246875E-4	2.918750E-5	-2.576000E-2	2.450450E-2
1.838400E-4	5.590000E-4	5.551250E-4	3.875000E-6	-2.576938E-2	2.449575E-2
1.840000E-4	6.521875E-4	6.028125E-4	4.937500E-5	-2.577350E-2	2.450075E-2
1.841600E-4	6.360000E-4	6.367500E-4	-7.500000E-7	-2.578063E-2	2.450325E-2
1.843200E-4	5.972500E-4	5.773125E-4	1.993750E-5	-2.577062E-2	2.448387E-2
1.844800E-4	6.341875E-4	5.972500E-4	3.693750E-5	-2.577113E-2	2.449813E-2
1.846400E-4	6.778750E-4	5.750000E-4	1.028750E-4	-2.577000E-2	2.449187E-2
1.848000E-4	6.158750E-4	6.723125E-4	-5.643750E-5	-2.577050E-2	2.450125E-2
1.849600E-4	6.120625E-4	6.755625E-4	-6.350000E-5	-2.576512E-2	2.449288E-2
1.851200E-4	7.976875E-4	4.721250E-4	3.255625E-4	-2.576013E-2	2.449125E-2
1.852800E-4	5.895625E-4	6.700625E-4	-8.050000E-5	-2.576175E-2	2.449213E-2
1.854400E-4	6.398125E-4	6.330000E-4	6.812500E-6	-2.576300E-2	2.449238E-2
1.856000E-4	7.024375E-4	6.129375E-4	8.950000E-5	-2.576750E-2	2.448850E-2
1.857600E-4	5.907500E-4	7.298125E-4	-1.390625E-4	-2.577025E-2	2.449000E-2
1.859200E-4	6.039375E-4	6.605625E-4	-5.662500E-5	-2.575750E-2	2.449513E-2
1.860800E-4	6.332500E-4	6.440000E-4	-1.075000E-5	-2.576275E-2	2.448600E-2
1.862400E-4	6.061250E-4	5.853750E-4	2.075000E-5	-2.576800E-2	2.450350E-2
1.864000E-4	7.356875E-4	6.591875E-4	7.650000E-5	-2.575325E-2	2.450075E-2
1.865600E-4	6.436875E-4	6.026250E-4	4.106250E-5	-2.575312E-2	2.448675E-2
1.867200E-4	5.015000E-4	5.630000E-4	-6.150000E-5	-2.577400E-2	2.449925E-2
1.868800E-4	5.328125E-4	5.982500E-4	-6.543750E-5	-2.576200E-2	2.449513E-2
1.870400E-4	6.979375E-4	5.965625E-4	1.013750E-4	-2.577525E-2	2.450212E-2
1.872000E-4	6.560000E-4	5.943125E-4	6.168750E-5	-2.576388E-2	2.448612E-2
1.873600E-4	6.060000E-4	5.520625E-4	5.393750E-5	-2.575575E-2	2.450300E-2
1.875200E-4	6.026875E-4	6.063125E-4	-3.625000E-6	-2.576700E-2	2.450813E-2
1.876800E-4	6.175000E-4	6.144375E-4	3.062500E-6	-2.575750E-2	2.448775E-2
1.878400E-4	5.906250E-4	5.785000E-4	1.212500E-5	-2.576688E-2	2.450225E-2
1.880000E-4	6.633125E-4	6.179375E-4	4.537500E-5	-2.576200E-2	2.449663E-2
1.881600E-4	6.441250E-4	7.518125E-4	-1.076875E-4	-2.576463E-2	2.448862E-2
1.883200E-4	5.723750E-4	5.615000E-4	1.087500E-5	-2.576263E-2	2.448475E-2
1.884800E-4	6.558125E-4	6.600625E-4	-4.250000E-6	-2.577037E-2	2.449175E-2
1.886400E-4	5.270000E-4	6.159375E-4	-8.893750E-5	-2.575588E-2	2.448700E-2
1.888000E-4	6.182500E-4	6.086875E-4	9.562500E-6	-2.575513E-2	2.448963E-2
1.889600E-4	6.650000E-4	6.415000E-4	2.350000E-5	-2.575800E-2	2.449750E-2
1.891200E-4	6.505000E-4	5.426875E-4	1.078125E-4	-2.575938E-2	2.448725E-2
1.892800E-4	5.969375E-4	6.503750E-4	-5.343750E-5	-2.576900E-2	2.447987E-2
1.894400E-4	6.995625E-4	6.386250E-4	6.093750E-5	-2.576025E-2	2.449013E-2
1.896000E-4	7.118750E-4	6.766875E-4	3.518750E-5	-2.575650E-2	2.448650E-2
1.897600E-4	6.575625E-4	5.703750E-4	8.718750E-5	-2.576462E-2	2.450138E-2
1.899200E-4	6.165000E-4	7.020625E-4	-8.556250E-5	-2.577050E-2	2.449787E-2
1.900800E-4	6.066875E-4	6.225625E-4	-1.587500E-5	-2.577500E-2	2.447987E-2
1.902400E-4	6.121250E-4	5.952500E-4	1.687500E-5	-2.576312E-2	2.449112E-2
1.904000E-4	5.446875E-4	7.262500E-4	-1.815625E-4	-2.575912E-2	2.448913E-2
1.905600E-4	7.877500E-4	6.901875E-4	9.756250E-5	-2.577375E-2	2.448925E-2
1.907200E-4	6.588750E-4	5.553125E-4	1.035625E-4	-2.575913E-2	2.449350E-2
1.908800E-4	5.338125E-4	5.317500E-4	2.062500E-6	-2.576900E-2	2.449025E-2
1.910400E-4	5.967500E-4	6.954375E-4	-9.868750E-5	-2.575225E-2	2.449900E-2
1.912000E-4	5.802500E-4	6.220000E-4	-4.175000E-5	-2.576350E-2	2.448762E-2
1.913600E-4	6.455625E-4	6.965625E-4	-5.100000E-5	-2.576687E-2	2.448600E-2
1.915200E-4	5.286875E-4	5.871875E-4	-5.850000E-5	-2.576050E-2	2.450037E-2
1.916800E-4	6.738125E-4	7.224375E-4	-4.862500E-5	-2.575025E-2	2.449200E-2
1.918400E-4	7.486250E-4	5.588750E-4	1.897500E-4	-2.575675E-2	2.448850E-2
1.920000E-4	5.753125E-4	6.322500E-4	-5.693750E-5	-2.575800E-2	2.449025E-2
1.921600E-4	6.114375E-4	6.539375E-4	-4.250000E-5	-2.577075E-2	2.448938E-2
1.923200E-4	6.000000E-4	5.619375E-4	3.806250E-5	-2.575950E-2	2.447963E-2
1.924800E-4	6.788125E-4	6.333125E-4	4.550000E-5	-2.575050E-2	2.449400E-2
1.926400E-4	6.603125E-4	6.626875E-4	-2.375000E-6	-2.576325E-2	2.448787E-2
1.928000E-4	6.714375E-4	5.610625E-4	1.103750E-4	-2.575912E-2	2.448337E-2
1.929600E-4	7.423750E-4	6.910000E-4	5.137500E-5	-2.575775E-2	2.448412E-2
1.931200E-4	5.335000E-4	6.801250E-4	-1.466250E-4	-2.576213E-2	2.448237E-2
1.932800E-4	6.056875E-4	7.233750E-4	-1.176875E-4	-2.575212E-2	2.448175E-2
1.934400E-4	6.689375E-4	7.900625E-4	-1.211250E-4	-2.576300E-2	2.448525E-2
1.936000E-4	5.766250E-4	5.716250E-4	5.000000E-6	-2.575950E-2	2.447725E-2
1.937600E-4	6.045625E-4	5.573125E-4	4.725000E-5	-2.574763E-2	2.448088E-2
1.939200E-4	6.700625E-4	5.332500E-4	1.368125E-4	-2.575550E-2	2.448913E-2
1.940800E-4	6.142500E-4	6.828125E-4	-6.856250E-5	-2.574575E-2	2.447412E-2
1.942400E-4	6.081250E-4	6.353750E-4	-2.725000E-5	-2.577263E-2	2.448763E-2
1.944000E-4	7.293125E-4	5.645000E-4	1.648125E-4	-2.574850E-2	2.448800E-2
1.945600E-4	5.980625E-4	6.056875E-4	-7.625000E-6	-2.575675E-2	2.448837E-2
1.947200E-4	5.466875E-4	7.340000E-4	-1.873125E-4	-2.576637E-2	2.448500E-2
1.948800E-4	5.869375E-4	5.995625E-4	-1.262500E-5	-2.575000E-2	2.448125E-2
1.950400E-4	5.976875E-4	6.050000E-4	-7.312500E-6	-2.575212E-2	2.447863E-2
1.952000E-4	5.962500E-4	6.219375E-4	-2.568750E-5	-2.576363E-2	2.448438E-2
1.953600E-4	7.185000E-4	6.402500E-4	7.825000E-5	-2.576013E-2	2.447713E-2
1.955200E-4	5.235000E-4	6.435000E-4	-1.200000E-4	-2.576463E-2	2.447787E-2
1.956800E-4	6.063125E-4	6.277500E-4	-2.143750E-5	-2.576475E-2	2.447625E-2
1.958400E-4	6.124375E-4	6.900000E-4	-7.756250E-5	-2.574937E-2	2.448525E-2
1.960000E-4	7.315000E-4	6.623750E-4	6.912500E-5	-2.575725E-2	2.448713E-2
1.961600E-4	6.743125E-4	5.073125E-4	1.670000E-4	-2.576512E-2	2.447250E-2
1.963200E-4	6.313125E-4	6.686250E-4	-3.731250E-5	-2.576975E-2	2.448675E-2
1.964800E-4	6.374375E-4	7.635625E-4	-1.261250E-4	-2.576538E-2	2.448575E-2
1.966400E-4	6.273750E-4	6.455625E-4	-1.818750E-5	-2.574837E-2	2.448262E-2
1.968000E-4	5.981875E-4	6.250000E-4	-2.681250E-5	-2.575100E-2	2.447975E-2
1.969600E-4	6.570000E-4	5.051875E-4	1.518125E-4	-2.575775E-2	2.447787E-2
1.971200E-4	6.469375E-4	6.383125E-4	8.625000E-6	-2.574600E-2	2.447738E-2
1.972800E-4	7.204375E-4	6.281250E-4	9.231250E-5	-2.575137E-2	2.447788E-2
1.974400E-4	5.763125E-4	5.753125E-4	1.000000E-6	-2.574900E-2	2.448988E-2
1.976000E-4	5.616250E-4	5.434375E-4	1.818750E-5	-2.574063E-2	2.447137E-2
1.977600E-4	5.474375E-4	5.741875E-4	-2.675000E-5	-2.576325E-2	2.447425E-2
1.979200E-4	5.902500E-4	5.443125E-4	4.593750E-5	-2.575500E-2	2.448337E-2
1.980800E-4	6.431875E-4	5.795000E-4	6.368750E-5	-2.575075E-2	2.448475E-2
1.982400E-4	6.585625E-4	5.616875E-4	9.687500E-5	-2.575263E-2	2.448525E-2
1.984000E-4	6.776250E-4	5.621875E-4	1.154375E-4	-2.576113E-2	2.448025E-2
1.985600E-4	6.421875E-4	6.558125E-4	-1.362500E-5	-2.575300E-2	2.447325E-2
1.987200E-4	5.930625E-4	7.524375E-4	-1.593750E-4	-2.575700E-2	2.448488E-2
1.988800E-4	5.890000E-4	5.806875E-4	8.312500E-6	-2.574575E-2	2.446900E-2
1.990400E-4	5.345625E-4	6.100625E-4	-7.550000E-5	-2.575175E-2	2.447738E-2
1.992000E-4	5.560625E-4	7.374375E-4	-1.813750E-4	-2.574338E-2	2.447550E-2
1.993600E-4	6.793750E-4	6.321250E-4	4.725000E-5	-2.575200E-2	2.446963E-2
1.995200E-4	5.348750E-4	6.388750E-4	-1.040000E-4	-2.573775E-2	2.448263E-2
1.996800E-4	6.190000E-4	6.753125E-4	-5.631250E-5	-2.575513E-2	2.448450E-2
1.998400E-4	6.695000E-4	6.643750E-4	5.125000E-6	-2.575175E-2	2.446800E-2
2.000000E-4	7.218750E-4	6.635625E-4	5.831250E-5	-2.576512E-2	2.448312E-2
2.001600E-4	6.561875E-4	6.270000E-4	2.918750E-5	-2.575325E-2	2.448088E-2
2.003200E-4	6.895625E-4	6.426250E-4	4.693750E-5	-2.574437E-2	2.448437E-2
2.004800E-4	6.691875E-4	5.989375E-4	7.025000E-5	-2.576263E-2	2.446788E-2
2.006400E-4	5.687500E-4	6.667500E-4	-9.800000E-5	-2.575263E-2	2.448025E-2
2.008000E-4	5.584375E-4	6.161250E-4	-5.768750E-5	-2.574512E-2	2.446162E-2
2.009600E-4	5.037500E-4	5.358750E-4	-3.212500E-5	-2.575950E-2	2.447563E-2
2.011200E-4	6.615000E-4	6.048125E-4	5.668750E-5	-2.575100E-2	2.447313E-2
2.012800E-4	6.488125E-4	6.240000E-4	2.481250E-5	-2.575587E-2	2.445588E-2
2.014400E-4	6.396875E-4	5.785625E-4	6.112500E-5	-2.574287E-2	2.447450E-2
2.016000E-4	6.671875E-4	6.248125E-4	4.237500E-5	-2.575613E-2	2.447250E-2
2.017600E-4	5.885000E-4	6.335625E-4	-4.506250E-5	-2.574200E-2	2.447650E-2
2.019200E-4	5.923125E-4	6.216250E-4	-2.931250E-5	-2.574987E-2	2.447650E-2
2.020800E-4	6.201875E-4	7.055625E-4	-8.537500E-5	-2.575762E-2	2.446400E-2
2.022400E-4	5.775000E-4	5.935000E-4	-1.600000E-5	-2.574888E-2	2.447188E-2
2.024000E-4	6.911250E-4	6.150000E-4	7.612500E-5	-2.576425E-2	2.447100E-2
2.025600E-4	7.453750E-4	6.736875E-4	7.168750E-5	-2.574175E-2	2.446600E-2
2.027200E-4	6.721875E-4	5.633750E-4	1.088125E-4	-2.574550E-2	2.446963E-2
2.028800E-4	6.601875E-4	5.603750E-4	9.981250E-5	-2.574588E-2	2.446425E-2
2.030400E-4	6.261875E-4	5.595625E-4	6.662500E-5	-2.574525E-2	2.446088E-2
2.032000E-4	6.848750E-4	5.753750E-4	1.095000E-4	-2.575838E-2	2.447412E-2
2.033600E-4	5.195625E-4	5.131250E-4	6.437500E-6	-2.574388E-2	2.447050E-2
2.035200E-4	5.625000E-4	6.047500E-4	-4.225000E-5	-2.575013E-2	2.446712E-2
2.036800E-4	6.928750E-4	6.571875E-4	3.568750E-5	-2.575400E-2	2.447425E-2
2.038400E-4	6.710000E-4	6.102500E-4	6.075000E-5	-2.575763E-2	2.446313E-2
2.040000E-4	6.216875E-4	6.075625E-4	1.412500E-5	-2.575125E-2	2.447463E-2
2.041600E-4	5.713125E-4	5.362500E-4	3.506250E-5	-2.575138E-2	2.445212E-2
2.043200E-4	5.663750E-4	5.926875E-4	-2.631250E-5	-2.575613E-2	2.445712E-2
2.044800E-4	7.153750E-4	6.359375E-4	7.943750E-5	-2.574775E-2	2.447025E-2
2.046400E-4	6.694375E-4	4.428750E-4	2.265625E-4	-2.574962E-2	2.445825E-2
2.048000E-4	7.665625E-4	6.244375E-4	1.421250E-4	-2.575713E-2	2.446988E-2
2.049600E-4	6.485000E-4	6.715000E-4	-2.300000E-5	-2.575700E-2	2.447175E-2
2.051200E-4	6.328750E-4	6.231250E-4	9.750000E-6	-2.573850E-2	2.445838E-2
2.052800E-4	5.874375E-4	6.341250E-4	-4.668750E-5	-2.575475E-2	2.446563E-2
2.054400E-4	6.191875E-4	6.239375E-4	-4.750000E-6	-2.575100E-2	2.445962E-2
2.056000E-4	5.377500E-4	5.251250E-4	1.262500E-5	-2.575350E-2	2.446387E-2
2.057600E-4	6.486875E-4	6.416250E-4	7.062500E-6	-2.575013E-2	2.446350E-2
2.059200E-4	6.565000E-4	6.441250E-4	1.237500E-5	-2.575312E-2	2.446137E-2
2.060800E-4	6.371875E-4	6.171250E-4	2.006250E-5	-2.576037E-2	2.446762E-2
2.062400E-4	6.235000E-4	5.957500E-4	2.775000E-5	-2.575400E-2	2.446325E-2
2.064000E-4	6.476250E-4	6.350000E-4	1.262500E-5	-2.576775E-2	2.447938E-2
2.065600E-4	7.184375E-4	5.089375E-4	2.095000E-4	-2.576300E-2	2.447263E-2
2.067200E-4	5.780625E-4	6.508750E-4	-7.281250E-5	-2.574525E-2	2.447050E-2
2.068800E-4	6.348750E-4	7.219375E-4	-8.706250E-5	-2.575575E-2	2.445850E-2
2.070400E-4	5.755625E-4	6.293125E-4	-5.375000E-5	-2.575287E-2	2.446550E-2
2.072000E-4	6.939375E-4	5.888750E-4	1.050625E-4	-2.575087E-2	2.447000E-2
2.073600E-4	6.722500E-4	6.909375E-4	-1.868750E-5	-2.575725E-2	2.446950E-2
2.075200E-4	7.034375E-4	5.415625E-4	1.618750E-4	-2.573712E-2	2.447287E-2
2.076800E-4	5.781250E-4	7.370000E-4	-1.588750E-4	-2.574187E-2	2.446025E-2
2.078400E-4	6.007500E-4	6.159375E-4	-1.518750E-5	-2.574525E-2	2.447162E-2
2.080000E-4	7.586875E-4	6.763750E-4	8.231250E-5	-2.574125E-2	2.446825E-2
2.081600E-4	5.776250E-4	5.740625E-4	3.562500E-6	-2.575100E-2	2.446525E-2
2.083200E-4	6.168750E-4	6.455000E-4	-2.862500E-5	-2.574950E-2	2.446400E-2
2.084800E-4	6.163750E-4	5.266250E-4	8.975000E-5	-2.574763E-2	2.446487E-2
2.086400E-4	6.337500E-4	5.145000E-4	1.192500E-4	-2.574788E-2	2.447188E-2
2.088000E-4	6.722500E-4	6.076250E-4	6.462500E-5	-2.574037E-2	2.446637E-2
2.089600E-4	5.753750E-4	5.335000E-4	4.187500E-5	-2.574388E-2	2.447162E-2
2.091200E-4	6.265000E-4	6.482500E-4	-2.175000E-5	-2.575425E-2	2.446950E-2
2.092800E-4	6.116875E-4	6.246250E-4	-1.293750E-5	-2.574050E-2	2.445900E-2
2.094400E-4	7.056250E-4	7.171250E-4	-1.150000E-5	-2.576013E-2	2.447938E-2
2.096000E-4	7.413125E-4	7.328125E-4	8.500000E-6	-2.574175E-2	2.446062E-2
2.097600E-4	5.718750E-4	7.060625E-4	-1.341875E-4	-2.574363E-2	2.446013E-2
2.099200E-4	6.782500E-4	5.555625E-4	1.226875E-4	-2.573825E-2	2.446325E-2
2.100800E-4	5.671250E-4	5.603125E-4	6.812500E-6	-2.574600E-2	2.446263E-2
2.102400E-4	5.902500E-4	6.476875E-4	-5.743750E-5	-2.574363E-2	2.445675E-2
2.104000E-4	7.715000E-4	6.093125E-4	1.621875E-4	-2.574413E-2	2.446625E-2
2.105600E-4	6.233125E-4	6.133750E-4	9.937500E-6	-2.574462E-2	2.445288E-2
2.107200E-4	6.696875E-4	6.715000E-4	-1.812500E-6	-2.574538E-2	2.446763E-2
2.108800E-4	5.528125E-4	6.586250E-4	-1.058125E-4	-2.575312E-2	2.445413E-2
2.110400E-4	7.236875E-4	6.756250E-4	4.806250E-5	-2.573188E-2	2.445200E-2
2.112000E-4	4.748125E-4	5.737500E-4	-9.893750E-5	-2.575075E-2	2.446212E-2
2.113600E-4	6.999375E-4	7.356875E-4	-3.575000E-5	-2.574875E-2	2.444763E-2
2.115200E-4	7.017500E-4	5.966875E-4	1.050625E-4	-2.574275E-2	2.445413E-2
2.116800E-4	6.285625E-4	6.104375E-4	1.812500E-5	-2.574563E-2	2.445375E-2
2.118400E-4	6.061875E-4	6.399375E-4	-3.375000E-5	-2.575475E-2	2.445250E-2
2.120000E-4	7.178750E-4	7.055000E-4	1.237500E-5	-2.575912E-2	2.445838E-2
2.121600E-4	7.092500E-4	7.441875E-4	-3.493750E-5	-2.574150E-2	2.446162E-2
2.123200E-4	5.626250E-4	5.921875E-4	-2.956250E-5	-2.576387E-2	2.444513E-2
2.124800E-4	5.965000E-4	6.519375E-4	-5.543750E-5	-2.575262E-2	2.446137E-2
2.126400E-4	5.827500E-4	6.980000E-4	-1.152500E-4	-2.575550E-2	2.444825E-2
2.128000E-4	5.678125E-4	6.426250E-4	-7.481250E-5	-2.574612E-2	2.445888E-2
2.129600E-4	6.805625E-4	6.455000E-4	3.506250E-5	-2.576125E-2	2.446238E-2
2.131200E-4	6.636250E-4	6.126875E-4	5.093750E-5	-2.575200E-2	2.444575E-2
2.132800E-4	7.163125E-4	5.601875E-4	1.561250E-4	-2.574463E-2	2.445188E-2
2.134400E-4	5.985625E-4	6.145000E-4	-1.593750E-5	-2.575488E-2	2.445975E-2
2.136000E-4	6.228125E-4	7.075000E-4	-8.468750E-5	-2.573788E-2	2.446400E-2
2.137600E-4	6.008125E-4	6.537500E-4	-5.293750E-5	-2.576013E-2	2.444913E-2
2.139200E-4	6.266250E-4	6.393750E-4	-1.275000E-5	-2.574650E-2	2.445100E-2
2.140800E-4	6.191875E-4	7.398750E-4	-1.206875E-4	-2.574800E-2	2.444987E-2
2.142400E-4	6.333750E-4	6.858750E-4	-5.250000E-5	-2.574475E-2	2.446237E-2
2.144000E-4	5.820000E-4	6.224375E-4	-4.043750E-5	-2.574425E-2	2.444225E-2
2.145600E-4	6.531250E-4	7.304375E-4	-7.731250E-5	-2.574600E-2	2.443687E-2
2.147200E-4	5.915625E-4	7.602500E-4	-1.686875E-4	-2.573587E-2	2.444638E-2
2.148800E-4	6.568125E-4	6.498125E-4	7.000000E-6	-2.574213E-2	2.445100E-2
2.150400E-4	6.724375E-4	6.294375E-4	4.300000E-5	-2.574650E-2	2.444850E-2
2.152000E-4	6.659375E-4	6.513750E-4	1.456250E-5	-2.574575E-2	2.445650E-2
2.153600E-4	6.290000E-4	6.770625E-4	-4.806250E-5	-2.573950E-2	2.444525E-2
2.155200E-4	7.053750E-4	6.001875E-4	1.051875E-4	-2.575150E-2	2.445475E-2
2.156800E-4	6.843750E-4	6.382500E-4	4.612500E-5	-2.575363E-2	2.446450E-2
2.158400E-4	7.403125E-4	5.803750E-4	1.599375E-4	-2.574262E-2	2.446538E-2
2.160000E-4	7.515625E-4	5.991250E-4	1.524375E-4	-2.575187E-2	2.445450E-2
2.161600E-4	6.366875E-4	6.083125E-4	2.837500E-5	-2.574263E-2	2.445287E-2
2.163200E-4	7.038750E-4	6.075625E-4	9.631250E-5	-2.574875E-2	2.445463E-2
2.164800E-4	5.650000E-4	6.856875E-4	-1.206875E-4	-2.574950E-2	2.444700E-2
2.166400E-4	5.920000E-4	6.986250E-4	-1.066250E-4	-2.573775E-2	2.444050E-2
2.168000E-4	6.656875E-4	5.507500E-4	1.149375E-4	-2.574762E-2	2.445312E-2
2.169600E-4	6.196875E-4	6.078125E-4	1.187500E-5	-2.574163E-2	2.445675E-2
2.171200E-4	6.591250E-4	7.370625E-4	-7.793750E-5	-2.574963E-2	2.444025E-2
2.172800E-4	7.266875E-4	7.143750E-4	1.231250E-5	-2.574713E-2	2.445263E-2
2.174400E-4	6.811875E-4	6.283750E-4	5.281250E-5	-2.574312E-2	2.443687E-2
2.176000E-4	6.118125E-4	5.920000E-4	1.981250E-5	-2.573938E-2	2.444913E-2
2.177600E-4	6.553750E-4	7.055625E-4	-5.018750E-5	-2.572925E-2	2.445063E-2
2.179200E-4	5.571250E-4	6.430000E-4	-8.587500E-5	-2.573338E-2	2.445138E-2
2.180800E-4	5.695625E-4	6.246250E-4	-5.506250E-5	-2.574775E-2	2.444275E-2
2.182400E-4	7.211250E-4	6.241875E-4	9.693750E-5	-2.575075E-2	2.442863E-2
2.184000E-4	5.715000E-4	6.821875E-4	-1.106875E-4	-2.573613E-2	2.444887E-2
2.185600E-4	6.272500E-4	6.468750E-4	-1.962500E-5	-2.574625E-2	2.445400E-2
2.187200E-4	7.452500E-4	6.704375E-4	7.481250E-5	-2.574513E-2	2.444587E-2
2.188800E-4	6.061250E-4	5.463750E-4	5.975000E-5	-2.574950E-2	2.444350E-2
2.190400E-4	7.189375E-4	6.023125E-4	1.166250E-4	-2.574012E-2	2.447750E-2
2.192000E-4	7.503125E-4	6.103750E-4	1.399375E-4	-2.571100E-2	2.444200E-2
2.193600E-4	1.060563E-3	2.507625E-3	-1.447063E-3	-2.577025E-2	2.447063E-2
2.195200E-4	3.892438E-3	3.329937E-3	5.625000E-4	-2.571125E-2	2.444538E-2
2.196800E-4	2.280500E-3	1.790813E-3	4.896875E-4	-2.569025E-2	2.450475E-2
2.198400E-4	1.504375E-3	9.526250E-4	5.517500E-4	-2.567975E-2	2.450038E-2
2.200000E-4	1.058937E-3	6.286250E-4	4.303125E-4	-2.566650E-2	2.452500E-2
2.201600E-4	7.330000E-4	6.903125E-4	4.268750E-5	-2.564637E-2	2.454712E-2
2.203200E-4	6.268125E-4	6.484375E-4	-2.162500E-5	-2.565038E-2	2.454325E-2
2.204800E-4	5.006250E-4	5.786875E-4	-7.806250E-5	-2.564800E-2	2.452375E-2
2.206400E-4	5.773125E-4	5.813750E-4	-4.062500E-6	-2.564113E-2	2.455587E-2
2.208000E-4	6.313125E-4	5.159375E-4	1.153750E-4	-2.562038E-2	2.457875E-2
2.209600E-4	5.880625E-4	6.235000E-4	-3.543750E-5	-2.560462E-2	2.457163E-2
2.211200E-4	5.380000E-4	4.794375E-4	5.856250E-5	-2.561875E-2	2.456913E-2
2.212800E-4	4.790000E-4	6.499375E-4	-1.709375E-4	-2.561125E-2	2.457125E-2
2.214400E-4	6.183750E-4	5.858750E-4	3.250000E-5	-2.560138E-2	2.457862E-2
2.216000E-4	5.645625E-4	6.463125E-4	-8.175000E-5	-2.560738E-2	2.458963E-2
2.217600E-4	6.489375E-4	5.315000E-4	1.174375E-4	-2.558700E-2	2.459437E-2
2.219200E-4	5.889375E-4	4.575625E-4	1.313750E-4	-2.556950E-2	2.460663E-2
2.220800E-4	3.906250E-4	3.808125E-4	9.812500E-6	-2.556538E-2	2.462187E-2
2.222400E-4	3.778125E-4	3.868750E-4	-9.062500E-6	-2.555963E-2	2.462512E-2
2.224000E-4	4.589375E-4	5.140625E-4	-5.512500E-5	-2.555187E-2	2.463425E-2
2.225600E-4	3.714375E-4	4.317500E-4	-6.031250E-5	-2.554713E-2	2.463738E-2
2.227200E-4	4.489375E-4	4.981250E-4	-4.918750E-5	-2.553675E-2	2.464137E-2
2.228800E-4	4.336250E-4	3.614375E-4	7.218750E-5	-2.554237E-2	2.465088E-2
2.230400E-4	4.915625E-4	4.366875E-4	5.487500E-5	-2.553862E-2	2.464888E-2
2.232000E-4	4.984375E-4	4.303125E-4	6.812500E-5	-2.552475E-2	2.466313E-2
2.233600E-4	3.870625E-4	4.613125E-4	-7.425000E-5	-2.551725E-2	2.467200E-2
2.235200E-4	4.048125E-4	5.796250E-4	-1.748125E-4	-2.550050E-2	2.468600E-2
2.236800E-4	3.963125E-4	5.444375E-4	-1.481250E-4	-2.549250E-2	2.468038E-2
2.238400E-4	5.046875E-4	4.563125E-4	4.837500E-5	-2.548462E-2	2.468838E-2
2.240000E-4	4.040625E-4	4.558750E-4	-5.181250E-5	-2.547438E-2	2.470150E-2
2.241600E-4	4.129375E-4	3.951875E-4	1.775000E-5	-2.548838E-2	2.469187E-2
2.243200E-4	4.318125E-4	4.803750E-4	-4.856250E-5	-2.547225E-2	2.470000E-2
2.244800E-4	3.886250E-4	4.613125E-4	-7.268750E-5	-2.546687E-2	2.469312E-2
2.246400E-4	4.263125E-4	3.855000E-4	4.081250E-5	-2.546125E-2	2.470800E-2
2.248000E-4	2.248125E-4	2.345625E-4	-9.750000E-6	-2.545825E-2	2.472250E-2
2.249600E-4	-6.485000E-4	8.218750E-5	-7.306875E-4	-2.544875E-2	2.472275E-2
2.251200E-4	-7.606875E-4	2.137500E-5	-7.820625E-4	-2.543400E-2	2.471800E-2
2.252800E-4	-7.188750E-4	1.378750E-4	-8.567500E-4	-2.544012E-2	2.472888E-2
2.254400E-4	-7.965000E-4	-1.375000E-5	-7.827500E-4	-2.543525E-2	2.473000E-2
2.256000E-4	-7.371250E-4	1.077500E-4	-8.448750E-4	-2.544250E-2	2.473525E-2
2.257600E-4	-6.961250E-4	1.781250E-4	-8.742500E-4	-2.542762E-2	2.474175E-2
2.259200E-4	-5.636250E-4	1.646250E-4	-7.282500E-4	-2.542613E-2	2.474238E-2
2.260800E-4	-4.303750E-4	2.668750E-5	-4.570625E-4	-2.543038E-2	2.474713E-2
2.262400E-4	-6.273750E-4	1.197500E-4	-7.471250E-4	-2.541300E-2	2.475950E-2
2.264000E-4	-5.228750E-4	1.946250E-4	-7.175000E-4	-2.540188E-2	2.476563E-2
2.265600E-4	-6.020625E-4	1.083750E-4	-7.104375E-4	-2.538088E-2	2.475163E-2
2.267200E-4	-6.687500E-4	1.095000E-4	-7.782500E-4	-2.539113E-2	2.477200E-2
2.268800E-4	-6.733125E-4	6.837500E-5	-7.416875E-4	-2.539113E-2	2.477388E-2
2.270400E-4	-7.128125E-4	1.334375E-4	-8.462500E-4	-2.538662E-2	2.478075E-2
2.272000E-4	-7.826250E-4	1.191250E-4	-9.017500E-4	-2.536512E-2	2.479800E-2
2.273600E-4	-7.510625E-4	4.875000E-6	-7.559375E-4	-2.536263E-2	2.479650E-2
2.275200E-4	-8.533750E-4	1.743750E-5	-8.708125E-4	-2.536763E-2	2.480175E-2
2.276800E-4	-7.746250E-4	-2.037500E-5	-7.542500E-4	-2.535813E-2	2.481463E-2
2.278400E-4	-8.444375E-4	4.712500E-5	-8.915625E-4	-2.534462E-2	2.480775E-2
2.280000E-4	-9.030000E-4	2.781250E-5	-9.308125E-4	-2.533775E-2	2.482288E-2
2.281600E-4	-9.017500E-4	5.075000E-5	-9.525000E-4	-2.534200E-2	2.482825E-2
2.283200E-4	-8.915625E-4	-1.356250E-5	-8.780000E-4	-2.533287E-2	2.482925E-2
2.284800E-4	-9.546250E-4	-3.075000E-5	-9.238750E-4	-2.533113E-2	2.482950E-2
2.286400E-4	-9.381875E-4	-3.337500E-5	-9.048125E-4	-2.531650E-2	2.483863E-2
2.288000E-4	-9.269375E-4	1.248750E-4	-1.051813E-3	-2.532863E-2	2.484913E-2
2.289600E-4	-9.212500E-4	-2.118750E-5	-9.000625E-4	-2.529725E-2	2.485238E-2
2.291200E-4	-8.862500E-4	1.987500E-5	-9.061250E-4	-2.531025E-2	2.485550E-2
2.292800E-4	-9.609375E-4	-2.431250E-5	-9.366250E-4	-2.531600E-2	2.485287E-2
2.294400E-4	-8.729375E-4	-6.425000E-5	-8.086875E-4	-2.529163E-2	2.486612E-2
2.296000E-4	-1.009313E-3	-5.031250E-5	-9.590000E-4	-2.529463E-2	2.486400E-2
2.297600E-4	-8.736250E-4	-7.562500E-6	-8.660625E-4	-2.528987E-2	2.487650E-2
2.299200E-4	-9.691875E-4	-8.868750E-5	-8.805000E-4	-2.528025E-2	2.486925E-2
2.300800E-4	-1.012250E-3	-3.312500E-5	-9.791250E-4	-2.526862E-2	2.487725E-2
2.302400E-4	-9.226875E-4	-1.572500E-4	-7.654375E-4	-2.527500E-2	2.488700E-2
2.304000E-4	-9.184375E-4	-3.406250E-5	-8.843750E-4	-2.526100E-2	2.488125E-2
2.305600E-4	-1.030625E-3	-2.114375E-4	-8.191875E-4	-2.525575E-2	2.489325E-2
2.307200E-4	-9.073750E-4	-1.686875E-4	-7.386875E-4	-2.526025E-2	2.490800E-2
2.308800E-4	-1.056438E-3	-1.270625E-4	-9.293750E-4	-2.525487E-2	2.490588E-2
2.310400E-4	-1.046562E-3	-1.454375E-4	-9.011250E-4	-2.525150E-2	2.491225E-2
2.312000E-4	-1.025875E-3	-1.046250E-4	-9.212500E-4	-2.524012E-2	2.491625E-2
2.313600E-4	-1.104375E-3	-1.205625E-4	-9.838125E-4	-2.524975E-2	2.491250E-2
2.315200E-4	-1.025500E-3	-1.389375E-4	-8.865625E-4	-2.524262E-2	2.492837E-2
2.316800E-4	-9.531875E-4	4.693750E-5	-1.000125E-3	-2.523125E-2	2.491613E-2
2.318400E-4	-9.733125E-4	-1.733750E-4	-7.999375E-4	-2.522950E-2	2.492250E-2
2.320000E-4	-1.088125E-3	-1.761250E-4	-9.120000E-4	-2.523000E-2	2.493738E-2
2.321600E-4	-9.187500E-4	-2.718750E-5	-8.915625E-4	-2.521775E-2	2.492375E-2
2.323200E-4	-1.068687E-3	-2.077500E-4	-8.609375E-4	-2.521238E-2	2.494013E-2
2.324800E-4	-1.095750E-3	-1.615000E-4	-9.342500E-4	-2.521663E-2	2.494487E-2
2.326400E-4	-1.095562E-3	-1.444375E-4	-9.511250E-4	-2.519750E-2	2.494925E-2
2.328000E-4	-1.135437E-3	-9.106250E-5	-1.044375E-3	-2.518725E-2	2.496938E-2
2.329600E-4	-1.145938E-3	-1.058125E-4	-1.040125E-3	-2.518375E-2	2.495612E-2
2.331200E-4	-1.105125E-3	-1.692500E-4	-9.358750E-4	-2.518138E-2	2.496750E-2
2.332800E-4	-1.123250E-3	-2.476250E-4	-8.756250E-4	-2.519000E-2	2.496550E-2
2.334400E-4	-1.056437E-3	-2.010625E-4	-8.553750E-4	-2.518550E-2	2.497263E-2
2.336000E-4	-1.041312E-3	-1.998750E-4	-8.414375E-4	-2.515462E-2	2.497125E-2
2.337600E-4	-1.085063E-3	-1.384375E-4	-9.466250E-4	-2.517275E-2	2.497450E-2
2.339200E-4	-1.113437E-3	-2.159375E-4	-8.975000E-4	-2.514850E-2	2.498263E-2
2.340800E-4	-1.116938E-3	-1.588125E-4	-9.581250E-4	-2.517688E-2	2.498813E-2
2.342400E-4	-1.134875E-3	-1.132500E-4	-1.021625E-3	-2.515313E-2	2.498837E-2
2.344000E-4	-1.031187E-3	-2.733125E-4	-7.578750E-4	-2.515050E-2	2.500050E-2
2.345600E-4	-1.169187E-3	-2.010625E-4	-9.681250E-4	-2.515612E-2	2.499888E-2
2.347200E-4	-1.055813E-3	-1.923750E-4	-8.634375E-4	-2.515037E-2	2.500075E-2
2.348800E-4	-1.092625E-3	-8.031250E-5	-1.012312E-3	-2.515125E-2	2.500125E-2
2.350400E-4	-1.073938E-3	-2.010000E-4	-8.729375E-4	-2.513200E-2	2.500088E-2
2.352000E-4	-1.245125E-3	-4.731250E-5	-1.197813E-3	-2.513238E-2	2.500600E-2
2.353600E-4	-1.106250E-3	-1.287500E-4	-9.775000E-4	-2.512212E-2	2.502113E-2
2.355200E-4	-1.154125E-3	-2.741250E-4	-8.800000E-4	-2.512662E-2	2.502950E-2
2.356800E-4	-1.059562E-3	-1.066875E-4	-9.528750E-4	-2.511600E-2	2.502275E-2
2.358400E-4	-1.178563E-3	-9.468750E-5	-1.083875E-3	-2.511575E-2	2.503650E-2
2.360000E-4	-1.216062E-3	-1.607500E-4	-1.055312E-3	-2.511825E-2	2.504325E-2
2.361600E-4	-1.043813E-3	-2.506875E-4	-7.931250E-4	-2.510838E-2	2.504400E-2
2.363200E-4	-1.144750E-3	-1.401250E-4	-1.004625E-3	-2.509288E-2	2.505100E-2
2.364800E-4	-1.181438E-3	-2.480000E-4	-9.334375E-4	-2.510375E-2	2.504300E-2
2.366400E-4	-1.181813E-3	-2.176875E-4	-9.641250E-4	-2.509413E-2	2.504900E-2
2.368000E-4	-1.173312E-3	-3.716875E-4	-8.016250E-4	-2.509012E-2	2.505938E-2
2.369600E-4	-1.242000E-3	-1.940625E-4	-1.047938E-3	-2.509625E-2	2.505462E-2
2.371200E-4	-1.186375E-3	-2.723125E-4	-9.140625E-4	-2.506925E-2	2.505687E-2
2.372800E-4	-1.138875E-3	-2.661250E-4	-8.727500E-4	-2.509175E-2	2.506275E-2
2.374400E-4	-1.132625E-3	-2.328750E-4	-8.997500E-4	-2.507313E-2	2.506837E-2
2.376000E-4	-1.156938E-3	-3.045000E-4	-8.524375E-4	-2.507225E-2	2.506325E-2
2.377600E-4	-1.201000E-3	-3.258125E-4	-8.751875E-4	-2.506900E-2	2.508400E-2
2.379200E-4	-1.138813E-3	-2.845000E-4	-8.543125E-4	-2.506150E-2	2.508750E-2
2.380800E-4	-1.363125E-3	-3.801250E-4	-9.830000E-4	-2.506550E-2	2.508650E-2
2.382400E-4	-1.237625E-3	-3.563750E-4	-8.812500E-4	-2.505062E-2	2.508963E-2
2.384000E-4	-1.269937E-3	-2.616250E-4	-1.008312E-3	-2.505787E-2	2.508638E-2
2.385600E-4	-1.281187E-3	-4.993750E-4	-7.818125E-4	-2.504075E-2	2.509125E-2
2.387200E-4	-1.177063E-3	-2.567500E-4	-9.203125E-4	-2.504913E-2	2.510250E-2
2.388800E-4	-1.258312E-3	-2.764375E-4	-9.818750E-4	-2.503313E-2	2.509237E-2
2.390400E-4	-1.384125E-3	-4.488125E-4	-9.353125E-4	-2.503450E-2	2.510550E-2
2.392000E-4	-1.253875E-3	-3.330625E-4	-9.208125E-4	-2.502900E-2	2.510812E-2
2.393600E-4	-1.275437E-3	-3.538750E-4	-9.215625E-4	-2.502600E-2	2.511075E-2
2.395200E-4	-1.289562E-3	-4.246250E-4	-8.649375E-4	-2.502375E-2	2.512113E-2
2.396800E-4	-1.345188E-3	-4.774375E-4	-8.677500E-4	-2.501438E-2	2.511263E-2
2.398400E-4	-1.278063E-3	-4.187500E-4	-8.593125E-4	-2.501525E-2	2.511638E-2
2.400000E-4	-1.369938E-3	-3.767500E-4	-9.931875E-4	-2.500700E-2	2.513075E-2
2.401600E-4	-1.278938E-3	-3.352500E-4	-9.436875E-4	-2.500188E-2	2.512388E-2
2.403200E-4	-1.351250E-3	-3.816250E-4	-9.696250E-4	-2.500500E-2	2.512363E-2
2.404800E-4	-1.365063E-3	-4.463750E-4	-9.186875E-4	-2.498825E-2	2.513787E-2
2.406400E-4	-1.339062E-3	-4.742500E-4	-8.648125E-4	-2.499337E-2	2.512775E-2
2.408000E-4	-1.295250E-3	-4.724375E-4	-8.228125E-4	-2.498662E-2	2.514275E-2
2.409600E-4	-1.334563E-3	-3.426875E-4	-9.918750E-4	-2.498575E-2	2.514562E-2
2.411200E-4	-1.330000E-3	-4.425625E-4	-8.874375E-4	-2.497863E-2	2.515450E-2
2.412800E-4	-1.370500E-3	-5.323750E-4	-8.381250E-4	-2.497738E-2	2.515600E-2
2.414400E-4	-1.422125E-3	-5.088125E-4	-9.133125E-4	-2.497350E-2	2.515225E-2
2.416000E-4	-1.435687E-3	-5.051875E-4	-9.305000E-4	-2.497200E-2	2.515562E-2
2.417600E-4	-1.264375E-3	-5.676875E-4	-6.966875E-4	-2.495937E-2	2.516100E-2
2.419200E-4	-1.349000E-3	-4.314375E-4	-9.175625E-4	-2.497425E-2	2.516412E-2
2.420800E-4	-1.461938E-3	-6.290000E-4	-8.329375E-4	-2.495662E-2	2.517125E-2
2.422400E-4	-1.344625E-3	-5.256250E-4	-8.190000E-4	-2.496050E-2	2.516813E-2
2.424000E-4	-1.477938E-3	-4.192500E-4	-1.058688E-3	-2.494037E-2	2.517300E-2
2.425600E-4	-1.522250E-3	-5.763125E-4	-9.459375E-4	-2.494463E-2	2.517588E-2
2.427200E-4	-1.493562E-3	-5.041250E-4	-9.894375E-4	-2.494625E-2	2.518787E-2
2.428800E-4	-1.371687E-3	-4.622500E-4	-9.094375E-4	-2.494113E-2	2.519438E-2
2.430400E-4	-1.415625E-3	-6.571875E-4	-7.584375E-4	-2.495475E-2	2.518375E-2
2.432000E-4	-1.445500E-3	-6.127500E-4	-8.327500E-4	-2.493612E-2	2.519388E-2
2.433600E-4	-1.543375E-3	-6.709375E-4	-8.724375E-4	-2.493400E-2	2.517713E-2
2.435200E-4	-1.482187E-3	-6.595000E-4	-8.226875E-4	-2.493337E-2	2.518800E-2
2.436800E-4	-1.445625E-3	-5.165625E-4	-9.290625E-4	-2.492850E-2	2.520500E-2
2.438400E-4	-1.565000E-3	-6.040000E-4	-9.610000E-4	-2.493838E-2	2.520537E-2
2.440000E-4	-1.513438E-3	-5.456875E-4	-9.677500E-4	-2.493362E-2	2.520900E-2
2.441600E-4	-1.650562E-3	-7.405625E-4	-9.100000E-4	-2.491838E-2	2.520813E-2
2.443200E-4	-1.637125E-3	-6.083125E-4	-1.028813E-3	-2.492075E-2	2.520725E-2
2.444800E-4	-1.517062E-3	-5.896250E-4	-9.274375E-4	-2.491250E-2	2.522638E-2
2.446400E-4	-1.650500E-3	-6.771875E-4	-9.733125E-4	-2.491613E-2	2.521200E-2
2.448000E-4	-1.690313E-3	-7.745000E-4	-9.158125E-4	-2.490675E-2	2.522613E-2
2.449600E-4	-1.581000E-3	-6.215000E-4	-9.595000E-4	-2.490713E-2	2.522600E-2
2.451200E-4	-1.679188E-3	-6.800000E-4	-9.991875E-4	-2.490550E-2	2.522288E-2
2.452800E-4	-1.643750E-3	-7.412500E-4	-9.025000E-4	-2.489650E-2	2.522463E-2
2.454400E-4	-1.730312E-3	-6.915000E-4	-1.038812E-3	-2.490212E-2	2.522425E-2
2.456000E-4	-1.641563E-3	-7.111875E-4	-9.303750E-4	-2.489425E-2	2.522600E-2
2.457600E-4	-1.593500E-3	-7.240625E-4	-8.694375E-4	-2.488288E-2	2.523662E-2
2.459200E-4	-1.658563E-3	-7.236875E-4	-9.348750E-4	-2.487700E-2	2.523687E-2
2.460800E-4	-1.673875E-3	-8.674375E-4	-8.064375E-4	-2.489013E-2	2.522225E-2
2.462400E-4	-1.734063E-3	-7.043750E-4	-1.029688E-3	-2.488000E-2	2.524563E-2
2.464000E-4	-1.761625E-3	-8.015625E-4	-9.600625E-4	-2.487700E-2	2.524525E-2
2.465600E-4	-1.737125E-3	-8.106875E-4	-9.264375E-4	-2.487475E-2	2.525625E-2
2.467200E-4	-1.811562E-3	-8.079375E-4	-1.003625E-3	-2.487088E-2	2.525238E-2
2.468800E-4	-1.780563E-3	-7.698750E-4	-1.010688E-3	-2.487987E-2	2.524837E-2
2.470400E-4	-1.722625E-3	-8.354375E-4	-8.871875E-4	-2.485350E-2	2.525737E-2
2.472000E-4	-1.870063E-3	-7.399375E-4	-1.130125E-3	-2.486550E-2	2.526663E-2
2.473600E-4	-1.786062E-3	-8.193750E-4	-9.666875E-4	-2.485463E-2	2.525587E-2
2.475200E-4	-1.685563E-3	-8.778750E-4	-8.076875E-4	-2.486050E-2	2.526887E-2
2.476800E-4	-1.738625E-3	-8.366250E-4	-9.020000E-4	-2.486400E-2	2.526462E-2
2.478400E-4	-1.878250E-3	-9.604375E-4	-9.178125E-4	-2.485788E-2	2.526612E-2
2.480000E-4	-1.779500E-3	-9.415625E-4	-8.379375E-4	-2.485338E-2	2.528063E-2
2.481600E-4	-1.871625E-3	-8.599375E-4	-1.011687E-3	-2.485538E-2	2.527988E-2
2.483200E-4	-1.930812E-3	-1.047250E-3	-8.835625E-4	-2.485150E-2	2.526212E-2
2.484800E-4	-1.796500E-3	-8.475000E-4	-9.490000E-4	-2.483900E-2	2.528325E-2
2.486400E-4	-1.904062E-3	-8.435625E-4	-1.060500E-3	-2.483563E-2	2.528025E-2
2.488000E-4	-1.941687E-3	-8.686875E-4	-1.073000E-3	-2.484600E-2	2.527450E-2
2.489600E-4	-1.965875E-3	-1.114750E-3	-8.511250E-4	-2.484000E-2	2.529000E-2
2.491200E-4	-1.932250E-3	-9.231875E-4	-1.009062E-3	-2.483437E-2	2.528700E-2
2.492800E-4	-1.972250E-3	-9.586250E-4	-1.013625E-3	-2.483637E-2	2.528325E-2
2.494400E-4	-1.918000E-3	-1.002188E-3	-9.158125E-4	-2.482150E-2	2.529100E-2
2.496000E-4	-1.930563E-3	-1.177438E-3	-7.531250E-4	-2.481825E-2	2.528975E-2
2.497600E-4	-1.986125E-3	-1.080250E-3	-9.058750E-4	-2.481050E-2	2.529950E-2
2.499200E-4	-2.066250E-3	-1.041875E-3	-1.024375E-3	-2.482800E-2	2.529275E-2
2.500800E-4	-1.930250E-3	-1.053188E-3	-8.770625E-4	-2.481138E-2	2.529713E-2
2.502400E-4	-2.052875E-3	-1.038938E-3	-1.013937E-3	-2.482600E-2	2.530025E-2
2.504000E-4	-2.102500E-3	-1.029625E-3	-1.072875E-3	-2.480962E-2	2.529975E-2
2.505600E-4	-2.041875E-3	-1.074938E-3	-9.669375E-4	-2.480900E-2	2.530300E-2
2.507200E-4	-2.040625E-3	-1.078437E-3	-9.621875E-4	-2.481087E-2	2.530438E-2
2.508800E-4	-2.020187E-3	-1.142687E-3	-8.775000E-4	-2.479987E-2	2.530250E-2
2.510400E-4	-2.045938E-3	-1.128813E-3	-9.171250E-4	-2.480850E-2	2.531200E-2
2.512000E-4	-2.079375E-3	-1.142812E-3	-9.365625E-4	-2.478388E-2	2.531762E-2
2.513600E-4	-2.150625E-3	-1.061375E-3	-1.089250E-3	-2.479600E-2	2.531300E-2
2.515200E-4	-2.073813E-3	-1.182625E-3	-8.911875E-4	-2.477775E-2	2.531613E-2
2.516800E-4	-2.126188E-3	-1.178750E-3	-9.474375E-4	-2.479488E-2	2.530725E-2
2.518400E-4	-2.066438E-3	-1.187250E-3	-8.791875E-4	-2.479337E-2	2.531088E-2
2.520000E-4	-2.176063E-3	-1.181625E-3	-9.944375E-4	-2.478313E-2	2.531425E-2
2.521600E-4	-2.160875E-3	-1.249000E-3	-9.118750E-4	-2.478412E-2	2.532950E-2
2.523200E-4	-2.284438E-3	-1.175187E-3	-1.109250E-3	-2.479050E-2	2.531938E-2
2.524800E-4	-2.107000E-3	-1.352500E-3	-7.545000E-4	-2.478287E-2	2.532100E-2
2.526400E-4	-2.059375E-3	-1.261313E-3	-7.980625E-4	-2.478350E-2	2.532563E-2
2.528000E-4	-2.203750E-3	-1.248313E-3	-9.554375E-4	-2.477625E-2	2.532863E-2
2.529600E-4	-2.256125E-3	-1.393875E-3	-8.622500E-4	-2.478713E-2	2.533025E-2
2.531200E-4	-2.310562E-3	-1.349875E-3	-9.606875E-4	-2.478750E-2	2.531900E-2
2.532800E-4	-2.373937E-3	-1.250750E-3	-1.123187E-3	-2.476662E-2	2.533787E-2
2.534400E-4	-2.193563E-3	-1.417500E-3	-7.760625E-4	-2.477600E-2	2.534175E-2
2.536000E-4	-2.345125E-3	-1.358312E-3	-9.868125E-4	-2.477588E-2	2.533550E-2
2.537600E-4	-2.239250E-3	-1.337063E-3	-9.021875E-4	-2.477438E-2	2.533600E-2
2.539200E-4	-2.363000E-3	-1.369063E-3	-9.939375E-4	-2.478038E-2	2.532750E-2
2.540800E-4	-2.288437E-3	-1.395500E-3	-8.929375E-4	-2.476263E-2	2.533562E-2
2.542400E-4	-2.411000E-3	-1.413500E-3	-9.975000E-4	-2.476800E-2	2.533625E-2
2.544000E-4	-2.319437E-3	-1.444813E-3	-8.746250E-4	-2.475775E-2	2.533713E-2
2.545600E-4	-2.351250E-3	-1.411250E-3	-9.400000E-4	-2.476900E-2	2.534575E-2
2.547200E-4	-2.456500E-3	-1.410375E-3	-1.046125E-3	-2.476225E-2	2.534487E-2
2.548800E-4	-2.366625E-3	-1.434750E-3	-9.318750E-4	-2.476187E-2	2.536000E-2
2.550400E-4	-2.309375E-3	-1.405562E-3	-9.038125E-4	-2.476188E-2	2.534475E-2
2.552000E-4	-2.375688E-3	-1.481062E-3	-8.946250E-4	-2.475913E-2	2.535313E-2
2.553600E-4	-2.507750E-3	-1.505187E-3	-1.002563E-3	-2.475887E-2	2.534375E-2
2.555200E-4	-2.436750E-3	-1.512375E-3	-9.243750E-4	-2.473938E-2	2.535737E-2
2.556800E-4	-2.447313E-3	-1.637937E-3	-8.093750E-4	-2.475200E-2	2.534987E-2
2.558400E-4	-2.504938E-3	-1.516813E-3	-9.881250E-4	-2.474625E-2	2.535038E-2
2.560000E-4	-2.475375E-3	-1.580375E-3	-8.950000E-4	-2.473863E-2	2.535513E-2
2.561600E-4	-2.606813E-3	-1.568625E-3	-1.038188E-3	-2.474450E-2	2.535175E-2
2.563200E-4	-2.545625E-3	-1.610125E-3	-9.355000E-4	-2.473913E-2	2.536650E-2
2.564800E-4	-2.552750E-3	-1.517125E-3	-1.035625E-3	-2.473062E-2	2.536575E-2
2.566400E-4	-2.531125E-3	-1.526563E-3	-1.004562E-3	-2.474013E-2	2.536663E-2
2.568000E-4	-2.538563E-3	-1.715562E-3	-8.230000E-4	-2.473400E-2	2.535400E-2
2.569600E-4	-2.629188E-3	-1.772000E-3	-8.571875E-4	-2.473625E-2	2.537225E-2
2.571200E-4	-2.616000E-3	-1.769062E-3	-8.469375E-4	-2.472487E-2	2.536787E-2
2.572800E-4	-2.664000E-3	-1.717000E-3	-9.470000E-4	-2.473038E-2	2.535775E-2
2.574400E-4	-2.666563E-3	-1.648188E-3	-1.018375E-3	-2.473237E-2	2.536450E-2
2.576000E-4	-2.710375E-3	-1.662750E-3	-1.047625E-3	-2.473588E-2	2.535950E-2
2.577600E-4	-2.647312E-3	-1.548625E-3	-1.098687E-3	-2.471913E-2	2.536600E-2
2.579200E-4	-2.673875E-3	-1.670188E-3	-1.003688E-3	-2.472625E-2	2.537262E-2
2.580800E-4	-2.657687E-3	-1.710500E-3	-9.471875E-4	-2.471625E-2	2.536575E-2
2.582400E-4	-2.675062E-3	-1.635437E-3	-1.039625E-3	-2.471037E-2	2.536750E-2
2.584000E-4	-2.732188E-3	-1.872250E-3	-8.599375E-4	-2.471875E-2	2.538088E-2
2.585600E-4	-2.767062E-3	-1.809687E-3	-9.573750E-4	-2.471800E-2	2.537700E-2
2.587200E-4	-2.713812E-3	-1.831250E-3	-8.825625E-4	-2.472425E-2	2.537937E-2
2.588800E-4	-2.714750E-3	-1.831125E-3	-8.836250E-4	-2.471887E-2	2.538587E-2
2.590400E-4	-2.741250E-3	-1.909125E-3	-8.321250E-4	-2.472275E-2	2.537975E-2
2.592000E-4	-2.865625E-3	-1.857875E-3	-1.007750E-3	-2.472200E-2	2.538563E-2
2.593600E-4	-2.901062E-3	-1.851563E-3	-1.049500E-3	-2.469938E-2	2.539200E-2
2.595200E-4	-2.850563E-3	-2.060000E-3	-7.905625E-4	-2.472013E-2	2.537750E-2
2.596800E-4	-2.986313E-3	-2.031375E-3	-9.549375E-4	-2.469562E-2	2.538613E-2
2.598400E-4	-2.782438E-3	-1.960750E-3	-8.216875E-4	-2.470925E-2	2.538425E-2
2.600000E-4	-2.846875E-3	-1.944937E-3	-9.019375E-4	-2.470450E-2	2.537800E-2
2.601600E-4	-2.944563E-3	-1.968313E-3	-9.762500E-4	-2.471075E-2	2.538187E-2
2.603200E-4	-2.962438E-3	-1.880625E-3	-1.081812E-3	-2.470100E-2	2.537463E-2
2.604800E-4	-3.034875E-3	-1.939812E-3	-1.095063E-3	-2.468688E-2	2.538863E-2
2.606400E-4	-2.950000E-3	-2.061125E-3	-8.888750E-4	-2.469838E-2	2.539025E-2
2.608000E-4	-3.009625E-3	-2.030813E-3	-9.788125E-4	-2.469312E-2	2.539613E-2
2.609600E-4	-3.088875E-3	-2.019125E-3	-1.069750E-3	-2.470163E-2	2.539425E-2
2.611200E-4	-3.030812E-3	-2.035875E-3	-9.949375E-4	-2.469662E-2	2.540075E-2
2.612800E-4	-3.075563E-3	-2.084750E-3	-9.908125E-4	-2.467700E-2	2.538388E-2
2.614400E-4	-3.079938E-3	-2.063437E-3	-1.016500E-3	-2.469575E-2	2.539100E-2
2.616000E-4	-3.145375E-3	-2.192875E-3	-9.525000E-4	-2.469475E-2	2.539138E-2
2.617600E-4	-3.149563E-3	-2.253687E-3	-8.958750E-4	-2.469713E-2	2.539450E-2
2.619200E-4	-3.139000E-3	-2.211625E-3	-9.273750E-4	-2.470588E-2	2.540012E-2
2.620800E-4	-3.157562E-3	-2.070375E-3	-1.087188E-3	-2.467713E-2	2.539463E-2
2.622400E-4	-3.120750E-3	-2.218250E-3	-9.025000E-4	-2.469300E-2	2.539413E-2
2.624000E-4	-3.231125E-3	-2.247375E-3	-9.837500E-4	-2.470913E-2	2.538975E-2
2.625600E-4	-3.243125E-3	-2.228625E-3	-1.014500E-3	-2.468050E-2	2.539075E-2
2.627200E-4	-3.347563E-3	-2.341688E-3	-1.005875E-3	-2.468075E-2	2.539000E-2
2.628800E-4	-3.330000E-3	-2.266312E-3	-1.063688E-3	-2.469287E-2	2.539425E-2
2.630400E-4	-3.277125E-3	-2.371688E-3	-9.054375E-4	-2.467925E-2	2.540075E-2
2.632000E-4	-3.275187E-3	-2.315313E-3	-9.598750E-4	-2.468925E-2	2.539413E-2
2.633600E-4	-3.339813E-3	-2.396813E-3	-9.430000E-4	-2.467913E-2	2.539012E-2
2.635200E-4	-3.214188E-3	-2.324188E-3	-8.900000E-4	-2.467700E-2	2.539600E-2
2.636800E-4	-3.262813E-3	-2.335250E-3	-9.275625E-4	-2.467263E-2	2.540737E-2
2.638400E-4	-3.361687E-3	-2.247188E-3	-1.114500E-3	-2.468537E-2	2.540062E-2
2.640000E-4	-3.434250E-3	-2.465187E-3	-9.690625E-4	-2.466925E-2	2.540800E-2
2.641600E-4	-3.309875E-3	-2.374438E-3	-9.354375E-4	-2.467050E-2	2.540350E-2
2.643200E-4	-3.382937E-3	-2.515125E-3	-8.678125E-4	-2.467775E-2	2.541587E-2
2.644800E-4	-3.573750E-3	-2.421688E-3	-1.152062E-3	-2.467225E-2	2.540375E-2
2.646400E-4	-3.462625E-3	-2.457688E-3	-1.004938E-3	-2.466250E-2	2.540788E-2
2.648000E-4	-3.441250E-3	-2.482500E-3	-9.587500E-4	-2.467263E-2	2.542200E-2
2.649600E-4	-3.516563E-3	-2.562125E-3	-9.544375E-4	-2.465788E-2	2.541087E-2
2.651200E-4	-3.548500E-3	-2.644313E-3	-9.041875E-4	-2.466650E-2	2.541263E-2
2.652800E-4	-3.524000E-3	-2.653062E-3	-8.709375E-4	-2.465763E-2	2.540850E-2
2.654400E-4	-3.633813E-3	-2.580063E-3	-1.053750E-3	-2.466400E-2	2.541062E-2
2.656000E-4	-3.602188E-3	-2.670875E-3	-9.313125E-4	-2.466613E-2	2.541762E-2
2.657600E-4	-3.656000E-3	-2.669812E-3	-9.861875E-4	-2.465337E-2	2.541338E-2
2.659200E-4	-3.700688E-3	-2.658813E-3	-1.041875E-3	-2.465500E-2	2.540812E-2
2.660800E-4	-3.649625E-3	-2.677500E-3	-9.721250E-4	-2.466588E-2	2.541213E-2
2.662400E-4	-3.690687E-3	-2.792125E-3	-8.985625E-4	-2.465300E-2	2.542675E-2
2.664000E-4	-3.798062E-3	-2.834500E-3	-9.635625E-4	-2.466425E-2	2.541475E-2
2.665600E-4	-3.781500E-3	-2.685750E-3	-1.095750E-3	-2.464475E-2	2.541700E-2
2.667200E-4	-3.794875E-3	-2.809500E-3	-9.853750E-4	-2.464363E-2	2.542300E-2
2.668800E-4	-3.879125E-3	-2.804250E-3	-1.074875E-3	-2.465962E-2	2.541925E-2
2.670400E-4	-3.959188E-3	-2.851188E-3	-1.108000E-3	-2.465337E-2	2.541725E-2
2.672000E-4	-3.764000E-3	-2.966687E-3	-7.973125E-4	-2.464638E-2	2.542413E-2
2.673600E-4	-3.923562E-3	-2.971562E-3	-9.520000E-4	-2.464925E-2	2.542275E-2
2.675200E-4	-3.874125E-3	-2.980750E-3	-8.933750E-4	-2.464713E-2	2.543400E-2
2.676800E-4	-3.972750E-3	-3.032063E-3	-9.406875E-4	-2.464587E-2	2.543225E-2
2.678400E-4	-3.973938E-3	-2.943875E-3	-1.030063E-3	-2.465050E-2	2.542488E-2
2.680000E-4	-3.926063E-3	-3.122938E-3	-8.031250E-4	-2.464325E-2	2.541800E-2
2.681600E-4	-3.965500E-3	-3.024500E-3	-9.410000E-4	-2.464850E-2	2.541737E-2
2.683200E-4	-4.112062E-3	-3.062500E-3	-1.049562E-3	-2.464525E-2	2.542725E-2
2.684800E-4	-4.139125E-3	-3.124938E-3	-1.014188E-3	-2.464113E-2	2.543088E-2
2.686400E-4	-4.167875E-3	-3.051125E-3	-1.116750E-3	-2.465638E-2	2.543025E-2
2.688000E-4	-4.124562E-3	-3.249375E-3	-8.751875E-4	-2.463962E-2	2.542125E-2
2.689600E-4	-4.089688E-3	-3.296125E-3	-7.935625E-4	-2.464900E-2	2.542638E-2
2.691200E-4	-4.239688E-3	-3.151438E-3	-1.088250E-3	-2.462525E-2	2.542712E-2
2.692800E-4	-4.213938E-3	-3.157500E-3	-1.056438E-3	-2.464075E-2	2.543850E-2
2.694400E-4	-4.230062E-3	-3.066000E-3	-1.164062E-3	-2.464687E-2	2.541513E-2
2.696000E-4	-4.311000E-3	-3.241437E-3	-1.069563E-3	-2.464900E-2	2.543275E-2
2.697600E-4	-4.284875E-3	-3.213250E-3	-1.071625E-3	-2.463900E-2	2.542125E-2
2.699200E-4	-4.394813E-3	-3.347063E-3	-1.047750E-3	-2.462737E-2	2.543975E-2
2.700800E-4	-4.313750E-3	-3.354188E-3	-9.595625E-4	-2.464838E-2	2.541825E-2
2.702400E-4	-4.335063E-3	-3.355563E-3	-9.795000E-4	-2.463262E-2	2.542813E-2
2.704000E-4	-4.384062E-3	-3.288000E-3	-1.096063E-3	-2.464425E-2	2.543275E-2
2.705600E-4	-4.466500E-3	-3.350437E-3	-1.116063E-3	-2.463500E-2	2.543788E-2
2.707200E-4	-4.550938E-3	-3.458000E-3	-1.092938E-3	-2.463787E-2	2.543688E-2
2.708800E-4	-4.502062E-3	-3.490812E-3	-1.011250E-3	-2.462612E-2	2.541538E-2
2.710400E-4	-4.432938E-3	-3.411875E-3	-1.021063E-3	-2.463300E-2	2.543238E-2
2.712000E-4	-4.545750E-3	-3.556625E-3	-9.891250E-4	-2.463012E-2	2.542575E-2
2.713600E-4	-4.599313E-3	-3.525250E-3	-1.074063E-3	-2.463875E-2	2.542712E-2
2.715200E-4	-4.539375E-3	-3.696312E-3	-8.430625E-4	-2.462325E-2	2.543425E-2
2.716800E-4	-4.635688E-3	-3.572312E-3	-1.063375E-3	-2.461338E-2	2.543437E-2
2.718400E-4	-4.703500E-3	-3.608687E-3	-1.094813E-3	-2.462438E-2	2.543975E-2
2.720000E-4	-4.670000E-3	-3.621375E-3	-1.048625E-3	-2.463375E-2	2.542963E-2
2.721600E-4	-4.740625E-3	-3.729188E-3	-1.011437E-3	-2.461263E-2	2.543988E-2
2.723200E-4	-4.746250E-3	-3.690750E-3	-1.055500E-3	-2.462137E-2	2.543850E-2
2.724800E-4	-4.811625E-3	-3.841563E-3	-9.700625E-4	-2.460875E-2	2.544538E-2
2.726400E-4	-4.848000E-3	-3.685500E-3	-1.162500E-3	-2.461925E-2	2.544213E-2
2.728000E-4	-4.874812E-3	-3.785625E-3	-1.089187E-3	-2.463150E-2	2.545150E-2
2.729600E-4	-4.845313E-3	-3.853312E-3	-9.920000E-4	-2.461937E-2	2.542750E-2
2.731200E-4	-4.920438E-3	-3.930938E-3	-9.895000E-4	-2.461150E-2	2.542713E-2
2.732800E-4	-4.968688E-3	-3.922188E-3	-1.046500E-3	-2.462050E-2	2.544175E-2
2.734400E-4	-5.056875E-3	-3.966500E-3	-1.090375E-3	-2.461613E-2	2.543763E-2
2.736000E-4	-5.029750E-3	-4.044438E-3	-9.853125E-4	-2.461650E-2	2.544262E-2
2.737600E-4	-5.025313E-3	-3.996812E-3	-1.028500E-3	-2.461738E-2	2.544450E-2
2.739200E-4	-5.014688E-3	-3.966625E-3	-1.048063E-3	-2.461838E-2	2.543713E-2
2.740800E-4	-5.095563E-3	-4.144125E-3	-9.514375E-4	-2.461713E-2	2.544050E-2
2.742400E-4	-5.155250E-3	-4.088438E-3	-1.066812E-3	-2.461037E-2	2.543288E-2
2.744000E-4	-5.188375E-3	-4.214375E-3	-9.740000E-4	-2.461012E-2	2.544862E-2
2.745600E-4	-5.092250E-3	-4.168688E-3	-9.235625E-4	-2.460650E-2	2.544938E-2
2.747200E-4	-5.357625E-3	-4.221750E-3	-1.135875E-3	-2.461013E-2	2.545900E-2
2.748800E-4	-5.306938E-3	-4.267750E-3	-1.039188E-3	-2.460812E-2	2.544763E-2
2.750400E-4	-5.344375E-3	-4.356500E-3	-9.878750E-4	-2.459962E-2	2.544838E-2
2.752000E-4	-5.371688E-3	-4.242813E-3	-1.128875E-3	-2.460537E-2	2.545713E-2
2.753600E-4	-5.364688E-3	-4.346313E-3	-1.018375E-3	-2.461000E-2	2.544875E-2
2.755200E-4	-5.346438E-3	-4.308625E-3	-1.037813E-3	-2.460325E-2	2.546200E-2
2.756800E-4	-5.488437E-3	-4.359750E-3	-1.128688E-3	-2.460350E-2	2.545237E-2
2.758400E-4	-5.395125E-3	-4.346875E-3	-1.048250E-3	-2.459150E-2	2.546338E-2
2.760000E-4	-5.617188E-3	-4.423062E-3	-1.194125E-3	-2.459937E-2	2.546100E-2
2.761600E-4	-5.552875E-3	-4.423563E-3	-1.129312E-3	-2.459325E-2	2.546463E-2
2.763200E-4	-5.631062E-3	-4.476000E-3	-1.155062E-3	-2.460975E-2	2.546487E-2
2.764800E-4	-5.577750E-3	-4.532750E-3	-1.045000E-3	-2.459837E-2	2.544888E-2
2.766400E-4	-5.721938E-3	-4.653750E-3	-1.068188E-3	-2.460250E-2	2.544700E-2
2.768000E-4	-5.772937E-3	-4.582875E-3	-1.190062E-3	-2.458675E-2	2.545100E-2
2.769600E-4	-5.734750E-3	-4.592750E-3	-1.142000E-3	-2.459338E-2	2.545962E-2
2.771200E-4	-5.714250E-3	-4.562688E-3	-1.151562E-3	-2.461400E-2	2.546475E-2
2.772800E-4	-5.775813E-3	-4.686813E-3	-1.089000E-3	-2.459437E-2	2.545500E-2
2.774400E-4	-5.760250E-3	-4.711375E-3	-1.048875E-3	-2.460200E-2	2.546800E-2
2.776000E-4	-5.694063E-3	-4.767313E-3	-9.267500E-4	-2.457763E-2	2.546300E-2
2.777600E-4	-5.854125E-3	-4.707250E-3	-1.146875E-3	-2.459638E-2	2.546512E-2
2.779200E-4	-5.929437E-3	-4.814500E-3	-1.114937E-3	-2.459150E-2	2.546212E-2
2.780800E-4	-5.933312E-3	-4.828375E-3	-1.104938E-3	-2.458900E-2	2.546725E-2
2.782400E-4	-6.109313E-3	-4.807250E-3	-1.302063E-3	-2.458650E-2	2.545475E-2
2.784000E-4	-6.032125E-3	-4.937063E-3	-1.095062E-3	-2.457837E-2	2.545950E-2
2.785600E-4	-6.146000E-3	-4.959125E-3	-1.186875E-3	-2.458837E-2	2.545025E-2
2.787200E-4	-6.141250E-3	-4.907750E-3	-1.233500E-3	-2.458187E-2	2.546575E-2
2.788800E-4	-6.022438E-3	-4.995750E-3	-1.026687E-3	-2.459875E-2	2.546763E-2
2.790400E-4	-6.203437E-3	-4.997813E-3	-1.205625E-3	-2.457400E-2	2.546750E-2
2.792000E-4	-6.147875E-3	-5.041563E-3	-1.106312E-3	-2.457338E-2	2.547163E-2
2.793600E-4	-6.392125E-3	-5.147000E-3	-1.245125E-3	-2.457500E-2	2.545762E-2
2.795200E-4	-6.283625E-3	-5.241313E-3	-1.042312E-3	-2.457725E-2	2.547012E-2
2.796800E-4	-6.291375E-3	-5.174188E-3	-1.117187E-3	-2.457012E-2	2.546988E-2
2.798400E-4	-6.354875E-3	-5.202313E-3	-1.152562E-3	-2.459513E-2	2.545300E-2
2.800000E-4	-6.401438E-3	-5.307562E-3	-1.093875E-3	-2.455987E-2	2.547163E-2
2.801600E-4	-6.494438E-3	-5.279375E-3	-1.215063E-3	-2.456362E-2	2.547700E-2
2.803200E-4	-6.409563E-3	-5.421375E-3	-9.881875E-4	-2.457000E-2	2.546412E-2
2.804800E-4	-6.371187E-3	-5.456500E-3	-9.146875E-4	-2.457112E-2	2.546863E-2
2.806400E-4	-6.604250E-3	-5.441438E-3	-1.162813E-3	-2.456938E-2	2.546813E-2
2.808000E-4	-6.592312E-3	-5.463250E-3	-1.129062E-3	-2.457175E-2	2.547500E-2
2.809600E-4	-6.554937E-3	-5.468063E-3	-1.086875E-3	-2.456150E-2	2.546725E-2
2.811200E-4	-6.663000E-3	-5.595625E-3	-1.067375E-3	-2.456200E-2	2.547575E-2
2.812800E-4	-6.702688E-3	-5.602875E-3	-1.099813E-3	-2.457463E-2	2.548750E-2
2.814400E-4	-6.737125E-3	-5.630937E-3	-1.106187E-3	-2.456650E-2	2.547438E-2
2.816000E-4	-6.834750E-3	-5.679250E-3	-1.155500E-3	-2.456613E-2	2.547275E-2
2.817600E-4	-6.799625E-3	-5.696750E-3	-1.102875E-3	-2.456013E-2	2.548463E-2
2.819200E-4	-6.821375E-3	-5.736500E-3	-1.084875E-3	-2.455225E-2	2.547163E-2
2.820800E-4	-6.835750E-3	-5.824625E-3	-1.011125E-3	-2.457650E-2	2.548488E-2
2.822400E-4	-7.030438E-3	-5.829938E-3	-1.200500E-3	-2.456950E-2	2.547800E-2
2.824000E-4	-6.928438E-3	-5.877938E-3	-1.050500E-3	-2.455863E-2	2.547575E-2
2.825600E-4	-7.044062E-3	-5.808000E-3	-1.236063E-3	-2.456225E-2	2.548762E-2
2.827200E-4	-6.965125E-3	-5.930187E-3	-1.034938E-3	-2.455300E-2	2.548588E-2
2.828800E-4	-7.009438E-3	-5.957313E-3	-1.052125E-3	-2.455063E-2	2.547537E-2
2.830400E-4	-7.146000E-3	-5.856500E-3	-1.289500E-3	-2.454938E-2	2.548612E-2
2.832000E-4	-7.169562E-3	-6.124625E-3	-1.044937E-3	-2.455088E-2	2.547750E-2
2.833600E-4	-7.226688E-3	-6.130000E-3	-1.096688E-3	-2.454613E-2	2.548513E-2
2.835200E-4	-7.166938E-3	-6.095625E-3	-1.071313E-3	-2.456450E-2	2.547587E-2
2.836800E-4	-7.284375E-3	-6.142062E-3	-1.142313E-3	-2.453988E-2	2.548237E-2
2.838400E-4	-7.323750E-3	-6.216813E-3	-1.106937E-3	-2.454588E-2	2.548662E-2
2.840000E-4	-7.279625E-3	-6.199688E-3	-1.079938E-3	-2.454863E-2	2.548475E-2
2.841600E-4	-7.425938E-3	-6.229063E-3	-1.196875E-3	-2.454625E-2	2.548900E-2
2.843200E-4	-7.491813E-3	-6.287312E-3	-1.204500E-3	-2.454637E-2	2.548987E-2
2.844800E-4	-7.359313E-3	-6.380875E-3	-9.784375E-4	-2.454600E-2	2.548625E-2
2.846400E-4	-7.512125E-3	-6.396688E-3	-1.115437E-3	-2.453638E-2	2.549300E-2
2.848000E-4	-7.452250E-3	-6.477687E-3	-9.745625E-4	-2.454800E-2	2.549412E-2
2.849600E-4	-7.521250E-3	-6.379688E-3	-1.141562E-3	-2.455225E-2	2.548900E-2
2.851200E-4	-7.642437E-3	-6.395500E-3	-1.246938E-3	-2.455350E-2	2.549075E-2
2.852800E-4	-7.593875E-3	-6.511687E-3	-1.082188E-3	-2.454963E-2	2.548950E-2
2.854400E-4	-7.674562E-3	-6.584687E-3	-1.089875E-3	-2.454388E-2	2.549388E-2
2.856000E-4	-7.742750E-3	-6.474562E-3	-1.268188E-3	-2.454250E-2	2.550050E-2
2.857600E-4	-7.802188E-3	-6.590812E-3	-1.211375E-3	-2.455975E-2	2.550300E-2
2.859200E-4	-7.828812E-3	-6.757750E-3	-1.071062E-3	-2.454138E-2	2.549688E-2
2.860800E-4	-7.852063E-3	-6.657250E-3	-1.194813E-3	-2.453788E-2	2.550913E-2
2.862400E-4	-7.882750E-3	-6.686250E-3	-1.196500E-3	-2.454013E-2	2.548925E-2
2.864000E-4	-7.841188E-3	-6.860062E-3	-9.811250E-4	-2.451950E-2	2.549800E-2
2.865600E-4	-8.064563E-3	-6.801813E-3	-1.262750E-3	-2.454363E-2	2.549750E-2
2.867200E-4	-7.963312E-3	-6.794625E-3	-1.168688E-3	-2.453100E-2	2.550038E-2
2.868800E-4	-8.046188E-3	-6.873250E-3	-1.172938E-3	-2.453087E-2	2.548688E-2
2.870400E-4	-8.117813E-3	-6.834813E-3	-1.283000E-3	-2.453600E-2	2.548575E-2
2.872000E-4	-7.955875E-3	-6.957375E-3	-9.985000E-4	-2.452950E-2	2.549100E-2
2.873600E-4	-8.142938E-3	-7.049063E-3	-1.093875E-3	-2.452887E-2	2.549975E-2
2.875200E-4	-8.238813E-3	-7.123500E-3	-1.115313E-3	-2.452213E-2	2.550300E-2
2.876800E-4	-8.215500E-3	-7.075375E-3	-1.140125E-3	-2.453500E-2	2.549800E-2
2.878400E-4	-8.350313E-3	-7.090125E-3	-1.260188E-3	-2.451675E-2	2.550700E-2
2.880000E-4	-8.303125E-3	-7.176313E-3	-1.126812E-3	-2.453050E-2	2.550700E-2
2.881600E-4	-8.376938E-3	-7.213250E-3	-1.163688E-3	-2.451287E-2	2.551013E-2
2.883200E-4	-8.346437E-3	-7.295063E-3	-1.051375E-3	-2.452813E-2	2.550487E-2
2.884800E-4	-8.478937E-3	-7.253188E-3	-1.225750E-3	-2.452888E-2	2.550175E-2
2.886400E-4	-8.606437E-3	-7.349188E-3	-1.257250E-3	-2.450937E-2	2.550462E-2
2.888000E-4	-8.554125E-3	-7.457125E-3	-1.097000E-3	-2.452012E-2	2.550250E-2
2.889600E-4	-8.591187E-3	-7.378250E-3	-1.212938E-3	-2.452138E-2	2.550825E-2
2.891200E-4	-8.629375E-3	-7.490625E-3	-1.138750E-3	-2.452675E-2	2.550863E-2
2.892800E-4	-8.694938E-3	-7.620250E-3	-1.074688E-3	-2.452062E-2	2.549237E-2
2.894400E-4	-8.821625E-3	-7.566875E-3	-1.254750E-3	-2.451913E-2	2.549738E-2
2.896000E-4	-8.660437E-3	-7.616812E-3	-1.043625E-3	-2.450450E-2	2.550213E-2
2.897600E-4	-8.920063E-3	-7.602687E-3	-1.317375E-3	-2.452075E-2	2.550913E-2
2.899200E-4	-8.661125E-3	-7.656750E-3	-1.004375E-3	-2.452612E-2	2.550438E-2
2.900800E-4	-8.895937E-3	-7.684312E-3	-1.211625E-3	-2.450963E-2	2.551075E-2
2.902400E-4	-8.925625E-3	-7.668000E-3	-1.257625E-3	-2.451612E-2	2.550837E-2
2.904000E-4	-8.947938E-3	-7.753375E-3	-1.194562E-3	-2.451850E-2	2.550088E-2
2.905600E-4	-8.999188E-3	-7.760125E-3	-1.239063E-3	-2.451500E-2	2.549687E-2
2.907200E-4	-8.938938E-3	-7.856250E-3	-1.082688E-3	-2.450275E-2	2.549712E-2
2.908800E-4	-9.076438E-3	-7.914562E-3	-1.161875E-3	-2.450087E-2	2.550437E-2
2.910400E-4	-9.103875E-3	-7.965313E-3	-1.138562E-3	-2.451862E-2	2.550150E-2
2.912000E-4	-9.182750E-3	-7.919188E-3	-1.263562E-3	-2.450725E-2	2.551588E-2
2.913600E-4	-9.140188E-3	-8.054313E-3	-1.085875E-3	-2.451038E-2	2.550612E-2
2.915200E-4	-9.093375E-3	-7.980688E-3	-1.112688E-3	-2.449400E-2	2.551800E-2
2.916800E-4	-9.294500E-3	-8.052500E-3	-1.242000E-3	-2.450112E-2	2.549913E-2
2.918400E-4	-9.348063E-3	-8.200688E-3	-1.147375E-3	-2.450450E-2	2.550113E-2
2.920000E-4	-9.284188E-3	-8.210125E-3	-1.074063E-3	-2.450638E-2	2.549813E-2
2.921600E-4	-9.201687E-3	-8.331563E-3	-8.701250E-4	-2.450125E-2	2.550950E-2
2.923200E-4	-9.445562E-3	-8.270813E-3	-1.174750E-3	-2.450375E-2	2.551600E-2
2.924800E-4	-9.609062E-3	-8.350938E-3	-1.258125E-3	-2.450913E-2	2.550850E-2
2.926400E-4	-9.496438E-3	-8.322937E-3	-1.173500E-3	-2.448825E-2	2.551338E-2
2.928000E-4	-9.481000E-3	-8.418562E-3	-1.062438E-3	-2.450825E-2	2.551338E-2
2.929600E-4	-9.694063E-3	-8.407312E-3	-1.286750E-3	-2.450650E-2	2.551075E-2
2.931200E-4	-9.616625E-3	-8.374813E-3	-1.241812E-3	-2.449738E-2	2.551825E-2
2.932800E-4	-9.738125E-3	-8.431188E-3	-1.306937E-3	-2.450412E-2	2.550987E-2
2.934400E-4	-9.741063E-3	-8.477813E-3	-1.263250E-3	-2.451075E-2	2.551062E-2
2.936000E-4	-9.761000E-3	-8.598125E-3	-1.162875E-3	-2.449987E-2	2.550750E-2
2.937600E-4	-9.778375E-3	-8.661125E-3	-1.117250E-3	-2.449013E-2	2.551300E-2
2.939200E-4	-9.933875E-3	-8.701687E-3	-1.232188E-3	-2.449700E-2	2.551100E-2
2.940800E-4	-9.863188E-3	-8.627188E-3	-1.236000E-3	-2.448650E-2	2.551475E-2
2.942400E-4	-9.865125E-3	-8.902875E-3	-9.622500E-4	-2.450600E-2	2.551200E-2
2.944000E-4	-9.963250E-3	-8.786500E-3	-1.176750E-3	-2.450200E-2	2.551913E-2
2.945600E-4	-1.006025E-2	-8.830000E-3	-1.230250E-3	-2.448675E-2	2.551175E-2
2.947200E-4	-1.014744E-2	-8.757875E-3	-1.389563E-3	-2.449162E-2	2.551962E-2
2.948800E-4	-1.014269E-2	-8.852750E-3	-1.289937E-3	-2.449112E-2	2.551387E-2
2.950400E-4	-1.013950E-2	-8.982500E-3	-1.157000E-3	-2.450238E-2	2.551638E-2
2.952000E-4	-1.023700E-2	-9.042625E-3	-1.194375E-3	-2.450450E-2	2.551350E-2
2.953600E-4	-1.025375E-2	-9.131500E-3	-1.122250E-3	-2.448913E-2	2.551437E-2
2.955200E-4	-1.014494E-2	-9.138625E-3	-1.006313E-3	-2.447975E-2	2.551538E-2
2.956800E-4	-1.017406E-2	-9.119500E-3	-1.054563E-3	-2.448425E-2	2.552113E-2
2.958400E-4	-1.025594E-2	-9.206938E-3	-1.049000E-3	-2.449600E-2	2.551912E-2
2.960000E-4	-1.044225E-2	-9.167563E-3	-1.274687E-3	-2.448913E-2	2.551800E-2
2.961600E-4	-1.031788E-2	-9.240938E-3	-1.076937E-3	-2.449238E-2	2.549725E-2
2.963200E-4	-1.055181E-2	-9.152000E-3	-1.399813E-3	-2.448075E-2	2.552450E-2
2.964800E-4	-1.049581E-2	-9.319313E-3	-1.176500E-3	-2.449162E-2	2.552138E-2
2.966400E-4	-1.063063E-2	-9.242375E-3	-1.388250E-3	-2.449288E-2	2.552412E-2
2.968000E-4	-1.050619E-2	-9.419812E-3	-1.086375E-3	-2.449138E-2	2.551575E-2
2.969600E-4	-1.068925E-2	-9.390375E-3	-1.298875E-3	-2.449038E-2	2.551350E-2
2.971200E-4	-1.060756E-2	-9.473813E-3	-1.133750E-3	-2.448888E-2	2.551087E-2
2.972800E-4	-1.073362E-2	-9.549375E-3	-1.184250E-3	-2.448213E-2	2.552450E-2
2.974400E-4	-1.073063E-2	-9.504125E-3	-1.226500E-3	-2.449050E-2	2.550825E-2
2.976000E-4	-1.085906E-2	-9.588312E-3	-1.270750E-3	-2.447900E-2	2.551375E-2
2.977600E-4	-1.078875E-2	-9.683625E-3	-1.105125E-3	-2.447762E-2	2.552638E-2
2.979200E-4	-1.095138E-2	-9.751813E-3	-1.199562E-3	-2.449138E-2	2.550962E-2
2.980800E-4	-1.092275E-2	-9.709875E-3	-1.212875E-3	-2.449063E-2	2.551925E-2
2.982400E-4	-1.092619E-2	-9.665000E-3	-1.261188E-3	-2.448175E-2	2.552025E-2
2.984000E-4	-1.094631E-2	-9.788062E-3	-1.158250E-3	-2.448625E-2	2.551613E-2
2.985600E-4	-1.101606E-2	-9.783000E-3	-1.233063E-3	-2.447250E-2	2.552063E-2
2.987200E-4	-1.112475E-2	-9.904938E-3	-1.219813E-3	-2.448012E-2	2.552137E-2
2.988800E-4	-1.114275E-2	-9.975875E-3	-1.166875E-3	-2.448387E-2	2.552375E-2
2.990400E-4	-1.111644E-2	-9.848813E-3	-1.267625E-3	-2.447825E-2	2.551713E-2
2.992000E-4	-1.127606E-2	-1.002631E-2	-1.249750E-3	-2.447625E-2	2.551638E-2
2.993600E-4	-1.121544E-2	-1.007706E-2	-1.138375E-3	-2.447713E-2	2.552500E-2
2.995200E-4	-1.123875E-2	-1.009137E-2	-1.147375E-3	-2.448762E-2	2.551763E-2
2.996800E-4	-1.123313E-2	-9.929625E-3	-1.303500E-3	-2.448488E-2	2.552225E-2
2.998400E-4	-1.125406E-2	-1.018775E-2	-1.066312E-3	-2.447413E-2	2.551712E-2
3.000000E-4	-1.130556E-2	-1.011462E-2	-1.190937E-3	-2.447988E-2	2.552825E-2
3.001600E-4	-1.142887E-2	-1.014375E-2	-1.285125E-3	-2.448050E-2	2.551450E-2
3.003200E-4	-1.155344E-2	-1.022269E-2	-1.330750E-3	-2.447550E-2	2.552050E-2
3.004800E-4	-1.158381E-2	-1.034819E-2	-1.235625E-3	-2.447538E-2	2.551275E-2
3.006400E-4	-1.161919E-2	-1.030350E-2	-1.315688E-3	-2.448387E-2	2.552413E-2
3.008000E-4	-1.155731E-2	-1.030175E-2	-1.255563E-3	-2.446825E-2	2.553500E-2
3.009600E-4	-1.162350E-2	-1.050275E-2	-1.120750E-3	-2.447625E-2	2.552038E-2
3.011200E-4	-1.177613E-2	-1.047650E-2	-1.299625E-3	-2.446563E-2	2.552338E-2
3.012800E-4	-1.178325E-2	-1.049387E-2	-1.289375E-3	-2.447200E-2	2.551975E-2
3.014400E-4	-1.178112E-2	-1.054169E-2	-1.239437E-3	-2.447075E-2	2.551275E-2
3.016000E-4	-1.179356E-2	-1.058956E-2	-1.204000E-3	-2.446175E-2	2.552700E-2
3.017600E-4	-1.184425E-2	-1.063456E-2	-1.209687E-3	-2.447700E-2	2.552550E-2
3.019200E-4	-1.175512E-2	-1.067019E-2	-1.084937E-3	-2.447888E-2	2.551962E-2
3.020800E-4	-1.189606E-2	-1.053769E-2	-1.358375E-3	-2.447025E-2	2.552187E-2
3.022400E-4	-1.197231E-2	-1.095194E-2	-1.020375E-3	-2.447200E-2	2.552050E-2
3.024000E-4	-1.195794E-2	-1.074356E-2	-1.214375E-3	-2.446475E-2	2.551825E-2
3.025600E-4	-1.215444E-2	-1.091906E-2	-1.235375E-3	-2.446563E-2	2.551963E-2
3.027200E-4	-1.211438E-2	-1.093094E-2	-1.183437E-3	-2.446975E-2	2.553275E-2
3.028800E-4	-1.214675E-2	-1.100256E-2	-1.144187E-3	-2.446900E-2	2.552325E-2
3.030400E-4	-1.216513E-2	-1.098681E-2	-1.178313E-3	-2.445113E-2	2.552625E-2
3.032000E-4	-1.215300E-2	-1.098631E-2	-1.166687E-3	-2.447088E-2	2.552538E-2
3.033600E-4	-1.219006E-2	-1.108381E-2	-1.106250E-3	-2.446025E-2	2.553063E-2
3.035200E-4	-1.227287E-2	-1.110700E-2	-1.165875E-3	-2.446375E-2	2.552912E-2
3.036800E-4	-1.231512E-2	-1.120463E-2	-1.110500E-3	-2.446362E-2	2.554012E-2
3.038400E-4	-1.243950E-2	-1.110056E-2	-1.338937E-3	-2.446400E-2	2.553813E-2
3.040000E-4	-1.244356E-2	-1.124294E-2	-1.200625E-3	-2.446100E-2	2.553013E-2
3.041600E-4	-1.249394E-2	-1.135981E-2	-1.134125E-3	-2.447912E-2	2.552825E-2
3.043200E-4	-1.234350E-2	-1.132556E-2	-1.017937E-3	-2.445625E-2	2.552287E-2
3.044800E-4	-1.244181E-2	-1.120481E-2	-1.237000E-3	-2.447312E-2	2.553787E-2
3.046400E-4	-1.254262E-2	-1.136256E-2	-1.180063E-3	-2.445425E-2	2.553275E-2
3.048000E-4	-1.255238E-2	-1.147294E-2	-1.079438E-3	-2.444887E-2	2.553513E-2
3.049600E-4	-1.252862E-2	-1.141194E-2	-1.116687E-3	-2.445675E-2	2.552438E-2
3.051200E-4	-1.264725E-2	-1.153606E-2	-1.111187E-3	-2.446750E-2	2.553425E-2
3.052800E-4	-1.281206E-2	-1.142775E-2	-1.384313E-3	-2.446413E-2	2.552275E-2
3.054400E-4	-1.264994E-2	-1.144781E-2	-1.202125E-3	-2.446537E-2	2.552375E-2
3.056000E-4	-1.295575E-2	-1.158438E-2	-1.371375E-3	-2.446525E-2	2.553912E-2
3.057600E-4	-1.285731E-2	-1.167737E-2	-1.179938E-3	-2.446688E-2	2.552163E-2
3.059200E-4	-1.292350E-2	-1.164075E-2	-1.282750E-3	-2.446775E-2	2.551413E-2
3.060800E-4	-1.283169E-2	-1.166363E-2	-1.168062E-3	-2.445675E-2	2.552150E-2
3.062400E-4	-1.277138E-2	-1.167237E-2	-1.099000E-3	-2.444975E-2	2.553312E-2
3.064000E-4	-1.294981E-2	-1.160594E-2	-1.343875E-3	-2.447125E-2	2.552600E-2
3.065600E-4	-1.305363E-2	-1.177587E-2	-1.277750E-3	-2.445750E-2	2.552450E-2
3.067200E-4	-1.313888E-2	-1.187888E-2	-1.260000E-3	-2.446813E-2	2.553250E-2
3.068800E-4	-1.313750E-2	-1.193200E-2	-1.205500E-3	-2.445725E-2	2.552250E-2
3.070400E-4	-1.313400E-2	-1.199019E-2	-1.143813E-3	-2.446013E-2	2.552437E-2
3.072000E-4	-1.315031E-2	-1.202438E-2	-1.125937E-3	-2.445862E-2	2.552725E-2
3.073600E-4	-1.326337E-2	-1.207725E-2	-1.186125E-3	-2.445337E-2	2.551462E-2
3.075200E-4	-1.319481E-2	-1.204731E-2	-1.147500E-3	-2.444725E-2	2.552263E-2
3.076800E-4	-1.337981E-2	-1.197788E-2	-1.401937E-3	-2.444763E-2	2.551988E-2
3.078400E-4	-1.321994E-2	-1.219694E-2	-1.023000E-3	-2.444100E-2	2.552537E-2
3.080000E-4	-1.348181E-2	-1.219588E-2	-1.285937E-3	-2.446338E-2	2.553113E-2
3.081600E-4	-1.342731E-2	-1.219669E-2	-1.230625E-3	-2.445513E-2	2.552300E-2
3.083200E-4	-1.342681E-2	-1.226706E-2	-1.159750E-3	-2.446463E-2	2.553100E-2
3.084800E-4	-1.344331E-2	-1.223281E-2	-1.210500E-3	-2.444850E-2	2.553088E-2
3.086400E-4	-1.343619E-2	-1.240388E-2	-1.032313E-3	-2.445675E-2	2.552462E-2
3.088000E-4	-1.354225E-2	-1.240719E-2	-1.135062E-3	-2.445150E-2	2.551575E-2
3.089600E-4	-1.363287E-2	-1.241237E-2	-1.220500E-3	-2.446163E-2	2.552725E-2
3.091200E-4	-1.364656E-2	-1.242169E-2	-1.224875E-3	-2.445775E-2	2.552363E-2
3.092800E-4	-1.369781E-2	-1.261269E-2	-1.085125E-3	-2.444475E-2	2.552250E-2
3.094400E-4	-1.379319E-2	-1.254525E-2	-1.247938E-3	-2.445025E-2	2.553200E-2
3.096000E-4	-1.380487E-2	-1.262838E-2	-1.176500E-3	-2.444213E-2	2.552400E-2
3.097600E-4	-1.380025E-2	-1.267044E-2	-1.129812E-3	-2.445263E-2	2.551925E-2
3.099200E-4	-1.389231E-2	-1.268962E-2	-1.202688E-3	-2.445800E-2	2.551712E-2
3.100800E-4	-1.393750E-2	-1.268275E-2	-1.254750E-3	-2.443700E-2	2.552300E-2
3.102400E-4	-1.391850E-2	-1.276506E-2	-1.153437E-3	-2.445387E-2	2.552037E-2
3.104000E-4	-1.397256E-2	-1.276488E-2	-1.207687E-3	-2.445338E-2	2.553075E-2
3.105600E-4	-1.395631E-2	-1.279038E-2	-1.165937E-3	-2.444913E-2	2.552375E-2
3.107200E-4	-1.406469E-2	-1.292556E-2	-1.139125E-3	-2.444038E-2	2.551937E-2
3.108800E-4	-1.403494E-2	-1.290150E-2	-1.133438E-3	-2.446013E-2	2.551638E-2
3.110400E-4	-1.407388E-2	-1.294487E-2	-1.129000E-3	-2.444988E-2	2.552887E-2
3.112000E-4	-1.414531E-2	-1.301194E-2	-1.133375E-3	-2.444900E-2	2.553338E-2
3.113600E-4	-1.417844E-2	-1.303269E-2	-1.145750E-3	-2.446325E-2	2.552538E-2
3.115200E-4	-1.432987E-2	-1.303144E-2	-1.298437E-3	-2.444362E-2	2.552750E-2
3.116800E-4	-1.437188E-2	-1.313375E-2	-1.238125E-3	-2.444925E-2	2.552150E-2
3.118400E-4	-1.437169E-2	-1.323563E-2	-1.136062E-3	-2.443750E-2	2.553375E-2
3.120000E-4	-1.428338E-2	-1.324444E-2	-1.038938E-3	-2.445388E-2	2.552975E-2
3.121600E-4	-1.436862E-2	-1.318756E-2	-1.181062E-3	-2.444787E-2	2.552912E-2
3.123200E-4	-1.446087E-2	-1.315000E-2	-1.310875E-3	-2.443350E-2	2.552825E-2
3.124800E-4	-1.455494E-2	-1.326156E-2	-1.293375E-3	-2.443138E-2	2.553200E-2
3.126400E-4	-1.454175E-2	-1.324038E-2	-1.301375E-3	-2.444925E-2	2.552613E-2
3.128000E-4	-1.455013E-2	-1.337406E-2	-1.176063E-3	-2.443712E-2	2.552325E-2
3.129600E-4	-1.463537E-2	-1.336863E-2	-1.266750E-3	-2.445138E-2	2.553100E-2
3.131200E-4	-1.457569E-2	-1.340050E-2	-1.175188E-3	-2.444438E-2	2.552213E-2
3.132800E-4	-1.465269E-2	-1.345662E-2	-1.196063E-3	-2.443425E-2	2.553787E-2
3.134400E-4	-1.454713E-2	-1.345069E-2	-1.096438E-3	-2.443513E-2	2.552437E-2
3.136000E-4	-1.468650E-2	-1.360800E-2	-1.078500E-3	-2.444825E-2	2.552912E-2
3.137600E-4	-1.467831E-2	-1.352481E-2	-1.153500E-3	-2.444125E-2	2.554388E-2
3.139200E-4	-1.480850E-2	-1.356150E-2	-1.247000E-3	-2.444187E-2	2.552638E-2
3.140800E-4	-1.478944E-2	-1.358663E-2	-1.202813E-3	-2.444100E-2	2.554437E-2
3.142400E-4	-1.487975E-2	-1.361544E-2	-1.264313E-3	-2.442437E-2	2.553150E-2
3.144000E-4	-1.477013E-2	-1.366087E-2	-1.109250E-3	-2.443763E-2	2.552912E-2
3.145600E-4	-1.492044E-2	-1.375150E-2	-1.168937E-3	-2.444100E-2	2.553725E-2
3.147200E-4	-1.492238E-2	-1.377563E-2	-1.146750E-3	-2.443287E-2	2.553637E-2
3.148800E-4	-1.505831E-2	-1.381663E-2	-1.241687E-3	-2.443038E-2	2.554238E-2
3.150400E-4	-1.504300E-2	-1.376688E-2	-1.276125E-3	-2.444187E-2	2.553188E-2
3.152000E-4	-1.495556E-2	-1.370425E-2	-1.251312E-3	-2.443550E-2	2.553138E-2
3.153600E-4	-1.492431E-2	-1.383463E-2	-1.089687E-3	-2.443213E-2	2.552613E-2
3.155200E-4	-1.499256E-2	-1.387163E-2	-1.120937E-3	-2.442587E-2	2.553900E-2
3.156800E-4	-1.518731E-2	-1.395531E-2	-1.232000E-3	-2.443437E-2	2.553000E-2
3.158400E-4	-1.518994E-2	-1.394431E-2	-1.245625E-3	-2.443713E-2	2.553363E-2
3.160000E-4	-1.517600E-2	-1.400394E-2	-1.172062E-3	-2.443663E-2	2.552812E-2
3.161600E-4	-1.516381E-2	-1.403200E-2	-1.131813E-3	-2.443725E-2	2.552887E-2
3.163200E-4	-1.523531E-2	-1.403213E-2	-1.203188E-3	-2.442975E-2	2.553700E-2
3.164800E-4	-1.545687E-2	-1.414625E-2	-1.310625E-3	-2.442363E-2	2.553925E-2
3.166400E-4	-1.528225E-2	-1.427100E-2	-1.011250E-3	-2.443938E-2	2.553187E-2
3.168000E-4	-1.534850E-2	-1.416825E-2	-1.180250E-3	-2.442875E-2	2.553863E-2
3.169600E-4	-1.531944E-2	-1.422350E-2	-1.095938E-3	-2.442562E-2	2.554187E-2
3.171200E-4	-1.545625E-2	-1.426500E-2	-1.191250E-3	-2.442700E-2	2.553288E-2
3.172800E-4	-1.545831E-2	-1.433250E-2	-1.125813E-3	-2.443650E-2	2.552750E-2
3.174400E-4	-1.548356E-2	-1.430112E-2	-1.182438E-3	-2.443625E-2	2.553550E-2
3.176000E-4	-1.544625E-2	-1.434175E-2	-1.104500E-3	-2.443725E-2	2.553212E-2
3.177600E-4	-1.559456E-2	-1.422606E-2	-1.368500E-3	-2.443312E-2	2.554125E-2
3.179200E-4	-1.560619E-2	-1.445044E-2	-1.155750E-3	-2.441375E-2	2.554050E-2
3.180800E-4	-1.588138E-2	-1.450450E-2	-1.376875E-3	-2.442275E-2	2.552912E-2
3.182400E-4	-1.564419E-2	-1.440619E-2	-1.238000E-3	-2.443775E-2	2.552300E-2
3.184000E-4	-1.567650E-2	-1.450875E-2	-1.167750E-3	-2.443150E-2	2.553250E-2
3.185600E-4	-1.561194E-2	-1.457506E-2	-1.036875E-3	-2.442187E-2	2.551738E-2
3.187200E-4	-1.561919E-2	-1.447088E-2	-1.148312E-3	-2.442675E-2	2.553125E-2
3.188800E-4	-1.576362E-2	-1.458419E-2	-1.179437E-3	-2.443063E-2	2.554650E-2
3.190400E-4	-1.585488E-2	-1.464400E-2	-1.210875E-3	-2.442512E-2	2.554138E-2
3.192000E-4	-1.583844E-2	-1.460119E-2	-1.237250E-3	-2.443325E-2	2.552762E-2
3.193600E-4	-1.576513E-2	-1.470094E-2	-1.064188E-3	-2.442663E-2	2.553313E-2
3.195200E-4	-1.595175E-2	-1.469850E-2	-1.253250E-3	-2.442712E-2	2.553000E-2
[truncated: 502 more rows]
