# Supplementary material for: A simple retarding-potential time-of-flight mass spectrometer for electrospray propulsion diagnostics
Source: J Elect Propuls. 2023 Mar 31;2(1):13. doi: 10.1007/s44205-023-00045-y (PMC10066156; doi:10.1007/s44205-023-00045-y)
Supplement: Supplementary file 1 — Additional file 1. [file 44205_2023_45_MOESM1_ESM.zip › Data and MATLAB Code/RP ToF-MS Data/1300.csv]

Timestamp:	5:27:08.879 PM 9/26/2022
time (s)	tof signal 1 (V)	tof signal 2 (V)	tof1 - tof2 (V)	trigger xy1 (V)	trigger xy2 (V)
0.000000E+0	-1.702188E-2	-1.641350E-2	-6.083750E-4	-2.266750E-2	2.392300E-2
1.600000E-7	-1.697206E-2	-1.635763E-2	-6.144375E-4	-2.265987E-2	2.392863E-2
3.200000E-7	-1.711775E-2	-1.635713E-2	-7.606250E-4	-2.265900E-2	2.392575E-2
4.800000E-7	-1.700719E-2	-1.644444E-2	-5.627500E-4	-2.266512E-2	2.393462E-2
6.400000E-7	-1.710525E-2	-1.623113E-2	-8.741250E-4	-2.265612E-2	2.392537E-2
8.000000E-7	-1.701569E-2	-1.639363E-2	-6.220625E-4	-2.266925E-2	2.392612E-2
9.600000E-7	-1.697662E-2	-1.629063E-2	-6.860000E-4	-2.267025E-2	2.392375E-2
1.120000E-6	-1.704775E-2	-1.627325E-2	-7.745000E-4	-2.266512E-2	2.392037E-2
1.280000E-6	-1.702569E-2	-1.634450E-2	-6.811875E-4	-2.266375E-2	2.393875E-2
1.440000E-6	-1.703662E-2	-1.636744E-2	-6.691875E-4	-2.266725E-2	2.392262E-2
1.600000E-6	-1.693250E-2	-1.638562E-2	-5.468750E-4	-2.266125E-2	2.392238E-2
1.760000E-6	-1.713856E-2	-1.631875E-2	-8.198125E-4	-2.265788E-2	2.393088E-2
1.920000E-6	-1.705806E-2	-1.643225E-2	-6.258125E-4	-2.265738E-2	2.392325E-2
2.080000E-6	-1.719500E-2	-1.624487E-2	-9.501250E-4	-2.265763E-2	2.393100E-2
2.240000E-6	-1.709519E-2	-1.645763E-2	-6.375625E-4	-2.266200E-2	2.391725E-2
2.400000E-6	-1.700956E-2	-1.629344E-2	-7.161250E-4	-2.264900E-2	2.392488E-2
2.560000E-6	-1.702850E-2	-1.624525E-2	-7.832500E-4	-2.266575E-2	2.392463E-2
2.720000E-6	-1.700594E-2	-1.624856E-2	-7.573750E-4	-2.266275E-2	2.393200E-2
2.880000E-6	-1.714037E-2	-1.630356E-2	-8.368125E-4	-2.264938E-2	2.393488E-2
3.040000E-6	-1.696738E-2	-1.633288E-2	-6.345000E-4	-2.266225E-2	2.392325E-2
3.200000E-6	-1.707288E-2	-1.638256E-2	-6.903125E-4	-2.266400E-2	2.391325E-2
3.360000E-6	-1.707787E-2	-1.636144E-2	-7.164375E-4	-2.266475E-2	2.392075E-2
3.520000E-6	-1.704587E-2	-1.640769E-2	-6.381875E-4	-2.266037E-2	2.392163E-2
3.680000E-6	-1.697488E-2	-1.636687E-2	-6.080000E-4	-2.266888E-2	2.393562E-2
3.840000E-6	-1.697394E-2	-1.623819E-2	-7.357500E-4	-2.265875E-2	2.391912E-2
4.000000E-6	-1.693400E-2	-1.625481E-2	-6.791875E-4	-2.266688E-2	2.392350E-2
4.160000E-6	-1.714363E-2	-1.631675E-2	-8.268750E-4	-2.265962E-2	2.392387E-2
4.320000E-6	-1.704406E-2	-1.628231E-2	-7.617500E-4	-2.266263E-2	2.392163E-2
4.480000E-6	-1.702819E-2	-1.626781E-2	-7.603750E-4	-2.265288E-2	2.392425E-2
4.640000E-6	-1.702156E-2	-1.632519E-2	-6.963750E-4	-2.267050E-2	2.393388E-2
4.800000E-6	-1.702894E-2	-1.636244E-2	-6.665000E-4	-2.265237E-2	2.392050E-2
4.960000E-6	-1.712512E-2	-1.629806E-2	-8.270625E-4	-2.266575E-2	2.392825E-2
5.120000E-6	-1.710175E-2	-1.640425E-2	-6.975000E-4	-2.265813E-2	2.391400E-2
5.280000E-6	-1.694681E-2	-1.631425E-2	-6.325625E-4	-2.265650E-2	2.393338E-2
5.440000E-6	-1.716937E-2	-1.648356E-2	-6.858125E-4	-2.265787E-2	2.392763E-2
5.600000E-6	-1.695231E-2	-1.637637E-2	-5.759375E-4	-2.266050E-2	2.393175E-2
5.760000E-6	-1.703587E-2	-1.639000E-2	-6.458750E-4	-2.265612E-2	2.391625E-2
5.920000E-6	-1.701913E-2	-1.641425E-2	-6.048750E-4	-2.264400E-2	2.393275E-2
6.080000E-6	-1.717650E-2	-1.638181E-2	-7.946875E-4	-2.265363E-2	2.391975E-2
6.240000E-6	-1.696219E-2	-1.629406E-2	-6.681250E-4	-2.266125E-2	2.394213E-2
6.400000E-6	-1.722662E-2	-1.636375E-2	-8.628750E-4	-2.265212E-2	2.392662E-2
6.560000E-6	-1.702550E-2	-1.642600E-2	-5.995000E-4	-2.264888E-2	2.392463E-2
6.720000E-6	-1.710413E-2	-1.638075E-2	-7.233750E-4	-2.264800E-2	2.391350E-2
6.880000E-6	-1.694694E-2	-1.624819E-2	-6.987500E-4	-2.264937E-2	2.392850E-2
7.040000E-6	-1.713181E-2	-1.632506E-2	-8.067500E-4	-2.265750E-2	2.394150E-2
7.200000E-6	-1.695131E-2	-1.631381E-2	-6.375000E-4	-2.265313E-2	2.392300E-2
7.360000E-6	-1.711319E-2	-1.642419E-2	-6.890000E-4	-2.264400E-2	2.393125E-2
7.520000E-6	-1.698306E-2	-1.635013E-2	-6.329375E-4	-2.265913E-2	2.392025E-2
7.680000E-6	-1.716487E-2	-1.643744E-2	-7.274375E-4	-2.265462E-2	2.392750E-2
7.840000E-6	-1.704106E-2	-1.631300E-2	-7.280625E-4	-2.265663E-2	2.392388E-2
8.000000E-6	-1.705394E-2	-1.638581E-2	-6.681250E-4	-2.265137E-2	2.392213E-2
8.160000E-6	-1.696463E-2	-1.628125E-2	-6.833750E-4	-2.264688E-2	2.392462E-2
8.320000E-6	-1.702650E-2	-1.642962E-2	-5.968750E-4	-2.265500E-2	2.391850E-2
8.480000E-6	-1.700675E-2	-1.636219E-2	-6.445625E-4	-2.264250E-2	2.392237E-2
8.640000E-6	-1.705294E-2	-1.630681E-2	-7.461250E-4	-2.265550E-2	2.392088E-2
8.800000E-6	-1.709438E-2	-1.635306E-2	-7.413125E-4	-2.265637E-2	2.392488E-2
8.960000E-6	-1.707219E-2	-1.620963E-2	-8.625625E-4	-2.264700E-2	2.393350E-2
9.120000E-6	-1.695506E-2	-1.642700E-2	-5.280625E-4	-2.264550E-2	2.392513E-2
9.280000E-6	-1.694150E-2	-1.622031E-2	-7.211875E-4	-2.266250E-2	2.393262E-2
9.440000E-6	-1.700819E-2	-1.633819E-2	-6.700000E-4	-2.265887E-2	2.392213E-2
9.600000E-6	-1.698450E-2	-1.619169E-2	-7.928125E-4	-2.264925E-2	2.391425E-2
9.760000E-6	-1.708119E-2	-1.629675E-2	-7.844375E-4	-2.265688E-2	2.393250E-2
9.920000E-6	-1.705575E-2	-1.636700E-2	-6.887500E-4	-2.265400E-2	2.392525E-2
1.008000E-5	-1.707925E-2	-1.626162E-2	-8.176250E-4	-2.264163E-2	2.392213E-2
1.024000E-5	-1.704444E-2	-1.637206E-2	-6.723750E-4	-2.266463E-2	2.391413E-2
1.040000E-5	-1.699238E-2	-1.632125E-2	-6.711250E-4	-2.264900E-2	2.391675E-2
1.056000E-5	-1.706425E-2	-1.634575E-2	-7.185000E-4	-2.265063E-2	2.391975E-2
1.072000E-5	-1.705531E-2	-1.638644E-2	-6.688750E-4	-2.265888E-2	2.391937E-2
1.088000E-5	-1.699981E-2	-1.629400E-2	-7.058125E-4	-2.264887E-2	2.392013E-2
1.104000E-5	-1.699975E-2	-1.628375E-2	-7.160000E-4	-2.266088E-2	2.392450E-2
1.120000E-5	-1.699400E-2	-1.643025E-2	-5.637500E-4	-2.265150E-2	2.392700E-2
1.136000E-5	-1.704387E-2	-1.635481E-2	-6.890625E-4	-2.264913E-2	2.391587E-2
1.152000E-5	-1.702081E-2	-1.640263E-2	-6.181875E-4	-2.265925E-2	2.391512E-2
1.168000E-5	-1.707044E-2	-1.639544E-2	-6.750000E-4	-2.265475E-2	2.390975E-2
1.184000E-5	-1.706944E-2	-1.624369E-2	-8.257500E-4	-2.264025E-2	2.392538E-2
1.200000E-5	-1.713544E-2	-1.637762E-2	-7.578125E-4	-2.264137E-2	2.390537E-2
1.216000E-5	-1.699612E-2	-1.627694E-2	-7.191875E-4	-2.264738E-2	2.391363E-2
1.232000E-5	-1.709525E-2	-1.635487E-2	-7.403750E-4	-2.264750E-2	2.392150E-2
1.248000E-5	-1.703713E-2	-1.635888E-2	-6.782500E-4	-2.264088E-2	2.391488E-2
1.264000E-5	-1.703756E-2	-1.629506E-2	-7.425000E-4	-2.264525E-2	2.391850E-2
1.280000E-5	-1.711538E-2	-1.633606E-2	-7.793125E-4	-2.264975E-2	2.391650E-2
1.296000E-5	-1.700188E-2	-1.628113E-2	-7.207500E-4	-2.264050E-2	2.391838E-2
1.312000E-5	-1.701150E-2	-1.635988E-2	-6.516250E-4	-2.264450E-2	2.392863E-2
1.328000E-5	-1.699250E-2	-1.636631E-2	-6.261875E-4	-2.264787E-2	2.391100E-2
1.344000E-5	-1.702806E-2	-1.647938E-2	-5.486875E-4	-2.264950E-2	2.391562E-2
1.360000E-5	-1.697306E-2	-1.632788E-2	-6.451875E-4	-2.264025E-2	2.391050E-2
1.376000E-5	-1.710719E-2	-1.629969E-2	-8.075000E-4	-2.265250E-2	2.391538E-2
1.392000E-5	-1.694587E-2	-1.626325E-2	-6.826250E-4	-2.264600E-2	2.391250E-2
1.408000E-5	-1.699056E-2	-1.638650E-2	-6.040625E-4	-2.264887E-2	2.392638E-2
1.424000E-5	-1.693494E-2	-1.627831E-2	-6.566250E-4	-2.265262E-2	2.391763E-2
1.440000E-5	-1.706919E-2	-1.629087E-2	-7.783125E-4	-2.263425E-2	2.391912E-2
1.456000E-5	-1.708144E-2	-1.636169E-2	-7.197500E-4	-2.265112E-2	2.391625E-2
1.472000E-5	-1.700656E-2	-1.640225E-2	-6.043125E-4	-2.264200E-2	2.392263E-2
1.488000E-5	-1.689644E-2	-1.636419E-2	-5.322500E-4	-2.265338E-2	2.392200E-2
1.504000E-5	-1.697619E-2	-1.632894E-2	-6.472500E-4	-2.264400E-2	2.391163E-2
1.520000E-5	-1.711381E-2	-1.644006E-2	-6.737500E-4	-2.265150E-2	2.390600E-2
1.536000E-5	-1.716906E-2	-1.635106E-2	-8.180000E-4	-2.263963E-2	2.391713E-2
1.552000E-5	-1.708644E-2	-1.641131E-2	-6.751250E-4	-2.265775E-2	2.391937E-2
1.568000E-5	-1.708350E-2	-1.636775E-2	-7.157500E-4	-2.264512E-2	2.391275E-2
1.584000E-5	-1.700238E-2	-1.637125E-2	-6.311250E-4	-2.263662E-2	2.392088E-2
1.600000E-5	-1.696706E-2	-1.634875E-2	-6.183125E-4	-2.264450E-2	2.391850E-2
1.616000E-5	-1.705613E-2	-1.632069E-2	-7.354375E-4	-2.264788E-2	2.391475E-2
1.632000E-5	-1.703794E-2	-1.625381E-2	-7.841250E-4	-2.264625E-2	2.392237E-2
1.648000E-5	-1.701544E-2	-1.642694E-2	-5.885000E-4	-2.264075E-2	2.391875E-2
1.664000E-5	-1.707894E-2	-1.634194E-2	-7.370000E-4	-2.264475E-2	2.391788E-2
1.680000E-5	-1.696575E-2	-1.638244E-2	-5.833125E-4	-2.263988E-2	2.391813E-2
1.696000E-5	-1.701588E-2	-1.637425E-2	-6.416250E-4	-2.264688E-2	2.391300E-2
1.712000E-5	-1.709381E-2	-1.634300E-2	-7.508125E-4	-2.265475E-2	2.390950E-2
1.728000E-5	-1.696888E-2	-1.623012E-2	-7.387500E-4	-2.262913E-2	2.391575E-2
1.744000E-5	-1.698538E-2	-1.630206E-2	-6.833125E-4	-2.263450E-2	2.390750E-2
1.760000E-5	-1.698994E-2	-1.645281E-2	-5.371250E-4	-2.263613E-2	2.390750E-2
1.776000E-5	-1.697150E-2	-1.632313E-2	-6.483750E-4	-2.265550E-2	2.392037E-2
1.792000E-5	-1.705531E-2	-1.634944E-2	-7.058750E-4	-2.263812E-2	2.392838E-2
1.808000E-5	-1.700931E-2	-1.641613E-2	-5.931875E-4	-2.263863E-2	2.391275E-2
1.824000E-5	-1.699281E-2	-1.636806E-2	-6.247500E-4	-2.264950E-2	2.392263E-2
1.840000E-5	-1.702806E-2	-1.630756E-2	-7.205000E-4	-2.264313E-2	2.391788E-2
1.856000E-5	-1.692950E-2	-1.639550E-2	-5.340000E-4	-2.263425E-2	2.391075E-2
1.872000E-5	-1.704844E-2	-1.636700E-2	-6.814375E-4	-2.263187E-2	2.390837E-2
1.888000E-5	-1.697588E-2	-1.638412E-2	-5.917500E-4	-2.264150E-2	2.390875E-2
1.904000E-5	-1.706256E-2	-1.632288E-2	-7.396875E-4	-2.264487E-2	2.392050E-2
1.920000E-5	-1.709494E-2	-1.628088E-2	-8.140625E-4	-2.384788E-2	2.596825E-2
1.936000E-5	-1.876569E-2	-1.945056E-2	6.848750E-4	-2.474413E-2	2.594575E-2
1.952000E-5	-1.985081E-2	-1.822625E-2	-1.624562E-3	-2.476175E-2	2.596500E-2
1.968000E-5	-1.811169E-2	-1.713063E-2	-9.810625E-4	-2.476225E-2	2.595750E-2
1.984000E-5	-1.762081E-2	-1.663425E-2	-9.865625E-4	-2.480062E-2	2.593175E-2
2.000000E-5	-1.712819E-2	-1.639987E-2	-7.283125E-4	-2.480338E-2	2.590638E-2
2.016000E-5	-1.707431E-2	-1.632469E-2	-7.496250E-4	-2.480262E-2	2.589250E-2
2.032000E-5	-1.696819E-2	-1.631738E-2	-6.508125E-4	-2.480750E-2	2.589888E-2
2.048000E-5	-1.686531E-2	-1.626594E-2	-5.993750E-4	-2.480100E-2	2.588725E-2
2.064000E-5	-1.691744E-2	-1.617113E-2	-7.463125E-4	-2.481725E-2	2.588488E-2
2.080000E-5	-1.692031E-2	-1.620194E-2	-7.183750E-4	-2.482012E-2	2.587612E-2
2.096000E-5	-1.694513E-2	-1.622913E-2	-7.160000E-4	-2.482538E-2	2.585988E-2
2.112000E-5	-1.689637E-2	-1.615162E-2	-7.447500E-4	-2.483713E-2	2.585300E-2
2.128000E-5	-1.690987E-2	-1.625319E-2	-6.566875E-4	-2.483500E-2	2.584712E-2
2.144000E-5	-1.702156E-2	-1.626106E-2	-7.605000E-4	-2.484750E-2	2.585012E-2
2.160000E-5	-1.707100E-2	-1.632856E-2	-7.424375E-4	-2.483325E-2	2.582788E-2
2.176000E-5	-1.698850E-2	-1.628731E-2	-7.011875E-4	-2.485612E-2	2.581837E-2
2.192000E-5	-1.698169E-2	-1.623919E-2	-7.425000E-4	-2.487388E-2	2.580950E-2
2.208000E-5	-1.697012E-2	-1.626300E-2	-7.071250E-4	-2.487100E-2	2.579100E-2
2.224000E-5	-1.705744E-2	-1.617031E-2	-8.871250E-4	-2.488638E-2	2.579000E-2
2.240000E-5	-1.695581E-2	-1.637150E-2	-5.843125E-4	-2.488387E-2	2.578125E-2
2.256000E-5	-1.689100E-2	-1.617850E-2	-7.125000E-4	-2.490275E-2	2.579388E-2
2.272000E-5	-1.698000E-2	-1.618837E-2	-7.916250E-4	-2.490200E-2	2.578212E-2
2.288000E-5	-1.691837E-2	-1.631269E-2	-6.056875E-4	-2.489225E-2	2.576587E-2
2.304000E-5	-1.690088E-2	-1.616781E-2	-7.330625E-4	-2.490387E-2	2.576888E-2
2.320000E-5	-1.689019E-2	-1.621912E-2	-6.710625E-4	-2.490750E-2	2.574675E-2
2.336000E-5	-1.692006E-2	-1.614737E-2	-7.726875E-4	-2.491938E-2	2.573663E-2
2.352000E-5	-1.684069E-2	-1.624344E-2	-5.972500E-4	-2.491825E-2	2.572825E-2
2.368000E-5	-1.686344E-2	-1.612575E-2	-7.376875E-4	-2.494538E-2	2.571437E-2
2.384000E-5	-1.687400E-2	-1.615888E-2	-7.151250E-4	-2.493925E-2	2.571025E-2
2.400000E-5	-1.687200E-2	-1.628506E-2	-5.869375E-4	-2.495662E-2	2.571163E-2
2.416000E-5	-1.690162E-2	-1.632006E-2	-5.815625E-4	-2.494475E-2	2.570338E-2
2.432000E-5	-1.685131E-2	-1.630769E-2	-5.436250E-4	-2.495400E-2	2.569563E-2
2.448000E-5	-1.685675E-2	-1.617387E-2	-6.828750E-4	-2.496888E-2	2.569375E-2
2.464000E-5	-1.680775E-2	-1.628775E-2	-5.200000E-4	-2.496175E-2	2.568738E-2
2.480000E-5	-1.685750E-2	-1.614450E-2	-7.130000E-4	-2.496800E-2	2.569350E-2
2.496000E-5	-1.671400E-2	-1.618612E-2	-5.278750E-4	-2.495800E-2	2.567300E-2
2.512000E-5	-1.676281E-2	-1.610969E-2	-6.531250E-4	-2.495362E-2	2.568050E-2
2.528000E-5	-1.682869E-2	-1.614263E-2	-6.860625E-4	-2.498125E-2	2.567537E-2
2.544000E-5	-1.695631E-2	-1.627825E-2	-6.780625E-4	-2.498763E-2	2.567287E-2
2.560000E-5	-1.680544E-2	-1.617825E-2	-6.271875E-4	-2.499325E-2	2.565650E-2
2.576000E-5	-1.688056E-2	-1.613119E-2	-7.493750E-4	-2.498100E-2	2.565737E-2
2.592000E-5	-1.672319E-2	-1.623425E-2	-4.889375E-4	-2.500300E-2	2.564537E-2
2.608000E-5	-1.685313E-2	-1.610412E-2	-7.490000E-4	-2.499925E-2	2.564362E-2
2.624000E-5	-1.674713E-2	-1.611688E-2	-6.302500E-4	-2.501500E-2	2.562587E-2
2.640000E-5	-1.687506E-2	-1.609375E-2	-7.813125E-4	-2.501500E-2	2.563138E-2
2.656000E-5	-1.681644E-2	-1.604412E-2	-7.723125E-4	-2.502887E-2	2.561450E-2
2.672000E-5	-1.690044E-2	-1.622813E-2	-6.723125E-4	-2.503513E-2	2.561800E-2
2.688000E-5	-1.682238E-2	-1.613650E-2	-6.858750E-4	-2.504000E-2	2.561237E-2
2.704000E-5	-1.680488E-2	-1.619144E-2	-6.134375E-4	-2.503213E-2	2.560363E-2
2.720000E-5	-1.674919E-2	-1.618100E-2	-5.681875E-4	-2.504275E-2	2.560887E-2
2.736000E-5	-1.680919E-2	-1.618894E-2	-6.202500E-4	-2.505262E-2	2.560200E-2
2.752000E-5	-1.669450E-2	-1.606888E-2	-6.256250E-4	-2.505738E-2	2.559437E-2
2.768000E-5	-1.684750E-2	-1.618831E-2	-6.591875E-4	-2.505962E-2	2.557950E-2
2.784000E-5	-1.681962E-2	-1.610375E-2	-7.158750E-4	-2.507450E-2	2.557000E-2
2.800000E-5	-1.665425E-2	-1.613387E-2	-5.203750E-4	-2.507338E-2	2.557375E-2
2.816000E-5	-1.693112E-2	-1.609631E-2	-8.348125E-4	-2.506687E-2	2.556725E-2
2.832000E-5	-1.671213E-2	-1.612294E-2	-5.891875E-4	-2.509225E-2	2.556763E-2
2.848000E-5	-1.678350E-2	-1.611337E-2	-6.701250E-4	-2.508113E-2	2.555650E-2
2.864000E-5	-1.672912E-2	-1.611331E-2	-6.158125E-4	-2.509113E-2	2.554813E-2
2.880000E-5	-1.682237E-2	-1.612594E-2	-6.964375E-4	-2.508700E-2	2.555463E-2
2.896000E-5	-1.675531E-2	-1.609900E-2	-6.563125E-4	-2.508875E-2	2.553288E-2
2.912000E-5	-1.673619E-2	-1.619169E-2	-5.445000E-4	-2.510038E-2	2.553562E-2
2.928000E-5	-1.677056E-2	-1.611050E-2	-6.600625E-4	-2.510813E-2	2.552875E-2
2.944000E-5	-1.669738E-2	-1.614481E-2	-5.525625E-4	-2.510225E-2	2.551925E-2
2.960000E-5	-1.688694E-2	-1.606763E-2	-8.193125E-4	-2.512938E-2	2.551713E-2
2.976000E-5	-1.670475E-2	-1.612350E-2	-5.812500E-4	-2.513663E-2	2.551363E-2
2.992000E-5	-1.680475E-2	-1.599763E-2	-8.071250E-4	-2.513450E-2	2.552025E-2
3.008000E-5	-1.675056E-2	-1.606250E-2	-6.880625E-4	-2.512612E-2	2.551200E-2
3.024000E-5	-1.667094E-2	-1.613500E-2	-5.359375E-4	-2.514350E-2	2.550288E-2
3.040000E-5	-1.678219E-2	-1.607469E-2	-7.075000E-4	-2.513687E-2	2.549238E-2
3.056000E-5	-1.665975E-2	-1.602419E-2	-6.355625E-4	-2.513463E-2	2.549362E-2
3.072000E-5	-1.672331E-2	-1.601488E-2	-7.084375E-4	-2.515437E-2	2.548475E-2
3.088000E-5	-1.680863E-2	-1.604263E-2	-7.660000E-4	-2.515600E-2	2.548938E-2
3.104000E-5	-1.667581E-2	-1.606194E-2	-6.138750E-4	-2.515650E-2	2.548175E-2
3.120000E-5	-1.666869E-2	-1.605300E-2	-6.156875E-4	-2.515912E-2	2.547387E-2
3.136000E-5	-1.677663E-2	-1.600931E-2	-7.673125E-4	-2.516062E-2	2.546312E-2
3.152000E-5	-1.679581E-2	-1.601019E-2	-7.856250E-4	-2.517750E-2	2.547325E-2
3.168000E-5	-1.679688E-2	-1.613000E-2	-6.668750E-4	-2.518087E-2	2.546388E-2
3.184000E-5	-1.668825E-2	-1.603388E-2	-6.543750E-4	-2.518050E-2	2.545375E-2
3.200000E-5	-1.676631E-2	-1.615581E-2	-6.105000E-4	-2.518263E-2	2.544725E-2
3.216000E-5	-1.664519E-2	-1.604225E-2	-6.029375E-4	-2.520088E-2	2.543975E-2
3.232000E-5	-1.667400E-2	-1.606469E-2	-6.093125E-4	-2.519287E-2	2.543725E-2
3.248000E-5	-1.671669E-2	-1.605150E-2	-6.651875E-4	-2.519988E-2	2.543550E-2
3.264000E-5	-1.668162E-2	-1.611869E-2	-5.629375E-4	-2.519863E-2	2.542575E-2
3.280000E-5	-1.667844E-2	-1.600738E-2	-6.710625E-4	-2.519287E-2	2.542237E-2
3.296000E-5	-1.674244E-2	-1.603581E-2	-7.066250E-4	-2.522125E-2	2.542275E-2
3.312000E-5	-1.665031E-2	-1.606081E-2	-5.895000E-4	-2.521875E-2	2.541225E-2
3.328000E-5	-1.674500E-2	-1.609450E-2	-6.505000E-4	-2.523137E-2	2.541963E-2
3.344000E-5	-1.652406E-2	-1.597088E-2	-5.531875E-4	-2.520962E-2	2.541200E-2
3.360000E-5	-1.669444E-2	-1.607212E-2	-6.223125E-4	-2.521550E-2	2.541450E-2
3.376000E-5	-1.672406E-2	-1.600381E-2	-7.202500E-4	-2.523550E-2	2.539988E-2
3.392000E-5	-1.660244E-2	-1.594444E-2	-6.580000E-4	-2.523963E-2	2.539700E-2
3.408000E-5	-1.660300E-2	-1.594444E-2	-6.585625E-4	-2.523225E-2	2.537662E-2
3.424000E-5	-1.660450E-2	-1.605650E-2	-5.480000E-4	-2.523725E-2	2.537238E-2
3.440000E-5	-1.669906E-2	-1.598731E-2	-7.117500E-4	-2.525412E-2	2.537763E-2
3.456000E-5	-1.667831E-2	-1.608119E-2	-5.971250E-4	-2.526250E-2	2.537000E-2
3.472000E-5	-1.662475E-2	-1.611181E-2	-5.129375E-4	-2.525950E-2	2.537525E-2
3.488000E-5	-1.662044E-2	-1.599800E-2	-6.224375E-4	-2.526088E-2	2.537113E-2
3.504000E-5	-1.654062E-2	-1.594044E-2	-6.001875E-4	-2.525412E-2	2.537125E-2
3.520000E-5	-1.673100E-2	-1.602994E-2	-7.010625E-4	-2.527700E-2	2.536075E-2
3.536000E-5	-1.667738E-2	-1.607206E-2	-6.053125E-4	-2.527562E-2	2.536025E-2
3.552000E-5	-1.662513E-2	-1.587756E-2	-7.475625E-4	-2.528213E-2	2.535712E-2
3.568000E-5	-1.657062E-2	-1.600375E-2	-5.668750E-4	-2.528388E-2	2.535363E-2
3.584000E-5	-1.657581E-2	-1.593738E-2	-6.384375E-4	-2.528187E-2	2.534413E-2
3.600000E-5	-1.670588E-2	-1.596325E-2	-7.426250E-4	-2.528888E-2	2.533812E-2
3.616000E-5	-1.668669E-2	-1.600969E-2	-6.770000E-4	-2.530138E-2	2.533050E-2
3.632000E-5	-1.671263E-2	-1.595606E-2	-7.565625E-4	-2.530638E-2	2.532162E-2
3.648000E-5	-1.663613E-2	-1.592881E-2	-7.073125E-4	-2.529200E-2	2.532163E-2
3.664000E-5	-1.656838E-2	-1.590956E-2	-6.588125E-4	-2.530213E-2	2.531875E-2
3.680000E-5	-1.645238E-2	-1.594175E-2	-5.106250E-4	-2.531838E-2	2.532375E-2
3.696000E-5	-1.656200E-2	-1.586419E-2	-6.978125E-4	-2.533187E-2	2.531400E-2
3.712000E-5	-1.658388E-2	-1.591975E-2	-6.641250E-4	-2.533450E-2	2.530375E-2
3.728000E-5	-1.648975E-2	-1.596513E-2	-5.246250E-4	-2.532725E-2	2.530838E-2
3.744000E-5	-1.658375E-2	-1.581613E-2	-7.676250E-4	-2.530875E-2	2.529200E-2
3.760000E-5	-1.648238E-2	-1.590394E-2	-5.784375E-4	-2.533437E-2	2.529538E-2
3.776000E-5	-1.657713E-2	-1.594981E-2	-6.273125E-4	-2.533000E-2	2.529062E-2
3.792000E-5	-1.660419E-2	-1.586500E-2	-7.391875E-4	-2.534087E-2	2.527750E-2
3.808000E-5	-1.644187E-2	-1.576581E-2	-6.760625E-4	-2.535500E-2	2.528513E-2
3.824000E-5	-1.649650E-2	-1.586412E-2	-6.323750E-4	-2.534400E-2	2.527938E-2
3.840000E-5	-1.648700E-2	-1.586919E-2	-6.178125E-4	-2.535788E-2	2.528150E-2
3.856000E-5	-1.640481E-2	-1.593750E-2	-4.673125E-4	-2.536275E-2	2.528088E-2
3.872000E-5	-1.655100E-2	-1.585331E-2	-6.976875E-4	-2.536587E-2	2.527350E-2
3.888000E-5	-1.647200E-2	-1.580963E-2	-6.623750E-4	-2.534837E-2	2.527163E-2
3.904000E-5	-1.647831E-2	-1.578725E-2	-6.910625E-4	-2.536425E-2	2.527000E-2
3.920000E-5	-1.642888E-2	-1.583213E-2	-5.967500E-4	-2.537262E-2	2.525337E-2
3.936000E-5	-1.656225E-2	-1.573700E-2	-8.252500E-4	-2.536862E-2	2.525500E-2
3.952000E-5	-1.645700E-2	-1.582281E-2	-6.341875E-4	-2.539162E-2	2.524713E-2
3.968000E-5	-1.654831E-2	-1.576013E-2	-7.881875E-4	-2.537850E-2	2.524525E-2
3.984000E-5	-1.647331E-2	-1.572731E-2	-7.460000E-4	-2.537838E-2	2.523800E-2
4.000000E-5	-1.641556E-2	-1.579638E-2	-6.191875E-4	-2.540063E-2	2.523175E-2
4.016000E-5	-1.646931E-2	-1.571706E-2	-7.522500E-4	-2.539213E-2	2.523450E-2
4.032000E-5	-1.638675E-2	-1.570844E-2	-6.783125E-4	-2.538850E-2	2.523463E-2
4.048000E-5	-1.639856E-2	-1.566400E-2	-7.345625E-4	-2.538738E-2	2.521863E-2
4.064000E-5	-1.639919E-2	-1.573237E-2	-6.668125E-4	-2.540725E-2	2.522313E-2
4.080000E-5	-1.628631E-2	-1.570475E-2	-5.815625E-4	-2.538850E-2	2.522713E-2
4.096000E-5	-1.635438E-2	-1.582819E-2	-5.261875E-4	-2.540163E-2	2.522463E-2
4.112000E-5	-1.639881E-2	-1.584813E-2	-5.506875E-4	-2.541575E-2	2.520750E-2
4.128000E-5	-1.633300E-2	-1.572525E-2	-6.077500E-4	-2.540400E-2	2.520675E-2
4.144000E-5	-1.639637E-2	-1.569650E-2	-6.998750E-4	-2.541838E-2	2.520562E-2
4.160000E-5	-1.639706E-2	-1.585650E-2	-5.405625E-4	-2.542462E-2	2.519487E-2
4.176000E-5	-1.630319E-2	-1.571656E-2	-5.866250E-4	-2.542700E-2	2.519563E-2
4.192000E-5	-1.630331E-2	-1.577313E-2	-5.301875E-4	-2.543013E-2	2.519875E-2
4.208000E-5	-1.645550E-2	-1.574919E-2	-7.063125E-4	-2.542575E-2	2.518413E-2
4.224000E-5	-1.632738E-2	-1.568550E-2	-6.418750E-4	-2.543213E-2	2.518888E-2
4.240000E-5	-1.643488E-2	-1.567744E-2	-7.574375E-4	-2.543788E-2	2.518075E-2
4.256000E-5	-1.635750E-2	-1.558650E-2	-7.710000E-4	-2.542862E-2	2.517725E-2
4.272000E-5	-1.628131E-2	-1.549338E-2	-7.879375E-4	-2.543650E-2	2.517225E-2
4.288000E-5	-1.617363E-2	-1.559681E-2	-5.768125E-4	-2.544375E-2	2.517400E-2
4.304000E-5	-1.624700E-2	-1.564369E-2	-6.033125E-4	-2.543375E-2	2.517263E-2
4.320000E-5	-1.623431E-2	-1.546763E-2	-7.666875E-4	-2.544225E-2	2.516063E-2
4.336000E-5	-1.626831E-2	-1.548419E-2	-7.841250E-4	-2.544837E-2	2.516500E-2
4.352000E-5	-1.612906E-2	-1.560400E-2	-5.250625E-4	-2.544288E-2	2.516225E-2
4.368000E-5	-1.624600E-2	-1.557106E-2	-6.749375E-4	-2.544863E-2	2.515262E-2
4.384000E-5	-1.627919E-2	-1.550944E-2	-7.697500E-4	-2.546337E-2	2.515513E-2
4.400000E-5	-1.622613E-2	-1.552175E-2	-7.043750E-4	-2.546325E-2	2.515362E-2
4.416000E-5	-1.611838E-2	-1.554069E-2	-5.776875E-4	-2.545063E-2	2.514663E-2
4.432000E-5	-1.619887E-2	-1.549812E-2	-7.007500E-4	-2.546713E-2	2.513900E-2
4.448000E-5	-1.614931E-2	-1.550069E-2	-6.486250E-4	-2.546763E-2	2.514062E-2
4.464000E-5	-1.613988E-2	-1.545700E-2	-6.828750E-4	-2.546250E-2	2.514175E-2
4.480000E-5	-1.616219E-2	-1.562419E-2	-5.380000E-4	-2.547312E-2	2.512750E-2
4.496000E-5	-1.610356E-2	-1.547331E-2	-6.302500E-4	-2.547775E-2	2.512113E-2
4.512000E-5	-1.618106E-2	-1.551306E-2	-6.680000E-4	-2.547600E-2	2.513788E-2
4.528000E-5	-1.611625E-2	-1.553369E-2	-5.825625E-4	-2.548900E-2	2.512675E-2
4.544000E-5	-1.612088E-2	-1.546419E-2	-6.566875E-4	-2.548862E-2	2.511925E-2
4.560000E-5	-1.602987E-2	-1.543713E-2	-5.927500E-4	-2.549200E-2	2.511925E-2
4.576000E-5	-1.616050E-2	-1.546512E-2	-6.953750E-4	-2.549375E-2	2.512462E-2
4.592000E-5	-1.616944E-2	-1.556700E-2	-6.024375E-4	-2.549150E-2	2.511200E-2
4.608000E-5	-1.617250E-2	-1.542813E-2	-7.443750E-4	-2.549300E-2	2.510000E-2
4.624000E-5	-1.608269E-2	-1.548956E-2	-5.931250E-4	-2.550513E-2	2.510213E-2
4.640000E-5	-1.604075E-2	-1.545525E-2	-5.855000E-4	-2.550813E-2	2.510150E-2
4.656000E-5	-1.598613E-2	-1.539131E-2	-5.948125E-4	-2.549400E-2	2.509837E-2
4.672000E-5	-1.608144E-2	-1.542981E-2	-6.516250E-4	-2.549837E-2	2.509713E-2
4.688000E-5	-1.603869E-2	-1.543925E-2	-5.994375E-4	-2.552175E-2	2.509825E-2
4.704000E-5	-1.601150E-2	-1.540088E-2	-6.106250E-4	-2.550788E-2	2.509988E-2
4.720000E-5	-1.602644E-2	-1.538125E-2	-6.451875E-4	-2.551575E-2	2.509788E-2
4.736000E-5	-1.588587E-2	-1.541900E-2	-4.668750E-4	-2.550588E-2	2.507787E-2
4.752000E-5	-1.600012E-2	-1.531825E-2	-6.818750E-4	-2.552037E-2	2.508675E-2
4.768000E-5	-1.599294E-2	-1.542325E-2	-5.696875E-4	-2.551750E-2	2.508213E-2
4.784000E-5	-1.599350E-2	-1.529456E-2	-6.989375E-4	-2.551863E-2	2.508050E-2
4.800000E-5	-1.592325E-2	-1.531919E-2	-6.040625E-4	-2.551937E-2	2.505638E-2
4.816000E-5	-1.596738E-2	-1.520056E-2	-7.668125E-4	-2.552825E-2	2.507238E-2
4.832000E-5	-1.609481E-2	-1.531644E-2	-7.783750E-4	-2.554075E-2	2.505837E-2
4.848000E-5	-1.589375E-2	-1.524131E-2	-6.524375E-4	-2.553150E-2	2.505712E-2
4.864000E-5	-1.588450E-2	-1.525788E-2	-6.266250E-4	-2.554637E-2	2.505850E-2
4.880000E-5	-1.590306E-2	-1.524912E-2	-6.539375E-4	-2.552613E-2	2.505450E-2
4.896000E-5	-1.592400E-2	-1.528800E-2	-6.360000E-4	-2.553200E-2	2.505475E-2
4.912000E-5	-1.590425E-2	-1.520388E-2	-7.003750E-4	-2.553925E-2	2.506287E-2
4.928000E-5	-1.590825E-2	-1.526075E-2	-6.475000E-4	-2.551925E-2	2.505250E-2
4.944000E-5	-1.593350E-2	-1.526063E-2	-6.728750E-4	-2.553100E-2	2.506488E-2
4.960000E-5	-1.582075E-2	-1.516719E-2	-6.535625E-4	-2.554125E-2	2.505325E-2
4.976000E-5	-1.591888E-2	-1.534969E-2	-5.691875E-4	-2.554313E-2	2.505200E-2
4.992000E-5	-1.578900E-2	-1.527256E-2	-5.164375E-4	-2.553625E-2	2.505075E-2
5.008000E-5	-1.590338E-2	-1.518644E-2	-7.169375E-4	-2.555475E-2	2.503850E-2
5.024000E-5	-1.591544E-2	-1.523956E-2	-6.758750E-4	-2.555675E-2	2.503450E-2
5.040000E-5	-1.574537E-2	-1.527469E-2	-4.706875E-4	-2.555563E-2	2.503513E-2
5.056000E-5	-1.579050E-2	-1.522663E-2	-5.638750E-4	-2.555575E-2	2.504325E-2
5.072000E-5	-1.584625E-2	-1.519981E-2	-6.464375E-4	-2.556388E-2	2.503587E-2
5.088000E-5	-1.582613E-2	-1.514475E-2	-6.813750E-4	-2.556600E-2	2.503275E-2
5.104000E-5	-1.587206E-2	-1.518081E-2	-6.912500E-4	-2.554925E-2	2.503475E-2
5.120000E-5	-1.585913E-2	-1.510475E-2	-7.543750E-4	-2.557725E-2	2.501788E-2
5.136000E-5	-1.576300E-2	-1.505144E-2	-7.115625E-4	-2.556775E-2	2.503263E-2
5.152000E-5	-1.582125E-2	-1.514806E-2	-6.731875E-4	-2.556988E-2	2.501675E-2
5.168000E-5	-1.579344E-2	-1.508675E-2	-7.066875E-4	-2.557513E-2	2.502825E-2
5.184000E-5	-1.569531E-2	-1.523156E-2	-4.637500E-4	-2.556812E-2	2.502037E-2
5.200000E-5	-1.576856E-2	-1.511025E-2	-6.583125E-4	-2.557900E-2	2.502850E-2
5.216000E-5	-1.582688E-2	-1.517794E-2	-6.489375E-4	-2.556838E-2	2.501350E-2
5.232000E-5	-1.564556E-2	-1.499544E-2	-6.501250E-4	-2.557887E-2	2.501400E-2
5.248000E-5	-1.580019E-2	-1.521744E-2	-5.827500E-4	-2.558663E-2	2.502038E-2
5.264000E-5	-1.565119E-2	-1.511156E-2	-5.396250E-4	-2.558488E-2	2.501613E-2
5.280000E-5	-1.571619E-2	-1.516500E-2	-5.511875E-4	-2.558000E-2	2.499750E-2
5.296000E-5	-1.569188E-2	-1.505825E-2	-6.336250E-4	-2.560138E-2	2.501225E-2
5.312000E-5	-1.568337E-2	-1.508944E-2	-5.939375E-4	-2.557175E-2	2.500325E-2
5.328000E-5	-1.573281E-2	-1.509875E-2	-6.340625E-4	-2.558525E-2	2.499825E-2
5.344000E-5	-1.558500E-2	-1.505562E-2	-5.293750E-4	-2.558087E-2	2.498912E-2
5.360000E-5	-1.573650E-2	-1.486388E-2	-8.726250E-4	-2.559025E-2	2.499763E-2
5.376000E-5	-1.555688E-2	-1.504050E-2	-5.163750E-4	-2.558687E-2	2.498787E-2
5.392000E-5	-1.569275E-2	-1.514581E-2	-5.469375E-4	-2.558200E-2	2.500000E-2
5.408000E-5	-1.569944E-2	-1.507413E-2	-6.253125E-4	-2.559225E-2	2.499887E-2
5.424000E-5	-1.553556E-2	-1.511863E-2	-4.169375E-4	-2.559500E-2	2.499000E-2
5.440000E-5	-1.569350E-2	-1.500769E-2	-6.858125E-4	-2.559575E-2	2.498638E-2
5.456000E-5	-1.562406E-2	-1.499669E-2	-6.273750E-4	-2.560075E-2	2.498838E-2
5.472000E-5	-1.564981E-2	-1.496825E-2	-6.815625E-4	-2.559437E-2	2.498425E-2
5.488000E-5	-1.564763E-2	-1.499275E-2	-6.548750E-4	-2.559937E-2	2.498538E-2
5.504000E-5	-1.566688E-2	-1.501706E-2	-6.498125E-4	-2.559038E-2	2.497637E-2
5.520000E-5	-1.555256E-2	-1.488556E-2	-6.670000E-4	-2.560375E-2	2.497925E-2
5.536000E-5	-1.560344E-2	-1.492075E-2	-6.826875E-4	-2.561062E-2	2.496100E-2
5.552000E-5	-1.558631E-2	-1.495906E-2	-6.272500E-4	-2.561350E-2	2.498288E-2
5.568000E-5	-1.561694E-2	-1.502525E-2	-5.916875E-4	-2.559938E-2	2.498063E-2
5.584000E-5	-1.563244E-2	-1.500581E-2	-6.266250E-4	-2.560413E-2	2.497625E-2
5.600000E-5	-1.548356E-2	-1.487613E-2	-6.074375E-4	-2.561613E-2	2.496950E-2
5.616000E-5	-1.554012E-2	-1.493950E-2	-6.006250E-4	-2.560275E-2	2.496600E-2
5.632000E-5	-1.544400E-2	-1.493375E-2	-5.102500E-4	-2.561250E-2	2.497050E-2
5.648000E-5	-1.541369E-2	-1.489325E-2	-5.204375E-4	-2.561037E-2	2.495987E-2
5.664000E-5	-1.555213E-2	-1.481650E-2	-7.356250E-4	-2.562525E-2	2.496438E-2
5.680000E-5	-1.538881E-2	-1.494375E-2	-4.450625E-4	-2.562650E-2	2.496612E-2
5.696000E-5	-1.550156E-2	-1.501506E-2	-4.865000E-4	-2.561613E-2	2.496613E-2
5.712000E-5	-1.555319E-2	-1.488531E-2	-6.678750E-4	-2.562100E-2	2.496325E-2
5.728000E-5	-1.540250E-2	-1.484569E-2	-5.568125E-4	-2.561287E-2	2.495162E-2
5.744000E-5	-1.539344E-2	-1.485775E-2	-5.356875E-4	-2.561675E-2	2.495550E-2
5.760000E-5	-1.539831E-2	-1.484531E-2	-5.530000E-4	-2.563137E-2	2.495763E-2
5.776000E-5	-1.543938E-2	-1.480631E-2	-6.330625E-4	-2.562075E-2	2.494713E-2
5.792000E-5	-1.543400E-2	-1.482319E-2	-6.108125E-4	-2.562500E-2	2.495738E-2
5.808000E-5	-1.541094E-2	-1.475744E-2	-6.535000E-4	-2.563463E-2	2.494875E-2
5.824000E-5	-1.538387E-2	-1.474787E-2	-6.360000E-4	-2.562438E-2	2.494713E-2
5.840000E-5	-1.536431E-2	-1.487013E-2	-4.941875E-4	-2.562875E-2	2.494550E-2
5.856000E-5	-1.541600E-2	-1.473031E-2	-6.856875E-4	-2.563325E-2	2.495125E-2
5.872000E-5	-1.540819E-2	-1.471112E-2	-6.970625E-4	-2.562475E-2	2.494813E-2
5.888000E-5	-1.534813E-2	-1.468338E-2	-6.647500E-4	-2.563600E-2	2.494400E-2
5.904000E-5	-1.543100E-2	-1.464150E-2	-7.895000E-4	-2.565388E-2	2.495175E-2
5.920000E-5	-1.522919E-2	-1.479581E-2	-4.333750E-4	-2.564475E-2	2.494263E-2
5.936000E-5	-1.534456E-2	-1.476600E-2	-5.785625E-4	-2.563738E-2	2.494925E-2
5.952000E-5	-1.532350E-2	-1.472244E-2	-6.010625E-4	-2.565012E-2	2.494963E-2
5.968000E-5	-1.537750E-2	-1.467038E-2	-7.071250E-4	-2.564225E-2	2.493925E-2
5.984000E-5	-1.527206E-2	-1.460262E-2	-6.694375E-4	-2.562963E-2	2.493750E-2
6.000000E-5	-1.526350E-2	-1.478244E-2	-4.810625E-4	-2.562850E-2	2.493013E-2
6.016000E-5	-1.524131E-2	-1.466869E-2	-5.726250E-4	-2.563563E-2	2.494600E-2
6.032000E-5	-1.516244E-2	-1.460950E-2	-5.529375E-4	-2.564850E-2	2.492750E-2
6.048000E-5	-1.524456E-2	-1.477600E-2	-4.685625E-4	-2.563525E-2	2.493313E-2
6.064000E-5	-1.529975E-2	-1.459075E-2	-7.090000E-4	-2.563850E-2	2.492888E-2
6.080000E-5	-1.526469E-2	-1.467856E-2	-5.861250E-4	-2.564063E-2	2.492663E-2
6.096000E-5	-1.528725E-2	-1.463575E-2	-6.515000E-4	-2.565000E-2	2.493362E-2
6.112000E-5	-1.524200E-2	-1.469237E-2	-5.496250E-4	-2.565463E-2	2.493213E-2
6.128000E-5	-1.509481E-2	-1.470581E-2	-3.890000E-4	-2.563488E-2	2.491612E-2
6.144000E-5	-1.518881E-2	-1.464594E-2	-5.428750E-4	-2.564875E-2	2.492812E-2
6.160000E-5	-1.519012E-2	-1.450794E-2	-6.821875E-4	-2.565663E-2	2.492488E-2
6.176000E-5	-1.514931E-2	-1.466981E-2	-4.795000E-4	-2.564700E-2	2.492488E-2
6.192000E-5	-1.521150E-2	-1.461556E-2	-5.959375E-4	-2.564950E-2	2.492325E-2
6.208000E-5	-1.511106E-2	-1.464975E-2	-4.613125E-4	-2.565513E-2	2.491312E-2
6.224000E-5	-1.513044E-2	-1.459500E-2	-5.354375E-4	-2.566025E-2	2.491525E-2
6.240000E-5	-1.509594E-2	-1.457656E-2	-5.193750E-4	-2.563987E-2	2.491525E-2
6.256000E-5	-1.494188E-2	-1.461350E-2	-3.283750E-4	-2.564538E-2	2.492837E-2
6.272000E-5	-1.505319E-2	-1.456787E-2	-4.853125E-4	-2.564338E-2	2.491787E-2
6.288000E-5	-1.512519E-2	-1.457994E-2	-5.452500E-4	-2.566113E-2	2.492363E-2
6.304000E-5	-1.507713E-2	-1.450587E-2	-5.712500E-4	-2.565800E-2	2.491012E-2
6.320000E-5	-1.510106E-2	-1.449494E-2	-6.061250E-4	-2.564125E-2	2.491325E-2
6.336000E-5	-1.495788E-2	-1.453637E-2	-4.215000E-4	-2.566812E-2	2.491975E-2
6.352000E-5	-1.489675E-2	-1.448863E-2	-4.081250E-4	-2.565900E-2	2.491238E-2
6.368000E-5	-1.496012E-2	-1.442656E-2	-5.335625E-4	-2.564975E-2	2.491238E-2
6.384000E-5	-1.495213E-2	-1.438813E-2	-5.640000E-4	-2.566513E-2	2.489825E-2
6.400000E-5	-1.499125E-2	-1.441794E-2	-5.733125E-4	-2.565763E-2	2.489975E-2
6.416000E-5	-1.493650E-2	-1.443037E-2	-5.061250E-4	-2.565863E-2	2.490913E-2
6.432000E-5	-1.489444E-2	-1.445962E-2	-4.348125E-4	-2.567075E-2	2.490100E-2
6.448000E-5	-1.488969E-2	-1.430338E-2	-5.863125E-4	-2.567200E-2	2.489863E-2
6.464000E-5	-1.481144E-2	-1.438550E-2	-4.259375E-4	-2.565213E-2	2.490263E-2
6.480000E-5	-1.492406E-2	-1.432744E-2	-5.966250E-4	-2.565988E-2	2.490462E-2
6.496000E-5	-1.481519E-2	-1.436269E-2	-4.525000E-4	-2.565262E-2	2.489525E-2
6.512000E-5	-1.484425E-2	-1.426969E-2	-5.745625E-4	-2.567775E-2	2.489525E-2
6.528000E-5	-1.476912E-2	-1.428650E-2	-4.826250E-4	-2.567400E-2	2.489250E-2
6.544000E-5	-1.476875E-2	-1.432912E-2	-4.396250E-4	-2.565813E-2	2.489000E-2
6.560000E-5	-1.479019E-2	-1.423544E-2	-5.547500E-4	-2.565600E-2	2.488863E-2
6.576000E-5	-1.472662E-2	-1.419188E-2	-5.347500E-4	-2.567300E-2	2.489375E-2
6.592000E-5	-1.464337E-2	-1.424537E-2	-3.980000E-4	-2.565963E-2	2.488900E-2
6.608000E-5	-1.466862E-2	-1.432037E-2	-3.482500E-4	-2.568138E-2	2.488075E-2
6.624000E-5	-1.469831E-2	-1.419444E-2	-5.038750E-4	-2.566725E-2	2.487675E-2
6.640000E-5	-1.457094E-2	-1.417938E-2	-3.915625E-4	-2.567250E-2	2.487475E-2
6.656000E-5	-1.458494E-2	-1.407963E-2	-5.053125E-4	-2.566625E-2	2.488275E-2
6.672000E-5	-1.461319E-2	-1.425725E-2	-3.559375E-4	-2.567500E-2	2.488837E-2
6.688000E-5	-1.461044E-2	-1.410219E-2	-5.082500E-4	-2.567150E-2	2.487750E-2
6.704000E-5	-1.448050E-2	-1.408444E-2	-3.960625E-4	-2.567175E-2	2.488812E-2
6.720000E-5	-1.439975E-2	-1.413037E-2	-2.693750E-4	-2.567013E-2	2.487488E-2
6.736000E-5	-1.449812E-2	-1.418956E-2	-3.085625E-4	-2.567637E-2	2.487525E-2
6.752000E-5	-1.446419E-2	-1.414862E-2	-3.155625E-4	-2.568800E-2	2.487287E-2
6.768000E-5	-1.444094E-2	-1.403225E-2	-4.086875E-4	-2.568175E-2	2.486925E-2
6.784000E-5	-1.435913E-2	-1.401150E-2	-3.476250E-4	-2.566600E-2	2.487425E-2
6.800000E-5	-1.445194E-2	-1.407887E-2	-3.730625E-4	-2.566900E-2	2.488025E-2
6.816000E-5	-1.437663E-2	-1.389094E-2	-4.856875E-4	-2.567763E-2	2.487425E-2
6.832000E-5	-1.445363E-2	-1.396450E-2	-4.891250E-4	-2.566725E-2	2.488100E-2
6.848000E-5	-1.438825E-2	-1.391181E-2	-4.764375E-4	-2.566788E-2	2.487775E-2
6.864000E-5	-1.421231E-2	-1.397956E-2	-2.327500E-4	-2.567075E-2	2.487412E-2
6.880000E-5	-1.432944E-2	-1.394513E-2	-3.843125E-4	-2.568938E-2	2.487025E-2
6.896000E-5	-1.429000E-2	-1.401600E-2	-2.740000E-4	-2.567875E-2	2.486887E-2
6.912000E-5	-1.426250E-2	-1.376025E-2	-5.022500E-4	-2.567287E-2	2.486400E-2
6.928000E-5	-1.442163E-2	-1.376256E-2	-6.590625E-4	-2.568375E-2	2.486425E-2
6.944000E-5	-1.419825E-2	-1.381238E-2	-3.858750E-4	-2.568162E-2	2.487050E-2
6.960000E-5	-1.407831E-2	-1.384512E-2	-2.331875E-4	-2.567437E-2	2.486138E-2
6.976000E-5	-1.420019E-2	-1.377600E-2	-4.241875E-4	-2.567500E-2	2.486362E-2
6.992000E-5	-1.408838E-2	-1.379094E-2	-2.974375E-4	-2.567687E-2	2.486913E-2
7.008000E-5	-1.408575E-2	-1.366450E-2	-4.212500E-4	-2.567962E-2	2.486512E-2
7.024000E-5	-1.396612E-2	-1.367800E-2	-2.881250E-4	-2.568187E-2	2.486662E-2
7.040000E-5	-1.397406E-2	-1.355362E-2	-4.204375E-4	-2.568163E-2	2.486287E-2
7.056000E-5	-1.400775E-2	-1.365844E-2	-3.493125E-4	-2.567913E-2	2.486525E-2
7.072000E-5	-1.392850E-2	-1.379962E-2	-1.288750E-4	-2.569562E-2	2.485900E-2
7.088000E-5	-1.390037E-2	-1.355856E-2	-3.418125E-4	-2.567425E-2	2.486325E-2
7.104000E-5	-1.391369E-2	-1.363112E-2	-2.825625E-4	-2.568975E-2	2.485800E-2
7.120000E-5	-1.390625E-2	-1.364994E-2	-2.563125E-4	-2.568638E-2	2.484538E-2
7.136000E-5	-1.378600E-2	-1.358612E-2	-1.998750E-4	-2.568375E-2	2.486287E-2
7.152000E-5	-1.391788E-2	-1.342350E-2	-4.943750E-4	-2.570763E-2	2.485725E-2
7.168000E-5	-1.376994E-2	-1.344425E-2	-3.256875E-4	-2.567575E-2	2.485363E-2
7.184000E-5	-1.381813E-2	-1.357669E-2	-2.414375E-4	-2.568812E-2	2.486050E-2
7.200000E-5	-1.386863E-2	-1.343919E-2	-4.294375E-4	-2.569038E-2	2.485788E-2
7.216000E-5	-1.376544E-2	-1.332656E-2	-4.388750E-4	-2.569525E-2	2.485013E-2
7.232000E-5	-1.365937E-2	-1.343056E-2	-2.288125E-4	-2.569288E-2	2.484900E-2
7.248000E-5	-1.367075E-2	-1.345681E-2	-2.139375E-4	-2.569538E-2	2.484750E-2
7.264000E-5	-1.363006E-2	-1.329769E-2	-3.323750E-4	-2.569213E-2	2.485413E-2
7.280000E-5	-1.360662E-2	-1.330156E-2	-3.050625E-4	-2.569413E-2	2.485963E-2
7.296000E-5	-1.353631E-2	-1.326381E-2	-2.725000E-4	-2.571150E-2	2.485325E-2
7.312000E-5	-1.362319E-2	-1.328762E-2	-3.355625E-4	-2.569150E-2	2.486288E-2
7.328000E-5	-1.346588E-2	-1.327419E-2	-1.916875E-4	-2.570113E-2	2.484625E-2
7.344000E-5	-1.357281E-2	-1.305450E-2	-5.183125E-4	-2.570375E-2	2.484150E-2
7.360000E-5	-1.341375E-2	-1.313450E-2	-2.792500E-4	-2.569713E-2	2.484838E-2
7.376000E-5	-1.343156E-2	-1.317594E-2	-2.556250E-4	-2.569413E-2	2.485863E-2
7.392000E-5	-1.346169E-2	-1.308012E-2	-3.815625E-4	-2.569363E-2	2.484500E-2
7.408000E-5	-1.339331E-2	-1.310550E-2	-2.878125E-4	-2.570262E-2	2.482600E-2
7.424000E-5	-1.332031E-2	-1.308606E-2	-2.342500E-4	-2.571312E-2	2.484100E-2
7.440000E-5	-1.338762E-2	-1.297969E-2	-4.079375E-4	-2.570713E-2	2.483425E-2
7.456000E-5	-1.336794E-2	-1.301550E-2	-3.524375E-4	-2.571425E-2	2.484588E-2
7.472000E-5	-1.332719E-2	-1.294550E-2	-3.816875E-4	-2.572338E-2	2.483287E-2
7.488000E-5	-1.317481E-2	-1.289687E-2	-2.779375E-4	-2.570088E-2	2.482900E-2
7.504000E-5	-1.314037E-2	-1.282994E-2	-3.104375E-4	-2.570175E-2	2.483550E-2
7.520000E-5	-1.326175E-2	-1.290306E-2	-3.586875E-4	-2.571438E-2	2.482600E-2
7.536000E-5	-1.312137E-2	-1.285581E-2	-2.655625E-4	-2.570787E-2	2.482413E-2
7.552000E-5	-1.310569E-2	-1.289994E-2	-2.057500E-4	-2.571075E-2	2.483325E-2
7.568000E-5	-1.302219E-2	-1.289213E-2	-1.300625E-4	-2.570300E-2	2.483575E-2
7.584000E-5	-1.307188E-2	-1.273294E-2	-3.389375E-4	-2.570475E-2	2.482100E-2
7.600000E-5	-1.301737E-2	-1.282406E-2	-1.933125E-4	-2.571050E-2	2.481925E-2
7.616000E-5	-1.298794E-2	-1.275644E-2	-2.315000E-4	-2.570975E-2	2.482675E-2
7.632000E-5	-1.295106E-2	-1.271300E-2	-2.380625E-4	-2.570100E-2	2.481388E-2
7.648000E-5	-1.298544E-2	-1.271037E-2	-2.750625E-4	-2.571225E-2	2.482500E-2
7.664000E-5	-1.287788E-2	-1.264888E-2	-2.290000E-4	-2.570713E-2	2.482313E-2
7.680000E-5	-1.288744E-2	-1.254350E-2	-3.439375E-4	-2.571000E-2	2.481587E-2
7.696000E-5	-1.282731E-2	-1.261494E-2	-2.123750E-4	-2.571000E-2	2.481425E-2
7.712000E-5	-1.272056E-2	-1.256350E-2	-1.570625E-4	-2.570438E-2	2.482900E-2
7.728000E-5	-1.270438E-2	-1.249319E-2	-2.111875E-4	-2.571688E-2	2.481800E-2
7.744000E-5	-1.272431E-2	-1.249456E-2	-2.297500E-4	-2.570400E-2	2.480762E-2
7.760000E-5	-1.275663E-2	-1.246888E-2	-2.877500E-4	-2.571875E-2	2.482700E-2
7.776000E-5	-1.271656E-2	-1.228238E-2	-4.341875E-4	-2.570913E-2	2.481512E-2
7.792000E-5	-1.267125E-2	-1.239781E-2	-2.734375E-4	-2.572262E-2	2.481825E-2
7.808000E-5	-1.255981E-2	-1.223037E-2	-3.294375E-4	-2.571838E-2	2.481325E-2
7.824000E-5	-1.257863E-2	-1.222981E-2	-3.488125E-4	-2.571537E-2	2.482350E-2
7.840000E-5	-1.249550E-2	-1.216713E-2	-3.283750E-4	-2.571563E-2	2.481462E-2
7.856000E-5	-1.239944E-2	-1.217550E-2	-2.239375E-4	-2.571838E-2	2.480500E-2
7.872000E-5	-1.239494E-2	-1.224944E-2	-1.455000E-4	-2.571400E-2	2.481875E-2
7.888000E-5	-1.238138E-2	-1.221119E-2	-1.701875E-4	-2.571250E-2	2.480362E-2
7.904000E-5	-1.232550E-2	-1.207781E-2	-2.476875E-4	-2.571487E-2	2.480712E-2
7.920000E-5	-1.224331E-2	-1.212875E-2	-1.145625E-4	-2.572888E-2	2.481412E-2
7.936000E-5	-1.233025E-2	-1.203913E-2	-2.911250E-4	-2.570787E-2	2.480513E-2
7.952000E-5	-1.219700E-2	-1.198950E-2	-2.075000E-4	-2.572150E-2	2.481125E-2
7.968000E-5	-1.220838E-2	-1.200962E-2	-1.987500E-4	-2.572563E-2	2.480500E-2
7.984000E-5	-1.224931E-2	-1.198275E-2	-2.665625E-4	-2.572012E-2	2.480075E-2
8.000000E-5	-1.208812E-2	-1.180975E-2	-2.783750E-4	-2.573350E-2	2.480013E-2
8.016000E-5	-1.203881E-2	-1.199206E-2	-4.675000E-5	-2.571563E-2	2.480500E-2
8.032000E-5	-1.202981E-2	-1.181194E-2	-2.178750E-4	-2.571800E-2	2.480563E-2
8.048000E-5	-1.200806E-2	-1.184825E-2	-1.598125E-4	-2.572925E-2	2.480663E-2
8.064000E-5	-1.206619E-2	-1.172087E-2	-3.453125E-4	-2.572550E-2	2.481112E-2
8.080000E-5	-1.188612E-2	-1.169450E-2	-1.916250E-4	-2.571700E-2	2.478725E-2
8.096000E-5	-1.182031E-2	-1.177506E-2	-4.525000E-5	-2.572863E-2	2.479200E-2
8.112000E-5	-1.183125E-2	-1.166406E-2	-1.671875E-4	-2.571350E-2	2.479475E-2
8.128000E-5	-1.181888E-2	-1.158375E-2	-2.351250E-4	-2.571488E-2	2.480113E-2
8.144000E-5	-1.174806E-2	-1.164988E-2	-9.818750E-5	-2.571663E-2	2.478800E-2
8.160000E-5	-1.178031E-2	-1.153525E-2	-2.450625E-4	-2.572663E-2	2.479225E-2
8.176000E-5	-1.163625E-2	-1.156406E-2	-7.218750E-5	-2.572938E-2	2.478662E-2
8.192000E-5	-1.166700E-2	-1.148581E-2	-1.811875E-4	-2.573338E-2	2.479113E-2
8.208000E-5	-1.163737E-2	-1.153163E-2	-1.057500E-4	-2.573825E-2	2.477788E-2
8.224000E-5	-1.152387E-2	-1.142506E-2	-9.881250E-5	-2.572563E-2	2.479238E-2
8.240000E-5	-1.165025E-2	-1.136006E-2	-2.901875E-4	-2.573213E-2	2.478188E-2
8.256000E-5	-1.148869E-2	-1.139450E-2	-9.418750E-5	-2.573375E-2	2.478363E-2
8.272000E-5	-1.154556E-2	-1.129256E-2	-2.530000E-4	-2.573175E-2	2.478500E-2
8.288000E-5	-1.136038E-2	-1.139538E-2	3.500000E-5	-2.572825E-2	2.478375E-2
8.304000E-5	-1.142650E-2	-1.127325E-2	-1.532500E-4	-2.573125E-2	2.478600E-2
8.320000E-5	-1.140306E-2	-1.112831E-2	-2.747500E-4	-2.573463E-2	2.476900E-2
8.336000E-5	-1.132831E-2	-1.117663E-2	-1.516875E-4	-2.571850E-2	2.477900E-2
8.352000E-5	-1.127781E-2	-1.107975E-2	-1.980625E-4	-2.573150E-2	2.477800E-2
8.368000E-5	-1.120013E-2	-1.105537E-2	-1.447500E-4	-2.573850E-2	2.476625E-2
8.384000E-5	-1.111363E-2	-1.108394E-2	-2.968750E-5	-2.573613E-2	2.477312E-2
8.400000E-5	-1.106175E-2	-1.101638E-2	-4.537500E-5	-2.574187E-2	2.476450E-2
8.416000E-5	-1.115794E-2	-1.092388E-2	-2.340625E-4	-2.572613E-2	2.477912E-2
8.432000E-5	-1.114306E-2	-1.092325E-2	-2.198125E-4	-2.574187E-2	2.476688E-2
8.448000E-5	-1.104088E-2	-1.092587E-2	-1.150000E-4	-2.574363E-2	2.477375E-2
8.464000E-5	-1.092244E-2	-1.080713E-2	-1.153125E-4	-2.573950E-2	2.477287E-2
8.480000E-5	-1.089894E-2	-1.081444E-2	-8.450000E-5	-2.573913E-2	2.477038E-2
8.496000E-5	-1.084888E-2	-1.074756E-2	-1.013125E-4	-2.573225E-2	2.476338E-2
8.512000E-5	-1.092906E-2	-1.073850E-2	-1.905625E-4	-2.574650E-2	2.477475E-2
8.528000E-5	-1.082731E-2	-1.067100E-2	-1.563125E-4	-2.574488E-2	2.475375E-2
8.544000E-5	-1.082687E-2	-1.058294E-2	-2.439375E-4	-2.574337E-2	2.475575E-2
8.560000E-5	-1.065550E-2	-1.066437E-2	8.875000E-6	-2.573875E-2	2.475200E-2
8.576000E-5	-1.074275E-2	-1.048325E-2	-2.595000E-4	-2.573600E-2	2.476688E-2
8.592000E-5	-1.063319E-2	-1.054069E-2	-9.250000E-5	-2.574887E-2	2.475275E-2
8.608000E-5	-1.061250E-2	-1.051375E-2	-9.875000E-5	-2.573575E-2	2.476275E-2
8.624000E-5	-1.068325E-2	-1.044025E-2	-2.430000E-4	-2.575300E-2	2.476537E-2
8.640000E-5	-1.054106E-2	-1.042406E-2	-1.170000E-4	-2.575400E-2	2.475738E-2
8.656000E-5	-1.053269E-2	-1.038437E-2	-1.483125E-4	-2.574700E-2	2.477100E-2
8.672000E-5	-1.042181E-2	-1.031394E-2	-1.078750E-4	-2.575150E-2	2.476287E-2
8.688000E-5	-1.047450E-2	-1.035006E-2	-1.244375E-4	-2.575062E-2	2.474987E-2
8.704000E-5	-1.042344E-2	-1.019838E-2	-2.250625E-4	-2.575537E-2	2.475388E-2
8.720000E-5	-1.034069E-2	-1.019625E-2	-1.444375E-4	-2.574775E-2	2.475800E-2
8.736000E-5	-1.025350E-2	-1.009194E-2	-1.615625E-4	-2.574450E-2	2.475263E-2
8.752000E-5	-1.020988E-2	-1.003106E-2	-1.788125E-4	-2.574725E-2	2.475938E-2
8.768000E-5	-1.012006E-2	-1.011306E-2	-7.000000E-6	-2.575588E-2	2.475038E-2
8.784000E-5	-1.020919E-2	-9.977938E-3	-2.312500E-4	-2.575600E-2	2.474638E-2
8.800000E-5	-1.001144E-2	-9.942313E-3	-6.912500E-5	-2.575375E-2	2.474738E-2
8.816000E-5	-9.953812E-3	-1.002106E-2	6.725000E-5	-2.575412E-2	2.474963E-2
8.832000E-5	-1.008612E-2	-9.867625E-3	-2.185000E-4	-2.575675E-2	2.473875E-2
8.848000E-5	-9.985562E-3	-9.901250E-3	-8.431250E-5	-2.576375E-2	2.475363E-2
8.864000E-5	-9.874875E-3	-9.861875E-3	-1.300000E-5	-2.575325E-2	2.474638E-2
8.880000E-5	-9.904125E-3	-9.718000E-3	-1.861250E-4	-2.576113E-2	2.475038E-2
8.896000E-5	-9.801938E-3	-9.603750E-3	-1.981875E-4	-2.575325E-2	2.474638E-2
8.912000E-5	-9.721187E-3	-9.693437E-3	-2.775000E-5	-2.576250E-2	2.475075E-2
8.928000E-5	-9.707000E-3	-9.620750E-3	-8.625000E-5	-2.575500E-2	2.474538E-2
8.944000E-5	-9.697937E-3	-9.532812E-3	-1.651250E-4	-2.574825E-2	2.474638E-2
8.960000E-5	-9.666125E-3	-9.566500E-3	-9.962500E-5	-2.574788E-2	2.473575E-2
8.976000E-5	-9.586438E-3	-9.514688E-3	-7.175000E-5	-2.576762E-2	2.474725E-2
8.992000E-5	-9.548375E-3	-9.514125E-3	-3.425000E-5	-2.575263E-2	2.473650E-2
9.008000E-5	-9.587563E-3	-9.362938E-3	-2.246250E-4	-2.576725E-2	2.474537E-2
9.024000E-5	-9.353812E-3	-9.421688E-3	6.787500E-5	-2.576575E-2	2.474450E-2
9.040000E-5	-9.449750E-3	-9.354437E-3	-9.531250E-5	-2.576488E-2	2.474350E-2
9.056000E-5	-9.330313E-3	-9.206000E-3	-1.243125E-4	-2.576175E-2	2.474950E-2
9.072000E-5	-9.267687E-3	-9.171938E-3	-9.575000E-5	-2.575625E-2	2.474412E-2
9.088000E-5	-9.305750E-3	-9.140437E-3	-1.653125E-4	-2.578125E-2	2.474175E-2
9.104000E-5	-9.244438E-3	-9.225812E-3	-1.862500E-5	-2.576200E-2	2.473063E-2
9.120000E-5	-9.155688E-3	-9.157000E-3	1.312500E-6	-2.577250E-2	2.474625E-2
9.136000E-5	-9.195125E-3	-8.962000E-3	-2.331250E-4	-2.577925E-2	2.473738E-2
9.152000E-5	-9.010313E-3	-9.076500E-3	6.618750E-5	-2.576625E-2	2.472787E-2
9.168000E-5	-9.018625E-3	-8.932500E-3	-8.612500E-5	-2.576900E-2	2.473900E-2
9.184000E-5	-8.996687E-3	-8.935750E-3	-6.093750E-5	-2.575413E-2	2.473087E-2
9.200000E-5	-8.970750E-3	-8.819625E-3	-1.511250E-4	-2.577050E-2	2.474138E-2
9.216000E-5	-8.863000E-3	-8.823750E-3	-3.925000E-5	-2.576388E-2	2.473388E-2
9.232000E-5	-8.843063E-3	-8.791500E-3	-5.156250E-5	-2.576725E-2	2.474437E-2
9.248000E-5	-8.783375E-3	-8.736875E-3	-4.650000E-5	-2.577088E-2	2.472438E-2
9.264000E-5	-8.846500E-3	-8.659125E-3	-1.873750E-4	-2.576388E-2	2.474338E-2
9.280000E-5	-8.592250E-3	-8.755438E-3	1.631875E-4	-2.577038E-2	2.473938E-2
9.296000E-5	-8.749750E-3	-8.572937E-3	-1.768125E-4	-2.576800E-2	2.472800E-2
9.312000E-5	-8.621937E-3	-8.663125E-3	4.118750E-5	-2.577450E-2	2.473638E-2
9.328000E-5	-8.475750E-3	-8.554625E-3	7.887500E-5	-2.575487E-2	2.472950E-2
9.344000E-5	-8.504938E-3	-8.424375E-3	-8.056250E-5	-2.576700E-2	2.473688E-2
9.360000E-5	-8.403438E-3	-8.307875E-3	-9.556250E-5	-2.575638E-2	2.473800E-2
9.376000E-5	-8.412000E-3	-8.385062E-3	-2.693750E-5	-2.576400E-2	2.472588E-2
9.392000E-5	-8.442625E-3	-8.363750E-3	-7.887500E-5	-2.576850E-2	2.472225E-2
9.408000E-5	-8.358187E-3	-8.269938E-3	-8.825000E-5	-2.577900E-2	2.472463E-2
9.424000E-5	-8.300500E-3	-8.207812E-3	-9.268750E-5	-2.577413E-2	2.473613E-2
9.440000E-5	-8.208688E-3	-8.315937E-3	1.072500E-4	-2.577563E-2	2.471563E-2
9.456000E-5	-8.192688E-3	-8.137125E-3	-5.556250E-5	-2.577288E-2	2.473137E-2
9.472000E-5	-8.052688E-3	-8.091938E-3	3.925000E-5	-2.577375E-2	2.472263E-2
9.488000E-5	-8.045875E-3	-8.061313E-3	1.543750E-5	-2.575325E-2	2.473275E-2
9.504000E-5	-8.105562E-3	-7.978563E-3	-1.270000E-4	-2.576750E-2	2.472675E-2
9.520000E-5	-7.951313E-3	-7.984813E-3	3.350000E-5	-2.577100E-2	2.472362E-2
9.536000E-5	-7.995500E-3	-7.965750E-3	-2.975000E-5	-2.578000E-2	2.472238E-2
9.552000E-5	-7.874000E-3	-7.840313E-3	-3.368750E-5	-2.576700E-2	2.472400E-2
9.568000E-5	-7.745500E-3	-7.823938E-3	7.843750E-5	-2.577325E-2	2.472438E-2
9.584000E-5	-7.924125E-3	-7.770875E-3	-1.532500E-4	-2.575738E-2	2.472450E-2
9.600000E-5	-7.788563E-3	-7.771688E-3	-1.687500E-5	-2.576812E-2	2.472075E-2
9.616000E-5	-7.723313E-3	-7.596375E-3	-1.269375E-4	-2.577937E-2	2.471775E-2
9.632000E-5	-7.612687E-3	-7.625063E-3	1.237500E-5	-2.576875E-2	2.471625E-2
9.648000E-5	-7.613438E-3	-7.580500E-3	-3.293750E-5	-2.576425E-2	2.471387E-2
9.664000E-5	-7.458813E-3	-7.384188E-3	-7.462500E-5	-2.576962E-2	2.472437E-2
9.680000E-5	-7.577000E-3	-7.450500E-3	-1.265000E-4	-2.576200E-2	2.470937E-2
9.696000E-5	-7.523687E-3	-7.423375E-3	-1.003125E-4	-2.576988E-2	2.471313E-2
9.712000E-5	-7.449062E-3	-7.548563E-3	9.950000E-5	-2.577237E-2	2.471138E-2
9.728000E-5	-7.385938E-3	-7.332062E-3	-5.387500E-5	-2.576925E-2	2.470838E-2
9.744000E-5	-7.259250E-3	-7.248250E-3	-1.100000E-5	-2.577562E-2	2.472563E-2
9.760000E-5	-7.283938E-3	-7.239375E-3	-4.456250E-5	-2.578487E-2	2.472175E-2
9.776000E-5	-7.260750E-3	-7.116813E-3	-1.439375E-4	-2.576375E-2	2.471513E-2
9.792000E-5	-7.178000E-3	-7.160562E-3	-1.743750E-5	-2.577050E-2	2.470937E-2
9.808000E-5	-7.179063E-3	-7.082313E-3	-9.675000E-5	-2.578338E-2	2.470250E-2
9.824000E-5	-7.103375E-3	-7.058938E-3	-4.443750E-5	-2.578125E-2	2.470950E-2
9.840000E-5	-7.163937E-3	-7.054187E-3	-1.097500E-4	-2.576400E-2	2.470438E-2
9.856000E-5	-7.096500E-3	-6.961687E-3	-1.348125E-4	-2.577387E-2	2.470325E-2
9.872000E-5	-6.992812E-3	-6.857500E-3	-1.353125E-4	-2.576325E-2	2.471687E-2
9.888000E-5	-6.871500E-3	-6.856938E-3	-1.456250E-5	-2.578250E-2	2.470975E-2
9.904000E-5	-6.938437E-3	-6.728063E-3	-2.103750E-4	-2.576637E-2	2.471412E-2
9.920000E-5	-6.925812E-3	-6.838312E-3	-8.750000E-5	-2.576713E-2	2.472150E-2
9.936000E-5	-6.795375E-3	-6.720063E-3	-7.531250E-5	-2.577038E-2	2.470388E-2
9.952000E-5	-6.660063E-3	-6.743062E-3	8.300000E-5	-2.576862E-2	2.470475E-2
9.968000E-5	-6.732688E-3	-6.815125E-3	8.243750E-5	-2.575712E-2	2.471012E-2
9.984000E-5	-6.647250E-3	-6.510812E-3	-1.364375E-4	-2.578200E-2	2.470113E-2
1.000000E-4	-6.407688E-3	-6.693875E-3	2.861875E-4	-2.576338E-2	2.469388E-2
1.001600E-4	-6.557625E-3	-6.466750E-3	-9.087500E-5	-2.577738E-2	2.470675E-2
1.003200E-4	-6.557750E-3	-6.410625E-3	-1.471250E-4	-2.577175E-2	2.470512E-2
1.004800E-4	-6.477063E-3	-6.277938E-3	-1.991250E-4	-2.578375E-2	2.470925E-2
1.006400E-4	-6.369063E-3	-6.343313E-3	-2.575000E-5	-2.577725E-2	2.470763E-2
1.008000E-4	-6.365437E-3	-6.355250E-3	-1.018750E-5	-2.577250E-2	2.471025E-2
1.009600E-4	-6.426313E-3	-6.288563E-3	-1.377500E-4	-2.577463E-2	2.469800E-2
1.011200E-4	-6.400437E-3	-6.336375E-3	-6.406250E-5	-2.577088E-2	2.469938E-2
1.012800E-4	-6.161250E-3	-6.169187E-3	7.937500E-6	-2.578988E-2	2.471400E-2
1.014400E-4	-6.141250E-3	-6.072687E-3	-6.856250E-5	-2.577612E-2	2.470275E-2
1.016000E-4	-6.221375E-3	-6.091125E-3	-1.302500E-4	-2.577162E-2	2.470625E-2
1.017600E-4	-6.057500E-3	-6.061813E-3	4.312500E-6	-2.576650E-2	2.471237E-2
1.019200E-4	-6.060063E-3	-6.051938E-3	-8.125000E-6	-2.576325E-2	2.471112E-2
1.020800E-4	-6.015313E-3	-5.941437E-3	-7.387500E-5	-2.576100E-2	2.470688E-2
1.022400E-4	-5.919625E-3	-5.971875E-3	5.225000E-5	-2.578088E-2	2.469863E-2
1.024000E-4	-5.931937E-3	-5.871438E-3	-6.050000E-5	-2.576487E-2	2.470075E-2
1.025600E-4	-5.796312E-3	-5.789750E-3	-6.562500E-6	-2.578038E-2	2.470212E-2
1.027200E-4	-5.834375E-3	-5.809688E-3	-2.468750E-5	-2.576988E-2	2.469750E-2
1.028800E-4	-5.662437E-3	-5.646750E-3	-1.568750E-5	-2.577325E-2	2.470200E-2
1.030400E-4	-5.631312E-3	-5.735813E-3	1.045000E-4	-2.579000E-2	2.469875E-2
1.032000E-4	-5.735563E-3	-5.630000E-3	-1.055625E-4	-2.578375E-2	2.468912E-2
1.033600E-4	-5.627500E-3	-5.648750E-3	2.125000E-5	-2.576900E-2	2.470050E-2
1.035200E-4	-5.580125E-3	-5.513750E-3	-6.637500E-5	-2.577238E-2	2.469475E-2
1.036800E-4	-5.622250E-3	-5.505875E-3	-1.163750E-4	-2.577487E-2	2.470675E-2
1.038400E-4	-5.519313E-3	-5.395188E-3	-1.241250E-4	-2.577225E-2	2.469000E-2
1.040000E-4	-5.420437E-3	-5.363187E-3	-5.725000E-5	-2.577575E-2	2.469613E-2
1.041600E-4	-5.434812E-3	-5.325125E-3	-1.096875E-4	-2.577162E-2	2.470625E-2
1.043200E-4	-5.282187E-3	-5.386938E-3	1.047500E-4	-2.577700E-2	2.469787E-2
1.044800E-4	-5.242125E-3	-5.348062E-3	1.059375E-4	-2.577338E-2	2.469900E-2
1.046400E-4	-5.259438E-3	-5.250000E-3	-9.437500E-6	-2.576850E-2	2.470313E-2
1.048000E-4	-5.170375E-3	-5.246625E-3	7.625000E-5	-2.577288E-2	2.469512E-2
1.049600E-4	-5.171125E-3	-5.108125E-3	-6.300000E-5	-2.576463E-2	2.469200E-2
1.051200E-4	-5.058937E-3	-5.140000E-3	8.106250E-5	-2.577675E-2	2.469838E-2
1.052800E-4	-5.097313E-3	-5.046688E-3	-5.062500E-5	-2.577487E-2	2.468525E-2
1.054400E-4	-4.947875E-3	-4.953875E-3	6.000000E-6	-2.577050E-2	2.470250E-2
1.056000E-4	-4.909875E-3	-5.053437E-3	1.435625E-4	-2.577663E-2	2.469500E-2
1.057600E-4	-5.056937E-3	-5.002063E-3	-5.487500E-5	-2.576713E-2	2.470150E-2
1.059200E-4	-4.886687E-3	-4.988000E-3	1.013125E-4	-2.577963E-2	2.468638E-2
1.060800E-4	-4.895562E-3	-4.908938E-3	1.337500E-5	-2.577350E-2	2.469150E-2
1.062400E-4	-4.865875E-3	-4.722563E-3	-1.433125E-4	-2.577000E-2	2.469463E-2
1.064000E-4	-4.692313E-3	-4.757250E-3	6.493750E-5	-2.577287E-2	2.468588E-2
1.065600E-4	-4.704438E-3	-4.691250E-3	-1.318750E-5	-2.576300E-2	2.468275E-2
1.067200E-4	-4.761062E-3	-4.668562E-3	-9.250000E-5	-2.577012E-2	2.469213E-2
1.068800E-4	-4.611625E-3	-4.709438E-3	9.781250E-5	-2.576463E-2	2.469750E-2
1.070400E-4	-4.671375E-3	-4.523562E-3	-1.478125E-4	-2.576763E-2	2.469275E-2
1.072000E-4	-4.709563E-3	-4.462625E-3	-2.469375E-4	-2.577313E-2	2.467988E-2
1.073600E-4	-4.460438E-3	-4.587938E-3	1.275000E-4	-2.578425E-2	2.467913E-2
1.075200E-4	-4.520625E-3	-4.390750E-3	-1.298750E-4	-2.576875E-2	2.469025E-2
1.076800E-4	-4.401250E-3	-4.417625E-3	1.637500E-5	-2.577138E-2	2.468600E-2
1.078400E-4	-4.521000E-3	-4.320625E-3	-2.003750E-4	-2.576888E-2	2.467750E-2
1.080000E-4	-4.304750E-3	-4.379000E-3	7.425000E-5	-2.575963E-2	2.468325E-2
1.081600E-4	-4.363250E-3	-4.248875E-3	-1.143750E-4	-2.576838E-2	2.468175E-2
1.083200E-4	-4.284500E-3	-4.322312E-3	3.781250E-5	-2.577688E-2	2.468950E-2
1.084800E-4	-4.198687E-3	-4.221125E-3	2.243750E-5	-2.578475E-2	2.468562E-2
1.086400E-4	-4.213313E-3	-4.188125E-3	-2.518750E-5	-2.578625E-2	2.468463E-2
1.088000E-4	-4.283313E-3	-4.133187E-3	-1.501250E-4	-2.577025E-2	2.467688E-2
1.089600E-4	-4.159688E-3	-4.114750E-3	-4.493750E-5	-2.578425E-2	2.468475E-2
1.091200E-4	-3.947687E-3	-4.037688E-3	9.000000E-5	-2.577263E-2	2.467950E-2
1.092800E-4	-4.003063E-3	-3.936000E-3	-6.706250E-5	-2.576925E-2	2.467587E-2
1.094400E-4	-3.994250E-3	-3.951500E-3	-4.275000E-5	-2.578350E-2	2.467787E-2
1.096000E-4	-3.936312E-3	-3.958875E-3	2.256250E-5	-2.578025E-2	2.467812E-2
1.097600E-4	-3.809875E-3	-3.844250E-3	3.437500E-5	-2.578200E-2	2.468287E-2
1.099200E-4	-3.849938E-3	-3.812562E-3	-3.737500E-5	-2.577537E-2	2.468150E-2
1.100800E-4	-3.758375E-3	-3.818500E-3	6.012500E-5	-2.577137E-2	2.468825E-2
1.102400E-4	-3.634000E-3	-3.735000E-3	1.010000E-4	-2.578325E-2	2.468525E-2
1.104000E-4	-3.722500E-3	-3.727250E-3	4.750000E-6	-2.578350E-2	2.468150E-2
1.105600E-4	-3.672375E-3	-3.712562E-3	4.018750E-5	-2.578125E-2	2.467287E-2
1.107200E-4	-3.750313E-3	-3.641375E-3	-1.089375E-4	-2.577200E-2	2.467138E-2
1.108800E-4	-3.569812E-3	-3.541563E-3	-2.825000E-5	-2.579063E-2	2.467775E-2
1.110400E-4	-3.554625E-3	-3.566188E-3	1.156250E-5	-2.577225E-2	2.467925E-2
1.112000E-4	-3.606313E-3	-3.622875E-3	1.656250E-5	-2.578150E-2	2.467750E-2
1.113600E-4	-3.520125E-3	-3.481750E-3	-3.837500E-5	-2.579200E-2	2.467663E-2
1.115200E-4	-3.447313E-3	-3.493188E-3	4.587500E-5	-2.579012E-2	2.467763E-2
1.116800E-4	-3.479500E-3	-3.419250E-3	-6.025000E-5	-2.578588E-2	2.466663E-2
1.118400E-4	-3.359313E-3	-3.460125E-3	1.008125E-4	-2.578275E-2	2.468350E-2
1.120000E-4	-3.262188E-3	-3.258125E-3	-4.062500E-6	-2.578538E-2	2.466537E-2
1.121600E-4	-3.165250E-3	-3.347625E-3	1.823750E-4	-2.579088E-2	2.467500E-2
1.123200E-4	-3.332563E-3	-3.308375E-3	-2.418750E-5	-2.578663E-2	2.466763E-2
1.124800E-4	-3.280750E-3	-3.182313E-3	-9.843750E-5	-2.578713E-2	2.467600E-2
1.126400E-4	-3.168125E-3	-3.167937E-3	-1.875000E-7	-2.578775E-2	2.468450E-2
1.128000E-4	-3.083625E-3	-3.150375E-3	6.675000E-5	-2.578725E-2	2.467463E-2
1.129600E-4	-3.142125E-3	-3.133938E-3	-8.187500E-6	-2.577600E-2	2.466925E-2
1.131200E-4	-3.135562E-3	-3.081938E-3	-5.362500E-5	-2.578212E-2	2.466938E-2
1.132800E-4	-3.042688E-3	-2.947563E-3	-9.512500E-5	-2.579025E-2	2.467137E-2
1.134400E-4	-2.886625E-3	-2.989188E-3	1.025625E-4	-2.577075E-2	2.466762E-2
1.136000E-4	-3.113812E-3	-3.219500E-3	1.056875E-4	-2.578487E-2	2.467100E-2
1.137600E-4	-2.984437E-3	-2.903250E-3	-8.118750E-5	-2.578575E-2	2.466538E-2
1.139200E-4	-2.982437E-3	-2.868125E-3	-1.143125E-4	-2.577450E-2	2.467688E-2
1.140800E-4	-2.947563E-3	-2.929063E-3	-1.850000E-5	-2.577825E-2	2.466800E-2
1.142400E-4	-2.852688E-3	-2.815000E-3	-3.768750E-5	-2.578550E-2	2.467250E-2
1.144000E-4	-2.722938E-3	-2.770188E-3	4.725000E-5	-2.577550E-2	2.466213E-2
1.145600E-4	-2.708250E-3	-2.695000E-3	-1.325000E-5	-2.578313E-2	2.466687E-2
1.147200E-4	-2.866000E-3	-2.770812E-3	-9.518750E-5	-2.579875E-2	2.465987E-2
1.148800E-4	-2.682062E-3	-2.737813E-3	5.575000E-5	-2.578538E-2	2.466663E-2
1.150400E-4	-2.632563E-3	-2.750688E-3	1.181250E-4	-2.579213E-2	2.466187E-2
1.152000E-4	-2.670250E-3	-2.545375E-3	-1.248750E-4	-2.579250E-2	2.466037E-2
1.153600E-4	-2.538500E-3	-2.522563E-3	-1.593750E-5	-2.578638E-2	2.466112E-2
1.155200E-4	-2.584813E-3	-2.560187E-3	-2.462500E-5	-2.577800E-2	2.466838E-2
1.156800E-4	-2.581812E-3	-2.551000E-3	-3.081250E-5	-2.578813E-2	2.465937E-2
1.158400E-4	-2.497312E-3	-2.520062E-3	2.275000E-5	-2.579125E-2	2.465913E-2
1.160000E-4	-2.374000E-3	-2.543312E-3	1.693125E-4	-2.577813E-2	2.465538E-2
1.161600E-4	-2.357750E-3	-2.430812E-3	7.306250E-5	-2.577537E-2	2.465250E-2
1.163200E-4	-2.580438E-3	-2.437125E-3	-1.433125E-4	-2.578100E-2	2.465462E-2
1.164800E-4	-2.397875E-3	-2.402125E-3	4.250000E-6	-2.577938E-2	2.466450E-2
1.166400E-4	-2.408500E-3	-2.436125E-3	2.762500E-5	-2.578438E-2	2.466200E-2
1.168000E-4	-2.439563E-3	-2.395437E-3	-4.412500E-5	-2.577925E-2	2.466387E-2
1.169600E-4	-2.354688E-3	-2.303250E-3	-5.143750E-5	-2.578663E-2	2.466588E-2
1.171200E-4	-2.306938E-3	-2.201250E-3	-1.056875E-4	-2.577925E-2	2.465988E-2
1.172800E-4	-2.224438E-3	-2.260750E-3	3.631250E-5	-2.578338E-2	2.466325E-2
1.174400E-4	-2.248375E-3	-2.174500E-3	-7.387500E-5	-2.578538E-2	2.466138E-2
1.176000E-4	-2.234500E-3	-2.142937E-3	-9.156250E-5	-2.578788E-2	2.464812E-2
1.177600E-4	-2.216312E-3	-2.145000E-3	-7.131250E-5	-2.576863E-2	2.466213E-2
1.179200E-4	-2.123563E-3	-2.154063E-3	3.050000E-5	-2.579100E-2	2.465675E-2
1.180800E-4	-2.167438E-3	-2.138250E-3	-2.918750E-5	-2.578413E-2	2.465362E-2
1.182400E-4	-2.007000E-3	-2.027688E-3	2.068750E-5	-2.578063E-2	2.465450E-2
1.184000E-4	-2.108875E-3	-2.009312E-3	-9.956250E-5	-2.576863E-2	2.464850E-2
1.185600E-4	-1.961625E-3	-2.074500E-3	1.128750E-4	-2.578288E-2	2.466050E-2
1.187200E-4	-1.964125E-3	-2.018438E-3	5.431250E-5	-2.578150E-2	2.466137E-2
1.188800E-4	-2.019938E-3	-1.859438E-3	-1.605000E-4	-2.578475E-2	2.464975E-2
1.190400E-4	-1.926875E-3	-2.016313E-3	8.943750E-5	-2.578313E-2	2.464800E-2
1.192000E-4	-1.958188E-3	-1.981375E-3	2.318750E-5	-2.577600E-2	2.465712E-2
1.193600E-4	-2.022188E-3	-1.910437E-3	-1.117500E-4	-2.578900E-2	2.465550E-2
1.195200E-4	-1.841250E-3	-1.901313E-3	6.006250E-5	-2.578113E-2	2.465737E-2
1.196800E-4	-1.877313E-3	-1.702188E-3	-1.751250E-4	-2.577825E-2	2.465138E-2
1.198400E-4	-1.863750E-3	-1.874188E-3	1.043750E-5	-2.577887E-2	2.465587E-2
1.200000E-4	-1.763062E-3	-1.838875E-3	7.581250E-5	-2.578875E-2	2.465062E-2
1.201600E-4	-1.734313E-3	-1.909312E-3	1.750000E-4	-2.579000E-2	2.464850E-2
1.203200E-4	-1.800438E-3	-1.731438E-3	-6.900000E-5	-2.577700E-2	2.464575E-2
1.204800E-4	-1.761563E-3	-1.689188E-3	-7.237500E-5	-2.577588E-2	2.463987E-2
1.206400E-4	-1.732375E-3	-1.741187E-3	8.812500E-6	-2.578437E-2	2.464125E-2
1.208000E-4	-1.643250E-3	-1.624875E-3	-1.837500E-5	-2.578238E-2	2.464738E-2
1.209600E-4	-1.607063E-3	-1.704500E-3	9.743750E-5	-2.578175E-2	2.465325E-2
1.211200E-4	-1.613562E-3	-1.549000E-3	-6.456250E-5	-2.578237E-2	2.465000E-2
1.212800E-4	-1.535000E-3	-1.582250E-3	4.725000E-5	-2.578875E-2	2.464587E-2
1.214400E-4	-1.500500E-3	-1.637000E-3	1.365000E-4	-2.579425E-2	2.464488E-2
1.216000E-4	-1.471062E-3	-1.520562E-3	4.950000E-5	-2.578288E-2	2.464325E-2
1.217600E-4	-1.508250E-3	-1.592188E-3	8.393750E-5	-2.578738E-2	2.464125E-2
1.219200E-4	-1.556250E-3	-1.546438E-3	-9.812500E-6	-2.578100E-2	2.464750E-2
1.220800E-4	-1.446938E-3	-1.435500E-3	-1.143750E-5	-2.577713E-2	2.464325E-2
1.222400E-4	-1.342625E-3	-1.358375E-3	1.575000E-5	-2.578675E-2	2.464525E-2
1.224000E-4	-1.549500E-3	-1.313188E-3	-2.363125E-4	-2.578825E-2	2.464962E-2
1.225600E-4	-1.456687E-3	-1.335938E-3	-1.207500E-4	-2.578250E-2	2.464713E-2
1.227200E-4	-1.418937E-3	-1.349188E-3	-6.975000E-5	-2.578438E-2	2.465425E-2
1.228800E-4	-1.345875E-3	-1.374375E-3	2.850000E-5	-2.578838E-2	2.464112E-2
1.230400E-4	-1.353250E-3	-1.312750E-3	-4.050000E-5	-2.578888E-2	2.463988E-2
1.232000E-4	-1.436000E-3	-1.310813E-3	-1.251875E-4	-2.578900E-2	2.465062E-2
1.233600E-4	-1.244062E-3	-1.310812E-3	6.675000E-5	-2.577475E-2	2.464537E-2
1.235200E-4	-1.308937E-3	-1.300938E-3	-8.000000E-6	-2.578663E-2	2.465175E-2
1.236800E-4	-1.106062E-3	-1.319125E-3	2.130625E-4	-2.579125E-2	2.464225E-2
1.238400E-4	-1.313750E-3	-1.211750E-3	-1.020000E-4	-2.578875E-2	2.464125E-2
1.240000E-4	-1.232375E-3	-1.291688E-3	5.931250E-5	-2.578713E-2	2.464138E-2
1.241600E-4	-1.230813E-3	-1.131938E-3	-9.887500E-5	-2.578912E-2	2.465050E-2
1.243200E-4	-1.080750E-3	-1.086438E-3	5.687500E-6	-2.578775E-2	2.463687E-2
1.244800E-4	-1.070562E-3	-1.117313E-3	4.675000E-5	-2.578538E-2	2.463600E-2
1.246400E-4	-1.121125E-3	-1.108812E-3	-1.231250E-5	-2.579463E-2	2.465638E-2
1.248000E-4	-1.081188E-3	-1.014625E-3	-6.656250E-5	-2.579937E-2	2.464675E-2
1.249600E-4	-1.086500E-3	-1.041625E-3	-4.487500E-5	-2.578937E-2	2.464150E-2
1.251200E-4	-1.041875E-3	-1.030125E-3	-1.175000E-5	-2.578663E-2	2.464287E-2
1.252800E-4	-9.797500E-4	-1.041625E-3	6.187500E-5	-2.578238E-2	2.463300E-2
1.254400E-4	-9.728750E-4	-1.061750E-3	8.887500E-5	-2.578350E-2	2.464638E-2
1.256000E-4	-1.075375E-3	-8.773125E-4	-1.980625E-4	-2.578075E-2	2.463762E-2
1.257600E-4	-9.459375E-4	-1.059000E-3	1.130625E-4	-2.578962E-2	2.463763E-2
1.259200E-4	-9.637500E-4	-9.720625E-4	8.312500E-6	-2.578300E-2	2.463575E-2
1.260800E-4	-8.815625E-4	-8.719375E-4	-9.625000E-6	-2.579537E-2	2.463613E-2
1.262400E-4	-9.786250E-4	-7.600000E-4	-2.186250E-4	-2.577613E-2	2.463188E-2
1.264000E-4	-8.594375E-4	-9.015000E-4	4.206250E-5	-2.578750E-2	2.463163E-2
1.265600E-4	-8.815625E-4	-9.173125E-4	3.575000E-5	-2.578387E-2	2.464300E-2
1.267200E-4	-8.970000E-4	-7.901875E-4	-1.068125E-4	-2.578375E-2	2.463325E-2
1.268800E-4	-8.908125E-4	-8.413750E-4	-4.943750E-5	-2.579650E-2	2.463112E-2
1.270400E-4	-8.895625E-4	-8.495000E-4	-4.006250E-5	-2.578450E-2	2.463263E-2
1.272000E-4	-7.090000E-4	-8.828125E-4	1.738125E-4	-2.579875E-2	2.463175E-2
1.273600E-4	-7.305625E-4	-7.536875E-4	2.312500E-5	-2.578550E-2	2.463113E-2
1.275200E-4	-8.363125E-4	-7.156875E-4	-1.206250E-4	-2.578187E-2	2.463175E-2
1.276800E-4	-8.727500E-4	-7.485000E-4	-1.242500E-4	-2.578800E-2	2.462950E-2
1.278400E-4	-7.406250E-4	-7.020625E-4	-3.856250E-5	-2.579425E-2	2.463475E-2
1.280000E-4	-6.545000E-4	-6.635625E-4	9.062500E-6	-2.577125E-2	2.463350E-2
1.281600E-4	-7.851250E-4	-6.981250E-4	-8.700000E-5	-2.578738E-2	2.462175E-2
1.283200E-4	-6.747500E-4	-6.872500E-4	1.250000E-5	-2.578313E-2	2.463675E-2
1.284800E-4	-7.256250E-4	-7.260625E-4	4.375000E-7	-2.579675E-2	2.463275E-2
1.286400E-4	-6.879375E-4	-5.981875E-4	-8.975000E-5	-2.579125E-2	2.462800E-2
1.288000E-4	-8.196875E-4	-5.988125E-4	-2.208750E-4	-2.579275E-2	2.462287E-2
1.289600E-4	-6.395000E-4	-5.646875E-4	-7.481250E-5	-2.579212E-2	2.461838E-2
1.291200E-4	-7.185000E-4	-5.278750E-4	-1.906250E-4	-2.578375E-2	2.462637E-2
1.292800E-4	-6.685000E-4	-5.282500E-4	-1.402500E-4	-2.579663E-2	2.462700E-2
1.294400E-4	-4.765625E-4	-4.448750E-4	-3.168750E-5	-2.578562E-2	2.462163E-2
1.296000E-4	-5.555625E-4	-5.375000E-4	-1.806250E-5	-2.578663E-2	2.461787E-2
1.297600E-4	-6.235000E-4	-5.475000E-4	-7.600000E-5	-2.579700E-2	2.462262E-2
1.299200E-4	-5.673125E-4	-4.550000E-4	-1.123125E-4	-2.579475E-2	2.462600E-2
1.300800E-4	-4.625000E-4	-5.738125E-4	1.113125E-4	-2.579825E-2	2.460463E-2
1.302400E-4	-5.286250E-4	-4.918750E-4	-3.675000E-5	-2.579700E-2	2.462663E-2
1.304000E-4	-5.691875E-4	-5.353125E-4	-3.387500E-5	-2.579038E-2	2.462588E-2
1.305600E-4	-4.929375E-4	-4.360625E-4	-5.687500E-5	-2.578650E-2	2.462088E-2
1.307200E-4	-4.476250E-4	-4.648750E-4	1.725000E-5	-2.579088E-2	2.462275E-2
1.308800E-4	-4.977500E-4	-4.719375E-4	-2.581250E-5	-2.579200E-2	2.462438E-2
1.310400E-4	-4.532500E-4	-4.100625E-4	-4.318750E-5	-2.579063E-2	2.461613E-2
1.312000E-4	-3.369375E-4	-4.749375E-4	1.380000E-4	-2.579950E-2	2.462262E-2
1.313600E-4	-4.546250E-4	-3.055625E-4	-1.490625E-4	-2.578812E-2	2.461625E-2
1.315200E-4	-2.880625E-4	-4.220625E-4	1.340000E-4	-2.578925E-2	2.461213E-2
1.316800E-4	-3.811875E-4	-3.998125E-4	1.862500E-5	-2.580200E-2	2.461800E-2
1.318400E-4	-3.658125E-4	-3.415000E-4	-2.431250E-5	-2.579575E-2	2.461638E-2
1.320000E-4	-3.258750E-4	-3.767500E-4	5.087500E-5	-2.579963E-2	2.461088E-2
1.321600E-4	-2.569375E-4	-3.993750E-4	1.424375E-4	-2.578950E-2	2.461100E-2
1.323200E-4	-4.670625E-4	-2.636250E-4	-2.034375E-4	-2.579313E-2	2.461675E-2
1.324800E-4	-3.452500E-4	-2.805000E-4	-6.475000E-5	-2.578187E-2	2.461600E-2
1.326400E-4	-3.280625E-4	-3.146250E-4	-1.343750E-5	-2.579200E-2	2.461275E-2
1.328000E-4	-3.650625E-4	-3.258125E-4	-3.925000E-5	-2.578925E-2	2.461175E-2
1.329600E-4	-2.881875E-4	-3.297500E-4	4.156250E-5	-2.579900E-2	2.461213E-2
1.331200E-4	-3.384375E-4	-2.765000E-4	-6.193750E-5	-2.580000E-2	2.461562E-2
1.332800E-4	-1.702500E-4	-2.711875E-4	1.009375E-4	-2.578887E-2	2.461800E-2
1.334400E-4	-2.719375E-4	-2.148125E-4	-5.712500E-5	-2.580350E-2	2.461163E-2
1.336000E-4	-2.458125E-4	-2.935625E-4	4.775000E-5	-2.578500E-2	2.461213E-2
1.337600E-4	-2.693750E-4	-1.910625E-4	-7.831250E-5	-2.579862E-2	2.460275E-2
1.339200E-4	-1.385000E-4	-1.065625E-4	-3.193750E-5	-2.579813E-2	2.460875E-2
1.340800E-4	-1.676250E-4	-2.293125E-4	6.168750E-5	-2.579750E-2	2.460600E-2
1.342400E-4	-1.133750E-4	-1.390625E-4	2.568750E-5	-2.580100E-2	2.460900E-2
1.344000E-4	-2.065000E-4	-1.678125E-4	-3.868750E-5	-2.580662E-2	2.461337E-2
1.345600E-4	-1.605625E-4	-1.438125E-4	-1.675000E-5	-2.579313E-2	2.462012E-2
1.347200E-4	-1.350000E-5	-1.858125E-4	1.723125E-4	-2.578588E-2	2.461425E-2
1.348800E-4	-1.237500E-4	-1.577500E-4	3.400000E-5	-2.578338E-2	2.460787E-2
1.350400E-4	-1.320000E-4	-1.062500E-4	-2.575000E-5	-2.580125E-2	2.460625E-2
1.352000E-4	-1.983125E-4	-8.518750E-5	-1.131250E-4	-2.579763E-2	2.460188E-2
1.353600E-4	-2.247500E-4	-7.706250E-5	-1.476875E-4	-2.579550E-2	2.461425E-2
1.355200E-4	-4.768750E-5	-5.381250E-5	6.125000E-6	-2.578775E-2	2.460600E-2
1.356800E-4	-1.344375E-4	-1.345000E-4	6.250000E-8	-2.579837E-2	2.459350E-2
1.358400E-4	-5.681250E-5	-5.312500E-5	-3.687500E-6	-2.579188E-2	2.460512E-2
1.360000E-4	-4.062500E-5	-1.107500E-4	7.012500E-5	-2.578988E-2	2.460112E-2
1.361600E-4	-6.493750E-5	-1.078125E-4	4.287500E-5	-2.579687E-2	2.460100E-2
1.363200E-4	1.250000E-7	-4.118750E-5	4.131250E-5	-2.578250E-2	2.461500E-2
1.364800E-4	-5.537500E-5	-1.172500E-4	6.187500E-5	-2.578887E-2	2.459900E-2
1.366400E-4	3.325000E-5	-4.350000E-5	7.675000E-5	-2.579225E-2	2.460225E-2
1.368000E-4	-4.450000E-5	3.543750E-5	-7.993750E-5	-2.578825E-2	2.460750E-2
1.369600E-4	-3.687500E-5	-8.106250E-5	4.418750E-5	-2.579013E-2	2.459538E-2
1.371200E-4	-4.587500E-5	2.506250E-5	-7.093750E-5	-2.579775E-2	2.460113E-2
1.372800E-4	5.793750E-5	1.146875E-4	-5.675000E-5	-2.579963E-2	2.459650E-2
1.374400E-4	1.325000E-5	3.006250E-5	-1.681250E-5	-2.580075E-2	2.460700E-2
1.376000E-4	3.093750E-5	-2.206250E-5	5.300000E-5	-2.579850E-2	2.459900E-2
1.377600E-4	6.725000E-5	1.687500E-6	6.556250E-5	-2.578888E-2	2.460925E-2
1.379200E-4	3.881250E-5	8.087500E-5	-4.206250E-5	-2.579825E-2	2.459063E-2
1.380800E-4	3.987500E-5	5.256250E-5	-1.268750E-5	-2.579175E-2	2.459975E-2
1.382400E-4	-3.843750E-5	8.187500E-5	-1.203125E-4	-2.579750E-2	2.461113E-2
1.384000E-4	4.062500E-5	1.061250E-4	-6.550000E-5	-2.580513E-2	2.460350E-2
1.385600E-4	1.874375E-4	7.787500E-5	1.095625E-4	-2.580438E-2	2.459788E-2
1.387200E-4	6.000000E-5	1.487500E-4	-8.875000E-5	-2.579313E-2	2.460513E-2
1.388800E-4	1.611875E-4	1.659375E-4	-4.750000E-6	-2.581425E-2	2.459638E-2
1.390400E-4	1.073750E-4	1.291875E-4	-2.181250E-5	-2.579975E-2	2.459675E-2
1.392000E-4	9.243750E-5	1.406875E-4	-4.825000E-5	-2.579663E-2	2.459825E-2
1.393600E-4	1.295000E-4	1.774375E-4	-4.793750E-5	-2.579600E-2	2.459950E-2
1.395200E-4	-1.231250E-5	9.587500E-5	-1.081875E-4	-2.580450E-2	2.459375E-2
1.396800E-4	1.486875E-4	5.718750E-5	9.150000E-5	-2.580150E-2	2.459650E-2
1.398400E-4	1.291250E-4	1.391875E-4	-1.006250E-5	-2.579112E-2	2.460250E-2
1.400000E-4	1.535000E-4	6.075000E-5	9.275000E-5	-2.579125E-2	2.459200E-2
1.401600E-4	2.662500E-4	1.411875E-4	1.250625E-4	-2.580213E-2	2.460338E-2
1.403200E-4	1.452500E-4	2.042500E-4	-5.900000E-5	-2.579725E-2	2.459975E-2
1.404800E-4	1.329375E-4	2.992500E-4	-1.663125E-4	-2.579975E-2	2.460100E-2
1.406400E-4	1.555000E-4	1.443750E-4	1.112500E-5	-2.579275E-2	2.459963E-2
1.408000E-4	1.716875E-4	2.531250E-5	1.463750E-4	-2.581075E-2	2.459763E-2
1.409600E-4	1.158125E-4	1.090000E-4	6.812500E-6	-2.579025E-2	2.460150E-2
1.411200E-4	2.231250E-4	1.848125E-4	3.831250E-5	-2.579813E-2	2.459800E-2
1.412800E-4	1.123750E-4	1.861875E-4	-7.381250E-5	-2.579287E-2	2.459062E-2
1.414400E-4	1.811250E-4	1.937500E-4	-1.262500E-5	-2.578550E-2	2.459425E-2
1.416000E-4	2.035000E-4	2.490625E-4	-4.556250E-5	-2.578775E-2	2.459688E-2
1.417600E-4	2.165000E-4	2.614375E-4	-4.493750E-5	-2.580888E-2	2.459487E-2
1.419200E-4	1.819375E-4	2.700625E-4	-8.812500E-5	-2.579712E-2	2.458750E-2
1.420800E-4	2.973125E-4	2.431875E-4	5.412500E-5	-2.579912E-2	2.458975E-2
1.422400E-4	1.863125E-4	2.708750E-4	-8.456250E-5	-2.580338E-2	2.457775E-2
1.424000E-4	2.312500E-4	2.248750E-4	6.375000E-6	-2.579300E-2	2.459263E-2
1.425600E-4	1.618750E-4	1.990625E-4	-3.718750E-5	-2.579125E-2	2.458725E-2
1.427200E-4	2.403750E-4	2.368750E-4	3.500000E-6	-2.578950E-2	2.459063E-2
1.428800E-4	1.775625E-4	2.750000E-4	-9.743750E-5	-2.579425E-2	2.459475E-2
1.430400E-4	3.253125E-4	3.379375E-4	-1.262500E-5	-2.579800E-2	2.459088E-2
1.432000E-4	3.490000E-4	4.216250E-4	-7.262500E-5	-2.579237E-2	2.458613E-2
1.433600E-4	2.751875E-4	3.289375E-4	-5.375000E-5	-2.578475E-2	2.459925E-2
1.435200E-4	2.201875E-4	3.569375E-4	-1.367500E-4	-2.579413E-2	2.457938E-2
1.436800E-4	2.870625E-4	2.633750E-4	2.368750E-5	-2.578912E-2	2.458913E-2
1.438400E-4	2.968125E-4	2.200000E-4	7.681250E-5	-2.580488E-2	2.458225E-2
1.440000E-4	3.499375E-4	2.723125E-4	7.762500E-5	-2.578150E-2	2.458338E-2
1.441600E-4	2.980000E-4	3.433750E-4	-4.537500E-5	-2.578625E-2	2.458875E-2
1.443200E-4	1.704375E-4	3.370000E-4	-1.665625E-4	-2.580625E-2	2.460025E-2
1.444800E-4	2.700625E-4	2.485000E-4	2.156250E-5	-2.579038E-2	2.458550E-2
1.446400E-4	2.523125E-4	2.868125E-4	-3.450000E-5	-2.579625E-2	2.457913E-2
1.448000E-4	2.453125E-4	3.641875E-4	-1.188750E-4	-2.579538E-2	2.459850E-2
1.449600E-4	2.893125E-4	4.062500E-4	-1.169375E-4	-2.579337E-2	2.458100E-2
1.451200E-4	2.457500E-4	3.308750E-4	-8.512500E-5	-2.579638E-2	2.458275E-2
1.452800E-4	2.671875E-4	3.193750E-4	-5.218750E-5	-2.577513E-2	2.459125E-2
1.454400E-4	3.405000E-4	3.051875E-4	3.531250E-5	-2.578212E-2	2.458700E-2
1.456000E-4	3.807500E-4	2.794375E-4	1.013125E-4	-2.579475E-2	2.459150E-2
1.457600E-4	3.643125E-4	3.242500E-4	4.006250E-5	-2.580625E-2	2.458813E-2
1.459200E-4	2.560625E-4	4.206250E-4	-1.645625E-4	-2.579500E-2	2.458175E-2
1.460800E-4	4.201250E-4	4.442500E-4	-2.412500E-5	-2.579237E-2	2.459100E-2
1.462400E-4	2.748750E-4	2.906875E-4	-1.581250E-5	-2.578088E-2	2.458875E-2
1.464000E-4	3.290000E-4	3.496250E-4	-2.062500E-5	-2.579588E-2	2.457637E-2
1.465600E-4	3.273125E-4	3.526250E-4	-2.531250E-5	-2.578900E-2	2.458075E-2
1.467200E-4	4.223750E-4	3.228750E-4	9.950000E-5	-2.579213E-2	2.459425E-2
1.468800E-4	2.688125E-4	4.138750E-4	-1.450625E-4	-2.579162E-2	2.457725E-2
1.470400E-4	3.447500E-4	3.860625E-4	-4.131250E-5	-2.579525E-2	2.458475E-2
1.472000E-4	3.710625E-4	4.181250E-4	-4.706250E-5	-2.579425E-2	2.458037E-2
1.473600E-4	3.434375E-4	4.377500E-4	-9.431250E-5	-2.581163E-2	2.457837E-2
1.475200E-4	4.215000E-4	3.497500E-4	7.175000E-5	-2.579663E-2	2.458687E-2
1.476800E-4	3.898750E-4	4.295000E-4	-3.962500E-5	-2.579738E-2	2.457475E-2
1.478400E-4	3.938750E-4	4.021875E-4	-8.312500E-6	-2.579963E-2	2.457575E-2
1.480000E-4	4.181875E-4	3.137500E-4	1.044375E-4	-2.579137E-2	2.458338E-2
1.481600E-4	3.108750E-4	4.330625E-4	-1.221875E-4	-2.579550E-2	2.457737E-2
1.483200E-4	3.433125E-4	4.422500E-4	-9.893750E-5	-2.578650E-2	2.458162E-2
1.484800E-4	3.122500E-4	3.705625E-4	-5.831250E-5	-2.579825E-2	2.457688E-2
1.486400E-4	3.441250E-4	2.764375E-4	6.768750E-5	-2.580188E-2	2.458650E-2
1.488000E-4	3.079375E-4	3.838750E-4	-7.593750E-5	-2.577950E-2	2.457213E-2
1.489600E-4	3.561875E-4	5.501250E-4	-1.939375E-4	-2.578838E-2	2.458913E-2
1.491200E-4	4.953125E-4	4.948125E-4	5.000000E-7	-2.578663E-2	2.458488E-2
1.492800E-4	3.851875E-4	4.266875E-4	-4.150000E-5	-2.579287E-2	2.458063E-2
1.494400E-4	4.230625E-4	5.120000E-4	-8.893750E-5	-2.579088E-2	2.459613E-2
1.496000E-4	3.968750E-4	4.640000E-4	-6.712500E-5	-2.580163E-2	2.458562E-2
1.497600E-4	4.660625E-4	4.238125E-4	4.225000E-5	-2.578950E-2	2.457787E-2
1.499200E-4	4.278750E-4	5.000625E-4	-7.218750E-5	-2.579200E-2	2.458075E-2
1.500800E-4	3.700000E-4	3.563125E-4	1.368750E-5	-2.579675E-2	2.459025E-2
1.502400E-4	4.043125E-4	4.447500E-4	-4.043750E-5	-2.580063E-2	2.457012E-2
1.504000E-4	3.391875E-4	5.518125E-4	-2.126250E-4	-2.579225E-2	2.456863E-2
1.505600E-4	4.602500E-4	3.543125E-4	1.059375E-4	-2.579637E-2	2.458700E-2
1.507200E-4	5.716875E-4	5.347500E-4	3.693750E-5	-2.579463E-2	2.457113E-2
1.508800E-4	4.066250E-4	5.148750E-4	-1.082500E-4	-2.578388E-2	2.457737E-2
1.510400E-4	5.113750E-4	3.433750E-4	1.680000E-4	-2.578400E-2	2.457387E-2
1.512000E-4	4.886875E-4	4.323750E-4	5.631250E-5	-2.578750E-2	2.456950E-2
1.513600E-4	3.752500E-4	4.886875E-4	-1.134375E-4	-2.579550E-2	2.457988E-2
1.515200E-4	4.079375E-4	4.289375E-4	-2.100000E-5	-2.579338E-2	2.458862E-2
1.516800E-4	3.818125E-4	3.786875E-4	3.125000E-6	-2.578825E-2	2.457238E-2
1.518400E-4	4.571250E-4	5.484375E-4	-9.131250E-5	-2.577700E-2	2.456500E-2
1.520000E-4	3.978125E-4	5.451250E-4	-1.473125E-4	-2.579262E-2	2.457075E-2
1.521600E-4	3.384375E-4	5.362500E-4	-1.978125E-4	-2.578150E-2	2.457100E-2
1.523200E-4	4.151875E-4	4.093750E-4	5.812500E-6	-2.579675E-2	2.456350E-2
1.524800E-4	5.195000E-4	4.149375E-4	1.045625E-4	-2.578787E-2	2.456775E-2
1.526400E-4	4.220000E-4	4.996250E-4	-7.762500E-5	-2.579050E-2	2.456100E-2
1.528000E-4	5.840000E-4	5.283125E-4	5.568750E-5	-2.579450E-2	2.457725E-2
1.529600E-4	5.101875E-4	5.153125E-4	-5.125000E-6	-2.578688E-2	2.457188E-2
1.531200E-4	3.321250E-4	4.966250E-4	-1.645000E-4	-2.579550E-2	2.456900E-2
1.532800E-4	4.646875E-4	5.613125E-4	-9.662500E-5	-2.579700E-2	2.457650E-2
1.534400E-4	5.138750E-4	5.515000E-4	-3.762500E-5	-2.579338E-2	2.456825E-2
1.536000E-4	5.491250E-4	4.374375E-4	1.116875E-4	-2.580413E-2	2.457625E-2
1.537600E-4	4.637500E-4	5.144375E-4	-5.068750E-5	-2.578313E-2	2.456225E-2
1.539200E-4	4.608125E-4	5.207500E-4	-5.993750E-5	-2.577650E-2	2.456975E-2
1.540800E-4	4.817500E-4	3.678750E-4	1.138750E-4	-2.578262E-2	2.457700E-2
1.542400E-4	4.432500E-4	4.127500E-4	3.050000E-5	-2.580125E-2	2.457100E-2
1.544000E-4	5.137500E-4	5.104375E-4	3.312500E-6	-2.578063E-2	2.456675E-2
1.545600E-4	5.626250E-4	5.411875E-4	2.143750E-5	-2.579350E-2	2.457250E-2
1.547200E-4	4.693750E-4	4.896250E-4	-2.025000E-5	-2.578087E-2	2.455588E-2
1.548800E-4	5.390000E-4	5.354375E-4	3.562500E-6	-2.578938E-2	2.457313E-2
1.550400E-4	5.855000E-4	5.143125E-4	7.118750E-5	-2.579175E-2	2.456025E-2
1.552000E-4	5.234375E-4	4.943750E-4	2.906250E-5	-2.578812E-2	2.456363E-2
1.553600E-4	6.220625E-4	4.275625E-4	1.945000E-4	-2.579363E-2	2.456063E-2
1.555200E-4	5.130000E-4	6.178125E-4	-1.048125E-4	-2.578263E-2	2.455788E-2
1.556800E-4	4.896250E-4	4.603125E-4	2.931250E-5	-2.579400E-2	2.455587E-2
1.558400E-4	4.677500E-4	4.032500E-4	6.450000E-5	-2.579275E-2	2.456300E-2
1.560000E-4	6.099375E-4	5.234375E-4	8.650000E-5	-2.578975E-2	2.457025E-2
1.561600E-4	4.815000E-4	4.925000E-4	-1.100000E-5	-2.578737E-2	2.456275E-2
1.563200E-4	4.716875E-4	3.931875E-4	7.850000E-5	-2.579813E-2	2.456900E-2
1.564800E-4	5.114375E-4	6.400000E-4	-1.285625E-4	-2.579013E-2	2.457537E-2
1.566400E-4	5.113125E-4	5.198125E-4	-8.500000E-6	-2.577775E-2	2.456788E-2
1.568000E-4	5.518750E-4	5.689375E-4	-1.706250E-5	-2.579062E-2	2.456663E-2
1.569600E-4	6.668750E-4	4.717500E-4	1.951250E-4	-2.578925E-2	2.455800E-2
1.571200E-4	4.269375E-4	5.360000E-4	-1.090625E-4	-2.578725E-2	2.456588E-2
1.572800E-4	4.900000E-4	4.506250E-4	3.937500E-5	-2.578862E-2	2.455488E-2
1.574400E-4	5.804375E-4	4.583750E-4	1.220625E-4	-2.579750E-2	2.456187E-2
1.576000E-4	4.478750E-4	5.521250E-4	-1.042500E-4	-2.578725E-2	2.455938E-2
1.577600E-4	4.945625E-4	5.176875E-4	-2.312500E-5	-2.578987E-2	2.456650E-2
1.579200E-4	5.594375E-4	7.047500E-4	-1.453125E-4	-2.578800E-2	2.456788E-2
1.580800E-4	5.719375E-4	4.990000E-4	7.293750E-5	-2.579475E-2	2.455412E-2
1.582400E-4	4.318125E-4	5.483125E-4	-1.165000E-4	-2.577512E-2	2.456200E-2
1.584000E-4	4.630625E-4	5.560000E-4	-9.293750E-5	-2.579587E-2	2.456438E-2
1.585600E-4	5.080000E-4	5.401875E-4	-3.218750E-5	-2.579600E-2	2.455725E-2
1.587200E-4	4.475000E-4	5.457500E-4	-9.825000E-5	-2.578850E-2	2.455625E-2
1.588800E-4	6.084375E-4	5.675000E-4	4.093750E-5	-2.578562E-2	2.455950E-2
1.590400E-4	4.532500E-4	6.670000E-4	-2.137500E-4	-2.578538E-2	2.455163E-2
1.592000E-4	4.228750E-4	6.086250E-4	-1.857500E-4	-2.579750E-2	2.456613E-2
1.593600E-4	5.943125E-4	7.295000E-4	-1.351875E-4	-2.578275E-2	2.455775E-2
1.595200E-4	5.501250E-4	4.335000E-4	1.166250E-4	-2.579938E-2	2.455875E-2
1.596800E-4	5.037500E-4	6.056250E-4	-1.018750E-4	-2.578100E-2	2.455625E-2
1.598400E-4	5.125625E-4	5.809375E-4	-6.837500E-5	-2.578913E-2	2.456213E-2
1.600000E-4	4.651875E-4	5.999375E-4	-1.347500E-4	-2.578825E-2	2.454763E-2
1.601600E-4	4.805000E-4	6.546875E-4	-1.741875E-4	-2.579212E-2	2.456350E-2
1.603200E-4	5.701875E-4	5.625625E-4	7.625000E-6	-2.578688E-2	2.455800E-2
1.604800E-4	5.765625E-4	5.835000E-4	-6.937500E-6	-2.579900E-2	2.454988E-2
1.606400E-4	5.698125E-4	6.701875E-4	-1.003750E-4	-2.578087E-2	2.456000E-2
1.608000E-4	4.129375E-4	5.841250E-4	-1.711875E-4	-2.578463E-2	2.455475E-2
1.609600E-4	5.270000E-4	5.776250E-4	-5.062500E-5	-2.577863E-2	2.455538E-2
1.611200E-4	6.668125E-4	5.208750E-4	1.459375E-4	-2.578175E-2	2.455525E-2
1.612800E-4	6.513750E-4	7.151875E-4	-6.381250E-5	-2.578488E-2	2.456463E-2
1.614400E-4	4.997500E-4	6.182500E-4	-1.185000E-4	-2.577512E-2	2.456450E-2
1.616000E-4	4.931875E-4	6.276875E-4	-1.345000E-4	-2.579375E-2	2.456113E-2
1.617600E-4	5.130625E-4	4.697500E-4	4.331250E-5	-2.579425E-2	2.455888E-2
1.619200E-4	5.803125E-4	5.600000E-4	2.031250E-5	-2.578987E-2	2.455487E-2
1.620800E-4	5.642500E-4	5.175000E-4	4.675000E-5	-2.578400E-2	2.455588E-2
1.622400E-4	5.407500E-4	5.972500E-4	-5.650000E-5	-2.578075E-2	2.456100E-2
1.624000E-4	5.148750E-4	5.997500E-4	-8.487500E-5	-2.577763E-2	2.455263E-2
1.625600E-4	4.412500E-4	5.890000E-4	-1.477500E-4	-2.579825E-2	2.455225E-2
1.627200E-4	6.431875E-4	4.798125E-4	1.633750E-4	-2.578875E-2	2.455412E-2
1.628800E-4	5.469375E-4	5.857500E-4	-3.881250E-5	-2.578062E-2	2.454537E-2
1.630400E-4	6.143125E-4	6.114375E-4	2.875000E-6	-2.579237E-2	2.454600E-2
1.632000E-4	6.713125E-4	6.076875E-4	6.362500E-5	-2.577113E-2	2.455775E-2
1.633600E-4	5.065625E-4	5.703125E-4	-6.375000E-5	-2.578625E-2	2.455713E-2
1.635200E-4	5.914375E-4	6.528750E-4	-6.143750E-5	-2.580188E-2	2.455588E-2
1.636800E-4	4.852500E-4	5.858750E-4	-1.006250E-4	-2.578750E-2	2.455750E-2
1.638400E-4	5.526875E-4	6.528750E-4	-1.001875E-4	-2.579088E-2	2.453837E-2
1.640000E-4	6.361250E-4	5.551250E-4	8.100000E-5	-2.577150E-2	2.455175E-2
1.641600E-4	5.758125E-4	6.028125E-4	-2.700000E-5	-2.579450E-2	2.453987E-2
1.643200E-4	5.479375E-4	6.048125E-4	-5.687500E-5	-2.579538E-2	2.454125E-2
1.644800E-4	5.144375E-4	6.279375E-4	-1.135000E-4	-2.578062E-2	2.454462E-2
1.646400E-4	6.097500E-4	6.143750E-4	-4.625000E-6	-2.578375E-2	2.455000E-2
1.648000E-4	6.666875E-4	7.035625E-4	-3.687500E-5	-2.579588E-2	2.455438E-2
1.649600E-4	5.402500E-4	5.344375E-4	5.812500E-6	-2.579325E-2	2.456375E-2
1.651200E-4	4.498750E-4	6.461875E-4	-1.963125E-4	-2.578363E-2	2.453850E-2
1.652800E-4	5.683750E-4	6.262500E-4	-5.787500E-5	-2.578425E-2	2.454712E-2
1.654400E-4	4.725000E-4	7.309375E-4	-2.584375E-4	-2.579088E-2	2.454663E-2
1.656000E-4	5.590625E-4	5.185000E-4	4.056250E-5	-2.578112E-2	2.454650E-2
1.657600E-4	5.790625E-4	7.780000E-4	-1.989375E-4	-2.578863E-2	2.454650E-2
1.659200E-4	4.396875E-4	5.985625E-4	-1.588750E-4	-2.579188E-2	2.455175E-2
1.660800E-4	4.535625E-4	6.134375E-4	-1.598750E-4	-2.579038E-2	2.455375E-2
1.662400E-4	5.786250E-4	5.449375E-4	3.368750E-5	-2.578400E-2	2.455487E-2
1.664000E-4	6.608125E-4	5.013750E-4	1.594375E-4	-2.579425E-2	2.455925E-2
1.665600E-4	4.860000E-4	6.013125E-4	-1.153125E-4	-2.578600E-2	2.455138E-2
1.667200E-4	5.675625E-4	6.218750E-4	-5.431250E-5	-2.578713E-2	2.455575E-2
1.668800E-4	4.948125E-4	5.408750E-4	-4.606250E-5	-2.578500E-2	2.454100E-2
1.670400E-4	6.334375E-4	6.055625E-4	2.787500E-5	-2.578700E-2	2.453025E-2
1.672000E-4	5.695625E-4	5.890000E-4	-1.943750E-5	-2.579063E-2	2.453688E-2
1.673600E-4	5.977500E-4	6.498125E-4	-5.206250E-5	-2.578325E-2	2.454512E-2
1.675200E-4	6.046250E-4	6.148125E-4	-1.018750E-5	-2.579575E-2	2.454113E-2
1.676800E-4	4.793125E-4	5.488125E-4	-6.950000E-5	-2.578688E-2	2.453813E-2
1.678400E-4	5.741250E-4	6.496875E-4	-7.556250E-5	-2.577912E-2	2.454050E-2
1.680000E-4	5.343125E-4	6.754375E-4	-1.411250E-4	-2.579575E-2	2.454875E-2
1.681600E-4	5.645625E-4	5.182500E-4	4.631250E-5	-2.578788E-2	2.455037E-2
1.683200E-4	6.140000E-4	6.970625E-4	-8.306250E-5	-2.578450E-2	2.454300E-2
1.684800E-4	6.225000E-4	5.868125E-4	3.568750E-5	-2.579612E-2	2.454763E-2
1.686400E-4	7.885625E-4	6.732500E-4	1.153125E-4	-2.579050E-2	2.454312E-2
1.688000E-4	5.799375E-4	6.736875E-4	-9.375000E-5	-2.578587E-2	2.454513E-2
1.689600E-4	5.631875E-4	6.155625E-4	-5.237500E-5	-2.578050E-2	2.453463E-2
1.691200E-4	5.789375E-4	5.313125E-4	4.762500E-5	-2.577737E-2	2.454325E-2
1.692800E-4	6.486875E-4	6.476875E-4	1.000000E-6	-2.577700E-2	2.454400E-2
1.694400E-4	5.939375E-4	6.135000E-4	-1.956250E-5	-2.578012E-2	2.453600E-2
1.696000E-4	5.723125E-4	6.260625E-4	-5.375000E-5	-2.578100E-2	2.454175E-2
1.697600E-4	4.939375E-4	5.510625E-4	-5.712500E-5	-2.578188E-2	2.454375E-2
1.699200E-4	5.306875E-4	6.570625E-4	-1.263750E-4	-2.577775E-2	2.454613E-2
1.700800E-4	6.120625E-4	6.583750E-4	-4.631250E-5	-2.578112E-2	2.454613E-2
1.702400E-4	5.944375E-4	6.888125E-4	-9.437500E-5	-2.578487E-2	2.454125E-2
1.704000E-4	5.970000E-4	6.672500E-4	-7.025000E-5	-2.577500E-2	2.452550E-2
1.705600E-4	6.060625E-4	5.629375E-4	4.312500E-5	-2.578025E-2	2.453300E-2
1.707200E-4	5.544375E-4	4.665625E-4	8.787500E-5	-2.578438E-2	2.453163E-2
1.708800E-4	6.241250E-4	5.730000E-4	5.112500E-5	-2.578250E-2	2.454050E-2
1.710400E-4	5.840625E-4	7.033125E-4	-1.192500E-4	-2.579287E-2	2.451888E-2
1.712000E-4	6.007500E-4	6.535625E-4	-5.281250E-5	-2.578650E-2	2.453325E-2
1.713600E-4	5.535625E-4	6.538125E-4	-1.002500E-4	-2.578475E-2	2.453650E-2
1.715200E-4	6.367500E-4	5.295000E-4	1.072500E-4	-2.578225E-2	2.453350E-2
1.716800E-4	5.382500E-4	6.395625E-4	-1.013125E-4	-2.578325E-2	2.453775E-2
1.718400E-4	6.071250E-4	6.381250E-4	-3.100000E-5	-2.577288E-2	2.453775E-2
1.720000E-4	5.871250E-4	5.361250E-4	5.100000E-5	-2.578937E-2	2.453262E-2
1.721600E-4	5.548750E-4	5.968750E-4	-4.200000E-5	-2.577725E-2	2.453300E-2
1.723200E-4	4.956250E-4	6.221250E-4	-1.265000E-4	-2.578313E-2	2.452975E-2
1.724800E-4	6.079375E-4	6.310625E-4	-2.312500E-5	-2.578212E-2	2.453037E-2
1.726400E-4	6.087500E-4	6.537500E-4	-4.500000E-5	-2.579275E-2	2.453550E-2
1.728000E-4	5.050625E-4	4.787500E-4	2.631250E-5	-2.578187E-2	2.452800E-2
1.729600E-4	5.713125E-4	6.249375E-4	-5.362500E-5	-2.579225E-2	2.452500E-2
1.731200E-4	5.631250E-4	6.727500E-4	-1.096250E-4	-2.578575E-2	2.454213E-2
1.732800E-4	5.914375E-4	6.322500E-4	-4.081250E-5	-2.578850E-2	2.452200E-2
1.734400E-4	7.313125E-4	5.923750E-4	1.389375E-4	-2.578762E-2	2.452462E-2
1.736000E-4	4.576250E-4	6.244375E-4	-1.668125E-4	-2.577925E-2	2.452538E-2
1.737600E-4	6.588125E-4	6.483125E-4	1.050000E-5	-2.578950E-2	2.452362E-2
1.739200E-4	5.890000E-4	5.869375E-4	2.062500E-6	-2.578875E-2	2.453500E-2
1.740800E-4	7.042500E-4	6.459375E-4	5.831250E-5	-2.577725E-2	2.452588E-2
1.742400E-4	5.107500E-4	5.575625E-4	-4.681250E-5	-2.579275E-2	2.453562E-2
1.744000E-4	6.368125E-4	6.676250E-4	-3.081250E-5	-2.578250E-2	2.452300E-2
1.745600E-4	5.830625E-4	5.934375E-4	-1.037500E-5	-2.579125E-2	2.453225E-2
1.747200E-4	6.496250E-4	7.860625E-4	-1.364375E-4	-2.578400E-2	2.453262E-2
1.748800E-4	6.270625E-4	5.577500E-4	6.931250E-5	-2.578387E-2	2.453175E-2
1.750400E-4	5.790000E-4	5.644375E-4	1.456250E-5	-2.577963E-2	2.452100E-2
1.752000E-4	6.000000E-4	5.193125E-4	8.068750E-5	-2.578825E-2	2.453850E-2
1.753600E-4	5.649375E-4	5.845625E-4	-1.962500E-5	-2.578162E-2	2.452425E-2
1.755200E-4	6.806875E-4	6.708750E-4	9.812500E-6	-2.577363E-2	2.450875E-2
1.756800E-4	6.163750E-4	7.183750E-4	-1.020000E-4	-2.577638E-2	2.452662E-2
1.758400E-4	6.406875E-4	5.994375E-4	4.125000E-5	-2.578300E-2	2.451950E-2
1.760000E-4	5.485625E-4	7.158750E-4	-1.673125E-4	-2.577488E-2	2.451775E-2
1.761600E-4	6.200000E-4	5.620000E-4	5.800000E-5	-2.579300E-2	2.452900E-2
1.763200E-4	6.856250E-4	6.760625E-4	9.562500E-6	-2.578162E-2	2.452338E-2
1.764800E-4	6.962500E-4	5.826875E-4	1.135625E-4	-2.577612E-2	2.452588E-2
1.766400E-4	5.562500E-4	6.473750E-4	-9.112500E-5	-2.579088E-2	2.453513E-2
1.768000E-4	6.051250E-4	6.157500E-4	-1.062500E-5	-2.577250E-2	2.451738E-2
1.769600E-4	5.845000E-4	5.809375E-4	3.562500E-6	-2.578137E-2	2.452900E-2
1.771200E-4	5.650625E-4	7.208750E-4	-1.558125E-4	-2.578338E-2	2.451363E-2
1.772800E-4	6.388750E-4	6.800000E-4	-4.112500E-5	-2.578588E-2	2.452488E-2
1.774400E-4	6.066875E-4	6.452500E-4	-3.856250E-5	-2.577738E-2	2.452900E-2
1.776000E-4	6.380625E-4	5.882500E-4	4.981250E-5	-2.577450E-2	2.452800E-2
1.777600E-4	6.134375E-4	5.666875E-4	4.675000E-5	-2.576550E-2	2.452113E-2
1.779200E-4	5.831875E-4	6.041250E-4	-2.093750E-5	-2.576600E-2	2.452050E-2
1.780800E-4	6.186875E-4	6.405625E-4	-2.187500E-5	-2.578000E-2	2.452488E-2
1.782400E-4	7.035625E-4	5.881250E-4	1.154375E-4	-2.577575E-2	2.451500E-2
1.784000E-4	6.479375E-4	6.235000E-4	2.443750E-5	-2.577412E-2	2.451338E-2
1.785600E-4	6.237500E-4	7.627500E-4	-1.390000E-4	-2.578200E-2	2.452025E-2
1.787200E-4	7.100000E-4	6.630625E-4	4.693750E-5	-2.577762E-2	2.452200E-2
1.788800E-4	7.174375E-4	6.588750E-4	5.856250E-5	-2.578562E-2	2.451400E-2
1.790400E-4	6.066875E-4	6.242500E-4	-1.756250E-5	-2.577462E-2	2.452950E-2
1.792000E-4	5.700000E-4	6.080000E-4	-3.800000E-5	-2.578225E-2	2.451713E-2
1.793600E-4	5.705000E-4	6.702500E-4	-9.975000E-5	-2.578000E-2	2.452050E-2
1.795200E-4	7.156875E-4	5.512500E-4	1.644375E-4	-2.579300E-2	2.452375E-2
1.796800E-4	7.659375E-4	6.408750E-4	1.250625E-4	-2.578500E-2	2.451800E-2
1.798400E-4	7.088750E-4	5.896875E-4	1.191875E-4	-2.577900E-2	2.452050E-2
1.800000E-4	7.146875E-4	6.155000E-4	9.918750E-5	-2.579637E-2	2.452075E-2
1.801600E-4	6.455000E-4	5.915000E-4	5.400000E-5	-2.578938E-2	2.451788E-2
1.803200E-4	5.542500E-4	6.116875E-4	-5.743750E-5	-2.578063E-2	2.453263E-2
1.804800E-4	6.175000E-4	6.285000E-4	-1.100000E-5	-2.578275E-2	2.452338E-2
1.806400E-4	5.867500E-4	7.797500E-4	-1.930000E-4	-2.578900E-2	2.451200E-2
1.808000E-4	7.387500E-4	6.703750E-4	6.837500E-5	-2.578738E-2	2.451475E-2
1.809600E-4	6.491875E-4	6.583125E-4	-9.125000E-6	-2.577500E-2	2.451400E-2
1.811200E-4	6.608125E-4	7.560625E-4	-9.525000E-5	-2.579288E-2	2.451862E-2
1.812800E-4	6.826250E-4	7.401250E-4	-5.750000E-5	-2.578425E-2	2.451538E-2
1.814400E-4	7.247500E-4	7.096875E-4	1.506250E-5	-2.579250E-2	2.452475E-2
1.816000E-4	5.562500E-4	6.235625E-4	-6.731250E-5	-2.578175E-2	2.452288E-2
1.817600E-4	6.496250E-4	5.940000E-4	5.562500E-5	-2.577625E-2	2.451475E-2
1.819200E-4	6.235625E-4	6.696250E-4	-4.606250E-5	-2.578125E-2	2.450875E-2
1.820800E-4	6.073125E-4	6.580625E-4	-5.075000E-5	-2.576750E-2	2.451400E-2
1.822400E-4	5.906250E-4	7.153750E-4	-1.247500E-4	-2.578487E-2	2.451750E-2
1.824000E-4	6.163750E-4	7.203750E-4	-1.040000E-4	-2.578650E-2	2.452338E-2
1.825600E-4	5.972500E-4	6.306875E-4	-3.343750E-5	-2.577838E-2	2.451363E-2
1.827200E-4	5.377500E-4	7.103125E-4	-1.725625E-4	-2.578388E-2	2.452413E-2
1.828800E-4	6.103125E-4	5.426875E-4	6.762500E-5	-2.578250E-2	2.452075E-2
1.830400E-4	7.014375E-4	6.534375E-4	4.800000E-5	-2.577713E-2	2.451725E-2
1.832000E-4	6.227500E-4	7.836875E-4	-1.609375E-4	-2.578175E-2	2.452350E-2
1.833600E-4	5.331875E-4	6.814375E-4	-1.482500E-4	-2.577013E-2	2.452425E-2
1.835200E-4	5.960000E-4	7.226875E-4	-1.266875E-4	-2.576900E-2	2.451550E-2
1.836800E-4	6.756875E-4	6.618750E-4	1.381250E-5	-2.577875E-2	2.451012E-2
1.838400E-4	6.083750E-4	5.528125E-4	5.556250E-5	-2.578350E-2	2.451025E-2
1.840000E-4	6.670625E-4	7.165000E-4	-4.943750E-5	-2.576575E-2	2.450738E-2
1.841600E-4	6.134375E-4	6.283125E-4	-1.487500E-5	-2.577800E-2	2.450675E-2
1.843200E-4	5.471875E-4	6.364375E-4	-8.925000E-5	-2.578950E-2	2.451850E-2
1.844800E-4	5.864375E-4	6.147500E-4	-2.831250E-5	-2.577037E-2	2.450813E-2
1.846400E-4	6.083750E-4	5.848750E-4	2.350000E-5	-2.578387E-2	2.452163E-2
1.848000E-4	6.027500E-4	6.112500E-4	-8.500000E-6	-2.578363E-2	2.452013E-2
1.849600E-4	5.769375E-4	7.589375E-4	-1.820000E-4	-2.577087E-2	2.451825E-2
1.851200E-4	6.492500E-4	6.828750E-4	-3.362500E-5	-2.578288E-2	2.452637E-2
1.852800E-4	5.957500E-4	6.092500E-4	-1.350000E-5	-2.577200E-2	2.450488E-2
1.854400E-4	7.458125E-4	6.125625E-4	1.332500E-4	-2.578862E-2	2.451025E-2
1.856000E-4	6.686875E-4	5.978125E-4	7.087500E-5	-2.577700E-2	2.449700E-2
1.857600E-4	5.620625E-4	6.696875E-4	-1.076250E-4	-2.578213E-2	2.451163E-2
1.859200E-4	6.145000E-4	6.055000E-4	9.000000E-6	-2.576750E-2	2.451600E-2
1.860800E-4	5.496875E-4	7.803750E-4	-2.306875E-4	-2.578475E-2	2.450950E-2
1.862400E-4	6.648125E-4	6.236875E-4	4.112500E-5	-2.577437E-2	2.451150E-2
1.864000E-4	6.756875E-4	6.095625E-4	6.612500E-5	-2.577187E-2	2.450787E-2
1.865600E-4	6.507500E-4	5.909375E-4	5.981250E-5	-2.578362E-2	2.451888E-2
1.867200E-4	6.563750E-4	7.083750E-4	-5.200000E-5	-2.578363E-2	2.450687E-2
1.868800E-4	6.389375E-4	6.560625E-4	-1.712500E-5	-2.578475E-2	2.450763E-2
1.870400E-4	6.608125E-4	6.636250E-4	-2.812500E-6	-2.576613E-2	2.451063E-2
1.872000E-4	6.643125E-4	6.275000E-4	3.681250E-5	-2.577963E-2	2.450275E-2
1.873600E-4	6.831875E-4	5.493125E-4	1.338750E-4	-2.578213E-2	2.450013E-2
1.875200E-4	5.658750E-4	6.650625E-4	-9.918750E-5	-2.577912E-2	2.450050E-2
1.876800E-4	5.630625E-4	6.012500E-4	-3.818750E-5	-2.579150E-2	2.450037E-2
1.878400E-4	6.581250E-4	6.160000E-4	4.212500E-5	-2.577763E-2	2.450438E-2
1.880000E-4	6.484375E-4	6.064375E-4	4.200000E-5	-2.577625E-2	2.450488E-2
1.881600E-4	6.314375E-4	5.032500E-4	1.281875E-4	-2.577425E-2	2.450825E-2
1.883200E-4	6.051875E-4	6.294375E-4	-2.425000E-5	-2.577075E-2	2.450850E-2
1.884800E-4	6.525625E-4	5.788125E-4	7.375000E-5	-2.577425E-2	2.450812E-2
1.886400E-4	5.531250E-4	6.421875E-4	-8.906250E-5	-2.577725E-2	2.450950E-2
1.888000E-4	6.312500E-4	6.128750E-4	1.837500E-5	-2.577838E-2	2.450313E-2
1.889600E-4	6.591875E-4	7.105625E-4	-5.137500E-5	-2.577925E-2	2.450238E-2
1.891200E-4	7.688125E-4	6.041250E-4	1.646875E-4	-2.579288E-2	2.451188E-2
1.892800E-4	6.240625E-4	5.785625E-4	4.550000E-5	-2.577738E-2	2.449450E-2
1.894400E-4	6.258125E-4	6.558750E-4	-3.006250E-5	-2.578288E-2	2.451425E-2
1.896000E-4	5.255000E-4	6.076250E-4	-8.212500E-5	-2.577750E-2	2.451463E-2
1.897600E-4	5.818750E-4	6.297500E-4	-4.787500E-5	-2.577412E-2	2.450725E-2
1.899200E-4	6.833125E-4	6.638750E-4	1.943750E-5	-2.577763E-2	2.450925E-2
1.900800E-4	6.636875E-4	6.518750E-4	1.181250E-5	-2.577200E-2	2.450150E-2
1.902400E-4	5.008750E-4	6.636250E-4	-1.627500E-4	-2.576712E-2	2.450512E-2
1.904000E-4	5.486250E-4	7.186250E-4	-1.700000E-4	-2.577512E-2	2.449613E-2
1.905600E-4	6.563750E-4	6.039375E-4	5.243750E-5	-2.577450E-2	2.449650E-2
1.907200E-4	6.881875E-4	6.499375E-4	3.825000E-5	-2.577075E-2	2.449725E-2
1.908800E-4	5.498750E-4	6.324375E-4	-8.256250E-5	-2.578875E-2	2.449950E-2
1.910400E-4	5.785000E-4	6.593125E-4	-8.081250E-5	-2.577838E-2	2.450000E-2
1.912000E-4	6.035625E-4	7.123750E-4	-1.088125E-4	-2.575850E-2	2.450437E-2
1.913600E-4	6.900000E-4	5.849375E-4	1.050625E-4	-2.577900E-2	2.449875E-2
1.915200E-4	6.269375E-4	6.023125E-4	2.462500E-5	-2.577475E-2	2.450462E-2
1.916800E-4	6.689375E-4	6.113125E-4	5.762500E-5	-2.577188E-2	2.449713E-2
1.918400E-4	5.470625E-4	6.445000E-4	-9.743750E-5	-2.577900E-2	2.450375E-2
1.920000E-4	6.204375E-4	7.176250E-4	-9.718750E-5	-2.577175E-2	2.448800E-2
1.921600E-4	6.795000E-4	5.863750E-4	9.312500E-5	-2.576725E-2	2.451312E-2
1.923200E-4	6.489375E-4	6.657500E-4	-1.681250E-5	-2.578763E-2	2.450212E-2
1.924800E-4	6.177500E-4	6.543125E-4	-3.656250E-5	-2.576112E-2	2.450625E-2
1.926400E-4	5.937500E-4	6.945625E-4	-1.008125E-4	-2.576213E-2	2.449787E-2
1.928000E-4	5.324375E-4	5.441875E-4	-1.175000E-5	-2.578137E-2	2.450725E-2
1.929600E-4	5.973750E-4	5.801250E-4	1.725000E-5	-2.577637E-2	2.449012E-2
1.931200E-4	6.744375E-4	6.251250E-4	4.931250E-5	-2.576862E-2	2.449863E-2
1.932800E-4	6.274375E-4	6.045625E-4	2.287500E-5	-2.577600E-2	2.449475E-2
1.934400E-4	5.980000E-4	6.770000E-4	-7.900000E-5	-2.576150E-2	2.450525E-2
1.936000E-4	5.545625E-4	7.388750E-4	-1.843125E-4	-2.578337E-2	2.450525E-2
1.937600E-4	6.576250E-4	6.793750E-4	-2.175000E-5	-2.577562E-2	2.450038E-2
1.939200E-4	6.922500E-4	6.230625E-4	6.918750E-5	-2.577063E-2	2.449975E-2
1.940800E-4	6.505625E-4	6.229375E-4	2.762500E-5	-2.576525E-2	2.449862E-2
1.942400E-4	6.495625E-4	7.623125E-4	-1.127500E-4	-2.578613E-2	2.449775E-2
1.944000E-4	6.006250E-4	7.366875E-4	-1.360625E-4	-2.577225E-2	2.450087E-2
1.945600E-4	5.432500E-4	6.045000E-4	-6.125000E-5	-2.577187E-2	2.449112E-2
1.947200E-4	6.020625E-4	6.376875E-4	-3.562500E-5	-2.577000E-2	2.450075E-2
1.948800E-4	6.671875E-4	5.571875E-4	1.100000E-4	-2.576900E-2	2.449137E-2
1.950400E-4	6.747500E-4	6.408750E-4	3.387500E-5	-2.577925E-2	2.450200E-2
1.952000E-4	6.165625E-4	6.503125E-4	-3.375000E-5	-2.577300E-2	2.449663E-2
1.953600E-4	6.963750E-4	5.799375E-4	1.164375E-4	-2.577012E-2	2.450038E-2
1.955200E-4	7.295625E-4	4.361875E-4	2.933750E-4	-2.576150E-2	2.450225E-2
1.956800E-4	6.834375E-4	6.546875E-4	2.875000E-5	-2.576638E-2	2.449425E-2
1.958400E-4	6.223125E-4	6.363125E-4	-1.400000E-5	-2.576437E-2	2.449162E-2
1.960000E-4	6.703125E-4	6.690625E-4	1.250000E-6	-2.577537E-2	2.450300E-2
1.961600E-4	6.435625E-4	6.393125E-4	4.250000E-6	-2.577988E-2	2.449200E-2
1.963200E-4	6.586875E-4	5.248750E-4	1.338125E-4	-2.576712E-2	2.448763E-2
1.964800E-4	7.256875E-4	6.843750E-4	4.131250E-5	-2.577575E-2	2.449588E-2
1.966400E-4	6.228125E-4	6.875625E-4	-6.475000E-5	-2.577038E-2	2.449575E-2
1.968000E-4	6.033750E-4	6.633750E-4	-6.000000E-5	-2.577063E-2	2.447862E-2
1.969600E-4	5.911875E-4	6.615625E-4	-7.037500E-5	-2.575812E-2	2.448350E-2
1.971200E-4	6.803125E-4	7.125000E-4	-3.218750E-5	-2.577525E-2	2.448463E-2
1.972800E-4	6.022500E-4	5.043125E-4	9.793750E-5	-2.578238E-2	2.448750E-2
1.974400E-4	7.025625E-4	6.290000E-4	7.356250E-5	-2.576625E-2	2.450325E-2
1.976000E-4	6.851250E-4	6.895000E-4	-4.375000E-6	-2.577400E-2	2.449013E-2
1.977600E-4	7.230000E-4	6.595625E-4	6.343750E-5	-2.576388E-2	2.448812E-2
1.979200E-4	5.902500E-4	6.976250E-4	-1.073750E-4	-2.577488E-2	2.450400E-2
1.980800E-4	6.900625E-4	6.140000E-4	7.606250E-5	-2.576050E-2	2.449025E-2
1.982400E-4	5.806250E-4	6.653125E-4	-8.468750E-5	-2.576600E-2	2.449300E-2
1.984000E-4	6.037500E-4	6.910000E-4	-8.725000E-5	-2.578388E-2	2.448150E-2
1.985600E-4	7.225625E-4	6.910000E-4	3.156250E-5	-2.576625E-2	2.449250E-2
1.987200E-4	8.501875E-4	6.299375E-4	2.202500E-4	-2.576437E-2	2.448225E-2
1.988800E-4	6.533750E-4	6.255000E-4	2.787500E-5	-2.576200E-2	2.449012E-2
1.990400E-4	7.455625E-4	5.571875E-4	1.883750E-4	-2.577125E-2	2.449437E-2
1.992000E-4	6.154375E-4	6.038125E-4	1.162500E-5	-2.575888E-2	2.449250E-2
1.993600E-4	6.959375E-4	6.609375E-4	3.500000E-5	-2.576013E-2	2.448388E-2
1.995200E-4	6.340625E-4	6.110625E-4	2.300000E-5	-2.577413E-2	2.447388E-2
1.996800E-4	7.765000E-4	7.105625E-4	6.593750E-5	-2.576275E-2	2.449250E-2
1.998400E-4	5.590625E-4	7.146875E-4	-1.556250E-4	-2.576512E-2	2.448900E-2
2.000000E-4	5.513125E-4	6.745000E-4	-1.231875E-4	-2.576225E-2	2.448213E-2
2.001600E-4	6.660000E-4	6.855000E-4	-1.950000E-5	-2.575638E-2	2.449300E-2
2.003200E-4	6.526875E-4	6.170000E-4	3.568750E-5	-2.576575E-2	2.449813E-2
2.004800E-4	6.601875E-4	6.065625E-4	5.362500E-5	-2.577500E-2	2.448813E-2
2.006400E-4	8.244375E-4	6.997500E-4	1.246875E-4	-2.576050E-2	2.449100E-2
2.008000E-4	7.286875E-4	7.535625E-4	-2.487500E-5	-2.576963E-2	2.448188E-2
2.009600E-4	6.718125E-4	7.726250E-4	-1.008125E-4	-2.575513E-2	2.448737E-2
2.011200E-4	6.794375E-4	6.026250E-4	7.681250E-5	-2.576538E-2	2.448913E-2
2.012800E-4	6.567500E-4	6.008125E-4	5.593750E-5	-2.576688E-2	2.448650E-2
2.014400E-4	6.300000E-4	6.585000E-4	-2.850000E-5	-2.576363E-2	2.448837E-2
2.016000E-4	5.720000E-4	6.597500E-4	-8.775000E-5	-2.575375E-2	2.448563E-2
2.017600E-4	5.542500E-4	6.297500E-4	-7.550000E-5	-2.576688E-2	2.447938E-2
2.019200E-4	7.496875E-4	5.930625E-4	1.566250E-4	-2.575700E-2	2.449975E-2
2.020800E-4	6.804375E-4	6.901250E-4	-9.687500E-6	-2.576663E-2	2.448800E-2
2.022400E-4	6.278750E-4	7.270625E-4	-9.918750E-5	-2.576588E-2	2.448437E-2
2.024000E-4	6.706250E-4	6.260000E-4	4.462500E-5	-2.576063E-2	2.449137E-2
2.025600E-4	6.066250E-4	7.775625E-4	-1.709375E-4	-2.574950E-2	2.448213E-2
2.027200E-4	5.488750E-4	7.065000E-4	-1.576250E-4	-2.577713E-2	2.448100E-2
2.028800E-4	6.385625E-4	6.591250E-4	-2.056250E-5	-2.576700E-2	2.449113E-2
2.030400E-4	6.530000E-4	7.293125E-4	-7.631250E-5	-2.576175E-2	2.448575E-2
2.032000E-4	5.850000E-4	6.112500E-4	-2.625000E-5	-2.576500E-2	2.448700E-2
2.033600E-4	6.684375E-4	5.707500E-4	9.768750E-5	-2.577350E-2	2.448837E-2
2.035200E-4	7.365000E-4	7.373750E-4	-8.750000E-7	-2.576875E-2	2.449138E-2
2.036800E-4	5.913125E-4	6.863750E-4	-9.506250E-5	-2.576863E-2	2.448375E-2
2.038400E-4	5.685000E-4	7.581250E-4	-1.896250E-4	-2.576450E-2	2.449325E-2
2.040000E-4	6.098750E-4	7.008125E-4	-9.093750E-5	-2.574200E-2	2.449388E-2
2.041600E-4	5.558125E-4	6.683750E-4	-1.125625E-4	-2.575487E-2	2.447963E-2
2.043200E-4	5.496875E-4	5.600000E-4	-1.031250E-5	-2.576037E-2	2.449225E-2
2.044800E-4	5.846875E-4	5.816875E-4	3.000000E-6	-2.577287E-2	2.448338E-2
2.046400E-4	6.396250E-4	7.072500E-4	-6.762500E-5	-2.577875E-2	2.447613E-2
2.048000E-4	6.021250E-4	7.425625E-4	-1.404375E-4	-2.576150E-2	2.448362E-2
2.049600E-4	6.307500E-4	7.481875E-4	-1.174375E-4	-2.575863E-2	2.447600E-2
2.051200E-4	7.132500E-4	6.753750E-4	3.787500E-5	-2.576037E-2	2.448575E-2
2.052800E-4	6.471875E-4	6.208125E-4	2.637500E-5	-2.575612E-2	2.448438E-2
2.054400E-4	6.880000E-4	5.507500E-4	1.372500E-4	-2.575275E-2	2.447100E-2
2.056000E-4	7.012500E-4	6.542500E-4	4.700000E-5	-2.577050E-2	2.447950E-2
2.057600E-4	5.942500E-4	6.429375E-4	-4.868750E-5	-2.577413E-2	2.448325E-2
2.059200E-4	6.015000E-4	6.003125E-4	1.187500E-6	-2.575263E-2	2.449425E-2
2.060800E-4	6.001250E-4	6.870625E-4	-8.693750E-5	-2.577050E-2	2.447750E-2
2.062400E-4	5.779375E-4	6.491875E-4	-7.125000E-5	-2.576138E-2	2.447387E-2
2.064000E-4	5.933125E-4	7.412500E-4	-1.479375E-4	-2.577038E-2	2.448800E-2
2.065600E-4	5.912500E-4	6.975000E-4	-1.062500E-4	-2.576200E-2	2.447462E-2
2.067200E-4	6.399375E-4	6.791875E-4	-3.925000E-5	-2.576500E-2	2.447575E-2
2.068800E-4	6.607500E-4	6.856250E-4	-2.487500E-5	-2.576912E-2	2.447663E-2
2.070400E-4	5.455625E-4	7.884375E-4	-2.428750E-4	-2.575200E-2	2.447975E-2
2.072000E-4	5.918125E-4	6.117500E-4	-1.993750E-5	-2.576600E-2	2.447738E-2
2.073600E-4	5.278750E-4	7.086875E-4	-1.808125E-4	-2.576238E-2	2.447550E-2
2.075200E-4	6.413125E-4	6.934375E-4	-5.212500E-5	-2.577037E-2	2.447475E-2
2.076800E-4	6.278125E-4	7.235625E-4	-9.575000E-5	-2.576250E-2	2.448362E-2
2.078400E-4	6.675000E-4	5.541875E-4	1.133125E-4	-2.576250E-2	2.447113E-2
2.080000E-4	7.356250E-4	5.660000E-4	1.696250E-4	-2.576613E-2	2.448100E-2
2.081600E-4	6.530000E-4	6.567500E-4	-3.750000E-6	-2.577012E-2	2.448450E-2
2.083200E-4	6.613750E-4	6.587500E-4	2.625000E-6	-2.576363E-2	2.447000E-2
2.084800E-4	5.667500E-4	6.206250E-4	-5.387500E-5	-2.576675E-2	2.447513E-2
2.086400E-4	6.700000E-4	6.599375E-4	1.006250E-5	-2.575900E-2	2.447725E-2
2.088000E-4	5.586875E-4	7.023750E-4	-1.436875E-4	-2.576463E-2	2.447087E-2
2.089600E-4	7.457500E-4	7.144375E-4	3.131250E-5	-2.575825E-2	2.447750E-2
2.091200E-4	5.994375E-4	7.314375E-4	-1.320000E-4	-2.574650E-2	2.447725E-2
2.092800E-4	6.106250E-4	6.983125E-4	-8.768750E-5	-2.577300E-2	2.446637E-2
2.094400E-4	7.448750E-4	5.819375E-4	1.629375E-4	-2.575500E-2	2.447850E-2
2.096000E-4	6.794375E-4	5.810000E-4	9.843750E-5	-2.576475E-2	2.447887E-2
2.097600E-4	5.688750E-4	5.995625E-4	-3.068750E-5	-2.576700E-2	2.448050E-2
2.099200E-4	5.967500E-4	5.850000E-4	1.175000E-5	-2.576288E-2	2.447713E-2
2.100800E-4	5.043125E-4	6.652500E-4	-1.609375E-4	-2.575075E-2	2.447000E-2
2.102400E-4	8.005000E-4	6.463750E-4	1.541250E-4	-2.576863E-2	2.447925E-2
2.104000E-4	6.283750E-4	6.256875E-4	2.687500E-6	-2.576300E-2	2.448200E-2
2.105600E-4	6.364375E-4	6.644375E-4	-2.800000E-5	-2.576413E-2	2.447163E-2
2.107200E-4	7.497500E-4	6.148125E-4	1.349375E-4	-2.576925E-2	2.447300E-2
2.108800E-4	6.527500E-4	6.050000E-4	4.775000E-5	-2.577225E-2	2.447825E-2
2.110400E-4	7.217500E-4	6.142500E-4	1.075000E-4	-2.575063E-2	2.447450E-2
2.112000E-4	7.570625E-4	6.910625E-4	6.600000E-5	-2.577038E-2	2.447125E-2
2.113600E-4	6.507500E-4	6.525000E-4	-1.750000E-6	-2.575787E-2	2.448575E-2
2.115200E-4	6.741250E-4	6.303750E-4	4.375000E-5	-2.575800E-2	2.446913E-2
2.116800E-4	6.928750E-4	7.985625E-4	-1.056875E-4	-2.575812E-2	2.447113E-2
2.118400E-4	5.640000E-4	6.760625E-4	-1.120625E-4	-2.577075E-2	2.447675E-2
2.120000E-4	5.842500E-4	4.795000E-4	1.047500E-4	-2.576487E-2	2.447000E-2
2.121600E-4	6.331250E-4	6.376250E-4	-4.500000E-6	-2.575437E-2	2.446800E-2
2.123200E-4	6.506875E-4	6.565000E-4	-5.812500E-6	-2.576413E-2	2.447225E-2
2.124800E-4	5.934375E-4	6.093125E-4	-1.587500E-5	-2.576175E-2	2.447538E-2
2.126400E-4	5.935625E-4	6.938125E-4	-1.002500E-4	-2.575013E-2	2.446400E-2
2.128000E-4	5.278750E-4	6.090000E-4	-8.112500E-5	-2.575663E-2	2.447763E-2
2.129600E-4	5.945625E-4	5.744375E-4	2.012500E-5	-2.576250E-2	2.447325E-2
2.131200E-4	6.622500E-4	6.671250E-4	-4.875000E-6	-2.576562E-2	2.446763E-2
2.132800E-4	6.607500E-4	6.373125E-4	2.343750E-5	-2.575638E-2	2.445500E-2
2.134400E-4	5.869375E-4	7.161250E-4	-1.291875E-4	-2.576375E-2	2.447463E-2
2.136000E-4	6.478125E-4	6.928125E-4	-4.500000E-5	-2.576025E-2	2.446525E-2
2.137600E-4	6.703125E-4	6.644375E-4	5.875000E-6	-2.576825E-2	2.447075E-2
2.139200E-4	6.343125E-4	6.466250E-4	-1.231250E-5	-2.576075E-2	2.445850E-2
2.140800E-4	6.329375E-4	6.727500E-4	-3.981250E-5	-2.576225E-2	2.444962E-2
2.142400E-4	6.874375E-4	7.317500E-4	-4.431250E-5	-2.576950E-2	2.446175E-2
2.144000E-4	6.171875E-4	5.517500E-4	6.543750E-5	-2.574800E-2	2.446363E-2
2.145600E-4	5.608750E-4	6.266875E-4	-6.581250E-5	-2.575463E-2	2.445738E-2
2.147200E-4	5.843750E-4	6.220000E-4	-3.762500E-5	-2.575000E-2	2.446400E-2
2.148800E-4	5.764375E-4	7.650000E-4	-1.885625E-4	-2.575913E-2	2.445813E-2
2.150400E-4	5.196875E-4	6.195625E-4	-9.987500E-5	-2.575662E-2	2.446562E-2
2.152000E-4	5.508125E-4	6.765625E-4	-1.257500E-4	-2.575062E-2	2.445075E-2
2.153600E-4	7.370625E-4	5.391250E-4	1.979375E-4	-2.575763E-2	2.446400E-2
2.155200E-4	5.555625E-4	7.129375E-4	-1.573750E-4	-2.575463E-2	2.445750E-2
2.156800E-4	6.588125E-4	5.449375E-4	1.138750E-4	-2.575363E-2	2.445750E-2
2.158400E-4	5.592500E-4	5.566250E-4	2.625000E-6	-2.574900E-2	2.445925E-2
2.160000E-4	5.470625E-4	7.086875E-4	-1.616250E-4	-2.577150E-2	2.446850E-2
2.161600E-4	5.550625E-4	7.092500E-4	-1.541875E-4	-2.576212E-2	2.446350E-2
2.163200E-4	6.286250E-4	6.273125E-4	1.312500E-6	-2.576500E-2	2.446225E-2
2.164800E-4	6.366250E-4	7.085625E-4	-7.193750E-5	-2.575737E-2	2.446813E-2
2.166400E-4	6.426250E-4	5.242500E-4	1.183750E-4	-2.576150E-2	2.445838E-2
2.168000E-4	7.866250E-4	6.067500E-4	1.798750E-4	-2.576387E-2	2.446737E-2
2.169600E-4	5.759375E-4	6.497500E-4	-7.381250E-5	-2.576125E-2	2.447075E-2
2.171200E-4	7.411250E-4	6.761250E-4	6.500000E-5	-2.575600E-2	2.445425E-2
2.172800E-4	6.595625E-4	6.763750E-4	-1.681250E-5	-2.575975E-2	2.446950E-2
2.174400E-4	7.333125E-4	6.908750E-4	4.243750E-5	-2.574838E-2	2.446700E-2
2.176000E-4	5.255625E-4	6.398125E-4	-1.142500E-4	-2.574837E-2	2.446025E-2
2.177600E-4	6.209375E-4	6.556250E-4	-3.468750E-5	-2.575025E-2	2.445213E-2
2.179200E-4	7.077500E-4	6.478750E-4	5.987500E-5	-2.574813E-2	2.446225E-2
2.180800E-4	6.218750E-4	6.203750E-4	1.500000E-6	-2.575850E-2	2.445625E-2
2.182400E-4	5.800625E-4	8.004375E-4	-2.203750E-4	-2.575713E-2	2.446062E-2
2.184000E-4	5.770625E-4	6.515625E-4	-7.450000E-5	-2.576313E-2	2.446963E-2
2.185600E-4	6.721250E-4	6.189375E-4	5.318750E-5	-2.574962E-2	2.446025E-2
2.187200E-4	6.201875E-4	8.689375E-4	-2.487500E-4	-2.575938E-2	2.446675E-2
2.188800E-4	7.277500E-4	6.305625E-4	9.718750E-5	-2.576088E-2	2.446925E-2
2.190400E-4	6.029375E-4	7.285000E-4	-1.255625E-4	-2.574538E-2	2.449800E-2
2.192000E-4	6.660000E-4	6.877500E-4	-2.175000E-5	-2.572450E-2	2.445500E-2
2.193600E-4	1.206000E-3	2.679625E-3	-1.473625E-3	-2.579613E-2	2.451863E-2
2.195200E-4	3.850625E-3	3.375500E-3	4.751250E-4	-2.574138E-2	2.450000E-2
2.196800E-4	2.249313E-3	1.857813E-3	3.915000E-4	-2.569625E-2	2.451788E-2
2.198400E-4	1.486750E-3	9.799375E-4	5.068125E-4	-2.569075E-2	2.452237E-2
2.200000E-4	9.215625E-4	8.306875E-4	9.087500E-5	-2.568162E-2	2.453575E-2
2.201600E-4	5.892500E-4	6.946250E-4	-1.053750E-4	-2.566775E-2	2.455025E-2
2.203200E-4	6.727500E-4	5.766875E-4	9.606250E-5	-2.565613E-2	2.455575E-2
2.204800E-4	5.689375E-4	5.334375E-4	3.550000E-5	-2.565950E-2	2.454575E-2
2.206400E-4	5.260000E-4	6.153750E-4	-8.937500E-5	-2.565263E-2	2.457375E-2
2.208000E-4	5.289375E-4	5.268125E-4	2.125000E-6	-2.563738E-2	2.459350E-2
2.209600E-4	6.000625E-4	5.721875E-4	2.787500E-5	-2.561863E-2	2.458200E-2
2.211200E-4	4.660625E-4	6.693125E-4	-2.032500E-4	-2.563525E-2	2.458437E-2
2.212800E-4	5.289375E-4	5.863125E-4	-5.737500E-5	-2.561600E-2	2.459525E-2
2.214400E-4	5.761250E-4	5.388125E-4	3.731250E-5	-2.562412E-2	2.459888E-2
2.216000E-4	5.488125E-4	4.863750E-4	6.243750E-5	-2.560888E-2	2.459875E-2
2.217600E-4	5.235625E-4	6.109375E-4	-8.737500E-5	-2.560663E-2	2.460188E-2
2.219200E-4	6.143750E-4	4.930000E-4	1.213750E-4	-2.560238E-2	2.462138E-2
2.220800E-4	4.510000E-4	5.357500E-4	-8.475000E-5	-2.558488E-2	2.463150E-2
2.222400E-4	5.608750E-4	5.203750E-4	4.050000E-5	-2.557287E-2	2.463612E-2
2.224000E-4	4.848750E-4	4.678125E-4	1.706250E-5	-2.556775E-2	2.464050E-2
2.225600E-4	4.745000E-4	5.563750E-4	-8.187500E-5	-2.555387E-2	2.464713E-2
2.227200E-4	4.716875E-4	6.331875E-4	-1.615000E-4	-2.556550E-2	2.465313E-2
2.228800E-4	5.278125E-4	5.075000E-4	2.031250E-5	-2.554988E-2	2.465688E-2
2.230400E-4	4.839375E-4	5.312500E-4	-4.731250E-5	-2.554537E-2	2.465888E-2
2.232000E-4	5.026250E-4	5.958125E-4	-9.318750E-5	-2.552700E-2	2.467312E-2
2.233600E-4	5.555625E-4	5.081875E-4	4.737500E-5	-2.553025E-2	2.468413E-2
2.235200E-4	5.758125E-4	4.440000E-4	1.318125E-4	-2.551175E-2	2.470013E-2
2.236800E-4	5.358125E-4	4.759375E-4	5.987500E-5	-2.552188E-2	2.469263E-2
2.238400E-4	4.898125E-4	4.947500E-4	-4.937500E-6	-2.549925E-2	2.470275E-2
2.240000E-4	4.603750E-4	6.046250E-4	-1.442500E-4	-2.549112E-2	2.470438E-2
2.241600E-4	3.786250E-4	4.666250E-4	-8.800000E-5	-2.547800E-2	2.471075E-2
2.243200E-4	5.345625E-4	6.269375E-4	-9.237500E-5	-2.547763E-2	2.471538E-2
2.244800E-4	5.765000E-4	5.264375E-4	5.006250E-5	-2.549238E-2	2.471550E-2
2.246400E-4	5.356250E-4	5.651875E-4	-2.956250E-5	-2.547150E-2	2.472038E-2
2.248000E-4	3.354375E-4	4.626875E-4	-1.272500E-4	-2.547387E-2	2.472413E-2
2.249600E-4	4.855000E-4	5.301875E-4	-4.468750E-5	-2.545763E-2	2.473625E-2
2.251200E-4	4.121875E-4	4.932500E-4	-8.106250E-5	-2.545150E-2	2.473425E-2
2.252800E-4	2.999375E-4	4.601875E-4	-1.602500E-4	-2.544088E-2	2.474200E-2
2.254400E-4	3.521875E-4	3.483750E-4	3.812500E-6	-2.544725E-2	2.475112E-2
2.256000E-4	2.812500E-4	5.380625E-4	-2.568125E-4	-2.543888E-2	2.474987E-2
2.257600E-4	3.516250E-4	4.588750E-4	-1.072500E-4	-2.542225E-2	2.475575E-2
2.259200E-4	3.515000E-4	4.618125E-4	-1.103125E-4	-2.542963E-2	2.475938E-2
2.260800E-4	3.416250E-4	4.840000E-4	-1.423750E-4	-2.542863E-2	2.477550E-2
2.262400E-4	3.982500E-4	4.808750E-4	-8.262500E-5	-2.541637E-2	2.477463E-2
2.264000E-4	3.435625E-4	4.438125E-4	-1.002500E-4	-2.540738E-2	2.478425E-2
2.265600E-4	4.716875E-4	3.173125E-4	1.543750E-4	-2.540650E-2	2.479037E-2
2.267200E-4	4.375625E-4	3.987500E-4	3.881250E-5	-2.539525E-2	2.479837E-2
2.268800E-4	3.621875E-4	5.150000E-4	-1.528125E-4	-2.539000E-2	2.480213E-2
2.270400E-4	4.139375E-4	5.741250E-4	-1.601875E-4	-2.538925E-2	2.480225E-2
2.272000E-4	4.103750E-4	5.880000E-4	-1.776250E-4	-2.539525E-2	2.479737E-2
2.273600E-4	4.223750E-4	5.219375E-4	-9.956250E-5	-2.539113E-2	2.481588E-2
2.275200E-4	4.328750E-4	3.946875E-4	3.818750E-5	-2.535488E-2	2.481825E-2
2.276800E-4	4.909375E-4	6.070625E-4	-1.161250E-4	-2.536450E-2	2.481713E-2
2.278400E-4	4.185625E-4	4.188125E-4	-2.500000E-7	-2.535063E-2	2.483512E-2
2.280000E-4	3.521250E-4	4.800000E-4	-1.278750E-4	-2.536275E-2	2.483925E-2
2.281600E-4	4.015000E-4	3.523125E-4	4.918750E-5	-2.535963E-2	2.482912E-2
2.283200E-4	3.787500E-4	5.369375E-4	-1.581875E-4	-2.535113E-2	2.483913E-2
2.284800E-4	3.393750E-4	5.191875E-4	-1.798125E-4	-2.533438E-2	2.484663E-2
2.286400E-4	3.265000E-4	4.998125E-4	-1.733125E-4	-2.534038E-2	2.484288E-2
2.288000E-4	2.347500E-4	5.240000E-4	-2.892500E-4	-2.532925E-2	2.485250E-2
2.289600E-4	3.013125E-4	4.206875E-4	-1.193750E-4	-2.533600E-2	2.486138E-2
2.291200E-4	3.039375E-4	3.829375E-4	-7.900000E-5	-2.532538E-2	2.485988E-2
2.292800E-4	4.903750E-4	3.869375E-4	1.034375E-4	-2.531963E-2	2.487650E-2
2.294400E-4	3.728750E-4	4.994375E-4	-1.265625E-4	-2.532850E-2	2.487450E-2
2.296000E-4	3.844375E-4	4.812500E-4	-9.681250E-5	-2.532188E-2	2.487812E-2
2.297600E-4	2.721875E-4	4.033750E-4	-1.311875E-4	-2.531013E-2	2.488075E-2
2.299200E-4	3.639375E-4	4.255000E-4	-6.156250E-5	-2.529363E-2	2.489600E-2
2.300800E-4	4.149375E-4	2.799375E-4	1.350000E-4	-2.528988E-2	2.489350E-2
2.302400E-4	2.610625E-4	3.351250E-4	-7.406250E-5	-2.528287E-2	2.490037E-2
2.304000E-4	3.045000E-4	5.048125E-4	-2.003125E-4	-2.528438E-2	2.489250E-2
2.305600E-4	2.296875E-4	4.657500E-4	-2.360625E-4	-2.528500E-2	2.491037E-2
2.307200E-4	3.067500E-4	4.236875E-4	-1.169375E-4	-2.527375E-2	2.491163E-2
2.308800E-4	1.866875E-4	4.675625E-4	-2.808750E-4	-2.527575E-2	2.493000E-2
2.310400E-4	1.699375E-4	3.594375E-4	-1.895000E-4	-2.527050E-2	2.492100E-2
2.312000E-4	3.325625E-4	4.060625E-4	-7.350000E-5	-2.525675E-2	2.492900E-2
2.313600E-4	3.288750E-4	3.449375E-4	-1.606250E-5	-2.525088E-2	2.494188E-2
2.315200E-4	2.003750E-4	3.057500E-4	-1.053750E-4	-2.526038E-2	2.493613E-2
2.316800E-4	2.753125E-4	4.144375E-4	-1.391250E-4	-2.525200E-2	2.493850E-2
2.318400E-4	2.407500E-4	4.855625E-4	-2.448125E-4	-2.524788E-2	2.495038E-2
2.320000E-4	2.408750E-4	4.104375E-4	-1.695625E-4	-2.525450E-2	2.495388E-2
2.321600E-4	2.986875E-4	3.573125E-4	-5.862500E-5	-2.522875E-2	2.496462E-2
2.323200E-4	3.370000E-4	4.049375E-4	-6.793750E-5	-2.522975E-2	2.496138E-2
2.324800E-4	3.161875E-4	3.576875E-4	-4.150000E-5	-2.523450E-2	2.495675E-2
2.326400E-4	2.336875E-4	3.734375E-4	-1.397500E-4	-2.521700E-2	2.496663E-2
2.328000E-4	2.923125E-4	3.525625E-4	-6.025000E-5	-2.521637E-2	2.496800E-2
2.329600E-4	2.704375E-4	3.787500E-4	-1.083125E-4	-2.520462E-2	2.497538E-2
2.331200E-4	2.388750E-4	4.520000E-4	-2.131250E-4	-2.521675E-2	2.498312E-2
2.332800E-4	3.618125E-4	3.211875E-4	4.062500E-5	-2.520013E-2	2.498750E-2
2.334400E-4	1.738125E-4	2.868750E-4	-1.130625E-4	-2.519575E-2	2.499988E-2
2.336000E-4	2.211875E-4	4.135000E-4	-1.923125E-4	-2.518825E-2	2.499250E-2
2.337600E-4	3.128750E-4	3.323750E-4	-1.950000E-5	-2.516412E-2	2.499237E-2
2.339200E-4	2.907500E-4	4.075000E-4	-1.167500E-4	-2.518750E-2	2.501213E-2
2.340800E-4	2.760000E-4	3.062500E-4	-3.025000E-5	-2.517637E-2	2.500588E-2
2.342400E-4	2.728125E-4	4.335625E-4	-1.607500E-4	-2.516638E-2	2.500975E-2
2.344000E-4	3.419375E-4	3.472500E-4	-5.312500E-6	-2.516288E-2	2.502113E-2
2.345600E-4	3.051250E-4	3.273750E-4	-2.225000E-5	-2.516375E-2	2.502038E-2
2.347200E-4	2.481250E-4	3.178750E-4	-6.975000E-5	-2.514575E-2	2.502600E-2
2.348800E-4	1.913750E-4	2.691875E-4	-7.781250E-5	-2.515488E-2	2.501475E-2
2.350400E-4	2.618125E-4	2.621250E-4	-3.125000E-7	-2.515750E-2	2.502875E-2
2.352000E-4	2.902500E-4	2.904375E-4	-1.875000E-7	-2.514137E-2	2.504413E-2
2.353600E-4	2.071875E-4	2.596250E-4	-5.243750E-5	-2.512600E-2	2.502762E-2
2.355200E-4	1.736875E-4	2.175625E-4	-4.387500E-5	-2.512962E-2	2.503975E-2
2.356800E-4	3.658125E-4	3.587500E-4	7.062500E-6	-2.512537E-2	2.503587E-2
2.358400E-4	1.559375E-4	2.808750E-4	-1.249375E-4	-2.511888E-2	2.505550E-2
2.360000E-4	2.451875E-4	3.414375E-4	-9.625000E-5	-2.511837E-2	2.504762E-2
2.361600E-4	1.454375E-4	3.521875E-4	-2.067500E-4	-2.512725E-2	2.503688E-2
2.363200E-4	1.250625E-4	2.355000E-4	-1.104375E-4	-2.511025E-2	2.505863E-2
2.364800E-4	1.731250E-4	3.473750E-4	-1.742500E-4	-2.511400E-2	2.506600E-2
2.366400E-4	2.272500E-4	1.719375E-4	5.531250E-5	-2.512725E-2	2.506888E-2
2.368000E-4	1.368750E-4	1.979375E-4	-6.106250E-5	-2.510163E-2	2.506488E-2
2.369600E-4	1.795000E-4	2.388125E-4	-5.931250E-5	-2.509900E-2	2.507388E-2
2.371200E-4	1.573125E-4	2.496875E-4	-9.237500E-5	-2.508488E-2	2.508787E-2
2.372800E-4	5.793750E-5	2.826250E-4	-2.246875E-4	-2.509650E-2	2.508600E-2
2.374400E-4	7.106250E-5	2.865000E-4	-2.154375E-4	-2.508100E-2	2.508550E-2
2.376000E-4	1.552500E-4	1.840000E-4	-2.875000E-5	-2.509250E-2	2.508962E-2
2.377600E-4	8.806250E-5	2.528125E-4	-1.647500E-4	-2.506275E-2	2.509625E-2
2.379200E-4	2.931250E-5	2.476250E-4	-2.183125E-4	-2.506613E-2	2.509125E-2
2.380800E-4	1.096250E-4	1.649375E-4	-5.531250E-5	-2.507438E-2	2.509675E-2
2.382400E-4	6.575000E-5	2.896250E-4	-2.238750E-4	-2.506525E-2	2.509913E-2
2.384000E-4	1.375000E-4	2.012500E-4	-6.375000E-5	-2.505738E-2	2.511438E-2
2.385600E-4	9.243750E-5	1.205625E-4	-2.812500E-5	-2.506712E-2	2.510887E-2
2.387200E-4	1.338750E-4	1.228125E-4	1.106250E-5	-2.505212E-2	2.511225E-2
2.388800E-4	1.273750E-4	1.366875E-4	-9.312500E-6	-2.504775E-2	2.511937E-2
2.390400E-4	5.506250E-5	1.725625E-4	-1.175000E-4	-2.505013E-2	2.512050E-2
2.392000E-4	-3.437500E-5	7.056250E-5	-1.049375E-4	-2.503475E-2	2.512500E-2
2.393600E-4	3.031250E-5	2.421250E-4	-2.118125E-4	-2.503700E-2	2.513587E-2
2.395200E-4	1.343750E-5	4.812500E-5	-3.468750E-5	-2.502862E-2	2.512962E-2
2.396800E-4	-1.437500E-6	2.518125E-4	-2.532500E-4	-2.502513E-2	2.513550E-2
2.398400E-4	7.975000E-5	1.395625E-4	-5.981250E-5	-2.502487E-2	2.512987E-2
2.400000E-4	4.350000E-5	8.037500E-5	-3.687500E-5	-2.502413E-2	2.514325E-2
2.401600E-4	-8.000000E-6	1.863750E-4	-1.943750E-4	-2.501000E-2	2.513487E-2
2.403200E-4	-6.000000E-6	1.703125E-4	-1.763125E-4	-2.500788E-2	2.515350E-2
2.404800E-4	4.937500E-6	5.793750E-5	-5.300000E-5	-2.500950E-2	2.514575E-2
2.406400E-4	-1.412500E-4	-8.293750E-5	-5.831250E-5	-2.500988E-2	2.514600E-2
2.408000E-4	-4.118750E-5	1.176875E-4	-1.588750E-4	-2.499650E-2	2.515488E-2
2.409600E-4	-1.148750E-4	3.187500E-6	-1.180625E-4	-2.499950E-2	2.515300E-2
2.411200E-4	-8.406250E-5	9.856250E-5	-1.826250E-4	-2.499888E-2	2.516925E-2
2.412800E-4	-6.431250E-5	1.562500E-6	-6.587500E-5	-2.499925E-2	2.516463E-2
2.414400E-4	-2.125000E-5	6.512500E-5	-8.637500E-5	-2.498525E-2	2.516425E-2
2.416000E-4	9.606250E-5	-3.925000E-5	1.353125E-4	-2.498438E-2	2.517287E-2
2.417600E-4	-8.962500E-5	-5.875000E-6	-8.375000E-5	-2.499075E-2	2.517825E-2
2.419200E-4	-9.662500E-5	8.212500E-5	-1.787500E-4	-2.496463E-2	2.517400E-2
2.420800E-4	-1.789375E-4	1.515625E-4	-3.305000E-4	-2.496300E-2	2.517838E-2
2.422400E-4	-1.656250E-5	-7.175000E-5	5.518750E-5	-2.497188E-2	2.519312E-2
2.424000E-4	-9.268750E-5	-9.612500E-5	3.437500E-6	-2.497512E-2	2.518888E-2
2.425600E-4	-1.206875E-4	1.356250E-5	-1.342500E-4	-2.496775E-2	2.519550E-2
2.427200E-4	-1.326875E-4	-6.368750E-5	-6.900000E-5	-2.497750E-2	2.519600E-2
2.428800E-4	-1.600625E-4	-6.675000E-5	-9.331250E-5	-2.495612E-2	2.519437E-2
2.430400E-4	-1.481875E-4	-5.625000E-5	-9.193750E-5	-2.495537E-2	2.520662E-2
2.432000E-4	-1.932500E-4	-1.943750E-5	-1.738125E-4	-2.493788E-2	2.519413E-2
2.433600E-4	-1.296250E-4	-4.350000E-5	-8.612500E-5	-2.494600E-2	2.520512E-2
2.435200E-4	-1.408125E-4	-8.625000E-5	-5.456250E-5	-2.494875E-2	2.520600E-2
2.436800E-4	-1.925625E-4	2.993750E-5	-2.225000E-4	-2.494225E-2	2.520937E-2
2.438400E-4	-2.041875E-4	-2.387500E-4	3.456250E-5	-2.492413E-2	2.521387E-2
2.440000E-4	-2.221250E-4	-1.558125E-4	-6.631250E-5	-2.494600E-2	2.521725E-2
2.441600E-4	-2.105000E-4	-2.096875E-4	-8.125000E-7	-2.493475E-2	2.521063E-2
2.443200E-4	-2.798750E-4	-1.471250E-4	-1.327500E-4	-2.493737E-2	2.522725E-2
2.444800E-4	-2.082500E-4	-1.885625E-4	-1.968750E-5	-2.493700E-2	2.523225E-2
2.446400E-4	-3.372500E-4	-1.720625E-4	-1.651875E-4	-2.491875E-2	2.522375E-2
2.448000E-4	-3.675625E-4	-2.255625E-4	-1.420000E-4	-2.492838E-2	2.523537E-2
2.449600E-4	-2.412500E-4	-2.860625E-4	4.481250E-5	-2.493400E-2	2.523163E-2
2.451200E-4	-2.559375E-4	-1.495000E-4	-1.064375E-4	-2.491300E-2	2.524225E-2
2.452800E-4	-1.864375E-4	-1.148750E-4	-7.156250E-5	-2.491475E-2	2.523888E-2
2.454400E-4	-3.290625E-4	-2.520000E-4	-7.706250E-5	-2.490350E-2	2.524925E-2
2.456000E-4	-3.675000E-4	-2.953750E-4	-7.212500E-5	-2.490425E-2	2.525475E-2
2.457600E-4	-3.116875E-4	-1.835000E-4	-1.281875E-4	-2.490800E-2	2.524812E-2
2.459200E-4	-3.091875E-4	-2.478125E-4	-6.137500E-5	-2.490113E-2	2.524412E-2
2.460800E-4	-2.794375E-4	-2.487500E-4	-3.068750E-5	-2.490938E-2	2.525637E-2
2.462400E-4	-3.606250E-4	-2.633125E-4	-9.731250E-5	-2.489338E-2	2.525150E-2
2.464000E-4	-2.866875E-4	-2.343125E-4	-5.237500E-5	-2.489450E-2	2.525687E-2
2.465600E-4	-2.758750E-4	-3.035000E-4	2.762500E-5	-2.489188E-2	2.527025E-2
2.467200E-4	-4.464375E-4	-2.999375E-4	-1.465000E-4	-2.487713E-2	2.526325E-2
2.468800E-4	-4.229375E-4	-3.323750E-4	-9.056250E-5	-2.487613E-2	2.526400E-2
2.470400E-4	-3.218750E-4	-4.467500E-4	1.248750E-4	-2.488600E-2	2.526512E-2
2.472000E-4	-2.710000E-4	-4.135000E-4	1.425000E-4	-2.486800E-2	2.527550E-2
2.473600E-4	-4.930625E-4	-3.723750E-4	-1.206875E-4	-2.487462E-2	2.528075E-2
2.475200E-4	-5.343125E-4	-4.113750E-4	-1.229375E-4	-2.486050E-2	2.527850E-2
2.476800E-4	-4.630000E-4	-2.853125E-4	-1.776875E-4	-2.486900E-2	2.527475E-2
2.478400E-4	-3.986875E-4	-4.062500E-4	7.562500E-6	-2.487175E-2	2.528325E-2
2.480000E-4	-4.928750E-4	-3.817500E-4	-1.111250E-4	-2.486837E-2	2.528075E-2
2.481600E-4	-4.353750E-4	-4.270625E-4	-8.312500E-6	-2.485375E-2	2.528987E-2
2.483200E-4	-4.783125E-4	-3.614375E-4	-1.168750E-4	-2.486175E-2	2.528388E-2
2.484800E-4	-4.319375E-4	-4.039375E-4	-2.800000E-5	-2.485188E-2	2.530500E-2
2.486400E-4	-5.466250E-4	-4.024375E-4	-1.441875E-4	-2.484325E-2	2.529650E-2
2.488000E-4	-7.041875E-4	-4.271875E-4	-2.770000E-4	-2.483738E-2	2.529400E-2
2.489600E-4	-5.878125E-4	-3.371875E-4	-2.506250E-4	-2.485912E-2	2.529963E-2
2.491200E-4	-5.960625E-4	-4.615000E-4	-1.345625E-4	-2.485100E-2	2.530863E-2
2.492800E-4	-4.765000E-4	-5.254375E-4	4.893750E-5	-2.485450E-2	2.530350E-2
2.494400E-4	-5.710000E-4	-5.261250E-4	-4.487500E-5	-2.484850E-2	2.530463E-2
2.496000E-4	-6.762500E-4	-5.611250E-4	-1.151250E-4	-2.483400E-2	2.531187E-2
2.497600E-4	-5.535000E-4	-4.803750E-4	-7.312500E-5	-2.484725E-2	2.531238E-2
2.499200E-4	-6.314375E-4	-5.192500E-4	-1.121875E-4	-2.483825E-2	2.529600E-2
2.500800E-4	-6.175625E-4	-4.816875E-4	-1.358750E-4	-2.483025E-2	2.531588E-2
2.502400E-4	-6.761250E-4	-5.067500E-4	-1.693750E-4	-2.482925E-2	2.531387E-2
2.504000E-4	-7.180625E-4	-5.179375E-4	-2.001250E-4	-2.482650E-2	2.530375E-2
2.505600E-4	-6.868125E-4	-5.263750E-4	-1.604375E-4	-2.482688E-2	2.531162E-2
2.507200E-4	-7.767500E-4	-6.058125E-4	-1.709375E-4	-2.481400E-2	2.531138E-2
2.508800E-4	-6.865625E-4	-5.114375E-4	-1.751250E-4	-2.482450E-2	2.532300E-2
2.510400E-4	-6.483125E-4	-6.567500E-4	8.437500E-6	-2.481825E-2	2.532688E-2
2.512000E-4	-6.835000E-4	-5.240000E-4	-1.595000E-4	-2.480687E-2	2.532700E-2
2.513600E-4	-8.613750E-4	-6.328125E-4	-2.285625E-4	-2.481575E-2	2.532913E-2
2.515200E-4	-6.879375E-4	-6.407500E-4	-4.718750E-5	-2.481100E-2	2.532100E-2
2.516800E-4	-6.819375E-4	-6.459375E-4	-3.600000E-5	-2.479700E-2	2.533112E-2
2.518400E-4	-7.274375E-4	-6.451875E-4	-8.225000E-5	-2.481037E-2	2.533225E-2
2.520000E-4	-7.103750E-4	-6.727500E-4	-3.762500E-5	-2.482563E-2	2.533200E-2
2.521600E-4	-8.792500E-4	-6.675625E-4	-2.116875E-4	-2.481300E-2	2.533487E-2
2.523200E-4	-8.213125E-4	-7.118125E-4	-1.095000E-4	-2.479750E-2	2.535087E-2
2.524800E-4	-8.168125E-4	-7.686875E-4	-4.812500E-5	-2.480538E-2	2.534213E-2
2.526400E-4	-8.228125E-4	-7.343125E-4	-8.850000E-5	-2.478425E-2	2.533563E-2
2.528000E-4	-7.463125E-4	-7.311875E-4	-1.512500E-5	-2.478475E-2	2.533625E-2
2.529600E-4	-8.543125E-4	-9.076875E-4	5.337500E-5	-2.479563E-2	2.534625E-2
2.531200E-4	-8.285625E-4	-7.805000E-4	-4.806250E-5	-2.477800E-2	2.534288E-2
2.532800E-4	-9.475000E-4	-8.047500E-4	-1.427500E-4	-2.479550E-2	2.534725E-2
2.534400E-4	-9.800000E-4	-6.573125E-4	-3.226875E-4	-2.478763E-2	2.534962E-2
2.536000E-4	-9.358125E-4	-8.531250E-4	-8.268750E-5	-2.478038E-2	2.535075E-2
2.537600E-4	-8.935625E-4	-8.008750E-4	-9.268750E-5	-2.478425E-2	2.535338E-2
2.539200E-4	-7.720625E-4	-8.531250E-4	8.106250E-5	-2.478350E-2	2.535100E-2
2.540800E-4	-9.506875E-4	-8.273750E-4	-1.233125E-4	-2.477013E-2	2.536125E-2
2.542400E-4	-1.025188E-3	-9.260000E-4	-9.918750E-5	-2.477450E-2	2.536388E-2
2.544000E-4	-9.193125E-4	-8.219375E-4	-9.737500E-5	-2.476725E-2	2.535162E-2
2.545600E-4	-1.010063E-3	-9.044375E-4	-1.056250E-4	-2.478350E-2	2.536362E-2
2.547200E-4	-1.037375E-3	-9.476250E-4	-8.975000E-5	-2.476275E-2	2.535863E-2
2.548800E-4	-9.941875E-4	-9.046250E-4	-8.956250E-5	-2.476988E-2	2.536100E-2
2.550400E-4	-1.035750E-3	-8.527500E-4	-1.830000E-4	-2.474700E-2	2.536725E-2
2.552000E-4	-1.084750E-3	-9.116250E-4	-1.731250E-4	-2.476625E-2	2.536650E-2
2.553600E-4	-9.258125E-4	-8.663125E-4	-5.950000E-5	-2.476838E-2	2.536512E-2
2.555200E-4	-9.853750E-4	-8.515625E-4	-1.338125E-4	-2.476063E-2	2.537800E-2
2.556800E-4	-1.142812E-3	-8.698750E-4	-2.729375E-4	-2.474475E-2	2.537738E-2
2.558400E-4	-1.037563E-3	-9.701875E-4	-6.737500E-5	-2.476775E-2	2.538175E-2
2.560000E-4	-1.063937E-3	-8.905000E-4	-1.734375E-4	-2.475350E-2	2.537937E-2
2.561600E-4	-1.077063E-3	-9.364375E-4	-1.406250E-4	-2.475112E-2	2.537963E-2
2.563200E-4	-1.134062E-3	-1.039437E-3	-9.462500E-5	-2.474825E-2	2.537750E-2
2.564800E-4	-1.102875E-3	-9.903750E-4	-1.125000E-4	-2.474513E-2	2.538588E-2
2.566400E-4	-1.102688E-3	-9.828125E-4	-1.198750E-4	-2.474025E-2	2.537888E-2
2.568000E-4	-1.251063E-3	-1.101000E-3	-1.500625E-4	-2.475750E-2	2.536200E-2
2.569600E-4	-1.077687E-3	-1.170500E-3	9.281250E-5	-2.474538E-2	2.537913E-2
2.571200E-4	-1.200938E-3	-1.048188E-3	-1.527500E-4	-2.473075E-2	2.538150E-2
2.572800E-4	-1.201562E-3	-1.109750E-3	-9.181250E-5	-2.473588E-2	2.537088E-2
2.574400E-4	-1.197188E-3	-1.094562E-3	-1.026250E-4	-2.474212E-2	2.537438E-2
2.576000E-4	-1.368813E-3	-1.130437E-3	-2.383750E-4	-2.473300E-2	2.538137E-2
2.577600E-4	-1.219625E-3	-1.102188E-3	-1.174375E-4	-2.474325E-2	2.538775E-2
2.579200E-4	-1.238125E-3	-1.059125E-3	-1.790000E-4	-2.473863E-2	2.538813E-2
2.580800E-4	-1.353688E-3	-1.101000E-3	-2.526875E-4	-2.473788E-2	2.538837E-2
2.582400E-4	-1.277813E-3	-1.188687E-3	-8.912500E-5	-2.473487E-2	2.539012E-2
2.584000E-4	-1.308063E-3	-1.212688E-3	-9.537500E-5	-2.473813E-2	2.538863E-2
2.585600E-4	-1.477312E-3	-1.102500E-3	-3.748125E-4	-2.472225E-2	2.538763E-2
2.587200E-4	-1.342500E-3	-1.122063E-3	-2.204375E-4	-2.472362E-2	2.538837E-2
2.588800E-4	-1.454625E-3	-1.177937E-3	-2.766875E-4	-2.472925E-2	2.538137E-2
2.590400E-4	-1.354000E-3	-1.201250E-3	-1.527500E-4	-2.472350E-2	2.538488E-2
2.592000E-4	-1.443688E-3	-1.306687E-3	-1.370000E-4	-2.472750E-2	2.539450E-2
2.593600E-4	-1.425312E-3	-1.250625E-3	-1.746875E-4	-2.472600E-2	2.539713E-2
2.595200E-4	-1.403563E-3	-1.287625E-3	-1.159375E-4	-2.472175E-2	2.538813E-2
2.596800E-4	-1.356313E-3	-1.355000E-3	-1.312500E-6	-2.473425E-2	2.539250E-2
2.598400E-4	-1.411688E-3	-1.188938E-3	-2.227500E-4	-2.471900E-2	2.540050E-2
2.600000E-4	-1.429187E-3	-1.272813E-3	-1.563750E-4	-2.471088E-2	2.541225E-2
2.601600E-4	-1.470750E-3	-1.374688E-3	-9.606250E-5	-2.471875E-2	2.539500E-2
2.603200E-4	-1.477500E-3	-1.403375E-3	-7.412500E-5	-2.472062E-2	2.540400E-2
2.604800E-4	-1.465250E-3	-1.327562E-3	-1.376875E-4	-2.472150E-2	2.539600E-2
2.606400E-4	-1.542375E-3	-1.416687E-3	-1.256875E-4	-2.470838E-2	2.540225E-2
2.608000E-4	-1.531625E-3	-1.377500E-3	-1.541250E-4	-2.471350E-2	2.540225E-2
2.609600E-4	-1.604812E-3	-1.412937E-3	-1.918750E-4	-2.470113E-2	2.539838E-2
2.611200E-4	-1.581000E-3	-1.440188E-3	-1.408125E-4	-2.470975E-2	2.540100E-2
2.612800E-4	-1.564750E-3	-1.386375E-3	-1.783750E-4	-2.470012E-2	2.541087E-2
2.614400E-4	-1.627875E-3	-1.428437E-3	-1.994375E-4	-2.471775E-2	2.540375E-2
2.616000E-4	-1.520875E-3	-1.467000E-3	-5.387500E-5	-2.470525E-2	2.540162E-2
2.617600E-4	-1.663875E-3	-1.424750E-3	-2.391250E-4	-2.469900E-2	2.539163E-2
2.619200E-4	-1.714625E-3	-1.497250E-3	-2.173750E-4	-2.470675E-2	2.540863E-2
2.620800E-4	-1.645875E-3	-1.499437E-3	-1.464375E-4	-2.469688E-2	2.541663E-2
2.622400E-4	-1.705437E-3	-1.485125E-3	-2.203125E-4	-2.471200E-2	2.541175E-2
2.624000E-4	-1.675062E-3	-1.577437E-3	-9.762500E-5	-2.469212E-2	2.541262E-2
2.625600E-4	-1.631125E-3	-1.453438E-3	-1.776875E-4	-2.470025E-2	2.541900E-2
2.627200E-4	-1.686562E-3	-1.618438E-3	-6.812500E-5	-2.470813E-2	2.540975E-2
2.628800E-4	-1.740938E-3	-1.518438E-3	-2.225000E-4	-2.470338E-2	2.540938E-2
2.630400E-4	-1.718750E-3	-1.580438E-3	-1.383125E-4	-2.471113E-2	2.541350E-2
2.632000E-4	-1.813875E-3	-1.587438E-3	-2.264375E-4	-2.470400E-2	2.541775E-2
2.633600E-4	-1.779688E-3	-1.607062E-3	-1.726250E-4	-2.470262E-2	2.542475E-2
2.635200E-4	-1.795625E-3	-1.589687E-3	-2.059375E-4	-2.468475E-2	2.541400E-2
2.636800E-4	-1.812563E-3	-1.476875E-3	-3.356875E-4	-2.469863E-2	2.541838E-2
2.638400E-4	-1.859750E-3	-1.624063E-3	-2.356875E-4	-2.469488E-2	2.542000E-2
2.640000E-4	-1.896875E-3	-1.684750E-3	-2.121250E-4	-2.468462E-2	2.542237E-2
2.641600E-4	-1.913125E-3	-1.728062E-3	-1.850625E-4	-2.467688E-2	2.541725E-2
2.643200E-4	-1.856375E-3	-1.786937E-3	-6.943750E-5	-2.469450E-2	2.542038E-2
2.644800E-4	-1.953500E-3	-1.677063E-3	-2.764375E-4	-2.468688E-2	2.542525E-2
2.646400E-4	-1.931688E-3	-1.754937E-3	-1.767500E-4	-2.467525E-2	2.541588E-2
2.648000E-4	-1.914188E-3	-1.805750E-3	-1.084375E-4	-2.468925E-2	2.541350E-2
2.649600E-4	-1.972500E-3	-1.716625E-3	-2.558750E-4	-2.468250E-2	2.542188E-2
2.651200E-4	-2.144625E-3	-1.798375E-3	-3.462500E-4	-2.467887E-2	2.541750E-2
2.652800E-4	-2.046938E-3	-1.753625E-3	-2.933125E-4	-2.469062E-2	2.542063E-2
2.654400E-4	-2.093875E-3	-1.746688E-3	-3.471875E-4	-2.467700E-2	2.542137E-2
2.656000E-4	-2.074938E-3	-1.882813E-3	-1.921250E-4	-2.467562E-2	2.542475E-2
2.657600E-4	-2.114063E-3	-1.897938E-3	-2.161250E-4	-2.467437E-2	2.542138E-2
2.659200E-4	-2.179312E-3	-1.815063E-3	-3.642500E-4	-2.467137E-2	2.542800E-2
2.660800E-4	-2.000625E-3	-1.928688E-3	-7.193750E-5	-2.467700E-2	2.542825E-2
2.662400E-4	-2.210875E-3	-1.923750E-3	-2.871250E-4	-2.467000E-2	2.542887E-2
2.664000E-4	-2.262375E-3	-1.952063E-3	-3.103125E-4	-2.466812E-2	2.543063E-2
2.665600E-4	-2.153563E-3	-1.869000E-3	-2.845625E-4	-2.468175E-2	2.543762E-2
2.667200E-4	-2.129000E-3	-1.909375E-3	-2.196250E-4	-2.467175E-2	2.544700E-2
2.668800E-4	-2.195125E-3	-1.943750E-3	-2.513750E-4	-2.467363E-2	2.543188E-2
2.670400E-4	-2.214437E-3	-1.958438E-3	-2.560000E-4	-2.467200E-2	2.543562E-2
2.672000E-4	-2.282250E-3	-1.964312E-3	-3.179375E-4	-2.465350E-2	2.542313E-2
2.673600E-4	-2.341375E-3	-2.034938E-3	-3.064375E-4	-2.466850E-2	2.543563E-2
2.675200E-4	-2.319125E-3	-2.020813E-3	-2.983125E-4	-2.468675E-2	2.541950E-2
2.676800E-4	-2.414812E-3	-1.977875E-3	-4.369375E-4	-2.466900E-2	2.542325E-2
2.678400E-4	-2.391375E-3	-2.095312E-3	-2.960625E-4	-2.467062E-2	2.543550E-2
2.680000E-4	-2.405188E-3	-2.091312E-3	-3.138750E-4	-2.465375E-2	2.542600E-2
2.681600E-4	-2.355437E-3	-2.129688E-3	-2.257500E-4	-2.467375E-2	2.542762E-2
2.683200E-4	-2.464313E-3	-2.083438E-3	-3.808750E-4	-2.467538E-2	2.544463E-2
2.684800E-4	-2.417250E-3	-2.185313E-3	-2.319375E-4	-2.467212E-2	2.543663E-2
2.686400E-4	-2.437188E-3	-2.228938E-3	-2.082500E-4	-2.465288E-2	2.544038E-2
2.688000E-4	-2.596187E-3	-2.267688E-3	-3.285000E-4	-2.465250E-2	2.544725E-2
2.689600E-4	-2.634312E-3	-2.237375E-3	-3.969375E-4	-2.465813E-2	2.544087E-2
2.691200E-4	-2.517500E-3	-2.246375E-3	-2.711250E-4	-2.465112E-2	2.543975E-2
2.692800E-4	-2.550750E-3	-2.361062E-3	-1.896875E-4	-2.466175E-2	2.544313E-2
2.694400E-4	-2.637125E-3	-2.309938E-3	-3.271875E-4	-2.464725E-2	2.543900E-2
2.696000E-4	-2.710875E-3	-2.324813E-3	-3.860625E-4	-2.464975E-2	2.544812E-2
2.697600E-4	-2.587813E-3	-2.350625E-3	-2.371875E-4	-2.465088E-2	2.544050E-2
2.699200E-4	-2.595063E-3	-2.346812E-3	-2.482500E-4	-2.464225E-2	2.543487E-2
2.700800E-4	-2.682125E-3	-2.400187E-3	-2.819375E-4	-2.465237E-2	2.544225E-2
2.702400E-4	-2.729875E-3	-2.336000E-3	-3.938750E-4	-2.463025E-2	2.543950E-2
2.704000E-4	-2.754813E-3	-2.424625E-3	-3.301875E-4	-2.465238E-2	2.544850E-2
2.705600E-4	-2.841875E-3	-2.342625E-3	-4.992500E-4	-2.464112E-2	2.544100E-2
2.707200E-4	-2.722188E-3	-2.530188E-3	-1.920000E-4	-2.464750E-2	2.545350E-2
2.708800E-4	-2.816375E-3	-2.468500E-3	-3.478750E-4	-2.464488E-2	2.544225E-2
2.710400E-4	-2.794625E-3	-2.636000E-3	-1.586250E-4	-2.464325E-2	2.545287E-2
2.712000E-4	-2.914813E-3	-2.477063E-3	-4.377500E-4	-2.464013E-2	2.544575E-2
2.713600E-4	-2.806188E-3	-2.589000E-3	-2.171875E-4	-2.464888E-2	2.546000E-2
2.715200E-4	-2.901563E-3	-2.506813E-3	-3.947500E-4	-2.464263E-2	2.544675E-2
2.716800E-4	-2.956812E-3	-2.515437E-3	-4.413750E-4	-2.465525E-2	2.544437E-2
2.718400E-4	-3.030312E-3	-2.657125E-3	-3.731875E-4	-2.463412E-2	2.545763E-2
2.720000E-4	-3.039438E-3	-2.629187E-3	-4.102500E-4	-2.462350E-2	2.544787E-2
2.721600E-4	-3.079562E-3	-2.657000E-3	-4.225625E-4	-2.464537E-2	2.545537E-2
2.723200E-4	-3.082500E-3	-2.716188E-3	-3.663125E-4	-2.463362E-2	2.544050E-2
2.724800E-4	-3.116125E-3	-2.681062E-3	-4.350625E-4	-2.463513E-2	2.544400E-2
2.726400E-4	-3.065938E-3	-2.790500E-3	-2.754375E-4	-2.462913E-2	2.545250E-2
2.728000E-4	-3.157875E-3	-2.789875E-3	-3.680000E-4	-2.463075E-2	2.545638E-2
2.729600E-4	-3.196562E-3	-2.784250E-3	-4.123125E-4	-2.463825E-2	2.545462E-2
2.731200E-4	-3.265188E-3	-2.858188E-3	-4.070000E-4	-2.463300E-2	2.545812E-2
2.732800E-4	-3.275500E-3	-2.866563E-3	-4.089375E-4	-2.462625E-2	2.544950E-2
2.734400E-4	-3.217875E-3	-2.779937E-3	-4.379375E-4	-2.462700E-2	2.546888E-2
2.736000E-4	-3.249813E-3	-2.869375E-3	-3.804375E-4	-2.463025E-2	2.545450E-2
2.737600E-4	-3.320000E-3	-2.936125E-3	-3.838750E-4	-2.464062E-2	2.546200E-2
2.739200E-4	-3.211563E-3	-2.935812E-3	-2.757500E-4	-2.461887E-2	2.546350E-2
2.740800E-4	-3.409875E-3	-2.945438E-3	-4.644375E-4	-2.463000E-2	2.545650E-2
2.742400E-4	-3.460750E-3	-3.024875E-3	-4.358750E-4	-2.463125E-2	2.545438E-2
2.744000E-4	-3.428688E-3	-2.980688E-3	-4.480000E-4	-2.462550E-2	2.546475E-2
2.745600E-4	-3.416875E-3	-3.038313E-3	-3.785625E-4	-2.462037E-2	2.547250E-2
2.747200E-4	-3.530937E-3	-3.108750E-3	-4.221875E-4	-2.462063E-2	2.545988E-2
2.748800E-4	-3.478438E-3	-3.120500E-3	-3.579375E-4	-2.461163E-2	2.546475E-2
2.750400E-4	-3.518375E-3	-3.054687E-3	-4.636875E-4	-2.462100E-2	2.546500E-2
2.752000E-4	-3.615313E-3	-3.212625E-3	-4.026875E-4	-2.461388E-2	2.546925E-2
2.753600E-4	-3.681500E-3	-3.162625E-3	-5.188750E-4	-2.461200E-2	2.546662E-2
2.755200E-4	-3.772937E-3	-3.270125E-3	-5.028125E-4	-2.462100E-2	2.546400E-2
2.756800E-4	-3.555500E-3	-3.213625E-3	-3.418750E-4	-2.461388E-2	2.546025E-2
2.758400E-4	-3.599500E-3	-3.254125E-3	-3.453750E-4	-2.462200E-2	2.546563E-2
2.760000E-4	-3.718500E-3	-3.314438E-3	-4.040625E-4	-2.461850E-2	2.547013E-2
2.761600E-4	-3.761375E-3	-3.314187E-3	-4.471875E-4	-2.461975E-2	2.545488E-2
2.763200E-4	-3.799188E-3	-3.294250E-3	-5.049375E-4	-2.460988E-2	2.545738E-2
2.764800E-4	-3.855438E-3	-3.326688E-3	-5.287500E-4	-2.461350E-2	2.547650E-2
2.766400E-4	-3.834937E-3	-3.432000E-3	-4.029375E-4	-2.460475E-2	2.546987E-2
2.768000E-4	-3.816500E-3	-3.438000E-3	-3.785000E-4	-2.461900E-2	2.546912E-2
2.769600E-4	-3.839375E-3	-3.457563E-3	-3.818125E-4	-2.459975E-2	2.547100E-2
2.771200E-4	-3.979125E-3	-3.409000E-3	-5.701250E-4	-2.459525E-2	2.548362E-2
2.772800E-4	-3.857937E-3	-3.515687E-3	-3.422500E-4	-2.460887E-2	2.548512E-2
2.774400E-4	-3.927125E-3	-3.587375E-3	-3.397500E-4	-2.460375E-2	2.546625E-2
2.776000E-4	-4.001875E-3	-3.612312E-3	-3.895625E-4	-2.459875E-2	2.548050E-2
2.777600E-4	-4.019000E-3	-3.603750E-3	-4.152500E-4	-2.460900E-2	2.547037E-2
2.779200E-4	-4.112375E-3	-3.743625E-3	-3.687500E-4	-2.459075E-2	2.547938E-2
2.780800E-4	-4.035188E-3	-3.616500E-3	-4.186875E-4	-2.458688E-2	2.547325E-2
2.782400E-4	-4.194875E-3	-3.692562E-3	-5.023125E-4	-2.459012E-2	2.547525E-2
2.784000E-4	-4.266625E-3	-3.717188E-3	-5.494375E-4	-2.459875E-2	2.548025E-2
2.785600E-4	-4.205562E-3	-3.835250E-3	-3.703125E-4	-2.459912E-2	2.547125E-2
2.787200E-4	-4.155188E-3	-3.908250E-3	-2.469375E-4	-2.459088E-2	2.547687E-2
2.788800E-4	-4.287563E-3	-3.863250E-3	-4.243125E-4	-2.458800E-2	2.548250E-2
2.790400E-4	-4.261312E-3	-3.740188E-3	-5.211250E-4	-2.458500E-2	2.547500E-2
2.792000E-4	-4.398063E-3	-4.010688E-3	-3.873750E-4	-2.459012E-2	2.549375E-2
2.793600E-4	-4.413250E-3	-3.865125E-3	-5.481250E-4	-2.458725E-2	2.548325E-2
2.795200E-4	-4.446375E-3	-3.896125E-3	-5.502500E-4	-2.459738E-2	2.548688E-2
2.796800E-4	-4.566750E-3	-3.874437E-3	-6.923125E-4	-2.459100E-2	2.548138E-2
2.798400E-4	-4.542500E-3	-3.943250E-3	-5.992500E-4	-2.459038E-2	2.548550E-2
2.800000E-4	-4.569063E-3	-4.087500E-3	-4.815625E-4	-2.457888E-2	2.547387E-2
2.801600E-4	-4.577063E-3	-3.998313E-3	-5.787500E-4	-2.459113E-2	2.548912E-2
2.803200E-4	-4.435250E-3	-4.088813E-3	-3.464375E-4	-2.458463E-2	2.549625E-2
2.804800E-4	-4.637625E-3	-4.054000E-3	-5.836250E-4	-2.458075E-2	2.548100E-2
2.806400E-4	-4.664250E-3	-4.051875E-3	-6.123750E-4	-2.459137E-2	2.547725E-2
2.808000E-4	-4.696750E-3	-4.244250E-3	-4.525000E-4	-2.458587E-2	2.547637E-2
2.809600E-4	-4.732687E-3	-4.239375E-3	-4.933125E-4	-2.457775E-2	2.548075E-2
2.811200E-4	-4.790000E-3	-4.208687E-3	-5.813125E-4	-2.457463E-2	2.549025E-2
2.812800E-4	-4.827313E-3	-4.239687E-3	-5.876250E-4	-2.457300E-2	2.549550E-2
2.814400E-4	-4.821062E-3	-4.279188E-3	-5.418750E-4	-2.458462E-2	2.548463E-2
2.816000E-4	-4.945688E-3	-4.372812E-3	-5.728750E-4	-2.457137E-2	2.549763E-2
2.817600E-4	-4.985563E-3	-4.336188E-3	-6.493750E-4	-2.458600E-2	2.548237E-2
2.819200E-4	-4.938563E-3	-4.455875E-3	-4.826875E-4	-2.457862E-2	2.549487E-2
2.820800E-4	-5.022125E-3	-4.445375E-3	-5.767500E-4	-2.457925E-2	2.549612E-2
2.822400E-4	-5.077625E-3	-4.456687E-3	-6.209375E-4	-2.458063E-2	2.549450E-2
2.824000E-4	-5.007063E-3	-4.532312E-3	-4.747500E-4	-2.456788E-2	2.549300E-2
2.825600E-4	-5.054563E-3	-4.519562E-3	-5.350000E-4	-2.457038E-2	2.548875E-2
2.827200E-4	-5.108563E-3	-4.617688E-3	-4.908750E-4	-2.458163E-2	2.548513E-2
2.828800E-4	-5.146938E-3	-4.594125E-3	-5.528125E-4	-2.457500E-2	2.549438E-2
2.830400E-4	-5.198000E-3	-4.723125E-3	-4.748750E-4	-2.455963E-2	2.549813E-2
2.832000E-4	-5.318125E-3	-4.762000E-3	-5.561250E-4	-2.457025E-2	2.549038E-2
2.833600E-4	-5.340312E-3	-4.671875E-3	-6.684375E-4	-2.455838E-2	2.549150E-2
2.835200E-4	-5.281313E-3	-4.642000E-3	-6.393125E-4	-2.457550E-2	2.549763E-2
2.836800E-4	-5.411938E-3	-4.732000E-3	-6.799375E-4	-2.457300E-2	2.549588E-2
2.838400E-4	-5.350875E-3	-4.777875E-3	-5.730000E-4	-2.457188E-2	2.550187E-2
2.840000E-4	-5.424563E-3	-4.758187E-3	-6.663750E-4	-2.455850E-2	2.550438E-2
2.841600E-4	-5.337750E-3	-4.898563E-3	-4.391875E-4	-2.455525E-2	2.549550E-2
2.843200E-4	-5.482000E-3	-4.908687E-3	-5.733125E-4	-2.456950E-2	2.551200E-2
2.844800E-4	-5.505875E-3	-4.951375E-3	-5.545000E-4	-2.457088E-2	2.549150E-2
2.846400E-4	-5.482500E-3	-4.925688E-3	-5.568125E-4	-2.457812E-2	2.549225E-2
2.848000E-4	-5.566438E-3	-5.042938E-3	-5.235000E-4	-2.455913E-2	2.549850E-2
2.849600E-4	-5.469188E-3	-5.048312E-3	-4.208750E-4	-2.455100E-2	2.550900E-2
2.851200E-4	-5.732750E-3	-5.104750E-3	-6.280000E-4	-2.456537E-2	2.550437E-2
2.852800E-4	-5.762125E-3	-5.010625E-3	-7.515000E-4	-2.455463E-2	2.549913E-2
2.854400E-4	-5.767125E-3	-5.166625E-3	-6.005000E-4	-2.455075E-2	2.550313E-2
2.856000E-4	-5.714375E-3	-5.120000E-3	-5.943750E-4	-2.455588E-2	2.550625E-2
2.857600E-4	-5.841875E-3	-5.104812E-3	-7.370625E-4	-2.456487E-2	2.549813E-2
2.859200E-4	-5.931187E-3	-5.278938E-3	-6.522500E-4	-2.455575E-2	2.551450E-2
2.860800E-4	-5.708375E-3	-5.253375E-3	-4.550000E-4	-2.455325E-2	2.550500E-2
2.862400E-4	-5.912375E-3	-5.359437E-3	-5.529375E-4	-2.456200E-2	2.550550E-2
2.864000E-4	-6.078250E-3	-5.334375E-3	-7.438750E-4	-2.454125E-2	2.551462E-2
2.865600E-4	-5.937250E-3	-5.320375E-3	-6.168750E-4	-2.454662E-2	2.549525E-2
2.867200E-4	-6.032562E-3	-5.469625E-3	-5.629375E-4	-2.454912E-2	2.551237E-2
2.868800E-4	-6.034813E-3	-5.427438E-3	-6.073750E-4	-2.454138E-2	2.551363E-2
2.870400E-4	-6.076062E-3	-5.537500E-3	-5.385625E-4	-2.454238E-2	2.550750E-2
2.872000E-4	-6.222625E-3	-5.448813E-3	-7.738125E-4	-2.453488E-2	2.551038E-2
2.873600E-4	-6.115125E-3	-5.499813E-3	-6.153125E-4	-2.453550E-2	2.551713E-2
2.875200E-4	-6.179062E-3	-5.604125E-3	-5.749375E-4	-2.453425E-2	2.551800E-2
2.876800E-4	-6.100250E-3	-5.614625E-3	-4.856250E-4	-2.454413E-2	2.551025E-2
2.878400E-4	-6.263625E-3	-5.722937E-3	-5.406875E-4	-2.453762E-2	2.550575E-2
2.880000E-4	-6.229438E-3	-5.740750E-3	-4.886875E-4	-2.453825E-2	2.552350E-2
2.881600E-4	-6.401563E-3	-5.741625E-3	-6.599375E-4	-2.453875E-2	2.550375E-2
2.883200E-4	-6.383375E-3	-5.788188E-3	-5.951875E-4	-2.452987E-2	2.551388E-2
2.884800E-4	-6.422250E-3	-5.898125E-3	-5.241250E-4	-2.453488E-2	2.550350E-2
2.886400E-4	-6.471938E-3	-5.785750E-3	-6.861875E-4	-2.454412E-2	2.551325E-2
2.888000E-4	-6.551062E-3	-5.761563E-3	-7.895000E-4	-2.454425E-2	2.551237E-2
2.889600E-4	-6.537625E-3	-5.862188E-3	-6.754375E-4	-2.452000E-2	2.551888E-2
2.891200E-4	-6.616375E-3	-5.937375E-3	-6.790000E-4	-2.453875E-2	2.551525E-2
2.892800E-4	-6.605875E-3	-5.932938E-3	-6.729375E-4	-2.453188E-2	2.551337E-2
2.894400E-4	-6.685812E-3	-6.007813E-3	-6.780000E-4	-2.452050E-2	2.550538E-2
2.896000E-4	-6.675875E-3	-6.067375E-3	-6.085000E-4	-2.453538E-2	2.551700E-2
2.897600E-4	-6.769250E-3	-6.101625E-3	-6.676250E-4	-2.452613E-2	2.551950E-2
2.899200E-4	-6.788125E-3	-6.036188E-3	-7.519375E-4	-2.452375E-2	2.550700E-2
2.900800E-4	-6.850187E-3	-6.100000E-3	-7.501875E-4	-2.452888E-2	2.552700E-2
2.902400E-4	-6.828500E-3	-6.117250E-3	-7.112500E-4	-2.453638E-2	2.552238E-2
2.904000E-4	-6.869125E-3	-6.312688E-3	-5.564375E-4	-2.452063E-2	2.551737E-2
2.905600E-4	-6.867938E-3	-6.288313E-3	-5.796250E-4	-2.452575E-2	2.551950E-2
2.907200E-4	-6.932750E-3	-6.218063E-3	-7.146875E-4	-2.453500E-2	2.551863E-2
2.908800E-4	-6.948688E-3	-6.309500E-3	-6.391875E-4	-2.452200E-2	2.551312E-2
2.910400E-4	-7.034937E-3	-6.329937E-3	-7.050000E-4	-2.452550E-2	2.551538E-2
2.912000E-4	-7.151438E-3	-6.468813E-3	-6.826250E-4	-2.453187E-2	2.550412E-2
2.913600E-4	-7.208375E-3	-6.431563E-3	-7.768125E-4	-2.452512E-2	2.551738E-2
2.915200E-4	-7.208375E-3	-6.567188E-3	-6.411875E-4	-2.453000E-2	2.552000E-2
2.916800E-4	-7.195875E-3	-6.376000E-3	-8.198750E-4	-2.452713E-2	2.551325E-2
2.918400E-4	-7.209938E-3	-6.615500E-3	-5.944375E-4	-2.451450E-2	2.552313E-2
2.920000E-4	-7.266875E-3	-6.598375E-3	-6.685000E-4	-2.452487E-2	2.552600E-2
2.921600E-4	-7.354812E-3	-6.660688E-3	-6.941250E-4	-2.451625E-2	2.551525E-2
2.923200E-4	-7.256625E-3	-6.675125E-3	-5.815000E-4	-2.451638E-2	2.552013E-2
2.924800E-4	-7.309313E-3	-6.586313E-3	-7.230000E-4	-2.451875E-2	2.553013E-2
2.926400E-4	-7.485000E-3	-6.789313E-3	-6.956875E-4	-2.450637E-2	2.551575E-2
2.928000E-4	-7.447250E-3	-6.671187E-3	-7.760625E-4	-2.451700E-2	2.553300E-2
2.929600E-4	-7.519813E-3	-6.749000E-3	-7.708125E-4	-2.451513E-2	2.552675E-2
2.931200E-4	-7.479937E-3	-6.870313E-3	-6.096250E-4	-2.452150E-2	2.551737E-2
2.932800E-4	-7.514562E-3	-6.909938E-3	-6.046250E-4	-2.451475E-2	2.551800E-2
2.934400E-4	-7.657250E-3	-6.913312E-3	-7.439375E-4	-2.452388E-2	2.552550E-2
2.936000E-4	-7.618188E-3	-6.989688E-3	-6.285000E-4	-2.451875E-2	2.551887E-2
2.937600E-4	-7.722125E-3	-7.065875E-3	-6.562500E-4	-2.451800E-2	2.552125E-2
2.939200E-4	-7.699500E-3	-7.081000E-3	-6.185000E-4	-2.453063E-2	2.552238E-2
2.940800E-4	-7.774125E-3	-6.991375E-3	-7.827500E-4	-2.450362E-2	2.552775E-2
2.942400E-4	-7.743062E-3	-7.189875E-3	-5.531875E-4	-2.451650E-2	2.553037E-2
2.944000E-4	-7.836813E-3	-7.034500E-3	-8.023125E-4	-2.450038E-2	2.553338E-2
2.945600E-4	-7.896688E-3	-7.161688E-3	-7.350000E-4	-2.450712E-2	2.551975E-2
2.947200E-4	-7.962250E-3	-7.265000E-3	-6.972500E-4	-2.451813E-2	2.554100E-2
2.948800E-4	-8.020500E-3	-7.247875E-3	-7.726250E-4	-2.451700E-2	2.553025E-2
2.950400E-4	-7.963875E-3	-7.318188E-3	-6.456875E-4	-2.451387E-2	2.553313E-2
2.952000E-4	-8.118688E-3	-7.363500E-3	-7.551875E-4	-2.451163E-2	2.553338E-2
2.953600E-4	-8.114562E-3	-7.354313E-3	-7.602500E-4	-2.451962E-2	2.554050E-2
2.955200E-4	-8.210938E-3	-7.426625E-3	-7.843125E-4	-2.450425E-2	2.552862E-2
2.956800E-4	-8.258000E-3	-7.514625E-3	-7.433750E-4	-2.450100E-2	2.552325E-2
2.958400E-4	-8.231875E-3	-7.475375E-3	-7.565000E-4	-2.448225E-2	2.554175E-2
2.960000E-4	-8.354625E-3	-7.524937E-3	-8.296875E-4	-2.449925E-2	2.553400E-2
2.961600E-4	-8.240250E-3	-7.608625E-3	-6.316250E-4	-2.449825E-2	2.554063E-2
2.963200E-4	-8.337750E-3	-7.557938E-3	-7.798125E-4	-2.449262E-2	2.553425E-2
2.964800E-4	-8.318188E-3	-7.670000E-3	-6.481875E-4	-2.450487E-2	2.553125E-2
2.966400E-4	-8.425813E-3	-7.583625E-3	-8.421875E-4	-2.450000E-2	2.554188E-2
2.968000E-4	-8.477563E-3	-7.714938E-3	-7.626250E-4	-2.449738E-2	2.554162E-2
2.969600E-4	-8.501438E-3	-7.783125E-3	-7.183125E-4	-2.449000E-2	2.553100E-2
2.971200E-4	-8.569938E-3	-7.746375E-3	-8.235625E-4	-2.450237E-2	2.554250E-2
2.972800E-4	-8.667688E-3	-7.913687E-3	-7.540000E-4	-2.449875E-2	2.553050E-2
2.974400E-4	-8.605687E-3	-7.845000E-3	-7.606875E-4	-2.450138E-2	2.553350E-2
2.976000E-4	-8.689500E-3	-7.847875E-3	-8.416250E-4	-2.449175E-2	2.554225E-2
2.977600E-4	-8.798125E-3	-7.985937E-3	-8.121875E-4	-2.449987E-2	2.553013E-2
2.979200E-4	-8.748813E-3	-7.956625E-3	-7.921875E-4	-2.449700E-2	2.552688E-2
2.980800E-4	-8.646750E-3	-7.925375E-3	-7.213750E-4	-2.449513E-2	2.553588E-2
2.982400E-4	-8.854687E-3	-8.137937E-3	-7.167500E-4	-2.448338E-2	2.553400E-2
2.984000E-4	-8.921125E-3	-7.848938E-3	-1.072188E-3	-2.449975E-2	2.553475E-2
2.985600E-4	-8.863938E-3	-8.082187E-3	-7.817500E-4	-2.448138E-2	2.553338E-2
2.987200E-4	-8.972562E-3	-8.171688E-3	-8.008750E-4	-2.449975E-2	2.553062E-2
2.988800E-4	-8.936063E-3	-8.236875E-3	-6.991875E-4	-2.449138E-2	2.553500E-2
2.990400E-4	-9.037750E-3	-8.341063E-3	-6.966875E-4	-2.449075E-2	2.553262E-2
2.992000E-4	-9.097125E-3	-8.259375E-3	-8.377500E-4	-2.448750E-2	2.554000E-2
2.993600E-4	-9.010812E-3	-8.388438E-3	-6.223750E-4	-2.449112E-2	2.552338E-2
2.995200E-4	-9.163500E-3	-8.417250E-3	-7.462500E-4	-2.448787E-2	2.552338E-2
2.996800E-4	-9.219375E-3	-8.504750E-3	-7.146250E-4	-2.449425E-2	2.553237E-2
2.998400E-4	-9.260125E-3	-8.506813E-3	-7.533125E-4	-2.448862E-2	2.552975E-2
3.000000E-4	-9.307750E-3	-8.396125E-3	-9.116250E-4	-2.448325E-2	2.554050E-2
3.001600E-4	-9.241125E-3	-8.512437E-3	-7.286875E-4	-2.449475E-2	2.552150E-2
3.003200E-4	-9.438688E-3	-8.638063E-3	-8.006250E-4	-2.449250E-2	2.553488E-2
3.004800E-4	-9.336000E-3	-8.567313E-3	-7.686875E-4	-2.449600E-2	2.552950E-2
3.006400E-4	-9.401438E-3	-8.623437E-3	-7.780000E-4	-2.448663E-2	2.552100E-2
3.008000E-4	-9.427812E-3	-8.677375E-3	-7.504375E-4	-2.448862E-2	2.552975E-2
3.009600E-4	-9.526187E-3	-8.816688E-3	-7.095000E-4	-2.448575E-2	2.552937E-2
3.011200E-4	-9.539750E-3	-8.716625E-3	-8.231250E-4	-2.448475E-2	2.553513E-2
3.012800E-4	-9.576063E-3	-8.720312E-3	-8.557500E-4	-2.449150E-2	2.553725E-2
3.014400E-4	-9.545875E-3	-8.848438E-3	-6.974375E-4	-2.448300E-2	2.553300E-2
3.016000E-4	-9.709188E-3	-8.811187E-3	-8.980000E-4	-2.448625E-2	2.552512E-2
3.017600E-4	-9.708687E-3	-8.862438E-3	-8.462500E-4	-2.448313E-2	2.553313E-2
3.019200E-4	-9.814938E-3	-8.931688E-3	-8.832500E-4	-2.448712E-2	2.554338E-2
3.020800E-4	-9.816688E-3	-8.997500E-3	-8.191875E-4	-2.448575E-2	2.554387E-2
3.022400E-4	-9.785188E-3	-9.020062E-3	-7.651250E-4	-2.447863E-2	2.553312E-2
3.024000E-4	-9.885250E-3	-9.097875E-3	-7.873750E-4	-2.448275E-2	2.553612E-2
3.025600E-4	-9.911500E-3	-8.973625E-3	-9.378750E-4	-2.448350E-2	2.553588E-2
3.027200E-4	-1.003213E-2	-9.203875E-3	-8.282500E-4	-2.448212E-2	2.552738E-2
3.028800E-4	-1.001881E-2	-9.175437E-3	-8.433750E-4	-2.446438E-2	2.554225E-2
3.030400E-4	-1.005275E-2	-9.212875E-3	-8.398750E-4	-2.448425E-2	2.554100E-2
3.032000E-4	-1.003338E-2	-9.373188E-3	-6.601875E-4	-2.447475E-2	2.554400E-2
3.033600E-4	-1.003506E-2	-9.357938E-3	-6.771250E-4	-2.448937E-2	2.554300E-2
3.035200E-4	-1.014244E-2	-9.361750E-3	-7.806875E-4	-2.447325E-2	2.553262E-2
3.036800E-4	-1.012581E-2	-9.379500E-3	-7.463125E-4	-2.448775E-2	2.554100E-2
3.038400E-4	-1.029619E-2	-9.490938E-3	-8.052500E-4	-2.449012E-2	2.553500E-2
3.040000E-4	-1.013869E-2	-9.613375E-3	-5.253125E-4	-2.447213E-2	2.553488E-2
3.041600E-4	-1.026738E-2	-9.485125E-3	-7.822500E-4	-2.448100E-2	2.553200E-2
3.043200E-4	-1.034306E-2	-9.584562E-3	-7.585000E-4	-2.447400E-2	2.554737E-2
3.044800E-4	-1.042263E-2	-9.545187E-3	-8.774375E-4	-2.447375E-2	2.553612E-2
3.046400E-4	-1.034394E-2	-9.567375E-3	-7.765625E-4	-2.448037E-2	2.553263E-2
3.048000E-4	-1.046544E-2	-9.670250E-3	-7.951875E-4	-2.447525E-2	2.553113E-2
3.049600E-4	-1.054175E-2	-9.756250E-3	-7.855000E-4	-2.448237E-2	2.552700E-2
3.051200E-4	-1.059088E-2	-9.855875E-3	-7.350000E-4	-2.447725E-2	2.554450E-2
3.052800E-4	-1.061869E-2	-9.776875E-3	-8.418125E-4	-2.447637E-2	2.553525E-2
3.054400E-4	-1.058838E-2	-9.854875E-3	-7.335000E-4	-2.447062E-2	2.554188E-2
3.056000E-4	-1.065438E-2	-9.724125E-3	-9.302500E-4	-2.447862E-2	2.553325E-2
3.057600E-4	-1.068737E-2	-9.844750E-3	-8.426250E-4	-2.446787E-2	2.552300E-2
3.059200E-4	-1.081850E-2	-9.928938E-3	-8.895625E-4	-2.447250E-2	2.554900E-2
3.060800E-4	-1.080087E-2	-9.979437E-3	-8.214375E-4	-2.446813E-2	2.554125E-2
3.062400E-4	-1.085025E-2	-1.002706E-2	-8.231875E-4	-2.447875E-2	2.554087E-2
3.064000E-4	-1.076581E-2	-1.009637E-2	-6.694375E-4	-2.447925E-2	2.554838E-2
3.065600E-4	-1.080287E-2	-1.011331E-2	-6.895625E-4	-2.446750E-2	2.552638E-2
3.067200E-4	-1.087981E-2	-9.993875E-3	-8.859375E-4	-2.446450E-2	2.552950E-2
3.068800E-4	-1.091356E-2	-1.021981E-2	-6.937500E-4	-2.447925E-2	2.554063E-2
3.070400E-4	-1.096469E-2	-1.019275E-2	-7.719375E-4	-2.446125E-2	2.554425E-2
3.072000E-4	-1.104388E-2	-1.015025E-2	-8.936250E-4	-2.448625E-2	2.553800E-2
3.073600E-4	-1.120175E-2	-1.033794E-2	-8.638125E-4	-2.446838E-2	2.553825E-2
3.075200E-4	-1.110169E-2	-1.036900E-2	-7.326875E-4	-2.446913E-2	2.554325E-2
3.076800E-4	-1.113581E-2	-1.043200E-2	-7.038125E-4	-2.445513E-2	2.554038E-2
3.078400E-4	-1.119037E-2	-1.029425E-2	-8.961250E-4	-2.446600E-2	2.553738E-2
3.080000E-4	-1.124025E-2	-1.050981E-2	-7.304375E-4	-2.446763E-2	2.553650E-2
3.081600E-4	-1.123856E-2	-1.052306E-2	-7.155000E-4	-2.446600E-2	2.553838E-2
3.083200E-4	-1.130263E-2	-1.057000E-2	-7.326250E-4	-2.447312E-2	2.554050E-2
3.084800E-4	-1.124456E-2	-1.057088E-2	-6.736875E-4	-2.446388E-2	2.552613E-2
3.086400E-4	-1.132844E-2	-1.055075E-2	-7.776875E-4	-2.447037E-2	2.553688E-2
3.088000E-4	-1.149263E-2	-1.072794E-2	-7.646875E-4	-2.446225E-2	2.553925E-2
3.089600E-4	-1.147069E-2	-1.068256E-2	-7.881250E-4	-2.446250E-2	2.552813E-2
3.091200E-4	-1.145850E-2	-1.067794E-2	-7.805625E-4	-2.445688E-2	2.552763E-2
3.092800E-4	-1.146894E-2	-1.074081E-2	-7.281250E-4	-2.446275E-2	2.553338E-2
3.094400E-4	-1.151813E-2	-1.081681E-2	-7.013125E-4	-2.446025E-2	2.552463E-2
3.096000E-4	-1.158138E-2	-1.092731E-2	-6.540625E-4	-2.446412E-2	2.554688E-2
3.097600E-4	-1.161988E-2	-1.082244E-2	-7.974375E-4	-2.447300E-2	2.553725E-2
3.099200E-4	-1.174975E-2	-1.092719E-2	-8.225625E-4	-2.446238E-2	2.554000E-2
3.100800E-4	-1.162181E-2	-1.109031E-2	-5.315000E-4	-2.445713E-2	2.555738E-2
3.102400E-4	-1.186831E-2	-1.093819E-2	-9.301250E-4	-2.447550E-2	2.555588E-2
3.104000E-4	-1.178156E-2	-1.109719E-2	-6.843750E-4	-2.446525E-2	2.553588E-2
3.105600E-4	-1.179444E-2	-1.110969E-2	-6.847500E-4	-2.445675E-2	2.553712E-2
3.107200E-4	-1.187331E-2	-1.121625E-2	-6.570625E-4	-2.446525E-2	2.553463E-2
3.108800E-4	-1.194456E-2	-1.113938E-2	-8.051875E-4	-2.446200E-2	2.555475E-2
3.110400E-4	-1.199431E-2	-1.115513E-2	-8.391875E-4	-2.444863E-2	2.552688E-2
3.112000E-4	-1.202906E-2	-1.121794E-2	-8.111250E-4	-2.444850E-2	2.553775E-2
3.113600E-4	-1.202131E-2	-1.121650E-2	-8.048125E-4	-2.444963E-2	2.554413E-2
3.115200E-4	-1.207206E-2	-1.135225E-2	-7.198125E-4	-2.446575E-2	2.554400E-2
3.116800E-4	-1.207850E-2	-1.129250E-2	-7.860000E-4	-2.445212E-2	2.553787E-2
3.118400E-4	-1.215138E-2	-1.136719E-2	-7.841875E-4	-2.445875E-2	2.553400E-2
3.120000E-4	-1.217869E-2	-1.137312E-2	-8.055625E-4	-2.444075E-2	2.553862E-2
3.121600E-4	-1.222813E-2	-1.137456E-2	-8.535625E-4	-2.444700E-2	2.553688E-2
3.123200E-4	-1.226300E-2	-1.151419E-2	-7.488125E-4	-2.446438E-2	2.553625E-2
3.124800E-4	-1.220431E-2	-1.152100E-2	-6.833125E-4	-2.444963E-2	2.554263E-2
3.126400E-4	-1.233675E-2	-1.153988E-2	-7.968750E-4	-2.446687E-2	2.554637E-2
3.128000E-4	-1.244144E-2	-1.162656E-2	-8.148750E-4	-2.444650E-2	2.554550E-2
3.129600E-4	-1.247506E-2	-1.175744E-2	-7.176250E-4	-2.444913E-2	2.554350E-2
3.131200E-4	-1.233919E-2	-1.154294E-2	-7.962500E-4	-2.446312E-2	2.553537E-2
3.132800E-4	-1.252688E-2	-1.164588E-2	-8.810000E-4	-2.445375E-2	2.553925E-2
3.134400E-4	-1.247850E-2	-1.171631E-2	-7.621875E-4	-2.445112E-2	2.554350E-2
3.136000E-4	-1.258788E-2	-1.176319E-2	-8.246875E-4	-2.445362E-2	2.555100E-2
3.137600E-4	-1.264225E-2	-1.193981E-2	-7.024375E-4	-2.445625E-2	2.553725E-2
3.139200E-4	-1.257294E-2	-1.178219E-2	-7.907500E-4	-2.444600E-2	2.555500E-2
3.140800E-4	-1.268312E-2	-1.191269E-2	-7.704375E-4	-2.445463E-2	2.553812E-2
3.142400E-4	-1.268262E-2	-1.192013E-2	-7.625000E-4	-2.445163E-2	2.553825E-2
3.144000E-4	-1.278131E-2	-1.194219E-2	-8.391250E-4	-2.444787E-2	2.555675E-2
3.145600E-4	-1.266269E-2	-1.199681E-2	-6.658750E-4	-2.444412E-2	2.554287E-2
3.147200E-4	-1.273319E-2	-1.202512E-2	-7.080625E-4	-2.445850E-2	2.554050E-2
3.148800E-4	-1.273175E-2	-1.206425E-2	-6.675000E-4	-2.445513E-2	2.554288E-2
3.150400E-4	-1.280856E-2	-1.194137E-2	-8.671875E-4	-2.446500E-2	2.555012E-2
3.152000E-4	-1.283713E-2	-1.210544E-2	-7.316875E-4	-2.445025E-2	2.554325E-2
3.153600E-4	-1.290262E-2	-1.195981E-2	-9.428125E-4	-2.444363E-2	2.554537E-2
3.155200E-4	-1.296281E-2	-1.211619E-2	-8.466250E-4	-2.445113E-2	2.554662E-2
3.156800E-4	-1.299100E-2	-1.225775E-2	-7.332500E-4	-2.445513E-2	2.554312E-2
3.158400E-4	-1.299388E-2	-1.218081E-2	-8.130625E-4	-2.445075E-2	2.553788E-2
3.160000E-4	-1.306994E-2	-1.209525E-2	-9.746875E-4	-2.443763E-2	2.554925E-2
3.161600E-4	-1.303787E-2	-1.227050E-2	-7.673750E-4	-2.443413E-2	2.555038E-2
3.163200E-4	-1.314275E-2	-1.243781E-2	-7.049375E-4	-2.444187E-2	2.554275E-2
3.164800E-4	-1.318787E-2	-1.234025E-2	-8.476250E-4	-2.444075E-2	2.554425E-2
3.166400E-4	-1.314050E-2	-1.231556E-2	-8.249375E-4	-2.445100E-2	2.555163E-2
3.168000E-4	-1.338575E-2	-1.245588E-2	-9.298750E-4	-2.444813E-2	2.554688E-2
3.169600E-4	-1.325019E-2	-1.256638E-2	-6.838125E-4	-2.443387E-2	2.554137E-2
3.171200E-4	-1.322737E-2	-1.252156E-2	-7.058125E-4	-2.443500E-2	2.554950E-2
3.172800E-4	-1.333119E-2	-1.260900E-2	-7.221875E-4	-2.444450E-2	2.554638E-2
3.174400E-4	-1.326912E-2	-1.258325E-2	-6.858750E-4	-2.444088E-2	2.555200E-2
3.176000E-4	-1.342944E-2	-1.262556E-2	-8.038750E-4	-2.445450E-2	2.554375E-2
3.177600E-4	-1.338269E-2	-1.256925E-2	-8.134375E-4	-2.444088E-2	2.554750E-2
3.179200E-4	-1.343131E-2	-1.272906E-2	-7.022500E-4	-2.443587E-2	2.554450E-2
3.180800E-4	-1.341331E-2	-1.268619E-2	-7.271250E-4	-2.444050E-2	2.554913E-2
3.182400E-4	-1.344531E-2	-1.274656E-2	-6.987500E-4	-2.443025E-2	2.556125E-2
3.184000E-4	-1.353462E-2	-1.273794E-2	-7.966875E-4	-2.444475E-2	2.555463E-2
3.185600E-4	-1.355631E-2	-1.272275E-2	-8.335625E-4	-2.443088E-2	2.554163E-2
3.187200E-4	-1.360788E-2	-1.284219E-2	-7.656875E-4	-2.444250E-2	2.555300E-2
3.188800E-4	-1.369400E-2	-1.286856E-2	-8.254375E-4	-2.444212E-2	2.554625E-2
3.190400E-4	-1.369706E-2	-1.293175E-2	-7.653125E-4	-2.442612E-2	2.554612E-2
3.192000E-4	-1.369313E-2	-1.294519E-2	-7.479375E-4	-2.442900E-2	2.554400E-2
3.193600E-4	-1.376794E-2	-1.297244E-2	-7.955000E-4	-2.444113E-2	2.555038E-2
3.195200E-4	-1.378913E-2	-1.295006E-2	-8.390625E-4	-2.443363E-2	2.553738E-2
[truncated: 502 more rows]
