# Supplementary material for: A simple retarding-potential time-of-flight mass spectrometer for electrospray propulsion diagnostics
Source: J Elect Propuls. 2023 Mar 31;2(1):13. doi: 10.1007/s44205-023-00045-y (PMC10066156; doi:10.1007/s44205-023-00045-y)
Supplement: Supplementary file 1 — Additional file 1. [file 44205_2023_45_MOESM1_ESM.zip › Data and MATLAB Code/RP ToF-MS Data/1350.csv]

Timestamp:	5:27:38.893 PM 9/26/2022
time (s)	tof signal 1 (V)	tof signal 2 (V)	tof1 - tof2 (V)	trigger xy1 (V)	trigger xy2 (V)
0.000000E+0	-1.538056E-2	-1.427981E-2	-1.100750E-3	-2.266650E-2	2.391763E-2
1.600000E-7	-1.537594E-2	-1.417344E-2	-1.202500E-3	-2.265875E-2	2.390900E-2
3.200000E-7	-1.539800E-2	-1.421194E-2	-1.186063E-3	-2.266600E-2	2.392613E-2
4.800000E-7	-1.525106E-2	-1.420969E-2	-1.041375E-3	-2.265825E-2	2.391275E-2
6.400000E-7	-1.536931E-2	-1.421963E-2	-1.149687E-3	-2.266913E-2	2.391888E-2
8.000000E-7	-1.523850E-2	-1.426056E-2	-9.779375E-4	-2.267450E-2	2.390825E-2
9.600000E-7	-1.534288E-2	-1.413481E-2	-1.208063E-3	-2.265213E-2	2.391675E-2
1.120000E-6	-1.528569E-2	-1.417925E-2	-1.106437E-3	-2.265013E-2	2.391962E-2
1.280000E-6	-1.528244E-2	-1.432644E-2	-9.560000E-4	-2.266175E-2	2.391638E-2
1.440000E-6	-1.545338E-2	-1.422856E-2	-1.224813E-3	-2.266138E-2	2.391250E-2
1.600000E-6	-1.536013E-2	-1.421831E-2	-1.141813E-3	-2.266600E-2	2.390137E-2
1.760000E-6	-1.530912E-2	-1.411637E-2	-1.192750E-3	-2.265950E-2	2.390375E-2
1.920000E-6	-1.517869E-2	-1.422288E-2	-9.558125E-4	-2.265262E-2	2.391137E-2
2.080000E-6	-1.534956E-2	-1.415619E-2	-1.193375E-3	-2.265637E-2	2.391488E-2
2.240000E-6	-1.535781E-2	-1.418031E-2	-1.177500E-3	-2.265200E-2	2.389737E-2
2.400000E-6	-1.528012E-2	-1.432200E-2	-9.581250E-4	-2.264775E-2	2.392162E-2
2.560000E-6	-1.531144E-2	-1.422262E-2	-1.088813E-3	-2.265737E-2	2.391638E-2
2.720000E-6	-1.527737E-2	-1.420912E-2	-1.068250E-3	-2.265263E-2	2.391313E-2
2.880000E-6	-1.535069E-2	-1.425381E-2	-1.096875E-3	-2.264300E-2	2.390588E-2
3.040000E-6	-1.534738E-2	-1.424194E-2	-1.105438E-3	-2.265925E-2	2.390575E-2
3.200000E-6	-1.534237E-2	-1.417856E-2	-1.163812E-3	-2.265425E-2	2.390950E-2
3.360000E-6	-1.528587E-2	-1.416294E-2	-1.122937E-3	-2.266200E-2	2.390863E-2
3.520000E-6	-1.535106E-2	-1.419637E-2	-1.154688E-3	-2.265350E-2	2.391037E-2
3.680000E-6	-1.530006E-2	-1.431088E-2	-9.891875E-4	-2.265113E-2	2.391325E-2
3.840000E-6	-1.538038E-2	-1.414887E-2	-1.231500E-3	-2.264987E-2	2.391237E-2
4.000000E-6	-1.534150E-2	-1.430137E-2	-1.040125E-3	-2.265413E-2	2.390075E-2
4.160000E-6	-1.535506E-2	-1.424531E-2	-1.109750E-3	-2.266000E-2	2.391225E-2
4.320000E-6	-1.532950E-2	-1.422550E-2	-1.104000E-3	-2.263512E-2	2.391125E-2
4.480000E-6	-1.544762E-2	-1.427544E-2	-1.172187E-3	-2.265400E-2	2.390700E-2
4.640000E-6	-1.547413E-2	-1.416419E-2	-1.309938E-3	-2.265425E-2	2.390400E-2
4.800000E-6	-1.529575E-2	-1.423531E-2	-1.060438E-3	-2.265575E-2	2.391863E-2
4.960000E-6	-1.529519E-2	-1.419406E-2	-1.101125E-3	-2.264750E-2	2.390125E-2
5.120000E-6	-1.555087E-2	-1.427706E-2	-1.273812E-3	-2.264850E-2	2.390650E-2
5.280000E-6	-1.544694E-2	-1.423344E-2	-1.213500E-3	-2.265900E-2	2.390350E-2
5.440000E-6	-1.532100E-2	-1.431537E-2	-1.005625E-3	-2.265112E-2	2.391412E-2
5.600000E-6	-1.542356E-2	-1.429675E-2	-1.126813E-3	-2.265350E-2	2.392050E-2
5.760000E-6	-1.527350E-2	-1.421394E-2	-1.059563E-3	-2.265188E-2	2.390963E-2
5.920000E-6	-1.520588E-2	-1.427569E-2	-9.301875E-4	-2.264112E-2	2.390450E-2
6.080000E-6	-1.529869E-2	-1.432175E-2	-9.769375E-4	-2.265050E-2	2.391412E-2
6.240000E-6	-1.529788E-2	-1.420188E-2	-1.096000E-3	-2.266037E-2	2.391812E-2
6.400000E-6	-1.526387E-2	-1.423825E-2	-1.025625E-3	-2.264275E-2	2.391000E-2
6.560000E-6	-1.543006E-2	-1.421587E-2	-1.214187E-3	-2.266987E-2	2.391625E-2
6.720000E-6	-1.533131E-2	-1.427206E-2	-1.059250E-3	-2.265325E-2	2.391025E-2
6.880000E-6	-1.544806E-2	-1.423756E-2	-1.210500E-3	-2.265113E-2	2.391550E-2
7.040000E-6	-1.524069E-2	-1.426663E-2	-9.740625E-4	-2.263462E-2	2.391712E-2
7.200000E-6	-1.530687E-2	-1.422731E-2	-1.079562E-3	-2.265737E-2	2.390350E-2
7.360000E-6	-1.527731E-2	-1.426131E-2	-1.016000E-3	-2.265325E-2	2.390975E-2
7.520000E-6	-1.540475E-2	-1.414444E-2	-1.260312E-3	-2.264950E-2	2.390488E-2
7.680000E-6	-1.530556E-2	-1.418900E-2	-1.116563E-3	-2.266087E-2	2.390200E-2
7.840000E-6	-1.541044E-2	-1.418781E-2	-1.222625E-3	-2.265637E-2	2.390600E-2
8.000000E-6	-1.542850E-2	-1.422888E-2	-1.199625E-3	-2.264987E-2	2.390137E-2
8.160000E-6	-1.546750E-2	-1.412387E-2	-1.343625E-3	-2.264863E-2	2.390238E-2
8.320000E-6	-1.533056E-2	-1.425250E-2	-1.078062E-3	-2.264350E-2	2.390562E-2
8.480000E-6	-1.541456E-2	-1.420056E-2	-1.214000E-3	-2.265262E-2	2.391412E-2
8.640000E-6	-1.537375E-2	-1.413981E-2	-1.233938E-3	-2.266038E-2	2.391137E-2
8.800000E-6	-1.530188E-2	-1.421506E-2	-1.086812E-3	-2.265713E-2	2.391525E-2
8.960000E-6	-1.526931E-2	-1.426338E-2	-1.005937E-3	-2.265038E-2	2.390413E-2
9.120000E-6	-1.528356E-2	-1.415244E-2	-1.131125E-3	-2.265863E-2	2.390888E-2
9.280000E-6	-1.529388E-2	-1.422787E-2	-1.066000E-3	-2.264013E-2	2.390625E-2
9.440000E-6	-1.533644E-2	-1.412381E-2	-1.212625E-3	-2.265038E-2	2.390775E-2
9.600000E-6	-1.539162E-2	-1.425181E-2	-1.139813E-3	-2.264688E-2	2.390850E-2
9.760000E-6	-1.536375E-2	-1.426863E-2	-1.095125E-3	-2.264625E-2	2.391125E-2
9.920000E-6	-1.526488E-2	-1.431194E-2	-9.529375E-4	-2.263575E-2	2.391025E-2
1.008000E-5	-1.529550E-2	-1.422850E-2	-1.067000E-3	-2.264575E-2	2.390063E-2
1.024000E-5	-1.537894E-2	-1.419819E-2	-1.180750E-3	-2.263237E-2	2.389988E-2
1.040000E-5	-1.520388E-2	-1.423856E-2	-9.653125E-4	-2.265088E-2	2.391350E-2
1.056000E-5	-1.528637E-2	-1.438494E-2	-9.014375E-4	-2.263800E-2	2.390550E-2
1.072000E-5	-1.538413E-2	-1.432075E-2	-1.063375E-3	-2.262963E-2	2.390000E-2
1.088000E-5	-1.535094E-2	-1.424069E-2	-1.110250E-3	-2.264825E-2	2.389825E-2
1.104000E-5	-1.537362E-2	-1.419525E-2	-1.178375E-3	-2.265325E-2	2.391325E-2
1.120000E-5	-1.540956E-2	-1.415788E-2	-1.251687E-3	-2.265088E-2	2.390575E-2
1.136000E-5	-1.523900E-2	-1.419481E-2	-1.044188E-3	-2.264612E-2	2.390350E-2
1.152000E-5	-1.542681E-2	-1.417612E-2	-1.250688E-3	-2.264275E-2	2.390250E-2
1.168000E-5	-1.530356E-2	-1.423037E-2	-1.073188E-3	-2.265450E-2	2.389738E-2
1.184000E-5	-1.537625E-2	-1.430363E-2	-1.072625E-3	-2.264688E-2	2.389775E-2
1.200000E-5	-1.528712E-2	-1.422944E-2	-1.057687E-3	-2.264575E-2	2.390912E-2
1.216000E-5	-1.526738E-2	-1.430294E-2	-9.644375E-4	-2.263350E-2	2.392175E-2
1.232000E-5	-1.533731E-2	-1.422938E-2	-1.107937E-3	-2.265200E-2	2.390162E-2
1.248000E-5	-1.537237E-2	-1.420244E-2	-1.169937E-3	-2.263900E-2	2.388838E-2
1.264000E-5	-1.544519E-2	-1.429288E-2	-1.152312E-3	-2.263288E-2	2.390200E-2
1.280000E-5	-1.543269E-2	-1.422700E-2	-1.205688E-3	-2.263238E-2	2.390613E-2
1.296000E-5	-1.539619E-2	-1.429669E-2	-1.099500E-3	-2.263213E-2	2.390512E-2
1.312000E-5	-1.538025E-2	-1.417962E-2	-1.200625E-3	-2.264413E-2	2.389250E-2
1.328000E-5	-1.538263E-2	-1.420719E-2	-1.175438E-3	-2.264312E-2	2.389725E-2
1.344000E-5	-1.528987E-2	-1.429244E-2	-9.974375E-4	-2.263737E-2	2.390175E-2
1.360000E-5	-1.539375E-2	-1.420113E-2	-1.192625E-3	-2.264275E-2	2.390837E-2
1.376000E-5	-1.531563E-2	-1.425256E-2	-1.063062E-3	-2.264488E-2	2.389325E-2
1.392000E-5	-1.537175E-2	-1.407344E-2	-1.298312E-3	-2.263988E-2	2.389900E-2
1.408000E-5	-1.534056E-2	-1.432350E-2	-1.017063E-3	-2.264425E-2	2.390688E-2
1.424000E-5	-1.532331E-2	-1.424438E-2	-1.078938E-3	-2.263050E-2	2.389500E-2
1.440000E-5	-1.532900E-2	-1.433500E-2	-9.940000E-4	-2.262550E-2	2.389825E-2
1.456000E-5	-1.538763E-2	-1.420500E-2	-1.182625E-3	-2.264875E-2	2.389925E-2
1.472000E-5	-1.526394E-2	-1.424219E-2	-1.021750E-3	-2.263975E-2	2.390437E-2
1.488000E-5	-1.530981E-2	-1.421856E-2	-1.091250E-3	-2.263587E-2	2.389487E-2
1.504000E-5	-1.534806E-2	-1.419131E-2	-1.156750E-3	-2.263600E-2	2.390963E-2
1.520000E-5	-1.531344E-2	-1.422419E-2	-1.089250E-3	-2.264787E-2	2.389913E-2
1.536000E-5	-1.531281E-2	-1.421494E-2	-1.097875E-3	-2.263875E-2	2.391000E-2
1.552000E-5	-1.525906E-2	-1.418063E-2	-1.078437E-3	-2.263187E-2	2.389225E-2
1.568000E-5	-1.534650E-2	-1.426450E-2	-1.082000E-3	-2.265637E-2	2.389575E-2
1.584000E-5	-1.532938E-2	-1.422350E-2	-1.105875E-3	-2.262112E-2	2.390300E-2
1.600000E-5	-1.539981E-2	-1.431169E-2	-1.088125E-3	-2.263788E-2	2.389337E-2
1.616000E-5	-1.537625E-2	-1.414525E-2	-1.231000E-3	-2.264525E-2	2.388425E-2
1.632000E-5	-1.540919E-2	-1.418213E-2	-1.227062E-3	-2.264900E-2	2.389413E-2
1.648000E-5	-1.542656E-2	-1.434969E-2	-1.076875E-3	-2.262700E-2	2.389463E-2
1.664000E-5	-1.542113E-2	-1.422294E-2	-1.198188E-3	-2.264513E-2	2.389813E-2
1.680000E-5	-1.533181E-2	-1.429469E-2	-1.037125E-3	-2.263275E-2	2.389812E-2
1.696000E-5	-1.534344E-2	-1.426681E-2	-1.076625E-3	-2.263750E-2	2.389988E-2
1.712000E-5	-1.541812E-2	-1.416644E-2	-1.251687E-3	-2.263575E-2	2.389375E-2
1.728000E-5	-1.529238E-2	-1.427031E-2	-1.022062E-3	-2.263375E-2	2.388913E-2
1.744000E-5	-1.531463E-2	-1.421769E-2	-1.096938E-3	-2.263875E-2	2.389625E-2
1.760000E-5	-1.532375E-2	-1.421225E-2	-1.111500E-3	-2.264163E-2	2.389587E-2
1.776000E-5	-1.526144E-2	-1.417688E-2	-1.084563E-3	-2.262500E-2	2.390212E-2
1.792000E-5	-1.534688E-2	-1.413856E-2	-1.208313E-3	-2.265025E-2	2.388675E-2
1.808000E-5	-1.526294E-2	-1.427956E-2	-9.833750E-4	-2.263200E-2	2.389938E-2
1.824000E-5	-1.536206E-2	-1.431056E-2	-1.051500E-3	-2.263875E-2	2.389500E-2
1.840000E-5	-1.532331E-2	-1.422394E-2	-1.099375E-3	-2.263200E-2	2.389850E-2
1.856000E-5	-1.536844E-2	-1.421994E-2	-1.148500E-3	-2.263125E-2	2.390250E-2
1.872000E-5	-1.538337E-2	-1.426594E-2	-1.117438E-3	-2.262862E-2	2.389613E-2
1.888000E-5	-1.536738E-2	-1.419544E-2	-1.171938E-3	-2.263488E-2	2.388837E-2
1.904000E-5	-1.524369E-2	-1.414406E-2	-1.099625E-3	-2.264438E-2	2.388712E-2
1.920000E-5	-1.533781E-2	-1.409356E-2	-1.244250E-3	-2.377438E-2	2.594262E-2
1.936000E-5	-1.693156E-2	-1.715950E-2	2.279375E-4	-2.474750E-2	2.595188E-2
1.952000E-5	-1.826631E-2	-1.632875E-2	-1.937563E-3	-2.476562E-2	2.594837E-2
1.968000E-5	-1.664437E-2	-1.494013E-2	-1.704250E-3	-2.476438E-2	2.592887E-2
1.984000E-5	-1.591681E-2	-1.470450E-2	-1.212313E-3	-2.478463E-2	2.591838E-2
2.000000E-5	-1.545338E-2	-1.424656E-2	-1.206813E-3	-2.478838E-2	2.589425E-2
2.016000E-5	-1.534375E-2	-1.428625E-2	-1.057500E-3	-2.479738E-2	2.587400E-2
2.032000E-5	-1.523188E-2	-1.414281E-2	-1.089062E-3	-2.480125E-2	2.588075E-2
2.048000E-5	-1.521750E-2	-1.410469E-2	-1.112813E-3	-2.479725E-2	2.588038E-2
2.064000E-5	-1.521488E-2	-1.417913E-2	-1.035750E-3	-2.480938E-2	2.587125E-2
2.080000E-5	-1.533763E-2	-1.397519E-2	-1.362437E-3	-2.482313E-2	2.584788E-2
2.096000E-5	-1.517244E-2	-1.413331E-2	-1.039125E-3	-2.482000E-2	2.585100E-2
2.112000E-5	-1.520700E-2	-1.415494E-2	-1.052063E-3	-2.482300E-2	2.583987E-2
2.128000E-5	-1.522150E-2	-1.412262E-2	-1.098875E-3	-2.482150E-2	2.583263E-2
2.144000E-5	-1.527769E-2	-1.414788E-2	-1.129812E-3	-2.484138E-2	2.582113E-2
2.160000E-5	-1.519663E-2	-1.417125E-2	-1.025375E-3	-2.482912E-2	2.581375E-2
2.176000E-5	-1.536737E-2	-1.412106E-2	-1.246313E-3	-2.485912E-2	2.579900E-2
2.192000E-5	-1.516137E-2	-1.410513E-2	-1.056250E-3	-2.486488E-2	2.579575E-2
2.208000E-5	-1.530144E-2	-1.411075E-2	-1.190688E-3	-2.486625E-2	2.578087E-2
2.224000E-5	-1.519338E-2	-1.408969E-2	-1.103687E-3	-2.488088E-2	2.577200E-2
2.240000E-5	-1.519513E-2	-1.397312E-2	-1.222000E-3	-2.487388E-2	2.577225E-2
2.256000E-5	-1.517850E-2	-1.417206E-2	-1.006437E-3	-2.489587E-2	2.576900E-2
2.272000E-5	-1.514950E-2	-1.408575E-2	-1.063750E-3	-2.489312E-2	2.575900E-2
2.288000E-5	-1.529031E-2	-1.404963E-2	-1.240688E-3	-2.490113E-2	2.576050E-2
2.304000E-5	-1.518631E-2	-1.405381E-2	-1.132500E-3	-2.489675E-2	2.574925E-2
2.320000E-5	-1.514469E-2	-1.405412E-2	-1.090563E-3	-2.491125E-2	2.572550E-2
2.336000E-5	-1.518394E-2	-1.408231E-2	-1.101625E-3	-2.491062E-2	2.572850E-2
2.352000E-5	-1.510862E-2	-1.396938E-2	-1.139250E-3	-2.491825E-2	2.571112E-2
2.368000E-5	-1.522781E-2	-1.392125E-2	-1.306563E-3	-2.493988E-2	2.570725E-2
2.384000E-5	-1.511144E-2	-1.407756E-2	-1.033875E-3	-2.493588E-2	2.570725E-2
2.400000E-5	-1.526744E-2	-1.413988E-2	-1.127563E-3	-2.493987E-2	2.570125E-2
2.416000E-5	-1.525431E-2	-1.397731E-2	-1.277000E-3	-2.496175E-2	2.570413E-2
2.432000E-5	-1.521681E-2	-1.403463E-2	-1.182188E-3	-2.494525E-2	2.570000E-2
2.448000E-5	-1.509300E-2	-1.390306E-2	-1.189937E-3	-2.495887E-2	2.568363E-2
2.464000E-5	-1.514706E-2	-1.404038E-2	-1.106687E-3	-2.495725E-2	2.567012E-2
2.480000E-5	-1.498513E-2	-1.395094E-2	-1.034188E-3	-2.496125E-2	2.567000E-2
2.496000E-5	-1.505537E-2	-1.410387E-2	-9.515000E-4	-2.497100E-2	2.566775E-2
2.512000E-5	-1.510787E-2	-1.408006E-2	-1.027812E-3	-2.496900E-2	2.565675E-2
2.528000E-5	-1.518144E-2	-1.404400E-2	-1.137437E-3	-2.495650E-2	2.564600E-2
2.544000E-5	-1.518256E-2	-1.405269E-2	-1.129875E-3	-2.497538E-2	2.564625E-2
2.560000E-5	-1.508087E-2	-1.396700E-2	-1.113875E-3	-2.495787E-2	2.565075E-2
2.576000E-5	-1.515281E-2	-1.398013E-2	-1.172688E-3	-2.498425E-2	2.562725E-2
2.592000E-5	-1.508037E-2	-1.405400E-2	-1.026375E-3	-2.498525E-2	2.564138E-2
2.608000E-5	-1.514800E-2	-1.402037E-2	-1.127625E-3	-2.498587E-2	2.562137E-2
2.624000E-5	-1.505044E-2	-1.411844E-2	-9.320000E-4	-2.498812E-2	2.562550E-2
2.640000E-5	-1.517987E-2	-1.408056E-2	-1.099312E-3	-2.501050E-2	2.561975E-2
2.656000E-5	-1.505438E-2	-1.413906E-2	-9.153125E-4	-2.502438E-2	2.560912E-2
2.672000E-5	-1.513475E-2	-1.397963E-2	-1.155125E-3	-2.502262E-2	2.561363E-2
2.688000E-5	-1.511912E-2	-1.390300E-2	-1.216125E-3	-2.502963E-2	2.559487E-2
2.704000E-5	-1.506006E-2	-1.399844E-2	-1.061625E-3	-2.503175E-2	2.559575E-2
2.720000E-5	-1.508044E-2	-1.402481E-2	-1.055625E-3	-2.503225E-2	2.558700E-2
2.736000E-5	-1.505363E-2	-1.392238E-2	-1.131250E-3	-2.503150E-2	2.557187E-2
2.752000E-5	-1.515062E-2	-1.400144E-2	-1.149187E-3	-2.505025E-2	2.558425E-2
2.768000E-5	-1.511450E-2	-1.387762E-2	-1.236875E-3	-2.506575E-2	2.557225E-2
2.784000E-5	-1.510238E-2	-1.413956E-2	-9.628125E-4	-2.505125E-2	2.556250E-2
2.800000E-5	-1.507025E-2	-1.403175E-2	-1.038500E-3	-2.507375E-2	2.554725E-2
2.816000E-5	-1.515513E-2	-1.393344E-2	-1.221688E-3	-2.507788E-2	2.556713E-2
2.832000E-5	-1.516388E-2	-1.395481E-2	-1.209063E-3	-2.507850E-2	2.555587E-2
2.848000E-5	-1.512412E-2	-1.411663E-2	-1.007500E-3	-2.506563E-2	2.554213E-2
2.864000E-5	-1.510925E-2	-1.402631E-2	-1.082937E-3	-2.508675E-2	2.553438E-2
2.880000E-5	-1.512969E-2	-1.394781E-2	-1.181875E-3	-2.509588E-2	2.553150E-2
2.896000E-5	-1.515688E-2	-1.398294E-2	-1.173938E-3	-2.508000E-2	2.552463E-2
2.912000E-5	-1.516275E-2	-1.395112E-2	-1.211625E-3	-2.509788E-2	2.552350E-2
2.928000E-5	-1.503319E-2	-1.395663E-2	-1.076562E-3	-2.508888E-2	2.551687E-2
2.944000E-5	-1.513875E-2	-1.400837E-2	-1.130375E-3	-2.511863E-2	2.552575E-2
2.960000E-5	-1.503900E-2	-1.393856E-2	-1.100438E-3	-2.510812E-2	2.551838E-2
2.976000E-5	-1.497888E-2	-1.402919E-2	-9.496875E-4	-2.511838E-2	2.551425E-2
2.992000E-5	-1.509344E-2	-1.386256E-2	-1.230875E-3	-2.511525E-2	2.549975E-2
3.008000E-5	-1.497900E-2	-1.399462E-2	-9.843750E-4	-2.512600E-2	2.549225E-2
3.024000E-5	-1.496600E-2	-1.408244E-2	-8.835625E-4	-2.512500E-2	2.548775E-2
3.040000E-5	-1.497619E-2	-1.399700E-2	-9.791875E-4	-2.513775E-2	2.548775E-2
3.056000E-5	-1.507975E-2	-1.401269E-2	-1.067063E-3	-2.514412E-2	2.548012E-2
3.072000E-5	-1.500019E-2	-1.412306E-2	-8.771250E-4	-2.515012E-2	2.548425E-2
3.088000E-5	-1.505506E-2	-1.403325E-2	-1.021813E-3	-2.515225E-2	2.546825E-2
3.104000E-5	-1.505875E-2	-1.386306E-2	-1.195688E-3	-2.515562E-2	2.546338E-2
3.120000E-5	-1.505613E-2	-1.401575E-2	-1.040375E-3	-2.515812E-2	2.546413E-2
3.136000E-5	-1.501437E-2	-1.399056E-2	-1.023813E-3	-2.516538E-2	2.546050E-2
3.152000E-5	-1.508488E-2	-1.400100E-2	-1.083875E-3	-2.516662E-2	2.544650E-2
3.168000E-5	-1.511606E-2	-1.390912E-2	-1.206938E-3	-2.517075E-2	2.544600E-2
3.184000E-5	-1.500888E-2	-1.395762E-2	-1.051250E-3	-2.517237E-2	2.544937E-2
3.200000E-5	-1.502700E-2	-1.394231E-2	-1.084687E-3	-2.518287E-2	2.544525E-2
3.216000E-5	-1.508662E-2	-1.391206E-2	-1.174562E-3	-2.518950E-2	2.542925E-2
3.232000E-5	-1.503738E-2	-1.383525E-2	-1.202125E-3	-2.519163E-2	2.542587E-2
3.248000E-5	-1.502700E-2	-1.398894E-2	-1.038063E-3	-2.519862E-2	2.542525E-2
3.264000E-5	-1.510313E-2	-1.384013E-2	-1.263000E-3	-2.520713E-2	2.543212E-2
3.280000E-5	-1.502719E-2	-1.397412E-2	-1.053063E-3	-2.520425E-2	2.542000E-2
3.296000E-5	-1.505756E-2	-1.382637E-2	-1.231187E-3	-2.521238E-2	2.540637E-2
3.312000E-5	-1.506087E-2	-1.387412E-2	-1.186750E-3	-2.521163E-2	2.540150E-2
3.328000E-5	-1.493213E-2	-1.389225E-2	-1.039875E-3	-2.522575E-2	2.538975E-2
3.344000E-5	-1.504781E-2	-1.391569E-2	-1.132125E-3	-2.521275E-2	2.539650E-2
3.360000E-5	-1.499275E-2	-1.382362E-2	-1.169125E-3	-2.522463E-2	2.538713E-2
3.376000E-5	-1.500769E-2	-1.396456E-2	-1.043125E-3	-2.521475E-2	2.538662E-2
3.392000E-5	-1.498937E-2	-1.397244E-2	-1.016937E-3	-2.522937E-2	2.538137E-2
3.408000E-5	-1.499400E-2	-1.388625E-2	-1.107750E-3	-2.524138E-2	2.537513E-2
3.424000E-5	-1.494806E-2	-1.380681E-2	-1.141250E-3	-2.524125E-2	2.535837E-2
3.440000E-5	-1.499325E-2	-1.390575E-2	-1.087500E-3	-2.523950E-2	2.536850E-2
3.456000E-5	-1.497456E-2	-1.391631E-2	-1.058250E-3	-2.525275E-2	2.536538E-2
3.472000E-5	-1.500800E-2	-1.393094E-2	-1.077063E-3	-2.525825E-2	2.535963E-2
3.488000E-5	-1.492881E-2	-1.392475E-2	-1.004063E-3	-2.525662E-2	2.535175E-2
3.504000E-5	-1.502363E-2	-1.391650E-2	-1.107125E-3	-2.526738E-2	2.535250E-2
3.520000E-5	-1.494494E-2	-1.385775E-2	-1.087187E-3	-2.526575E-2	2.535250E-2
3.536000E-5	-1.494538E-2	-1.394381E-2	-1.001563E-3	-2.528038E-2	2.534238E-2
3.552000E-5	-1.494056E-2	-1.385694E-2	-1.083625E-3	-2.527900E-2	2.533500E-2
3.568000E-5	-1.485706E-2	-1.390019E-2	-9.568750E-4	-2.527513E-2	2.532387E-2
3.584000E-5	-1.489581E-2	-1.382313E-2	-1.072688E-3	-2.528288E-2	2.531963E-2
3.600000E-5	-1.487963E-2	-1.381350E-2	-1.066125E-3	-2.528375E-2	2.531625E-2
3.616000E-5	-1.491400E-2	-1.386194E-2	-1.052063E-3	-2.528788E-2	2.532062E-2
3.632000E-5	-1.500950E-2	-1.381081E-2	-1.198688E-3	-2.528975E-2	2.531850E-2
3.648000E-5	-1.496006E-2	-1.384175E-2	-1.118313E-3	-2.530588E-2	2.531300E-2
3.664000E-5	-1.489850E-2	-1.383269E-2	-1.065812E-3	-2.530775E-2	2.530113E-2
3.680000E-5	-1.492563E-2	-1.381338E-2	-1.112250E-3	-2.530738E-2	2.530925E-2
3.696000E-5	-1.501175E-2	-1.373569E-2	-1.276062E-3	-2.530163E-2	2.529013E-2
3.712000E-5	-1.490744E-2	-1.366850E-2	-1.238937E-3	-2.532125E-2	2.529713E-2
3.728000E-5	-1.493806E-2	-1.375150E-2	-1.186562E-3	-2.530950E-2	2.529113E-2
3.744000E-5	-1.487825E-2	-1.371937E-2	-1.158875E-3	-2.532038E-2	2.528562E-2
3.760000E-5	-1.489675E-2	-1.377350E-2	-1.123250E-3	-2.531425E-2	2.528125E-2
3.776000E-5	-1.489181E-2	-1.386350E-2	-1.028313E-3	-2.532038E-2	2.528363E-2
3.792000E-5	-1.489462E-2	-1.377150E-2	-1.123125E-3	-2.532700E-2	2.528562E-2
3.808000E-5	-1.485112E-2	-1.374325E-2	-1.107875E-3	-2.533613E-2	2.526613E-2
3.824000E-5	-1.487200E-2	-1.377931E-2	-1.092687E-3	-2.534525E-2	2.528062E-2
3.840000E-5	-1.486006E-2	-1.368725E-2	-1.172813E-3	-2.534413E-2	2.526638E-2
3.856000E-5	-1.483338E-2	-1.374281E-2	-1.090563E-3	-2.534388E-2	2.525713E-2
3.872000E-5	-1.492450E-2	-1.363969E-2	-1.284813E-3	-2.534325E-2	2.524350E-2
3.888000E-5	-1.482656E-2	-1.370919E-2	-1.117375E-3	-2.534487E-2	2.524338E-2
3.904000E-5	-1.485144E-2	-1.379319E-2	-1.058250E-3	-2.534825E-2	2.525338E-2
3.920000E-5	-1.493350E-2	-1.359087E-2	-1.342625E-3	-2.535438E-2	2.524212E-2
3.936000E-5	-1.477650E-2	-1.367569E-2	-1.100812E-3	-2.536200E-2	2.523162E-2
3.952000E-5	-1.480788E-2	-1.376569E-2	-1.042187E-3	-2.536138E-2	2.523400E-2
3.968000E-5	-1.472900E-2	-1.365775E-2	-1.071250E-3	-2.537125E-2	2.522700E-2
3.984000E-5	-1.473694E-2	-1.372356E-2	-1.013375E-3	-2.537437E-2	2.522638E-2
4.000000E-5	-1.490631E-2	-1.372162E-2	-1.184687E-3	-2.537613E-2	2.521575E-2
4.016000E-5	-1.476119E-2	-1.372381E-2	-1.037375E-3	-2.540013E-2	2.521038E-2
4.032000E-5	-1.476169E-2	-1.357819E-2	-1.183500E-3	-2.538812E-2	2.522425E-2
4.048000E-5	-1.473356E-2	-1.364281E-2	-1.090750E-3	-2.539225E-2	2.521500E-2
4.064000E-5	-1.470494E-2	-1.363406E-2	-1.070875E-3	-2.539538E-2	2.518800E-2
4.080000E-5	-1.476731E-2	-1.357831E-2	-1.189000E-3	-2.539387E-2	2.519862E-2
4.096000E-5	-1.481425E-2	-1.355950E-2	-1.254750E-3	-2.539050E-2	2.519800E-2
4.112000E-5	-1.471906E-2	-1.359181E-2	-1.127250E-3	-2.540550E-2	2.520450E-2
4.128000E-5	-1.463412E-2	-1.353775E-2	-1.096375E-3	-2.540463E-2	2.519388E-2
4.144000E-5	-1.463962E-2	-1.356737E-2	-1.072250E-3	-2.540513E-2	2.518700E-2
4.160000E-5	-1.471900E-2	-1.363650E-2	-1.082500E-3	-2.540550E-2	2.518825E-2
4.176000E-5	-1.470306E-2	-1.369306E-2	-1.010000E-3	-2.541163E-2	2.517263E-2
4.192000E-5	-1.463662E-2	-1.360587E-2	-1.030750E-3	-2.541575E-2	2.518175E-2
4.208000E-5	-1.474563E-2	-1.362200E-2	-1.123625E-3	-2.541875E-2	2.518425E-2
4.224000E-5	-1.478019E-2	-1.366550E-2	-1.114688E-3	-2.541538E-2	2.516500E-2
4.240000E-5	-1.465963E-2	-1.354631E-2	-1.113313E-3	-2.542150E-2	2.517150E-2
4.256000E-5	-1.473825E-2	-1.355831E-2	-1.179938E-3	-2.540850E-2	2.515863E-2
4.272000E-5	-1.468400E-2	-1.346963E-2	-1.214375E-3	-2.544663E-2	2.515150E-2
4.288000E-5	-1.460000E-2	-1.347806E-2	-1.121937E-3	-2.543300E-2	2.517025E-2
4.304000E-5	-1.453906E-2	-1.350850E-2	-1.030562E-3	-2.542988E-2	2.515463E-2
4.320000E-5	-1.459144E-2	-1.360938E-2	-9.820625E-4	-2.543512E-2	2.515163E-2
4.336000E-5	-1.460731E-2	-1.346106E-2	-1.146250E-3	-2.543862E-2	2.514338E-2
4.352000E-5	-1.460713E-2	-1.351194E-2	-1.095188E-3	-2.544525E-2	2.513938E-2
4.368000E-5	-1.451150E-2	-1.345888E-2	-1.052625E-3	-2.545862E-2	2.515350E-2
4.384000E-5	-1.459369E-2	-1.351688E-2	-1.076812E-3	-2.544738E-2	2.511938E-2
4.400000E-5	-1.454356E-2	-1.349075E-2	-1.052812E-3	-2.546375E-2	2.513850E-2
4.416000E-5	-1.441788E-2	-1.336469E-2	-1.053188E-3	-2.544937E-2	2.511663E-2
4.432000E-5	-1.451456E-2	-1.335200E-2	-1.162563E-3	-2.546525E-2	2.511363E-2
4.448000E-5	-1.456450E-2	-1.349431E-2	-1.070187E-3	-2.546975E-2	2.511237E-2
4.464000E-5	-1.459931E-2	-1.350162E-2	-1.097688E-3	-2.545788E-2	2.511612E-2
4.480000E-5	-1.453750E-2	-1.329406E-2	-1.243438E-3	-2.547675E-2	2.509613E-2
4.496000E-5	-1.448319E-2	-1.337231E-2	-1.110875E-3	-2.546463E-2	2.510813E-2
4.512000E-5	-1.446125E-2	-1.337875E-2	-1.082500E-3	-2.547538E-2	2.510725E-2
4.528000E-5	-1.449050E-2	-1.346025E-2	-1.030250E-3	-2.547188E-2	2.510950E-2
4.544000E-5	-1.445850E-2	-1.333325E-2	-1.125250E-3	-2.546937E-2	2.509425E-2
4.560000E-5	-1.442900E-2	-1.342269E-2	-1.006313E-3	-2.547488E-2	2.510013E-2
4.576000E-5	-1.442769E-2	-1.339388E-2	-1.033812E-3	-2.548700E-2	2.509175E-2
4.592000E-5	-1.443256E-2	-1.332331E-2	-1.109250E-3	-2.548763E-2	2.508737E-2
4.608000E-5	-1.441206E-2	-1.334031E-2	-1.071750E-3	-2.549312E-2	2.507712E-2
4.624000E-5	-1.448250E-2	-1.336756E-2	-1.114937E-3	-2.548825E-2	2.508900E-2
4.640000E-5	-1.438100E-2	-1.332312E-2	-1.057875E-3	-2.549813E-2	2.507738E-2
4.656000E-5	-1.461263E-2	-1.333119E-2	-1.281438E-3	-2.549513E-2	2.508038E-2
4.672000E-5	-1.453581E-2	-1.336838E-2	-1.167437E-3	-2.549025E-2	2.507800E-2
4.688000E-5	-1.438094E-2	-1.333419E-2	-1.046750E-3	-2.549788E-2	2.507212E-2
4.704000E-5	-1.432506E-2	-1.327413E-2	-1.050937E-3	-2.550025E-2	2.508187E-2
4.720000E-5	-1.440031E-2	-1.330369E-2	-1.096625E-3	-2.549488E-2	2.505812E-2
4.736000E-5	-1.443375E-2	-1.328794E-2	-1.145812E-3	-2.550900E-2	2.505500E-2
4.752000E-5	-1.422338E-2	-1.332506E-2	-8.983125E-4	-2.551600E-2	2.507025E-2
4.768000E-5	-1.438456E-2	-1.332844E-2	-1.056125E-3	-2.550263E-2	2.506612E-2
4.784000E-5	-1.436069E-2	-1.322331E-2	-1.137375E-3	-2.551825E-2	2.506437E-2
4.800000E-5	-1.432400E-2	-1.321894E-2	-1.105062E-3	-2.552337E-2	2.505788E-2
4.816000E-5	-1.439156E-2	-1.331850E-2	-1.073063E-3	-2.550687E-2	2.505950E-2
4.832000E-5	-1.434181E-2	-1.322637E-2	-1.115438E-3	-2.552375E-2	2.505712E-2
4.848000E-5	-1.432250E-2	-1.328400E-2	-1.038500E-3	-2.552000E-2	2.504963E-2
4.864000E-5	-1.436919E-2	-1.333150E-2	-1.037688E-3	-2.553525E-2	2.504738E-2
4.880000E-5	-1.426113E-2	-1.324444E-2	-1.016688E-3	-2.552812E-2	2.506000E-2
4.896000E-5	-1.436381E-2	-1.312888E-2	-1.234937E-3	-2.553550E-2	2.504150E-2
4.912000E-5	-1.428319E-2	-1.313456E-2	-1.148625E-3	-2.552725E-2	2.504250E-2
4.928000E-5	-1.418088E-2	-1.312713E-2	-1.053750E-3	-2.552850E-2	2.503613E-2
4.944000E-5	-1.419944E-2	-1.322681E-2	-9.726250E-4	-2.552400E-2	2.503737E-2
4.960000E-5	-1.423594E-2	-1.319513E-2	-1.040812E-3	-2.553975E-2	2.503875E-2
4.976000E-5	-1.423662E-2	-1.307700E-2	-1.159625E-3	-2.554162E-2	2.503350E-2
4.992000E-5	-1.421381E-2	-1.310369E-2	-1.110125E-3	-2.553575E-2	2.503463E-2
5.008000E-5	-1.425462E-2	-1.320344E-2	-1.051188E-3	-2.554000E-2	2.503450E-2
5.024000E-5	-1.411575E-2	-1.312869E-2	-9.870625E-4	-2.553662E-2	2.502625E-2
5.040000E-5	-1.416525E-2	-1.315525E-2	-1.010000E-3	-2.554863E-2	2.502750E-2
5.056000E-5	-1.416850E-2	-1.315387E-2	-1.014625E-3	-2.554300E-2	2.502738E-2
5.072000E-5	-1.422400E-2	-1.301513E-2	-1.208875E-3	-2.555362E-2	2.501788E-2
5.088000E-5	-1.413312E-2	-1.308925E-2	-1.043875E-3	-2.554900E-2	2.500738E-2
5.104000E-5	-1.415113E-2	-1.305994E-2	-1.091188E-3	-2.555637E-2	2.501363E-2
5.120000E-5	-1.412413E-2	-1.302075E-2	-1.103375E-3	-2.556825E-2	2.501325E-2
5.136000E-5	-1.405456E-2	-1.305750E-2	-9.970625E-4	-2.556600E-2	2.501350E-2
5.152000E-5	-1.417838E-2	-1.304119E-2	-1.137187E-3	-2.556063E-2	2.500475E-2
5.168000E-5	-1.415212E-2	-1.303925E-2	-1.112875E-3	-2.556350E-2	2.498663E-2
5.184000E-5	-1.409563E-2	-1.292794E-2	-1.167688E-3	-2.555063E-2	2.500475E-2
5.200000E-5	-1.423256E-2	-1.302187E-2	-1.210688E-3	-2.557800E-2	2.500250E-2
5.216000E-5	-1.412250E-2	-1.295025E-2	-1.172250E-3	-2.555363E-2	2.498850E-2
5.232000E-5	-1.399394E-2	-1.305481E-2	-9.391250E-4	-2.556762E-2	2.499938E-2
5.248000E-5	-1.409838E-2	-1.303813E-2	-1.060250E-3	-2.556913E-2	2.500250E-2
5.264000E-5	-1.407788E-2	-1.294988E-2	-1.128000E-3	-2.556737E-2	2.499625E-2
5.280000E-5	-1.411544E-2	-1.293488E-2	-1.180562E-3	-2.558025E-2	2.498575E-2
5.296000E-5	-1.406462E-2	-1.298638E-2	-1.078250E-3	-2.557625E-2	2.499075E-2
5.312000E-5	-1.411431E-2	-1.297269E-2	-1.141625E-3	-2.557487E-2	2.498188E-2
5.328000E-5	-1.408256E-2	-1.287581E-2	-1.206750E-3	-2.558238E-2	2.498325E-2
5.344000E-5	-1.400038E-2	-1.299931E-2	-1.001063E-3	-2.558100E-2	2.498237E-2
5.360000E-5	-1.405619E-2	-1.300631E-2	-1.049875E-3	-2.556975E-2	2.498375E-2
5.376000E-5	-1.404713E-2	-1.290712E-2	-1.140000E-3	-2.558762E-2	2.498600E-2
5.392000E-5	-1.406925E-2	-1.297962E-2	-1.089625E-3	-2.558637E-2	2.497713E-2
5.408000E-5	-1.400269E-2	-1.303106E-2	-9.716250E-4	-2.558500E-2	2.497475E-2
5.424000E-5	-1.410394E-2	-1.293063E-2	-1.173312E-3	-2.557925E-2	2.498375E-2
5.440000E-5	-1.407906E-2	-1.299000E-2	-1.089063E-3	-2.559675E-2	2.497363E-2
5.456000E-5	-1.399487E-2	-1.294162E-2	-1.053250E-3	-2.560050E-2	2.497250E-2
5.472000E-5	-1.409575E-2	-1.303225E-2	-1.063500E-3	-2.558450E-2	2.496750E-2
5.488000E-5	-1.401294E-2	-1.300506E-2	-1.007875E-3	-2.559800E-2	2.496263E-2
5.504000E-5	-1.409481E-2	-1.283794E-2	-1.256875E-3	-2.560525E-2	2.496725E-2
5.520000E-5	-1.398044E-2	-1.296263E-2	-1.017812E-3	-2.560313E-2	2.496075E-2
5.536000E-5	-1.406875E-2	-1.294938E-2	-1.119375E-3	-2.559050E-2	2.495988E-2
5.552000E-5	-1.395719E-2	-1.293956E-2	-1.017625E-3	-2.560500E-2	2.496350E-2
5.568000E-5	-1.400756E-2	-1.282769E-2	-1.179875E-3	-2.561612E-2	2.495938E-2
5.584000E-5	-1.398600E-2	-1.284037E-2	-1.145625E-3	-2.560550E-2	2.496863E-2
5.600000E-5	-1.405044E-2	-1.283294E-2	-1.217500E-3	-2.560850E-2	2.495688E-2
5.616000E-5	-1.395087E-2	-1.293369E-2	-1.017188E-3	-2.561125E-2	2.495950E-2
5.632000E-5	-1.395025E-2	-1.280244E-2	-1.147812E-3	-2.561438E-2	2.495888E-2
5.648000E-5	-1.402350E-2	-1.287700E-2	-1.146500E-3	-2.561800E-2	2.494975E-2
5.664000E-5	-1.399238E-2	-1.302675E-2	-9.656250E-4	-2.561800E-2	2.495738E-2
5.680000E-5	-1.384663E-2	-1.288562E-2	-9.610000E-4	-2.560700E-2	2.494850E-2
5.696000E-5	-1.402213E-2	-1.281812E-2	-1.204000E-3	-2.561225E-2	2.494850E-2
5.712000E-5	-1.389956E-2	-1.284306E-2	-1.056500E-3	-2.561338E-2	2.494562E-2
5.728000E-5	-1.389644E-2	-1.283300E-2	-1.063438E-3	-2.562650E-2	2.494325E-2
5.744000E-5	-1.390688E-2	-1.273650E-2	-1.170375E-3	-2.562238E-2	2.495087E-2
5.760000E-5	-1.389838E-2	-1.275425E-2	-1.144125E-3	-2.562025E-2	2.494700E-2
5.776000E-5	-1.376762E-2	-1.278506E-2	-9.825625E-4	-2.561738E-2	2.493212E-2
5.792000E-5	-1.394000E-2	-1.278169E-2	-1.158312E-3	-2.563000E-2	2.494125E-2
5.808000E-5	-1.392319E-2	-1.285625E-2	-1.066937E-3	-2.562738E-2	2.492925E-2
5.824000E-5	-1.387525E-2	-1.284350E-2	-1.031750E-3	-2.562538E-2	2.492888E-2
5.840000E-5	-1.400625E-2	-1.275831E-2	-1.247937E-3	-2.562600E-2	2.493700E-2
5.856000E-5	-1.386638E-2	-1.277637E-2	-1.090000E-3	-2.563388E-2	2.493700E-2
5.872000E-5	-1.379569E-2	-1.285800E-2	-9.376875E-4	-2.561437E-2	2.494075E-2
5.888000E-5	-1.381338E-2	-1.280894E-2	-1.004438E-3	-2.563075E-2	2.492800E-2
5.904000E-5	-1.376956E-2	-1.280175E-2	-9.678125E-4	-2.561725E-2	2.493212E-2
5.920000E-5	-1.372875E-2	-1.282562E-2	-9.031250E-4	-2.563338E-2	2.492863E-2
5.936000E-5	-1.376637E-2	-1.285844E-2	-9.079375E-4	-2.562550E-2	2.492375E-2
5.952000E-5	-1.392987E-2	-1.279131E-2	-1.138562E-3	-2.563863E-2	2.493437E-2
5.968000E-5	-1.382513E-2	-1.275938E-2	-1.065750E-3	-2.563338E-2	2.491588E-2
5.984000E-5	-1.382919E-2	-1.269300E-2	-1.136188E-3	-2.562450E-2	2.491500E-2
6.000000E-5	-1.387719E-2	-1.270219E-2	-1.175000E-3	-2.563825E-2	2.493150E-2
6.016000E-5	-1.386131E-2	-1.277125E-2	-1.090063E-3	-2.562762E-2	2.490750E-2
6.032000E-5	-1.381850E-2	-1.269337E-2	-1.125125E-3	-2.562800E-2	2.491862E-2
6.048000E-5	-1.383075E-2	-1.270150E-2	-1.129250E-3	-2.564150E-2	2.491862E-2
6.064000E-5	-1.396406E-2	-1.271775E-2	-1.246312E-3	-2.562625E-2	2.490550E-2
6.080000E-5	-1.375500E-2	-1.275463E-2	-1.000375E-3	-2.563588E-2	2.491888E-2
6.096000E-5	-1.378419E-2	-1.277150E-2	-1.012687E-3	-2.562987E-2	2.491763E-2
6.112000E-5	-1.383906E-2	-1.269256E-2	-1.146500E-3	-2.564000E-2	2.491137E-2
6.128000E-5	-1.380250E-2	-1.263638E-2	-1.166125E-3	-2.565262E-2	2.490213E-2
6.144000E-5	-1.382700E-2	-1.281000E-2	-1.017000E-3	-2.564200E-2	2.492338E-2
6.160000E-5	-1.360444E-2	-1.268675E-2	-9.176875E-4	-2.563350E-2	2.491125E-2
6.176000E-5	-1.372044E-2	-1.271506E-2	-1.005375E-3	-2.564875E-2	2.489250E-2
6.192000E-5	-1.374588E-2	-1.274900E-2	-9.968750E-4	-2.564300E-2	2.490238E-2
6.208000E-5	-1.370181E-2	-1.256975E-2	-1.132062E-3	-2.562475E-2	2.489938E-2
6.224000E-5	-1.369575E-2	-1.270581E-2	-9.899375E-4	-2.562838E-2	2.490150E-2
6.240000E-5	-1.377056E-2	-1.266850E-2	-1.102062E-3	-2.563413E-2	2.489825E-2
6.256000E-5	-1.378725E-2	-1.268088E-2	-1.106375E-3	-2.565200E-2	2.490638E-2
6.272000E-5	-1.370881E-2	-1.264456E-2	-1.064250E-3	-2.563038E-2	2.491050E-2
6.288000E-5	-1.370538E-2	-1.266300E-2	-1.042375E-3	-2.564650E-2	2.490200E-2
6.304000E-5	-1.366737E-2	-1.274644E-2	-9.209375E-4	-2.565138E-2	2.488663E-2
6.320000E-5	-1.363413E-2	-1.256531E-2	-1.068813E-3	-2.564800E-2	2.489825E-2
6.336000E-5	-1.370350E-2	-1.265206E-2	-1.051438E-3	-2.565013E-2	2.489775E-2
6.352000E-5	-1.364737E-2	-1.271681E-2	-9.305625E-4	-2.564638E-2	2.488475E-2
6.368000E-5	-1.353394E-2	-1.276894E-2	-7.650000E-4	-2.564987E-2	2.489538E-2
6.384000E-5	-1.352875E-2	-1.264225E-2	-8.865000E-4	-2.563950E-2	2.489325E-2
6.400000E-5	-1.370013E-2	-1.266331E-2	-1.036812E-3	-2.565550E-2	2.489113E-2
6.416000E-5	-1.374944E-2	-1.263937E-2	-1.110062E-3	-2.565888E-2	2.488575E-2
6.432000E-5	-1.362831E-2	-1.256744E-2	-1.060875E-3	-2.563838E-2	2.488813E-2
6.448000E-5	-1.363506E-2	-1.255288E-2	-1.082187E-3	-2.566962E-2	2.489025E-2
6.464000E-5	-1.354806E-2	-1.259619E-2	-9.518750E-4	-2.565775E-2	2.489450E-2
6.480000E-5	-1.358013E-2	-1.271938E-2	-8.607500E-4	-2.565825E-2	2.487588E-2
6.496000E-5	-1.350556E-2	-1.260869E-2	-8.968750E-4	-2.564763E-2	2.487912E-2
6.512000E-5	-1.345888E-2	-1.259313E-2	-8.657500E-4	-2.566213E-2	2.488200E-2
6.528000E-5	-1.355463E-2	-1.256400E-2	-9.906250E-4	-2.565725E-2	2.488262E-2
6.544000E-5	-1.355381E-2	-1.251525E-2	-1.038562E-3	-2.566325E-2	2.487963E-2
6.560000E-5	-1.350450E-2	-1.263469E-2	-8.698125E-4	-2.565738E-2	2.487862E-2
6.576000E-5	-1.345969E-2	-1.251675E-2	-9.429375E-4	-2.567213E-2	2.487738E-2
6.592000E-5	-1.350388E-2	-1.253950E-2	-9.643750E-4	-2.565475E-2	2.487375E-2
6.608000E-5	-1.353825E-2	-1.255856E-2	-9.796875E-4	-2.566438E-2	2.488150E-2
6.624000E-5	-1.350156E-2	-1.252625E-2	-9.753125E-4	-2.566975E-2	2.486762E-2
6.640000E-5	-1.344300E-2	-1.243519E-2	-1.007813E-3	-2.566825E-2	2.488150E-2
6.656000E-5	-1.345500E-2	-1.243525E-2	-1.019750E-3	-2.567100E-2	2.486800E-2
6.672000E-5	-1.345844E-2	-1.241594E-2	-1.042500E-3	-2.566488E-2	2.486912E-2
6.688000E-5	-1.337169E-2	-1.255844E-2	-8.132500E-4	-2.566600E-2	2.485588E-2
6.704000E-5	-1.338812E-2	-1.239988E-2	-9.882500E-4	-2.567200E-2	2.487563E-2
6.720000E-5	-1.339050E-2	-1.260588E-2	-7.846250E-4	-2.568075E-2	2.487525E-2
6.736000E-5	-1.341581E-2	-1.249006E-2	-9.257500E-4	-2.566400E-2	2.486513E-2
6.752000E-5	-1.336137E-2	-1.255138E-2	-8.100000E-4	-2.567300E-2	2.487175E-2
6.768000E-5	-1.340181E-2	-1.251006E-2	-8.917500E-4	-2.566787E-2	2.485600E-2
6.784000E-5	-1.336963E-2	-1.252769E-2	-8.419375E-4	-2.567875E-2	2.486637E-2
6.800000E-5	-1.321869E-2	-1.245294E-2	-7.657500E-4	-2.568038E-2	2.486463E-2
6.816000E-5	-1.337888E-2	-1.251894E-2	-8.599375E-4	-2.568513E-2	2.485912E-2
6.832000E-5	-1.334156E-2	-1.252506E-2	-8.165000E-4	-2.567662E-2	2.485512E-2
6.848000E-5	-1.331437E-2	-1.253775E-2	-7.766250E-4	-2.567850E-2	2.486550E-2
6.864000E-5	-1.340413E-2	-1.232006E-2	-1.084063E-3	-2.567012E-2	2.486350E-2
6.880000E-5	-1.335513E-2	-1.231844E-2	-1.036688E-3	-2.567338E-2	2.486538E-2
6.896000E-5	-1.325263E-2	-1.244606E-2	-8.065625E-4	-2.566900E-2	2.485450E-2
6.912000E-5	-1.332075E-2	-1.229787E-2	-1.022875E-3	-2.567050E-2	2.485237E-2
6.928000E-5	-1.312963E-2	-1.236256E-2	-7.670625E-4	-2.566925E-2	2.485688E-2
6.944000E-5	-1.325406E-2	-1.237962E-2	-8.744375E-4	-2.567387E-2	2.485262E-2
6.960000E-5	-1.324319E-2	-1.235431E-2	-8.888750E-4	-2.567900E-2	2.485963E-2
6.976000E-5	-1.319181E-2	-1.239900E-2	-7.928125E-4	-2.568225E-2	2.485137E-2
6.992000E-5	-1.316237E-2	-1.236681E-2	-7.955625E-4	-2.567363E-2	2.486175E-2
7.008000E-5	-1.318512E-2	-1.243250E-2	-7.526250E-4	-2.566775E-2	2.486138E-2
7.024000E-5	-1.312712E-2	-1.235438E-2	-7.727500E-4	-2.568975E-2	2.484138E-2
7.040000E-5	-1.306412E-2	-1.226437E-2	-7.997500E-4	-2.567837E-2	2.485712E-2
7.056000E-5	-1.302587E-2	-1.223212E-2	-7.937500E-4	-2.567638E-2	2.484675E-2
7.072000E-5	-1.304637E-2	-1.227106E-2	-7.753125E-4	-2.567150E-2	2.484513E-2
7.088000E-5	-1.305594E-2	-1.228806E-2	-7.678750E-4	-2.567850E-2	2.484200E-2
7.104000E-5	-1.301088E-2	-1.230500E-2	-7.058750E-4	-2.568800E-2	2.484438E-2
7.120000E-5	-1.305262E-2	-1.228781E-2	-7.648125E-4	-2.568350E-2	2.485325E-2
7.136000E-5	-1.294213E-2	-1.218844E-2	-7.536875E-4	-2.568600E-2	2.482912E-2
7.152000E-5	-1.301263E-2	-1.235044E-2	-6.621875E-4	-2.568875E-2	2.485025E-2
7.168000E-5	-1.290050E-2	-1.212863E-2	-7.718750E-4	-2.568912E-2	2.483850E-2
7.184000E-5	-1.302225E-2	-1.217619E-2	-8.460625E-4	-2.568813E-2	2.483200E-2
7.200000E-5	-1.291681E-2	-1.211213E-2	-8.046875E-4	-2.567650E-2	2.484625E-2
7.216000E-5	-1.293863E-2	-1.216725E-2	-7.713750E-4	-2.570225E-2	2.483087E-2
7.232000E-5	-1.292294E-2	-1.215144E-2	-7.715000E-4	-2.567250E-2	2.483363E-2
7.248000E-5	-1.280650E-2	-1.196269E-2	-8.438125E-4	-2.569113E-2	2.482887E-2
7.264000E-5	-1.301188E-2	-1.209525E-2	-9.166250E-4	-2.569037E-2	2.483062E-2
7.280000E-5	-1.282875E-2	-1.204538E-2	-7.833750E-4	-2.569250E-2	2.483537E-2
7.296000E-5	-1.278506E-2	-1.200706E-2	-7.780000E-4	-2.568550E-2	2.482713E-2
7.312000E-5	-1.277600E-2	-1.210669E-2	-6.693125E-4	-2.569237E-2	2.482550E-2
7.328000E-5	-1.273231E-2	-1.206269E-2	-6.696250E-4	-2.569863E-2	2.481500E-2
7.344000E-5	-1.277481E-2	-1.208369E-2	-6.911250E-4	-2.568437E-2	2.482013E-2
7.360000E-5	-1.271675E-2	-1.203606E-2	-6.806875E-4	-2.568513E-2	2.483200E-2
7.376000E-5	-1.267050E-2	-1.212606E-2	-5.444375E-4	-2.569675E-2	2.482750E-2
7.392000E-5	-1.270031E-2	-1.188731E-2	-8.130000E-4	-2.569288E-2	2.482950E-2
7.408000E-5	-1.271775E-2	-1.204663E-2	-6.711250E-4	-2.568638E-2	2.481850E-2
7.424000E-5	-1.265094E-2	-1.193063E-2	-7.203125E-4	-2.569512E-2	2.482012E-2
7.440000E-5	-1.257744E-2	-1.192794E-2	-6.495000E-4	-2.569175E-2	2.481387E-2
7.456000E-5	-1.257075E-2	-1.190144E-2	-6.693125E-4	-2.569663E-2	2.482800E-2
7.472000E-5	-1.248875E-2	-1.196131E-2	-5.274375E-4	-2.569388E-2	2.481075E-2
7.488000E-5	-1.250500E-2	-1.185788E-2	-6.471250E-4	-2.570200E-2	2.482300E-2
7.504000E-5	-1.245263E-2	-1.194456E-2	-5.080625E-4	-2.569700E-2	2.481550E-2
7.520000E-5	-1.248894E-2	-1.185125E-2	-6.376875E-4	-2.571463E-2	2.483050E-2
7.536000E-5	-1.254937E-2	-1.180894E-2	-7.404375E-4	-2.569187E-2	2.482300E-2
7.552000E-5	-1.239156E-2	-1.188700E-2	-5.045625E-4	-2.570200E-2	2.482162E-2
7.568000E-5	-1.241600E-2	-1.167125E-2	-7.447500E-4	-2.570888E-2	2.481837E-2
7.584000E-5	-1.239663E-2	-1.176094E-2	-6.356875E-4	-2.569288E-2	2.481138E-2
7.600000E-5	-1.238919E-2	-1.180538E-2	-5.838125E-4	-2.568700E-2	2.480625E-2
7.616000E-5	-1.231988E-2	-1.168775E-2	-6.321250E-4	-2.570338E-2	2.480813E-2
7.632000E-5	-1.229050E-2	-1.169550E-2	-5.950000E-4	-2.569600E-2	2.481438E-2
7.648000E-5	-1.230106E-2	-1.170325E-2	-5.978125E-4	-2.571125E-2	2.480512E-2
7.664000E-5	-1.219825E-2	-1.181406E-2	-3.841875E-4	-2.569875E-2	2.481175E-2
7.680000E-5	-1.231031E-2	-1.167825E-2	-6.320625E-4	-2.570975E-2	2.481363E-2
7.696000E-5	-1.216075E-2	-1.172856E-2	-4.321875E-4	-2.570638E-2	2.481100E-2
7.712000E-5	-1.212681E-2	-1.163675E-2	-4.900625E-4	-2.569100E-2	2.480625E-2
7.728000E-5	-1.217475E-2	-1.159381E-2	-5.809375E-4	-2.570763E-2	2.481475E-2
7.744000E-5	-1.208006E-2	-1.150631E-2	-5.737500E-4	-2.569300E-2	2.481212E-2
7.760000E-5	-1.218956E-2	-1.160231E-2	-5.872500E-4	-2.571075E-2	2.480463E-2
7.776000E-5	-1.212806E-2	-1.156381E-2	-5.642500E-4	-2.570600E-2	2.480325E-2
7.792000E-5	-1.199856E-2	-1.151244E-2	-4.861250E-4	-2.569263E-2	2.479250E-2
7.808000E-5	-1.198819E-2	-1.143663E-2	-5.515625E-4	-2.571912E-2	2.480037E-2
7.824000E-5	-1.209469E-2	-1.150231E-2	-5.923750E-4	-2.572138E-2	2.480188E-2
7.840000E-5	-1.194706E-2	-1.136106E-2	-5.860000E-4	-2.572238E-2	2.480638E-2
7.856000E-5	-1.197631E-2	-1.147131E-2	-5.050000E-4	-2.572262E-2	2.479850E-2
7.872000E-5	-1.184250E-2	-1.141144E-2	-4.310625E-4	-2.572188E-2	2.479775E-2
7.888000E-5	-1.196931E-2	-1.137631E-2	-5.930000E-4	-2.571137E-2	2.480200E-2
7.904000E-5	-1.189181E-2	-1.138350E-2	-5.083125E-4	-2.572675E-2	2.478750E-2
7.920000E-5	-1.174513E-2	-1.133088E-2	-4.142500E-4	-2.569938E-2	2.478925E-2
7.936000E-5	-1.164263E-2	-1.136531E-2	-2.773125E-4	-2.570500E-2	2.479250E-2
7.952000E-5	-1.180512E-2	-1.129312E-2	-5.120000E-4	-2.572100E-2	2.479025E-2
7.968000E-5	-1.165244E-2	-1.135606E-2	-2.963750E-4	-2.571650E-2	2.479263E-2
7.984000E-5	-1.159088E-2	-1.123613E-2	-3.547500E-4	-2.573163E-2	2.479100E-2
8.000000E-5	-1.166313E-2	-1.122425E-2	-4.388750E-4	-2.570562E-2	2.479387E-2
8.016000E-5	-1.160981E-2	-1.118256E-2	-4.272500E-4	-2.572488E-2	2.478975E-2
8.032000E-5	-1.152981E-2	-1.116700E-2	-3.628125E-4	-2.573362E-2	2.478988E-2
8.048000E-5	-1.162000E-2	-1.117831E-2	-4.416875E-4	-2.570600E-2	2.478225E-2
8.064000E-5	-1.155325E-2	-1.120856E-2	-3.446875E-4	-2.572775E-2	2.478037E-2
8.080000E-5	-1.141763E-2	-1.095056E-2	-4.670625E-4	-2.571950E-2	2.478675E-2
8.096000E-5	-1.153613E-2	-1.105131E-2	-4.848125E-4	-2.571200E-2	2.478537E-2
8.112000E-5	-1.136700E-2	-1.107837E-2	-2.886250E-4	-2.572962E-2	2.477500E-2
8.128000E-5	-1.130531E-2	-1.098794E-2	-3.173750E-4	-2.572463E-2	2.478512E-2
8.144000E-5	-1.130569E-2	-1.103125E-2	-2.744375E-4	-2.571862E-2	2.477863E-2
8.160000E-5	-1.140531E-2	-1.108300E-2	-3.223125E-4	-2.573350E-2	2.478400E-2
8.176000E-5	-1.142488E-2	-1.093887E-2	-4.860000E-4	-2.571250E-2	2.476488E-2
8.192000E-5	-1.130844E-2	-1.094744E-2	-3.610000E-4	-2.571913E-2	2.477925E-2
8.208000E-5	-1.111613E-2	-1.084663E-2	-2.695000E-4	-2.572300E-2	2.476700E-2
8.224000E-5	-1.121406E-2	-1.090756E-2	-3.065000E-4	-2.572513E-2	2.477725E-2
8.240000E-5	-1.115825E-2	-1.082638E-2	-3.318750E-4	-2.571950E-2	2.477575E-2
8.256000E-5	-1.111856E-2	-1.071100E-2	-4.075625E-4	-2.571113E-2	2.478088E-2
8.272000E-5	-1.102275E-2	-1.073763E-2	-2.851250E-4	-2.573163E-2	2.477425E-2
8.288000E-5	-1.098581E-2	-1.062644E-2	-3.593750E-4	-2.571713E-2	2.476787E-2
8.304000E-5	-1.107781E-2	-1.073525E-2	-3.425625E-4	-2.572312E-2	2.476850E-2
8.320000E-5	-1.102769E-2	-1.078125E-2	-2.464375E-4	-2.572188E-2	2.477700E-2
8.336000E-5	-1.094625E-2	-1.062613E-2	-3.201250E-4	-2.573238E-2	2.477112E-2
8.352000E-5	-1.088919E-2	-1.065556E-2	-2.336250E-4	-2.572587E-2	2.475550E-2
8.368000E-5	-1.085119E-2	-1.049350E-2	-3.576875E-4	-2.572850E-2	2.476425E-2
8.384000E-5	-1.079594E-2	-1.053256E-2	-2.633750E-4	-2.573488E-2	2.477000E-2
8.400000E-5	-1.077494E-2	-1.052581E-2	-2.491250E-4	-2.573225E-2	2.475925E-2
8.416000E-5	-1.086094E-2	-1.044213E-2	-4.188125E-4	-2.574712E-2	2.476350E-2
8.432000E-5	-1.071900E-2	-1.045813E-2	-2.608750E-4	-2.573400E-2	2.476437E-2
8.448000E-5	-1.059706E-2	-1.045394E-2	-1.431250E-4	-2.573000E-2	2.475112E-2
8.464000E-5	-1.068844E-2	-1.034500E-2	-3.434375E-4	-2.573437E-2	2.475750E-2
8.480000E-5	-1.061531E-2	-1.033700E-2	-2.783125E-4	-2.573963E-2	2.476663E-2
8.496000E-5	-1.060031E-2	-1.025075E-2	-3.495625E-4	-2.573450E-2	2.475550E-2
8.512000E-5	-1.057513E-2	-1.024225E-2	-3.328750E-4	-2.574725E-2	2.476787E-2
8.528000E-5	-1.051519E-2	-1.018606E-2	-3.291250E-4	-2.574138E-2	2.476938E-2
8.544000E-5	-1.038700E-2	-1.007831E-2	-3.086875E-4	-2.574663E-2	2.476375E-2
8.560000E-5	-1.042825E-2	-1.013888E-2	-2.893750E-4	-2.574013E-2	2.475225E-2
8.576000E-5	-1.041644E-2	-1.007281E-2	-3.436250E-4	-2.573500E-2	2.475325E-2
8.592000E-5	-1.031925E-2	-1.012762E-2	-1.916250E-4	-2.573663E-2	2.475275E-2
8.608000E-5	-1.033950E-2	-9.978187E-3	-3.613125E-4	-2.574988E-2	2.475488E-2
8.624000E-5	-1.017575E-2	-9.911750E-3	-2.640000E-4	-2.574463E-2	2.474725E-2
8.640000E-5	-1.015544E-2	-9.864813E-3	-2.906250E-4	-2.574913E-2	2.474700E-2
8.656000E-5	-1.028150E-2	-1.001406E-2	-2.674375E-4	-2.574888E-2	2.473588E-2
8.672000E-5	-1.017644E-2	-9.832687E-3	-3.437500E-4	-2.575225E-2	2.474850E-2
8.688000E-5	-1.013506E-2	-9.902875E-3	-2.321875E-4	-2.573988E-2	2.473987E-2
8.704000E-5	-1.006744E-2	-9.892687E-3	-1.747500E-4	-2.574150E-2	2.474288E-2
8.720000E-5	-9.933313E-3	-9.797687E-3	-1.356250E-4	-2.574300E-2	2.475000E-2
8.736000E-5	-9.871312E-3	-9.664563E-3	-2.067500E-4	-2.574988E-2	2.474363E-2
8.752000E-5	-9.959500E-3	-9.667938E-3	-2.915625E-4	-2.574988E-2	2.473525E-2
8.768000E-5	-9.935875E-3	-9.693625E-3	-2.422500E-4	-2.575312E-2	2.473450E-2
8.784000E-5	-9.851813E-3	-9.753688E-3	-9.812500E-5	-2.574963E-2	2.473387E-2
8.800000E-5	-9.863188E-3	-9.567937E-3	-2.952500E-4	-2.574987E-2	2.474700E-2
8.816000E-5	-9.813938E-3	-9.588438E-3	-2.255000E-4	-2.574688E-2	2.473650E-2
8.832000E-5	-9.754813E-3	-9.485625E-3	-2.691875E-4	-2.575100E-2	2.472138E-2
8.848000E-5	-9.784813E-3	-9.398750E-3	-3.860625E-4	-2.574375E-2	2.474363E-2
8.864000E-5	-9.674250E-3	-9.517813E-3	-1.564375E-4	-2.575500E-2	2.473300E-2
8.880000E-5	-9.615125E-3	-9.345438E-3	-2.696875E-4	-2.575050E-2	2.473388E-2
8.896000E-5	-9.554688E-3	-9.440625E-3	-1.140625E-4	-2.575237E-2	2.473100E-2
8.912000E-5	-9.570938E-3	-9.393875E-3	-1.770625E-4	-2.575900E-2	2.473513E-2
8.928000E-5	-9.586688E-3	-9.436188E-3	-1.505000E-4	-2.575663E-2	2.472825E-2
8.944000E-5	-9.475687E-3	-9.260187E-3	-2.155000E-4	-2.575313E-2	2.474037E-2
8.960000E-5	-9.465062E-3	-9.192313E-3	-2.727500E-4	-2.575037E-2	2.473112E-2
8.976000E-5	-9.439438E-3	-9.212938E-3	-2.265000E-4	-2.575588E-2	2.473000E-2
8.992000E-5	-9.401875E-3	-9.207562E-3	-1.943125E-4	-2.575075E-2	2.472575E-2
9.008000E-5	-9.330625E-3	-9.218125E-3	-1.125000E-4	-2.576425E-2	2.474150E-2
9.024000E-5	-9.214875E-3	-9.019875E-3	-1.950000E-4	-2.576187E-2	2.472975E-2
9.040000E-5	-9.267188E-3	-9.038000E-3	-2.291875E-4	-2.575288E-2	2.473363E-2
9.056000E-5	-9.172500E-3	-8.887813E-3	-2.846875E-4	-2.574750E-2	2.472637E-2
9.072000E-5	-9.171375E-3	-8.893188E-3	-2.781875E-4	-2.575587E-2	2.472800E-2
9.088000E-5	-9.103375E-3	-8.981938E-3	-1.214375E-4	-2.575725E-2	2.472737E-2
9.104000E-5	-9.111875E-3	-8.963625E-3	-1.482500E-4	-2.574337E-2	2.473138E-2
9.120000E-5	-9.032000E-3	-8.910563E-3	-1.214375E-4	-2.576725E-2	2.473000E-2
9.136000E-5	-9.109375E-3	-8.776187E-3	-3.331875E-4	-2.574975E-2	2.471738E-2
9.152000E-5	-8.959750E-3	-8.717875E-3	-2.418750E-4	-2.575612E-2	2.472400E-2
9.168000E-5	-8.913187E-3	-8.778312E-3	-1.348750E-4	-2.575500E-2	2.472038E-2
9.184000E-5	-8.897937E-3	-8.626813E-3	-2.711250E-4	-2.575625E-2	2.471863E-2
9.200000E-5	-8.944125E-3	-8.583813E-3	-3.603125E-4	-2.575112E-2	2.471550E-2
9.216000E-5	-8.782375E-3	-8.655500E-3	-1.268750E-4	-2.575525E-2	2.472412E-2
9.232000E-5	-8.717812E-3	-8.482000E-3	-2.358125E-4	-2.576275E-2	2.472037E-2
9.248000E-5	-8.580938E-3	-8.470688E-3	-1.102500E-4	-2.575775E-2	2.471800E-2
9.264000E-5	-8.651375E-3	-8.435875E-3	-2.155000E-4	-2.575538E-2	2.471863E-2
9.280000E-5	-8.624875E-3	-8.493313E-3	-1.315625E-4	-2.575338E-2	2.471325E-2
9.296000E-5	-8.534625E-3	-8.385000E-3	-1.496250E-4	-2.575175E-2	2.472288E-2
9.312000E-5	-8.438437E-3	-8.329500E-3	-1.089375E-4	-2.575750E-2	2.471725E-2
9.328000E-5	-8.435375E-3	-8.291313E-3	-1.440625E-4	-2.575650E-2	2.471525E-2
9.344000E-5	-8.520688E-3	-8.129500E-3	-3.911875E-4	-2.576175E-2	2.472200E-2
9.360000E-5	-8.377375E-3	-8.246063E-3	-1.313125E-4	-2.576288E-2	2.471513E-2
9.376000E-5	-8.365000E-3	-8.151125E-3	-2.138750E-4	-2.575825E-2	2.471863E-2
9.392000E-5	-8.255000E-3	-8.177563E-3	-7.743750E-5	-2.575725E-2	2.471150E-2
9.408000E-5	-8.226937E-3	-8.206688E-3	-2.025000E-5	-2.576888E-2	2.471400E-2
9.424000E-5	-8.369375E-3	-8.055438E-3	-3.139375E-4	-2.576513E-2	2.469900E-2
9.440000E-5	-8.084875E-3	-8.028500E-3	-5.637500E-5	-2.576487E-2	2.470463E-2
9.456000E-5	-8.146563E-3	-7.970563E-3	-1.760000E-4	-2.577137E-2	2.470838E-2
9.472000E-5	-8.086562E-3	-8.023625E-3	-6.293750E-5	-2.576013E-2	2.470763E-2
9.488000E-5	-8.002063E-3	-8.029688E-3	2.762500E-5	-2.576250E-2	2.471138E-2
9.504000E-5	-7.933188E-3	-7.790500E-3	-1.426875E-4	-2.576887E-2	2.469275E-2
9.520000E-5	-7.837063E-3	-7.758813E-3	-7.825000E-5	-2.576875E-2	2.471187E-2
9.536000E-5	-7.920000E-3	-7.777750E-3	-1.422500E-4	-2.577212E-2	2.470375E-2
9.552000E-5	-7.886063E-3	-7.669937E-3	-2.161250E-4	-2.577200E-2	2.470975E-2
9.568000E-5	-7.796500E-3	-7.705063E-3	-9.143750E-5	-2.576988E-2	2.471425E-2
9.584000E-5	-7.768750E-3	-7.621188E-3	-1.475625E-4	-2.577325E-2	2.470000E-2
9.600000E-5	-7.750688E-3	-7.461563E-3	-2.891250E-4	-2.577850E-2	2.471175E-2
9.616000E-5	-7.585688E-3	-7.677687E-3	9.200000E-5	-2.577087E-2	2.469875E-2
9.632000E-5	-7.549313E-3	-7.413312E-3	-1.360000E-4	-2.577113E-2	2.471225E-2
9.648000E-5	-7.542688E-3	-7.487875E-3	-5.481250E-5	-2.576963E-2	2.471650E-2
9.664000E-5	-7.552000E-3	-7.307500E-3	-2.445000E-4	-2.577512E-2	2.470175E-2
9.680000E-5	-7.475125E-3	-7.454812E-3	-2.031250E-5	-2.574463E-2	2.470038E-2
9.696000E-5	-7.498125E-3	-7.391563E-3	-1.065625E-4	-2.575725E-2	2.470700E-2
9.712000E-5	-7.410000E-3	-7.314375E-3	-9.562500E-5	-2.576425E-2	2.470625E-2
9.728000E-5	-7.308562E-3	-7.218438E-3	-9.012500E-5	-2.575588E-2	2.470987E-2
9.744000E-5	-7.281937E-3	-7.141688E-3	-1.402500E-4	-2.577200E-2	2.470337E-2
9.760000E-5	-7.379188E-3	-7.210500E-3	-1.686875E-4	-2.575488E-2	2.469175E-2
9.776000E-5	-7.193187E-3	-7.080938E-3	-1.122500E-4	-2.577250E-2	2.470287E-2
9.792000E-5	-7.172312E-3	-7.101000E-3	-7.131250E-5	-2.576550E-2	2.470975E-2
9.808000E-5	-7.093812E-3	-6.991375E-3	-1.024375E-4	-2.576713E-2	2.470075E-2
9.824000E-5	-7.074875E-3	-6.924937E-3	-1.499375E-4	-2.577000E-2	2.470700E-2
9.840000E-5	-7.008875E-3	-6.912563E-3	-9.631250E-5	-2.576262E-2	2.470438E-2
9.856000E-5	-7.016312E-3	-6.895312E-3	-1.210000E-4	-2.577825E-2	2.470488E-2
9.872000E-5	-7.034187E-3	-6.847938E-3	-1.862500E-4	-2.575525E-2	2.470475E-2
9.888000E-5	-6.908938E-3	-6.918000E-3	9.062500E-6	-2.578000E-2	2.468750E-2
9.904000E-5	-6.794500E-3	-6.697437E-3	-9.706250E-5	-2.576300E-2	2.468575E-2
9.920000E-5	-6.869437E-3	-6.746062E-3	-1.233750E-4	-2.576825E-2	2.468450E-2
9.936000E-5	-6.744812E-3	-6.673687E-3	-7.112500E-5	-2.578937E-2	2.469350E-2
9.952000E-5	-6.604250E-3	-6.653875E-3	4.962500E-5	-2.576500E-2	2.470863E-2
9.968000E-5	-6.627125E-3	-6.485313E-3	-1.418125E-4	-2.577375E-2	2.469500E-2
9.984000E-5	-6.719625E-3	-6.532875E-3	-1.867500E-4	-2.577600E-2	2.469438E-2
1.000000E-4	-6.515750E-3	-6.624687E-3	1.089375E-4	-2.577412E-2	2.468875E-2
1.001600E-4	-6.566625E-3	-6.354188E-3	-2.124375E-4	-2.577588E-2	2.469600E-2
1.003200E-4	-6.429688E-3	-6.316063E-3	-1.136250E-4	-2.578225E-2	2.470025E-2
1.004800E-4	-6.382937E-3	-6.450250E-3	6.731250E-5	-2.577287E-2	2.468900E-2
1.006400E-4	-6.490937E-3	-6.347312E-3	-1.436250E-4	-2.576487E-2	2.470000E-2
1.008000E-4	-6.317625E-3	-6.319063E-3	1.437500E-6	-2.578137E-2	2.469800E-2
1.009600E-4	-6.336188E-3	-6.275188E-3	-6.100000E-5	-2.577887E-2	2.469025E-2
1.011200E-4	-6.269125E-3	-6.251687E-3	-1.743750E-5	-2.578025E-2	2.468113E-2
1.012800E-4	-6.151625E-3	-6.179437E-3	2.781250E-5	-2.577663E-2	2.468175E-2
1.014400E-4	-6.044000E-3	-6.092188E-3	4.818750E-5	-2.576163E-2	2.469013E-2
1.016000E-4	-6.221688E-3	-6.088125E-3	-1.335625E-4	-2.575925E-2	2.469237E-2
1.017600E-4	-6.050063E-3	-6.139187E-3	8.912500E-5	-2.577500E-2	2.468313E-2
1.019200E-4	-6.038375E-3	-5.979625E-3	-5.875000E-5	-2.576712E-2	2.468388E-2
1.020800E-4	-5.985000E-3	-5.905625E-3	-7.937500E-5	-2.576687E-2	2.468400E-2
1.022400E-4	-5.873563E-3	-5.838250E-3	-3.531250E-5	-2.576800E-2	2.469350E-2
1.024000E-4	-5.927375E-3	-5.768500E-3	-1.588750E-4	-2.577075E-2	2.468700E-2
1.025600E-4	-5.943625E-3	-5.799375E-3	-1.442500E-4	-2.575675E-2	2.468638E-2
1.027200E-4	-5.821125E-3	-5.777438E-3	-4.368750E-5	-2.577013E-2	2.468725E-2
1.028800E-4	-5.730438E-3	-5.725875E-3	-4.562500E-6	-2.577063E-2	2.467500E-2
1.030400E-4	-5.731437E-3	-5.738000E-3	6.562500E-6	-2.578350E-2	2.468437E-2
1.032000E-4	-5.685562E-3	-5.579437E-3	-1.061250E-4	-2.576975E-2	2.467775E-2
1.033600E-4	-5.634750E-3	-5.491125E-3	-1.436250E-4	-2.576550E-2	2.468162E-2
1.035200E-4	-5.616750E-3	-5.571250E-3	-4.550000E-5	-2.577775E-2	2.468688E-2
1.036800E-4	-5.608250E-3	-5.474937E-3	-1.333125E-4	-2.575975E-2	2.468562E-2
1.038400E-4	-5.476250E-3	-5.357000E-3	-1.192500E-4	-2.577125E-2	2.467650E-2
1.040000E-4	-5.506875E-3	-5.430750E-3	-7.612500E-5	-2.577750E-2	2.466600E-2
1.041600E-4	-5.357938E-3	-5.413375E-3	5.543750E-5	-2.577213E-2	2.468663E-2
1.043200E-4	-5.405500E-3	-5.304187E-3	-1.013125E-4	-2.577575E-2	2.467700E-2
1.044800E-4	-5.323937E-3	-5.249125E-3	-7.481250E-5	-2.577575E-2	2.468063E-2
1.046400E-4	-5.293625E-3	-5.228250E-3	-6.537500E-5	-2.577712E-2	2.467837E-2
1.048000E-4	-5.304937E-3	-5.272000E-3	-3.293750E-5	-2.577512E-2	2.467925E-2
1.049600E-4	-5.098000E-3	-5.131125E-3	3.312500E-5	-2.577088E-2	2.468562E-2
1.051200E-4	-5.132187E-3	-5.182938E-3	5.075000E-5	-2.576238E-2	2.467800E-2
1.052800E-4	-5.024562E-3	-5.070875E-3	4.631250E-5	-2.576600E-2	2.467850E-2
1.054400E-4	-5.023875E-3	-5.028437E-3	4.562500E-6	-2.577813E-2	2.467875E-2
1.056000E-4	-5.054875E-3	-5.010500E-3	-4.437500E-5	-2.577675E-2	2.467300E-2
1.057600E-4	-5.032500E-3	-4.922187E-3	-1.103125E-4	-2.575963E-2	2.468525E-2
1.059200E-4	-4.896313E-3	-4.870625E-3	-2.568750E-5	-2.577713E-2	2.467300E-2
1.060800E-4	-4.805500E-3	-4.907938E-3	1.024375E-4	-2.576375E-2	2.467100E-2
1.062400E-4	-4.915375E-3	-4.902750E-3	-1.262500E-5	-2.579475E-2	2.467463E-2
1.064000E-4	-4.755625E-3	-4.766750E-3	1.112500E-5	-2.576700E-2	2.467600E-2
1.065600E-4	-4.647375E-3	-4.807125E-3	1.597500E-4	-2.575750E-2	2.465950E-2
1.067200E-4	-4.678625E-3	-4.800187E-3	1.215625E-4	-2.576738E-2	2.466813E-2
1.068800E-4	-4.729812E-3	-4.629312E-3	-1.005000E-4	-2.577588E-2	2.467437E-2
1.070400E-4	-4.578875E-3	-4.688438E-3	1.095625E-4	-2.577637E-2	2.466500E-2
1.072000E-4	-4.398875E-3	-4.563688E-3	1.648125E-4	-2.576437E-2	2.467687E-2
1.073600E-4	-4.530625E-3	-4.488250E-3	-4.237500E-5	-2.577925E-2	2.466062E-2
1.075200E-4	-4.457063E-3	-4.477625E-3	2.056250E-5	-2.576375E-2	2.467337E-2
1.076800E-4	-4.492000E-3	-4.406000E-3	-8.600000E-5	-2.577850E-2	2.466188E-2
1.078400E-4	-4.506750E-3	-4.472188E-3	-3.456250E-5	-2.578600E-2	2.465837E-2
1.080000E-4	-4.402063E-3	-4.376750E-3	-2.531250E-5	-2.576700E-2	2.465238E-2
1.081600E-4	-4.384937E-3	-4.262063E-3	-1.228750E-4	-2.576725E-2	2.466937E-2
1.083200E-4	-4.295875E-3	-4.340063E-3	4.418750E-5	-2.577712E-2	2.466563E-2
1.084800E-4	-4.246187E-3	-4.343125E-3	9.693750E-5	-2.578100E-2	2.465663E-2
1.086400E-4	-4.308250E-3	-4.218438E-3	-8.981250E-5	-2.578025E-2	2.466337E-2
1.088000E-4	-4.005438E-3	-4.240125E-3	2.346875E-4	-2.578150E-2	2.466925E-2
1.089600E-4	-4.105875E-3	-4.121063E-3	1.518750E-5	-2.577325E-2	2.467263E-2
1.091200E-4	-4.101188E-3	-4.054500E-3	-4.668750E-5	-2.576812E-2	2.466888E-2
1.092800E-4	-3.967063E-3	-4.024000E-3	5.693750E-5	-2.577250E-2	2.465750E-2
1.094400E-4	-3.961875E-3	-3.999875E-3	3.800000E-5	-2.577300E-2	2.466800E-2
1.096000E-4	-4.010687E-3	-3.901938E-3	-1.087500E-4	-2.576112E-2	2.466238E-2
1.097600E-4	-3.987000E-3	-3.873750E-3	-1.132500E-4	-2.577412E-2	2.465263E-2
1.099200E-4	-3.866313E-3	-3.892438E-3	2.612500E-5	-2.577275E-2	2.465163E-2
1.100800E-4	-3.766500E-3	-3.883438E-3	1.169375E-4	-2.576562E-2	2.465750E-2
1.102400E-4	-3.794312E-3	-3.900375E-3	1.060625E-4	-2.577900E-2	2.466150E-2
1.104000E-4	-3.838125E-3	-3.809125E-3	-2.900000E-5	-2.577512E-2	2.465962E-2
1.105600E-4	-3.787063E-3	-3.699688E-3	-8.737500E-5	-2.576463E-2	2.465962E-2
1.107200E-4	-3.752375E-3	-3.724563E-3	-2.781250E-5	-2.576825E-2	2.465987E-2
1.108800E-4	-3.665375E-3	-3.714563E-3	4.918750E-5	-2.576288E-2	2.466675E-2
1.110400E-4	-3.675875E-3	-3.697188E-3	2.131250E-5	-2.577488E-2	2.465750E-2
1.112000E-4	-3.548437E-3	-3.706875E-3	1.584375E-4	-2.577263E-2	2.465288E-2
1.113600E-4	-3.685250E-3	-3.417563E-3	-2.676875E-4	-2.578600E-2	2.465700E-2
1.115200E-4	-3.604562E-3	-3.441375E-3	-1.631875E-4	-2.578425E-2	2.466213E-2
1.116800E-4	-3.438563E-3	-3.401437E-3	-3.712500E-5	-2.577325E-2	2.465050E-2
1.118400E-4	-3.482187E-3	-3.423375E-3	-5.881250E-5	-2.578788E-2	2.465675E-2
1.120000E-4	-3.422812E-3	-3.428000E-3	5.187500E-6	-2.577700E-2	2.465513E-2
1.121600E-4	-3.447000E-3	-3.394375E-3	-5.262500E-5	-2.578200E-2	2.466025E-2
1.123200E-4	-3.271563E-3	-3.388938E-3	1.173750E-4	-2.576800E-2	2.464262E-2
1.124800E-4	-3.323250E-3	-3.289875E-3	-3.337500E-5	-2.578387E-2	2.465325E-2
1.126400E-4	-3.294625E-3	-3.311938E-3	1.731250E-5	-2.577263E-2	2.466525E-2
1.128000E-4	-3.156125E-3	-3.244375E-3	8.825000E-5	-2.577275E-2	2.466300E-2
1.129600E-4	-3.313875E-3	-3.204125E-3	-1.097500E-4	-2.577962E-2	2.465688E-2
1.131200E-4	-3.179188E-3	-3.240000E-3	6.081250E-5	-2.577325E-2	2.465138E-2
1.132800E-4	-3.061250E-3	-3.154313E-3	9.306250E-5	-2.578712E-2	2.465437E-2
1.134400E-4	-3.101938E-3	-3.072625E-3	-2.931250E-5	-2.578288E-2	2.466837E-2
1.136000E-4	-3.109313E-3	-3.166188E-3	5.687500E-5	-2.577912E-2	2.464700E-2
1.137600E-4	-3.090313E-3	-3.091437E-3	1.125000E-6	-2.576550E-2	2.465650E-2
1.139200E-4	-3.054562E-3	-3.014688E-3	-3.987500E-5	-2.577400E-2	2.465738E-2
1.140800E-4	-2.913687E-3	-2.925375E-3	1.168750E-5	-2.577812E-2	2.465175E-2
1.142400E-4	-2.812500E-3	-2.926937E-3	1.144375E-4	-2.577537E-2	2.465975E-2
1.144000E-4	-2.881125E-3	-2.933313E-3	5.218750E-5	-2.578837E-2	2.465738E-2
1.145600E-4	-2.919438E-3	-2.929625E-3	1.018750E-5	-2.576775E-2	2.465450E-2
1.147200E-4	-2.747062E-3	-2.863750E-3	1.166875E-4	-2.579200E-2	2.464300E-2
1.148800E-4	-2.781438E-3	-2.778250E-3	-3.187500E-6	-2.577537E-2	2.465650E-2
1.150400E-4	-2.834313E-3	-2.707812E-3	-1.265000E-4	-2.577525E-2	2.465400E-2
1.152000E-4	-2.749938E-3	-2.674625E-3	-7.531250E-5	-2.577012E-2	2.464750E-2
1.153600E-4	-2.690250E-3	-2.693563E-3	3.312500E-6	-2.578138E-2	2.465625E-2
1.155200E-4	-2.548875E-3	-2.643188E-3	9.431250E-5	-2.577262E-2	2.463937E-2
1.156800E-4	-2.687000E-3	-2.739750E-3	5.275000E-5	-2.577400E-2	2.465563E-2
1.158400E-4	-2.626125E-3	-2.506000E-3	-1.201250E-4	-2.578688E-2	2.465025E-2
1.160000E-4	-2.546062E-3	-2.580688E-3	3.462500E-5	-2.577437E-2	2.465188E-2
1.161600E-4	-2.467125E-3	-2.499625E-3	3.250000E-5	-2.577612E-2	2.463763E-2
1.163200E-4	-2.603375E-3	-2.484500E-3	-1.188750E-4	-2.578212E-2	2.463388E-2
1.164800E-4	-2.467187E-3	-2.385250E-3	-8.193750E-5	-2.578263E-2	2.465700E-2
1.166400E-4	-2.490000E-3	-2.336375E-3	-1.536250E-4	-2.577838E-2	2.464512E-2
1.168000E-4	-2.467812E-3	-2.487563E-3	1.975000E-5	-2.578688E-2	2.464725E-2
1.169600E-4	-2.409188E-3	-2.441250E-3	3.206250E-5	-2.578387E-2	2.462975E-2
1.171200E-4	-2.271687E-3	-2.434438E-3	1.627500E-4	-2.579562E-2	2.464712E-2
1.172800E-4	-2.287687E-3	-2.278000E-3	-9.687500E-6	-2.578662E-2	2.464338E-2
1.174400E-4	-2.272250E-3	-2.299000E-3	2.675000E-5	-2.578112E-2	2.464638E-2
1.176000E-4	-2.137313E-3	-2.160500E-3	2.318750E-5	-2.577537E-2	2.464225E-2
1.177600E-4	-2.204500E-3	-2.172688E-3	-3.181250E-5	-2.577412E-2	2.464125E-2
1.179200E-4	-2.122562E-3	-2.210563E-3	8.800000E-5	-2.578275E-2	2.464688E-2
1.180800E-4	-2.205125E-3	-2.083750E-3	-1.213750E-4	-2.577225E-2	2.464325E-2
1.182400E-4	-1.970313E-3	-2.202688E-3	2.323750E-4	-2.576525E-2	2.464150E-2
1.184000E-4	-2.106875E-3	-2.102563E-3	-4.312500E-6	-2.577575E-2	2.465188E-2
1.185600E-4	-2.033438E-3	-1.995375E-3	-3.806250E-5	-2.577338E-2	2.463775E-2
1.187200E-4	-2.060375E-3	-2.153000E-3	9.262500E-5	-2.577887E-2	2.463737E-2
1.188800E-4	-2.091813E-3	-1.990438E-3	-1.013750E-4	-2.577725E-2	2.464750E-2
1.190400E-4	-2.007500E-3	-2.088813E-3	8.131250E-5	-2.577238E-2	2.464462E-2
1.192000E-4	-2.075875E-3	-2.034688E-3	-4.118750E-5	-2.576837E-2	2.464175E-2
1.193600E-4	-1.920000E-3	-1.962125E-3	4.212500E-5	-2.577037E-2	2.463600E-2
1.195200E-4	-1.902500E-3	-1.924813E-3	2.231250E-5	-2.577050E-2	2.464275E-2
1.196800E-4	-1.848062E-3	-1.867750E-3	1.968750E-5	-2.577550E-2	2.464175E-2
1.198400E-4	-1.873000E-3	-1.729250E-3	-1.437500E-4	-2.578475E-2	2.463750E-2
1.200000E-4	-1.933875E-3	-1.936000E-3	2.125000E-6	-2.577400E-2	2.463138E-2
1.201600E-4	-1.733250E-3	-1.849313E-3	1.160625E-4	-2.578312E-2	2.463138E-2
1.203200E-4	-1.807625E-3	-1.728562E-3	-7.906250E-5	-2.576963E-2	2.463263E-2
1.204800E-4	-1.772563E-3	-1.737375E-3	-3.518750E-5	-2.577588E-2	2.464237E-2
1.206400E-4	-1.862813E-3	-1.739438E-3	-1.233750E-4	-2.578125E-2	2.463350E-2
1.208000E-4	-1.684813E-3	-1.670688E-3	-1.412500E-5	-2.575775E-2	2.462750E-2
1.209600E-4	-1.751375E-3	-1.771875E-3	2.050000E-5	-2.578775E-2	2.463425E-2
1.211200E-4	-1.672500E-3	-1.695312E-3	2.281250E-5	-2.577225E-2	2.463687E-2
1.212800E-4	-1.532188E-3	-1.574063E-3	4.187500E-5	-2.577950E-2	2.463500E-2
1.214400E-4	-1.610625E-3	-1.623187E-3	1.256250E-5	-2.578325E-2	2.464225E-2
1.216000E-4	-1.514250E-3	-1.606125E-3	9.187500E-5	-2.577288E-2	2.463912E-2
1.217600E-4	-1.549063E-3	-1.617000E-3	6.793750E-5	-2.578825E-2	2.462450E-2
1.219200E-4	-1.564750E-3	-1.467062E-3	-9.768750E-5	-2.577775E-2	2.464025E-2
1.220800E-4	-1.558062E-3	-1.433125E-3	-1.249375E-4	-2.578600E-2	2.463350E-2
1.222400E-4	-1.541875E-3	-1.508063E-3	-3.381250E-5	-2.577862E-2	2.463687E-2
1.224000E-4	-1.414313E-3	-1.537375E-3	1.230625E-4	-2.578350E-2	2.462963E-2
1.225600E-4	-1.535188E-3	-1.407312E-3	-1.278750E-4	-2.576475E-2	2.463187E-2
1.227200E-4	-1.417375E-3	-1.364313E-3	-5.306250E-5	-2.577125E-2	2.463400E-2
1.228800E-4	-1.441562E-3	-1.294938E-3	-1.466250E-4	-2.579763E-2	2.464262E-2
1.230400E-4	-1.409250E-3	-1.498875E-3	8.962500E-5	-2.577275E-2	2.461538E-2
1.232000E-4	-1.410187E-3	-1.425063E-3	1.487500E-5	-2.578562E-2	2.462362E-2
1.233600E-4	-1.414500E-3	-1.350125E-3	-6.437500E-5	-2.578000E-2	2.463087E-2
1.235200E-4	-1.269688E-3	-1.214875E-3	-5.481250E-5	-2.577463E-2	2.463900E-2
1.236800E-4	-1.269750E-3	-1.360812E-3	9.106250E-5	-2.577300E-2	2.462900E-2
1.238400E-4	-1.347000E-3	-1.285062E-3	-6.193750E-5	-2.578350E-2	2.461762E-2
1.240000E-4	-1.128563E-3	-1.330125E-3	2.015625E-4	-2.576637E-2	2.461813E-2
1.241600E-4	-1.195000E-3	-1.295000E-3	1.000000E-4	-2.578987E-2	2.463488E-2
1.243200E-4	-1.128750E-3	-1.281250E-3	1.525000E-4	-2.578362E-2	2.461862E-2
1.244800E-4	-1.209625E-3	-1.114125E-3	-9.550000E-5	-2.578563E-2	2.462175E-2
1.246400E-4	-1.101625E-3	-1.134000E-3	3.237500E-5	-2.576812E-2	2.461725E-2
1.248000E-4	-1.066437E-3	-1.239500E-3	1.730625E-4	-2.577362E-2	2.462563E-2
1.249600E-4	-1.254688E-3	-1.139313E-3	-1.153750E-4	-2.578100E-2	2.462425E-2
1.251200E-4	-1.136625E-3	-1.018500E-3	-1.181250E-4	-2.577450E-2	2.461937E-2
1.252800E-4	-1.040063E-3	-1.133563E-3	9.350000E-5	-2.578125E-2	2.462850E-2
1.254400E-4	-1.022812E-3	-1.152688E-3	1.298750E-4	-2.577275E-2	2.461900E-2
1.256000E-4	-1.044062E-3	-1.124625E-3	8.056250E-5	-2.578400E-2	2.462950E-2
1.257600E-4	-9.702500E-4	-1.003250E-3	3.300000E-5	-2.577600E-2	2.462088E-2
1.259200E-4	-9.464375E-4	-9.751250E-4	2.868750E-5	-2.578925E-2	2.463175E-2
1.260800E-4	-1.063187E-3	-9.379375E-4	-1.252500E-4	-2.578525E-2	2.461913E-2
1.262400E-4	-8.512500E-4	-9.440000E-4	9.275000E-5	-2.578063E-2	2.461837E-2
1.264000E-4	-1.058625E-3	-9.646250E-4	-9.400000E-5	-2.578288E-2	2.461312E-2
1.265600E-4	-9.321250E-4	-9.445000E-4	1.237500E-5	-2.576775E-2	2.463375E-2
1.267200E-4	-8.471875E-4	-8.237500E-4	-2.343750E-5	-2.577800E-2	2.462163E-2
1.268800E-4	-8.398750E-4	-9.030000E-4	6.312500E-5	-2.578462E-2	2.462000E-2
1.270400E-4	-9.125000E-4	-8.036875E-4	-1.088125E-4	-2.578825E-2	2.462213E-2
1.272000E-4	-9.249375E-4	-8.171250E-4	-1.078125E-4	-2.578625E-2	2.461975E-2
1.273600E-4	-9.721875E-4	-8.388750E-4	-1.333125E-4	-2.579200E-2	2.462563E-2
1.275200E-4	-7.867500E-4	-8.083750E-4	2.162500E-5	-2.577763E-2	2.462113E-2
1.276800E-4	-8.025000E-4	-8.033125E-4	8.125000E-7	-2.578025E-2	2.462213E-2
1.278400E-4	-9.059375E-4	-7.588750E-4	-1.470625E-4	-2.576938E-2	2.461413E-2
1.280000E-4	-8.363125E-4	-7.511875E-4	-8.512500E-5	-2.577525E-2	2.461738E-2
1.281600E-4	-6.873750E-4	-7.856875E-4	9.831250E-5	-2.578012E-2	2.462700E-2
1.283200E-4	-7.970000E-4	-7.156875E-4	-8.131250E-5	-2.578800E-2	2.461938E-2
1.284800E-4	-7.350625E-4	-8.707500E-4	1.356875E-4	-2.577375E-2	2.461000E-2
1.286400E-4	-6.368750E-4	-6.745000E-4	3.762500E-5	-2.576925E-2	2.461625E-2
1.288000E-4	-6.389375E-4	-7.502500E-4	1.113125E-4	-2.578450E-2	2.460125E-2
1.289600E-4	-7.521875E-4	-6.671250E-4	-8.506250E-5	-2.577762E-2	2.461213E-2
1.291200E-4	-8.261250E-4	-7.105000E-4	-1.156250E-4	-2.578500E-2	2.461050E-2
1.292800E-4	-6.844375E-4	-6.831875E-4	-1.250000E-6	-2.577137E-2	2.461037E-2
1.294400E-4	-6.058125E-4	-7.418125E-4	1.360000E-4	-2.578762E-2	2.461038E-2
1.296000E-4	-6.694375E-4	-6.411250E-4	-2.831250E-5	-2.579150E-2	2.460500E-2
1.297600E-4	-6.225625E-4	-5.684375E-4	-5.412500E-5	-2.578138E-2	2.461312E-2
1.299200E-4	-5.784375E-4	-5.440000E-4	-3.443750E-5	-2.579262E-2	2.462425E-2
1.300800E-4	-6.691875E-4	-4.614375E-4	-2.077500E-4	-2.577625E-2	2.461050E-2
1.302400E-4	-5.786250E-4	-5.300000E-4	-4.862500E-5	-2.579262E-2	2.459775E-2
1.304000E-4	-5.195000E-4	-6.016875E-4	8.218750E-5	-2.578800E-2	2.461463E-2
1.305600E-4	-5.820625E-4	-4.370625E-4	-1.450000E-4	-2.579363E-2	2.460500E-2
1.307200E-4	-3.933750E-4	-5.101875E-4	1.168125E-4	-2.577725E-2	2.461050E-2
1.308800E-4	-6.031875E-4	-5.276875E-4	-7.550000E-5	-2.578550E-2	2.459125E-2
1.310400E-4	-3.995625E-4	-4.303125E-4	3.075000E-5	-2.578200E-2	2.459975E-2
1.312000E-4	-4.452500E-4	-4.230625E-4	-2.218750E-5	-2.577637E-2	2.461200E-2
1.313600E-4	-3.618750E-4	-5.376875E-4	1.758125E-4	-2.577437E-2	2.461150E-2
1.315200E-4	-4.120625E-4	-4.479375E-4	3.587500E-5	-2.577288E-2	2.460275E-2
1.316800E-4	-4.197500E-4	-3.951875E-4	-2.456250E-5	-2.578313E-2	2.459363E-2
1.318400E-4	-4.176875E-4	-3.167500E-4	-1.009375E-4	-2.579313E-2	2.460437E-2
1.320000E-4	-4.693125E-4	-4.046875E-4	-6.462500E-5	-2.577887E-2	2.460787E-2
1.321600E-4	-4.655625E-4	-2.760000E-4	-1.895625E-4	-2.577675E-2	2.459538E-2
1.323200E-4	-4.666875E-4	-4.614375E-4	-5.250000E-6	-2.579337E-2	2.460825E-2
1.324800E-4	-3.042500E-4	-3.485625E-4	4.431250E-5	-2.577775E-2	2.460675E-2
1.326400E-4	-3.959375E-4	-2.909375E-4	-1.050000E-4	-2.579550E-2	2.461263E-2
1.328000E-4	-4.382500E-4	-3.515000E-4	-8.675000E-5	-2.577613E-2	2.459625E-2
1.329600E-4	-3.341875E-4	-3.092500E-4	-2.493750E-5	-2.578325E-2	2.459787E-2
1.331200E-4	-3.334375E-4	-1.995000E-4	-1.339375E-4	-2.577675E-2	2.460375E-2
1.332800E-4	-4.771875E-4	-2.387500E-4	-2.384375E-4	-2.576500E-2	2.459413E-2
1.334400E-4	-2.692500E-4	-2.236875E-4	-4.556250E-5	-2.579300E-2	2.459788E-2
1.336000E-4	-2.428125E-4	-2.450625E-4	2.250000E-6	-2.578350E-2	2.460400E-2
1.337600E-4	-3.079375E-4	-2.143750E-4	-9.356250E-5	-2.578438E-2	2.461162E-2
1.339200E-4	-1.935625E-4	-2.768750E-4	8.331250E-5	-2.578775E-2	2.458738E-2
1.340800E-4	-2.360000E-4	-2.588125E-4	2.281250E-5	-2.579350E-2	2.459575E-2
1.342400E-4	-2.780625E-4	-2.168750E-4	-6.118750E-5	-2.577963E-2	2.458888E-2
1.344000E-4	-2.846250E-4	-1.760000E-4	-1.086250E-4	-2.580063E-2	2.461262E-2
1.345600E-4	-2.500625E-4	-1.406875E-4	-1.093750E-4	-2.578050E-2	2.458463E-2
1.347200E-4	-2.539375E-4	-1.855625E-4	-6.837500E-5	-2.579363E-2	2.458925E-2
1.348800E-4	-2.518125E-4	-2.631875E-4	1.137500E-5	-2.578950E-2	2.458713E-2
1.350400E-4	-2.513125E-4	-1.480625E-4	-1.032500E-4	-2.578425E-2	2.460212E-2
1.352000E-4	-1.545000E-4	-2.346250E-4	8.012500E-5	-2.578563E-2	2.458650E-2
1.353600E-4	-1.799375E-4	-1.193125E-4	-6.062500E-5	-2.579288E-2	2.459225E-2
1.355200E-4	-1.096875E-4	-1.108125E-4	1.125000E-6	-2.579287E-2	2.459762E-2
1.356800E-4	-1.327500E-4	-1.156875E-4	-1.706250E-5	-2.578788E-2	2.459250E-2
1.358400E-4	-4.137500E-5	-1.519375E-4	1.105625E-4	-2.579812E-2	2.458862E-2
1.360000E-4	-3.343750E-5	-2.700000E-5	-6.437500E-6	-2.579700E-2	2.458963E-2
1.361600E-4	-4.300000E-5	-6.275000E-5	1.975000E-5	-2.578225E-2	2.457738E-2
1.363200E-4	-1.593750E-5	-1.904375E-4	1.745000E-4	-2.579325E-2	2.459113E-2
1.364800E-4	-1.058125E-4	-6.193750E-5	-4.387500E-5	-2.578950E-2	2.458162E-2
1.366400E-4	-7.087500E-5	-9.768750E-5	2.681250E-5	-2.579175E-2	2.459000E-2
1.368000E-4	-1.491250E-4	4.331250E-5	-1.924375E-4	-2.580025E-2	2.458875E-2
1.369600E-4	-1.200000E-4	-7.037500E-5	-4.962500E-5	-2.579038E-2	2.457788E-2
1.371200E-4	-2.381250E-5	-6.856250E-5	4.475000E-5	-2.578325E-2	2.458550E-2
1.372800E-4	4.687500E-5	-1.976250E-4	2.445000E-4	-2.578387E-2	2.457925E-2
1.374400E-4	-3.700000E-5	-9.475000E-5	5.775000E-5	-2.579038E-2	2.459638E-2
1.376000E-4	-8.656250E-5	-3.187500E-5	-5.468750E-5	-2.579088E-2	2.458837E-2
1.377600E-4	-1.485625E-4	-8.875000E-6	-1.396875E-4	-2.579175E-2	2.458600E-2
1.379200E-4	-3.500000E-6	-5.312500E-5	4.962500E-5	-2.577862E-2	2.458550E-2
1.380800E-4	-5.881250E-5	-3.043750E-5	-2.837500E-5	-2.580275E-2	2.457512E-2
1.382400E-4	2.106250E-5	3.737500E-5	-1.631250E-5	-2.578987E-2	2.457875E-2
1.384000E-4	1.637500E-5	-4.812500E-6	2.118750E-5	-2.578963E-2	2.457500E-2
1.385600E-4	-3.925000E-5	6.193750E-5	-1.011875E-4	-2.579138E-2	2.457588E-2
1.387200E-4	-4.793750E-5	5.493750E-5	-1.028750E-4	-2.580500E-2	2.458312E-2
1.388800E-4	5.737500E-5	1.275000E-5	4.462500E-5	-2.579575E-2	2.457237E-2
1.390400E-4	1.425625E-4	1.687500E-5	1.256875E-4	-2.578562E-2	2.457850E-2
1.392000E-4	7.293750E-5	-1.200000E-5	8.493750E-5	-2.580212E-2	2.458413E-2
1.393600E-4	1.073750E-4	4.787500E-5	5.950000E-5	-2.578763E-2	2.458213E-2
1.395200E-4	2.205625E-4	3.975000E-5	1.808125E-4	-2.577537E-2	2.458850E-2
1.396800E-4	9.000000E-5	1.273750E-4	-3.737500E-5	-2.580150E-2	2.457588E-2
1.398400E-4	1.784375E-4	6.837500E-5	1.100625E-4	-2.577887E-2	2.457413E-2
1.400000E-4	9.606250E-5	1.437500E-5	8.168750E-5	-2.579075E-2	2.459450E-2
1.401600E-4	1.036875E-4	9.156250E-5	1.212500E-5	-2.577700E-2	2.458550E-2
1.403200E-4	1.113750E-4	6.418750E-5	4.718750E-5	-2.579500E-2	2.456387E-2
1.404800E-4	5.950000E-5	2.359375E-4	-1.764375E-4	-2.578937E-2	2.458413E-2
1.406400E-4	1.205000E-4	5.687500E-5	6.362500E-5	-2.578025E-2	2.458350E-2
1.408000E-4	2.129375E-4	1.444375E-4	6.850000E-5	-2.577825E-2	2.458438E-2
1.409600E-4	8.600000E-5	1.564375E-4	-7.043750E-5	-2.578325E-2	2.458025E-2
1.411200E-4	2.668125E-4	2.012500E-4	6.556250E-5	-2.577750E-2	2.457375E-2
1.412800E-4	2.520000E-4	1.452500E-4	1.067500E-4	-2.577688E-2	2.458563E-2
1.414400E-4	8.468750E-5	1.318750E-4	-4.718750E-5	-2.577775E-2	2.457712E-2
1.416000E-4	1.751875E-4	1.826250E-4	-7.437500E-6	-2.578350E-2	2.458488E-2
1.417600E-4	1.280625E-4	1.509375E-4	-2.287500E-5	-2.578350E-2	2.458775E-2
1.419200E-4	2.274375E-4	1.639375E-4	6.350000E-5	-2.578987E-2	2.458825E-2
1.420800E-4	1.246875E-4	1.162500E-5	1.130625E-4	-2.578938E-2	2.457625E-2
1.422400E-4	1.210000E-4	1.822500E-4	-6.125000E-5	-2.578150E-2	2.458950E-2
1.424000E-4	1.870625E-4	1.271250E-4	5.993750E-5	-2.578813E-2	2.458675E-2
1.425600E-4	1.175625E-4	2.588125E-4	-1.412500E-4	-2.578587E-2	2.458938E-2
1.427200E-4	2.425625E-4	2.150625E-4	2.750000E-5	-2.578538E-2	2.459075E-2
1.428800E-4	3.023125E-4	2.307500E-4	7.156250E-5	-2.578487E-2	2.458725E-2
1.430400E-4	1.910625E-4	1.664375E-4	2.462500E-5	-2.578875E-2	2.458225E-2
1.432000E-4	3.430000E-4	1.848125E-4	1.581875E-4	-2.578237E-2	2.457862E-2
1.433600E-4	2.126250E-4	2.946250E-4	-8.200000E-5	-2.578437E-2	2.458137E-2
1.435200E-4	1.726250E-4	1.759375E-4	-3.312500E-6	-2.578613E-2	2.457600E-2
1.436800E-4	1.090625E-4	2.377500E-4	-1.286875E-4	-2.578362E-2	2.457837E-2
1.438400E-4	1.573125E-4	3.425000E-4	-1.851875E-4	-2.577950E-2	2.457237E-2
1.440000E-4	2.532500E-4	2.358125E-4	1.743750E-5	-2.579050E-2	2.457775E-2
1.441600E-4	2.356875E-4	2.723750E-4	-3.668750E-5	-2.579088E-2	2.457313E-2
1.443200E-4	3.336250E-4	2.881250E-4	4.550000E-5	-2.578787E-2	2.457837E-2
1.444800E-4	2.332500E-4	3.180000E-4	-8.475000E-5	-2.578737E-2	2.458138E-2
1.446400E-4	2.000000E-4	4.005625E-4	-2.005625E-4	-2.578575E-2	2.457488E-2
1.448000E-4	3.048750E-4	2.923125E-4	1.256250E-5	-2.578813E-2	2.457400E-2
1.449600E-4	2.336250E-4	4.117500E-4	-1.781250E-4	-2.579313E-2	2.457063E-2
1.451200E-4	3.096250E-4	2.929375E-4	1.668750E-5	-2.578987E-2	2.457712E-2
1.452800E-4	1.981250E-4	1.930000E-4	5.125000E-6	-2.578463E-2	2.458513E-2
1.454400E-4	2.935625E-4	2.213125E-4	7.225000E-5	-2.579225E-2	2.456588E-2
1.456000E-4	3.746875E-4	1.954375E-4	1.792500E-4	-2.577988E-2	2.457263E-2
1.457600E-4	2.260625E-4	2.776250E-4	-5.156250E-5	-2.577775E-2	2.457237E-2
1.459200E-4	3.923750E-4	2.380625E-4	1.543125E-4	-2.579050E-2	2.458088E-2
1.460800E-4	4.249375E-4	3.086250E-4	1.163125E-4	-2.578150E-2	2.457512E-2
1.462400E-4	3.247500E-4	2.340000E-4	9.075000E-5	-2.578050E-2	2.457962E-2
1.464000E-4	3.444375E-4	2.892500E-4	5.518750E-5	-2.577488E-2	2.457300E-2
1.465600E-4	3.164375E-4	3.856875E-4	-6.925000E-5	-2.578737E-2	2.457888E-2
1.467200E-4	3.124375E-4	4.471250E-4	-1.346875E-4	-2.578562E-2	2.457575E-2
1.468800E-4	3.160625E-4	3.253125E-4	-9.250000E-6	-2.578725E-2	2.456375E-2
1.470400E-4	3.562500E-4	3.246250E-4	3.162500E-5	-2.579013E-2	2.457588E-2
1.472000E-4	2.890625E-4	3.130000E-4	-2.393750E-5	-2.579013E-2	2.457938E-2
1.473600E-4	3.043125E-4	2.728750E-4	3.143750E-5	-2.577962E-2	2.456825E-2
1.475200E-4	2.733125E-4	3.818125E-4	-1.085000E-4	-2.577537E-2	2.458150E-2
1.476800E-4	4.088125E-4	3.225625E-4	8.625000E-5	-2.578200E-2	2.459050E-2
1.478400E-4	2.193125E-4	4.068750E-4	-1.875625E-4	-2.577150E-2	2.457350E-2
1.480000E-4	3.500000E-4	3.805625E-4	-3.056250E-5	-2.578250E-2	2.456938E-2
1.481600E-4	4.133750E-4	4.372500E-4	-2.387500E-5	-2.579150E-2	2.457650E-2
1.483200E-4	3.944375E-4	3.934375E-4	1.000000E-6	-2.578538E-2	2.458137E-2
1.484800E-4	4.356250E-4	4.308750E-4	4.750000E-6	-2.577575E-2	2.457662E-2
1.486400E-4	3.821875E-4	3.753750E-4	6.812500E-6	-2.578500E-2	2.457913E-2
1.488000E-4	3.147500E-4	2.835000E-4	3.125000E-5	-2.578975E-2	2.455875E-2
1.489600E-4	3.511875E-4	2.595625E-4	9.162500E-5	-2.578713E-2	2.456925E-2
1.491200E-4	3.998750E-4	4.051250E-4	-5.250000E-6	-2.578638E-2	2.456712E-2
1.492800E-4	3.620000E-4	4.555000E-4	-9.350000E-5	-2.577888E-2	2.456975E-2
1.494400E-4	3.978125E-4	4.800000E-4	-8.218750E-5	-2.578575E-2	2.456938E-2
1.496000E-4	3.448750E-4	4.090625E-4	-6.418750E-5	-2.578662E-2	2.456775E-2
1.497600E-4	2.875000E-4	3.280000E-4	-4.050000E-5	-2.577325E-2	2.457500E-2
1.499200E-4	4.250625E-4	4.674375E-4	-4.237500E-5	-2.578800E-2	2.455263E-2
1.500800E-4	3.730000E-4	5.675000E-4	-1.945000E-4	-2.578675E-2	2.456725E-2
1.502400E-4	4.331250E-4	3.963125E-4	3.681250E-5	-2.578637E-2	2.457162E-2
1.504000E-4	4.413750E-4	4.204375E-4	2.093750E-5	-2.578725E-2	2.455800E-2
1.505600E-4	3.557500E-4	5.176875E-4	-1.619375E-4	-2.577687E-2	2.456050E-2
1.507200E-4	4.384375E-4	4.341875E-4	4.250000E-6	-2.577288E-2	2.455388E-2
1.508800E-4	4.461250E-4	4.831250E-4	-3.700000E-5	-2.578737E-2	2.456350E-2
1.510400E-4	4.338125E-4	3.701875E-4	6.362500E-5	-2.578613E-2	2.455600E-2
1.512000E-4	4.785000E-4	4.168125E-4	6.168750E-5	-2.578863E-2	2.456113E-2
1.513600E-4	4.256875E-4	5.335000E-4	-1.078125E-4	-2.578325E-2	2.455575E-2
1.515200E-4	3.811875E-4	3.371875E-4	4.400000E-5	-2.578587E-2	2.456950E-2
1.516800E-4	3.193125E-4	4.982500E-4	-1.789375E-4	-2.577950E-2	2.456625E-2
1.518400E-4	4.248125E-4	4.129375E-4	1.187500E-5	-2.578862E-2	2.455363E-2
1.520000E-4	4.488125E-4	3.710000E-4	7.781250E-5	-2.577800E-2	2.455863E-2
1.521600E-4	4.296250E-4	4.572500E-4	-2.762500E-5	-2.577538E-2	2.455775E-2
1.523200E-4	4.990625E-4	4.167500E-4	8.231250E-5	-2.578725E-2	2.454838E-2
1.524800E-4	3.726875E-4	4.441250E-4	-7.143750E-5	-2.578550E-2	2.455775E-2
1.526400E-4	4.774375E-4	5.230000E-4	-4.556250E-5	-2.577500E-2	2.455187E-2
1.528000E-4	5.099375E-4	4.319375E-4	7.800000E-5	-2.577325E-2	2.455213E-2
1.529600E-4	5.747500E-4	4.210000E-4	1.537500E-4	-2.579225E-2	2.455175E-2
1.531200E-4	4.793125E-4	4.467500E-4	3.256250E-5	-2.577762E-2	2.455663E-2
1.532800E-4	3.742500E-4	4.467500E-4	-7.250000E-5	-2.578500E-2	2.455575E-2
1.534400E-4	5.250625E-4	4.525000E-4	7.256250E-5	-2.577812E-2	2.456937E-2
1.536000E-4	5.601875E-4	4.663125E-4	9.387500E-5	-2.577137E-2	2.455188E-2
1.537600E-4	4.886250E-4	5.131250E-4	-2.450000E-5	-2.578050E-2	2.455325E-2
1.539200E-4	4.390625E-4	4.856250E-4	-4.656250E-5	-2.578550E-2	2.455225E-2
1.540800E-4	4.556875E-4	3.984375E-4	5.725000E-5	-2.578062E-2	2.455188E-2
1.542400E-4	5.178125E-4	4.133125E-4	1.045000E-4	-2.578638E-2	2.455750E-2
1.544000E-4	4.329375E-4	4.766250E-4	-4.368750E-5	-2.578362E-2	2.456800E-2
1.545600E-4	4.156250E-4	4.338125E-4	-1.818750E-5	-2.577938E-2	2.453888E-2
1.547200E-4	4.503125E-4	5.950000E-4	-1.446875E-4	-2.578375E-2	2.455388E-2
1.548800E-4	5.542500E-4	4.650000E-4	8.925000E-5	-2.577725E-2	2.454850E-2
1.550400E-4	4.337500E-4	5.288125E-4	-9.506250E-5	-2.578737E-2	2.454912E-2
1.552000E-4	5.740000E-4	4.495625E-4	1.244375E-4	-2.578125E-2	2.454712E-2
1.553600E-4	4.350625E-4	4.685625E-4	-3.350000E-5	-2.577525E-2	2.454925E-2
1.555200E-4	5.686250E-4	4.903125E-4	7.831250E-5	-2.578012E-2	2.454925E-2
1.556800E-4	4.941250E-4	4.600000E-4	3.412500E-5	-2.579150E-2	2.455625E-2
1.558400E-4	4.201875E-4	4.631250E-4	-4.293750E-5	-2.578363E-2	2.454613E-2
1.560000E-4	4.972500E-4	5.124375E-4	-1.518750E-5	-2.578038E-2	2.454075E-2
1.561600E-4	5.650000E-4	5.498125E-4	1.518750E-5	-2.578937E-2	2.455387E-2
1.563200E-4	4.671875E-4	4.276875E-4	3.950000E-5	-2.577125E-2	2.454200E-2
1.564800E-4	5.150625E-4	5.855625E-4	-7.050000E-5	-2.578575E-2	2.454012E-2
1.566400E-4	5.260000E-4	5.225625E-4	3.437500E-6	-2.579325E-2	2.454300E-2
1.568000E-4	5.793750E-4	5.476875E-4	3.168750E-5	-2.577987E-2	2.454550E-2
1.569600E-4	4.348750E-4	4.655000E-4	-3.062500E-5	-2.578275E-2	2.454262E-2
1.571200E-4	4.894375E-4	5.470000E-4	-5.756250E-5	-2.577038E-2	2.455113E-2
1.572800E-4	5.311250E-4	5.697500E-4	-3.862500E-5	-2.577612E-2	2.453450E-2
1.574400E-4	6.356250E-4	5.117500E-4	1.238750E-4	-2.577812E-2	2.453312E-2
1.576000E-4	4.406875E-4	5.093750E-4	-6.868750E-5	-2.578588E-2	2.454500E-2
1.577600E-4	5.990000E-4	5.273125E-4	7.168750E-5	-2.577225E-2	2.454825E-2
1.579200E-4	4.800000E-4	5.697500E-4	-8.975000E-5	-2.577763E-2	2.455150E-2
1.580800E-4	4.662500E-4	5.123125E-4	-4.606250E-5	-2.579013E-2	2.453775E-2
1.582400E-4	4.120000E-4	6.870000E-4	-2.750000E-4	-2.577013E-2	2.454412E-2
1.584000E-4	5.429375E-4	4.508125E-4	9.212500E-5	-2.578325E-2	2.455412E-2
1.585600E-4	5.818750E-4	5.973125E-4	-1.543750E-5	-2.579125E-2	2.453975E-2
1.587200E-4	4.831875E-4	6.133750E-4	-1.301875E-4	-2.577038E-2	2.454738E-2
1.588800E-4	5.966875E-4	6.079375E-4	-1.125000E-5	-2.577963E-2	2.453763E-2
1.590400E-4	5.146875E-4	5.315625E-4	-1.687500E-5	-2.578475E-2	2.454525E-2
1.592000E-4	4.312500E-4	5.281875E-4	-9.693750E-5	-2.576450E-2	2.453838E-2
1.593600E-4	5.321250E-4	5.160625E-4	1.606250E-5	-2.578062E-2	2.455063E-2
1.595200E-4	5.165625E-4	5.241250E-4	-7.562500E-6	-2.579175E-2	2.454238E-2
1.596800E-4	4.524375E-4	5.464375E-4	-9.400000E-5	-2.578862E-2	2.453712E-2
1.598400E-4	5.596250E-4	4.958125E-4	6.381250E-5	-2.577700E-2	2.454175E-2
1.600000E-4	5.349375E-4	4.258125E-4	1.091250E-4	-2.578000E-2	2.454075E-2
1.601600E-4	4.870000E-4	6.536250E-4	-1.666250E-4	-2.578138E-2	2.455500E-2
1.603200E-4	4.645625E-4	4.743750E-4	-9.812500E-6	-2.578700E-2	2.453762E-2
1.604800E-4	5.820000E-4	5.513750E-4	3.062500E-5	-2.577800E-2	2.454450E-2
1.606400E-4	4.983750E-4	5.026875E-4	-4.312500E-6	-2.578300E-2	2.454737E-2
1.608000E-4	5.366875E-4	4.590625E-4	7.762500E-5	-2.578325E-2	2.454650E-2
1.609600E-4	5.202500E-4	5.520000E-4	-3.175000E-5	-2.579750E-2	2.455563E-2
1.611200E-4	5.816875E-4	5.736875E-4	8.000000E-6	-2.578362E-2	2.454150E-2
1.612800E-4	5.134375E-4	5.008125E-4	1.262500E-5	-2.577812E-2	2.453537E-2
1.614400E-4	5.035625E-4	5.770625E-4	-7.350000E-5	-2.578100E-2	2.454700E-2
1.616000E-4	6.421875E-4	6.102500E-4	3.193750E-5	-2.577612E-2	2.454188E-2
1.617600E-4	5.268125E-4	5.289375E-4	-2.125000E-6	-2.578325E-2	2.454013E-2
1.619200E-4	5.108125E-4	6.065625E-4	-9.575000E-5	-2.578600E-2	2.454300E-2
1.620800E-4	5.505000E-4	4.912500E-4	5.925000E-5	-2.578562E-2	2.454088E-2
1.622400E-4	5.245625E-4	5.410000E-4	-1.643750E-5	-2.578375E-2	2.453675E-2
1.624000E-4	4.641250E-4	4.953750E-4	-3.125000E-5	-2.578375E-2	2.454725E-2
1.625600E-4	6.258750E-4	6.766875E-4	-5.081250E-5	-2.578600E-2	2.452412E-2
1.627200E-4	5.748750E-4	6.343750E-4	-5.950000E-5	-2.577812E-2	2.454525E-2
1.628800E-4	5.803750E-4	5.666250E-4	1.375000E-5	-2.578350E-2	2.454338E-2
1.630400E-4	5.201875E-4	5.524375E-4	-3.225000E-5	-2.578188E-2	2.453975E-2
1.632000E-4	4.347500E-4	4.224375E-4	1.231250E-5	-2.578425E-2	2.453225E-2
1.633600E-4	5.364375E-4	4.958750E-4	4.056250E-5	-2.578175E-2	2.453825E-2
1.635200E-4	5.866875E-4	5.573750E-4	2.931250E-5	-2.576500E-2	2.453975E-2
1.636800E-4	4.045000E-4	6.438125E-4	-2.393125E-4	-2.578100E-2	2.453500E-2
1.638400E-4	6.151250E-4	5.565000E-4	5.862500E-5	-2.576713E-2	2.453238E-2
1.640000E-4	5.483125E-4	5.045625E-4	4.375000E-5	-2.578463E-2	2.453287E-2
1.641600E-4	4.810000E-4	5.588125E-4	-7.781250E-5	-2.577325E-2	2.452813E-2
1.643200E-4	5.051250E-4	5.466250E-4	-4.150000E-5	-2.577475E-2	2.453162E-2
1.644800E-4	4.079375E-4	5.886875E-4	-1.807500E-4	-2.577450E-2	2.453300E-2
1.646400E-4	6.152500E-4	6.777500E-4	-6.250000E-5	-2.579100E-2	2.454150E-2
1.648000E-4	5.621875E-4	6.068750E-4	-4.468750E-5	-2.577562E-2	2.453963E-2
1.649600E-4	5.283125E-4	6.510000E-4	-1.226875E-4	-2.577113E-2	2.451975E-2
1.651200E-4	7.508125E-4	5.395625E-4	2.112500E-4	-2.579325E-2	2.452700E-2
1.652800E-4	6.156875E-4	7.215625E-4	-1.058750E-4	-2.577400E-2	2.452650E-2
1.654400E-4	5.662500E-4	5.143750E-4	5.187500E-5	-2.577237E-2	2.452988E-2
1.656000E-4	5.516250E-4	6.167500E-4	-6.512500E-5	-2.577275E-2	2.453625E-2
1.657600E-4	6.358750E-4	5.664375E-4	6.943750E-5	-2.577925E-2	2.452637E-2
1.659200E-4	5.033125E-4	5.780625E-4	-7.475000E-5	-2.578088E-2	2.453388E-2
1.660800E-4	5.125625E-4	4.805000E-4	3.206250E-5	-2.577488E-2	2.454025E-2
1.662400E-4	5.128125E-4	5.945625E-4	-8.175000E-5	-2.578587E-2	2.453388E-2
1.664000E-4	6.545625E-4	5.525000E-4	1.020625E-4	-2.578575E-2	2.453625E-2
1.665600E-4	5.923750E-4	6.475625E-4	-5.518750E-5	-2.577450E-2	2.453300E-2
1.667200E-4	5.954375E-4	6.303125E-4	-3.487500E-5	-2.578137E-2	2.453213E-2
1.668800E-4	4.940000E-4	5.614375E-4	-6.743750E-5	-2.577225E-2	2.453137E-2
1.670400E-4	5.474375E-4	5.253125E-4	2.212500E-5	-2.578425E-2	2.452950E-2
1.672000E-4	6.016875E-4	6.651875E-4	-6.350000E-5	-2.577875E-2	2.451725E-2
1.673600E-4	5.398750E-4	5.826875E-4	-4.281250E-5	-2.578462E-2	2.452563E-2
1.675200E-4	4.573750E-4	4.532500E-4	4.125000E-6	-2.578125E-2	2.452825E-2
1.676800E-4	6.256250E-4	5.282500E-4	9.737500E-5	-2.578450E-2	2.453512E-2
1.678400E-4	5.383125E-4	7.070000E-4	-1.686875E-4	-2.578963E-2	2.453325E-2
1.680000E-4	4.951875E-4	5.478125E-4	-5.262500E-5	-2.579375E-2	2.452600E-2
1.681600E-4	6.568125E-4	5.919375E-4	6.487500E-5	-2.578288E-2	2.452188E-2
1.683200E-4	6.024375E-4	6.128750E-4	-1.043750E-5	-2.576925E-2	2.452050E-2
1.684800E-4	4.755000E-4	6.190000E-4	-1.435000E-4	-2.576950E-2	2.453813E-2
1.686400E-4	7.086875E-4	6.150625E-4	9.362500E-5	-2.578025E-2	2.453613E-2
1.688000E-4	5.744375E-4	6.238750E-4	-4.943750E-5	-2.578400E-2	2.453150E-2
1.689600E-4	5.143125E-4	6.297500E-4	-1.154375E-4	-2.577900E-2	2.451775E-2
1.691200E-4	5.260625E-4	5.148750E-4	1.118750E-5	-2.577875E-2	2.452575E-2
1.692800E-4	6.247500E-4	5.151875E-4	1.095625E-4	-2.577537E-2	2.452225E-2
1.694400E-4	6.852500E-4	5.042500E-4	1.810000E-4	-2.577900E-2	2.452125E-2
1.696000E-4	6.669375E-4	5.361250E-4	1.308125E-4	-2.578063E-2	2.452338E-2
1.697600E-4	5.668125E-4	3.833750E-4	1.834375E-4	-2.576425E-2	2.452450E-2
1.699200E-4	5.808125E-4	5.845000E-4	-3.687500E-6	-2.578088E-2	2.452900E-2
1.700800E-4	6.255625E-4	6.240625E-4	1.500000E-6	-2.578387E-2	2.452562E-2
1.702400E-4	6.031875E-4	5.715000E-4	3.168750E-5	-2.578250E-2	2.452925E-2
1.704000E-4	5.845625E-4	5.186250E-4	6.593750E-5	-2.579400E-2	2.451850E-2
1.705600E-4	6.492500E-4	5.481250E-4	1.011250E-4	-2.577737E-2	2.451462E-2
1.707200E-4	6.206875E-4	6.162500E-4	4.437500E-6	-2.579450E-2	2.451538E-2
1.708800E-4	6.203125E-4	4.358750E-4	1.844375E-4	-2.577963E-2	2.452562E-2
1.710400E-4	5.073750E-4	4.990000E-4	8.375000E-6	-2.577925E-2	2.451175E-2
1.712000E-4	7.301250E-4	7.116250E-4	1.850000E-5	-2.578438E-2	2.452412E-2
1.713600E-4	5.815625E-4	4.793750E-4	1.021875E-4	-2.578475E-2	2.451775E-2
1.715200E-4	6.480625E-4	5.412500E-4	1.068125E-4	-2.578025E-2	2.452438E-2
1.716800E-4	6.588750E-4	5.988750E-4	6.000000E-5	-2.577313E-2	2.451362E-2
1.718400E-4	6.322500E-4	5.168750E-4	1.153750E-4	-2.577363E-2	2.451987E-2
1.720000E-4	4.959375E-4	5.276250E-4	-3.168750E-5	-2.577175E-2	2.451962E-2
1.721600E-4	5.755625E-4	6.783750E-4	-1.028125E-4	-2.578463E-2	2.451200E-2
1.723200E-4	4.998125E-4	5.410000E-4	-4.118750E-5	-2.579325E-2	2.451350E-2
1.724800E-4	5.956250E-4	6.520000E-4	-5.637500E-5	-2.577588E-2	2.451725E-2
1.726400E-4	5.398125E-4	5.963125E-4	-5.650000E-5	-2.576763E-2	2.451388E-2
1.728000E-4	5.625000E-4	6.658125E-4	-1.033125E-4	-2.578637E-2	2.452000E-2
1.729600E-4	5.518750E-4	6.380625E-4	-8.618750E-5	-2.578775E-2	2.451362E-2
1.731200E-4	5.201250E-4	6.287500E-4	-1.086250E-4	-2.578300E-2	2.451500E-2
1.732800E-4	7.009375E-4	5.422500E-4	1.586875E-4	-2.577963E-2	2.452200E-2
1.734400E-4	5.648125E-4	4.691250E-4	9.568750E-5	-2.577788E-2	2.451650E-2
1.736000E-4	5.973125E-4	5.208125E-4	7.650000E-5	-2.577575E-2	2.451750E-2
1.737600E-4	4.393750E-4	6.018125E-4	-1.624375E-4	-2.577613E-2	2.451338E-2
1.739200E-4	6.060625E-4	7.187500E-4	-1.126875E-4	-2.577525E-2	2.451475E-2
1.740800E-4	5.176875E-4	5.526250E-4	-3.493750E-5	-2.577112E-2	2.451275E-2
1.742400E-4	5.506875E-4	6.520000E-4	-1.013125E-4	-2.577650E-2	2.451812E-2
1.744000E-4	4.323125E-4	5.936875E-4	-1.613750E-4	-2.577800E-2	2.451075E-2
1.745600E-4	5.315625E-4	6.453750E-4	-1.138125E-4	-2.579162E-2	2.450763E-2
1.747200E-4	7.229375E-4	5.759375E-4	1.470000E-4	-2.577775E-2	2.451400E-2
1.748800E-4	6.137500E-4	6.106875E-4	3.062500E-6	-2.577875E-2	2.451400E-2
1.750400E-4	5.398750E-4	5.687500E-4	-2.887500E-5	-2.577338E-2	2.450437E-2
1.752000E-4	5.842500E-4	5.657500E-4	1.850000E-5	-2.576888E-2	2.451337E-2
1.753600E-4	6.195000E-4	5.698750E-4	4.962500E-5	-2.576413E-2	2.451562E-2
1.755200E-4	6.545625E-4	5.463750E-4	1.081875E-4	-2.578300E-2	2.451975E-2
1.756800E-4	5.928125E-4	5.645625E-4	2.825000E-5	-2.578600E-2	2.451462E-2
1.758400E-4	6.891250E-4	6.932500E-4	-4.125000E-6	-2.578500E-2	2.452013E-2
1.760000E-4	5.091875E-4	6.388750E-4	-1.296875E-4	-2.577950E-2	2.451400E-2
1.761600E-4	6.531875E-4	7.056250E-4	-5.243750E-5	-2.576975E-2	2.450075E-2
1.763200E-4	6.126875E-4	6.299375E-4	-1.725000E-5	-2.579037E-2	2.451750E-2
1.764800E-4	5.806250E-4	5.946875E-4	-1.406250E-5	-2.578375E-2	2.451800E-2
1.766400E-4	6.672500E-4	5.657500E-4	1.015000E-4	-2.577788E-2	2.451150E-2
1.768000E-4	6.311250E-4	6.343750E-4	-3.250000E-6	-2.577575E-2	2.451438E-2
1.769600E-4	6.554375E-4	6.117500E-4	4.368750E-5	-2.577800E-2	2.451150E-2
1.771200E-4	4.976875E-4	5.718125E-4	-7.412500E-5	-2.577813E-2	2.450925E-2
1.772800E-4	5.952500E-4	6.653750E-4	-7.012500E-5	-2.578537E-2	2.451988E-2
1.774400E-4	5.442500E-4	4.612500E-4	8.300000E-5	-2.578063E-2	2.450363E-2
1.776000E-4	6.712500E-4	4.866875E-4	1.845625E-4	-2.578200E-2	2.450775E-2
1.777600E-4	5.371875E-4	5.654375E-4	-2.825000E-5	-2.578675E-2	2.451975E-2
1.779200E-4	6.376250E-4	6.671875E-4	-2.956250E-5	-2.578850E-2	2.450525E-2
1.780800E-4	6.258125E-4	4.786250E-4	1.471875E-4	-2.577463E-2	2.450625E-2
1.782400E-4	5.864375E-4	6.638750E-4	-7.743750E-5	-2.577225E-2	2.451463E-2
1.784000E-4	6.797500E-4	6.918125E-4	-1.206250E-5	-2.577450E-2	2.450963E-2
1.785600E-4	5.368750E-4	5.363750E-4	5.000000E-7	-2.577462E-2	2.450875E-2
1.787200E-4	7.173750E-4	5.898750E-4	1.275000E-4	-2.578638E-2	2.451150E-2
1.788800E-4	5.833750E-4	6.503125E-4	-6.693750E-5	-2.578125E-2	2.451088E-2
1.790400E-4	6.668750E-4	6.247500E-4	4.212500E-5	-2.578350E-2	2.450925E-2
1.792000E-4	4.984375E-4	5.970625E-4	-9.862500E-5	-2.579150E-2	2.449637E-2
1.793600E-4	6.524375E-4	5.709375E-4	8.150000E-5	-2.576263E-2	2.451800E-2
1.795200E-4	5.963750E-4	5.999375E-4	-3.562500E-6	-2.576887E-2	2.449725E-2
1.796800E-4	5.234375E-4	5.955625E-4	-7.212500E-5	-2.578013E-2	2.451200E-2
1.798400E-4	4.706250E-4	6.008125E-4	-1.301875E-4	-2.576637E-2	2.449625E-2
1.800000E-4	6.911250E-4	6.355625E-4	5.556250E-5	-2.577588E-2	2.450288E-2
1.801600E-4	5.293125E-4	5.423750E-4	-1.306250E-5	-2.576100E-2	2.450100E-2
1.803200E-4	6.564375E-4	6.830625E-4	-2.662500E-5	-2.577512E-2	2.449263E-2
1.804800E-4	5.384375E-4	6.252500E-4	-8.681250E-5	-2.575825E-2	2.450188E-2
1.806400E-4	6.515000E-4	5.897500E-4	6.175000E-5	-2.577688E-2	2.450638E-2
1.808000E-4	5.694375E-4	6.039375E-4	-3.450000E-5	-2.576875E-2	2.451625E-2
1.809600E-4	5.195000E-4	5.417500E-4	-2.225000E-5	-2.577350E-2	2.450438E-2
1.811200E-4	6.533750E-4	6.101250E-4	4.325000E-5	-2.577425E-2	2.449725E-2
1.812800E-4	5.633125E-4	7.581250E-4	-1.948125E-4	-2.577688E-2	2.449962E-2
1.814400E-4	6.344375E-4	5.673125E-4	6.712500E-5	-2.578137E-2	2.449438E-2
1.816000E-4	5.628125E-4	4.996875E-4	6.312500E-5	-2.577875E-2	2.450775E-2
1.817600E-4	7.575000E-4	6.916250E-4	6.587500E-5	-2.576562E-2	2.450625E-2
1.819200E-4	5.632500E-4	6.526875E-4	-8.943750E-5	-2.578613E-2	2.450150E-2
1.820800E-4	7.554375E-4	6.828750E-4	7.256250E-5	-2.576825E-2	2.450862E-2
1.822400E-4	7.065625E-4	5.623125E-4	1.442500E-4	-2.577762E-2	2.450325E-2
1.824000E-4	6.558750E-4	6.190625E-4	3.681250E-5	-2.578088E-2	2.450475E-2
1.825600E-4	6.220625E-4	6.575625E-4	-3.550000E-5	-2.578263E-2	2.450788E-2
1.827200E-4	5.181250E-4	5.639375E-4	-4.581250E-5	-2.576050E-2	2.451200E-2
1.828800E-4	5.846250E-4	5.355000E-4	4.912500E-5	-2.577500E-2	2.449263E-2
1.830400E-4	5.836250E-4	6.382500E-4	-5.462500E-5	-2.578012E-2	2.449575E-2
1.832000E-4	6.775000E-4	5.440000E-4	1.335000E-4	-2.577087E-2	2.450013E-2
1.833600E-4	6.094375E-4	6.646250E-4	-5.518750E-5	-2.577950E-2	2.449413E-2
1.835200E-4	5.657500E-4	5.558125E-4	9.937500E-6	-2.576863E-2	2.449438E-2
1.836800E-4	5.933125E-4	5.500000E-4	4.331250E-5	-2.578475E-2	2.450750E-2
1.838400E-4	4.970625E-4	6.888750E-4	-1.918125E-4	-2.577375E-2	2.449913E-2
1.840000E-4	6.668750E-4	6.706875E-4	-3.812500E-6	-2.576250E-2	2.449350E-2
1.841600E-4	5.900000E-4	6.477500E-4	-5.775000E-5	-2.578500E-2	2.450288E-2
1.843200E-4	5.754375E-4	5.246875E-4	5.075000E-5	-2.576938E-2	2.449988E-2
1.844800E-4	7.074375E-4	6.074375E-4	1.000000E-4	-2.577138E-2	2.449988E-2
1.846400E-4	6.627500E-4	6.737500E-4	-1.100000E-5	-2.577650E-2	2.449862E-2
1.848000E-4	6.096250E-4	6.421250E-4	-3.250000E-5	-2.577863E-2	2.449763E-2
1.849600E-4	6.406875E-4	6.605000E-4	-1.981250E-5	-2.576300E-2	2.450950E-2
1.851200E-4	5.742500E-4	6.302500E-4	-5.600000E-5	-2.577250E-2	2.450038E-2
1.852800E-4	5.505000E-4	6.670625E-4	-1.165625E-4	-2.576550E-2	2.449137E-2
1.854400E-4	5.693125E-4	6.205000E-4	-5.118750E-5	-2.577788E-2	2.450025E-2
1.856000E-4	6.546875E-4	5.331250E-4	1.215625E-4	-2.577775E-2	2.448863E-2
1.857600E-4	6.392500E-4	5.143125E-4	1.249375E-4	-2.578437E-2	2.450338E-2
1.859200E-4	6.056250E-4	5.660625E-4	3.956250E-5	-2.577500E-2	2.449900E-2
1.860800E-4	6.744375E-4	6.256250E-4	4.881250E-5	-2.577413E-2	2.449350E-2
1.862400E-4	6.053125E-4	6.419375E-4	-3.662500E-5	-2.576875E-2	2.450250E-2
1.864000E-4	6.668750E-4	6.598125E-4	7.062500E-6	-2.576488E-2	2.450587E-2
1.865600E-4	6.092500E-4	5.928125E-4	1.643750E-5	-2.575875E-2	2.449687E-2
1.867200E-4	6.871250E-4	6.363125E-4	5.081250E-5	-2.577700E-2	2.449263E-2
1.868800E-4	6.211875E-4	6.396875E-4	-1.850000E-5	-2.576537E-2	2.449425E-2
1.870400E-4	5.350000E-4	5.844375E-4	-4.943750E-5	-2.577812E-2	2.449913E-2
1.872000E-4	6.348125E-4	6.456250E-4	-1.081250E-5	-2.578163E-2	2.448600E-2
1.873600E-4	6.570625E-4	6.269375E-4	3.012500E-5	-2.576237E-2	2.449388E-2
1.875200E-4	5.670625E-4	6.327500E-4	-6.568750E-5	-2.577838E-2	2.448988E-2
1.876800E-4	6.691875E-4	5.435000E-4	1.256875E-4	-2.577337E-2	2.448075E-2
1.878400E-4	6.750000E-4	5.363125E-4	1.386875E-4	-2.575925E-2	2.448213E-2
1.880000E-4	7.550625E-4	5.447500E-4	2.103125E-4	-2.576850E-2	2.449738E-2
1.881600E-4	5.382500E-4	6.278750E-4	-8.962500E-5	-2.578225E-2	2.449213E-2
1.883200E-4	5.890000E-4	6.596875E-4	-7.068750E-5	-2.576863E-2	2.448450E-2
1.884800E-4	6.150000E-4	6.031875E-4	1.181250E-5	-2.577675E-2	2.449400E-2
1.886400E-4	6.136250E-4	6.241875E-4	-1.056250E-5	-2.576250E-2	2.449250E-2
1.888000E-4	5.624375E-4	5.055000E-4	5.693750E-5	-2.577875E-2	2.449100E-2
1.889600E-4	5.701875E-4	6.366250E-4	-6.643750E-5	-2.577075E-2	2.448525E-2
1.891200E-4	5.465625E-4	5.475000E-4	-9.375000E-7	-2.577262E-2	2.448825E-2
1.892800E-4	5.731250E-4	6.621250E-4	-8.900000E-5	-2.576213E-2	2.449350E-2
1.894400E-4	5.488125E-4	7.001250E-4	-1.513125E-4	-2.575862E-2	2.449350E-2
1.896000E-4	7.656250E-4	6.638125E-4	1.018125E-4	-2.577513E-2	2.449600E-2
1.897600E-4	7.281250E-4	6.291875E-4	9.893750E-5	-2.576813E-2	2.449238E-2
1.899200E-4	5.899375E-4	5.731250E-4	1.681250E-5	-2.577438E-2	2.447888E-2
1.900800E-4	5.588125E-4	7.358125E-4	-1.770000E-4	-2.577537E-2	2.448575E-2
1.902400E-4	5.920625E-4	5.588750E-4	3.318750E-5	-2.576625E-2	2.449138E-2
1.904000E-4	6.495000E-4	5.856250E-4	6.387500E-5	-2.577363E-2	2.449125E-2
1.905600E-4	6.283750E-4	6.139375E-4	1.443750E-5	-2.575963E-2	2.449575E-2
1.907200E-4	5.786875E-4	5.883125E-4	-9.625000E-6	-2.577487E-2	2.449425E-2
1.908800E-4	6.095000E-4	6.838125E-4	-7.431250E-5	-2.577987E-2	2.450187E-2
1.910400E-4	6.465625E-4	6.489375E-4	-2.375000E-6	-2.577912E-2	2.448450E-2
1.912000E-4	6.652500E-4	5.530000E-4	1.122500E-4	-2.577275E-2	2.449238E-2
1.913600E-4	6.018125E-4	6.824375E-4	-8.062500E-5	-2.577175E-2	2.448425E-2
1.915200E-4	5.706875E-4	5.901250E-4	-1.943750E-5	-2.577075E-2	2.448075E-2
1.916800E-4	7.032500E-4	5.990625E-4	1.041875E-4	-2.577188E-2	2.448975E-2
1.918400E-4	6.221875E-4	4.983750E-4	1.238125E-4	-2.576225E-2	2.447850E-2
1.920000E-4	5.605625E-4	7.331875E-4	-1.726250E-4	-2.576188E-2	2.449375E-2
1.921600E-4	6.402500E-4	5.265625E-4	1.136875E-4	-2.577762E-2	2.448412E-2
1.923200E-4	5.760625E-4	4.626250E-4	1.134375E-4	-2.576913E-2	2.448725E-2
1.924800E-4	5.983125E-4	5.213750E-4	7.693750E-5	-2.576538E-2	2.448925E-2
1.926400E-4	7.485000E-4	6.050000E-4	1.435000E-4	-2.577388E-2	2.448612E-2
1.928000E-4	5.741875E-4	7.682500E-4	-1.940625E-4	-2.575750E-2	2.448362E-2
1.929600E-4	5.871875E-4	6.570625E-4	-6.987500E-5	-2.576425E-2	2.448238E-2
1.931200E-4	6.128125E-4	6.475625E-4	-3.475000E-5	-2.577125E-2	2.447763E-2
1.932800E-4	6.878750E-4	5.726875E-4	1.151875E-4	-2.577225E-2	2.448613E-2
1.934400E-4	5.208125E-4	5.883125E-4	-6.750000E-5	-2.575462E-2	2.448225E-2
1.936000E-4	6.568750E-4	6.528750E-4	4.000000E-6	-2.576087E-2	2.447388E-2
1.937600E-4	6.247500E-4	6.418750E-4	-1.712500E-5	-2.575563E-2	2.448838E-2
1.939200E-4	6.608750E-4	6.004375E-4	6.043750E-5	-2.577675E-2	2.448938E-2
1.940800E-4	6.341875E-4	6.448750E-4	-1.068750E-5	-2.576738E-2	2.447750E-2
1.942400E-4	5.730000E-4	6.668125E-4	-9.381250E-5	-2.576825E-2	2.448338E-2
1.944000E-4	7.525000E-4	5.796250E-4	1.728750E-4	-2.575838E-2	2.449263E-2
1.945600E-4	5.550000E-4	6.316250E-4	-7.662500E-5	-2.578188E-2	2.448950E-2
1.947200E-4	4.880625E-4	6.540625E-4	-1.660000E-4	-2.576487E-2	2.448500E-2
1.948800E-4	6.994375E-4	5.508125E-4	1.486250E-4	-2.576388E-2	2.447500E-2
1.950400E-4	7.098125E-4	6.291250E-4	8.068750E-5	-2.576537E-2	2.449288E-2
1.952000E-4	6.835000E-4	6.703125E-4	1.318750E-5	-2.576337E-2	2.448888E-2
1.953600E-4	6.016250E-4	6.277500E-4	-2.612500E-5	-2.576550E-2	2.448375E-2
1.955200E-4	6.126875E-4	6.493750E-4	-3.668750E-5	-2.576862E-2	2.449000E-2
1.956800E-4	7.130000E-4	7.407500E-4	-2.775000E-5	-2.576862E-2	2.447575E-2
1.958400E-4	6.753125E-4	5.491875E-4	1.261250E-4	-2.576313E-2	2.448588E-2
1.960000E-4	6.368125E-4	6.541875E-4	-1.737500E-5	-2.575612E-2	2.448488E-2
1.961600E-4	5.988750E-4	6.265625E-4	-2.768750E-5	-2.577150E-2	2.448063E-2
1.963200E-4	5.426875E-4	5.630000E-4	-2.031250E-5	-2.575488E-2	2.447363E-2
1.964800E-4	4.981875E-4	6.456875E-4	-1.475000E-4	-2.575988E-2	2.449350E-2
1.966400E-4	5.219375E-4	7.209375E-4	-1.990000E-4	-2.577425E-2	2.447938E-2
1.968000E-4	6.333750E-4	7.166250E-4	-8.325000E-5	-2.576100E-2	2.447337E-2
1.969600E-4	5.453750E-4	5.699375E-4	-2.456250E-5	-2.576763E-2	2.447725E-2
1.971200E-4	6.743125E-4	6.750000E-4	-6.875000E-7	-2.577250E-2	2.448812E-2
1.972800E-4	6.853750E-4	7.676250E-4	-8.225000E-5	-2.577687E-2	2.447225E-2
1.974400E-4	5.950000E-4	5.821875E-4	1.281250E-5	-2.576775E-2	2.447262E-2
1.976000E-4	5.865625E-4	6.244375E-4	-3.787500E-5	-2.576362E-2	2.446775E-2
1.977600E-4	6.931875E-4	6.510625E-4	4.212500E-5	-2.576575E-2	2.447962E-2
1.979200E-4	6.340000E-4	5.748750E-4	5.912500E-5	-2.576887E-2	2.447338E-2
1.980800E-4	6.456250E-4	6.343750E-4	1.125000E-5	-2.576075E-2	2.447812E-2
1.982400E-4	7.086875E-4	6.450000E-4	6.368750E-5	-2.576500E-2	2.447225E-2
1.984000E-4	5.820625E-4	5.573750E-4	2.468750E-5	-2.577263E-2	2.447625E-2
1.985600E-4	5.851250E-4	5.488750E-4	3.625000E-5	-2.576763E-2	2.447750E-2
1.987200E-4	6.791250E-4	5.670000E-4	1.121250E-4	-2.576188E-2	2.446562E-2
1.988800E-4	5.806875E-4	6.505625E-4	-6.987500E-5	-2.577300E-2	2.447738E-2
1.990400E-4	5.364375E-4	6.160625E-4	-7.962500E-5	-2.575225E-2	2.447250E-2
1.992000E-4	6.856250E-4	6.215625E-4	6.406250E-5	-2.576325E-2	2.448063E-2
1.993600E-4	5.515625E-4	7.187500E-4	-1.671875E-4	-2.576287E-2	2.448312E-2
1.995200E-4	7.444375E-4	6.344375E-4	1.100000E-4	-2.576137E-2	2.446900E-2
1.996800E-4	6.533125E-4	7.462500E-4	-9.293750E-5	-2.576725E-2	2.448400E-2
1.998400E-4	5.763750E-4	6.353125E-4	-5.893750E-5	-2.576175E-2	2.447113E-2
2.000000E-4	5.763125E-4	6.834375E-4	-1.071250E-4	-2.576913E-2	2.446250E-2
2.001600E-4	6.173125E-4	6.438750E-4	-2.656250E-5	-2.576638E-2	2.446850E-2
2.003200E-4	6.972500E-4	5.618125E-4	1.354375E-4	-2.576325E-2	2.447437E-2
2.004800E-4	6.975625E-4	7.170625E-4	-1.950000E-5	-2.575738E-2	2.448275E-2
2.006400E-4	5.540625E-4	6.223750E-4	-6.831250E-5	-2.576725E-2	2.446938E-2
2.008000E-4	5.014375E-4	5.765000E-4	-7.506250E-5	-2.577488E-2	2.446513E-2
2.009600E-4	7.106875E-4	6.966875E-4	1.400000E-5	-2.575413E-2	2.447812E-2
2.011200E-4	5.446875E-4	6.362500E-4	-9.156250E-5	-2.576050E-2	2.447625E-2
2.012800E-4	6.741250E-4	4.909375E-4	1.831875E-4	-2.575175E-2	2.447338E-2
2.014400E-4	5.500625E-4	6.066875E-4	-5.662500E-5	-2.576287E-2	2.447050E-2
2.016000E-4	6.390625E-4	6.360625E-4	3.000000E-6	-2.575925E-2	2.447200E-2
2.017600E-4	6.749375E-4	6.258125E-4	4.912500E-5	-2.577500E-2	2.448088E-2
2.019200E-4	6.665000E-4	5.969375E-4	6.956250E-5	-2.573913E-2	2.448000E-2
2.020800E-4	6.506250E-4	6.554375E-4	-4.812500E-6	-2.575388E-2	2.445838E-2
2.022400E-4	5.534375E-4	6.572500E-4	-1.038125E-4	-2.576438E-2	2.447075E-2
2.024000E-4	6.299375E-4	5.788750E-4	5.106250E-5	-2.576600E-2	2.445800E-2
2.025600E-4	6.333125E-4	5.682500E-4	6.506250E-5	-2.576488E-2	2.446363E-2
2.027200E-4	7.114375E-4	5.908750E-4	1.205625E-4	-2.575588E-2	2.446588E-2
2.028800E-4	5.381250E-4	5.488125E-4	-1.068750E-5	-2.575838E-2	2.446225E-2
2.030400E-4	6.144375E-4	5.820000E-4	3.243750E-5	-2.577288E-2	2.447050E-2
2.032000E-4	6.707500E-4	6.488750E-4	2.187500E-5	-2.577075E-2	2.446450E-2
2.033600E-4	5.945625E-4	5.146875E-4	7.987500E-5	-2.576575E-2	2.447012E-2
2.035200E-4	5.685000E-4	5.585625E-4	9.937500E-6	-2.575650E-2	2.447375E-2
2.036800E-4	6.702500E-4	5.444375E-4	1.258125E-4	-2.575462E-2	2.446912E-2
2.038400E-4	5.512500E-4	5.548125E-4	-3.562500E-6	-2.575125E-2	2.445262E-2
2.040000E-4	6.438750E-4	6.803750E-4	-3.650000E-5	-2.576250E-2	2.446988E-2
2.041600E-4	6.325625E-4	6.215625E-4	1.100000E-5	-2.576200E-2	2.447475E-2
2.043200E-4	6.557500E-4	6.343750E-4	2.137500E-5	-2.576437E-2	2.447300E-2
2.044800E-4	7.186250E-4	7.019375E-4	1.668750E-5	-2.575625E-2	2.446488E-2
2.046400E-4	6.705625E-4	5.623125E-4	1.082500E-4	-2.575475E-2	2.446675E-2
2.048000E-4	6.620000E-4	6.801875E-4	-1.818750E-5	-2.576150E-2	2.446425E-2
2.049600E-4	6.208750E-4	5.779375E-4	4.293750E-5	-2.574938E-2	2.446937E-2
2.051200E-4	4.413125E-4	5.826250E-4	-1.413125E-4	-2.576113E-2	2.446550E-2
2.052800E-4	5.075000E-4	5.766250E-4	-6.912500E-5	-2.575500E-2	2.446262E-2
2.054400E-4	6.313125E-4	7.083125E-4	-7.700000E-5	-2.576825E-2	2.446713E-2
2.056000E-4	7.105625E-4	6.290000E-4	8.156250E-5	-2.574725E-2	2.446875E-2
2.057600E-4	5.665000E-4	6.881875E-4	-1.216875E-4	-2.576575E-2	2.446700E-2
2.059200E-4	5.754375E-4	5.731250E-4	2.312500E-6	-2.576125E-2	2.446538E-2
2.060800E-4	5.939375E-4	5.843750E-4	9.562500E-6	-2.576013E-2	2.444900E-2
2.062400E-4	5.561250E-4	6.248750E-4	-6.875000E-5	-2.576362E-2	2.445550E-2
2.064000E-4	6.717500E-4	5.886250E-4	8.312500E-5	-2.574537E-2	2.446525E-2
2.065600E-4	6.068125E-4	6.337500E-4	-2.693750E-5	-2.575838E-2	2.446800E-2
2.067200E-4	5.945625E-4	6.695625E-4	-7.500000E-5	-2.575437E-2	2.446013E-2
2.068800E-4	6.411875E-4	6.214375E-4	1.975000E-5	-2.574275E-2	2.445513E-2
2.070400E-4	5.371250E-4	6.413750E-4	-1.042500E-4	-2.576288E-2	2.444625E-2
2.072000E-4	6.192500E-4	6.973750E-4	-7.812500E-5	-2.577125E-2	2.446025E-2
2.073600E-4	5.768750E-4	5.780000E-4	-1.125000E-6	-2.575838E-2	2.445662E-2
2.075200E-4	6.640625E-4	5.915625E-4	7.250000E-5	-2.574813E-2	2.445838E-2
2.076800E-4	5.712500E-4	5.276875E-4	4.356250E-5	-2.575750E-2	2.446062E-2
2.078400E-4	5.856250E-4	6.340625E-4	-4.843750E-5	-2.576000E-2	2.445888E-2
2.080000E-4	6.773750E-4	6.544375E-4	2.293750E-5	-2.575988E-2	2.446750E-2
2.081600E-4	6.544375E-4	6.215625E-4	3.287500E-5	-2.576475E-2	2.445575E-2
2.083200E-4	6.848750E-4	5.858125E-4	9.906250E-5	-2.575812E-2	2.446175E-2
2.084800E-4	6.083125E-4	7.780625E-4	-1.697500E-4	-2.574925E-2	2.445550E-2
2.086400E-4	6.108125E-4	6.595625E-4	-4.875000E-5	-2.575413E-2	2.446013E-2
2.088000E-4	7.037500E-4	6.458125E-4	5.793750E-5	-2.575775E-2	2.445325E-2
2.089600E-4	7.428125E-4	5.771875E-4	1.656250E-4	-2.573987E-2	2.446213E-2
2.091200E-4	6.416250E-4	6.851250E-4	-4.350000E-5	-2.576087E-2	2.445300E-2
2.092800E-4	7.103125E-4	6.118125E-4	9.850000E-5	-2.575812E-2	2.446463E-2
2.094400E-4	6.302500E-4	8.169375E-4	-1.866875E-4	-2.576437E-2	2.446438E-2
2.096000E-4	6.221875E-4	6.538750E-4	-3.168750E-5	-2.575650E-2	2.444687E-2
2.097600E-4	7.547500E-4	6.345000E-4	1.202500E-4	-2.575300E-2	2.445762E-2
2.099200E-4	5.823750E-4	5.920625E-4	-9.687500E-6	-2.575187E-2	2.445300E-2
2.100800E-4	6.621875E-4	5.823125E-4	7.987500E-5	-2.575738E-2	2.446313E-2
2.102400E-4	5.099375E-4	7.440000E-4	-2.340625E-4	-2.574750E-2	2.445663E-2
2.104000E-4	6.097500E-4	6.025000E-4	7.250000E-6	-2.574525E-2	2.445650E-2
2.105600E-4	6.125000E-4	7.366875E-4	-1.241875E-4	-2.575138E-2	2.446050E-2
2.107200E-4	6.321250E-4	7.292500E-4	-9.712500E-5	-2.574612E-2	2.445312E-2
2.108800E-4	5.222500E-4	6.198750E-4	-9.762500E-5	-2.575375E-2	2.446038E-2
2.110400E-4	6.134375E-4	6.561250E-4	-4.268750E-5	-2.575312E-2	2.445400E-2
2.112000E-4	5.858750E-4	5.690625E-4	1.681250E-5	-2.574762E-2	2.446375E-2
2.113600E-4	5.828750E-4	6.459375E-4	-6.306250E-5	-2.575275E-2	2.445175E-2
2.115200E-4	6.041250E-4	6.727500E-4	-6.862500E-5	-2.574538E-2	2.444825E-2
2.116800E-4	5.870000E-4	6.366875E-4	-4.968750E-5	-2.574587E-2	2.444650E-2
2.118400E-4	6.764375E-4	6.396875E-4	3.675000E-5	-2.574450E-2	2.445488E-2
2.120000E-4	7.683125E-4	5.953750E-4	1.729375E-4	-2.575238E-2	2.446638E-2
2.121600E-4	6.850625E-4	5.998125E-4	8.525000E-5	-2.576100E-2	2.445200E-2
2.123200E-4	5.461250E-4	5.584375E-4	-1.231250E-5	-2.574938E-2	2.444738E-2
2.124800E-4	6.632500E-4	6.122500E-4	5.100000E-5	-2.575713E-2	2.445587E-2
2.126400E-4	6.503750E-4	5.095625E-4	1.408125E-4	-2.575325E-2	2.444775E-2
2.128000E-4	5.696875E-4	5.862500E-4	-1.656250E-5	-2.574737E-2	2.444562E-2
2.129600E-4	6.406875E-4	7.463750E-4	-1.056875E-4	-2.575550E-2	2.445888E-2
2.131200E-4	6.997500E-4	7.014375E-4	-1.687500E-6	-2.574250E-2	2.445500E-2
2.132800E-4	6.106875E-4	6.291250E-4	-1.843750E-5	-2.576037E-2	2.444975E-2
2.134400E-4	6.359375E-4	6.205625E-4	1.537500E-5	-2.575138E-2	2.444737E-2
2.136000E-4	5.631250E-4	6.473125E-4	-8.418750E-5	-2.575263E-2	2.444900E-2
2.137600E-4	7.245625E-4	6.493750E-4	7.518750E-5	-2.574875E-2	2.444450E-2
2.139200E-4	6.136250E-4	5.458750E-4	6.775000E-5	-2.575563E-2	2.444237E-2
2.140800E-4	5.806875E-4	5.746875E-4	6.000000E-6	-2.576188E-2	2.445288E-2
2.142400E-4	5.927500E-4	7.621250E-4	-1.693750E-4	-2.576238E-2	2.445675E-2
2.144000E-4	6.712500E-4	6.373125E-4	3.393750E-5	-2.575225E-2	2.445725E-2
2.145600E-4	5.821875E-4	5.903125E-4	-8.125000E-6	-2.574900E-2	2.443925E-2
2.147200E-4	5.593750E-4	6.776875E-4	-1.183125E-4	-2.574912E-2	2.444250E-2
2.148800E-4	5.794375E-4	5.585000E-4	2.093750E-5	-2.575038E-2	2.445375E-2
2.150400E-4	6.039375E-4	6.803125E-4	-7.637500E-5	-2.574638E-2	2.445462E-2
2.152000E-4	6.200625E-4	6.113125E-4	8.750000E-6	-2.575913E-2	2.445275E-2
2.153600E-4	5.751250E-4	5.960625E-4	-2.093750E-5	-2.575287E-2	2.444700E-2
2.155200E-4	7.165625E-4	8.519375E-4	-1.353750E-4	-2.575725E-2	2.443937E-2
2.156800E-4	5.560625E-4	6.713125E-4	-1.152500E-4	-2.575737E-2	2.444687E-2
2.158400E-4	6.010000E-4	5.896875E-4	1.131250E-5	-2.576163E-2	2.445000E-2
2.160000E-4	5.322500E-4	5.745000E-4	-4.225000E-5	-2.573650E-2	2.443750E-2
2.161600E-4	6.426250E-4	6.891250E-4	-4.650000E-5	-2.575975E-2	2.445625E-2
2.163200E-4	7.072500E-4	6.765000E-4	3.075000E-5	-2.575750E-2	2.445737E-2
2.164800E-4	6.612500E-4	5.851250E-4	7.612500E-5	-2.576263E-2	2.445075E-2
2.166400E-4	7.514375E-4	5.823125E-4	1.691250E-4	-2.576513E-2	2.444775E-2
2.168000E-4	7.077500E-4	6.110625E-4	9.668750E-5	-2.576125E-2	2.445613E-2
2.169600E-4	6.414375E-4	6.680625E-4	-2.662500E-5	-2.575400E-2	2.444850E-2
2.171200E-4	6.719375E-4	8.185625E-4	-1.466250E-4	-2.574525E-2	2.443513E-2
2.172800E-4	5.462500E-4	6.550625E-4	-1.088125E-4	-2.574750E-2	2.443312E-2
2.174400E-4	6.270000E-4	6.078750E-4	1.912500E-5	-2.573212E-2	2.444575E-2
2.176000E-4	6.005000E-4	6.710000E-4	-7.050000E-5	-2.574938E-2	2.445025E-2
2.177600E-4	7.055625E-4	6.323125E-4	7.325000E-5	-2.574525E-2	2.444013E-2
2.179200E-4	5.970625E-4	6.086875E-4	-1.162500E-5	-2.575425E-2	2.444687E-2
2.180800E-4	6.356250E-4	6.803125E-4	-4.468750E-5	-2.574612E-2	2.443862E-2
2.182400E-4	6.653125E-4	6.163750E-4	4.893750E-5	-2.575150E-2	2.444725E-2
2.184000E-4	6.283750E-4	6.076875E-4	2.068750E-5	-2.575125E-2	2.444488E-2
2.185600E-4	5.264375E-4	7.115000E-4	-1.850625E-4	-2.575762E-2	2.444263E-2
2.187200E-4	6.560625E-4	7.301250E-4	-7.406250E-5	-2.574375E-2	2.445013E-2
2.188800E-4	5.640000E-4	6.481875E-4	-8.418750E-5	-2.574600E-2	2.444163E-2
2.190400E-4	5.671250E-4	5.846250E-4	-1.750000E-5	-2.574625E-2	2.448400E-2
2.192000E-4	6.678125E-4	5.710000E-4	9.681250E-5	-2.571862E-2	2.444025E-2
2.193600E-4	8.875625E-4	2.513312E-3	-1.625750E-3	-2.579187E-2	2.450813E-2
2.195200E-4	3.827562E-3	3.424875E-3	4.026875E-4	-2.573088E-2	2.445900E-2
2.196800E-4	2.320438E-3	1.860750E-3	4.596875E-4	-2.568300E-2	2.451175E-2
2.198400E-4	1.322375E-3	9.695625E-4	3.528125E-4	-2.569275E-2	2.450737E-2
2.200000E-4	8.774375E-4	7.578750E-4	1.195625E-4	-2.568325E-2	2.453475E-2
2.201600E-4	6.708750E-4	6.573750E-4	1.350000E-5	-2.566562E-2	2.454600E-2
2.203200E-4	4.726875E-4	5.512500E-4	-7.856250E-5	-2.564950E-2	2.453175E-2
2.204800E-4	5.388125E-4	5.358125E-4	3.000000E-6	-2.566050E-2	2.453925E-2
2.206400E-4	6.743125E-4	5.826250E-4	9.168750E-5	-2.565463E-2	2.457088E-2
2.208000E-4	4.461250E-4	5.226250E-4	-7.650000E-5	-2.562838E-2	2.457875E-2
2.209600E-4	5.398125E-4	5.915000E-4	-5.168750E-5	-2.562950E-2	2.457050E-2
2.211200E-4	3.998125E-4	6.028125E-4	-2.030000E-4	-2.562162E-2	2.455725E-2
2.212800E-4	5.713750E-4	5.861875E-4	-1.481250E-5	-2.562725E-2	2.456575E-2
2.214400E-4	6.309375E-4	5.545000E-4	7.643750E-5	-2.561725E-2	2.458725E-2
2.216000E-4	4.233125E-4	5.130000E-4	-8.968750E-5	-2.560550E-2	2.459363E-2
2.217600E-4	5.612500E-4	6.493125E-4	-8.806250E-5	-2.560462E-2	2.459125E-2
2.219200E-4	4.652500E-4	6.202500E-4	-1.550000E-4	-2.558925E-2	2.460337E-2
2.220800E-4	5.608750E-4	4.696875E-4	9.118750E-5	-2.557650E-2	2.461138E-2
2.222400E-4	5.405000E-4	4.155000E-4	1.250000E-4	-2.557800E-2	2.461838E-2
2.224000E-4	4.054375E-4	4.080625E-4	-2.625000E-6	-2.556525E-2	2.462850E-2
2.225600E-4	4.229375E-4	4.906250E-4	-6.768750E-5	-2.554875E-2	2.462925E-2
2.227200E-4	4.120625E-4	3.831875E-4	2.887500E-5	-2.555063E-2	2.463725E-2
2.228800E-4	3.770000E-4	5.795000E-4	-2.025000E-4	-2.554737E-2	2.464275E-2
2.230400E-4	4.418750E-4	4.735625E-4	-3.168750E-5	-2.554238E-2	2.465275E-2
2.232000E-4	6.387500E-4	4.356875E-4	2.030625E-4	-2.552313E-2	2.465537E-2
2.233600E-4	5.091250E-4	4.617500E-4	4.737500E-5	-2.551937E-2	2.467550E-2
2.235200E-4	5.005625E-4	5.642500E-4	-6.368750E-5	-2.551712E-2	2.468788E-2
2.236800E-4	5.245000E-4	4.705000E-4	5.400000E-5	-2.550825E-2	2.467412E-2
2.238400E-4	4.124375E-4	4.363125E-4	-2.387500E-5	-2.548513E-2	2.469388E-2
2.240000E-4	4.275625E-4	4.055000E-4	2.206250E-5	-2.549388E-2	2.469862E-2
2.241600E-4	5.444375E-4	4.602500E-4	8.418750E-5	-2.548350E-2	2.470025E-2
2.243200E-4	4.636875E-4	4.988125E-4	-3.512500E-5	-2.550350E-2	2.468725E-2
2.244800E-4	5.858750E-4	5.385000E-4	4.737500E-5	-2.547375E-2	2.470300E-2
2.246400E-4	4.998125E-4	4.066875E-4	9.312500E-5	-2.547600E-2	2.471925E-2
2.248000E-4	6.501875E-4	5.361875E-4	1.140000E-4	-2.546475E-2	2.470688E-2
2.249600E-4	5.605625E-4	4.501250E-4	1.104375E-4	-2.546150E-2	2.472363E-2
2.251200E-4	3.525000E-4	5.303125E-4	-1.778125E-4	-2.545325E-2	2.472838E-2
2.252800E-4	4.796250E-4	4.482500E-4	3.137500E-5	-2.544787E-2	2.473575E-2
2.254400E-4	4.981250E-4	4.673125E-4	3.081250E-5	-2.543838E-2	2.472787E-2
2.256000E-4	4.960000E-4	3.975000E-4	9.850000E-5	-2.544025E-2	2.473725E-2
2.257600E-4	4.366875E-4	4.680000E-4	-3.131250E-5	-2.543950E-2	2.474362E-2
2.259200E-4	3.780000E-4	4.405000E-4	-6.250000E-5	-2.541425E-2	2.473125E-2
2.260800E-4	4.175625E-4	3.763125E-4	4.125000E-5	-2.543488E-2	2.474925E-2
2.262400E-4	4.903125E-4	4.545000E-4	3.581250E-5	-2.541850E-2	2.475600E-2
2.264000E-4	4.303750E-4	4.227500E-4	7.625000E-6	-2.541075E-2	2.476287E-2
2.265600E-4	3.928125E-4	5.692500E-4	-1.764375E-4	-2.541950E-2	2.476775E-2
2.267200E-4	3.718750E-4	4.723750E-4	-1.005000E-4	-2.539875E-2	2.477075E-2
2.268800E-4	4.706250E-4	4.516250E-4	1.900000E-5	-2.538038E-2	2.477350E-2
2.270400E-4	4.726250E-4	3.427500E-4	1.298750E-4	-2.538762E-2	2.479275E-2
2.272000E-4	4.570625E-4	4.241250E-4	3.293750E-5	-2.538063E-2	2.479888E-2
2.273600E-4	5.146875E-4	4.025625E-4	1.121250E-4	-2.537412E-2	2.479788E-2
2.275200E-4	4.715000E-4	4.181875E-4	5.331250E-5	-2.537113E-2	2.479663E-2
2.276800E-4	4.277500E-4	3.706875E-4	5.706250E-5	-2.536300E-2	2.481850E-2
2.278400E-4	4.491875E-4	3.890000E-4	6.018750E-5	-2.536288E-2	2.481263E-2
2.280000E-4	5.201875E-4	3.054375E-4	2.147500E-4	-2.535075E-2	2.482600E-2
2.281600E-4	3.691875E-4	4.048125E-4	-3.562500E-5	-2.535825E-2	2.481637E-2
2.283200E-4	3.350625E-4	4.290625E-4	-9.400000E-5	-2.534187E-2	2.483400E-2
2.284800E-4	3.798125E-4	2.532500E-4	1.265625E-4	-2.532937E-2	2.483363E-2
2.286400E-4	4.937500E-4	4.045000E-4	8.925000E-5	-2.533088E-2	2.483600E-2
2.288000E-4	3.973125E-4	3.808750E-4	1.643750E-5	-2.532963E-2	2.484588E-2
2.289600E-4	4.313125E-4	3.157500E-4	1.155625E-4	-2.531263E-2	2.484763E-2
2.291200E-4	4.675625E-4	4.246875E-4	4.287500E-5	-2.531888E-2	2.485875E-2
2.292800E-4	4.518750E-4	4.015625E-4	5.031250E-5	-2.531138E-2	2.486400E-2
2.294400E-4	4.135000E-4	4.311250E-4	-1.762500E-5	-2.531775E-2	2.484625E-2
2.296000E-4	4.774375E-4	3.677500E-4	1.096875E-4	-2.529575E-2	2.487138E-2
2.297600E-4	4.624375E-4	3.376250E-4	1.248125E-4	-2.528338E-2	2.486225E-2
2.299200E-4	4.283750E-4	3.626875E-4	6.568750E-5	-2.529963E-2	2.487963E-2
2.300800E-4	3.231250E-4	3.868125E-4	-6.368750E-5	-2.527400E-2	2.487400E-2
2.302400E-4	5.301250E-4	3.593125E-4	1.708125E-4	-2.527675E-2	2.487662E-2
2.304000E-4	3.912500E-4	4.878750E-4	-9.662500E-5	-2.527475E-2	2.487688E-2
2.305600E-4	4.578125E-4	5.001250E-4	-4.231250E-5	-2.526362E-2	2.489525E-2
2.307200E-4	3.815000E-4	4.511250E-4	-6.962500E-5	-2.527850E-2	2.490138E-2
2.308800E-4	3.122500E-4	3.962500E-4	-8.400000E-5	-2.527150E-2	2.490487E-2
2.310400E-4	3.406250E-4	3.227500E-4	1.787500E-5	-2.524800E-2	2.489625E-2
2.312000E-4	3.047500E-4	3.540000E-4	-4.925000E-5	-2.524663E-2	2.489600E-2
2.313600E-4	4.586875E-4	3.903750E-4	6.831250E-5	-2.523775E-2	2.491700E-2
2.315200E-4	3.517500E-4	3.942500E-4	-4.250000E-5	-2.525850E-2	2.492425E-2
2.316800E-4	4.715000E-4	3.766250E-4	9.487500E-5	-2.524662E-2	2.492063E-2
2.318400E-4	4.265625E-4	3.351250E-4	9.143750E-5	-2.524675E-2	2.492000E-2
2.320000E-4	4.098750E-4	3.373750E-4	7.250000E-5	-2.522538E-2	2.493125E-2
2.321600E-4	3.727500E-4	4.135625E-4	-4.081250E-5	-2.523063E-2	2.494238E-2
2.323200E-4	3.508125E-4	4.105625E-4	-5.975000E-5	-2.521775E-2	2.494800E-2
2.324800E-4	3.380000E-4	3.526875E-4	-1.468750E-5	-2.523350E-2	2.493887E-2
2.326400E-4	2.805625E-4	2.651250E-4	1.543750E-5	-2.520250E-2	2.494750E-2
2.328000E-4	3.998750E-4	2.830000E-4	1.168750E-4	-2.521188E-2	2.495237E-2
2.329600E-4	3.290000E-4	3.280000E-4	1.000000E-6	-2.520513E-2	2.494950E-2
2.331200E-4	3.385625E-4	3.063750E-4	3.218750E-5	-2.520475E-2	2.494937E-2
2.332800E-4	2.759375E-4	3.911250E-4	-1.151875E-4	-2.520325E-2	2.495388E-2
2.334400E-4	4.006875E-4	3.561250E-4	4.456250E-5	-2.519275E-2	2.497263E-2
2.336000E-4	3.052500E-4	2.613125E-4	4.393750E-5	-2.518112E-2	2.497663E-2
2.337600E-4	3.481250E-4	3.108750E-4	3.725000E-5	-2.518963E-2	2.497737E-2
2.339200E-4	3.708750E-4	4.180625E-4	-4.718750E-5	-2.516825E-2	2.499025E-2
2.340800E-4	2.972500E-4	2.978125E-4	-5.625000E-7	-2.518675E-2	2.498437E-2
2.342400E-4	2.956250E-4	1.616250E-4	1.340000E-4	-2.517237E-2	2.499438E-2
2.344000E-4	2.298125E-4	2.496875E-4	-1.987500E-5	-2.516713E-2	2.499325E-2
2.345600E-4	2.540625E-4	3.072500E-4	-5.318750E-5	-2.516363E-2	2.499025E-2
2.347200E-4	3.221250E-4	2.885000E-4	3.362500E-5	-2.514850E-2	2.499750E-2
2.348800E-4	2.900625E-4	1.411875E-4	1.488750E-4	-2.515363E-2	2.499963E-2
2.350400E-4	3.628750E-4	1.737500E-4	1.891250E-4	-2.514838E-2	2.501637E-2
2.352000E-4	1.569375E-4	2.543125E-4	-9.737500E-5	-2.513825E-2	2.501337E-2
2.353600E-4	3.123125E-4	2.776250E-4	3.468750E-5	-2.512900E-2	2.501238E-2
2.355200E-4	1.956875E-4	1.876250E-4	8.062500E-6	-2.514300E-2	2.501975E-2
2.356800E-4	2.744375E-4	3.361250E-4	-6.168750E-5	-2.512762E-2	2.501500E-2
2.358400E-4	3.021250E-4	3.446250E-4	-4.250000E-5	-2.511687E-2	2.503262E-2
2.360000E-4	3.123125E-4	2.530625E-4	5.925000E-5	-2.512712E-2	2.502850E-2
2.361600E-4	2.388750E-4	3.176250E-4	-7.875000E-5	-2.512975E-2	2.503688E-2
2.363200E-4	1.808125E-4	2.171250E-4	-3.631250E-5	-2.511513E-2	2.504212E-2
2.364800E-4	1.945000E-4	2.578750E-4	-6.337500E-5	-2.509400E-2	2.504988E-2
2.366400E-4	1.475625E-4	2.786875E-4	-1.311250E-4	-2.511000E-2	2.505000E-2
2.368000E-4	2.640000E-4	2.343125E-4	2.968750E-5	-2.509875E-2	2.504638E-2
2.369600E-4	3.206875E-4	2.610625E-4	5.962500E-5	-2.508500E-2	2.505875E-2
2.371200E-4	1.766250E-4	2.436875E-4	-6.706250E-5	-2.508562E-2	2.506088E-2
2.372800E-4	2.380625E-4	2.136875E-4	2.437500E-5	-2.509313E-2	2.506625E-2
2.374400E-4	2.087500E-4	2.498125E-4	-4.106250E-5	-2.507388E-2	2.506588E-2
2.376000E-4	1.291875E-4	1.192500E-4	9.937500E-6	-2.507763E-2	2.507875E-2
2.377600E-4	1.361875E-4	1.805625E-4	-4.437500E-5	-2.507638E-2	2.506950E-2
2.379200E-4	1.705625E-4	2.007500E-4	-3.018750E-5	-2.507550E-2	2.506938E-2
2.380800E-4	2.046250E-4	2.227500E-4	-1.812500E-5	-2.504863E-2	2.508213E-2
2.382400E-4	1.873750E-4	1.446250E-4	4.275000E-5	-2.505000E-2	2.508050E-2
2.384000E-4	9.675000E-5	2.596875E-4	-1.629375E-4	-2.504788E-2	2.508650E-2
2.385600E-4	1.891875E-4	2.937500E-4	-1.045625E-4	-2.503862E-2	2.509063E-2
2.387200E-4	6.781250E-5	1.010625E-4	-3.325000E-5	-2.504475E-2	2.510288E-2
2.388800E-4	1.286250E-4	6.181250E-5	6.681250E-5	-2.505025E-2	2.509237E-2
2.390400E-4	1.256875E-4	1.245000E-4	1.187500E-6	-2.504475E-2	2.510688E-2
2.392000E-4	4.725000E-5	4.587500E-5	1.375000E-6	-2.504538E-2	2.510863E-2
2.393600E-4	4.675000E-5	1.257500E-4	-7.900000E-5	-2.503488E-2	2.511038E-2
2.395200E-4	8.718750E-5	7.581250E-5	1.137500E-5	-2.503063E-2	2.511250E-2
2.396800E-4	1.851875E-4	2.282500E-4	-4.306250E-5	-2.501950E-2	2.510725E-2
2.398400E-4	8.587500E-5	1.193125E-4	-3.343750E-5	-2.501737E-2	2.511663E-2
2.400000E-4	5.443750E-5	3.800000E-5	1.643750E-5	-2.503075E-2	2.513538E-2
2.401600E-4	1.948125E-4	3.775000E-5	1.570625E-4	-2.501537E-2	2.512850E-2
2.403200E-4	1.058750E-4	4.381250E-5	6.206250E-5	-2.502038E-2	2.512613E-2
2.404800E-4	1.915625E-4	8.162500E-5	1.099375E-4	-2.500262E-2	2.513262E-2
2.406400E-4	7.437500E-5	2.793750E-5	4.643750E-5	-2.498962E-2	2.513463E-2
2.408000E-4	2.229375E-4	8.850000E-5	1.344375E-4	-2.501238E-2	2.516200E-2
2.409600E-4	-3.662500E-5	8.187500E-5	-1.185000E-4	-2.500263E-2	2.514588E-2
2.411200E-4	1.125000E-6	2.781250E-5	-2.668750E-5	-2.499400E-2	2.515750E-2
2.412800E-4	9.312500E-6	1.187500E-5	-2.562500E-6	-2.498538E-2	2.515250E-2
2.414400E-4	-1.406250E-5	2.175000E-5	-3.581250E-5	-2.499050E-2	2.515925E-2
2.416000E-4	-1.685000E-4	1.221250E-4	-2.906250E-4	-2.498488E-2	2.515562E-2
2.417600E-4	-7.493750E-5	3.462500E-5	-1.095625E-4	-2.496850E-2	2.515800E-2
2.419200E-4	4.650000E-5	4.887500E-5	-2.375000E-6	-2.497600E-2	2.515800E-2
2.420800E-4	-4.687500E-5	-1.236250E-4	7.675000E-5	-2.497012E-2	2.517275E-2
2.422400E-4	-3.606250E-5	-3.025000E-5	-5.812500E-6	-2.497275E-2	2.517350E-2
2.424000E-4	-3.675000E-5	-4.706250E-5	1.031250E-5	-2.495813E-2	2.516637E-2
2.425600E-4	-1.068750E-5	-1.256250E-4	1.149375E-4	-2.496137E-2	2.518050E-2
2.427200E-4	-5.912500E-5	7.500000E-7	-5.987500E-5	-2.495250E-2	2.518237E-2
2.428800E-4	-9.525000E-5	5.568750E-5	-1.509375E-4	-2.496212E-2	2.518513E-2
2.430400E-4	-1.775000E-5	-2.537500E-5	7.625000E-6	-2.494838E-2	2.518075E-2
2.432000E-4	-1.059375E-4	4.737500E-5	-1.533125E-4	-2.493587E-2	2.518400E-2
2.433600E-4	-8.193750E-5	-9.212500E-5	1.018750E-5	-2.494413E-2	2.518725E-2
2.435200E-4	-1.868750E-5	-1.189375E-4	1.002500E-4	-2.493887E-2	2.519025E-2
2.436800E-4	2.850000E-5	-1.563125E-4	1.848125E-4	-2.494175E-2	2.519512E-2
2.438400E-4	-7.256250E-5	-9.918750E-5	2.662500E-5	-2.493375E-2	2.520738E-2
2.440000E-4	-7.993750E-5	-5.387500E-5	-2.606250E-5	-2.494025E-2	2.520338E-2
2.441600E-4	-6.881250E-5	-1.635625E-4	9.475000E-5	-2.492125E-2	2.519775E-2
2.443200E-4	-9.131250E-5	-1.249375E-4	3.362500E-5	-2.492025E-2	2.521800E-2
2.444800E-4	-1.939375E-4	-1.604375E-4	-3.350000E-5	-2.491187E-2	2.521663E-2
2.446400E-4	-1.156250E-4	-5.325000E-5	-6.237500E-5	-2.492700E-2	2.522162E-2
2.448000E-4	-8.537500E-5	-1.078125E-4	2.243750E-5	-2.490988E-2	2.520863E-2
2.449600E-4	-1.503750E-4	-1.131250E-4	-3.725000E-5	-2.490413E-2	2.522988E-2
2.451200E-4	-1.664375E-4	-1.033125E-4	-6.312500E-5	-2.490663E-2	2.521763E-2
2.452800E-4	-2.546250E-4	-2.631875E-4	8.562500E-6	-2.490450E-2	2.523388E-2
2.454400E-4	-1.705625E-4	-1.918750E-4	2.131250E-5	-2.490650E-2	2.522338E-2
2.456000E-4	-2.568750E-4	-2.090000E-4	-4.787500E-5	-2.489925E-2	2.524538E-2
2.457600E-4	-2.940000E-4	-2.087500E-4	-8.525000E-5	-2.490350E-2	2.523525E-2
2.459200E-4	-1.731875E-4	-2.120625E-4	3.887500E-5	-2.489387E-2	2.523938E-2
2.460800E-4	-2.575000E-4	-1.870000E-4	-7.050000E-5	-2.488938E-2	2.523625E-2
2.462400E-4	-2.029375E-4	-2.429375E-4	4.000000E-5	-2.488212E-2	2.524688E-2
2.464000E-4	-3.713750E-4	-3.303125E-4	-4.106250E-5	-2.488600E-2	2.523412E-2
2.465600E-4	-2.388125E-4	-3.025625E-4	6.375000E-5	-2.488100E-2	2.525275E-2
2.467200E-4	-3.291250E-4	-2.310625E-4	-9.806250E-5	-2.488862E-2	2.524737E-2
2.468800E-4	-3.705000E-4	-3.381250E-4	-3.237500E-5	-2.488900E-2	2.524313E-2
2.470400E-4	-3.168750E-4	-2.504375E-4	-6.643750E-5	-2.488050E-2	2.526700E-2
2.472000E-4	-1.958125E-4	-3.175000E-4	1.216875E-4	-2.485713E-2	2.526250E-2
2.473600E-4	-3.736875E-4	-3.645000E-4	-9.187500E-6	-2.486800E-2	2.526138E-2
2.475200E-4	-3.617500E-4	-2.064375E-4	-1.553125E-4	-2.486138E-2	2.525238E-2
2.476800E-4	-3.878125E-4	-3.245000E-4	-6.331250E-5	-2.486525E-2	2.526088E-2
2.478400E-4	-2.421875E-4	-2.881875E-4	4.600000E-5	-2.487088E-2	2.526775E-2
2.480000E-4	-5.080625E-4	-4.020625E-4	-1.060000E-4	-2.486487E-2	2.526463E-2
2.481600E-4	-4.251875E-4	-4.380000E-4	1.281250E-5	-2.485788E-2	2.526013E-2
2.483200E-4	-4.736875E-4	-3.688750E-4	-1.048125E-4	-2.486213E-2	2.526575E-2
2.484800E-4	-4.273125E-4	-3.390000E-4	-8.831250E-5	-2.485088E-2	2.527213E-2
2.486400E-4	-3.552500E-4	-2.998750E-4	-5.537500E-5	-2.483937E-2	2.528688E-2
2.488000E-4	-5.367500E-4	-4.636875E-4	-7.306250E-5	-2.485325E-2	2.526750E-2
2.489600E-4	-4.769375E-4	-4.635000E-4	-1.343750E-5	-2.484762E-2	2.527325E-2
2.491200E-4	-5.735000E-4	-3.562500E-4	-2.172500E-4	-2.484162E-2	2.529000E-2
2.492800E-4	-4.298125E-4	-5.031875E-4	7.337500E-5	-2.483613E-2	2.528850E-2
2.494400E-4	-5.401875E-4	-4.713750E-4	-6.881250E-5	-2.483975E-2	2.529312E-2
2.496000E-4	-4.525000E-4	-4.058750E-4	-4.662500E-5	-2.484562E-2	2.528912E-2
2.497600E-4	-5.217500E-4	-4.551250E-4	-6.662500E-5	-2.482675E-2	2.530125E-2
2.499200E-4	-4.386875E-4	-4.604375E-4	2.175000E-5	-2.483625E-2	2.528800E-2
2.500800E-4	-5.129375E-4	-5.138125E-4	8.750000E-7	-2.483100E-2	2.528912E-2
2.502400E-4	-5.130000E-4	-3.061875E-4	-2.068125E-4	-2.481587E-2	2.528288E-2
2.504000E-4	-4.634375E-4	-3.978125E-4	-6.562500E-5	-2.482425E-2	2.529213E-2
2.505600E-4	-5.100000E-4	-5.030625E-4	-6.937500E-6	-2.481163E-2	2.530350E-2
2.507200E-4	-4.971250E-4	-5.409375E-4	4.381250E-5	-2.482225E-2	2.530938E-2
2.508800E-4	-4.635625E-4	-5.468125E-4	8.325000E-5	-2.480025E-2	2.530025E-2
2.510400E-4	-4.989375E-4	-4.384375E-4	-6.050000E-5	-2.481187E-2	2.531313E-2
2.512000E-4	-5.998750E-4	-5.865625E-4	-1.331250E-5	-2.482387E-2	2.532225E-2
2.513600E-4	-5.289375E-4	-5.818125E-4	5.287500E-5	-2.479650E-2	2.530450E-2
2.515200E-4	-6.041875E-4	-4.877500E-4	-1.164375E-4	-2.480325E-2	2.532150E-2
2.516800E-4	-6.101875E-4	-5.594375E-4	-5.075000E-5	-2.480387E-2	2.531150E-2
2.518400E-4	-6.025000E-4	-5.828125E-4	-1.968750E-5	-2.478625E-2	2.530538E-2
2.520000E-4	-6.329375E-4	-6.286875E-4	-4.250000E-6	-2.478900E-2	2.532875E-2
2.521600E-4	-5.248750E-4	-5.781875E-4	5.331250E-5	-2.477850E-2	2.531537E-2
2.523200E-4	-6.286250E-4	-4.783125E-4	-1.503125E-4	-2.479475E-2	2.533463E-2
2.524800E-4	-6.430625E-4	-6.566250E-4	1.356250E-5	-2.479425E-2	2.531912E-2
2.526400E-4	-6.218125E-4	-6.033125E-4	-1.850000E-5	-2.477150E-2	2.531137E-2
2.528000E-4	-6.929375E-4	-6.277500E-4	-6.518750E-5	-2.477912E-2	2.531400E-2
2.529600E-4	-7.008125E-4	-6.155000E-4	-8.531250E-5	-2.477950E-2	2.533512E-2
2.531200E-4	-7.130625E-4	-6.552500E-4	-5.781250E-5	-2.478163E-2	2.533125E-2
2.532800E-4	-6.700625E-4	-6.960625E-4	2.600000E-5	-2.478400E-2	2.532900E-2
2.534400E-4	-5.691875E-4	-6.861875E-4	1.170000E-4	-2.478088E-2	2.533938E-2
2.536000E-4	-7.203750E-4	-6.620000E-4	-5.837500E-5	-2.477062E-2	2.532962E-2
2.537600E-4	-7.634375E-4	-6.048750E-4	-1.585625E-4	-2.477450E-2	2.532800E-2
2.539200E-4	-7.458125E-4	-7.668125E-4	2.100000E-5	-2.475750E-2	2.533175E-2
2.540800E-4	-8.490625E-4	-6.891875E-4	-1.598750E-4	-2.477450E-2	2.534112E-2
2.542400E-4	-8.316250E-4	-7.365625E-4	-9.506250E-5	-2.477612E-2	2.534275E-2
2.544000E-4	-7.620000E-4	-5.843750E-4	-1.776250E-4	-2.477688E-2	2.533475E-2
2.545600E-4	-8.220000E-4	-8.387500E-4	1.675000E-5	-2.475738E-2	2.534237E-2
2.547200E-4	-7.388125E-4	-7.280625E-4	-1.075000E-5	-2.475450E-2	2.534363E-2
2.548800E-4	-8.729375E-4	-8.475625E-4	-2.537500E-5	-2.475650E-2	2.533625E-2
2.550400E-4	-9.243750E-4	-7.865000E-4	-1.378750E-4	-2.475062E-2	2.534488E-2
2.552000E-4	-8.584375E-4	-7.715000E-4	-8.693750E-5	-2.475950E-2	2.535263E-2
2.553600E-4	-8.359375E-4	-8.148125E-4	-2.112500E-5	-2.475300E-2	2.534862E-2
2.555200E-4	-8.295000E-4	-7.490000E-4	-8.050000E-5	-2.474663E-2	2.535088E-2
2.556800E-4	-8.728125E-4	-7.666250E-4	-1.061875E-4	-2.475237E-2	2.534887E-2
2.558400E-4	-9.151875E-4	-7.685625E-4	-1.466250E-4	-2.473562E-2	2.535700E-2
2.560000E-4	-9.641875E-4	-8.007500E-4	-1.634375E-4	-2.475538E-2	2.533975E-2
2.561600E-4	-9.404375E-4	-8.485000E-4	-9.193750E-5	-2.474162E-2	2.535775E-2
2.563200E-4	-1.007313E-3	-8.798125E-4	-1.275000E-4	-2.475588E-2	2.535725E-2
2.564800E-4	-9.566250E-4	-7.010625E-4	-2.555625E-4	-2.475213E-2	2.535837E-2
2.566400E-4	-9.165625E-4	-1.005625E-3	8.906250E-5	-2.474375E-2	2.536088E-2
2.568000E-4	-9.981250E-4	-9.398125E-4	-5.831250E-5	-2.474187E-2	2.535163E-2
2.569600E-4	-9.704375E-4	-7.607500E-4	-2.096875E-4	-2.473925E-2	2.536600E-2
2.571200E-4	-1.021687E-3	-9.392500E-4	-8.243750E-5	-2.473400E-2	2.536437E-2
2.572800E-4	-1.007875E-3	-9.041250E-4	-1.037500E-4	-2.473288E-2	2.535250E-2
2.574400E-4	-1.014813E-3	-9.758125E-4	-3.900000E-5	-2.473575E-2	2.535487E-2
2.576000E-4	-9.541875E-4	-8.505000E-4	-1.036875E-4	-2.472650E-2	2.536387E-2
2.577600E-4	-9.510000E-4	-1.023125E-3	7.212500E-5	-2.473463E-2	2.537075E-2
2.579200E-4	-1.143688E-3	-1.036062E-3	-1.076250E-4	-2.472787E-2	2.537463E-2
2.580800E-4	-1.039875E-3	-1.003813E-3	-3.606250E-5	-2.473038E-2	2.537275E-2
2.582400E-4	-1.154438E-3	-1.032563E-3	-1.218750E-4	-2.471337E-2	2.537075E-2
2.584000E-4	-1.161438E-3	-9.307500E-4	-2.306875E-4	-2.472725E-2	2.537350E-2
2.585600E-4	-1.094187E-3	-1.028937E-3	-6.525000E-5	-2.470938E-2	2.536575E-2
2.587200E-4	-1.058688E-3	-1.014250E-3	-4.443750E-5	-2.472938E-2	2.535938E-2
2.588800E-4	-1.112437E-3	-1.016812E-3	-9.562500E-5	-2.472538E-2	2.535662E-2
2.590400E-4	-1.065500E-3	-9.608750E-4	-1.046250E-4	-2.471700E-2	2.536838E-2
2.592000E-4	-1.108125E-3	-1.051750E-3	-5.637500E-5	-2.471375E-2	2.538063E-2
2.593600E-4	-1.274938E-3	-1.028250E-3	-2.466875E-4	-2.471525E-2	2.537625E-2
2.595200E-4	-1.125625E-3	-1.062250E-3	-6.337500E-5	-2.471812E-2	2.538775E-2
2.596800E-4	-1.088625E-3	-1.062250E-3	-2.637500E-5	-2.471300E-2	2.537600E-2
2.598400E-4	-1.225500E-3	-1.181500E-3	-4.400000E-5	-2.471400E-2	2.538425E-2
2.600000E-4	-1.263375E-3	-1.052750E-3	-2.106250E-4	-2.469425E-2	2.538275E-2
2.601600E-4	-1.271562E-3	-1.083187E-3	-1.883750E-4	-2.471438E-2	2.538838E-2
2.603200E-4	-1.261187E-3	-1.055875E-3	-2.053125E-4	-2.470600E-2	2.537350E-2
2.604800E-4	-1.245250E-3	-9.912500E-4	-2.540000E-4	-2.470175E-2	2.539138E-2
2.606400E-4	-1.326437E-3	-1.041875E-3	-2.845625E-4	-2.470488E-2	2.539038E-2
2.608000E-4	-1.229625E-3	-1.157250E-3	-7.237500E-5	-2.472438E-2	2.539113E-2
2.609600E-4	-1.328000E-3	-1.307125E-3	-2.087500E-5	-2.470675E-2	2.539138E-2
2.611200E-4	-1.196375E-3	-1.236750E-3	4.037500E-5	-2.470738E-2	2.538200E-2
2.612800E-4	-1.301375E-3	-1.137375E-3	-1.640000E-4	-2.469325E-2	2.538263E-2
2.614400E-4	-1.361063E-3	-1.125188E-3	-2.358750E-4	-2.470250E-2	2.539500E-2
2.616000E-4	-1.380188E-3	-1.191125E-3	-1.890625E-4	-2.469600E-2	2.539963E-2
2.617600E-4	-1.302313E-3	-1.195563E-3	-1.067500E-4	-2.470600E-2	2.539925E-2
2.619200E-4	-1.287688E-3	-1.244125E-3	-4.356250E-5	-2.469163E-2	2.539863E-2
2.620800E-4	-1.362625E-3	-1.193688E-3	-1.689375E-4	-2.468725E-2	2.539437E-2
2.622400E-4	-1.357062E-3	-1.271313E-3	-8.575000E-5	-2.469163E-2	2.539813E-2
2.624000E-4	-1.388938E-3	-1.306875E-3	-8.206250E-5	-2.470263E-2	2.538912E-2
2.625600E-4	-1.331813E-3	-1.184688E-3	-1.471250E-4	-2.469075E-2	2.539713E-2
2.627200E-4	-1.398938E-3	-1.233688E-3	-1.652500E-4	-2.469388E-2	2.538400E-2
2.628800E-4	-1.333938E-3	-1.212187E-3	-1.217500E-4	-2.471037E-2	2.540275E-2
2.630400E-4	-1.504375E-3	-1.290437E-3	-2.139375E-4	-2.469825E-2	2.538738E-2
2.632000E-4	-1.534187E-3	-1.333750E-3	-2.004375E-4	-2.467188E-2	2.539538E-2
2.633600E-4	-1.492687E-3	-1.277188E-3	-2.155000E-4	-2.467775E-2	2.540825E-2
2.635200E-4	-1.386125E-3	-1.341563E-3	-4.456250E-5	-2.467700E-2	2.539237E-2
2.636800E-4	-1.470375E-3	-1.379500E-3	-9.087500E-5	-2.468712E-2	2.540575E-2
2.638400E-4	-1.484062E-3	-1.275875E-3	-2.081875E-4	-2.467738E-2	2.540800E-2
2.640000E-4	-1.447500E-3	-1.258500E-3	-1.890000E-4	-2.467500E-2	2.539600E-2
2.641600E-4	-1.596625E-3	-1.327312E-3	-2.693125E-4	-2.468712E-2	2.540688E-2
2.643200E-4	-1.488875E-3	-1.462000E-3	-2.687500E-5	-2.467575E-2	2.541400E-2
2.644800E-4	-1.592125E-3	-1.319750E-3	-2.723750E-4	-2.467275E-2	2.539150E-2
2.646400E-4	-1.501625E-3	-1.331438E-3	-1.701875E-4	-2.466450E-2	2.540850E-2
2.648000E-4	-1.608812E-3	-1.284500E-3	-3.243125E-4	-2.467287E-2	2.540000E-2
2.649600E-4	-1.485562E-3	-1.322062E-3	-1.635000E-4	-2.465338E-2	2.542125E-2
2.651200E-4	-1.671563E-3	-1.445500E-3	-2.260625E-4	-2.467837E-2	2.540700E-2
2.652800E-4	-1.457875E-3	-1.307188E-3	-1.506875E-4	-2.467212E-2	2.540412E-2
2.654400E-4	-1.608938E-3	-1.384688E-3	-2.242500E-4	-2.466350E-2	2.541212E-2
2.656000E-4	-1.567438E-3	-1.467875E-3	-9.956250E-5	-2.467050E-2	2.542375E-2
2.657600E-4	-1.725563E-3	-1.542938E-3	-1.826250E-4	-2.465988E-2	2.541300E-2
2.659200E-4	-1.597687E-3	-1.485063E-3	-1.126250E-4	-2.467188E-2	2.540025E-2
2.660800E-4	-1.671875E-3	-1.468437E-3	-2.034375E-4	-2.465288E-2	2.541475E-2
2.662400E-4	-1.849000E-3	-1.463000E-3	-3.860000E-4	-2.467263E-2	2.541487E-2
2.664000E-4	-1.754875E-3	-1.366625E-3	-3.882500E-4	-2.465950E-2	2.542350E-2
2.665600E-4	-1.636438E-3	-1.510562E-3	-1.258750E-4	-2.465512E-2	2.541825E-2
2.667200E-4	-1.776625E-3	-1.485437E-3	-2.911875E-4	-2.464625E-2	2.541888E-2
2.668800E-4	-1.738125E-3	-1.656625E-3	-8.150000E-5	-2.465575E-2	2.542313E-2
2.670400E-4	-1.784500E-3	-1.544000E-3	-2.405000E-4	-2.466725E-2	2.541700E-2
2.672000E-4	-1.733938E-3	-1.490188E-3	-2.437500E-4	-2.466275E-2	2.542013E-2
2.673600E-4	-1.913375E-3	-1.632688E-3	-2.806875E-4	-2.465063E-2	2.542100E-2
2.675200E-4	-1.738188E-3	-1.565000E-3	-1.731875E-4	-2.466613E-2	2.540750E-2
2.676800E-4	-1.872125E-3	-1.651250E-3	-2.208750E-4	-2.464975E-2	2.542925E-2
2.678400E-4	-1.792875E-3	-1.583063E-3	-2.098125E-4	-2.466150E-2	2.541125E-2
2.680000E-4	-1.750250E-3	-1.584187E-3	-1.660625E-4	-2.466325E-2	2.542963E-2
2.681600E-4	-1.866375E-3	-1.729063E-3	-1.373125E-4	-2.464662E-2	2.542850E-2
2.683200E-4	-1.848125E-3	-1.654000E-3	-1.941250E-4	-2.465175E-2	2.542062E-2
2.684800E-4	-1.952813E-3	-1.544250E-3	-4.085625E-4	-2.464600E-2	2.542688E-2
2.686400E-4	-1.953938E-3	-1.620125E-3	-3.338125E-4	-2.464600E-2	2.542350E-2
2.688000E-4	-2.068187E-3	-1.648063E-3	-4.201250E-4	-2.464950E-2	2.543137E-2
2.689600E-4	-1.873813E-3	-1.653062E-3	-2.207500E-4	-2.465275E-2	2.542450E-2
2.691200E-4	-2.067688E-3	-1.651438E-3	-4.162500E-4	-2.464700E-2	2.542862E-2
2.692800E-4	-2.027125E-3	-1.775687E-3	-2.514375E-4	-2.465400E-2	2.542788E-2
2.694400E-4	-1.910937E-3	-1.736375E-3	-1.745625E-4	-2.464450E-2	2.541813E-2
2.696000E-4	-1.967938E-3	-1.728375E-3	-2.395625E-4	-2.465950E-2	2.542875E-2
2.697600E-4	-1.995437E-3	-1.645000E-3	-3.504375E-4	-2.464425E-2	2.542300E-2
2.699200E-4	-2.198250E-3	-1.839312E-3	-3.589375E-4	-2.464062E-2	2.543938E-2
2.700800E-4	-2.157625E-3	-1.766562E-3	-3.910625E-4	-2.464075E-2	2.542850E-2
2.702400E-4	-2.015250E-3	-1.734500E-3	-2.807500E-4	-2.463988E-2	2.542350E-2
2.704000E-4	-2.123625E-3	-1.806875E-3	-3.167500E-4	-2.465425E-2	2.543325E-2
2.705600E-4	-2.314875E-3	-1.860125E-3	-4.547500E-4	-2.463987E-2	2.543150E-2
2.707200E-4	-2.170813E-3	-1.733938E-3	-4.368750E-4	-2.463700E-2	2.543087E-2
2.708800E-4	-2.128188E-3	-1.872563E-3	-2.556250E-4	-2.464813E-2	2.543650E-2
2.710400E-4	-2.167312E-3	-1.908250E-3	-2.590625E-4	-2.463275E-2	2.542488E-2
2.712000E-4	-2.233438E-3	-1.936750E-3	-2.966875E-4	-2.462987E-2	2.541600E-2
2.713600E-4	-2.265500E-3	-1.864688E-3	-4.008125E-4	-2.464325E-2	2.543275E-2
2.715200E-4	-2.251313E-3	-1.821313E-3	-4.300000E-4	-2.464362E-2	2.542675E-2
2.716800E-4	-2.333500E-3	-1.851937E-3	-4.815625E-4	-2.461125E-2	2.543100E-2
2.718400E-4	-2.316250E-3	-1.955438E-3	-3.608125E-4	-2.463650E-2	2.543712E-2
2.720000E-4	-2.375937E-3	-1.900625E-3	-4.753125E-4	-2.463350E-2	2.543688E-2
2.721600E-4	-2.228500E-3	-1.937688E-3	-2.908125E-4	-2.462813E-2	2.543800E-2
2.723200E-4	-2.273937E-3	-1.880250E-3	-3.936875E-4	-2.463388E-2	2.543225E-2
2.724800E-4	-2.402125E-3	-2.031375E-3	-3.707500E-4	-2.462825E-2	2.543125E-2
2.726400E-4	-2.313125E-3	-1.958625E-3	-3.545000E-4	-2.463475E-2	2.542975E-2
2.728000E-4	-2.469563E-3	-2.106688E-3	-3.628750E-4	-2.462863E-2	2.545025E-2
2.729600E-4	-2.461063E-3	-2.017000E-3	-4.440625E-4	-2.462463E-2	2.542925E-2
2.731200E-4	-2.520500E-3	-2.001250E-3	-5.192500E-4	-2.461513E-2	2.544362E-2
2.732800E-4	-2.575813E-3	-1.955188E-3	-6.206250E-4	-2.461337E-2	2.544600E-2
2.734400E-4	-2.545250E-3	-1.999875E-3	-5.453750E-4	-2.461100E-2	2.545738E-2
2.736000E-4	-2.439062E-3	-2.096500E-3	-3.425625E-4	-2.462963E-2	2.543650E-2
2.737600E-4	-2.449063E-3	-2.086375E-3	-3.626875E-4	-2.461350E-2	2.543600E-2
2.739200E-4	-2.474000E-3	-2.068938E-3	-4.050625E-4	-2.459937E-2	2.543750E-2
2.740800E-4	-2.495000E-3	-2.153125E-3	-3.418750E-4	-2.462450E-2	2.544463E-2
2.742400E-4	-2.670375E-3	-2.162313E-3	-5.080625E-4	-2.461388E-2	2.544413E-2
2.744000E-4	-2.610250E-3	-2.236937E-3	-3.733125E-4	-2.462425E-2	2.544438E-2
2.745600E-4	-2.472937E-3	-2.176375E-3	-2.965625E-4	-2.461263E-2	2.546075E-2
2.747200E-4	-2.810750E-3	-2.282187E-3	-5.285625E-4	-2.461875E-2	2.544013E-2
2.748800E-4	-2.658250E-3	-2.183500E-3	-4.747500E-4	-2.461750E-2	2.544725E-2
2.750400E-4	-2.590250E-3	-2.239375E-3	-3.508750E-4	-2.459712E-2	2.546200E-2
2.752000E-4	-2.802312E-3	-2.233563E-3	-5.687500E-4	-2.461525E-2	2.544300E-2
2.753600E-4	-2.690000E-3	-2.295062E-3	-3.949375E-4	-2.461513E-2	2.544087E-2
2.755200E-4	-2.769562E-3	-2.260562E-3	-5.090000E-4	-2.460650E-2	2.545037E-2
2.756800E-4	-2.823625E-3	-2.253625E-3	-5.700000E-4	-2.461588E-2	2.544263E-2
2.758400E-4	-2.858125E-3	-2.255563E-3	-6.025625E-4	-2.461863E-2	2.546412E-2
2.760000E-4	-2.724125E-3	-2.347750E-3	-3.763750E-4	-2.460162E-2	2.544075E-2
2.761600E-4	-2.828500E-3	-2.448125E-3	-3.803750E-4	-2.460137E-2	2.545538E-2
2.763200E-4	-2.910250E-3	-2.329250E-3	-5.810000E-4	-2.460975E-2	2.544488E-2
2.764800E-4	-2.853875E-3	-2.374000E-3	-4.798750E-4	-2.460125E-2	2.544375E-2
2.766400E-4	-2.946687E-3	-2.417500E-3	-5.291875E-4	-2.459937E-2	2.546100E-2
2.768000E-4	-2.943937E-3	-2.370000E-3	-5.739375E-4	-2.459225E-2	2.545637E-2
2.769600E-4	-2.927563E-3	-2.474625E-3	-4.529375E-4	-2.459663E-2	2.545875E-2
2.771200E-4	-3.027625E-3	-2.435187E-3	-5.924375E-4	-2.460588E-2	2.545750E-2
2.772800E-4	-2.963563E-3	-2.519062E-3	-4.445000E-4	-2.460188E-2	2.547225E-2
2.774400E-4	-3.001312E-3	-2.630375E-3	-3.709375E-4	-2.458288E-2	2.545287E-2
2.776000E-4	-3.040687E-3	-2.657500E-3	-3.831875E-4	-2.459175E-2	2.546512E-2
2.777600E-4	-3.042812E-3	-2.606313E-3	-4.365000E-4	-2.459262E-2	2.546725E-2
2.779200E-4	-3.087000E-3	-2.557375E-3	-5.296250E-4	-2.457512E-2	2.546225E-2
2.780800E-4	-3.181063E-3	-2.632188E-3	-5.488750E-4	-2.459775E-2	2.546387E-2
2.782400E-4	-3.129437E-3	-2.529875E-3	-5.995625E-4	-2.458438E-2	2.546063E-2
2.784000E-4	-3.235062E-3	-2.514938E-3	-7.201250E-4	-2.459013E-2	2.546613E-2
2.785600E-4	-3.232813E-3	-2.565875E-3	-6.669375E-4	-2.457563E-2	2.546637E-2
2.787200E-4	-3.186062E-3	-2.732375E-3	-4.536875E-4	-2.457850E-2	2.545487E-2
2.788800E-4	-3.208812E-3	-2.673563E-3	-5.352500E-4	-2.459150E-2	2.546613E-2
2.790400E-4	-3.333375E-3	-2.581500E-3	-7.518750E-4	-2.457675E-2	2.546825E-2
2.792000E-4	-3.496188E-3	-2.650375E-3	-8.458125E-4	-2.457500E-2	2.547188E-2
2.793600E-4	-3.483750E-3	-2.823625E-3	-6.601250E-4	-2.459212E-2	2.546763E-2
2.795200E-4	-3.386688E-3	-2.565000E-3	-8.216875E-4	-2.457413E-2	2.546425E-2
2.796800E-4	-3.335063E-3	-2.872063E-3	-4.630000E-4	-2.457687E-2	2.546750E-2
2.798400E-4	-3.357312E-3	-2.820062E-3	-5.372500E-4	-2.459438E-2	2.545863E-2
2.800000E-4	-3.355438E-3	-2.867687E-3	-4.877500E-4	-2.458288E-2	2.545688E-2
2.801600E-4	-3.499937E-3	-2.843750E-3	-6.561875E-4	-2.457063E-2	2.547675E-2
2.803200E-4	-3.411125E-3	-2.768250E-3	-6.428750E-4	-2.456812E-2	2.548262E-2
2.804800E-4	-3.541000E-3	-2.772375E-3	-7.686250E-4	-2.458475E-2	2.546450E-2
2.806400E-4	-3.513813E-3	-2.934375E-3	-5.794375E-4	-2.456675E-2	2.547637E-2
2.808000E-4	-3.568063E-3	-2.990875E-3	-5.771875E-4	-2.457500E-2	2.546613E-2
2.809600E-4	-3.578188E-3	-3.026688E-3	-5.515000E-4	-2.456800E-2	2.546388E-2
2.811200E-4	-3.643813E-3	-2.978687E-3	-6.651250E-4	-2.457862E-2	2.546987E-2
2.812800E-4	-3.761812E-3	-2.988750E-3	-7.730625E-4	-2.456938E-2	2.547213E-2
2.814400E-4	-3.631938E-3	-3.018312E-3	-6.136250E-4	-2.457075E-2	2.547988E-2
2.816000E-4	-3.775188E-3	-3.101187E-3	-6.740000E-4	-2.456875E-2	2.547513E-2
2.817600E-4	-3.792000E-3	-3.062187E-3	-7.298125E-4	-2.455500E-2	2.547825E-2
2.819200E-4	-3.683875E-3	-3.058750E-3	-6.251250E-4	-2.456475E-2	2.548750E-2
2.820800E-4	-3.863688E-3	-2.983250E-3	-8.804375E-4	-2.457488E-2	2.547525E-2
2.822400E-4	-3.883375E-3	-3.131375E-3	-7.520000E-4	-2.456888E-2	2.547762E-2
2.824000E-4	-3.990438E-3	-3.109625E-3	-8.808125E-4	-2.456888E-2	2.547350E-2
2.825600E-4	-3.828375E-3	-3.236375E-3	-5.920000E-4	-2.456388E-2	2.546463E-2
2.827200E-4	-3.879563E-3	-3.255000E-3	-6.245625E-4	-2.457362E-2	2.547050E-2
2.828800E-4	-4.065938E-3	-3.188875E-3	-8.770625E-4	-2.455437E-2	2.548475E-2
2.830400E-4	-3.971125E-3	-3.228313E-3	-7.428125E-4	-2.455088E-2	2.547525E-2
2.832000E-4	-3.956437E-3	-3.365438E-3	-5.910000E-4	-2.455775E-2	2.547363E-2
2.833600E-4	-4.111000E-3	-3.294000E-3	-8.170000E-4	-2.454737E-2	2.548175E-2
2.835200E-4	-4.030438E-3	-3.328375E-3	-7.020625E-4	-2.457612E-2	2.549662E-2
2.836800E-4	-4.102750E-3	-3.301375E-3	-8.013750E-4	-2.457175E-2	2.548375E-2
2.838400E-4	-4.122437E-3	-3.459438E-3	-6.630000E-4	-2.456825E-2	2.547125E-2
2.840000E-4	-4.317375E-3	-3.427437E-3	-8.899375E-4	-2.455525E-2	2.549925E-2
2.841600E-4	-4.108437E-3	-3.408875E-3	-6.995625E-4	-2.455525E-2	2.548850E-2
2.843200E-4	-4.200250E-3	-3.426625E-3	-7.736250E-4	-2.456163E-2	2.549325E-2
2.844800E-4	-4.279750E-3	-3.443375E-3	-8.363750E-4	-2.456600E-2	2.547737E-2
2.846400E-4	-4.398063E-3	-3.497375E-3	-9.006875E-4	-2.455038E-2	2.548662E-2
2.848000E-4	-4.317500E-3	-3.496438E-3	-8.210625E-4	-2.455662E-2	2.548188E-2
2.849600E-4	-4.279875E-3	-3.452750E-3	-8.271250E-4	-2.454312E-2	2.548900E-2
2.851200E-4	-4.419000E-3	-3.518187E-3	-9.008125E-4	-2.454213E-2	2.548050E-2
2.852800E-4	-4.441250E-3	-3.624250E-3	-8.170000E-4	-2.455600E-2	2.548650E-2
2.854400E-4	-4.441187E-3	-3.610625E-3	-8.305625E-4	-2.455487E-2	2.549137E-2
2.856000E-4	-4.465938E-3	-3.632875E-3	-8.330625E-4	-2.455075E-2	2.548638E-2
2.857600E-4	-4.617188E-3	-3.718000E-3	-8.991875E-4	-2.455287E-2	2.550375E-2
2.859200E-4	-4.585375E-3	-3.688313E-3	-8.970625E-4	-2.454062E-2	2.549337E-2
2.860800E-4	-4.578875E-3	-3.730375E-3	-8.485000E-4	-2.454737E-2	2.549950E-2
2.862400E-4	-4.550813E-3	-3.665938E-3	-8.848750E-4	-2.454412E-2	2.548125E-2
2.864000E-4	-4.631688E-3	-3.862500E-3	-7.691875E-4	-2.453187E-2	2.550238E-2
2.865600E-4	-4.681250E-3	-3.877375E-3	-8.038750E-4	-2.454725E-2	2.550288E-2
2.867200E-4	-4.623375E-3	-3.986000E-3	-6.373750E-4	-2.454287E-2	2.548925E-2
2.868800E-4	-4.704625E-3	-3.890250E-3	-8.143750E-4	-2.454275E-2	2.550112E-2
2.870400E-4	-4.723750E-3	-4.002938E-3	-7.208125E-4	-2.453275E-2	2.548425E-2
2.872000E-4	-4.791562E-3	-3.844313E-3	-9.472500E-4	-2.452837E-2	2.550225E-2
2.873600E-4	-4.815313E-3	-3.976375E-3	-8.389375E-4	-2.454038E-2	2.549212E-2
2.875200E-4	-4.893438E-3	-3.953812E-3	-9.396250E-4	-2.452900E-2	2.548762E-2
2.876800E-4	-4.970437E-3	-3.974312E-3	-9.961250E-4	-2.454475E-2	2.548988E-2
2.878400E-4	-4.958625E-3	-4.076688E-3	-8.819375E-4	-2.453212E-2	2.549700E-2
2.880000E-4	-4.905312E-3	-4.048312E-3	-8.570000E-4	-2.452713E-2	2.549313E-2
2.881600E-4	-4.984125E-3	-4.065938E-3	-9.181875E-4	-2.452875E-2	2.550238E-2
2.883200E-4	-5.128688E-3	-4.157625E-3	-9.710625E-4	-2.452825E-2	2.549300E-2
2.884800E-4	-5.057125E-3	-4.017313E-3	-1.039812E-3	-2.452350E-2	2.549300E-2
2.886400E-4	-5.017438E-3	-4.117000E-3	-9.004375E-4	-2.453437E-2	2.551050E-2
2.888000E-4	-5.064937E-3	-4.252375E-3	-8.125625E-4	-2.451487E-2	2.549700E-2
2.889600E-4	-5.192500E-3	-4.257812E-3	-9.346875E-4	-2.452838E-2	2.549400E-2
2.891200E-4	-5.146563E-3	-4.214000E-3	-9.325625E-4	-2.453088E-2	2.549813E-2
2.892800E-4	-5.131750E-3	-4.377563E-3	-7.541875E-4	-2.452638E-2	2.549450E-2
2.894400E-4	-5.180312E-3	-4.340687E-3	-8.396250E-4	-2.452650E-2	2.550712E-2
2.896000E-4	-5.189188E-3	-4.370250E-3	-8.189375E-4	-2.452950E-2	2.549650E-2
2.897600E-4	-5.251250E-3	-4.407938E-3	-8.433125E-4	-2.452963E-2	2.551063E-2
2.899200E-4	-5.296687E-3	-4.477312E-3	-8.193750E-4	-2.451200E-2	2.550375E-2
2.900800E-4	-5.272250E-3	-4.502687E-3	-7.695625E-4	-2.452225E-2	2.549163E-2
2.902400E-4	-5.474188E-3	-4.511438E-3	-9.627500E-4	-2.451438E-2	2.550125E-2
2.904000E-4	-5.409562E-3	-4.463188E-3	-9.463750E-4	-2.452400E-2	2.550125E-2
2.905600E-4	-5.451562E-3	-4.608625E-3	-8.429375E-4	-2.452138E-2	2.551038E-2
2.907200E-4	-5.473687E-3	-4.695375E-3	-7.783125E-4	-2.452250E-2	2.550438E-2
2.908800E-4	-5.562438E-3	-4.640188E-3	-9.222500E-4	-2.453550E-2	2.549788E-2
2.910400E-4	-5.614688E-3	-4.620875E-3	-9.938125E-4	-2.452325E-2	2.550550E-2
2.912000E-4	-5.623938E-3	-4.801625E-3	-8.223125E-4	-2.452850E-2	2.551075E-2
2.913600E-4	-5.693125E-3	-4.668813E-3	-1.024313E-3	-2.452088E-2	2.550800E-2
2.915200E-4	-5.626625E-3	-4.734937E-3	-8.916875E-4	-2.451788E-2	2.550112E-2
2.916800E-4	-5.677375E-3	-4.739437E-3	-9.379375E-4	-2.451387E-2	2.549362E-2
2.918400E-4	-5.684188E-3	-4.826625E-3	-8.575625E-4	-2.449387E-2	2.549800E-2
2.920000E-4	-5.857312E-3	-4.810437E-3	-1.046875E-3	-2.451050E-2	2.551300E-2
2.921600E-4	-5.777438E-3	-4.792187E-3	-9.852500E-4	-2.451475E-2	2.550338E-2
2.923200E-4	-5.891375E-3	-4.901187E-3	-9.901875E-4	-2.451237E-2	2.550162E-2
2.924800E-4	-5.924312E-3	-5.017437E-3	-9.068750E-4	-2.452013E-2	2.551525E-2
2.926400E-4	-5.937875E-3	-4.996000E-3	-9.418750E-4	-2.450450E-2	2.550400E-2
2.928000E-4	-5.987250E-3	-4.930875E-3	-1.056375E-3	-2.450087E-2	2.551775E-2
2.929600E-4	-6.038562E-3	-5.088875E-3	-9.496875E-4	-2.450163E-2	2.550238E-2
2.931200E-4	-6.034688E-3	-5.103750E-3	-9.309375E-4	-2.450875E-2	2.550750E-2
2.932800E-4	-6.130250E-3	-5.112625E-3	-1.017625E-3	-2.450688E-2	2.550400E-2
2.934400E-4	-6.145688E-3	-5.094438E-3	-1.051250E-3	-2.450387E-2	2.550850E-2
2.936000E-4	-6.116000E-3	-5.142000E-3	-9.740000E-4	-2.450050E-2	2.551525E-2
2.937600E-4	-6.130875E-3	-5.127625E-3	-1.003250E-3	-2.450275E-2	2.550462E-2
2.939200E-4	-6.086562E-3	-5.184500E-3	-9.020625E-4	-2.450025E-2	2.550488E-2
2.940800E-4	-6.246687E-3	-5.238375E-3	-1.008312E-3	-2.449450E-2	2.549900E-2
2.942400E-4	-6.318563E-3	-5.299875E-3	-1.018688E-3	-2.450537E-2	2.551600E-2
2.944000E-4	-6.234562E-3	-5.299375E-3	-9.351875E-4	-2.449463E-2	2.551350E-2
2.945600E-4	-6.348813E-3	-5.306625E-3	-1.042188E-3	-2.449275E-2	2.551938E-2
2.947200E-4	-6.381625E-3	-5.422687E-3	-9.589375E-4	-2.450712E-2	2.550238E-2
2.948800E-4	-6.530125E-3	-5.367375E-3	-1.162750E-3	-2.450050E-2	2.550913E-2
2.950400E-4	-6.532438E-3	-5.352125E-3	-1.180312E-3	-2.450100E-2	2.551325E-2
2.952000E-4	-6.429812E-3	-5.387188E-3	-1.042625E-3	-2.449812E-2	2.551275E-2
2.953600E-4	-6.443063E-3	-5.616187E-3	-8.268750E-4	-2.450188E-2	2.551588E-2
2.955200E-4	-6.533063E-3	-5.538188E-3	-9.948750E-4	-2.450450E-2	2.551600E-2
2.956800E-4	-6.538750E-3	-5.467375E-3	-1.071375E-3	-2.450663E-2	2.551900E-2
2.958400E-4	-6.654063E-3	-5.601250E-3	-1.052813E-3	-2.450237E-2	2.551275E-2
2.960000E-4	-6.739625E-3	-5.726437E-3	-1.013188E-3	-2.448625E-2	2.550575E-2
2.961600E-4	-6.732875E-3	-5.627625E-3	-1.105250E-3	-2.450363E-2	2.551313E-2
2.963200E-4	-6.742625E-3	-5.636688E-3	-1.105938E-3	-2.449712E-2	2.552300E-2
2.964800E-4	-6.818688E-3	-5.801750E-3	-1.016937E-3	-2.449613E-2	2.551475E-2
2.966400E-4	-6.815187E-3	-5.816063E-3	-9.991250E-4	-2.449775E-2	2.551812E-2
2.968000E-4	-6.855125E-3	-5.741438E-3	-1.113687E-3	-2.448925E-2	2.550750E-2
2.969600E-4	-6.861687E-3	-5.852625E-3	-1.009062E-3	-2.448812E-2	2.551650E-2
2.971200E-4	-7.011875E-3	-5.842375E-3	-1.169500E-3	-2.449388E-2	2.551925E-2
2.972800E-4	-6.968812E-3	-6.011937E-3	-9.568750E-4	-2.449512E-2	2.551025E-2
2.974400E-4	-7.051000E-3	-5.924625E-3	-1.126375E-3	-2.448563E-2	2.551475E-2
2.976000E-4	-7.095250E-3	-6.098312E-3	-9.969375E-4	-2.450050E-2	2.550975E-2
2.977600E-4	-7.097500E-3	-5.999875E-3	-1.097625E-3	-2.448813E-2	2.551087E-2
2.979200E-4	-7.200750E-3	-6.083188E-3	-1.117563E-3	-2.448637E-2	2.551275E-2
2.980800E-4	-7.143375E-3	-6.094500E-3	-1.048875E-3	-2.448450E-2	2.552263E-2
2.982400E-4	-7.156813E-3	-6.105375E-3	-1.051437E-3	-2.450562E-2	2.550938E-2
2.984000E-4	-7.190625E-3	-6.122187E-3	-1.068437E-3	-2.447875E-2	2.552063E-2
2.985600E-4	-7.320125E-3	-6.239750E-3	-1.080375E-3	-2.449812E-2	2.550100E-2
2.987200E-4	-7.272563E-3	-6.302062E-3	-9.705000E-4	-2.448662E-2	2.552237E-2
2.988800E-4	-7.348375E-3	-6.201438E-3	-1.146937E-3	-2.448438E-2	2.550988E-2
2.990400E-4	-7.387063E-3	-6.387750E-3	-9.993125E-4	-2.447675E-2	2.551950E-2
2.992000E-4	-7.348563E-3	-6.313313E-3	-1.035250E-3	-2.447712E-2	2.551162E-2
2.993600E-4	-7.442812E-3	-6.310812E-3	-1.132000E-3	-2.449150E-2	2.551175E-2
2.995200E-4	-7.550563E-3	-6.403875E-3	-1.146688E-3	-2.447287E-2	2.552812E-2
2.996800E-4	-7.521313E-3	-6.503437E-3	-1.017875E-3	-2.448275E-2	2.552025E-2
2.998400E-4	-7.650313E-3	-6.446063E-3	-1.204250E-3	-2.448500E-2	2.552163E-2
3.000000E-4	-7.631562E-3	-6.580500E-3	-1.051062E-3	-2.447475E-2	2.552113E-2
3.001600E-4	-7.735000E-3	-6.467125E-3	-1.267875E-3	-2.446750E-2	2.552588E-2
3.003200E-4	-7.747875E-3	-6.558688E-3	-1.189187E-3	-2.446312E-2	2.551437E-2
3.004800E-4	-7.683438E-3	-6.736438E-3	-9.470000E-4	-2.447175E-2	2.551625E-2
3.006400E-4	-7.804188E-3	-6.656875E-3	-1.147313E-3	-2.446812E-2	2.552763E-2
3.008000E-4	-7.927438E-3	-6.695313E-3	-1.232125E-3	-2.448625E-2	2.552388E-2
3.009600E-4	-7.829000E-3	-6.705000E-3	-1.124000E-3	-2.448163E-2	2.551200E-2
3.011200E-4	-7.878000E-3	-6.707813E-3	-1.170188E-3	-2.447625E-2	2.552800E-2
3.012800E-4	-7.825625E-3	-6.666250E-3	-1.159375E-3	-2.447563E-2	2.551950E-2
3.014400E-4	-7.997687E-3	-6.822125E-3	-1.175562E-3	-2.447125E-2	2.552737E-2
3.016000E-4	-7.994125E-3	-6.842562E-3	-1.151563E-3	-2.447563E-2	2.552800E-2
3.017600E-4	-8.058813E-3	-6.797625E-3	-1.261187E-3	-2.448238E-2	2.551350E-2
3.019200E-4	-8.185625E-3	-6.877312E-3	-1.308313E-3	-2.448300E-2	2.553575E-2
3.020800E-4	-8.094875E-3	-6.936813E-3	-1.158063E-3	-2.447975E-2	2.552912E-2
3.022400E-4	-8.128625E-3	-7.009937E-3	-1.118688E-3	-2.448100E-2	2.552750E-2
3.024000E-4	-8.178437E-3	-7.071750E-3	-1.106687E-3	-2.449488E-2	2.552213E-2
3.025600E-4	-8.149812E-3	-7.009000E-3	-1.140812E-3	-2.447638E-2	2.551025E-2
3.027200E-4	-8.237187E-3	-7.105125E-3	-1.132062E-3	-2.446738E-2	2.552037E-2
3.028800E-4	-8.253813E-3	-7.137500E-3	-1.116313E-3	-2.446300E-2	2.552413E-2
3.030400E-4	-8.276125E-3	-7.099187E-3	-1.176938E-3	-2.447100E-2	2.552075E-2
3.032000E-4	-8.399750E-3	-7.104813E-3	-1.294937E-3	-2.447463E-2	2.551425E-2
3.033600E-4	-8.424625E-3	-7.152188E-3	-1.272437E-3	-2.447975E-2	2.552400E-2
3.035200E-4	-8.456063E-3	-7.359438E-3	-1.096625E-3	-2.446613E-2	2.551763E-2
3.036800E-4	-8.513250E-3	-7.334563E-3	-1.178687E-3	-2.447300E-2	2.552650E-2
3.038400E-4	-8.471125E-3	-7.336500E-3	-1.134625E-3	-2.446563E-2	2.551163E-2
3.040000E-4	-8.574188E-3	-7.411938E-3	-1.162250E-3	-2.446375E-2	2.552787E-2
3.041600E-4	-8.536063E-3	-7.465562E-3	-1.070500E-3	-2.446825E-2	2.552938E-2
3.043200E-4	-8.589437E-3	-7.350063E-3	-1.239375E-3	-2.446812E-2	2.551925E-2
3.044800E-4	-8.690500E-3	-7.602938E-3	-1.087562E-3	-2.447362E-2	2.554088E-2
3.046400E-4	-8.661063E-3	-7.523188E-3	-1.137875E-3	-2.448125E-2	2.552325E-2
3.048000E-4	-8.744937E-3	-7.602062E-3	-1.142875E-3	-2.446950E-2	2.552412E-2
3.049600E-4	-8.735625E-3	-7.561438E-3	-1.174187E-3	-2.446637E-2	2.552512E-2
3.051200E-4	-8.853250E-3	-7.582188E-3	-1.271062E-3	-2.447725E-2	2.553613E-2
3.052800E-4	-8.876625E-3	-7.673500E-3	-1.203125E-3	-2.446325E-2	2.552200E-2
3.054400E-4	-8.830875E-3	-7.654562E-3	-1.176313E-3	-2.445200E-2	2.553338E-2
3.056000E-4	-8.895375E-3	-7.716875E-3	-1.178500E-3	-2.448438E-2	2.552725E-2
3.057600E-4	-8.966875E-3	-7.846250E-3	-1.120625E-3	-2.447225E-2	2.552200E-2
3.059200E-4	-8.961188E-3	-7.850938E-3	-1.110250E-3	-2.447150E-2	2.551687E-2
3.060800E-4	-8.997500E-3	-7.724188E-3	-1.273312E-3	-2.447350E-2	2.551700E-2
3.062400E-4	-9.104125E-3	-7.942813E-3	-1.161313E-3	-2.446975E-2	2.551700E-2
3.064000E-4	-9.151375E-3	-7.977062E-3	-1.174313E-3	-2.445825E-2	2.552087E-2
3.065600E-4	-9.093188E-3	-7.946938E-3	-1.146250E-3	-2.445850E-2	2.552012E-2
3.067200E-4	-9.262375E-3	-7.996250E-3	-1.266125E-3	-2.445562E-2	2.551100E-2
3.068800E-4	-9.278688E-3	-7.917937E-3	-1.360750E-3	-2.446050E-2	2.553175E-2
3.070400E-4	-9.314187E-3	-8.050563E-3	-1.263625E-3	-2.445788E-2	2.552787E-2
3.072000E-4	-9.364250E-3	-8.036437E-3	-1.327813E-3	-2.445712E-2	2.552100E-2
3.073600E-4	-9.321312E-3	-8.077062E-3	-1.244250E-3	-2.446625E-2	2.552150E-2
3.075200E-4	-9.370813E-3	-8.241125E-3	-1.129688E-3	-2.447100E-2	2.552900E-2
3.076800E-4	-9.531750E-3	-8.354188E-3	-1.177562E-3	-2.445500E-2	2.551812E-2
3.078400E-4	-9.557062E-3	-8.390000E-3	-1.167062E-3	-2.446425E-2	2.552987E-2
3.080000E-4	-9.371938E-3	-8.267500E-3	-1.104437E-3	-2.446187E-2	2.553338E-2
3.081600E-4	-9.435500E-3	-8.300250E-3	-1.135250E-3	-2.446025E-2	2.552112E-2
3.083200E-4	-9.657437E-3	-8.407375E-3	-1.250063E-3	-2.445312E-2	2.553600E-2
3.084800E-4	-9.534312E-3	-8.495187E-3	-1.039125E-3	-2.446388E-2	2.551900E-2
3.086400E-4	-9.701563E-3	-8.482250E-3	-1.219312E-3	-2.445200E-2	2.551688E-2
3.088000E-4	-9.540187E-3	-8.464562E-3	-1.075625E-3	-2.445113E-2	2.552312E-2
3.089600E-4	-9.698312E-3	-8.470250E-3	-1.228062E-3	-2.446213E-2	2.551425E-2
3.091200E-4	-9.770812E-3	-8.454125E-3	-1.316687E-3	-2.444563E-2	2.552550E-2
3.092800E-4	-9.777125E-3	-8.611813E-3	-1.165312E-3	-2.444913E-2	2.551700E-2
3.094400E-4	-9.752375E-3	-8.622312E-3	-1.130063E-3	-2.446163E-2	2.552012E-2
3.096000E-4	-9.785250E-3	-8.597375E-3	-1.187875E-3	-2.445175E-2	2.552462E-2
3.097600E-4	-9.911938E-3	-8.682687E-3	-1.229250E-3	-2.445287E-2	2.551325E-2
3.099200E-4	-9.958188E-3	-8.725937E-3	-1.232250E-3	-2.444375E-2	2.552938E-2
3.100800E-4	-1.002125E-2	-8.818313E-3	-1.202938E-3	-2.445813E-2	2.552225E-2
3.102400E-4	-1.012131E-2	-8.857125E-3	-1.264187E-3	-2.445150E-2	2.552187E-2
3.104000E-4	-1.015288E-2	-8.808500E-3	-1.344375E-3	-2.445412E-2	2.552000E-2
3.105600E-4	-1.008188E-2	-8.900125E-3	-1.181750E-3	-2.445675E-2	2.552875E-2
3.107200E-4	-1.015169E-2	-8.869938E-3	-1.281750E-3	-2.444050E-2	2.553187E-2
3.108800E-4	-1.015819E-2	-8.995875E-3	-1.162313E-3	-2.446037E-2	2.552850E-2
3.110400E-4	-1.027650E-2	-8.999688E-3	-1.276812E-3	-2.444950E-2	2.552575E-2
3.112000E-4	-1.025113E-2	-9.022063E-3	-1.229063E-3	-2.444525E-2	2.550487E-2
3.113600E-4	-1.031438E-2	-9.091563E-3	-1.222812E-3	-2.444363E-2	2.552125E-2
3.115200E-4	-1.025812E-2	-9.132625E-3	-1.125500E-3	-2.445113E-2	2.553675E-2
3.116800E-4	-1.033881E-2	-9.091688E-3	-1.247125E-3	-2.444775E-2	2.551625E-2
3.118400E-4	-1.034138E-2	-9.258687E-3	-1.082688E-3	-2.445338E-2	2.552013E-2
3.120000E-4	-1.038800E-2	-9.208937E-3	-1.179063E-3	-2.445625E-2	2.552237E-2
3.121600E-4	-1.042894E-2	-9.273625E-3	-1.155313E-3	-2.445700E-2	2.552338E-2
3.123200E-4	-1.038406E-2	-9.281750E-3	-1.102312E-3	-2.444213E-2	2.551900E-2
3.124800E-4	-1.058788E-2	-9.226813E-3	-1.361063E-3	-2.444225E-2	2.551338E-2
3.126400E-4	-1.053394E-2	-9.323000E-3	-1.210937E-3	-2.445125E-2	2.553225E-2
3.128000E-4	-1.060450E-2	-9.276813E-3	-1.327687E-3	-2.444550E-2	2.552613E-2
3.129600E-4	-1.071919E-2	-9.359000E-3	-1.360188E-3	-2.444387E-2	2.553338E-2
3.131200E-4	-1.069425E-2	-9.443500E-3	-1.250750E-3	-2.445775E-2	2.551725E-2
3.132800E-4	-1.068013E-2	-9.491937E-3	-1.188188E-3	-2.445387E-2	2.553113E-2
3.134400E-4	-1.068356E-2	-9.522000E-3	-1.161562E-3	-2.444312E-2	2.553225E-2
3.136000E-4	-1.074863E-2	-9.523375E-3	-1.225250E-3	-2.444237E-2	2.553125E-2
3.137600E-4	-1.072925E-2	-9.582813E-3	-1.146437E-3	-2.445550E-2	2.552250E-2
3.139200E-4	-1.092988E-2	-9.557625E-3	-1.372250E-3	-2.443225E-2	2.553888E-2
3.140800E-4	-1.095319E-2	-9.734000E-3	-1.219187E-3	-2.445725E-2	2.552675E-2
3.142400E-4	-1.095350E-2	-9.673125E-3	-1.280375E-3	-2.443775E-2	2.552812E-2
3.144000E-4	-1.101294E-2	-9.716000E-3	-1.296938E-3	-2.444938E-2	2.553587E-2
3.145600E-4	-1.105006E-2	-9.843000E-3	-1.207062E-3	-2.445012E-2	2.551888E-2
3.147200E-4	-1.100894E-2	-9.786500E-3	-1.222437E-3	-2.444925E-2	2.553113E-2
3.148800E-4	-1.097994E-2	-9.709188E-3	-1.270750E-3	-2.445650E-2	2.553350E-2
3.150400E-4	-1.103606E-2	-9.799250E-3	-1.236813E-3	-2.444813E-2	2.552137E-2
3.152000E-4	-1.119375E-2	-9.785688E-3	-1.408063E-3	-2.444225E-2	2.553963E-2
3.153600E-4	-1.106544E-2	-9.927938E-3	-1.137500E-3	-2.444300E-2	2.553138E-2
3.155200E-4	-1.135675E-2	-9.955312E-3	-1.401438E-3	-2.443975E-2	2.554187E-2
3.156800E-4	-1.129769E-2	-1.007600E-2	-1.221688E-3	-2.443725E-2	2.552350E-2
3.158400E-4	-1.120600E-2	-9.968562E-3	-1.237438E-3	-2.445125E-2	2.553275E-2
3.160000E-4	-1.125725E-2	-1.005987E-2	-1.197375E-3	-2.444625E-2	2.553663E-2
3.161600E-4	-1.137531E-2	-1.001944E-2	-1.355875E-3	-2.442738E-2	2.554800E-2
3.163200E-4	-1.136131E-2	-1.020069E-2	-1.160625E-3	-2.445225E-2	2.553050E-2
3.164800E-4	-1.137731E-2	-1.007912E-2	-1.298187E-3	-2.444100E-2	2.552625E-2
3.166400E-4	-1.145550E-2	-1.020256E-2	-1.252937E-3	-2.442650E-2	2.552450E-2
3.168000E-4	-1.136981E-2	-1.022363E-2	-1.146187E-3	-2.443675E-2	2.554175E-2
3.169600E-4	-1.148875E-2	-1.021675E-2	-1.272000E-3	-2.443863E-2	2.553038E-2
3.171200E-4	-1.144187E-2	-1.040725E-2	-1.034625E-3	-2.443500E-2	2.553412E-2
3.172800E-4	-1.141644E-2	-1.039738E-2	-1.019062E-3	-2.442100E-2	2.553650E-2
3.174400E-4	-1.154625E-2	-1.032206E-2	-1.224188E-3	-2.443412E-2	2.551862E-2
3.176000E-4	-1.172300E-2	-1.034519E-2	-1.377813E-3	-2.443525E-2	2.553525E-2
3.177600E-4	-1.174225E-2	-1.045775E-2	-1.284500E-3	-2.442487E-2	2.553400E-2
3.179200E-4	-1.179231E-2	-1.050369E-2	-1.288625E-3	-2.443563E-2	2.552363E-2
3.180800E-4	-1.178556E-2	-1.050863E-2	-1.276938E-3	-2.443750E-2	2.553225E-2
3.182400E-4	-1.181850E-2	-1.053781E-2	-1.280688E-3	-2.443337E-2	2.553463E-2
3.184000E-4	-1.184056E-2	-1.054400E-2	-1.296563E-3	-2.443462E-2	2.553438E-2
3.185600E-4	-1.186787E-2	-1.049537E-2	-1.372500E-3	-2.443263E-2	2.553700E-2
3.187200E-4	-1.194756E-2	-1.064400E-2	-1.303562E-3	-2.441925E-2	2.551487E-2
3.188800E-4	-1.190300E-2	-1.064025E-2	-1.262750E-3	-2.442825E-2	2.553300E-2
3.190400E-4	-1.192369E-2	-1.079688E-2	-1.126812E-3	-2.443062E-2	2.552525E-2
3.192000E-4	-1.203519E-2	-1.068981E-2	-1.345375E-3	-2.442650E-2	2.553625E-2
3.193600E-4	-1.203900E-2	-1.069931E-2	-1.339688E-3	-2.442950E-2	2.552938E-2
3.195200E-4	-1.201213E-2	-1.074938E-2	-1.262750E-3	-2.442737E-2	2.553075E-2
[truncated: 502 more rows]
