# Supplementary material for: A simple retarding-potential time-of-flight mass spectrometer for electrospray propulsion diagnostics
Source: J Elect Propuls. 2023 Mar 31;2(1):13. doi: 10.1007/s44205-023-00045-y (PMC10066156; doi:10.1007/s44205-023-00045-y)
Supplement: Supplementary file 1 — Additional file 1. [file 44205_2023_45_MOESM1_ESM.zip › Data and MATLAB Code/RP ToF-MS Data/1400.csv]

Timestamp:	5:28:08.920 PM 9/26/2022
time (s)	tof signal 1 (V)	tof signal 2 (V)	tof1 - tof2 (V)	trigger xy1 (V)	trigger xy2 (V)
0.000000E+0	-1.526269E-2	-1.361994E-2	-1.642750E-3	-2.266675E-2	2.392163E-2
1.600000E-7	-1.522044E-2	-1.353669E-2	-1.683750E-3	-2.266237E-2	2.392150E-2
3.200000E-7	-1.528188E-2	-1.351063E-2	-1.771250E-3	-2.266712E-2	2.390988E-2
4.800000E-7	-1.523994E-2	-1.361756E-2	-1.622375E-3	-2.265750E-2	2.391025E-2
6.400000E-7	-1.517794E-2	-1.356456E-2	-1.613375E-3	-2.265100E-2	2.391713E-2
8.000000E-7	-1.524538E-2	-1.361113E-2	-1.634250E-3	-2.267013E-2	2.391200E-2
9.600000E-7	-1.528706E-2	-1.364581E-2	-1.641250E-3	-2.266750E-2	2.391650E-2
1.120000E-6	-1.529319E-2	-1.356263E-2	-1.730562E-3	-2.265825E-2	2.392225E-2
1.280000E-6	-1.525369E-2	-1.343681E-2	-1.816875E-3	-2.267263E-2	2.391425E-2
1.440000E-6	-1.529544E-2	-1.356413E-2	-1.731312E-3	-2.265813E-2	2.391238E-2
1.600000E-6	-1.522644E-2	-1.358644E-2	-1.640000E-3	-2.266187E-2	2.390663E-2
1.760000E-6	-1.530113E-2	-1.356788E-2	-1.733250E-3	-2.265887E-2	2.391488E-2
1.920000E-6	-1.527481E-2	-1.362019E-2	-1.654625E-3	-2.264750E-2	2.391212E-2
2.080000E-6	-1.525150E-2	-1.357325E-2	-1.678250E-3	-2.267288E-2	2.391612E-2
2.240000E-6	-1.527769E-2	-1.352400E-2	-1.753688E-3	-2.267913E-2	2.392825E-2
2.400000E-6	-1.528169E-2	-1.349956E-2	-1.782125E-3	-2.266637E-2	2.391400E-2
2.560000E-6	-1.517169E-2	-1.362419E-2	-1.547500E-3	-2.266150E-2	2.391925E-2
2.720000E-6	-1.522106E-2	-1.349025E-2	-1.730812E-3	-2.265200E-2	2.392225E-2
2.880000E-6	-1.520112E-2	-1.355137E-2	-1.649750E-3	-2.266213E-2	2.390600E-2
3.040000E-6	-1.513550E-2	-1.359088E-2	-1.544625E-3	-2.266375E-2	2.391288E-2
3.200000E-6	-1.529725E-2	-1.361875E-2	-1.678500E-3	-2.265250E-2	2.392425E-2
3.360000E-6	-1.527925E-2	-1.354419E-2	-1.735063E-3	-2.268350E-2	2.390862E-2
3.520000E-6	-1.521925E-2	-1.356256E-2	-1.656688E-3	-2.266862E-2	2.391813E-2
3.680000E-6	-1.529575E-2	-1.354437E-2	-1.751375E-3	-2.265950E-2	2.391775E-2
3.840000E-6	-1.523338E-2	-1.351519E-2	-1.718188E-3	-2.264538E-2	2.391625E-2
4.000000E-6	-1.517038E-2	-1.354138E-2	-1.629000E-3	-2.266637E-2	2.391538E-2
4.160000E-6	-1.525750E-2	-1.356888E-2	-1.688625E-3	-2.265050E-2	2.391650E-2
4.320000E-6	-1.521825E-2	-1.354506E-2	-1.673187E-3	-2.264988E-2	2.390988E-2
4.480000E-6	-1.518437E-2	-1.363537E-2	-1.549000E-3	-2.266788E-2	2.392000E-2
4.640000E-6	-1.520681E-2	-1.348138E-2	-1.725437E-3	-2.265525E-2	2.391150E-2
4.800000E-6	-1.524550E-2	-1.368006E-2	-1.565438E-3	-2.265587E-2	2.391687E-2
4.960000E-6	-1.523031E-2	-1.350106E-2	-1.729250E-3	-2.265963E-2	2.390550E-2
5.120000E-6	-1.526113E-2	-1.360406E-2	-1.657063E-3	-2.266113E-2	2.392100E-2
5.280000E-6	-1.526431E-2	-1.349962E-2	-1.764688E-3	-2.266450E-2	2.392062E-2
5.440000E-6	-1.525881E-2	-1.363219E-2	-1.626625E-3	-2.265538E-2	2.391925E-2
5.600000E-6	-1.514306E-2	-1.351187E-2	-1.631187E-3	-2.264937E-2	2.390725E-2
5.760000E-6	-1.519063E-2	-1.363544E-2	-1.555188E-3	-2.265237E-2	2.391925E-2
5.920000E-6	-1.519112E-2	-1.352962E-2	-1.661500E-3	-2.266288E-2	2.389413E-2
6.080000E-6	-1.523800E-2	-1.351844E-2	-1.719563E-3	-2.265187E-2	2.392400E-2
6.240000E-6	-1.524106E-2	-1.345325E-2	-1.787813E-3	-2.266850E-2	2.391550E-2
6.400000E-6	-1.531319E-2	-1.349938E-2	-1.813812E-3	-2.265875E-2	2.390800E-2
6.560000E-6	-1.524556E-2	-1.362131E-2	-1.624250E-3	-2.267362E-2	2.391100E-2
6.720000E-6	-1.519638E-2	-1.367713E-2	-1.519250E-3	-2.265388E-2	2.391425E-2
6.880000E-6	-1.507775E-2	-1.353363E-2	-1.544125E-3	-2.265137E-2	2.391838E-2
7.040000E-6	-1.522137E-2	-1.358819E-2	-1.633187E-3	-2.265513E-2	2.391575E-2
7.200000E-6	-1.525550E-2	-1.356006E-2	-1.695437E-3	-2.264000E-2	2.391437E-2
7.360000E-6	-1.516919E-2	-1.356637E-2	-1.602813E-3	-2.267163E-2	2.390575E-2
7.520000E-6	-1.525581E-2	-1.355175E-2	-1.704062E-3	-2.266387E-2	2.391113E-2
7.680000E-6	-1.529550E-2	-1.362831E-2	-1.667187E-3	-2.265038E-2	2.390825E-2
7.840000E-6	-1.521875E-2	-1.353044E-2	-1.688313E-3	-2.265288E-2	2.392175E-2
8.000000E-6	-1.527031E-2	-1.356562E-2	-1.704688E-3	-2.266188E-2	2.390738E-2
8.160000E-6	-1.524406E-2	-1.354838E-2	-1.695688E-3	-2.265425E-2	2.391112E-2
8.320000E-6	-1.514456E-2	-1.355844E-2	-1.586125E-3	-2.267550E-2	2.390975E-2
8.480000E-6	-1.520412E-2	-1.355850E-2	-1.645625E-3	-2.265050E-2	2.391575E-2
8.640000E-6	-1.520419E-2	-1.358675E-2	-1.617437E-3	-2.265637E-2	2.390825E-2
8.800000E-6	-1.523219E-2	-1.357063E-2	-1.661562E-3	-2.264612E-2	2.391112E-2
8.960000E-6	-1.519675E-2	-1.353194E-2	-1.664813E-3	-2.267038E-2	2.391388E-2
9.120000E-6	-1.524338E-2	-1.351300E-2	-1.730375E-3	-2.265863E-2	2.391050E-2
9.280000E-6	-1.530819E-2	-1.365638E-2	-1.651813E-3	-2.266837E-2	2.391037E-2
9.440000E-6	-1.518450E-2	-1.349044E-2	-1.694062E-3	-2.266438E-2	2.390363E-2
9.600000E-6	-1.520031E-2	-1.362213E-2	-1.578188E-3	-2.265113E-2	2.391087E-2
9.760000E-6	-1.520781E-2	-1.348525E-2	-1.722563E-3	-2.266025E-2	2.391350E-2
9.920000E-6	-1.530600E-2	-1.345075E-2	-1.855250E-3	-2.263650E-2	2.390938E-2
1.008000E-5	-1.525875E-2	-1.354156E-2	-1.717188E-3	-2.265138E-2	2.390363E-2
1.024000E-5	-1.518738E-2	-1.352281E-2	-1.664562E-3	-2.265750E-2	2.391737E-2
1.040000E-5	-1.522906E-2	-1.346981E-2	-1.759250E-3	-2.265075E-2	2.388887E-2
1.056000E-5	-1.523300E-2	-1.355794E-2	-1.675062E-3	-2.266450E-2	2.390888E-2
1.072000E-5	-1.515306E-2	-1.352075E-2	-1.632313E-3	-2.265300E-2	2.391375E-2
1.088000E-5	-1.527825E-2	-1.348969E-2	-1.788563E-3	-2.265588E-2	2.391087E-2
1.104000E-5	-1.519837E-2	-1.355356E-2	-1.644812E-3	-2.263875E-2	2.390338E-2
1.120000E-5	-1.523556E-2	-1.354138E-2	-1.694188E-3	-2.265338E-2	2.391000E-2
1.136000E-5	-1.522244E-2	-1.357512E-2	-1.647313E-3	-2.264613E-2	2.390325E-2
1.152000E-5	-1.522363E-2	-1.348025E-2	-1.743375E-3	-2.266113E-2	2.390238E-2
1.168000E-5	-1.527294E-2	-1.358619E-2	-1.686750E-3	-2.263925E-2	2.391300E-2
1.184000E-5	-1.520963E-2	-1.352844E-2	-1.681188E-3	-2.266688E-2	2.391313E-2
1.200000E-5	-1.524681E-2	-1.350994E-2	-1.736875E-3	-2.265650E-2	2.390663E-2
1.216000E-5	-1.523300E-2	-1.359106E-2	-1.641938E-3	-2.265338E-2	2.391825E-2
1.232000E-5	-1.521350E-2	-1.353513E-2	-1.678375E-3	-2.264300E-2	2.391337E-2
1.248000E-5	-1.517381E-2	-1.359519E-2	-1.578625E-3	-2.264300E-2	2.390475E-2
1.264000E-5	-1.520294E-2	-1.356606E-2	-1.636875E-3	-2.263587E-2	2.390925E-2
1.280000E-5	-1.523031E-2	-1.334162E-2	-1.888688E-3	-2.263400E-2	2.390438E-2
1.296000E-5	-1.524456E-2	-1.356694E-2	-1.677625E-3	-2.265288E-2	2.390975E-2
1.312000E-5	-1.525662E-2	-1.346244E-2	-1.794187E-3	-2.264937E-2	2.390788E-2
1.328000E-5	-1.535494E-2	-1.345631E-2	-1.898625E-3	-2.264438E-2	2.391037E-2
1.344000E-5	-1.520031E-2	-1.351713E-2	-1.683188E-3	-2.265025E-2	2.390988E-2
1.360000E-5	-1.521781E-2	-1.354306E-2	-1.674750E-3	-2.264675E-2	2.391175E-2
1.376000E-5	-1.536744E-2	-1.338656E-2	-1.980875E-3	-2.264700E-2	2.390300E-2
1.392000E-5	-1.517687E-2	-1.349863E-2	-1.678250E-3	-2.262912E-2	2.391287E-2
1.408000E-5	-1.527294E-2	-1.351769E-2	-1.755250E-3	-2.265575E-2	2.390763E-2
1.424000E-5	-1.535956E-2	-1.342769E-2	-1.931875E-3	-2.263525E-2	2.391062E-2
1.440000E-5	-1.515250E-2	-1.353950E-2	-1.613000E-3	-2.264700E-2	2.390813E-2
1.456000E-5	-1.516425E-2	-1.345919E-2	-1.705062E-3	-2.264475E-2	2.391813E-2
1.472000E-5	-1.519338E-2	-1.349219E-2	-1.701188E-3	-2.264475E-2	2.390262E-2
1.488000E-5	-1.522887E-2	-1.358713E-2	-1.641750E-3	-2.264862E-2	2.391700E-2
1.504000E-5	-1.530406E-2	-1.346956E-2	-1.834500E-3	-2.265537E-2	2.390375E-2
1.520000E-5	-1.515219E-2	-1.363019E-2	-1.522000E-3	-2.263838E-2	2.391713E-2
1.536000E-5	-1.525888E-2	-1.355331E-2	-1.705563E-3	-2.264838E-2	2.390575E-2
1.552000E-5	-1.521287E-2	-1.348600E-2	-1.726875E-3	-2.263850E-2	2.390288E-2
1.568000E-5	-1.527587E-2	-1.356406E-2	-1.711812E-3	-2.263050E-2	2.389837E-2
1.584000E-5	-1.528956E-2	-1.352044E-2	-1.769125E-3	-2.264900E-2	2.390712E-2
1.600000E-5	-1.521619E-2	-1.363687E-2	-1.579313E-3	-2.264587E-2	2.391113E-2
1.616000E-5	-1.526294E-2	-1.350719E-2	-1.755750E-3	-2.263838E-2	2.390338E-2
1.632000E-5	-1.523931E-2	-1.349638E-2	-1.742937E-3	-2.262962E-2	2.390638E-2
1.648000E-5	-1.530950E-2	-1.346369E-2	-1.845812E-3	-2.264525E-2	2.389850E-2
1.664000E-5	-1.524069E-2	-1.364012E-2	-1.600563E-3	-2.265013E-2	2.389050E-2
1.680000E-5	-1.522425E-2	-1.356188E-2	-1.662375E-3	-2.263238E-2	2.389737E-2
1.696000E-5	-1.517450E-2	-1.356525E-2	-1.609250E-3	-2.262988E-2	2.390000E-2
1.712000E-5	-1.522288E-2	-1.348237E-2	-1.740500E-3	-2.264025E-2	2.389712E-2
1.728000E-5	-1.521906E-2	-1.341925E-2	-1.799813E-3	-2.264362E-2	2.390788E-2
1.744000E-5	-1.534062E-2	-1.349587E-2	-1.844750E-3	-2.264788E-2	2.389875E-2
1.760000E-5	-1.528712E-2	-1.357794E-2	-1.709187E-3	-2.263512E-2	2.390225E-2
1.776000E-5	-1.518731E-2	-1.355006E-2	-1.637250E-3	-2.263650E-2	2.391462E-2
1.792000E-5	-1.518050E-2	-1.356081E-2	-1.619688E-3	-2.263838E-2	2.389887E-2
1.808000E-5	-1.526238E-2	-1.361056E-2	-1.651813E-3	-2.262263E-2	2.390863E-2
1.824000E-5	-1.534300E-2	-1.346188E-2	-1.881125E-3	-2.263950E-2	2.390187E-2
1.840000E-5	-1.530337E-2	-1.356975E-2	-1.733625E-3	-2.263262E-2	2.390812E-2
1.856000E-5	-1.529269E-2	-1.345831E-2	-1.834375E-3	-2.262900E-2	2.390712E-2
1.872000E-5	-1.537063E-2	-1.351487E-2	-1.855750E-3	-2.264112E-2	2.389625E-2
1.888000E-5	-1.527581E-2	-1.358975E-2	-1.686062E-3	-2.263713E-2	2.390425E-2
1.904000E-5	-1.517569E-2	-1.357288E-2	-1.602812E-3	-2.263713E-2	2.388637E-2
1.920000E-5	-1.518537E-2	-1.344425E-2	-1.741125E-3	-2.369650E-2	2.594700E-2
1.936000E-5	-1.679631E-2	-1.657425E-2	-2.220625E-4	-2.474462E-2	2.595338E-2
1.952000E-5	-1.812787E-2	-1.556281E-2	-2.565062E-3	-2.475200E-2	2.597575E-2
1.968000E-5	-1.658813E-2	-1.449412E-2	-2.094000E-3	-2.477688E-2	2.594288E-2
1.984000E-5	-1.571356E-2	-1.381475E-2	-1.898813E-3	-2.477338E-2	2.591375E-2
2.000000E-5	-1.534088E-2	-1.366413E-2	-1.676750E-3	-2.480737E-2	2.589425E-2
2.016000E-5	-1.525363E-2	-1.356169E-2	-1.691938E-3	-2.480213E-2	2.589588E-2
2.032000E-5	-1.521044E-2	-1.346431E-2	-1.746125E-3	-2.480850E-2	2.589863E-2
2.048000E-5	-1.523213E-2	-1.340819E-2	-1.823938E-3	-2.482350E-2	2.587975E-2
2.064000E-5	-1.517656E-2	-1.345812E-2	-1.718438E-3	-2.482463E-2	2.587900E-2
2.080000E-5	-1.511506E-2	-1.352888E-2	-1.586187E-3	-2.482250E-2	2.585100E-2
2.096000E-5	-1.507681E-2	-1.337906E-2	-1.697750E-3	-2.481475E-2	2.586138E-2
2.112000E-5	-1.517250E-2	-1.344194E-2	-1.730563E-3	-2.482413E-2	2.585288E-2
2.128000E-5	-1.518681E-2	-1.350012E-2	-1.686688E-3	-2.482238E-2	2.584063E-2
2.144000E-5	-1.521431E-2	-1.341881E-2	-1.795500E-3	-2.483900E-2	2.583700E-2
2.160000E-5	-1.515081E-2	-1.345431E-2	-1.696500E-3	-2.483400E-2	2.582250E-2
2.176000E-5	-1.504744E-2	-1.348987E-2	-1.557563E-3	-2.484750E-2	2.581638E-2
2.192000E-5	-1.523925E-2	-1.327762E-2	-1.961625E-3	-2.486300E-2	2.581225E-2
2.208000E-5	-1.510831E-2	-1.349038E-2	-1.617937E-3	-2.486950E-2	2.577938E-2
2.224000E-5	-1.529444E-2	-1.338800E-2	-1.906438E-3	-2.486963E-2	2.578962E-2
2.240000E-5	-1.512406E-2	-1.349931E-2	-1.624750E-3	-2.487587E-2	2.578050E-2
2.256000E-5	-1.520113E-2	-1.340262E-2	-1.798500E-3	-2.488512E-2	2.577062E-2
2.272000E-5	-1.502119E-2	-1.339712E-2	-1.624063E-3	-2.489025E-2	2.576100E-2
2.288000E-5	-1.496844E-2	-1.342913E-2	-1.539312E-3	-2.489563E-2	2.576412E-2
2.304000E-5	-1.518219E-2	-1.340181E-2	-1.780375E-3	-2.490788E-2	2.575687E-2
2.320000E-5	-1.514806E-2	-1.337669E-2	-1.771375E-3	-2.491250E-2	2.574388E-2
2.336000E-5	-1.505538E-2	-1.331231E-2	-1.743063E-3	-2.490700E-2	2.574062E-2
2.352000E-5	-1.502369E-2	-1.337006E-2	-1.653625E-3	-2.492625E-2	2.571338E-2
2.368000E-5	-1.519031E-2	-1.338319E-2	-1.807125E-3	-2.492975E-2	2.571850E-2
2.384000E-5	-1.505619E-2	-1.355400E-2	-1.502187E-3	-2.493625E-2	2.571112E-2
2.400000E-5	-1.516163E-2	-1.343325E-2	-1.728375E-3	-2.494163E-2	2.569100E-2
2.416000E-5	-1.509125E-2	-1.345669E-2	-1.634562E-3	-2.495100E-2	2.570338E-2
2.432000E-5	-1.507425E-2	-1.341437E-2	-1.659875E-3	-2.495638E-2	2.569412E-2
2.448000E-5	-1.509900E-2	-1.340931E-2	-1.689688E-3	-2.495338E-2	2.568700E-2
2.464000E-5	-1.505044E-2	-1.333481E-2	-1.715625E-3	-2.495937E-2	2.569200E-2
2.480000E-5	-1.505669E-2	-1.336494E-2	-1.691750E-3	-2.495250E-2	2.568150E-2
2.496000E-5	-1.502081E-2	-1.338306E-2	-1.637750E-3	-2.495950E-2	2.566712E-2
2.512000E-5	-1.489056E-2	-1.324537E-2	-1.645188E-3	-2.496788E-2	2.566400E-2
2.528000E-5	-1.503012E-2	-1.345275E-2	-1.577375E-3	-2.495875E-2	2.565063E-2
2.544000E-5	-1.506419E-2	-1.332531E-2	-1.738875E-3	-2.498588E-2	2.565663E-2
2.560000E-5	-1.512844E-2	-1.336319E-2	-1.765250E-3	-2.498613E-2	2.564500E-2
2.576000E-5	-1.506637E-2	-1.337525E-2	-1.691125E-3	-2.499587E-2	2.564062E-2
2.592000E-5	-1.507250E-2	-1.338256E-2	-1.689937E-3	-2.499675E-2	2.564225E-2
2.608000E-5	-1.511812E-2	-1.349400E-2	-1.624125E-3	-2.500012E-2	2.562863E-2
2.624000E-5	-1.517506E-2	-1.344994E-2	-1.725125E-3	-2.499600E-2	2.564862E-2
2.640000E-5	-1.500838E-2	-1.330175E-2	-1.706625E-3	-2.501575E-2	2.560562E-2
2.656000E-5	-1.498575E-2	-1.344825E-2	-1.537500E-3	-2.500563E-2	2.560750E-2
2.672000E-5	-1.511231E-2	-1.339813E-2	-1.714188E-3	-2.502387E-2	2.560300E-2
2.688000E-5	-1.504606E-2	-1.326587E-2	-1.780188E-3	-2.502637E-2	2.558863E-2
2.704000E-5	-1.502644E-2	-1.336175E-2	-1.664688E-3	-2.502075E-2	2.559562E-2
2.720000E-5	-1.500950E-2	-1.334688E-2	-1.662625E-3	-2.504538E-2	2.559188E-2
2.736000E-5	-1.500131E-2	-1.336100E-2	-1.640312E-3	-2.504663E-2	2.557513E-2
2.752000E-5	-1.511844E-2	-1.327106E-2	-1.847375E-3	-2.505412E-2	2.558913E-2
2.768000E-5	-1.509181E-2	-1.332144E-2	-1.770375E-3	-2.504438E-2	2.556162E-2
2.784000E-5	-1.509625E-2	-1.328838E-2	-1.807875E-3	-2.505825E-2	2.556913E-2
2.800000E-5	-1.511313E-2	-1.331356E-2	-1.799563E-3	-2.505575E-2	2.557050E-2
2.816000E-5	-1.498437E-2	-1.332894E-2	-1.655437E-3	-2.507800E-2	2.555413E-2
2.832000E-5	-1.500131E-2	-1.332006E-2	-1.681250E-3	-2.506387E-2	2.555413E-2
2.848000E-5	-1.510606E-2	-1.343106E-2	-1.675000E-3	-2.508025E-2	2.556275E-2
2.864000E-5	-1.496556E-2	-1.335363E-2	-1.611937E-3	-2.508087E-2	2.555687E-2
2.880000E-5	-1.499281E-2	-1.338319E-2	-1.609625E-3	-2.509262E-2	2.554150E-2
2.896000E-5	-1.503544E-2	-1.336131E-2	-1.674125E-3	-2.509537E-2	2.551325E-2
2.912000E-5	-1.507706E-2	-1.337813E-2	-1.698938E-3	-2.510100E-2	2.552850E-2
2.928000E-5	-1.491625E-2	-1.334519E-2	-1.571063E-3	-2.510813E-2	2.551650E-2
2.944000E-5	-1.493569E-2	-1.334688E-2	-1.588812E-3	-2.510375E-2	2.551750E-2
2.960000E-5	-1.505631E-2	-1.332431E-2	-1.732000E-3	-2.510875E-2	2.550350E-2
2.976000E-5	-1.501669E-2	-1.319981E-2	-1.816875E-3	-2.512275E-2	2.550750E-2
2.992000E-5	-1.506925E-2	-1.336194E-2	-1.707312E-3	-2.513087E-2	2.550675E-2
3.008000E-5	-1.494375E-2	-1.334756E-2	-1.596188E-3	-2.513100E-2	2.550600E-2
3.024000E-5	-1.500625E-2	-1.327763E-2	-1.728625E-3	-2.513250E-2	2.549925E-2
3.040000E-5	-1.501231E-2	-1.314394E-2	-1.868375E-3	-2.513813E-2	2.549687E-2
3.056000E-5	-1.494700E-2	-1.337075E-2	-1.576250E-3	-2.512137E-2	2.548138E-2
3.072000E-5	-1.491969E-2	-1.335463E-2	-1.565062E-3	-2.514738E-2	2.548513E-2
3.088000E-5	-1.500862E-2	-1.331931E-2	-1.689312E-3	-2.513863E-2	2.547625E-2
3.104000E-5	-1.501625E-2	-1.321156E-2	-1.804687E-3	-2.513675E-2	2.547088E-2
3.120000E-5	-1.503400E-2	-1.329050E-2	-1.743500E-3	-2.515662E-2	2.547438E-2
3.136000E-5	-1.492344E-2	-1.326488E-2	-1.658563E-3	-2.515288E-2	2.546975E-2
3.152000E-5	-1.488938E-2	-1.328825E-2	-1.601125E-3	-2.515988E-2	2.545600E-2
3.168000E-5	-1.507794E-2	-1.316631E-2	-1.911625E-3	-2.517438E-2	2.545050E-2
3.184000E-5	-1.487650E-2	-1.325444E-2	-1.622063E-3	-2.517600E-2	2.545450E-2
3.200000E-5	-1.499075E-2	-1.329169E-2	-1.699063E-3	-2.517000E-2	2.543012E-2
3.216000E-5	-1.487138E-2	-1.325688E-2	-1.614500E-3	-2.517263E-2	2.543175E-2
3.232000E-5	-1.498962E-2	-1.335175E-2	-1.637875E-3	-2.518225E-2	2.543525E-2
3.248000E-5	-1.488844E-2	-1.327887E-2	-1.609563E-3	-2.518975E-2	2.542825E-2
3.264000E-5	-1.492863E-2	-1.325088E-2	-1.677750E-3	-2.518913E-2	2.541638E-2
3.280000E-5	-1.495981E-2	-1.320306E-2	-1.756750E-3	-2.520750E-2	2.542225E-2
3.296000E-5	-1.496594E-2	-1.323513E-2	-1.730813E-3	-2.519762E-2	2.540900E-2
3.312000E-5	-1.490525E-2	-1.325762E-2	-1.647625E-3	-2.520375E-2	2.542675E-2
3.328000E-5	-1.492263E-2	-1.324738E-2	-1.675250E-3	-2.521925E-2	2.540087E-2
3.344000E-5	-1.486656E-2	-1.321456E-2	-1.652000E-3	-2.519388E-2	2.539225E-2
3.360000E-5	-1.489369E-2	-1.329094E-2	-1.602750E-3	-2.520750E-2	2.538650E-2
3.376000E-5	-1.479319E-2	-1.325987E-2	-1.533313E-3	-2.521550E-2	2.539225E-2
3.392000E-5	-1.493256E-2	-1.320675E-2	-1.725813E-3	-2.523875E-2	2.539588E-2
3.408000E-5	-1.481050E-2	-1.306350E-2	-1.747000E-3	-2.522150E-2	2.538437E-2
3.424000E-5	-1.486575E-2	-1.320700E-2	-1.658750E-3	-2.524325E-2	2.537838E-2
3.440000E-5	-1.490744E-2	-1.319456E-2	-1.712875E-3	-2.524763E-2	2.538000E-2
3.456000E-5	-1.481513E-2	-1.319475E-2	-1.620375E-3	-2.525287E-2	2.538212E-2
3.472000E-5	-1.497813E-2	-1.308881E-2	-1.889313E-3	-2.524488E-2	2.537850E-2
3.488000E-5	-1.482963E-2	-1.322819E-2	-1.601438E-3	-2.525625E-2	2.536913E-2
3.504000E-5	-1.483575E-2	-1.320431E-2	-1.631438E-3	-2.527587E-2	2.536262E-2
3.520000E-5	-1.482831E-2	-1.313500E-2	-1.693313E-3	-2.525087E-2	2.534763E-2
3.536000E-5	-1.485719E-2	-1.324325E-2	-1.613938E-3	-2.526937E-2	2.533800E-2
3.552000E-5	-1.485762E-2	-1.320456E-2	-1.653063E-3	-2.526700E-2	2.535862E-2
3.568000E-5	-1.486213E-2	-1.316269E-2	-1.699438E-3	-2.527838E-2	2.534525E-2
3.584000E-5	-1.479969E-2	-1.320369E-2	-1.596000E-3	-2.529187E-2	2.533725E-2
3.600000E-5	-1.492506E-2	-1.326869E-2	-1.656375E-3	-2.529400E-2	2.533812E-2
3.616000E-5	-1.475863E-2	-1.307019E-2	-1.688437E-3	-2.528450E-2	2.532200E-2
3.632000E-5	-1.492394E-2	-1.320156E-2	-1.722375E-3	-2.528550E-2	2.531325E-2
3.648000E-5	-1.481206E-2	-1.307850E-2	-1.733562E-3	-2.529863E-2	2.533137E-2
3.664000E-5	-1.482819E-2	-1.317812E-2	-1.650063E-3	-2.530137E-2	2.530225E-2
3.680000E-5	-1.482300E-2	-1.313275E-2	-1.690250E-3	-2.529600E-2	2.530775E-2
3.696000E-5	-1.474069E-2	-1.310281E-2	-1.637875E-3	-2.530262E-2	2.531338E-2
3.712000E-5	-1.481081E-2	-1.303550E-2	-1.775312E-3	-2.533012E-2	2.530650E-2
3.728000E-5	-1.470056E-2	-1.303987E-2	-1.660688E-3	-2.530375E-2	2.528612E-2
3.744000E-5	-1.482562E-2	-1.310294E-2	-1.722687E-3	-2.531700E-2	2.530037E-2
3.760000E-5	-1.483725E-2	-1.311150E-2	-1.725750E-3	-2.532300E-2	2.528763E-2
3.776000E-5	-1.486269E-2	-1.299831E-2	-1.864375E-3	-2.533512E-2	2.527838E-2
3.792000E-5	-1.481581E-2	-1.307206E-2	-1.743750E-3	-2.531775E-2	2.527313E-2
3.808000E-5	-1.475369E-2	-1.312694E-2	-1.626750E-3	-2.533375E-2	2.526888E-2
3.824000E-5	-1.475013E-2	-1.307475E-2	-1.675375E-3	-2.533475E-2	2.527225E-2
3.840000E-5	-1.468594E-2	-1.305694E-2	-1.629000E-3	-2.534762E-2	2.525512E-2
3.856000E-5	-1.463444E-2	-1.308181E-2	-1.552625E-3	-2.533512E-2	2.526150E-2
3.872000E-5	-1.475838E-2	-1.295250E-2	-1.805875E-3	-2.535238E-2	2.525612E-2
3.888000E-5	-1.466875E-2	-1.307444E-2	-1.594313E-3	-2.534888E-2	2.524713E-2
3.904000E-5	-1.455412E-2	-1.291013E-2	-1.644000E-3	-2.535750E-2	2.523675E-2
3.920000E-5	-1.461006E-2	-1.301544E-2	-1.594625E-3	-2.533963E-2	2.523650E-2
3.936000E-5	-1.460550E-2	-1.306875E-2	-1.536750E-3	-2.536438E-2	2.523638E-2
3.952000E-5	-1.468337E-2	-1.294400E-2	-1.739375E-3	-2.536488E-2	2.524638E-2
3.968000E-5	-1.466375E-2	-1.298125E-2	-1.682500E-3	-2.536975E-2	2.523025E-2
3.984000E-5	-1.465500E-2	-1.294400E-2	-1.711000E-3	-2.537563E-2	2.523437E-2
4.000000E-5	-1.461881E-2	-1.296813E-2	-1.650687E-3	-2.537513E-2	2.522950E-2
4.016000E-5	-1.465350E-2	-1.302644E-2	-1.627062E-3	-2.537925E-2	2.522463E-2
4.032000E-5	-1.460850E-2	-1.285500E-2	-1.753500E-3	-2.537513E-2	2.522062E-2
4.048000E-5	-1.459738E-2	-1.296044E-2	-1.636938E-3	-2.537238E-2	2.521163E-2
4.064000E-5	-1.459131E-2	-1.289663E-2	-1.694687E-3	-2.538825E-2	2.519700E-2
4.080000E-5	-1.463050E-2	-1.284288E-2	-1.787625E-3	-2.539212E-2	2.521262E-2
4.096000E-5	-1.454569E-2	-1.305856E-2	-1.487125E-3	-2.540362E-2	2.520725E-2
4.112000E-5	-1.467869E-2	-1.300125E-2	-1.677438E-3	-2.540850E-2	2.519788E-2
4.128000E-5	-1.456494E-2	-1.286338E-2	-1.701562E-3	-2.540025E-2	2.519850E-2
4.144000E-5	-1.456287E-2	-1.294244E-2	-1.620437E-3	-2.540588E-2	2.520775E-2
4.160000E-5	-1.450913E-2	-1.282044E-2	-1.688687E-3	-2.541738E-2	2.519950E-2
4.176000E-5	-1.460000E-2	-1.282494E-2	-1.775063E-3	-2.541025E-2	2.518862E-2
4.192000E-5	-1.454100E-2	-1.287788E-2	-1.663125E-3	-2.540288E-2	2.518938E-2
4.208000E-5	-1.444531E-2	-1.283531E-2	-1.610000E-3	-2.541525E-2	2.517225E-2
4.224000E-5	-1.450669E-2	-1.287769E-2	-1.629000E-3	-2.541650E-2	2.517138E-2
4.240000E-5	-1.448825E-2	-1.273738E-2	-1.750875E-3	-2.543425E-2	2.518113E-2
4.256000E-5	-1.442050E-2	-1.293013E-2	-1.490375E-3	-2.542937E-2	2.517662E-2
4.272000E-5	-1.427344E-2	-1.285350E-2	-1.419937E-3	-2.543375E-2	2.518288E-2
4.288000E-5	-1.450356E-2	-1.278487E-2	-1.718688E-3	-2.543062E-2	2.517362E-2
4.304000E-5	-1.445106E-2	-1.281194E-2	-1.639125E-3	-2.543838E-2	2.516350E-2
4.320000E-5	-1.447469E-2	-1.286438E-2	-1.610312E-3	-2.543338E-2	2.515562E-2
4.336000E-5	-1.442831E-2	-1.264231E-2	-1.786000E-3	-2.544337E-2	2.515200E-2
4.352000E-5	-1.446250E-2	-1.271356E-2	-1.748937E-3	-2.544813E-2	2.514300E-2
4.368000E-5	-1.443162E-2	-1.278206E-2	-1.649562E-3	-2.545113E-2	2.514025E-2
4.384000E-5	-1.454438E-2	-1.272913E-2	-1.815250E-3	-2.545513E-2	2.513825E-2
4.400000E-5	-1.443744E-2	-1.282263E-2	-1.614812E-3	-2.546575E-2	2.514162E-2
4.416000E-5	-1.443650E-2	-1.278150E-2	-1.655000E-3	-2.547038E-2	2.514438E-2
4.432000E-5	-1.440337E-2	-1.276644E-2	-1.636937E-3	-2.547825E-2	2.513737E-2
4.448000E-5	-1.446050E-2	-1.270594E-2	-1.754562E-3	-2.546425E-2	2.513012E-2
4.464000E-5	-1.435088E-2	-1.266556E-2	-1.685313E-3	-2.547013E-2	2.512800E-2
4.480000E-5	-1.441587E-2	-1.274981E-2	-1.666062E-3	-2.547763E-2	2.510800E-2
4.496000E-5	-1.432125E-2	-1.275969E-2	-1.561562E-3	-2.546950E-2	2.510775E-2
4.512000E-5	-1.436138E-2	-1.272900E-2	-1.632375E-3	-2.547450E-2	2.511650E-2
4.528000E-5	-1.442500E-2	-1.273287E-2	-1.692125E-3	-2.548225E-2	2.511200E-2
4.544000E-5	-1.429931E-2	-1.273925E-2	-1.560062E-3	-2.547312E-2	2.509563E-2
4.560000E-5	-1.430994E-2	-1.259269E-2	-1.717250E-3	-2.549613E-2	2.510300E-2
4.576000E-5	-1.435581E-2	-1.264875E-2	-1.707063E-3	-2.548875E-2	2.509963E-2
4.592000E-5	-1.422256E-2	-1.265281E-2	-1.569750E-3	-2.549913E-2	2.509512E-2
4.608000E-5	-1.428475E-2	-1.272487E-2	-1.559875E-3	-2.547288E-2	2.509862E-2
4.624000E-5	-1.427763E-2	-1.268244E-2	-1.595188E-3	-2.549213E-2	2.508787E-2
4.640000E-5	-1.427244E-2	-1.254231E-2	-1.730125E-3	-2.549362E-2	2.508687E-2
4.656000E-5	-1.429013E-2	-1.265944E-2	-1.630688E-3	-2.549950E-2	2.509613E-2
4.672000E-5	-1.414869E-2	-1.268844E-2	-1.460250E-3	-2.550600E-2	2.508363E-2
4.688000E-5	-1.416025E-2	-1.257550E-2	-1.584750E-3	-2.550600E-2	2.507663E-2
4.704000E-5	-1.432069E-2	-1.260131E-2	-1.719375E-3	-2.550288E-2	2.507675E-2
4.720000E-5	-1.412281E-2	-1.259994E-2	-1.522875E-3	-2.551062E-2	2.507925E-2
4.736000E-5	-1.420844E-2	-1.255144E-2	-1.657000E-3	-2.551825E-2	2.506675E-2
4.752000E-5	-1.421625E-2	-1.256106E-2	-1.655187E-3	-2.550938E-2	2.506337E-2
4.768000E-5	-1.415831E-2	-1.264544E-2	-1.512875E-3	-2.550825E-2	2.505113E-2
4.784000E-5	-1.423038E-2	-1.250619E-2	-1.724188E-3	-2.551713E-2	2.507287E-2
4.800000E-5	-1.427444E-2	-1.253506E-2	-1.739375E-3	-2.550600E-2	2.506625E-2
4.816000E-5	-1.414050E-2	-1.246225E-2	-1.678250E-3	-2.553975E-2	2.506012E-2
4.832000E-5	-1.415306E-2	-1.250706E-2	-1.646000E-3	-2.552900E-2	2.507475E-2
4.848000E-5	-1.419044E-2	-1.250425E-2	-1.686187E-3	-2.552400E-2	2.505187E-2
4.864000E-5	-1.411706E-2	-1.251338E-2	-1.603687E-3	-2.552613E-2	2.505950E-2
4.880000E-5	-1.409069E-2	-1.244788E-2	-1.642812E-3	-2.553013E-2	2.505050E-2
4.896000E-5	-1.423081E-2	-1.256225E-2	-1.668562E-3	-2.552850E-2	2.505663E-2
4.912000E-5	-1.415119E-2	-1.247337E-2	-1.677813E-3	-2.554088E-2	2.503800E-2
4.928000E-5	-1.413450E-2	-1.232800E-2	-1.806500E-3	-2.554912E-2	2.504425E-2
4.944000E-5	-1.414819E-2	-1.244912E-2	-1.699063E-3	-2.554238E-2	2.504550E-2
4.960000E-5	-1.403681E-2	-1.258894E-2	-1.447875E-3	-2.554937E-2	2.504388E-2
4.976000E-5	-1.407744E-2	-1.237913E-2	-1.698313E-3	-2.554900E-2	2.503637E-2
4.992000E-5	-1.415912E-2	-1.246763E-2	-1.691500E-3	-2.555500E-2	2.503637E-2
5.008000E-5	-1.404862E-2	-1.233769E-2	-1.710937E-3	-2.555587E-2	2.504038E-2
5.024000E-5	-1.408056E-2	-1.227806E-2	-1.802500E-3	-2.555175E-2	2.502988E-2
5.040000E-5	-1.406038E-2	-1.223825E-2	-1.822125E-3	-2.555450E-2	2.503475E-2
5.056000E-5	-1.398131E-2	-1.241250E-2	-1.568813E-3	-2.554763E-2	2.501025E-2
5.072000E-5	-1.391281E-2	-1.236506E-2	-1.547750E-3	-2.556825E-2	2.502725E-2
5.088000E-5	-1.394744E-2	-1.244731E-2	-1.500125E-3	-2.558588E-2	2.503025E-2
5.104000E-5	-1.396637E-2	-1.227325E-2	-1.693125E-3	-2.556938E-2	2.503000E-2
5.120000E-5	-1.396194E-2	-1.227488E-2	-1.687062E-3	-2.557275E-2	2.503875E-2
5.136000E-5	-1.389925E-2	-1.240625E-2	-1.493000E-3	-2.556413E-2	2.501825E-2
5.152000E-5	-1.398600E-2	-1.225437E-2	-1.731625E-3	-2.555725E-2	2.502387E-2
5.168000E-5	-1.398062E-2	-1.234506E-2	-1.635562E-3	-2.557625E-2	2.501537E-2
5.184000E-5	-1.390325E-2	-1.232619E-2	-1.577063E-3	-2.556113E-2	2.501025E-2
5.200000E-5	-1.399212E-2	-1.221675E-2	-1.775375E-3	-2.556875E-2	2.500100E-2
5.216000E-5	-1.386144E-2	-1.225944E-2	-1.602000E-3	-2.558212E-2	2.501150E-2
5.232000E-5	-1.392800E-2	-1.220931E-2	-1.718687E-3	-2.558500E-2	2.499500E-2
5.248000E-5	-1.384569E-2	-1.231194E-2	-1.533750E-3	-2.557663E-2	2.499825E-2
5.264000E-5	-1.385750E-2	-1.229300E-2	-1.564500E-3	-2.559750E-2	2.500913E-2
5.280000E-5	-1.386663E-2	-1.227581E-2	-1.590813E-3	-2.558425E-2	2.500650E-2
5.296000E-5	-1.389263E-2	-1.234412E-2	-1.548500E-3	-2.557613E-2	2.498788E-2
5.312000E-5	-1.386719E-2	-1.225831E-2	-1.608875E-3	-2.558513E-2	2.498863E-2
5.328000E-5	-1.384962E-2	-1.217494E-2	-1.674688E-3	-2.559600E-2	2.497600E-2
5.344000E-5	-1.376031E-2	-1.216681E-2	-1.593500E-3	-2.557763E-2	2.499913E-2
5.360000E-5	-1.383819E-2	-1.222194E-2	-1.616250E-3	-2.558900E-2	2.499238E-2
5.376000E-5	-1.388231E-2	-1.224700E-2	-1.635313E-3	-2.560200E-2	2.498375E-2
5.392000E-5	-1.370706E-2	-1.224144E-2	-1.465625E-3	-2.558387E-2	2.498625E-2
5.408000E-5	-1.375763E-2	-1.226775E-2	-1.489875E-3	-2.559588E-2	2.498950E-2
5.424000E-5	-1.378694E-2	-1.222331E-2	-1.563625E-3	-2.559087E-2	2.498263E-2
5.440000E-5	-1.380350E-2	-1.203919E-2	-1.764313E-3	-2.558725E-2	2.496863E-2
5.456000E-5	-1.374844E-2	-1.212825E-2	-1.620188E-3	-2.559700E-2	2.496738E-2
5.472000E-5	-1.377975E-2	-1.217375E-2	-1.606000E-3	-2.559288E-2	2.497513E-2
5.488000E-5	-1.391775E-2	-1.219331E-2	-1.724438E-3	-2.560438E-2	2.497100E-2
5.504000E-5	-1.374594E-2	-1.215988E-2	-1.586062E-3	-2.561425E-2	2.497300E-2
5.520000E-5	-1.367956E-2	-1.209306E-2	-1.586500E-3	-2.561050E-2	2.498450E-2
5.536000E-5	-1.361637E-2	-1.216175E-2	-1.454625E-3	-2.560712E-2	2.497662E-2
5.552000E-5	-1.368844E-2	-1.225631E-2	-1.432125E-3	-2.560838E-2	2.496887E-2
5.568000E-5	-1.368813E-2	-1.200150E-2	-1.686625E-3	-2.561400E-2	2.496050E-2
5.584000E-5	-1.381044E-2	-1.200094E-2	-1.809500E-3	-2.561537E-2	2.496400E-2
5.600000E-5	-1.359169E-2	-1.210012E-2	-1.491563E-3	-2.560413E-2	2.497387E-2
5.616000E-5	-1.364337E-2	-1.207606E-2	-1.567312E-3	-2.560975E-2	2.495800E-2
5.632000E-5	-1.375744E-2	-1.214794E-2	-1.609500E-3	-2.561050E-2	2.495237E-2
5.648000E-5	-1.370113E-2	-1.207356E-2	-1.627563E-3	-2.561313E-2	2.495913E-2
5.664000E-5	-1.378869E-2	-1.196169E-2	-1.827000E-3	-2.561325E-2	2.496512E-2
5.680000E-5	-1.379644E-2	-1.216044E-2	-1.636000E-3	-2.561487E-2	2.495788E-2
5.696000E-5	-1.370175E-2	-1.203188E-2	-1.669875E-3	-2.562063E-2	2.495263E-2
5.712000E-5	-1.367631E-2	-1.204700E-2	-1.629313E-3	-2.562513E-2	2.496563E-2
5.728000E-5	-1.364131E-2	-1.193350E-2	-1.707812E-3	-2.562638E-2	2.494963E-2
5.744000E-5	-1.371450E-2	-1.204544E-2	-1.669063E-3	-2.561325E-2	2.495425E-2
5.760000E-5	-1.366300E-2	-1.210975E-2	-1.553250E-3	-2.561988E-2	2.493275E-2
5.776000E-5	-1.362144E-2	-1.222763E-2	-1.393812E-3	-2.562200E-2	2.494350E-2
5.792000E-5	-1.361544E-2	-1.206481E-2	-1.550625E-3	-2.562500E-2	2.494387E-2
5.808000E-5	-1.360313E-2	-1.210587E-2	-1.497250E-3	-2.563925E-2	2.495812E-2
5.824000E-5	-1.365300E-2	-1.200831E-2	-1.644687E-3	-2.562487E-2	2.493963E-2
5.840000E-5	-1.365750E-2	-1.203100E-2	-1.626500E-3	-2.561837E-2	2.494050E-2
5.856000E-5	-1.344888E-2	-1.200694E-2	-1.441938E-3	-2.562500E-2	2.494750E-2
5.872000E-5	-1.348794E-2	-1.202094E-2	-1.467000E-3	-2.562612E-2	2.493000E-2
5.888000E-5	-1.365069E-2	-1.208225E-2	-1.568438E-3	-2.562950E-2	2.495163E-2
5.904000E-5	-1.359063E-2	-1.191056E-2	-1.680062E-3	-2.563200E-2	2.492900E-2
5.920000E-5	-1.359213E-2	-1.186350E-2	-1.728625E-3	-2.564438E-2	2.494388E-2
5.936000E-5	-1.357763E-2	-1.189756E-2	-1.680063E-3	-2.564863E-2	2.491825E-2
5.952000E-5	-1.361250E-2	-1.197325E-2	-1.639250E-3	-2.563713E-2	2.493225E-2
5.968000E-5	-1.351475E-2	-1.199025E-2	-1.524500E-3	-2.562450E-2	2.492950E-2
5.984000E-5	-1.350937E-2	-1.189425E-2	-1.615125E-3	-2.563887E-2	2.493350E-2
6.000000E-5	-1.359169E-2	-1.198162E-2	-1.610063E-3	-2.564725E-2	2.492200E-2
6.016000E-5	-1.351669E-2	-1.192388E-2	-1.592813E-3	-2.564113E-2	2.491538E-2
6.032000E-5	-1.353019E-2	-1.185387E-2	-1.676313E-3	-2.562850E-2	2.491412E-2
6.048000E-5	-1.362906E-2	-1.202669E-2	-1.602375E-3	-2.562650E-2	2.491925E-2
6.064000E-5	-1.348875E-2	-1.189450E-2	-1.594250E-3	-2.563875E-2	2.491963E-2
6.080000E-5	-1.362569E-2	-1.189206E-2	-1.733625E-3	-2.563475E-2	2.491687E-2
6.096000E-5	-1.358269E-2	-1.191194E-2	-1.670750E-3	-2.564525E-2	2.491587E-2
6.112000E-5	-1.350975E-2	-1.187112E-2	-1.638625E-3	-2.564325E-2	2.491750E-2
6.128000E-5	-1.351913E-2	-1.189806E-2	-1.621063E-3	-2.564288E-2	2.492875E-2
6.144000E-5	-1.364600E-2	-1.194119E-2	-1.704813E-3	-2.561775E-2	2.491825E-2
6.160000E-5	-1.349825E-2	-1.182119E-2	-1.677063E-3	-2.564500E-2	2.492337E-2
6.176000E-5	-1.347069E-2	-1.183350E-2	-1.637187E-3	-2.564587E-2	2.491450E-2
6.192000E-5	-1.359594E-2	-1.190062E-2	-1.695313E-3	-2.565013E-2	2.491675E-2
6.208000E-5	-1.352469E-2	-1.195225E-2	-1.572438E-3	-2.564413E-2	2.491925E-2
6.224000E-5	-1.347531E-2	-1.202256E-2	-1.452750E-3	-2.566038E-2	2.491212E-2
6.240000E-5	-1.347544E-2	-1.192819E-2	-1.547250E-3	-2.565750E-2	2.491300E-2
6.256000E-5	-1.350331E-2	-1.200225E-2	-1.501063E-3	-2.565375E-2	2.490962E-2
6.272000E-5	-1.352263E-2	-1.198481E-2	-1.537812E-3	-2.565625E-2	2.490625E-2
6.288000E-5	-1.346425E-2	-1.187163E-2	-1.592625E-3	-2.563825E-2	2.491213E-2
6.304000E-5	-1.358969E-2	-1.184575E-2	-1.743938E-3	-2.564950E-2	2.489438E-2
6.320000E-5	-1.352225E-2	-1.185575E-2	-1.666500E-3	-2.565125E-2	2.490562E-2
6.336000E-5	-1.348175E-2	-1.182231E-2	-1.659437E-3	-2.564663E-2	2.489850E-2
6.352000E-5	-1.356019E-2	-1.194519E-2	-1.615000E-3	-2.565050E-2	2.490275E-2
6.368000E-5	-1.343163E-2	-1.181581E-2	-1.615813E-3	-2.565112E-2	2.490125E-2
6.384000E-5	-1.357600E-2	-1.181006E-2	-1.765938E-3	-2.565850E-2	2.490638E-2
6.400000E-5	-1.346369E-2	-1.183431E-2	-1.629375E-3	-2.565400E-2	2.489387E-2
6.416000E-5	-1.355781E-2	-1.193175E-2	-1.626062E-3	-2.566175E-2	2.489825E-2
6.432000E-5	-1.350588E-2	-1.195794E-2	-1.547938E-3	-2.566775E-2	2.489463E-2
6.448000E-5	-1.347769E-2	-1.181400E-2	-1.663688E-3	-2.565300E-2	2.490200E-2
6.464000E-5	-1.348612E-2	-1.192306E-2	-1.563062E-3	-2.565412E-2	2.488237E-2
6.480000E-5	-1.347944E-2	-1.181506E-2	-1.664375E-3	-2.566413E-2	2.488713E-2
6.496000E-5	-1.352338E-2	-1.191950E-2	-1.603875E-3	-2.567250E-2	2.488725E-2
6.512000E-5	-1.351531E-2	-1.187550E-2	-1.639813E-3	-2.566412E-2	2.488675E-2
6.528000E-5	-1.346069E-2	-1.194044E-2	-1.520250E-3	-2.566725E-2	2.488463E-2
6.544000E-5	-1.335525E-2	-1.175825E-2	-1.597000E-3	-2.566800E-2	2.488875E-2
6.560000E-5	-1.353831E-2	-1.201025E-2	-1.528063E-3	-2.565413E-2	2.488650E-2
6.576000E-5	-1.347919E-2	-1.187862E-2	-1.600562E-3	-2.566712E-2	2.488763E-2
6.592000E-5	-1.350563E-2	-1.187175E-2	-1.633875E-3	-2.565788E-2	2.489375E-2
6.608000E-5	-1.341431E-2	-1.182025E-2	-1.594062E-3	-2.566325E-2	2.487813E-2
6.624000E-5	-1.345944E-2	-1.183013E-2	-1.629313E-3	-2.566362E-2	2.487400E-2
6.640000E-5	-1.356169E-2	-1.190794E-2	-1.653750E-3	-2.566063E-2	2.488013E-2
6.656000E-5	-1.336019E-2	-1.180669E-2	-1.553500E-3	-2.566888E-2	2.489225E-2
6.672000E-5	-1.347481E-2	-1.190225E-2	-1.572562E-3	-2.565475E-2	2.487375E-2
6.688000E-5	-1.360644E-2	-1.193763E-2	-1.668812E-3	-2.567088E-2	2.486963E-2
6.704000E-5	-1.346063E-2	-1.185681E-2	-1.603813E-3	-2.566588E-2	2.487563E-2
6.720000E-5	-1.344181E-2	-1.180050E-2	-1.641313E-3	-2.567412E-2	2.487112E-2
6.736000E-5	-1.332419E-2	-1.189606E-2	-1.428125E-3	-2.566563E-2	2.487538E-2
6.752000E-5	-1.340713E-2	-1.182413E-2	-1.583000E-3	-2.566675E-2	2.487888E-2
6.768000E-5	-1.341462E-2	-1.173544E-2	-1.679187E-3	-2.567175E-2	2.487450E-2
6.784000E-5	-1.354006E-2	-1.185719E-2	-1.682875E-3	-2.567325E-2	2.487325E-2
6.800000E-5	-1.332681E-2	-1.185519E-2	-1.471625E-3	-2.568988E-2	2.486512E-2
6.816000E-5	-1.334844E-2	-1.181713E-2	-1.531312E-3	-2.566775E-2	2.487325E-2
6.832000E-5	-1.325456E-2	-1.180975E-2	-1.444812E-3	-2.566513E-2	2.487350E-2
6.848000E-5	-1.339612E-2	-1.181450E-2	-1.581625E-3	-2.567113E-2	2.487012E-2
6.864000E-5	-1.347888E-2	-1.185262E-2	-1.626250E-3	-2.566700E-2	2.485287E-2
6.880000E-5	-1.337125E-2	-1.185688E-2	-1.514375E-3	-2.567462E-2	2.486412E-2
6.896000E-5	-1.343494E-2	-1.178062E-2	-1.654312E-3	-2.567050E-2	2.486637E-2
6.912000E-5	-1.332856E-2	-1.187469E-2	-1.453875E-3	-2.567638E-2	2.486512E-2
6.928000E-5	-1.327944E-2	-1.184462E-2	-1.434813E-3	-2.569050E-2	2.486000E-2
6.944000E-5	-1.334019E-2	-1.180238E-2	-1.537812E-3	-2.568038E-2	2.486800E-2
6.960000E-5	-1.334944E-2	-1.186725E-2	-1.482187E-3	-2.567450E-2	2.485812E-2
6.976000E-5	-1.331294E-2	-1.188900E-2	-1.423938E-3	-2.567837E-2	2.486963E-2
6.992000E-5	-1.330156E-2	-1.185331E-2	-1.448250E-3	-2.566400E-2	2.486200E-2
7.008000E-5	-1.324194E-2	-1.181438E-2	-1.427563E-3	-2.568575E-2	2.486587E-2
7.024000E-5	-1.328044E-2	-1.177275E-2	-1.507687E-3	-2.567950E-2	2.484788E-2
7.040000E-5	-1.339462E-2	-1.175044E-2	-1.644187E-3	-2.568450E-2	2.485900E-2
7.056000E-5	-1.322106E-2	-1.191194E-2	-1.309125E-3	-2.566325E-2	2.485200E-2
7.072000E-5	-1.332088E-2	-1.194075E-2	-1.380125E-3	-2.568238E-2	2.485863E-2
7.088000E-5	-1.325031E-2	-1.200438E-2	-1.245938E-3	-2.567588E-2	2.484675E-2
7.104000E-5	-1.321831E-2	-1.186950E-2	-1.348812E-3	-2.567075E-2	2.484388E-2
7.120000E-5	-1.320500E-2	-1.182413E-2	-1.380875E-3	-2.568425E-2	2.483287E-2
7.136000E-5	-1.323206E-2	-1.188400E-2	-1.348063E-3	-2.568125E-2	2.484900E-2
7.152000E-5	-1.322913E-2	-1.181494E-2	-1.414188E-3	-2.568575E-2	2.483238E-2
7.168000E-5	-1.317319E-2	-1.178456E-2	-1.388625E-3	-2.568425E-2	2.484587E-2
7.184000E-5	-1.330150E-2	-1.180044E-2	-1.501062E-3	-2.568300E-2	2.485375E-2
7.200000E-5	-1.318575E-2	-1.186625E-2	-1.319500E-3	-2.568550E-2	2.484775E-2
7.216000E-5	-1.318506E-2	-1.189450E-2	-1.290563E-3	-2.569163E-2	2.484263E-2
7.232000E-5	-1.303950E-2	-1.186938E-2	-1.170125E-3	-2.569138E-2	2.484525E-2
7.248000E-5	-1.313762E-2	-1.176150E-2	-1.376125E-3	-2.569162E-2	2.482800E-2
7.264000E-5	-1.314106E-2	-1.173206E-2	-1.409000E-3	-2.570587E-2	2.483750E-2
7.280000E-5	-1.312906E-2	-1.193875E-2	-1.190313E-3	-2.569063E-2	2.483787E-2
7.296000E-5	-1.313069E-2	-1.179475E-2	-1.335937E-3	-2.568900E-2	2.483900E-2
7.312000E-5	-1.310000E-2	-1.187894E-2	-1.221063E-3	-2.567963E-2	2.485837E-2
7.328000E-5	-1.315719E-2	-1.181194E-2	-1.345250E-3	-2.571688E-2	2.483500E-2
7.344000E-5	-1.310313E-2	-1.189437E-2	-1.208750E-3	-2.569175E-2	2.483500E-2
7.360000E-5	-1.317406E-2	-1.176831E-2	-1.405750E-3	-2.569625E-2	2.483875E-2
7.376000E-5	-1.308406E-2	-1.174181E-2	-1.342250E-3	-2.568850E-2	2.483413E-2
7.392000E-5	-1.304094E-2	-1.185656E-2	-1.184375E-3	-2.569362E-2	2.482912E-2
7.408000E-5	-1.306688E-2	-1.181513E-2	-1.251750E-3	-2.569963E-2	2.483200E-2
7.424000E-5	-1.310675E-2	-1.177544E-2	-1.331312E-3	-2.570512E-2	2.483575E-2
7.440000E-5	-1.301775E-2	-1.185300E-2	-1.164750E-3	-2.569350E-2	2.483238E-2
7.456000E-5	-1.301294E-2	-1.182906E-2	-1.183875E-3	-2.569775E-2	2.483850E-2
7.472000E-5	-1.308469E-2	-1.188900E-2	-1.195688E-3	-2.568000E-2	2.482700E-2
7.488000E-5	-1.305688E-2	-1.160844E-2	-1.448438E-3	-2.570162E-2	2.482563E-2
7.504000E-5	-1.290737E-2	-1.176188E-2	-1.145500E-3	-2.568625E-2	2.484675E-2
7.520000E-5	-1.293281E-2	-1.174275E-2	-1.190063E-3	-2.569962E-2	2.482400E-2
7.536000E-5	-1.300950E-2	-1.176481E-2	-1.244688E-3	-2.569250E-2	2.482287E-2
7.552000E-5	-1.291088E-2	-1.163519E-2	-1.275688E-3	-2.570212E-2	2.481675E-2
7.568000E-5	-1.296338E-2	-1.183200E-2	-1.131375E-3	-2.570375E-2	2.482137E-2
7.584000E-5	-1.287394E-2	-1.174725E-2	-1.126687E-3	-2.570200E-2	2.481788E-2
7.600000E-5	-1.289744E-2	-1.177237E-2	-1.125063E-3	-2.570038E-2	2.481912E-2
7.616000E-5	-1.295531E-2	-1.175650E-2	-1.198813E-3	-2.571462E-2	2.481500E-2
7.632000E-5	-1.271012E-2	-1.165244E-2	-1.057688E-3	-2.570838E-2	2.481712E-2
7.648000E-5	-1.289363E-2	-1.166725E-2	-1.226375E-3	-2.571537E-2	2.481662E-2
7.664000E-5	-1.277000E-2	-1.166219E-2	-1.107812E-3	-2.570813E-2	2.480875E-2
7.680000E-5	-1.281669E-2	-1.170869E-2	-1.108000E-3	-2.569213E-2	2.480775E-2
7.696000E-5	-1.284931E-2	-1.159019E-2	-1.259125E-3	-2.570113E-2	2.481000E-2
7.712000E-5	-1.290850E-2	-1.163000E-2	-1.278500E-3	-2.569700E-2	2.481363E-2
7.728000E-5	-1.280762E-2	-1.173281E-2	-1.074812E-3	-2.570750E-2	2.481550E-2
7.744000E-5	-1.279994E-2	-1.166306E-2	-1.136875E-3	-2.569775E-2	2.480938E-2
7.760000E-5	-1.277488E-2	-1.167213E-2	-1.102750E-3	-2.570375E-2	2.480750E-2
7.776000E-5	-1.271994E-2	-1.159350E-2	-1.126437E-3	-2.572950E-2	2.482287E-2
7.792000E-5	-1.278388E-2	-1.154100E-2	-1.242875E-3	-2.570662E-2	2.479775E-2
7.808000E-5	-1.274250E-2	-1.161063E-2	-1.131875E-3	-2.570950E-2	2.479825E-2
7.824000E-5	-1.266756E-2	-1.168362E-2	-9.839375E-4	-2.570225E-2	2.480450E-2
7.840000E-5	-1.269706E-2	-1.161600E-2	-1.081063E-3	-2.570125E-2	2.478762E-2
7.856000E-5	-1.256100E-2	-1.147162E-2	-1.089375E-3	-2.571137E-2	2.480200E-2
7.872000E-5	-1.268025E-2	-1.159538E-2	-1.084875E-3	-2.571275E-2	2.479575E-2
7.888000E-5	-1.268619E-2	-1.159750E-2	-1.088687E-3	-2.572700E-2	2.479338E-2
7.904000E-5	-1.265881E-2	-1.166181E-2	-9.970000E-4	-2.571750E-2	2.480587E-2
7.920000E-5	-1.253525E-2	-1.152106E-2	-1.014188E-3	-2.572013E-2	2.480712E-2
7.936000E-5	-1.254400E-2	-1.158081E-2	-9.631875E-4	-2.571475E-2	2.479813E-2
7.952000E-5	-1.249600E-2	-1.150606E-2	-9.899375E-4	-2.569188E-2	2.477838E-2
7.968000E-5	-1.251444E-2	-1.148338E-2	-1.031062E-3	-2.572525E-2	2.479138E-2
7.984000E-5	-1.252875E-2	-1.146500E-2	-1.063750E-3	-2.571063E-2	2.479963E-2
8.000000E-5	-1.256612E-2	-1.145556E-2	-1.110562E-3	-2.570675E-2	2.479612E-2
8.016000E-5	-1.246931E-2	-1.141900E-2	-1.050313E-3	-2.571150E-2	2.479963E-2
8.032000E-5	-1.249619E-2	-1.143569E-2	-1.060500E-3	-2.571350E-2	2.478513E-2
8.048000E-5	-1.242338E-2	-1.140463E-2	-1.018750E-3	-2.571112E-2	2.478650E-2
8.064000E-5	-1.233144E-2	-1.151294E-2	-8.185000E-4	-2.571388E-2	2.478750E-2
8.080000E-5	-1.245794E-2	-1.139256E-2	-1.065375E-3	-2.571000E-2	2.478825E-2
8.096000E-5	-1.240400E-2	-1.137350E-2	-1.030500E-3	-2.573050E-2	2.477200E-2
8.112000E-5	-1.240425E-2	-1.139988E-2	-1.004375E-3	-2.572925E-2	2.478312E-2
8.128000E-5	-1.235713E-2	-1.136363E-2	-9.935000E-4	-2.571550E-2	2.477150E-2
8.144000E-5	-1.231225E-2	-1.127800E-2	-1.034250E-3	-2.571600E-2	2.477312E-2
8.160000E-5	-1.221481E-2	-1.120919E-2	-1.005625E-3	-2.572275E-2	2.478675E-2
8.176000E-5	-1.219194E-2	-1.137250E-2	-8.194375E-4	-2.573038E-2	2.478675E-2
8.192000E-5	-1.215812E-2	-1.133638E-2	-8.217500E-4	-2.572150E-2	2.478525E-2
8.208000E-5	-1.224538E-2	-1.128831E-2	-9.570625E-4	-2.571975E-2	2.478437E-2
8.224000E-5	-1.211463E-2	-1.127781E-2	-8.368125E-4	-2.572662E-2	2.477700E-2
8.240000E-5	-1.219175E-2	-1.131613E-2	-8.756250E-4	-2.571638E-2	2.477187E-2
8.256000E-5	-1.207888E-2	-1.126894E-2	-8.099375E-4	-2.571838E-2	2.477275E-2
8.272000E-5	-1.208369E-2	-1.116406E-2	-9.196250E-4	-2.572800E-2	2.477613E-2
8.288000E-5	-1.203406E-2	-1.133156E-2	-7.025000E-4	-2.572200E-2	2.476425E-2
8.304000E-5	-1.210725E-2	-1.111531E-2	-9.919375E-4	-2.573250E-2	2.478262E-2
8.320000E-5	-1.197519E-2	-1.121169E-2	-7.635000E-4	-2.572688E-2	2.478087E-2
8.336000E-5	-1.205469E-2	-1.111762E-2	-9.370625E-4	-2.573125E-2	2.476787E-2
8.352000E-5	-1.197138E-2	-1.106931E-2	-9.020625E-4	-2.572862E-2	2.478650E-2
8.368000E-5	-1.200306E-2	-1.102625E-2	-9.768125E-4	-2.573475E-2	2.477963E-2
8.384000E-5	-1.187644E-2	-1.119325E-2	-6.831875E-4	-2.571700E-2	2.478100E-2
8.400000E-5	-1.185644E-2	-1.106831E-2	-7.881250E-4	-2.572325E-2	2.476750E-2
8.416000E-5	-1.184206E-2	-1.106381E-2	-7.782500E-4	-2.572987E-2	2.476963E-2
8.432000E-5	-1.178044E-2	-1.103063E-2	-7.498125E-4	-2.572750E-2	2.477412E-2
8.448000E-5	-1.179856E-2	-1.113906E-2	-6.595000E-4	-2.572650E-2	2.476687E-2
8.464000E-5	-1.172888E-2	-1.082869E-2	-9.001875E-4	-2.573662E-2	2.476137E-2
8.480000E-5	-1.163200E-2	-1.094469E-2	-6.873125E-4	-2.573062E-2	2.475738E-2
8.496000E-5	-1.164931E-2	-1.101262E-2	-6.366875E-4	-2.574563E-2	2.475475E-2
8.512000E-5	-1.165444E-2	-1.096569E-2	-6.887500E-4	-2.573437E-2	2.475850E-2
8.528000E-5	-1.155744E-2	-1.101319E-2	-5.442500E-4	-2.573687E-2	2.475363E-2
8.544000E-5	-1.158438E-2	-1.082019E-2	-7.641875E-4	-2.572825E-2	2.475800E-2
8.560000E-5	-1.152512E-2	-1.076944E-2	-7.556875E-4	-2.573450E-2	2.474612E-2
8.576000E-5	-1.150919E-2	-1.091219E-2	-5.970000E-4	-2.574275E-2	2.475688E-2
8.592000E-5	-1.143456E-2	-1.080400E-2	-6.305625E-4	-2.574237E-2	2.476300E-2
8.608000E-5	-1.135363E-2	-1.064763E-2	-7.060000E-4	-2.574638E-2	2.476038E-2
8.624000E-5	-1.137750E-2	-1.079338E-2	-5.841250E-4	-2.575263E-2	2.476538E-2
8.640000E-5	-1.148413E-2	-1.057806E-2	-9.060625E-4	-2.573113E-2	2.475588E-2
8.656000E-5	-1.139300E-2	-1.075919E-2	-6.338125E-4	-2.574313E-2	2.474163E-2
8.672000E-5	-1.129488E-2	-1.059656E-2	-6.983125E-4	-2.573962E-2	2.474537E-2
8.688000E-5	-1.130100E-2	-1.053888E-2	-7.621250E-4	-2.574187E-2	2.475050E-2
8.704000E-5	-1.134669E-2	-1.063506E-2	-7.116250E-4	-2.574450E-2	2.474675E-2
8.720000E-5	-1.121494E-2	-1.050213E-2	-7.128125E-4	-2.573688E-2	2.475863E-2
8.736000E-5	-1.121969E-2	-1.042069E-2	-7.990000E-4	-2.574862E-2	2.474475E-2
8.752000E-5	-1.112556E-2	-1.051150E-2	-6.140625E-4	-2.574225E-2	2.475763E-2
8.768000E-5	-1.114363E-2	-1.050800E-2	-6.356250E-4	-2.574925E-2	2.474788E-2
8.784000E-5	-1.113575E-2	-1.050150E-2	-6.342500E-4	-2.574650E-2	2.474238E-2
8.800000E-5	-1.100325E-2	-1.035831E-2	-6.449375E-4	-2.574588E-2	2.473975E-2
8.816000E-5	-1.091537E-2	-1.041237E-2	-5.030000E-4	-2.574750E-2	2.474600E-2
8.832000E-5	-1.099206E-2	-1.045813E-2	-5.339375E-4	-2.574188E-2	2.474875E-2
8.848000E-5	-1.083138E-2	-1.027731E-2	-5.540625E-4	-2.574588E-2	2.473288E-2
8.864000E-5	-1.074750E-2	-1.036162E-2	-3.858750E-4	-2.574575E-2	2.473150E-2
8.880000E-5	-1.095544E-2	-1.015912E-2	-7.963125E-4	-2.574425E-2	2.474125E-2
8.896000E-5	-1.069294E-2	-1.023631E-2	-4.566250E-4	-2.575037E-2	2.473862E-2
8.912000E-5	-1.073287E-2	-1.017463E-2	-5.582500E-4	-2.575250E-2	2.475575E-2
8.928000E-5	-1.062369E-2	-1.016300E-2	-4.606875E-4	-2.574213E-2	2.474175E-2
8.944000E-5	-1.061513E-2	-1.022856E-2	-3.865625E-4	-2.574362E-2	2.473725E-2
8.960000E-5	-1.060069E-2	-1.013450E-2	-4.661875E-4	-2.574850E-2	2.472875E-2
8.976000E-5	-1.051969E-2	-9.943937E-3	-5.757500E-4	-2.573862E-2	2.473200E-2
8.992000E-5	-1.039681E-2	-1.008275E-2	-3.140625E-4	-2.575662E-2	2.473213E-2
9.008000E-5	-1.040081E-2	-1.000525E-2	-3.955625E-4	-2.575400E-2	2.473550E-2
9.024000E-5	-1.040894E-2	-9.914500E-3	-4.944375E-4	-2.575263E-2	2.474263E-2
9.040000E-5	-1.035838E-2	-9.891250E-3	-4.671250E-4	-2.575475E-2	2.474162E-2
9.056000E-5	-1.034825E-2	-9.957625E-3	-3.906250E-4	-2.575587E-2	2.473913E-2
9.072000E-5	-1.033169E-2	-9.932125E-3	-3.995625E-4	-2.575963E-2	2.473412E-2
9.088000E-5	-1.016188E-2	-9.819437E-3	-3.424375E-4	-2.574925E-2	2.472737E-2
9.104000E-5	-1.019975E-2	-9.765562E-3	-4.341875E-4	-2.576637E-2	2.472163E-2
9.120000E-5	-1.014262E-2	-9.739063E-3	-4.035625E-4	-2.573913E-2	2.472513E-2
9.136000E-5	-1.012231E-2	-9.682500E-3	-4.398125E-4	-2.574738E-2	2.472163E-2
9.152000E-5	-1.005381E-2	-9.582812E-3	-4.710000E-4	-2.577288E-2	2.473900E-2
9.168000E-5	-9.981813E-3	-9.726813E-3	-2.550000E-4	-2.575000E-2	2.473137E-2
9.184000E-5	-1.000019E-2	-9.685625E-3	-3.145625E-4	-2.575787E-2	2.472513E-2
9.200000E-5	-9.932188E-3	-9.553750E-3	-3.784375E-4	-2.575900E-2	2.472412E-2
9.216000E-5	-9.843500E-3	-9.643625E-3	-1.998750E-4	-2.576625E-2	2.472800E-2
9.232000E-5	-9.835188E-3	-9.448500E-3	-3.866875E-4	-2.574863E-2	2.472362E-2
9.248000E-5	-9.876250E-3	-9.442437E-3	-4.338125E-4	-2.575187E-2	2.472113E-2
9.264000E-5	-9.904938E-3	-9.431000E-3	-4.739375E-4	-2.575213E-2	2.472113E-2
9.280000E-5	-9.763000E-3	-9.419625E-3	-3.433750E-4	-2.574938E-2	2.471700E-2
9.296000E-5	-9.627625E-3	-9.351313E-3	-2.763125E-4	-2.576700E-2	2.472637E-2
9.312000E-5	-9.747000E-3	-9.315438E-3	-4.315625E-4	-2.576950E-2	2.473175E-2
9.328000E-5	-9.567938E-3	-9.262875E-3	-3.050625E-4	-2.575763E-2	2.471963E-2
9.344000E-5	-9.672875E-3	-9.217875E-3	-4.550000E-4	-2.575950E-2	2.471925E-2
9.360000E-5	-9.419437E-3	-9.055938E-3	-3.635000E-4	-2.575775E-2	2.472263E-2
9.376000E-5	-9.563875E-3	-9.166500E-3	-3.973750E-4	-2.575700E-2	2.471175E-2
9.392000E-5	-9.349500E-3	-9.178000E-3	-1.715000E-4	-2.575587E-2	2.471238E-2
9.408000E-5	-9.339000E-3	-9.077188E-3	-2.618125E-4	-2.574413E-2	2.471900E-2
9.424000E-5	-9.463188E-3	-8.993938E-3	-4.692500E-4	-2.576788E-2	2.469950E-2
9.440000E-5	-9.374250E-3	-8.942375E-3	-4.318750E-4	-2.575975E-2	2.471763E-2
9.456000E-5	-9.252125E-3	-8.899563E-3	-3.525625E-4	-2.577212E-2	2.472200E-2
9.472000E-5	-9.216375E-3	-8.893375E-3	-3.230000E-4	-2.576313E-2	2.471925E-2
9.488000E-5	-9.079188E-3	-8.858437E-3	-2.207500E-4	-2.576238E-2	2.471750E-2
9.504000E-5	-9.213625E-3	-8.881063E-3	-3.325625E-4	-2.575925E-2	2.471300E-2
9.520000E-5	-9.030875E-3	-8.795250E-3	-2.356250E-4	-2.577050E-2	2.469400E-2
9.536000E-5	-9.114688E-3	-8.632438E-3	-4.822500E-4	-2.575613E-2	2.472263E-2
9.552000E-5	-9.011375E-3	-8.605938E-3	-4.054375E-4	-2.575500E-2	2.470912E-2
9.568000E-5	-8.935625E-3	-8.629000E-3	-3.066250E-4	-2.575338E-2	2.471037E-2
9.584000E-5	-8.993625E-3	-8.626375E-3	-3.672500E-4	-2.576738E-2	2.471212E-2
9.600000E-5	-8.847813E-3	-8.715000E-3	-1.328125E-4	-2.575838E-2	2.470962E-2
9.616000E-5	-8.779875E-3	-8.473375E-3	-3.065000E-4	-2.575112E-2	2.470500E-2
9.632000E-5	-8.689375E-3	-8.459563E-3	-2.298125E-4	-2.576525E-2	2.471100E-2
9.648000E-5	-8.630875E-3	-8.480562E-3	-1.503125E-4	-2.575513E-2	2.470562E-2
9.664000E-5	-8.599188E-3	-8.307500E-3	-2.916875E-4	-2.576538E-2	2.470688E-2
9.680000E-5	-8.627438E-3	-8.342687E-3	-2.847500E-4	-2.576525E-2	2.470912E-2
9.696000E-5	-8.608188E-3	-8.236625E-3	-3.715625E-4	-2.576088E-2	2.470250E-2
9.712000E-5	-8.526188E-3	-8.232750E-3	-2.934375E-4	-2.576487E-2	2.470888E-2
9.728000E-5	-8.584937E-3	-8.192312E-3	-3.926250E-4	-2.576375E-2	2.471175E-2
9.744000E-5	-8.458562E-3	-8.246938E-3	-2.116250E-4	-2.577212E-2	2.469638E-2
9.760000E-5	-8.338688E-3	-8.177312E-3	-1.613750E-4	-2.577037E-2	2.471475E-2
9.776000E-5	-8.355063E-3	-8.082063E-3	-2.730000E-4	-2.575600E-2	2.469838E-2
9.792000E-5	-8.230938E-3	-7.974750E-3	-2.561875E-4	-2.576725E-2	2.470962E-2
9.808000E-5	-8.412625E-3	-8.008875E-3	-4.037500E-4	-2.576350E-2	2.469012E-2
9.824000E-5	-8.144750E-3	-7.921937E-3	-2.228125E-4	-2.576125E-2	2.470000E-2
9.840000E-5	-8.096500E-3	-7.919437E-3	-1.770625E-4	-2.576637E-2	2.470850E-2
9.856000E-5	-8.052750E-3	-7.838250E-3	-2.145000E-4	-2.575387E-2	2.471350E-2
9.872000E-5	-8.065750E-3	-7.804938E-3	-2.608125E-4	-2.576313E-2	2.471150E-2
9.888000E-5	-7.842563E-3	-7.818063E-3	-2.450000E-5	-2.576925E-2	2.470450E-2
9.904000E-5	-7.854188E-3	-7.735125E-3	-1.190625E-4	-2.576038E-2	2.470200E-2
9.920000E-5	-7.842063E-3	-7.627875E-3	-2.141875E-4	-2.576213E-2	2.469750E-2
9.936000E-5	-7.769438E-3	-7.703187E-3	-6.625000E-5	-2.576863E-2	2.470063E-2
9.952000E-5	-7.717938E-3	-7.680188E-3	-3.775000E-5	-2.577162E-2	2.468338E-2
9.968000E-5	-7.746750E-3	-7.463313E-3	-2.834375E-4	-2.577175E-2	2.469375E-2
9.984000E-5	-7.640875E-3	-7.478625E-3	-1.622500E-4	-2.577013E-2	2.469112E-2
1.000000E-4	-7.568000E-3	-7.540625E-3	-2.737500E-5	-2.577850E-2	2.471550E-2
1.001600E-4	-7.650062E-3	-7.396750E-3	-2.533125E-4	-2.577713E-2	2.469675E-2
1.003200E-4	-7.638062E-3	-7.268188E-3	-3.698750E-4	-2.575563E-2	2.470100E-2
1.004800E-4	-7.482000E-3	-7.392250E-3	-8.975000E-5	-2.577512E-2	2.467750E-2
1.006400E-4	-7.410625E-3	-7.293187E-3	-1.174375E-4	-2.577975E-2	2.469125E-2
1.008000E-4	-7.391625E-3	-7.253375E-3	-1.382500E-4	-2.576188E-2	2.469863E-2
1.009600E-4	-7.245375E-3	-7.163500E-3	-8.187500E-5	-2.576700E-2	2.469775E-2
1.011200E-4	-7.302813E-3	-7.130500E-3	-1.723125E-4	-2.577325E-2	2.469012E-2
1.012800E-4	-7.241938E-3	-7.139188E-3	-1.027500E-4	-2.577125E-2	2.468375E-2
1.014400E-4	-7.197750E-3	-7.111188E-3	-8.656250E-5	-2.578462E-2	2.469425E-2
1.016000E-4	-7.094000E-3	-6.938750E-3	-1.552500E-4	-2.578313E-2	2.469650E-2
1.017600E-4	-6.979000E-3	-6.916187E-3	-6.281250E-5	-2.577050E-2	2.470188E-2
1.019200E-4	-7.048563E-3	-6.980000E-3	-6.856250E-5	-2.577362E-2	2.469413E-2
1.020800E-4	-6.946375E-3	-6.776813E-3	-1.695625E-4	-2.576300E-2	2.468612E-2
1.022400E-4	-6.922938E-3	-6.731000E-3	-1.919375E-4	-2.577587E-2	2.468563E-2
1.024000E-4	-6.917125E-3	-6.689562E-3	-2.275625E-4	-2.577000E-2	2.468838E-2
1.025600E-4	-6.924125E-3	-6.743125E-3	-1.810000E-4	-2.576425E-2	2.469212E-2
1.027200E-4	-6.814438E-3	-6.679375E-3	-1.350625E-4	-2.577325E-2	2.468975E-2
1.028800E-4	-6.675312E-3	-6.585438E-3	-8.987500E-5	-2.577938E-2	2.468288E-2
1.030400E-4	-6.532437E-3	-6.554000E-3	2.156250E-5	-2.577175E-2	2.469738E-2
1.032000E-4	-6.653125E-3	-6.524125E-3	-1.290000E-4	-2.577000E-2	2.468125E-2
1.033600E-4	-6.541875E-3	-6.454625E-3	-8.725000E-5	-2.576400E-2	2.468137E-2
1.035200E-4	-6.558375E-3	-6.462313E-3	-9.606250E-5	-2.575625E-2	2.467712E-2
1.036800E-4	-6.568875E-3	-6.325125E-3	-2.437500E-4	-2.577225E-2	2.467512E-2
1.038400E-4	-6.462688E-3	-6.315250E-3	-1.474375E-4	-2.579525E-2	2.469300E-2
1.040000E-4	-6.413062E-3	-6.317375E-3	-9.568750E-5	-2.577225E-2	2.467638E-2
1.041600E-4	-6.242375E-3	-6.193063E-3	-4.931250E-5	-2.576838E-2	2.468612E-2
1.043200E-4	-6.330688E-3	-6.114063E-3	-2.166250E-4	-2.577838E-2	2.469325E-2
1.044800E-4	-6.183375E-3	-6.040562E-3	-1.428125E-4	-2.577188E-2	2.468275E-2
1.046400E-4	-6.235000E-3	-6.011000E-3	-2.240000E-4	-2.577137E-2	2.467700E-2
1.048000E-4	-6.201875E-3	-6.124750E-3	-7.712500E-5	-2.576925E-2	2.469525E-2
1.049600E-4	-6.102625E-3	-5.986188E-3	-1.164375E-4	-2.576925E-2	2.468175E-2
1.051200E-4	-5.933250E-3	-5.911500E-3	-2.175000E-5	-2.577137E-2	2.468100E-2
1.052800E-4	-6.056750E-3	-5.761688E-3	-2.950625E-4	-2.577725E-2	2.468250E-2
1.054400E-4	-5.964063E-3	-5.829062E-3	-1.350000E-4	-2.576663E-2	2.468938E-2
1.056000E-4	-5.823375E-3	-5.765875E-3	-5.750000E-5	-2.577463E-2	2.468725E-2
1.057600E-4	-5.819063E-3	-5.808500E-3	-1.056250E-5	-2.577575E-2	2.468462E-2
1.059200E-4	-5.851188E-3	-5.671437E-3	-1.797500E-4	-2.577487E-2	2.468638E-2
1.060800E-4	-5.740688E-3	-5.717125E-3	-2.356250E-5	-2.577200E-2	2.467938E-2
1.062400E-4	-5.734938E-3	-5.628813E-3	-1.061250E-4	-2.578137E-2	2.468263E-2
1.064000E-4	-5.564688E-3	-5.558750E-3	-5.937500E-6	-2.576000E-2	2.467675E-2
1.065600E-4	-5.529312E-3	-5.467500E-3	-6.181250E-5	-2.577500E-2	2.466775E-2
1.067200E-4	-5.627625E-3	-5.355688E-3	-2.719375E-4	-2.576687E-2	2.468525E-2
1.068800E-4	-5.517312E-3	-5.532187E-3	1.487500E-5	-2.577512E-2	2.467638E-2
1.070400E-4	-5.554438E-3	-5.289562E-3	-2.648750E-4	-2.577525E-2	2.468612E-2
1.072000E-4	-5.395375E-3	-5.345063E-3	-5.031250E-5	-2.577762E-2	2.468212E-2
1.073600E-4	-5.446750E-3	-5.264750E-3	-1.820000E-4	-2.575737E-2	2.467825E-2
1.075200E-4	-5.407813E-3	-5.295563E-3	-1.122500E-4	-2.577113E-2	2.466512E-2
1.076800E-4	-5.288125E-3	-5.270187E-3	-1.793750E-5	-2.576537E-2	2.466175E-2
1.078400E-4	-5.274625E-3	-5.323750E-3	4.912500E-5	-2.575850E-2	2.467025E-2
1.080000E-4	-5.101813E-3	-5.062750E-3	-3.906250E-5	-2.576750E-2	2.466425E-2
1.081600E-4	-5.131813E-3	-4.987500E-3	-1.443125E-4	-2.577713E-2	2.465600E-2
1.083200E-4	-5.112125E-3	-4.851812E-3	-2.603125E-4	-2.577050E-2	2.465738E-2
1.084800E-4	-5.040375E-3	-4.997375E-3	-4.300000E-5	-2.578225E-2	2.467025E-2
1.086400E-4	-4.947500E-3	-4.921938E-3	-2.556250E-5	-2.577463E-2	2.468700E-2
1.088000E-4	-4.862562E-3	-4.919938E-3	5.737500E-5	-2.576925E-2	2.467163E-2
1.089600E-4	-4.872813E-3	-4.864813E-3	-8.000000E-6	-2.576662E-2	2.465788E-2
1.091200E-4	-4.877688E-3	-4.732625E-3	-1.450625E-4	-2.577662E-2	2.467100E-2
1.092800E-4	-4.740313E-3	-4.709187E-3	-3.112500E-5	-2.576375E-2	2.467525E-2
1.094400E-4	-4.718500E-3	-4.719250E-3	7.500000E-7	-2.577175E-2	2.468663E-2
1.096000E-4	-4.775187E-3	-4.655813E-3	-1.193750E-4	-2.577475E-2	2.466625E-2
1.097600E-4	-4.614500E-3	-4.620313E-3	5.812500E-6	-2.577588E-2	2.467688E-2
1.099200E-4	-4.603563E-3	-4.643375E-3	3.981250E-5	-2.576988E-2	2.467600E-2
1.100800E-4	-4.521375E-3	-4.573875E-3	5.250000E-5	-2.577188E-2	2.469025E-2
1.102400E-4	-4.553313E-3	-4.564813E-3	1.150000E-5	-2.577200E-2	2.468163E-2
1.104000E-4	-4.519375E-3	-4.334375E-3	-1.850000E-4	-2.575450E-2	2.467050E-2
1.105600E-4	-4.392750E-3	-4.323750E-3	-6.900000E-5	-2.576475E-2	2.466438E-2
1.107200E-4	-4.346625E-3	-4.320125E-3	-2.650000E-5	-2.578025E-2	2.466750E-2
1.108800E-4	-4.343438E-3	-4.393313E-3	4.987500E-5	-2.577562E-2	2.466950E-2
1.110400E-4	-4.328937E-3	-4.201750E-3	-1.271875E-4	-2.576712E-2	2.466700E-2
1.112000E-4	-4.343625E-3	-4.182687E-3	-1.609375E-4	-2.577725E-2	2.466313E-2
1.113600E-4	-4.353687E-3	-4.186875E-3	-1.668125E-4	-2.577713E-2	2.467312E-2
1.115200E-4	-4.203250E-3	-4.168813E-3	-3.443750E-5	-2.576900E-2	2.465662E-2
1.116800E-4	-4.177937E-3	-4.067125E-3	-1.108125E-4	-2.576037E-2	2.466212E-2
1.118400E-4	-4.183313E-3	-4.100813E-3	-8.250000E-5	-2.577175E-2	2.467150E-2
1.120000E-4	-3.977375E-3	-4.128937E-3	1.515625E-4	-2.578188E-2	2.466087E-2
1.121600E-4	-3.987125E-3	-3.955250E-3	-3.187500E-5	-2.578288E-2	2.465512E-2
1.123200E-4	-4.017875E-3	-3.976875E-3	-4.100000E-5	-2.578463E-2	2.466063E-2
1.124800E-4	-4.051625E-3	-3.987687E-3	-6.393750E-5	-2.576212E-2	2.466212E-2
1.126400E-4	-3.833313E-3	-3.838125E-3	4.812500E-6	-2.578100E-2	2.466975E-2
1.128000E-4	-3.873000E-3	-3.834875E-3	-3.812500E-5	-2.578713E-2	2.465475E-2
1.129600E-4	-3.852000E-3	-3.778750E-3	-7.325000E-5	-2.577575E-2	2.466087E-2
1.131200E-4	-3.836875E-3	-3.818562E-3	-1.831250E-5	-2.577150E-2	2.466500E-2
1.132800E-4	-3.665188E-3	-3.746625E-3	8.143750E-5	-2.578362E-2	2.466875E-2
1.134400E-4	-3.658250E-3	-3.768250E-3	1.100000E-4	-2.579463E-2	2.466300E-2
1.136000E-4	-3.645875E-3	-3.722750E-3	7.687500E-5	-2.576550E-2	2.465962E-2
1.137600E-4	-3.496125E-3	-3.609375E-3	1.132500E-4	-2.577613E-2	2.466575E-2
1.139200E-4	-3.566750E-3	-3.579937E-3	1.318750E-5	-2.578863E-2	2.466125E-2
1.140800E-4	-3.589375E-3	-3.512687E-3	-7.668750E-5	-2.577650E-2	2.466087E-2
1.142400E-4	-3.570063E-3	-3.513875E-3	-5.618750E-5	-2.577438E-2	2.465950E-2
1.144000E-4	-3.499500E-3	-3.469688E-3	-2.981250E-5	-2.577488E-2	2.466263E-2
1.145600E-4	-3.426125E-3	-3.346188E-3	-7.993750E-5	-2.576575E-2	2.465750E-2
1.147200E-4	-3.455937E-3	-3.404562E-3	-5.137500E-5	-2.577975E-2	2.466200E-2
1.148800E-4	-3.355938E-3	-3.486188E-3	1.302500E-4	-2.575937E-2	2.466112E-2
1.150400E-4	-3.401625E-3	-3.277625E-3	-1.240000E-4	-2.577800E-2	2.465675E-2
1.152000E-4	-3.259437E-3	-3.229500E-3	-2.993750E-5	-2.578675E-2	2.464762E-2
1.153600E-4	-3.224437E-3	-3.279500E-3	5.506250E-5	-2.576662E-2	2.465313E-2
1.155200E-4	-3.197062E-3	-3.220000E-3	2.293750E-5	-2.578312E-2	2.466200E-2
1.156800E-4	-3.073562E-3	-3.244813E-3	1.712500E-4	-2.577113E-2	2.466188E-2
1.158400E-4	-3.042875E-3	-3.104875E-3	6.200000E-5	-2.577863E-2	2.465375E-2
1.160000E-4	-3.169438E-3	-3.059250E-3	-1.101875E-4	-2.578275E-2	2.465088E-2
1.161600E-4	-3.062063E-3	-2.997563E-3	-6.450000E-5	-2.577313E-2	2.462588E-2
1.163200E-4	-3.088438E-3	-2.922062E-3	-1.663750E-4	-2.576863E-2	2.465600E-2
1.164800E-4	-3.018125E-3	-2.905937E-3	-1.121875E-4	-2.576750E-2	2.465100E-2
1.166400E-4	-2.962562E-3	-3.013063E-3	5.050000E-5	-2.577700E-2	2.464513E-2
1.168000E-4	-3.006312E-3	-2.821313E-3	-1.850000E-4	-2.578475E-2	2.465200E-2
1.169600E-4	-2.803500E-3	-2.890437E-3	8.693750E-5	-2.578175E-2	2.465688E-2
1.171200E-4	-2.747125E-3	-2.830375E-3	8.325000E-5	-2.577525E-2	2.466338E-2
1.172800E-4	-2.798562E-3	-2.759563E-3	-3.900000E-5	-2.578213E-2	2.464237E-2
1.174400E-4	-2.789625E-3	-2.784375E-3	-5.250000E-6	-2.578125E-2	2.464125E-2
1.176000E-4	-2.761188E-3	-2.771812E-3	1.062500E-5	-2.576900E-2	2.464175E-2
1.177600E-4	-2.709937E-3	-2.731312E-3	2.137500E-5	-2.578238E-2	2.463887E-2
1.179200E-4	-2.740188E-3	-2.547813E-3	-1.923750E-4	-2.576463E-2	2.465300E-2
1.180800E-4	-2.647875E-3	-2.613875E-3	-3.400000E-5	-2.576300E-2	2.464612E-2
1.182400E-4	-2.674938E-3	-2.639188E-3	-3.575000E-5	-2.578237E-2	2.464612E-2
1.184000E-4	-2.539188E-3	-2.521250E-3	-1.793750E-5	-2.577162E-2	2.464375E-2
1.185600E-4	-2.458875E-3	-2.651687E-3	1.928125E-4	-2.577725E-2	2.464413E-2
1.187200E-4	-2.566688E-3	-2.516500E-3	-5.018750E-5	-2.577562E-2	2.464963E-2
1.188800E-4	-2.469375E-3	-2.484000E-3	1.462500E-5	-2.577688E-2	2.465038E-2
1.190400E-4	-2.461688E-3	-2.517500E-3	5.581250E-5	-2.576488E-2	2.464300E-2
1.192000E-4	-2.393563E-3	-2.333250E-3	-6.031250E-5	-2.577575E-2	2.464638E-2
1.193600E-4	-2.328688E-3	-2.385687E-3	5.700000E-5	-2.577400E-2	2.464725E-2
1.195200E-4	-2.331937E-3	-2.324250E-3	-7.687500E-6	-2.579688E-2	2.465188E-2
1.196800E-4	-2.346063E-3	-2.300563E-3	-4.550000E-5	-2.577975E-2	2.464812E-2
1.198400E-4	-2.293062E-3	-2.251250E-3	-4.181250E-5	-2.578412E-2	2.465575E-2
1.200000E-4	-2.172938E-3	-2.307250E-3	1.343125E-4	-2.578138E-2	2.464150E-2
1.201600E-4	-2.251250E-3	-2.150563E-3	-1.006875E-4	-2.577487E-2	2.464988E-2
1.203200E-4	-2.278687E-3	-2.156750E-3	-1.219375E-4	-2.578162E-2	2.465162E-2
1.204800E-4	-2.174625E-3	-2.124625E-3	-5.000000E-5	-2.577788E-2	2.464163E-2
1.206400E-4	-2.158438E-3	-2.250188E-3	9.175000E-5	-2.577187E-2	2.464413E-2
1.208000E-4	-2.185062E-3	-2.153750E-3	-3.131250E-5	-2.577400E-2	2.464750E-2
1.209600E-4	-2.053375E-3	-1.988563E-3	-6.481250E-5	-2.578113E-2	2.463425E-2
1.211200E-4	-2.021813E-3	-2.115125E-3	9.331250E-5	-2.579100E-2	2.464100E-2
1.212800E-4	-2.029188E-3	-2.116938E-3	8.775000E-5	-2.578213E-2	2.465100E-2
1.214400E-4	-2.064438E-3	-1.955313E-3	-1.091250E-4	-2.576387E-2	2.462800E-2
1.216000E-4	-1.914250E-3	-2.100250E-3	1.860000E-4	-2.576925E-2	2.463225E-2
1.217600E-4	-1.892812E-3	-1.850813E-3	-4.200000E-5	-2.576450E-2	2.462800E-2
1.219200E-4	-1.927250E-3	-1.898625E-3	-2.862500E-5	-2.578862E-2	2.463525E-2
1.220800E-4	-1.873625E-3	-1.910625E-3	3.700000E-5	-2.576175E-2	2.462463E-2
1.222400E-4	-1.891187E-3	-1.854063E-3	-3.712500E-5	-2.576825E-2	2.462662E-2
1.224000E-4	-1.896875E-3	-1.799188E-3	-9.768750E-5	-2.579188E-2	2.463862E-2
1.225600E-4	-1.788125E-3	-1.788875E-3	7.500000E-7	-2.578875E-2	2.463000E-2
1.227200E-4	-1.698750E-3	-1.783750E-3	8.500000E-5	-2.576925E-2	2.464138E-2
1.228800E-4	-1.735000E-3	-1.748125E-3	1.312500E-5	-2.577413E-2	2.462800E-2
1.230400E-4	-1.745500E-3	-1.784313E-3	3.881250E-5	-2.577462E-2	2.463375E-2
1.232000E-4	-1.682437E-3	-1.733250E-3	5.081250E-5	-2.578475E-2	2.463863E-2
1.233600E-4	-1.628813E-3	-1.672750E-3	4.393750E-5	-2.577838E-2	2.462750E-2
1.235200E-4	-1.798813E-3	-1.714750E-3	-8.406250E-5	-2.576388E-2	2.462950E-2
1.236800E-4	-1.610750E-3	-1.603500E-3	-7.250000E-6	-2.577763E-2	2.462863E-2
1.238400E-4	-1.687750E-3	-1.595688E-3	-9.206250E-5	-2.575838E-2	2.463262E-2
1.240000E-4	-1.661875E-3	-1.595438E-3	-6.643750E-5	-2.577838E-2	2.462525E-2
1.241600E-4	-1.612063E-3	-1.567750E-3	-4.431250E-5	-2.578250E-2	2.462325E-2
1.243200E-4	-1.550188E-3	-1.570375E-3	2.018750E-5	-2.578463E-2	2.463075E-2
1.244800E-4	-1.615750E-3	-1.502188E-3	-1.135625E-4	-2.579062E-2	2.461900E-2
1.246400E-4	-1.429500E-3	-1.449250E-3	1.975000E-5	-2.577350E-2	2.461400E-2
1.248000E-4	-1.510250E-3	-1.521750E-3	1.150000E-5	-2.578550E-2	2.462400E-2
1.249600E-4	-1.397313E-3	-1.386875E-3	-1.043750E-5	-2.577350E-2	2.462812E-2
1.251200E-4	-1.422500E-3	-1.430937E-3	8.437500E-6	-2.578163E-2	2.462225E-2
1.252800E-4	-1.390813E-3	-1.331313E-3	-5.950000E-5	-2.578675E-2	2.461700E-2
1.254400E-4	-1.334062E-3	-1.398437E-3	6.437500E-5	-2.578287E-2	2.461825E-2
1.256000E-4	-1.337688E-3	-1.400438E-3	6.275000E-5	-2.577250E-2	2.461838E-2
1.257600E-4	-1.398125E-3	-1.373375E-3	-2.475000E-5	-2.576425E-2	2.462750E-2
1.259200E-4	-1.300000E-3	-1.362188E-3	6.218750E-5	-2.578013E-2	2.462225E-2
1.260800E-4	-1.334437E-3	-1.163688E-3	-1.707500E-4	-2.577537E-2	2.460525E-2
1.262400E-4	-1.270562E-3	-1.244062E-3	-2.650000E-5	-2.579575E-2	2.461100E-2
1.264000E-4	-1.178250E-3	-1.198188E-3	1.993750E-5	-2.577363E-2	2.461850E-2
1.265600E-4	-1.207750E-3	-1.089562E-3	-1.181875E-4	-2.578612E-2	2.462675E-2
1.267200E-4	-1.259250E-3	-1.156625E-3	-1.026250E-4	-2.579850E-2	2.463300E-2
1.268800E-4	-1.130687E-3	-1.309250E-3	1.785625E-4	-2.578025E-2	2.462187E-2
1.270400E-4	-1.193063E-3	-1.238125E-3	4.506250E-5	-2.579000E-2	2.461938E-2
1.272000E-4	-1.201063E-3	-9.738125E-4	-2.272500E-4	-2.578863E-2	2.462525E-2
1.273600E-4	-9.560625E-4	-1.015375E-3	5.931250E-5	-2.577338E-2	2.461925E-2
1.275200E-4	-1.062688E-3	-9.927500E-4	-6.993750E-5	-2.578213E-2	2.462500E-2
1.276800E-4	-1.127750E-3	-1.077375E-3	-5.037500E-5	-2.579413E-2	2.463087E-2
1.278400E-4	-1.031688E-3	-1.085250E-3	5.356250E-5	-2.578462E-2	2.462163E-2
1.280000E-4	-1.065625E-3	-9.132500E-4	-1.523750E-4	-2.579837E-2	2.462425E-2
1.281600E-4	-9.568750E-4	-9.941875E-4	3.731250E-5	-2.577900E-2	2.462037E-2
1.283200E-4	-1.048000E-3	-1.057000E-3	9.000000E-6	-2.578238E-2	2.462763E-2
1.284800E-4	-9.816250E-4	-9.378750E-4	-4.375000E-5	-2.578250E-2	2.461275E-2
1.286400E-4	-9.630000E-4	-9.486250E-4	-1.437500E-5	-2.576963E-2	2.462487E-2
1.288000E-4	-9.600000E-4	-8.188125E-4	-1.411875E-4	-2.577925E-2	2.462750E-2
1.289600E-4	-9.094375E-4	-9.494375E-4	4.000000E-5	-2.577438E-2	2.462375E-2
1.291200E-4	-9.005000E-4	-8.851875E-4	-1.531250E-5	-2.578300E-2	2.462212E-2
1.292800E-4	-8.750000E-4	-8.430000E-4	-3.200000E-5	-2.576775E-2	2.462187E-2
1.294400E-4	-8.597500E-4	-9.121250E-4	5.237500E-5	-2.578188E-2	2.462188E-2
1.296000E-4	-8.748125E-4	-7.858750E-4	-8.893750E-5	-2.577750E-2	2.462088E-2
1.297600E-4	-8.852500E-4	-9.314375E-4	4.618750E-5	-2.579213E-2	2.462050E-2
1.299200E-4	-7.456875E-4	-8.584375E-4	1.127500E-4	-2.578588E-2	2.462100E-2
1.300800E-4	-6.688125E-4	-8.340625E-4	1.652500E-4	-2.576913E-2	2.462000E-2
1.302400E-4	-7.248750E-4	-8.368125E-4	1.119375E-4	-2.578350E-2	2.460875E-2
1.304000E-4	-7.445625E-4	-8.303125E-4	8.575000E-5	-2.578063E-2	2.462037E-2
1.305600E-4	-7.655625E-4	-6.889375E-4	-7.662500E-5	-2.577488E-2	2.461850E-2
1.307200E-4	-7.090000E-4	-7.855000E-4	7.650000E-5	-2.577838E-2	2.462325E-2
1.308800E-4	-6.505000E-4	-6.431250E-4	-7.375000E-6	-2.579112E-2	2.460738E-2
1.310400E-4	-7.720000E-4	-6.364375E-4	-1.355625E-4	-2.579000E-2	2.462050E-2
1.312000E-4	-7.163750E-4	-5.449375E-4	-1.714375E-4	-2.579000E-2	2.461175E-2
1.313600E-4	-7.520625E-4	-6.380000E-4	-1.140625E-4	-2.579513E-2	2.460963E-2
1.315200E-4	-5.885000E-4	-6.928750E-4	1.043750E-4	-2.578262E-2	2.461250E-2
1.316800E-4	-5.444375E-4	-6.454375E-4	1.010000E-4	-2.578900E-2	2.461013E-2
1.318400E-4	-4.816250E-4	-5.584375E-4	7.681250E-5	-2.578350E-2	2.460862E-2
1.320000E-4	-5.779375E-4	-6.026250E-4	2.468750E-5	-2.578625E-2	2.461488E-2
1.321600E-4	-5.972500E-4	-5.078125E-4	-8.943750E-5	-2.578488E-2	2.460750E-2
1.323200E-4	-6.306875E-4	-5.120625E-4	-1.186250E-4	-2.578425E-2	2.461175E-2
1.324800E-4	-4.988750E-4	-5.015625E-4	2.687500E-6	-2.579375E-2	2.460425E-2
1.326400E-4	-4.626250E-4	-5.458750E-4	8.325000E-5	-2.579550E-2	2.460325E-2
1.328000E-4	-4.333750E-4	-5.491875E-4	1.158125E-4	-2.578850E-2	2.462087E-2
1.329600E-4	-4.369375E-4	-5.111875E-4	7.425000E-5	-2.578225E-2	2.460363E-2
1.331200E-4	-4.447500E-4	-6.064375E-4	1.616875E-4	-2.578325E-2	2.460400E-2
1.332800E-4	-4.780625E-4	-3.811250E-4	-9.693750E-5	-2.578325E-2	2.460862E-2
1.334400E-4	-5.286250E-4	-4.477500E-4	-8.087500E-5	-2.578288E-2	2.460438E-2
1.336000E-4	-3.586875E-4	-4.391250E-4	8.043750E-5	-2.579025E-2	2.461387E-2
1.337600E-4	-3.569375E-4	-4.944375E-4	1.375000E-4	-2.579650E-2	2.461862E-2
1.339200E-4	-4.947500E-4	-4.161250E-4	-7.862500E-5	-2.578200E-2	2.460275E-2
1.340800E-4	-3.371875E-4	-3.919375E-4	5.475000E-5	-2.580088E-2	2.461225E-2
1.342400E-4	-3.421875E-4	-3.667500E-4	2.456250E-5	-2.578575E-2	2.460113E-2
1.344000E-4	-4.016250E-4	-4.012500E-4	-3.750000E-7	-2.578387E-2	2.460375E-2
1.345600E-4	-3.126875E-4	-3.705625E-4	5.787500E-5	-2.577825E-2	2.459550E-2
1.347200E-4	-3.511875E-4	-3.210000E-4	-3.018750E-5	-2.578588E-2	2.460050E-2
1.348800E-4	-3.603125E-4	-4.433750E-4	8.306250E-5	-2.578212E-2	2.459475E-2
1.350400E-4	-2.906875E-4	-3.043125E-4	1.362500E-5	-2.580225E-2	2.461087E-2
1.352000E-4	-3.080625E-4	-3.536250E-4	4.556250E-5	-2.579663E-2	2.461238E-2
1.353600E-4	-3.710000E-4	-1.900000E-4	-1.810000E-4	-2.578375E-2	2.459625E-2
1.355200E-4	-3.587500E-4	-3.721250E-4	1.337500E-5	-2.578887E-2	2.460400E-2
1.356800E-4	-2.446875E-4	-2.766875E-4	3.200000E-5	-2.577950E-2	2.459700E-2
1.358400E-4	-3.436250E-4	-2.348750E-4	-1.087500E-4	-2.578825E-2	2.459638E-2
1.360000E-4	-2.269375E-4	-2.253750E-4	-1.562500E-6	-2.577638E-2	2.460763E-2
1.361600E-4	-2.351250E-4	-3.368750E-4	1.017500E-4	-2.579850E-2	2.459738E-2
1.363200E-4	-1.575625E-4	-1.848750E-4	2.731250E-5	-2.579187E-2	2.460213E-2
1.364800E-4	-1.451875E-4	-2.134375E-4	6.825000E-5	-2.579237E-2	2.460750E-2
1.366400E-4	-2.410625E-4	-1.796875E-4	-6.137500E-5	-2.578775E-2	2.459800E-2
1.368000E-4	-1.096875E-4	-3.250000E-5	-7.718750E-5	-2.578388E-2	2.460237E-2
1.369600E-4	-1.231250E-4	-1.046875E-4	-1.843750E-5	-2.578100E-2	2.458575E-2
1.371200E-4	-1.378750E-4	-1.255000E-4	-1.237500E-5	-2.579337E-2	2.459787E-2
1.372800E-4	-1.621250E-4	-2.058750E-4	4.375000E-5	-2.577825E-2	2.460975E-2
1.374400E-4	-9.206250E-5	-1.386875E-4	4.662500E-5	-2.578813E-2	2.459688E-2
1.376000E-4	-1.133750E-4	-1.393125E-4	2.593750E-5	-2.579162E-2	2.460888E-2
1.377600E-4	-1.197500E-4	-1.023125E-4	-1.743750E-5	-2.577138E-2	2.461175E-2
1.379200E-4	-8.475000E-5	-6.093750E-5	-2.381250E-5	-2.578737E-2	2.460800E-2
1.380800E-4	4.493750E-5	-4.912500E-5	9.406250E-5	-2.579937E-2	2.459375E-2
1.382400E-4	-4.743750E-5	-4.050000E-5	-6.937500E-6	-2.577450E-2	2.459588E-2
1.384000E-4	-4.600000E-5	-6.775000E-5	2.175000E-5	-2.578863E-2	2.459388E-2
1.385600E-4	-3.693750E-5	-1.781875E-4	1.412500E-4	-2.578362E-2	2.459725E-2
1.387200E-4	-9.568750E-5	-1.218750E-5	-8.350000E-5	-2.579275E-2	2.459013E-2
1.388800E-4	-2.337500E-5	-6.243750E-5	3.906250E-5	-2.579713E-2	2.459700E-2
1.390400E-4	-9.212500E-5	-5.918750E-5	-3.293750E-5	-2.578600E-2	2.460100E-2
1.392000E-4	7.812500E-6	-4.025000E-5	4.806250E-5	-2.578600E-2	2.459200E-2
1.393600E-4	3.537500E-5	-2.906250E-5	6.443750E-5	-2.579237E-2	2.460137E-2
1.395200E-4	7.062500E-6	5.875000E-6	1.187500E-6	-2.579675E-2	2.458850E-2
1.396800E-4	2.743750E-5	4.956250E-5	-2.212500E-5	-2.579463E-2	2.459462E-2
1.398400E-4	1.345000E-4	-3.750000E-6	1.382500E-4	-2.578450E-2	2.459000E-2
1.400000E-4	2.100000E-5	2.075000E-5	2.500000E-7	-2.578063E-2	2.459587E-2
1.401600E-4	1.579375E-4	1.945000E-4	-3.656250E-5	-2.578275E-2	2.457700E-2
1.403200E-4	7.400000E-5	4.012500E-5	3.387500E-5	-2.580050E-2	2.459425E-2
1.404800E-4	3.700000E-5	1.112500E-5	2.587500E-5	-2.579113E-2	2.459000E-2
1.406400E-4	7.068750E-5	-1.443750E-5	8.512500E-5	-2.579075E-2	2.459338E-2
1.408000E-4	1.244375E-4	3.000000E-6	1.214375E-4	-2.579863E-2	2.459237E-2
1.409600E-4	1.227500E-4	8.650000E-5	3.625000E-5	-2.578925E-2	2.458463E-2
1.411200E-4	1.998750E-4	1.026250E-4	9.725000E-5	-2.579350E-2	2.458013E-2
1.412800E-4	1.488750E-4	1.571875E-4	-8.312500E-6	-2.577912E-2	2.458900E-2
1.414400E-4	1.716250E-4	2.537500E-5	1.462500E-4	-2.578225E-2	2.458288E-2
1.416000E-4	1.304375E-4	6.843750E-5	6.200000E-5	-2.578588E-2	2.459025E-2
1.417600E-4	3.025000E-5	1.423125E-4	-1.120625E-4	-2.579838E-2	2.459150E-2
1.419200E-4	1.916875E-4	7.006250E-5	1.216250E-4	-2.578400E-2	2.458550E-2
1.420800E-4	1.966250E-4	1.923125E-4	4.312500E-6	-2.577837E-2	2.458800E-2
1.422400E-4	1.706250E-4	1.523750E-4	1.825000E-5	-2.579037E-2	2.459850E-2
1.424000E-4	2.118125E-4	1.009375E-4	1.108750E-4	-2.578487E-2	2.456963E-2
1.425600E-4	1.919375E-4	1.600625E-4	3.187500E-5	-2.579188E-2	2.457487E-2
1.427200E-4	2.031250E-4	7.493750E-5	1.281875E-4	-2.578225E-2	2.458625E-2
1.428800E-4	1.174375E-4	1.846250E-4	-6.718750E-5	-2.578575E-2	2.458862E-2
1.430400E-4	1.816875E-4	2.006250E-4	-1.893750E-5	-2.578575E-2	2.457400E-2
1.432000E-4	1.100625E-4	1.741250E-4	-6.406250E-5	-2.578775E-2	2.457537E-2
1.433600E-4	2.385625E-4	1.105625E-4	1.280000E-4	-2.579500E-2	2.457813E-2
1.435200E-4	2.089375E-4	9.493750E-5	1.140000E-4	-2.577988E-2	2.457950E-2
1.436800E-4	1.400000E-4	1.555625E-4	-1.556250E-5	-2.578938E-2	2.457950E-2
1.438400E-4	3.095625E-4	1.695000E-4	1.400625E-4	-2.578763E-2	2.458800E-2
1.440000E-4	3.400000E-5	2.577500E-4	-2.237500E-4	-2.578462E-2	2.459038E-2
1.441600E-4	1.356875E-4	1.458750E-4	-1.018750E-5	-2.579400E-2	2.456213E-2
1.443200E-4	1.943125E-4	2.224375E-4	-2.812500E-5	-2.578313E-2	2.457475E-2
1.444800E-4	1.788750E-4	2.869375E-4	-1.080625E-4	-2.578800E-2	2.458188E-2
1.446400E-4	1.803750E-4	2.075625E-4	-2.718750E-5	-2.578875E-2	2.457850E-2
1.448000E-4	3.002500E-4	-1.731250E-5	3.175625E-4	-2.578063E-2	2.457475E-2
1.449600E-4	2.928125E-4	2.913750E-4	1.437500E-6	-2.578500E-2	2.457888E-2
1.451200E-4	3.498125E-4	2.454375E-4	1.043750E-4	-2.579475E-2	2.457313E-2
1.452800E-4	3.235625E-4	2.340625E-4	8.950000E-5	-2.576062E-2	2.457225E-2
1.454400E-4	2.531875E-4	2.076875E-4	4.550000E-5	-2.577762E-2	2.456850E-2
1.456000E-4	2.764375E-4	1.534375E-4	1.230000E-4	-2.577888E-2	2.457938E-2
1.457600E-4	3.093125E-4	2.281875E-4	8.112500E-5	-2.578562E-2	2.457163E-2
1.459200E-4	3.371875E-4	2.459375E-4	9.125000E-5	-2.579650E-2	2.457688E-2
1.460800E-4	4.247500E-4	5.431250E-5	3.704375E-4	-2.578300E-2	2.457487E-2
1.462400E-4	2.340000E-4	3.181875E-4	-8.418750E-5	-2.578938E-2	2.458325E-2
1.464000E-4	2.706250E-4	2.738125E-4	-3.187500E-6	-2.578063E-2	2.458663E-2
1.465600E-4	3.791250E-4	2.220000E-4	1.571250E-4	-2.578700E-2	2.457250E-2
1.467200E-4	3.088750E-4	2.850000E-4	2.387500E-5	-2.577925E-2	2.457237E-2
1.468800E-4	3.576250E-4	3.172500E-4	4.037500E-5	-2.579250E-2	2.456500E-2
1.470400E-4	2.803750E-4	3.154375E-4	-3.506250E-5	-2.577663E-2	2.456950E-2
1.472000E-4	3.457500E-4	2.675000E-4	7.825000E-5	-2.579100E-2	2.456413E-2
1.473600E-4	1.807500E-4	2.990000E-4	-1.182500E-4	-2.578025E-2	2.457550E-2
1.475200E-4	3.625000E-4	3.760625E-4	-1.356250E-5	-2.579912E-2	2.457100E-2
1.476800E-4	3.257500E-4	2.775000E-4	4.825000E-5	-2.578462E-2	2.458037E-2
1.478400E-4	3.534375E-4	4.171250E-4	-6.368750E-5	-2.579300E-2	2.457737E-2
1.480000E-4	3.766250E-4	3.373125E-4	3.931250E-5	-2.579937E-2	2.456913E-2
1.481600E-4	3.705000E-4	4.322500E-4	-6.175000E-5	-2.579013E-2	2.456762E-2
1.483200E-4	3.140625E-4	3.033125E-4	1.075000E-5	-2.578050E-2	2.458363E-2
1.484800E-4	3.100625E-4	3.098750E-4	1.875000E-7	-2.579413E-2	2.456238E-2
1.486400E-4	4.963750E-4	3.770000E-4	1.193750E-4	-2.578175E-2	2.456763E-2
1.488000E-4	2.994375E-4	3.801875E-4	-8.075000E-5	-2.580462E-2	2.457112E-2
1.489600E-4	4.110000E-4	4.846875E-4	-7.368750E-5	-2.579338E-2	2.458287E-2
1.491200E-4	5.743125E-4	2.976875E-4	2.766250E-4	-2.579538E-2	2.457313E-2
1.492800E-4	3.038750E-4	3.839375E-4	-8.006250E-5	-2.579413E-2	2.457737E-2
1.494400E-4	4.218125E-4	4.217500E-4	6.250000E-8	-2.577675E-2	2.456487E-2
1.496000E-4	3.056875E-4	3.951250E-4	-8.943750E-5	-2.577975E-2	2.455887E-2
1.497600E-4	3.840000E-4	3.961250E-4	-1.212500E-5	-2.577175E-2	2.457063E-2
1.499200E-4	4.701875E-4	3.513750E-4	1.188125E-4	-2.577388E-2	2.456163E-2
1.500800E-4	3.255000E-4	3.672500E-4	-4.175000E-5	-2.578050E-2	2.456450E-2
1.502400E-4	5.412500E-4	4.430625E-4	9.818750E-5	-2.580075E-2	2.456050E-2
1.504000E-4	2.985625E-4	4.303125E-4	-1.317500E-4	-2.578275E-2	2.457713E-2
1.505600E-4	3.020000E-4	5.199375E-4	-2.179375E-4	-2.578213E-2	2.457750E-2
1.507200E-4	5.124375E-4	4.291250E-4	8.331250E-5	-2.577388E-2	2.457800E-2
1.508800E-4	4.026250E-4	4.097500E-4	-7.125000E-6	-2.578363E-2	2.456637E-2
1.510400E-4	4.066875E-4	4.001875E-4	6.500000E-6	-2.578488E-2	2.456375E-2
1.512000E-4	4.978750E-4	3.268125E-4	1.710625E-4	-2.577625E-2	2.455300E-2
1.513600E-4	4.695000E-4	3.928750E-4	7.662500E-5	-2.578550E-2	2.456288E-2
1.515200E-4	3.333750E-4	3.157500E-4	1.762500E-5	-2.578763E-2	2.455838E-2
1.516800E-4	3.908125E-4	4.112500E-4	-2.043750E-5	-2.577113E-2	2.457413E-2
1.518400E-4	5.466250E-4	2.726250E-4	2.740000E-4	-2.578775E-2	2.455675E-2
1.520000E-4	3.004375E-4	4.710000E-4	-1.705625E-4	-2.577050E-2	2.456513E-2
1.521600E-4	4.088750E-4	5.011875E-4	-9.231250E-5	-2.578887E-2	2.455488E-2
1.523200E-4	4.590000E-4	5.124375E-4	-5.343750E-5	-2.578988E-2	2.455100E-2
1.524800E-4	3.985625E-4	3.741250E-4	2.443750E-5	-2.577737E-2	2.455087E-2
1.526400E-4	3.819375E-4	3.510625E-4	3.087500E-5	-2.577950E-2	2.456825E-2
1.528000E-4	3.771875E-4	5.489375E-4	-1.717500E-4	-2.579300E-2	2.455950E-2
1.529600E-4	4.554375E-4	4.797500E-4	-2.431250E-5	-2.578913E-2	2.457150E-2
1.531200E-4	4.980625E-4	4.671875E-4	3.087500E-5	-2.579237E-2	2.455675E-2
1.532800E-4	4.211875E-4	4.682500E-4	-4.706250E-5	-2.579863E-2	2.456463E-2
1.534400E-4	4.762500E-4	5.291875E-4	-5.293750E-5	-2.577963E-2	2.456362E-2
1.536000E-4	5.172500E-4	4.957500E-4	2.150000E-5	-2.579625E-2	2.457225E-2
1.537600E-4	4.543750E-4	4.396250E-4	1.475000E-5	-2.578325E-2	2.455662E-2
1.539200E-4	5.407500E-4	4.425000E-4	9.825000E-5	-2.578187E-2	2.455800E-2
1.540800E-4	5.075000E-4	4.714375E-4	3.606250E-5	-2.578275E-2	2.455912E-2
1.542400E-4	4.805625E-4	5.063750E-4	-2.581250E-5	-2.578663E-2	2.455987E-2
1.544000E-4	4.265625E-4	5.073125E-4	-8.075000E-5	-2.579275E-2	2.456488E-2
1.545600E-4	4.814375E-4	4.098125E-4	7.162500E-5	-2.578800E-2	2.455950E-2
1.547200E-4	5.061250E-4	4.674375E-4	3.868750E-5	-2.578200E-2	2.456200E-2
1.548800E-4	4.958125E-4	5.129375E-4	-1.712500E-5	-2.578000E-2	2.456113E-2
1.550400E-4	4.961875E-4	4.126250E-4	8.356250E-5	-2.579375E-2	2.456550E-2
1.552000E-4	5.354375E-4	4.864375E-4	4.900000E-5	-2.577700E-2	2.454650E-2
1.553600E-4	5.311875E-4	4.203750E-4	1.108125E-4	-2.579050E-2	2.455538E-2
1.555200E-4	4.753750E-4	4.526875E-4	2.268750E-5	-2.578400E-2	2.456625E-2
1.556800E-4	5.188750E-4	4.758750E-4	4.300000E-5	-2.578075E-2	2.455450E-2
1.558400E-4	4.835625E-4	4.566875E-4	2.687500E-5	-2.578138E-2	2.456913E-2
1.560000E-4	3.749375E-4	4.993125E-4	-1.243750E-4	-2.578937E-2	2.456150E-2
1.561600E-4	4.710000E-4	4.567500E-4	1.425000E-5	-2.578400E-2	2.456387E-2
1.563200E-4	5.250000E-4	5.330625E-4	-8.062500E-6	-2.577675E-2	2.456875E-2
1.564800E-4	5.101875E-4	5.848750E-4	-7.468750E-5	-2.577488E-2	2.455538E-2
1.566400E-4	5.621875E-4	4.901250E-4	7.206250E-5	-2.578250E-2	2.456475E-2
1.568000E-4	4.705625E-4	5.307500E-4	-6.018750E-5	-2.578413E-2	2.455400E-2
1.569600E-4	5.827500E-4	5.300000E-4	5.275000E-5	-2.578250E-2	2.456012E-2
1.571200E-4	4.480625E-4	6.358125E-4	-1.877500E-4	-2.577513E-2	2.456038E-2
1.572800E-4	5.780625E-4	4.395625E-4	1.385000E-4	-2.578575E-2	2.454825E-2
1.574400E-4	5.295625E-4	5.095625E-4	2.000000E-5	-2.578313E-2	2.456100E-2
1.576000E-4	5.054375E-4	4.102500E-4	9.518750E-5	-2.578188E-2	2.456050E-2
1.577600E-4	5.846875E-4	5.888125E-4	-4.125000E-6	-2.577650E-2	2.455863E-2
1.579200E-4	4.394375E-4	6.530625E-4	-2.136250E-4	-2.578938E-2	2.455888E-2
1.580800E-4	5.442500E-4	5.018750E-4	4.237500E-5	-2.577612E-2	2.455762E-2
1.582400E-4	5.681875E-4	5.548125E-4	1.337500E-5	-2.578038E-2	2.455887E-2
1.584000E-4	5.641875E-4	4.660625E-4	9.812500E-5	-2.576963E-2	2.455488E-2
1.585600E-4	5.521250E-4	5.055000E-4	4.662500E-5	-2.578238E-2	2.455213E-2
1.587200E-4	5.519375E-4	5.778750E-4	-2.593750E-5	-2.579525E-2	2.456188E-2
1.588800E-4	5.834375E-4	5.876250E-4	-4.187500E-6	-2.578112E-2	2.456162E-2
1.590400E-4	5.606875E-4	5.078125E-4	5.287500E-5	-2.577787E-2	2.455625E-2
1.592000E-4	5.761875E-4	5.175625E-4	5.862500E-5	-2.577100E-2	2.455425E-2
1.593600E-4	5.276250E-4	5.262500E-4	1.375000E-6	-2.577788E-2	2.456050E-2
1.595200E-4	4.779375E-4	5.328125E-4	-5.487500E-5	-2.577012E-2	2.455150E-2
1.596800E-4	6.081250E-4	4.162500E-4	1.918750E-4	-2.577538E-2	2.454675E-2
1.598400E-4	5.503750E-4	4.624375E-4	8.793750E-5	-2.577925E-2	2.455012E-2
1.600000E-4	5.065000E-4	5.358125E-4	-2.931250E-5	-2.579300E-2	2.455925E-2
1.601600E-4	5.906875E-4	4.881875E-4	1.025000E-4	-2.578462E-2	2.455525E-2
1.603200E-4	5.146250E-4	5.407500E-4	-2.612500E-5	-2.579313E-2	2.455500E-2
1.604800E-4	5.610000E-4	5.863750E-4	-2.537500E-5	-2.578438E-2	2.455250E-2
1.606400E-4	4.552500E-4	6.230625E-4	-1.678125E-4	-2.576975E-2	2.456462E-2
1.608000E-4	4.728750E-4	6.275000E-4	-1.546250E-4	-2.578025E-2	2.454813E-2
1.609600E-4	6.680625E-4	5.715000E-4	9.656250E-5	-2.576575E-2	2.453563E-2
1.611200E-4	5.468125E-4	6.003125E-4	-5.350000E-5	-2.579188E-2	2.455250E-2
1.612800E-4	6.323125E-4	5.491875E-4	8.312500E-5	-2.578250E-2	2.454025E-2
1.614400E-4	5.946250E-4	4.491875E-4	1.454375E-4	-2.577812E-2	2.454413E-2
1.616000E-4	5.771250E-4	5.460625E-4	3.106250E-5	-2.577825E-2	2.455038E-2
1.617600E-4	5.527500E-4	5.081875E-4	4.456250E-5	-2.580100E-2	2.455287E-2
1.619200E-4	6.445625E-4	5.154375E-4	1.291250E-4	-2.578813E-2	2.454850E-2
1.620800E-4	6.483750E-4	5.160625E-4	1.323125E-4	-2.579862E-2	2.454225E-2
1.622400E-4	5.228750E-4	6.091250E-4	-8.625000E-5	-2.578250E-2	2.454013E-2
1.624000E-4	5.254375E-4	5.090000E-4	1.643750E-5	-2.576938E-2	2.453000E-2
1.625600E-4	5.433750E-4	5.313750E-4	1.200000E-5	-2.578063E-2	2.454525E-2
1.627200E-4	5.216250E-4	4.715000E-4	5.012500E-5	-2.577525E-2	2.454025E-2
1.628800E-4	6.086250E-4	6.418125E-4	-3.318750E-5	-2.578375E-2	2.455163E-2
1.630400E-4	5.096875E-4	5.552500E-4	-4.556250E-5	-2.578562E-2	2.454013E-2
1.632000E-4	3.942500E-4	5.711875E-4	-1.769375E-4	-2.577837E-2	2.454162E-2
1.633600E-4	6.083125E-4	6.060000E-4	2.312500E-6	-2.577763E-2	2.454000E-2
1.635200E-4	5.405625E-4	4.940000E-4	4.656250E-5	-2.578137E-2	2.453450E-2
1.636800E-4	5.506250E-4	4.878125E-4	6.281250E-5	-2.576500E-2	2.453375E-2
1.638400E-4	5.853750E-4	7.640000E-4	-1.786250E-4	-2.577538E-2	2.453487E-2
1.640000E-4	5.400625E-4	5.436250E-4	-3.562500E-6	-2.577588E-2	2.452850E-2
1.641600E-4	6.930625E-4	5.933750E-4	9.968750E-5	-2.578213E-2	2.454275E-2
1.643200E-4	6.093125E-4	4.746250E-4	1.346875E-4	-2.577588E-2	2.454213E-2
1.644800E-4	4.936875E-4	6.941250E-4	-2.004375E-4	-2.578888E-2	2.453475E-2
1.646400E-4	6.544375E-4	5.996250E-4	5.481250E-5	-2.577663E-2	2.453463E-2
1.648000E-4	5.717500E-4	5.658750E-4	5.875000E-6	-2.578613E-2	2.453012E-2
1.649600E-4	6.221250E-4	5.926250E-4	2.950000E-5	-2.576637E-2	2.453475E-2
1.651200E-4	5.239375E-4	5.261875E-4	-2.250000E-6	-2.577975E-2	2.452775E-2
1.652800E-4	5.498125E-4	5.371875E-4	1.262500E-5	-2.577712E-2	2.454025E-2
1.654400E-4	6.245625E-4	6.278750E-4	-3.312500E-6	-2.577537E-2	2.453825E-2
1.656000E-4	6.394375E-4	5.996250E-4	3.981250E-5	-2.576875E-2	2.453850E-2
1.657600E-4	5.830000E-4	5.100625E-4	7.293750E-5	-2.578263E-2	2.452375E-2
1.659200E-4	5.964375E-4	5.370000E-4	5.943750E-5	-2.577612E-2	2.453375E-2
1.660800E-4	5.851250E-4	6.212500E-4	-3.612500E-5	-2.577875E-2	2.453488E-2
1.662400E-4	4.898125E-4	5.253125E-4	-3.550000E-5	-2.577250E-2	2.453350E-2
1.664000E-4	6.173750E-4	5.941250E-4	2.325000E-5	-2.576650E-2	2.453175E-2
1.665600E-4	6.161875E-4	5.431875E-4	7.300000E-5	-2.577113E-2	2.453425E-2
1.667200E-4	5.689375E-4	6.141250E-4	-4.518750E-5	-2.577800E-2	2.453363E-2
1.668800E-4	6.102500E-4	6.754375E-4	-6.518750E-5	-2.577337E-2	2.452113E-2
1.670400E-4	5.439375E-4	5.823750E-4	-3.843750E-5	-2.578800E-2	2.453500E-2
1.672000E-4	7.311250E-4	7.456250E-4	-1.450000E-5	-2.578837E-2	2.452475E-2
1.673600E-4	5.395625E-4	5.753125E-4	-3.575000E-5	-2.578463E-2	2.452812E-2
1.675200E-4	5.955625E-4	5.211875E-4	7.437500E-5	-2.577762E-2	2.454100E-2
1.676800E-4	6.623750E-4	5.036250E-4	1.587500E-4	-2.575250E-2	2.453662E-2
1.678400E-4	6.218750E-4	6.408750E-4	-1.900000E-5	-2.578063E-2	2.453325E-2
1.680000E-4	5.823125E-4	6.163125E-4	-3.400000E-5	-2.576787E-2	2.453337E-2
1.681600E-4	5.573750E-4	6.521875E-4	-9.481250E-5	-2.579188E-2	2.452563E-2
1.683200E-4	5.730625E-4	5.332500E-4	3.981250E-5	-2.577763E-2	2.452825E-2
1.684800E-4	6.400625E-4	5.907500E-4	4.931250E-5	-2.579362E-2	2.453213E-2
1.686400E-4	5.910625E-4	5.793750E-4	1.168750E-5	-2.578913E-2	2.453325E-2
1.688000E-4	6.255625E-4	5.043750E-4	1.211875E-4	-2.579212E-2	2.453275E-2
1.689600E-4	5.226875E-4	5.388750E-4	-1.618750E-5	-2.579025E-2	2.452588E-2
1.691200E-4	5.373125E-4	5.565000E-4	-1.918750E-5	-2.578650E-2	2.452300E-2
1.692800E-4	5.548125E-4	5.863125E-4	-3.150000E-5	-2.579063E-2	2.453225E-2
1.694400E-4	5.238750E-4	6.361250E-4	-1.122500E-4	-2.578050E-2	2.451850E-2
1.696000E-4	6.818750E-4	5.907500E-4	9.112500E-5	-2.579213E-2	2.452713E-2
1.697600E-4	5.581875E-4	6.098125E-4	-5.162500E-5	-2.578012E-2	2.453087E-2
1.699200E-4	6.717500E-4	5.235625E-4	1.481875E-4	-2.579438E-2	2.453725E-2
1.700800E-4	5.280000E-4	6.003125E-4	-7.231250E-5	-2.578862E-2	2.452375E-2
1.702400E-4	4.671250E-4	6.593125E-4	-1.921875E-4	-2.577887E-2	2.452525E-2
1.704000E-4	6.453125E-4	6.426875E-4	2.625000E-6	-2.577688E-2	2.452275E-2
1.705600E-4	6.000000E-4	6.270000E-4	-2.700000E-5	-2.577488E-2	2.451813E-2
1.707200E-4	6.708125E-4	4.685625E-4	2.022500E-4	-2.578150E-2	2.453275E-2
1.708800E-4	6.891875E-4	6.118750E-4	7.731250E-5	-2.577438E-2	2.453662E-2
1.710400E-4	5.483750E-4	4.115625E-4	1.368125E-4	-2.577963E-2	2.451388E-2
1.712000E-4	5.791250E-4	6.091875E-4	-3.006250E-5	-2.577813E-2	2.451363E-2
1.713600E-4	6.747500E-4	4.660625E-4	2.086875E-4	-2.577950E-2	2.452513E-2
1.715200E-4	6.646875E-4	5.441875E-4	1.205000E-4	-2.577687E-2	2.452175E-2
1.716800E-4	5.710625E-4	6.033125E-4	-3.225000E-5	-2.578462E-2	2.453337E-2
1.718400E-4	5.165000E-4	5.870625E-4	-7.056250E-5	-2.578175E-2	2.452675E-2
1.720000E-4	5.480625E-4	5.852500E-4	-3.718750E-5	-2.577575E-2	2.451550E-2
1.721600E-4	6.861250E-4	6.496875E-4	3.643750E-5	-2.577437E-2	2.451913E-2
1.723200E-4	6.887500E-4	5.884375E-4	1.003125E-4	-2.578800E-2	2.453238E-2
1.724800E-4	6.691250E-4	6.848750E-4	-1.575000E-5	-2.577888E-2	2.451725E-2
1.726400E-4	5.077500E-4	5.832500E-4	-7.550000E-5	-2.577388E-2	2.452900E-2
1.728000E-4	5.766250E-4	6.133750E-4	-3.675000E-5	-2.577988E-2	2.452275E-2
1.729600E-4	5.813125E-4	5.854375E-4	-4.125000E-6	-2.578613E-2	2.452850E-2
1.731200E-4	6.586875E-4	6.231875E-4	3.550000E-5	-2.578250E-2	2.453125E-2
1.732800E-4	5.752500E-4	6.347500E-4	-5.950000E-5	-2.577025E-2	2.452250E-2
1.734400E-4	5.675000E-4	6.199375E-4	-5.243750E-5	-2.574937E-2	2.451050E-2
1.736000E-4	6.595625E-4	6.438125E-4	1.575000E-5	-2.578938E-2	2.452450E-2
1.737600E-4	6.855625E-4	5.987500E-4	8.681250E-5	-2.578063E-2	2.452350E-2
1.739200E-4	5.918750E-4	5.696875E-4	2.218750E-5	-2.577850E-2	2.452125E-2
1.740800E-4	6.330625E-4	5.939375E-4	3.912500E-5	-2.577650E-2	2.452125E-2
1.742400E-4	5.803125E-4	6.355000E-4	-5.518750E-5	-2.578100E-2	2.452250E-2
1.744000E-4	5.346875E-4	6.260000E-4	-9.131250E-5	-2.577388E-2	2.452400E-2
1.745600E-4	5.768750E-4	6.556875E-4	-7.881250E-5	-2.578625E-2	2.452300E-2
1.747200E-4	6.240625E-4	6.895625E-4	-6.550000E-5	-2.576850E-2	2.452300E-2
1.748800E-4	6.465625E-4	4.790625E-4	1.675000E-4	-2.576863E-2	2.451687E-2
1.750400E-4	5.756250E-4	6.536875E-4	-7.806250E-5	-2.577137E-2	2.452762E-2
1.752000E-4	6.273750E-4	6.161250E-4	1.125000E-5	-2.577562E-2	2.451925E-2
1.753600E-4	5.118750E-4	5.466875E-4	-3.481250E-5	-2.576775E-2	2.450625E-2
1.755200E-4	6.932500E-4	6.439375E-4	4.931250E-5	-2.578725E-2	2.453638E-2
1.756800E-4	6.519375E-4	6.621875E-4	-1.025000E-5	-2.577975E-2	2.452012E-2
1.758400E-4	6.660625E-4	4.904375E-4	1.756250E-4	-2.577912E-2	2.451600E-2
1.760000E-4	6.019375E-4	5.441250E-4	5.781250E-5	-2.578262E-2	2.452450E-2
1.761600E-4	6.235000E-4	5.342500E-4	8.925000E-5	-2.577288E-2	2.451263E-2
1.763200E-4	6.186250E-4	6.398750E-4	-2.125000E-5	-2.576763E-2	2.452237E-2
1.764800E-4	6.396250E-4	6.526875E-4	-1.306250E-5	-2.576337E-2	2.450700E-2
1.766400E-4	6.854375E-4	6.970000E-4	-1.156250E-5	-2.577463E-2	2.451438E-2
1.768000E-4	6.513125E-4	5.433125E-4	1.080000E-4	-2.576112E-2	2.451525E-2
1.769600E-4	6.560625E-4	5.678750E-4	8.818750E-5	-2.578138E-2	2.452088E-2
1.771200E-4	7.211875E-4	5.966250E-4	1.245625E-4	-2.577638E-2	2.452200E-2
1.772800E-4	6.223125E-4	6.461250E-4	-2.381250E-5	-2.577713E-2	2.451150E-2
1.774400E-4	8.193125E-4	6.361875E-4	1.831250E-4	-2.577125E-2	2.450975E-2
1.776000E-4	5.622500E-4	6.780000E-4	-1.157500E-4	-2.577363E-2	2.451912E-2
1.777600E-4	7.100625E-4	5.940000E-4	1.160625E-4	-2.577162E-2	2.451438E-2
1.779200E-4	5.616250E-4	5.441250E-4	1.750000E-5	-2.576275E-2	2.451050E-2
1.780800E-4	6.906250E-4	5.636250E-4	1.270000E-4	-2.578262E-2	2.452025E-2
1.782400E-4	5.521875E-4	5.851875E-4	-3.300000E-5	-2.577388E-2	2.451800E-2
1.784000E-4	5.954375E-4	6.170000E-4	-2.156250E-5	-2.578212E-2	2.451287E-2
1.785600E-4	5.900625E-4	7.869375E-4	-1.968750E-4	-2.577275E-2	2.452000E-2
1.787200E-4	6.680000E-4	5.666875E-4	1.013125E-4	-2.577250E-2	2.452475E-2
1.788800E-4	5.068750E-4	5.565000E-4	-4.962500E-5	-2.576512E-2	2.451200E-2
1.790400E-4	5.136875E-4	6.060000E-4	-9.231250E-5	-2.577400E-2	2.450838E-2
1.792000E-4	6.524375E-4	5.768750E-4	7.556250E-5	-2.576088E-2	2.451463E-2
1.793600E-4	6.528125E-4	6.230625E-4	2.975000E-5	-2.576363E-2	2.452338E-2
1.795200E-4	6.177500E-4	6.553750E-4	-3.762500E-5	-2.576912E-2	2.450725E-2
1.796800E-4	5.680000E-4	6.211250E-4	-5.312500E-5	-2.577887E-2	2.452587E-2
1.798400E-4	5.771250E-4	6.635625E-4	-8.643750E-5	-2.577187E-2	2.451013E-2
1.800000E-4	7.166250E-4	5.463125E-4	1.703125E-4	-2.577363E-2	2.450550E-2
1.801600E-4	6.855000E-4	7.161250E-4	-3.062500E-5	-2.576975E-2	2.450450E-2
1.803200E-4	6.345625E-4	5.143125E-4	1.202500E-4	-2.577187E-2	2.451237E-2
1.804800E-4	5.398750E-4	6.100000E-4	-7.012500E-5	-2.576913E-2	2.450200E-2
1.806400E-4	6.979375E-4	6.375000E-4	6.043750E-5	-2.577875E-2	2.450087E-2
1.808000E-4	5.686875E-4	6.661250E-4	-9.743750E-5	-2.577338E-2	2.452163E-2
1.809600E-4	7.036875E-4	5.623125E-4	1.413750E-4	-2.578125E-2	2.451575E-2
1.811200E-4	5.779375E-4	5.795625E-4	-1.625000E-6	-2.576963E-2	2.452525E-2
1.812800E-4	6.311875E-4	5.894375E-4	4.175000E-5	-2.578525E-2	2.450775E-2
1.814400E-4	6.541250E-4	6.658750E-4	-1.175000E-5	-2.576963E-2	2.451038E-2
1.816000E-4	5.620000E-4	5.489375E-4	1.306250E-5	-2.577613E-2	2.451888E-2
1.817600E-4	6.545625E-4	5.899375E-4	6.462500E-5	-2.577475E-2	2.450813E-2
1.819200E-4	6.945625E-4	6.483750E-4	4.618750E-5	-2.575475E-2	2.451325E-2
1.820800E-4	6.430625E-4	4.958750E-4	1.471875E-4	-2.578588E-2	2.451150E-2
1.822400E-4	5.505000E-4	6.013125E-4	-5.081250E-5	-2.576850E-2	2.451663E-2
1.824000E-4	6.138750E-4	5.186875E-4	9.518750E-5	-2.577287E-2	2.451350E-2
1.825600E-4	7.742500E-4	6.283125E-4	1.459375E-4	-2.576587E-2	2.451600E-2
1.827200E-4	6.345000E-4	6.068750E-4	2.762500E-5	-2.575887E-2	2.451312E-2
1.828800E-4	6.320625E-4	7.700625E-4	-1.380000E-4	-2.577800E-2	2.451175E-2
1.830400E-4	6.385000E-4	6.763750E-4	-3.787500E-5	-2.576825E-2	2.450663E-2
1.832000E-4	5.550000E-4	7.000625E-4	-1.450625E-4	-2.576738E-2	2.450325E-2
1.833600E-4	5.843125E-4	4.522500E-4	1.320625E-4	-2.577138E-2	2.449862E-2
1.835200E-4	6.090625E-4	6.190000E-4	-9.937500E-6	-2.577537E-2	2.451325E-2
1.836800E-4	6.629375E-4	6.939375E-4	-3.100000E-5	-2.577950E-2	2.450675E-2
1.838400E-4	5.233125E-4	6.075625E-4	-8.425000E-5	-2.576712E-2	2.450613E-2
1.840000E-4	6.363125E-4	6.231875E-4	1.312500E-5	-2.577763E-2	2.452625E-2
1.841600E-4	6.020000E-4	5.704375E-4	3.156250E-5	-2.577075E-2	2.450788E-2
1.843200E-4	6.988750E-4	6.012500E-4	9.762500E-5	-2.576488E-2	2.450125E-2
1.844800E-4	6.855625E-4	6.219375E-4	6.362500E-5	-2.576975E-2	2.448938E-2
1.846400E-4	6.220000E-4	6.023125E-4	1.968750E-5	-2.575613E-2	2.450387E-2
1.848000E-4	6.608125E-4	5.973750E-4	6.343750E-5	-2.576788E-2	2.451163E-2
1.849600E-4	7.047500E-4	6.489375E-4	5.581250E-5	-2.576563E-2	2.449625E-2
1.851200E-4	6.871875E-4	5.493125E-4	1.378750E-4	-2.577550E-2	2.448788E-2
1.852800E-4	7.191875E-4	6.249375E-4	9.425000E-5	-2.576613E-2	2.450475E-2
1.854400E-4	4.665625E-4	6.105000E-4	-1.439375E-4	-2.576788E-2	2.450587E-2
1.856000E-4	6.253750E-4	6.036250E-4	2.175000E-5	-2.576925E-2	2.449588E-2
1.857600E-4	7.594375E-4	7.145000E-4	4.493750E-5	-2.576613E-2	2.450163E-2
1.859200E-4	5.522500E-4	6.798125E-4	-1.275625E-4	-2.576725E-2	2.449500E-2
1.860800E-4	7.424375E-4	5.661875E-4	1.762500E-4	-2.577200E-2	2.448900E-2
1.862400E-4	6.554375E-4	5.435625E-4	1.118750E-4	-2.576575E-2	2.450163E-2
1.864000E-4	6.619375E-4	5.698750E-4	9.206250E-5	-2.575912E-2	2.450387E-2
1.865600E-4	6.107500E-4	6.903125E-4	-7.956250E-5	-2.576388E-2	2.449913E-2
1.867200E-4	7.045000E-4	6.218750E-4	8.262500E-5	-2.577187E-2	2.450087E-2
1.868800E-4	6.607500E-4	6.272500E-4	3.350000E-5	-2.578475E-2	2.451125E-2
1.870400E-4	5.683750E-4	7.324375E-4	-1.640625E-4	-2.576963E-2	2.449738E-2
1.872000E-4	4.712500E-4	5.693125E-4	-9.806250E-5	-2.575287E-2	2.450712E-2
1.873600E-4	6.414375E-4	5.770625E-4	6.437500E-5	-2.576488E-2	2.449037E-2
1.875200E-4	5.690625E-4	6.191875E-4	-5.012500E-5	-2.575950E-2	2.450375E-2
1.876800E-4	7.146875E-4	5.859375E-4	1.287500E-4	-2.575688E-2	2.450075E-2
1.878400E-4	6.553750E-4	6.308125E-4	2.456250E-5	-2.578037E-2	2.450350E-2
1.880000E-4	5.780000E-4	6.719375E-4	-9.393750E-5	-2.575475E-2	2.448463E-2
1.881600E-4	5.850000E-4	6.363125E-4	-5.131250E-5	-2.577800E-2	2.449250E-2
1.883200E-4	7.666875E-4	6.790625E-4	8.762500E-5	-2.577362E-2	2.450025E-2
1.884800E-4	6.998125E-4	6.573125E-4	4.250000E-5	-2.577713E-2	2.449663E-2
1.886400E-4	6.366875E-4	7.030625E-4	-6.637500E-5	-2.576650E-2	2.448688E-2
1.888000E-4	6.441250E-4	6.805000E-4	-3.637500E-5	-2.576487E-2	2.449875E-2
1.889600E-4	5.916875E-4	6.477500E-4	-5.606250E-5	-2.576663E-2	2.449425E-2
1.891200E-4	6.225000E-4	5.948125E-4	2.768750E-5	-2.577638E-2	2.448888E-2
1.892800E-4	5.754375E-4	6.726875E-4	-9.725000E-5	-2.577350E-2	2.449725E-2
1.894400E-4	6.587500E-4	6.566875E-4	2.062500E-6	-2.577413E-2	2.449075E-2
1.896000E-4	6.530625E-4	6.550000E-4	-1.937500E-6	-2.576837E-2	2.450125E-2
1.897600E-4	6.012500E-4	7.801250E-4	-1.788750E-4	-2.577925E-2	2.449313E-2
1.899200E-4	6.682500E-4	6.115625E-4	5.668750E-5	-2.576525E-2	2.449125E-2
1.900800E-4	6.185000E-4	6.926875E-4	-7.418750E-5	-2.576575E-2	2.448675E-2
1.902400E-4	6.198125E-4	6.703125E-4	-5.050000E-5	-2.576750E-2	2.449437E-2
1.904000E-4	5.873125E-4	5.322500E-4	5.506250E-5	-2.576738E-2	2.447050E-2
1.905600E-4	5.741250E-4	6.334375E-4	-5.931250E-5	-2.576038E-2	2.449263E-2
1.907200E-4	6.222500E-4	5.885625E-4	3.368750E-5	-2.578013E-2	2.448975E-2
1.908800E-4	6.510000E-4	6.089375E-4	4.206250E-5	-2.577263E-2	2.449563E-2
1.910400E-4	6.533750E-4	6.123750E-4	4.100000E-5	-2.576212E-2	2.448725E-2
1.912000E-4	5.501875E-4	7.030625E-4	-1.528750E-4	-2.577187E-2	2.449413E-2
1.913600E-4	7.053750E-4	6.395000E-4	6.587500E-5	-2.576563E-2	2.449712E-2
1.915200E-4	6.726875E-4	6.038125E-4	6.887500E-5	-2.577025E-2	2.448638E-2
1.916800E-4	6.469375E-4	6.006250E-4	4.631250E-5	-2.577675E-2	2.449013E-2
1.918400E-4	7.143125E-4	5.637500E-4	1.505625E-4	-2.577525E-2	2.449150E-2
1.920000E-4	7.174375E-4	5.979375E-4	1.195000E-4	-2.577350E-2	2.448525E-2
1.921600E-4	5.221250E-4	7.047500E-4	-1.826250E-4	-2.578188E-2	2.447938E-2
1.923200E-4	7.093750E-4	6.890625E-4	2.031250E-5	-2.577313E-2	2.448725E-2
1.924800E-4	6.383125E-4	6.588750E-4	-2.056250E-5	-2.578163E-2	2.450038E-2
1.926400E-4	6.335625E-4	7.274375E-4	-9.387500E-5	-2.576875E-2	2.449338E-2
1.928000E-4	6.694375E-4	6.738125E-4	-4.375000E-6	-2.577425E-2	2.448938E-2
1.929600E-4	5.524375E-4	7.198750E-4	-1.674375E-4	-2.577225E-2	2.447813E-2
1.931200E-4	7.084375E-4	5.635000E-4	1.449375E-4	-2.575712E-2	2.448688E-2
1.932800E-4	6.245000E-4	5.857500E-4	3.875000E-5	-2.576550E-2	2.448150E-2
1.934400E-4	7.393750E-4	5.966250E-4	1.427500E-4	-2.576737E-2	2.448662E-2
1.936000E-4	6.856250E-4	5.878125E-4	9.781250E-5	-2.577563E-2	2.449450E-2
1.937600E-4	7.010625E-4	5.846250E-4	1.164375E-4	-2.577488E-2	2.449338E-2
1.939200E-4	5.619375E-4	6.455625E-4	-8.362500E-5	-2.576763E-2	2.448700E-2
1.940800E-4	6.963125E-4	7.545000E-4	-5.818750E-5	-2.575988E-2	2.448850E-2
1.942400E-4	5.793750E-4	6.824375E-4	-1.030625E-4	-2.575812E-2	2.449538E-2
1.944000E-4	7.213125E-4	5.411250E-4	1.801875E-4	-2.575475E-2	2.447875E-2
1.945600E-4	6.256250E-4	6.770625E-4	-5.143750E-5	-2.576350E-2	2.447475E-2
1.947200E-4	5.761875E-4	4.995000E-4	7.668750E-5	-2.576775E-2	2.448663E-2
1.948800E-4	6.616875E-4	5.115000E-4	1.501875E-4	-2.577125E-2	2.448700E-2
1.950400E-4	6.553125E-4	6.546250E-4	6.875000E-7	-2.575938E-2	2.448037E-2
1.952000E-4	5.312500E-4	6.789375E-4	-1.476875E-4	-2.577413E-2	2.449112E-2
1.953600E-4	5.865625E-4	6.711875E-4	-8.462500E-5	-2.576650E-2	2.448113E-2
1.955200E-4	6.900000E-4	6.709375E-4	1.906250E-5	-2.576775E-2	2.448613E-2
1.956800E-4	6.736250E-4	6.046875E-4	6.893750E-5	-2.575400E-2	2.449525E-2
1.958400E-4	6.833125E-4	7.138125E-4	-3.050000E-5	-2.575825E-2	2.447400E-2
1.960000E-4	5.631250E-4	6.469375E-4	-8.381250E-5	-2.575075E-2	2.448637E-2
1.961600E-4	5.458750E-4	6.791875E-4	-1.333125E-4	-2.576262E-2	2.446900E-2
1.963200E-4	6.076875E-4	7.005625E-4	-9.287500E-5	-2.576763E-2	2.448800E-2
1.964800E-4	6.006875E-4	6.991250E-4	-9.843750E-5	-2.576775E-2	2.448088E-2
1.966400E-4	7.116250E-4	6.835625E-4	2.806250E-5	-2.577650E-2	2.447913E-2
1.968000E-4	6.068750E-4	6.863750E-4	-7.950000E-5	-2.576200E-2	2.447775E-2
1.969600E-4	6.142500E-4	7.025000E-4	-8.825000E-5	-2.577200E-2	2.448538E-2
1.971200E-4	6.511875E-4	6.260625E-4	2.512500E-5	-2.576713E-2	2.448238E-2
1.972800E-4	6.034375E-4	6.595625E-4	-5.612500E-5	-2.577238E-2	2.448275E-2
1.974400E-4	7.131875E-4	6.070000E-4	1.061875E-4	-2.575450E-2	2.448363E-2
1.976000E-4	5.937500E-4	6.648125E-4	-7.106250E-5	-2.577263E-2	2.447812E-2
1.977600E-4	6.345000E-4	6.160000E-4	1.850000E-5	-2.577125E-2	2.448800E-2
1.979200E-4	6.295625E-4	7.110000E-4	-8.143750E-5	-2.577950E-2	2.449175E-2
1.980800E-4	7.741875E-4	6.571250E-4	1.170625E-4	-2.577038E-2	2.449175E-2
1.982400E-4	6.289375E-4	5.912500E-4	3.768750E-5	-2.576663E-2	2.447900E-2
1.984000E-4	5.983750E-4	6.485625E-4	-5.018750E-5	-2.576050E-2	2.447625E-2
1.985600E-4	6.960000E-4	6.501875E-4	4.581250E-5	-2.576913E-2	2.447613E-2
1.987200E-4	6.433125E-4	7.168750E-4	-7.356250E-5	-2.575900E-2	2.448488E-2
1.988800E-4	6.114375E-4	6.674375E-4	-5.600000E-5	-2.576362E-2	2.447338E-2
1.990400E-4	5.602500E-4	6.821875E-4	-1.219375E-4	-2.575238E-2	2.447600E-2
1.992000E-4	6.011250E-4	6.541875E-4	-5.306250E-5	-2.576263E-2	2.446938E-2
1.993600E-4	7.003125E-4	6.251250E-4	7.518750E-5	-2.576288E-2	2.447675E-2
1.995200E-4	6.590625E-4	5.802500E-4	7.881250E-5	-2.576200E-2	2.448450E-2
1.996800E-4	6.238750E-4	6.741875E-4	-5.031250E-5	-2.576675E-2	2.448775E-2
1.998400E-4	6.115000E-4	6.148750E-4	-3.375000E-6	-2.574863E-2	2.446962E-2
2.000000E-4	6.438125E-4	6.307500E-4	1.306250E-5	-2.576912E-2	2.447850E-2
2.001600E-4	6.708125E-4	7.022500E-4	-3.143750E-5	-2.576025E-2	2.448137E-2
2.003200E-4	6.370625E-4	5.798125E-4	5.725000E-5	-2.576438E-2	2.448338E-2
2.004800E-4	6.502500E-4	5.245625E-4	1.256875E-4	-2.576125E-2	2.447762E-2
2.006400E-4	7.111875E-4	6.413750E-4	6.981250E-5	-2.576675E-2	2.448625E-2
2.008000E-4	6.268750E-4	6.108750E-4	1.600000E-5	-2.576325E-2	2.447488E-2
2.009600E-4	7.728125E-4	6.111875E-4	1.616250E-4	-2.575900E-2	2.447488E-2
2.011200E-4	8.095625E-4	5.973125E-4	2.122500E-4	-2.575537E-2	2.448600E-2
2.012800E-4	6.020000E-4	4.926250E-4	1.093750E-4	-2.576125E-2	2.447150E-2
2.014400E-4	7.359375E-4	6.620625E-4	7.387500E-5	-2.577175E-2	2.446375E-2
2.016000E-4	5.910000E-4	6.095000E-4	-1.850000E-5	-2.576100E-2	2.447862E-2
2.017600E-4	7.837500E-4	6.137500E-4	1.700000E-4	-2.575863E-2	2.445837E-2
2.019200E-4	7.163750E-4	6.530625E-4	6.331250E-5	-2.576725E-2	2.447875E-2
2.020800E-4	6.813750E-4	5.835625E-4	9.781250E-5	-2.576763E-2	2.448563E-2
2.022400E-4	7.755625E-4	7.038125E-4	7.175000E-5	-2.577763E-2	2.448550E-2
2.024000E-4	4.705000E-4	7.370000E-4	-2.665000E-4	-2.575588E-2	2.447225E-2
2.025600E-4	6.238750E-4	5.256250E-4	9.825000E-5	-2.575450E-2	2.448638E-2
2.027200E-4	7.054375E-4	5.552500E-4	1.501875E-4	-2.575237E-2	2.449625E-2
2.028800E-4	5.960625E-4	7.427500E-4	-1.466875E-4	-2.576513E-2	2.447387E-2
2.030400E-4	7.830000E-4	5.989375E-4	1.840625E-4	-2.576075E-2	2.446700E-2
2.032000E-4	6.908125E-4	6.616250E-4	2.918750E-5	-2.576288E-2	2.447975E-2
2.033600E-4	5.831875E-4	6.636250E-4	-8.043750E-5	-2.576863E-2	2.447963E-2
2.035200E-4	7.128750E-4	5.763125E-4	1.365625E-4	-2.576400E-2	2.448338E-2
2.036800E-4	6.116250E-4	5.891250E-4	2.250000E-5	-2.576913E-2	2.448213E-2
2.038400E-4	6.303750E-4	6.358125E-4	-5.437500E-6	-2.576800E-2	2.447637E-2
2.040000E-4	5.751875E-4	5.788750E-4	-3.687500E-6	-2.576238E-2	2.447900E-2
2.041600E-4	6.636250E-4	6.742500E-4	-1.062500E-5	-2.575563E-2	2.448387E-2
2.043200E-4	7.040625E-4	6.147500E-4	8.931250E-5	-2.574362E-2	2.446813E-2
2.044800E-4	6.408750E-4	6.345625E-4	6.312500E-6	-2.574813E-2	2.448300E-2
2.046400E-4	6.236875E-4	6.250625E-4	-1.375000E-6	-2.577525E-2	2.447450E-2
2.048000E-4	7.204375E-4	7.658750E-4	-4.543750E-5	-2.576863E-2	2.447125E-2
2.049600E-4	6.982500E-4	6.711875E-4	2.706250E-5	-2.576200E-2	2.447275E-2
2.051200E-4	6.883125E-4	6.385625E-4	4.975000E-5	-2.575463E-2	2.447575E-2
2.052800E-4	6.365625E-4	6.888750E-4	-5.231250E-5	-2.576062E-2	2.446963E-2
2.054400E-4	5.969375E-4	6.763125E-4	-7.937500E-5	-2.575988E-2	2.448063E-2
2.056000E-4	7.151875E-4	6.418125E-4	7.337500E-5	-2.574588E-2	2.447138E-2
2.057600E-4	8.235000E-4	5.671250E-4	2.563750E-4	-2.576025E-2	2.447038E-2
2.059200E-4	5.705000E-4	6.403125E-4	-6.981250E-5	-2.575725E-2	2.447250E-2
2.060800E-4	7.531875E-4	5.895000E-4	1.636875E-4	-2.576112E-2	2.446650E-2
2.062400E-4	6.288750E-4	6.940625E-4	-6.518750E-5	-2.575537E-2	2.447375E-2
2.064000E-4	6.618125E-4	6.361250E-4	2.568750E-5	-2.576075E-2	2.447350E-2
2.065600E-4	6.113750E-4	6.851250E-4	-7.375000E-5	-2.574675E-2	2.446700E-2
2.067200E-4	7.245625E-4	6.577500E-4	6.681250E-5	-2.576900E-2	2.446563E-2
2.068800E-4	6.555000E-4	5.840000E-4	7.150000E-5	-2.574213E-2	2.447450E-2
2.070400E-4	6.453750E-4	5.827500E-4	6.262500E-5	-2.576038E-2	2.446763E-2
2.072000E-4	6.567500E-4	6.814375E-4	-2.468750E-5	-2.574987E-2	2.446838E-2
2.073600E-4	5.771875E-4	5.735000E-4	3.687500E-6	-2.575688E-2	2.446038E-2
2.075200E-4	7.300625E-4	6.518750E-4	7.818750E-5	-2.574200E-2	2.446188E-2
2.076800E-4	5.836250E-4	7.177500E-4	-1.341250E-4	-2.574762E-2	2.445662E-2
2.078400E-4	7.323125E-4	6.771250E-4	5.518750E-5	-2.575238E-2	2.446412E-2
2.080000E-4	6.928750E-4	5.801250E-4	1.127500E-4	-2.575900E-2	2.446813E-2
2.081600E-4	6.575000E-4	5.836250E-4	7.387500E-5	-2.575025E-2	2.447300E-2
2.083200E-4	5.542500E-4	6.937500E-4	-1.395000E-4	-2.575425E-2	2.445175E-2
2.084800E-4	6.453125E-4	5.798125E-4	6.550000E-5	-2.575487E-2	2.446463E-2
2.086400E-4	6.928750E-4	6.646250E-4	2.825000E-5	-2.575900E-2	2.446475E-2
2.088000E-4	7.304375E-4	6.268750E-4	1.035625E-4	-2.576088E-2	2.446625E-2
2.089600E-4	6.018750E-4	7.541875E-4	-1.523125E-4	-2.575787E-2	2.447300E-2
2.091200E-4	6.125625E-4	6.175000E-4	-4.937500E-6	-2.575875E-2	2.446888E-2
2.092800E-4	6.168125E-4	6.616875E-4	-4.487500E-5	-2.576487E-2	2.446688E-2
2.094400E-4	6.624375E-4	6.591875E-4	3.250000E-6	-2.575812E-2	2.446525E-2
2.096000E-4	6.833125E-4	7.211875E-4	-3.787500E-5	-2.573900E-2	2.447900E-2
2.097600E-4	7.507500E-4	6.638125E-4	8.693750E-5	-2.575238E-2	2.446138E-2
2.099200E-4	6.397500E-4	7.508750E-4	-1.111250E-4	-2.576100E-2	2.446938E-2
2.100800E-4	6.495000E-4	6.766250E-4	-2.712500E-5	-2.575662E-2	2.445000E-2
2.102400E-4	7.151250E-4	6.198125E-4	9.531250E-5	-2.575400E-2	2.445488E-2
2.104000E-4	5.546875E-4	7.781875E-4	-2.235000E-4	-2.575750E-2	2.446725E-2
2.105600E-4	6.148125E-4	6.726250E-4	-5.781250E-5	-2.575313E-2	2.446100E-2
2.107200E-4	6.943750E-4	6.935000E-4	8.750000E-7	-2.575787E-2	2.446375E-2
2.108800E-4	5.171250E-4	7.255000E-4	-2.083750E-4	-2.575800E-2	2.446300E-2
2.110400E-4	6.884375E-4	7.491875E-4	-6.075000E-5	-2.573637E-2	2.446312E-2
2.112000E-4	6.845000E-4	6.106250E-4	7.387500E-5	-2.575075E-2	2.447000E-2
2.113600E-4	6.658750E-4	7.581875E-4	-9.231250E-5	-2.575062E-2	2.445488E-2
2.115200E-4	6.696250E-4	6.966875E-4	-2.706250E-5	-2.575662E-2	2.445500E-2
2.116800E-4	6.633750E-4	5.578750E-4	1.055000E-4	-2.576062E-2	2.446275E-2
2.118400E-4	6.896250E-4	6.427500E-4	4.687500E-5	-2.575825E-2	2.446575E-2
2.120000E-4	6.521875E-4	5.403125E-4	1.118750E-4	-2.576125E-2	2.445825E-2
2.121600E-4	6.258750E-4	6.116250E-4	1.425000E-5	-2.574388E-2	2.446387E-2
2.123200E-4	6.588125E-4	7.098125E-4	-5.100000E-5	-2.574150E-2	2.446188E-2
2.124800E-4	7.593125E-4	6.018125E-4	1.575000E-4	-2.576400E-2	2.445750E-2
2.126400E-4	5.983750E-4	5.792500E-4	1.912500E-5	-2.574863E-2	2.445975E-2
2.128000E-4	6.849375E-4	6.833750E-4	1.562500E-6	-2.576325E-2	2.445588E-2
2.129600E-4	6.276875E-4	6.295000E-4	-1.812500E-6	-2.574663E-2	2.446225E-2
2.131200E-4	6.336875E-4	7.002500E-4	-6.656250E-5	-2.576113E-2	2.444988E-2
2.132800E-4	6.777500E-4	6.616875E-4	1.606250E-5	-2.576100E-2	2.446238E-2
2.134400E-4	7.590000E-4	5.844375E-4	1.745625E-4	-2.576413E-2	2.446275E-2
2.136000E-4	5.318750E-4	6.177500E-4	-8.587500E-5	-2.575425E-2	2.445888E-2
2.137600E-4	6.707500E-4	5.702500E-4	1.005000E-4	-2.576937E-2	2.446125E-2
2.139200E-4	6.512500E-4	6.315625E-4	1.968750E-5	-2.575113E-2	2.446213E-2
2.140800E-4	6.481875E-4	6.155000E-4	3.268750E-5	-2.573912E-2	2.445175E-2
2.142400E-4	7.130625E-4	6.144375E-4	9.862500E-5	-2.574350E-2	2.445838E-2
2.144000E-4	6.320000E-4	7.298750E-4	-9.787500E-5	-2.573375E-2	2.445000E-2
2.145600E-4	6.858125E-4	5.773125E-4	1.085000E-4	-2.576450E-2	2.446050E-2
2.147200E-4	5.381250E-4	6.333750E-4	-9.525000E-5	-2.575012E-2	2.445162E-2
2.148800E-4	7.680625E-4	6.634375E-4	1.046250E-4	-2.574975E-2	2.446675E-2
2.150400E-4	6.579375E-4	5.620625E-4	9.587500E-5	-2.574525E-2	2.446175E-2
2.152000E-4	6.120000E-4	6.486250E-4	-3.662500E-5	-2.574187E-2	2.445312E-2
2.153600E-4	7.463750E-4	6.788125E-4	6.756250E-5	-2.575225E-2	2.444612E-2
2.155200E-4	5.118750E-4	6.436875E-4	-1.318125E-4	-2.574988E-2	2.445350E-2
2.156800E-4	5.975000E-4	7.440000E-4	-1.465000E-4	-2.575087E-2	2.445125E-2
2.158400E-4	6.795000E-4	6.342500E-4	4.525000E-5	-2.575025E-2	2.445100E-2
2.160000E-4	6.125625E-4	5.455625E-4	6.700000E-5	-2.574413E-2	2.444825E-2
2.161600E-4	7.679375E-4	6.424375E-4	1.255000E-4	-2.574413E-2	2.445138E-2
2.163200E-4	6.947500E-4	5.719375E-4	1.228125E-4	-2.575113E-2	2.444512E-2
2.164800E-4	5.208125E-4	6.903750E-4	-1.695625E-4	-2.575812E-2	2.446550E-2
2.166400E-4	7.665625E-4	6.401875E-4	1.263750E-4	-2.574700E-2	2.445663E-2
2.168000E-4	7.093125E-4	6.393125E-4	7.000000E-5	-2.574638E-2	2.445000E-2
2.169600E-4	6.583750E-4	6.761250E-4	-1.775000E-5	-2.574087E-2	2.445125E-2
2.171200E-4	7.470625E-4	8.372500E-4	-9.018750E-5	-2.576850E-2	2.444700E-2
2.172800E-4	6.909375E-4	6.754375E-4	1.550000E-5	-2.575062E-2	2.445075E-2
2.174400E-4	6.045625E-4	6.924375E-4	-8.787500E-5	-2.575662E-2	2.446175E-2
2.176000E-4	6.269375E-4	6.531250E-4	-2.618750E-5	-2.575163E-2	2.445038E-2
2.177600E-4	6.915625E-4	6.311875E-4	6.037500E-5	-2.576750E-2	2.445625E-2
2.179200E-4	5.683125E-4	6.755625E-4	-1.072500E-4	-2.575500E-2	2.444988E-2
2.180800E-4	6.844375E-4	6.379375E-4	4.650000E-5	-2.573538E-2	2.445113E-2
2.182400E-4	6.049375E-4	5.727500E-4	3.218750E-5	-2.575475E-2	2.445025E-2
2.184000E-4	6.204375E-4	5.623750E-4	5.806250E-5	-2.575875E-2	2.445075E-2
2.185600E-4	6.271875E-4	7.427500E-4	-1.155625E-4	-2.575812E-2	2.445350E-2
2.187200E-4	5.970625E-4	6.638125E-4	-6.675000E-5	-2.576263E-2	2.444325E-2
2.188800E-4	6.800000E-4	6.931875E-4	-1.318750E-5	-2.575825E-2	2.445437E-2
2.190400E-4	6.068750E-4	6.516875E-4	-4.481250E-5	-2.575625E-2	2.449112E-2
2.192000E-4	7.114375E-4	6.808125E-4	3.062500E-5	-2.572025E-2	2.443950E-2
2.193600E-4	9.054375E-4	2.476188E-3	-1.570750E-3	-2.579675E-2	2.451500E-2
2.195200E-4	3.998125E-3	3.416375E-3	5.817500E-4	-2.573213E-2	2.444612E-2
2.196800E-4	2.369312E-3	1.696937E-3	6.723750E-4	-2.568013E-2	2.449363E-2
2.198400E-4	1.344187E-3	1.071250E-3	2.729375E-4	-2.569150E-2	2.450188E-2
2.200000E-4	9.361875E-4	7.584375E-4	1.777500E-4	-2.568837E-2	2.452875E-2
2.201600E-4	6.864375E-4	6.448750E-4	4.156250E-5	-2.566225E-2	2.454450E-2
2.203200E-4	7.297500E-4	5.550625E-4	1.746875E-4	-2.566063E-2	2.454512E-2
2.204800E-4	4.658750E-4	4.502500E-4	1.562500E-5	-2.567350E-2	2.454125E-2
2.206400E-4	5.508750E-4	5.741875E-4	-2.331250E-5	-2.565537E-2	2.456550E-2
2.208000E-4	5.357500E-4	6.103750E-4	-7.462500E-5	-2.562075E-2	2.458100E-2
2.209600E-4	4.806250E-4	5.363750E-4	-5.575000E-5	-2.562725E-2	2.457037E-2
2.211200E-4	5.143750E-4	5.823125E-4	-6.793750E-5	-2.560675E-2	2.457175E-2
2.212800E-4	5.442500E-4	5.379375E-4	6.312500E-6	-2.562963E-2	2.459088E-2
2.214400E-4	5.735000E-4	5.294375E-4	4.406250E-5	-2.561550E-2	2.459088E-2
2.216000E-4	4.318125E-4	4.640625E-4	-3.225000E-5	-2.560437E-2	2.459388E-2
2.217600E-4	5.338750E-4	5.405000E-4	-6.625000E-6	-2.561400E-2	2.459950E-2
2.219200E-4	6.032500E-4	4.936875E-4	1.095625E-4	-2.558850E-2	2.460750E-2
2.220800E-4	6.031250E-4	4.571875E-4	1.459375E-4	-2.558200E-2	2.461550E-2
2.222400E-4	5.384375E-4	4.851250E-4	5.331250E-5	-2.557938E-2	2.462000E-2
2.224000E-4	4.106875E-4	5.422500E-4	-1.315625E-4	-2.556750E-2	2.463375E-2
2.225600E-4	5.123750E-4	4.866875E-4	2.568750E-5	-2.555625E-2	2.463800E-2
2.227200E-4	4.251250E-4	5.001250E-4	-7.500000E-5	-2.556113E-2	2.464638E-2
2.228800E-4	5.155000E-4	4.888750E-4	2.662500E-5	-2.555875E-2	2.464800E-2
2.230400E-4	4.966250E-4	4.587500E-4	3.787500E-5	-2.554788E-2	2.465762E-2
2.232000E-4	4.515000E-4	5.266250E-4	-7.512500E-5	-2.554062E-2	2.466537E-2
2.233600E-4	5.396250E-4	6.100000E-4	-7.037500E-5	-2.552600E-2	2.467900E-2
2.235200E-4	6.178125E-4	4.232500E-4	1.945625E-4	-2.550700E-2	2.468163E-2
2.236800E-4	5.333125E-4	5.343750E-4	-1.062500E-6	-2.551062E-2	2.469225E-2
2.238400E-4	4.078750E-4	4.335625E-4	-2.568750E-5	-2.550113E-2	2.468313E-2
2.240000E-4	4.413125E-4	5.543125E-4	-1.130000E-4	-2.549088E-2	2.470388E-2
2.241600E-4	5.083750E-4	4.494375E-4	5.893750E-5	-2.549825E-2	2.469588E-2
2.243200E-4	3.693750E-4	4.010000E-4	-3.162500E-5	-2.548100E-2	2.470250E-2
2.244800E-4	5.350625E-4	4.649375E-4	7.012500E-5	-2.546087E-2	2.471200E-2
2.246400E-4	5.445625E-4	4.474375E-4	9.712500E-5	-2.548137E-2	2.471325E-2
2.248000E-4	4.623125E-4	4.275625E-4	3.475000E-5	-2.547088E-2	2.471200E-2
2.249600E-4	5.116250E-4	5.318125E-4	-2.018750E-5	-2.546500E-2	2.473563E-2
2.251200E-4	5.455625E-4	4.666875E-4	7.887500E-5	-2.545575E-2	2.473475E-2
2.252800E-4	4.795625E-4	4.980000E-4	-1.843750E-5	-2.545113E-2	2.471662E-2
2.254400E-4	5.312500E-4	4.267500E-4	1.045000E-4	-2.544838E-2	2.473400E-2
2.256000E-4	3.963750E-4	4.200625E-4	-2.368750E-5	-2.543212E-2	2.474675E-2
2.257600E-4	4.768750E-4	5.076250E-4	-3.075000E-5	-2.543762E-2	2.475212E-2
2.259200E-4	3.006875E-4	5.134375E-4	-2.127500E-4	-2.544000E-2	2.475313E-2
2.260800E-4	4.921250E-4	4.839375E-4	8.187500E-6	-2.541800E-2	2.475337E-2
2.262400E-4	4.321250E-4	5.202500E-4	-8.812500E-5	-2.544125E-2	2.476488E-2
2.264000E-4	4.551875E-4	4.267500E-4	2.843750E-5	-2.540500E-2	2.477200E-2
2.265600E-4	4.577500E-4	4.335625E-4	2.418750E-5	-2.539550E-2	2.477563E-2
2.267200E-4	4.488750E-4	4.017500E-4	4.712500E-5	-2.539938E-2	2.478687E-2
2.268800E-4	5.191250E-4	2.364375E-4	2.826875E-4	-2.540312E-2	2.478637E-2
2.270400E-4	4.913125E-4	3.970000E-4	9.431250E-5	-2.537937E-2	2.478350E-2
2.272000E-4	4.576250E-4	4.696250E-4	-1.200000E-5	-2.538525E-2	2.479712E-2
2.273600E-4	5.175000E-4	4.791875E-4	3.831250E-5	-2.538325E-2	2.480013E-2
2.275200E-4	4.049375E-4	5.005000E-4	-9.556250E-5	-2.536987E-2	2.480800E-2
2.276800E-4	5.632500E-4	4.580000E-4	1.052500E-4	-2.537413E-2	2.481413E-2
2.278400E-4	4.431875E-4	4.381250E-4	5.062500E-6	-2.535975E-2	2.482600E-2
2.280000E-4	4.632500E-4	4.153750E-4	4.787500E-5	-2.535750E-2	2.481812E-2
2.281600E-4	4.572500E-4	4.392500E-4	1.800000E-5	-2.533450E-2	2.481775E-2
2.283200E-4	4.297500E-4	4.378750E-4	-8.125000E-6	-2.533250E-2	2.483512E-2
2.284800E-4	4.250625E-4	4.623750E-4	-3.731250E-5	-2.534538E-2	2.483738E-2
2.286400E-4	3.865625E-4	3.970000E-4	-1.043750E-5	-2.533825E-2	2.483950E-2
2.288000E-4	4.795000E-4	3.356250E-4	1.438750E-4	-2.532138E-2	2.485612E-2
2.289600E-4	4.339375E-4	3.578750E-4	7.606250E-5	-2.532762E-2	2.485338E-2
2.291200E-4	4.721875E-4	4.829375E-4	-1.075000E-5	-2.530350E-2	2.485125E-2
2.292800E-4	4.831875E-4	5.493125E-4	-6.612500E-5	-2.531613E-2	2.486675E-2
2.294400E-4	4.309375E-4	3.535000E-4	7.743750E-5	-2.531837E-2	2.485925E-2
2.296000E-4	4.470625E-4	4.644375E-4	-1.737500E-5	-2.531288E-2	2.486650E-2
2.297600E-4	4.026875E-4	4.890625E-4	-8.637500E-5	-2.529738E-2	2.487450E-2
2.299200E-4	4.261250E-4	3.563125E-4	6.981250E-5	-2.530225E-2	2.487538E-2
2.300800E-4	4.033750E-4	4.850000E-4	-8.162500E-5	-2.527450E-2	2.488338E-2
2.302400E-4	4.298125E-4	4.265625E-4	3.250000E-6	-2.529063E-2	2.488487E-2
2.304000E-4	5.090625E-4	2.925625E-4	2.165000E-4	-2.529100E-2	2.488688E-2
2.305600E-4	4.319375E-4	3.695625E-4	6.237500E-5	-2.527863E-2	2.489800E-2
2.307200E-4	3.712500E-4	4.186875E-4	-4.743750E-5	-2.528912E-2	2.490650E-2
2.308800E-4	3.756875E-4	3.305000E-4	4.518750E-5	-2.527337E-2	2.489213E-2
2.310400E-4	4.337500E-4	4.086875E-4	2.506250E-5	-2.525638E-2	2.491750E-2
2.312000E-4	4.023125E-4	4.051875E-4	-2.875000E-6	-2.525288E-2	2.490737E-2
2.313600E-4	3.323750E-4	4.755000E-4	-1.431250E-4	-2.524987E-2	2.491988E-2
2.315200E-4	5.393750E-4	4.214375E-4	1.179375E-4	-2.524400E-2	2.492950E-2
2.316800E-4	4.178750E-4	3.436875E-4	7.418750E-5	-2.524937E-2	2.492300E-2
2.318400E-4	3.117500E-4	2.598750E-4	5.187500E-5	-2.524000E-2	2.492338E-2
2.320000E-4	4.020625E-4	3.643750E-4	3.768750E-5	-2.522338E-2	2.493375E-2
2.321600E-4	3.673125E-4	3.889375E-4	-2.162500E-5	-2.522475E-2	2.494275E-2
2.323200E-4	3.288125E-4	3.778125E-4	-4.900000E-5	-2.521675E-2	2.494688E-2
2.324800E-4	5.251875E-4	3.676875E-4	1.575000E-4	-2.521188E-2	2.495925E-2
2.326400E-4	2.923750E-4	3.154375E-4	-2.306250E-5	-2.522288E-2	2.495975E-2
2.328000E-4	3.916875E-4	3.417500E-4	4.993750E-5	-2.521600E-2	2.497350E-2
2.329600E-4	2.808750E-4	2.806250E-4	2.500000E-7	-2.520687E-2	2.496275E-2
2.331200E-4	3.945000E-4	3.542500E-4	4.025000E-5	-2.519925E-2	2.497675E-2
2.332800E-4	2.126250E-4	3.443125E-4	-1.316875E-4	-2.519600E-2	2.497237E-2
2.334400E-4	4.069375E-4	2.238750E-4	1.830625E-4	-2.520200E-2	2.498312E-2
2.336000E-4	4.425625E-4	3.710000E-4	7.156250E-5	-2.519713E-2	2.498300E-2
2.337600E-4	3.188125E-4	2.838750E-4	3.493750E-5	-2.518512E-2	2.499275E-2
2.339200E-4	3.560625E-4	3.308125E-4	2.525000E-5	-2.517225E-2	2.498500E-2
2.340800E-4	3.783125E-4	2.135000E-4	1.648125E-4	-2.516750E-2	2.499113E-2
2.342400E-4	1.643125E-4	2.061875E-4	-4.187500E-5	-2.517662E-2	2.500975E-2
2.344000E-4	2.885625E-4	1.889375E-4	9.962500E-5	-2.516125E-2	2.500700E-2
2.345600E-4	3.506250E-4	3.450625E-4	5.562500E-6	-2.514975E-2	2.501100E-2
2.347200E-4	3.674375E-4	3.771250E-4	-9.687500E-6	-2.517338E-2	2.501813E-2
2.348800E-4	3.060000E-4	2.670625E-4	3.893750E-5	-2.514400E-2	2.501713E-2
2.350400E-4	2.998750E-4	3.465000E-4	-4.662500E-5	-2.515675E-2	2.501537E-2
2.352000E-4	3.240625E-4	4.283750E-4	-1.043125E-4	-2.514062E-2	2.502312E-2
2.353600E-4	2.555000E-4	2.446875E-4	1.081250E-5	-2.512487E-2	2.503563E-2
2.355200E-4	3.561875E-4	2.114375E-4	1.447500E-4	-2.512675E-2	2.503300E-2
2.356800E-4	3.364375E-4	2.666250E-4	6.981250E-5	-2.512638E-2	2.502562E-2
2.358400E-4	3.123750E-4	2.002500E-4	1.121250E-4	-2.512388E-2	2.503600E-2
2.360000E-4	1.394375E-4	1.621250E-4	-2.268750E-5	-2.511250E-2	2.504275E-2
2.361600E-4	2.222500E-4	1.645625E-4	5.768750E-5	-2.511100E-2	2.503250E-2
2.363200E-4	2.241250E-4	2.870625E-4	-6.293750E-5	-2.511200E-2	2.504425E-2
2.364800E-4	2.800000E-4	2.922500E-4	-1.225000E-5	-2.511738E-2	2.505000E-2
2.366400E-4	2.846250E-4	4.055000E-4	-1.208750E-4	-2.510262E-2	2.504650E-2
2.368000E-4	3.330625E-4	2.317500E-4	1.013125E-4	-2.509713E-2	2.507163E-2
2.369600E-4	1.345000E-4	1.838750E-4	-4.937500E-5	-2.510800E-2	2.507863E-2
2.371200E-4	1.796875E-4	2.949375E-4	-1.152500E-4	-2.508688E-2	2.506200E-2
2.372800E-4	1.895000E-4	2.200625E-4	-3.056250E-5	-2.509538E-2	2.508075E-2
2.374400E-4	1.833125E-4	1.951250E-4	-1.181250E-5	-2.509212E-2	2.508087E-2
2.376000E-4	3.169375E-4	2.091250E-4	1.078125E-4	-2.507662E-2	2.507563E-2
2.377600E-4	1.329375E-4	1.968125E-4	-6.387500E-5	-2.507787E-2	2.507988E-2
2.379200E-4	1.163125E-4	1.757500E-4	-5.943750E-5	-2.506750E-2	2.507537E-2
2.380800E-4	1.785625E-4	1.536250E-4	2.493750E-5	-2.506175E-2	2.507150E-2
2.382400E-4	2.385000E-4	2.968125E-4	-5.831250E-5	-2.506300E-2	2.508437E-2
2.384000E-4	2.150000E-4	1.097500E-4	1.052500E-4	-2.506275E-2	2.510063E-2
2.385600E-4	2.131875E-4	1.738125E-4	3.937500E-5	-2.504700E-2	2.509950E-2
2.387200E-4	9.956250E-5	1.395625E-4	-4.000000E-5	-2.506087E-2	2.510700E-2
2.388800E-4	1.470625E-4	7.868750E-5	6.837500E-5	-2.504937E-2	2.509700E-2
2.390400E-4	2.754375E-4	1.381250E-4	1.373125E-4	-2.504825E-2	2.510912E-2
2.392000E-4	1.462500E-4	9.775000E-5	4.850000E-5	-2.502263E-2	2.511275E-2
2.393600E-4	5.881250E-5	1.660000E-4	-1.071875E-4	-2.503500E-2	2.511163E-2
2.395200E-4	1.538750E-4	1.190000E-4	3.487500E-5	-2.503225E-2	2.513000E-2
2.396800E-4	9.525000E-5	1.395625E-4	-4.431250E-5	-2.502862E-2	2.511788E-2
2.398400E-4	5.643750E-5	4.075000E-5	1.568750E-5	-2.503287E-2	2.513588E-2
2.400000E-4	7.825000E-5	8.918750E-5	-1.093750E-5	-2.502450E-2	2.513775E-2
2.401600E-4	3.681250E-5	8.793750E-5	-5.112500E-5	-2.502063E-2	2.513575E-2
2.403200E-4	8.750000E-7	1.225000E-4	-1.216250E-4	-2.501275E-2	2.513562E-2
2.404800E-4	-2.875000E-6	2.406250E-5	-2.693750E-5	-2.500825E-2	2.514063E-2
2.406400E-4	1.600625E-4	5.675000E-5	1.033125E-4	-2.499900E-2	2.514450E-2
2.408000E-4	-6.081250E-5	1.363750E-4	-1.971875E-4	-2.499375E-2	2.515475E-2
2.409600E-4	-5.750000E-6	1.631250E-5	-2.206250E-5	-2.499275E-2	2.514363E-2
2.411200E-4	6.337500E-5	-6.225000E-5	1.256250E-4	-2.499462E-2	2.515538E-2
2.412800E-4	1.175000E-5	-1.562500E-5	2.737500E-5	-2.499675E-2	2.516512E-2
2.414400E-4	6.400000E-5	2.793750E-5	3.606250E-5	-2.499125E-2	2.517038E-2
2.416000E-4	6.450000E-5	1.106875E-4	-4.618750E-5	-2.499813E-2	2.516437E-2
2.417600E-4	1.356250E-5	-6.968750E-5	8.325000E-5	-2.497250E-2	2.517025E-2
2.419200E-4	-2.481250E-5	5.781250E-5	-8.262500E-5	-2.498775E-2	2.517063E-2
2.420800E-4	-1.016250E-4	-7.437500E-5	-2.725000E-5	-2.497025E-2	2.516325E-2
2.422400E-4	-7.381250E-5	3.087500E-5	-1.046875E-4	-2.496225E-2	2.517675E-2
2.424000E-4	3.068750E-5	-1.156250E-5	4.225000E-5	-2.496987E-2	2.517863E-2
2.425600E-4	-8.918750E-5	-1.470000E-4	5.781250E-5	-2.495275E-2	2.518500E-2
2.427200E-4	7.500000E-7	-7.875000E-6	8.625000E-6	-2.496863E-2	2.519038E-2
2.428800E-4	-1.255000E-4	2.687500E-5	-1.523750E-4	-2.495538E-2	2.518963E-2
2.430400E-4	-8.300000E-5	-4.612500E-5	-3.687500E-5	-2.494650E-2	2.519438E-2
2.432000E-4	-5.162500E-5	-7.912500E-5	2.750000E-5	-2.494363E-2	2.519850E-2
2.433600E-4	-1.183125E-4	-2.362500E-5	-9.468750E-5	-2.494213E-2	2.519700E-2
2.435200E-4	-1.590625E-4	-7.600000E-5	-8.306250E-5	-2.495450E-2	2.519813E-2
2.436800E-4	-1.298125E-4	-5.806250E-5	-7.175000E-5	-2.493700E-2	2.521062E-2
2.438400E-4	-1.410000E-4	-4.375000E-5	-9.725000E-5	-2.492962E-2	2.520350E-2
2.440000E-4	-5.768750E-5	-7.300000E-5	1.531250E-5	-2.493863E-2	2.521488E-2
2.441600E-4	-1.464375E-4	-1.360000E-4	-1.043750E-5	-2.492387E-2	2.521537E-2
2.443200E-4	-7.868750E-5	-1.306250E-5	-6.562500E-5	-2.493387E-2	2.520213E-2
2.444800E-4	-4.275000E-5	-1.330625E-4	9.031250E-5	-2.491800E-2	2.521900E-2
2.446400E-4	-1.343125E-4	-1.075000E-4	-2.681250E-5	-2.492925E-2	2.521612E-2
2.448000E-4	-2.418125E-4	-8.887500E-5	-1.529375E-4	-2.491250E-2	2.522150E-2
2.449600E-4	-1.096875E-4	-2.042500E-4	9.456250E-5	-2.491175E-2	2.522700E-2
2.451200E-4	-1.181875E-4	-1.109375E-4	-7.250000E-6	-2.490837E-2	2.522912E-2
2.452800E-4	-2.606250E-4	-5.881250E-5	-2.018125E-4	-2.490812E-2	2.523300E-2
2.454400E-4	-2.338750E-4	-2.051875E-4	-2.868750E-5	-2.491275E-2	2.524725E-2
2.456000E-4	-1.661875E-4	-1.667500E-4	5.625000E-7	-2.489850E-2	2.523213E-2
2.457600E-4	-2.548125E-4	-1.818750E-4	-7.293750E-5	-2.490775E-2	2.524200E-2
2.459200E-4	-3.268125E-4	-2.414375E-4	-8.537500E-5	-2.489750E-2	2.524700E-2
2.460800E-4	-1.713750E-4	-2.795000E-4	1.081250E-4	-2.489087E-2	2.524425E-2
2.462400E-4	-3.283125E-4	-2.021875E-4	-1.261250E-4	-2.488975E-2	2.524587E-2
2.464000E-4	-2.573750E-4	-2.216250E-4	-3.575000E-5	-2.488288E-2	2.524613E-2
2.465600E-4	-3.012500E-4	-2.218750E-4	-7.937500E-5	-2.488812E-2	2.525037E-2
2.467200E-4	-2.813750E-4	-3.154375E-4	3.406250E-5	-2.487237E-2	2.526113E-2
2.468800E-4	-2.638125E-4	-2.830000E-4	1.918750E-5	-2.487475E-2	2.526162E-2
2.470400E-4	-3.503750E-4	-2.781250E-4	-7.225000E-5	-2.487650E-2	2.526663E-2
2.472000E-4	-2.748125E-4	-2.930000E-4	1.818750E-5	-2.486713E-2	2.527263E-2
2.473600E-4	-3.012500E-4	-3.483125E-4	4.706250E-5	-2.486262E-2	2.526175E-2
2.475200E-4	-3.238750E-4	-3.298750E-4	6.000000E-6	-2.487125E-2	2.527775E-2
2.476800E-4	-4.205625E-4	-3.520625E-4	-6.850000E-5	-2.484713E-2	2.527200E-2
2.478400E-4	-3.205000E-4	-2.502500E-4	-7.025000E-5	-2.486262E-2	2.526625E-2
2.480000E-4	-3.309375E-4	-4.540625E-4	1.231250E-4	-2.486275E-2	2.527775E-2
2.481600E-4	-4.340625E-4	-3.330000E-4	-1.010625E-4	-2.485275E-2	2.527325E-2
2.483200E-4	-4.612500E-4	-4.388750E-4	-2.237500E-5	-2.487012E-2	2.528325E-2
2.484800E-4	-4.063750E-4	-3.297500E-4	-7.662500E-5	-2.484738E-2	2.529063E-2
2.486400E-4	-3.535625E-4	-4.219375E-4	6.837500E-5	-2.484600E-2	2.528612E-2
2.488000E-4	-3.821250E-4	-4.049375E-4	2.281250E-5	-2.484400E-2	2.528238E-2
2.489600E-4	-4.459375E-4	-4.312500E-4	-1.468750E-5	-2.483725E-2	2.529200E-2
2.491200E-4	-3.447500E-4	-4.408125E-4	9.606250E-5	-2.482338E-2	2.528725E-2
2.492800E-4	-5.395000E-4	-4.965000E-4	-4.300000E-5	-2.482800E-2	2.529213E-2
2.494400E-4	-5.453750E-4	-4.364375E-4	-1.089375E-4	-2.483100E-2	2.529062E-2
2.496000E-4	-5.351250E-4	-5.440000E-4	8.875000E-6	-2.483787E-2	2.529400E-2
2.497600E-4	-4.480000E-4	-3.833750E-4	-6.462500E-5	-2.483812E-2	2.530825E-2
2.499200E-4	-6.036875E-4	-4.200000E-4	-1.836875E-4	-2.483287E-2	2.529663E-2
2.500800E-4	-5.621250E-4	-4.116875E-4	-1.504375E-4	-2.483888E-2	2.530500E-2
2.502400E-4	-6.828750E-4	-4.751875E-4	-2.076875E-4	-2.482563E-2	2.529437E-2
2.504000E-4	-5.826250E-4	-5.103125E-4	-7.231250E-5	-2.481913E-2	2.530237E-2
2.505600E-4	-5.413125E-4	-4.381250E-4	-1.031875E-4	-2.482137E-2	2.529162E-2
2.507200E-4	-5.880625E-4	-4.670625E-4	-1.210000E-4	-2.481387E-2	2.532537E-2
2.508800E-4	-5.878125E-4	-4.431875E-4	-1.446250E-4	-2.480688E-2	2.530800E-2
2.510400E-4	-6.247500E-4	-4.920625E-4	-1.326875E-4	-2.481462E-2	2.531313E-2
2.512000E-4	-5.517500E-4	-6.025625E-4	5.081250E-5	-2.482275E-2	2.531538E-2
2.513600E-4	-6.528750E-4	-5.259375E-4	-1.269375E-4	-2.482312E-2	2.530925E-2
2.515200E-4	-6.150625E-4	-4.722500E-4	-1.428125E-4	-2.480975E-2	2.532875E-2
2.516800E-4	-7.695625E-4	-5.100625E-4	-2.595000E-4	-2.479475E-2	2.531600E-2
2.518400E-4	-5.172500E-4	-5.891875E-4	7.193750E-5	-2.478713E-2	2.531000E-2
2.520000E-4	-6.656250E-4	-7.098750E-4	4.425000E-5	-2.481138E-2	2.531075E-2
2.521600E-4	-6.458750E-4	-5.859375E-4	-5.993750E-5	-2.478738E-2	2.531988E-2
2.523200E-4	-7.193750E-4	-5.810000E-4	-1.383750E-4	-2.478088E-2	2.532012E-2
2.524800E-4	-7.245625E-4	-6.133750E-4	-1.111875E-4	-2.478863E-2	2.532400E-2
2.526400E-4	-7.349375E-4	-5.606250E-4	-1.743125E-4	-2.478600E-2	2.533350E-2
2.528000E-4	-6.601250E-4	-6.706875E-4	1.056250E-5	-2.478850E-2	2.534625E-2
2.529600E-4	-6.279375E-4	-6.508125E-4	2.287500E-5	-2.478100E-2	2.531838E-2
2.531200E-4	-7.231250E-4	-7.021875E-4	-2.093750E-5	-2.478650E-2	2.533913E-2
2.532800E-4	-8.565625E-4	-5.774375E-4	-2.791250E-4	-2.477100E-2	2.534225E-2
2.534400E-4	-9.161250E-4	-6.358125E-4	-2.803125E-4	-2.478287E-2	2.533613E-2
2.536000E-4	-7.073750E-4	-6.450625E-4	-6.231250E-5	-2.479675E-2	2.533750E-2
2.537600E-4	-7.443750E-4	-6.660000E-4	-7.837500E-5	-2.478638E-2	2.534775E-2
2.539200E-4	-8.776875E-4	-6.400000E-4	-2.376875E-4	-2.478238E-2	2.534763E-2
2.540800E-4	-8.570000E-4	-6.677500E-4	-1.892500E-4	-2.477812E-2	2.533888E-2
2.542400E-4	-8.686875E-4	-7.520625E-4	-1.166250E-4	-2.477375E-2	2.534263E-2
2.544000E-4	-8.870000E-4	-6.551250E-4	-2.318750E-4	-2.477563E-2	2.534275E-2
2.545600E-4	-8.248750E-4	-7.854375E-4	-3.943750E-5	-2.475525E-2	2.534762E-2
2.547200E-4	-7.536875E-4	-7.495625E-4	-4.125000E-6	-2.476775E-2	2.534025E-2
2.548800E-4	-8.830000E-4	-6.265625E-4	-2.564375E-4	-2.476100E-2	2.534100E-2
2.550400E-4	-9.245000E-4	-8.348125E-4	-8.968750E-5	-2.476625E-2	2.534750E-2
2.552000E-4	-8.598750E-4	-7.482500E-4	-1.116250E-4	-2.476513E-2	2.536588E-2
2.553600E-4	-7.896875E-4	-8.811250E-4	9.143750E-5	-2.475375E-2	2.535688E-2
2.555200E-4	-9.986875E-4	-8.429375E-4	-1.557500E-4	-2.476912E-2	2.536437E-2
2.556800E-4	-8.959375E-4	-9.203750E-4	2.443750E-5	-2.475900E-2	2.536975E-2
2.558400E-4	-8.725625E-4	-7.481250E-4	-1.244375E-4	-2.474613E-2	2.535400E-2
2.560000E-4	-8.643750E-4	-7.584375E-4	-1.059375E-4	-2.474075E-2	2.535613E-2
2.561600E-4	-8.285000E-4	-7.563750E-4	-7.212500E-5	-2.474100E-2	2.536637E-2
2.563200E-4	-1.030250E-3	-7.711250E-4	-2.591250E-4	-2.473600E-2	2.535750E-2
2.564800E-4	-9.000000E-4	-8.260000E-4	-7.400000E-5	-2.475250E-2	2.536987E-2
2.566400E-4	-9.988125E-4	-8.595000E-4	-1.393125E-4	-2.475013E-2	2.535625E-2
2.568000E-4	-9.155625E-4	-8.224375E-4	-9.312500E-5	-2.476263E-2	2.537150E-2
2.569600E-4	-1.068438E-3	-9.048750E-4	-1.635625E-4	-2.474375E-2	2.537225E-2
2.571200E-4	-9.929375E-4	-8.481250E-4	-1.448125E-4	-2.473625E-2	2.537475E-2
2.572800E-4	-9.664375E-4	-9.015000E-4	-6.493750E-5	-2.474050E-2	2.536300E-2
2.574400E-4	-1.064437E-3	-7.740000E-4	-2.904375E-4	-2.473538E-2	2.537287E-2
2.576000E-4	-1.078313E-3	-9.445625E-4	-1.337500E-4	-2.473425E-2	2.537700E-2
2.577600E-4	-1.182000E-3	-9.066875E-4	-2.753125E-4	-2.472950E-2	2.537950E-2
2.579200E-4	-1.003313E-3	-1.010688E-3	7.375000E-6	-2.473550E-2	2.537587E-2
2.580800E-4	-1.150187E-3	-9.413125E-4	-2.088750E-4	-2.472325E-2	2.538275E-2
2.582400E-4	-1.069125E-3	-1.077562E-3	8.437500E-6	-2.473150E-2	2.537725E-2
2.584000E-4	-9.949375E-4	-8.273125E-4	-1.676250E-4	-2.472412E-2	2.539175E-2
2.585600E-4	-1.187125E-3	-9.673125E-4	-2.198125E-4	-2.473400E-2	2.539087E-2
2.587200E-4	-1.064500E-3	-9.795000E-4	-8.500000E-5	-2.472412E-2	2.537463E-2
2.588800E-4	-1.095063E-3	-1.031938E-3	-6.312500E-5	-2.471125E-2	2.538050E-2
2.590400E-4	-1.185688E-3	-1.071438E-3	-1.142500E-4	-2.472762E-2	2.536725E-2
2.592000E-4	-1.207812E-3	-9.459375E-4	-2.618750E-4	-2.471213E-2	2.538125E-2
2.593600E-4	-1.123812E-3	-9.848750E-4	-1.389375E-4	-2.471400E-2	2.539088E-2
2.595200E-4	-1.097750E-3	-8.813750E-4	-2.163750E-4	-2.472575E-2	2.538500E-2
2.596800E-4	-1.175937E-3	-1.020500E-3	-1.554375E-4	-2.471637E-2	2.539325E-2
2.598400E-4	-1.158938E-3	-1.014937E-3	-1.440000E-4	-2.471962E-2	2.538038E-2
2.600000E-4	-1.280375E-3	-1.113750E-3	-1.666250E-4	-2.471613E-2	2.539062E-2
2.601600E-4	-1.162875E-3	-9.805625E-4	-1.823125E-4	-2.470338E-2	2.538713E-2
2.603200E-4	-1.171938E-3	-1.064188E-3	-1.077500E-4	-2.469925E-2	2.539537E-2
2.604800E-4	-1.211813E-3	-9.903125E-4	-2.215000E-4	-2.472538E-2	2.539113E-2
2.606400E-4	-1.276187E-3	-1.025250E-3	-2.509375E-4	-2.471563E-2	2.539900E-2
2.608000E-4	-1.287500E-3	-1.050813E-3	-2.366875E-4	-2.470350E-2	2.539662E-2
2.609600E-4	-1.154250E-3	-1.075938E-3	-7.831250E-5	-2.471225E-2	2.539250E-2
2.611200E-4	-1.222063E-3	-1.091375E-3	-1.306875E-4	-2.471337E-2	2.539975E-2
2.612800E-4	-1.164437E-3	-1.145375E-3	-1.906250E-5	-2.469337E-2	2.539350E-2
2.614400E-4	-1.266937E-3	-1.021187E-3	-2.457500E-4	-2.470000E-2	2.539000E-2
2.616000E-4	-1.316813E-3	-1.127875E-3	-1.889375E-4	-2.470075E-2	2.539787E-2
2.617600E-4	-1.382188E-3	-1.086313E-3	-2.958750E-4	-2.468363E-2	2.539950E-2
2.619200E-4	-1.257375E-3	-1.081937E-3	-1.754375E-4	-2.469788E-2	2.539325E-2
2.620800E-4	-1.360312E-3	-1.228250E-3	-1.320625E-4	-2.471862E-2	2.540837E-2
2.622400E-4	-1.337250E-3	-1.139688E-3	-1.975625E-4	-2.470675E-2	2.540413E-2
2.624000E-4	-1.389000E-3	-1.143625E-3	-2.453750E-4	-2.469525E-2	2.541125E-2
2.625600E-4	-1.350063E-3	-1.256313E-3	-9.375000E-5	-2.468550E-2	2.540138E-2
2.627200E-4	-1.370750E-3	-1.208687E-3	-1.620625E-4	-2.469313E-2	2.539675E-2
2.628800E-4	-1.374875E-3	-1.089125E-3	-2.857500E-4	-2.467112E-2	2.539800E-2
2.630400E-4	-1.342188E-3	-1.213813E-3	-1.283750E-4	-2.467950E-2	2.539325E-2
2.632000E-4	-1.401563E-3	-1.146437E-3	-2.551250E-4	-2.467363E-2	2.540775E-2
2.633600E-4	-1.341813E-3	-1.168437E-3	-1.733750E-4	-2.467525E-2	2.540825E-2
2.635200E-4	-1.445438E-3	-1.185875E-3	-2.595625E-4	-2.468675E-2	2.542725E-2
2.636800E-4	-1.297313E-3	-1.264000E-3	-3.331250E-5	-2.469387E-2	2.540813E-2
2.638400E-4	-1.357000E-3	-1.234500E-3	-1.225000E-4	-2.468088E-2	2.540175E-2
2.640000E-4	-1.395688E-3	-1.248437E-3	-1.472500E-4	-2.468562E-2	2.540800E-2
2.641600E-4	-1.538375E-3	-1.249250E-3	-2.891250E-4	-2.467538E-2	2.540850E-2
2.643200E-4	-1.353437E-3	-1.269875E-3	-8.356250E-5	-2.467288E-2	2.539213E-2
2.644800E-4	-1.430000E-3	-1.294625E-3	-1.353750E-4	-2.466563E-2	2.540700E-2
2.646400E-4	-1.575750E-3	-1.047313E-3	-5.284375E-4	-2.467487E-2	2.541038E-2
2.648000E-4	-1.519875E-3	-1.278062E-3	-2.418125E-4	-2.466050E-2	2.540613E-2
2.649600E-4	-1.520625E-3	-1.330000E-3	-1.906250E-4	-2.467975E-2	2.540325E-2
2.651200E-4	-1.449875E-3	-1.284125E-3	-1.657500E-4	-2.468125E-2	2.541338E-2
2.652800E-4	-1.561688E-3	-1.257250E-3	-3.044375E-4	-2.467888E-2	2.540987E-2
2.654400E-4	-1.503125E-3	-1.266062E-3	-2.370625E-4	-2.468050E-2	2.542163E-2
2.656000E-4	-1.561750E-3	-1.258500E-3	-3.032500E-4	-2.466275E-2	2.541500E-2
2.657600E-4	-1.569938E-3	-1.321812E-3	-2.481250E-4	-2.466225E-2	2.541387E-2
2.659200E-4	-1.575625E-3	-1.328187E-3	-2.474375E-4	-2.469463E-2	2.540863E-2
2.660800E-4	-1.514063E-3	-1.300938E-3	-2.131250E-4	-2.467200E-2	2.542362E-2
2.662400E-4	-1.702625E-3	-1.311125E-3	-3.915000E-4	-2.466512E-2	2.542462E-2
2.664000E-4	-1.676688E-3	-1.386750E-3	-2.899375E-4	-2.466850E-2	2.542575E-2
2.665600E-4	-1.537188E-3	-1.302750E-3	-2.344375E-4	-2.465538E-2	2.542675E-2
2.667200E-4	-1.634937E-3	-1.411063E-3	-2.238750E-4	-2.465987E-2	2.541437E-2
2.668800E-4	-1.610500E-3	-1.375750E-3	-2.347500E-4	-2.466500E-2	2.542562E-2
2.670400E-4	-1.601500E-3	-1.405000E-3	-1.965000E-4	-2.466575E-2	2.542275E-2
2.672000E-4	-1.788313E-3	-1.407438E-3	-3.808750E-4	-2.466438E-2	2.543150E-2
2.673600E-4	-1.700875E-3	-1.440625E-3	-2.602500E-4	-2.466125E-2	2.542175E-2
2.675200E-4	-1.681188E-3	-1.449000E-3	-2.321875E-4	-2.466400E-2	2.541662E-2
2.676800E-4	-1.514938E-3	-1.437313E-3	-7.762500E-5	-2.465763E-2	2.542412E-2
2.678400E-4	-1.712313E-3	-1.457000E-3	-2.553125E-4	-2.465012E-2	2.543200E-2
2.680000E-4	-1.748750E-3	-1.413625E-3	-3.351250E-4	-2.466300E-2	2.544288E-2
2.681600E-4	-1.820875E-3	-1.404375E-3	-4.165000E-4	-2.465700E-2	2.542675E-2
2.683200E-4	-1.773812E-3	-1.427937E-3	-3.458750E-4	-2.465850E-2	2.543188E-2
2.684800E-4	-1.718438E-3	-1.492188E-3	-2.262500E-4	-2.466750E-2	2.543025E-2
2.686400E-4	-1.710875E-3	-1.386813E-3	-3.240625E-4	-2.464213E-2	2.542112E-2
2.688000E-4	-1.711500E-3	-1.437500E-3	-2.740000E-4	-2.464975E-2	2.543362E-2
2.689600E-4	-1.778500E-3	-1.537812E-3	-2.406875E-4	-2.463637E-2	2.541650E-2
2.691200E-4	-1.837937E-3	-1.594938E-3	-2.430000E-4	-2.466437E-2	2.543300E-2
2.692800E-4	-1.646500E-3	-1.582375E-3	-6.412500E-5	-2.464625E-2	2.543950E-2
2.694400E-4	-1.831625E-3	-1.566437E-3	-2.651875E-4	-2.465763E-2	2.543850E-2
2.696000E-4	-1.829688E-3	-1.476000E-3	-3.536875E-4	-2.466000E-2	2.543950E-2
2.697600E-4	-1.866875E-3	-1.506000E-3	-3.608750E-4	-2.464588E-2	2.544088E-2
2.699200E-4	-1.886750E-3	-1.512312E-3	-3.744375E-4	-2.465175E-2	2.543063E-2
2.700800E-4	-1.808750E-3	-1.432938E-3	-3.758125E-4	-2.464288E-2	2.543150E-2
2.702400E-4	-1.933750E-3	-1.517313E-3	-4.164375E-4	-2.463775E-2	2.543875E-2
2.704000E-4	-1.866750E-3	-1.503438E-3	-3.633125E-4	-2.464800E-2	2.544588E-2
2.705600E-4	-1.923625E-3	-1.452250E-3	-4.713750E-4	-2.464800E-2	2.545063E-2
2.707200E-4	-1.897250E-3	-1.533375E-3	-3.638750E-4	-2.465388E-2	2.542850E-2
2.708800E-4	-1.896250E-3	-1.669938E-3	-2.263125E-4	-2.464038E-2	2.544513E-2
2.710400E-4	-1.867563E-3	-1.628750E-3	-2.388125E-4	-2.463563E-2	2.544288E-2
2.712000E-4	-1.995625E-3	-1.552250E-3	-4.433750E-4	-2.462750E-2	2.543687E-2
2.713600E-4	-1.936937E-3	-1.647312E-3	-2.896250E-4	-2.463838E-2	2.543325E-2
2.715200E-4	-2.016250E-3	-1.698688E-3	-3.175625E-4	-2.463400E-2	2.544350E-2
2.716800E-4	-1.901062E-3	-1.621188E-3	-2.798750E-4	-2.463525E-2	2.544438E-2
2.718400E-4	-1.913625E-3	-1.689875E-3	-2.237500E-4	-2.463425E-2	2.544837E-2
2.720000E-4	-1.998125E-3	-1.621500E-3	-3.766250E-4	-2.464288E-2	2.545213E-2
2.721600E-4	-1.966500E-3	-1.618250E-3	-3.482500E-4	-2.464188E-2	2.544013E-2
2.723200E-4	-2.016750E-3	-1.635688E-3	-3.810625E-4	-2.464900E-2	2.543175E-2
2.724800E-4	-2.027750E-3	-1.657625E-3	-3.701250E-4	-2.463588E-2	2.545025E-2
2.726400E-4	-1.985500E-3	-1.641313E-3	-3.441875E-4	-2.462038E-2	2.543288E-2
2.728000E-4	-2.038563E-3	-1.652812E-3	-3.857500E-4	-2.463113E-2	2.544713E-2
2.729600E-4	-2.108375E-3	-1.741500E-3	-3.668750E-4	-2.463975E-2	2.544163E-2
2.731200E-4	-2.054125E-3	-1.643375E-3	-4.107500E-4	-2.462200E-2	2.544450E-2
2.732800E-4	-2.166375E-3	-1.713312E-3	-4.530625E-4	-2.463438E-2	2.544550E-2
2.734400E-4	-2.115438E-3	-1.722063E-3	-3.933750E-4	-2.463750E-2	2.544875E-2
2.736000E-4	-2.272875E-3	-1.756625E-3	-5.162500E-4	-2.464050E-2	2.545000E-2
2.737600E-4	-2.156500E-3	-1.763937E-3	-3.925625E-4	-2.463162E-2	2.544800E-2
2.739200E-4	-2.141563E-3	-1.586625E-3	-5.549375E-4	-2.462500E-2	2.544787E-2
2.740800E-4	-2.109063E-3	-1.810063E-3	-2.990000E-4	-2.462162E-2	2.544575E-2
2.742400E-4	-2.144500E-3	-1.835875E-3	-3.086250E-4	-2.461363E-2	2.546088E-2
2.744000E-4	-2.205500E-3	-1.800500E-3	-4.050000E-4	-2.462513E-2	2.546287E-2
2.745600E-4	-2.192875E-3	-1.754375E-3	-4.385000E-4	-2.462200E-2	2.544700E-2
2.747200E-4	-2.362938E-3	-1.782187E-3	-5.807500E-4	-2.462425E-2	2.546088E-2
2.748800E-4	-2.150250E-3	-1.759875E-3	-3.903750E-4	-2.463075E-2	2.547188E-2
2.750400E-4	-2.215000E-3	-1.968000E-3	-2.470000E-4	-2.461888E-2	2.545700E-2
2.752000E-4	-2.305938E-3	-1.829063E-3	-4.768750E-4	-2.460300E-2	2.545437E-2
2.753600E-4	-2.394188E-3	-1.796563E-3	-5.976250E-4	-2.461800E-2	2.545013E-2
2.755200E-4	-2.367688E-3	-1.823187E-3	-5.445000E-4	-2.461075E-2	2.545263E-2
2.756800E-4	-2.378562E-3	-1.915938E-3	-4.626250E-4	-2.460875E-2	2.546013E-2
2.758400E-4	-2.297000E-3	-1.903437E-3	-3.935625E-4	-2.460987E-2	2.545613E-2
2.760000E-4	-2.264438E-3	-1.892063E-3	-3.723750E-4	-2.461475E-2	2.546438E-2
2.761600E-4	-2.329625E-3	-1.857250E-3	-4.723750E-4	-2.460738E-2	2.546200E-2
2.763200E-4	-2.455438E-3	-1.874500E-3	-5.809375E-4	-2.461288E-2	2.546888E-2
2.764800E-4	-2.391312E-3	-1.919813E-3	-4.715000E-4	-2.461350E-2	2.547700E-2
2.766400E-4	-2.394625E-3	-1.867625E-3	-5.270000E-4	-2.459612E-2	2.545313E-2
2.768000E-4	-2.336250E-3	-1.858313E-3	-4.779375E-4	-2.460438E-2	2.546037E-2
2.769600E-4	-2.484750E-3	-2.034313E-3	-4.504375E-4	-2.459937E-2	2.546638E-2
2.771200E-4	-2.403125E-3	-1.936500E-3	-4.666250E-4	-2.459013E-2	2.546475E-2
2.772800E-4	-2.509438E-3	-1.941125E-3	-5.683125E-4	-2.459450E-2	2.546175E-2
2.774400E-4	-2.528250E-3	-1.983187E-3	-5.450625E-4	-2.459638E-2	2.545675E-2
2.776000E-4	-2.515750E-3	-1.950438E-3	-5.653125E-4	-2.460775E-2	2.546600E-2
2.777600E-4	-2.503438E-3	-2.069688E-3	-4.337500E-4	-2.460925E-2	2.547413E-2
2.779200E-4	-2.514438E-3	-2.001063E-3	-5.133750E-4	-2.459887E-2	2.546425E-2
2.780800E-4	-2.517750E-3	-2.096625E-3	-4.211250E-4	-2.460175E-2	2.546425E-2
2.782400E-4	-2.492438E-3	-2.011875E-3	-4.805625E-4	-2.460050E-2	2.546588E-2
2.784000E-4	-2.571437E-3	-2.020687E-3	-5.507500E-4	-2.460375E-2	2.546988E-2
2.785600E-4	-2.587187E-3	-2.133250E-3	-4.539375E-4	-2.459500E-2	2.547512E-2
2.787200E-4	-2.645625E-3	-2.096188E-3	-5.494375E-4	-2.459950E-2	2.546537E-2
2.788800E-4	-2.658188E-3	-2.071813E-3	-5.863750E-4	-2.458288E-2	2.547163E-2
2.790400E-4	-2.627125E-3	-2.032312E-3	-5.948125E-4	-2.459437E-2	2.547588E-2
2.792000E-4	-2.662875E-3	-2.024375E-3	-6.385000E-4	-2.460738E-2	2.547337E-2
2.793600E-4	-2.682750E-3	-2.161313E-3	-5.214375E-4	-2.459325E-2	2.547788E-2
2.795200E-4	-2.740437E-3	-2.161375E-3	-5.790625E-4	-2.459038E-2	2.547925E-2
2.796800E-4	-2.812313E-3	-2.167250E-3	-6.450625E-4	-2.458875E-2	2.547525E-2
2.798400E-4	-2.692625E-3	-2.099000E-3	-5.936250E-4	-2.458650E-2	2.546575E-2
2.800000E-4	-2.687812E-3	-2.131063E-3	-5.567500E-4	-2.458512E-2	2.547625E-2
2.801600E-4	-2.786500E-3	-2.148875E-3	-6.376250E-4	-2.457250E-2	2.547613E-2
2.803200E-4	-2.820313E-3	-2.278563E-3	-5.417500E-4	-2.458212E-2	2.547800E-2
2.804800E-4	-2.856313E-3	-2.211875E-3	-6.444375E-4	-2.458638E-2	2.549163E-2
2.806400E-4	-2.878063E-3	-2.135375E-3	-7.426875E-4	-2.457625E-2	2.547550E-2
2.808000E-4	-2.877063E-3	-2.051250E-3	-8.258125E-4	-2.458087E-2	2.547987E-2
2.809600E-4	-2.827688E-3	-2.215812E-3	-6.118750E-4	-2.458275E-2	2.547137E-2
2.811200E-4	-2.925375E-3	-2.243937E-3	-6.814375E-4	-2.457250E-2	2.547275E-2
2.812800E-4	-2.880813E-3	-2.219063E-3	-6.617500E-4	-2.457450E-2	2.548287E-2
2.814400E-4	-2.847062E-3	-2.260937E-3	-5.861250E-4	-2.457025E-2	2.547113E-2
2.816000E-4	-2.933250E-3	-2.293125E-3	-6.401250E-4	-2.457925E-2	2.547763E-2
2.817600E-4	-3.007938E-3	-2.210813E-3	-7.971250E-4	-2.457550E-2	2.548838E-2
2.819200E-4	-3.059813E-3	-2.348937E-3	-7.108750E-4	-2.458087E-2	2.548950E-2
2.820800E-4	-3.019313E-3	-2.388187E-3	-6.311250E-4	-2.456975E-2	2.548225E-2
2.822400E-4	-2.956313E-3	-2.158375E-3	-7.979375E-4	-2.456725E-2	2.548300E-2
2.824000E-4	-3.055687E-3	-2.263375E-3	-7.923125E-4	-2.457300E-2	2.547837E-2
2.825600E-4	-3.034562E-3	-2.287688E-3	-7.468750E-4	-2.457837E-2	2.547475E-2
2.827200E-4	-3.140688E-3	-2.415125E-3	-7.255625E-4	-2.456513E-2	2.548100E-2
2.828800E-4	-3.147438E-3	-2.343500E-3	-8.039375E-4	-2.456363E-2	2.549325E-2
2.830400E-4	-3.092063E-3	-2.387750E-3	-7.043125E-4	-2.457775E-2	2.548688E-2
2.832000E-4	-3.251438E-3	-2.387063E-3	-8.643750E-4	-2.457012E-2	2.549125E-2
2.833600E-4	-3.301375E-3	-2.394375E-3	-9.070000E-4	-2.456375E-2	2.549625E-2
2.835200E-4	-3.153875E-3	-2.433750E-3	-7.201250E-4	-2.455725E-2	2.548488E-2
2.836800E-4	-3.152875E-3	-2.445313E-3	-7.075625E-4	-2.456000E-2	2.548737E-2
2.838400E-4	-3.309125E-3	-2.453688E-3	-8.554375E-4	-2.455375E-2	2.547725E-2
2.840000E-4	-3.191750E-3	-2.514625E-3	-6.771250E-4	-2.455888E-2	2.549337E-2
2.841600E-4	-3.208000E-3	-2.498937E-3	-7.090625E-4	-2.457200E-2	2.548150E-2
2.843200E-4	-3.313437E-3	-2.488625E-3	-8.248125E-4	-2.455125E-2	2.548825E-2
2.844800E-4	-3.292250E-3	-2.465625E-3	-8.266250E-4	-2.456288E-2	2.550763E-2
2.846400E-4	-3.319125E-3	-2.553125E-3	-7.660000E-4	-2.456575E-2	2.548200E-2
2.848000E-4	-3.305250E-3	-2.502188E-3	-8.030625E-4	-2.455463E-2	2.548013E-2
2.849600E-4	-3.394750E-3	-2.546500E-3	-8.482500E-4	-2.455375E-2	2.548875E-2
2.851200E-4	-3.399875E-3	-2.501250E-3	-8.986250E-4	-2.455362E-2	2.548313E-2
2.852800E-4	-3.400500E-3	-2.640875E-3	-7.596250E-4	-2.454900E-2	2.549987E-2
2.854400E-4	-3.512375E-3	-2.596625E-3	-9.157500E-4	-2.455188E-2	2.548975E-2
2.856000E-4	-3.559062E-3	-2.573938E-3	-9.851250E-4	-2.454738E-2	2.549562E-2
2.857600E-4	-3.569062E-3	-2.606438E-3	-9.626250E-4	-2.454600E-2	2.550437E-2
2.859200E-4	-3.523500E-3	-2.676125E-3	-8.473750E-4	-2.454738E-2	2.549450E-2
2.860800E-4	-3.611188E-3	-2.750250E-3	-8.609375E-4	-2.454250E-2	2.549250E-2
2.862400E-4	-3.604813E-3	-2.651062E-3	-9.537500E-4	-2.454563E-2	2.549650E-2
2.864000E-4	-3.611875E-3	-2.731188E-3	-8.806875E-4	-2.454712E-2	2.550087E-2
2.865600E-4	-3.673000E-3	-2.706687E-3	-9.663125E-4	-2.454913E-2	2.549975E-2
2.867200E-4	-3.629438E-3	-2.752250E-3	-8.771875E-4	-2.453762E-2	2.548450E-2
2.868800E-4	-3.774875E-3	-2.717438E-3	-1.057438E-3	-2.455525E-2	2.549913E-2
2.870400E-4	-3.766188E-3	-2.731750E-3	-1.034438E-3	-2.453550E-2	2.550563E-2
2.872000E-4	-3.769313E-3	-2.714500E-3	-1.054813E-3	-2.454113E-2	2.550038E-2
2.873600E-4	-3.680437E-3	-2.779063E-3	-9.013750E-4	-2.453600E-2	2.550550E-2
2.875200E-4	-3.801063E-3	-2.944625E-3	-8.564375E-4	-2.453638E-2	2.551150E-2
2.876800E-4	-3.825750E-3	-2.905875E-3	-9.198750E-4	-2.455062E-2	2.549925E-2
2.878400E-4	-3.865938E-3	-2.753750E-3	-1.112187E-3	-2.453650E-2	2.550950E-2
2.880000E-4	-3.843563E-3	-2.869812E-3	-9.737500E-4	-2.454900E-2	2.551137E-2
2.881600E-4	-3.856938E-3	-2.896000E-3	-9.609375E-4	-2.454313E-2	2.551762E-2
2.883200E-4	-3.935063E-3	-2.918188E-3	-1.016875E-3	-2.454150E-2	2.551625E-2
2.884800E-4	-3.911125E-3	-2.987625E-3	-9.235000E-4	-2.453850E-2	2.550637E-2
2.886400E-4	-4.037750E-3	-2.896375E-3	-1.141375E-3	-2.453712E-2	2.551113E-2
2.888000E-4	-4.110438E-3	-3.003250E-3	-1.107188E-3	-2.453463E-2	2.551350E-2
2.889600E-4	-3.997688E-3	-3.002312E-3	-9.953750E-4	-2.452275E-2	2.550850E-2
2.891200E-4	-4.104063E-3	-3.057625E-3	-1.046438E-3	-2.452675E-2	2.550650E-2
2.892800E-4	-4.131312E-3	-2.963500E-3	-1.167812E-3	-2.453588E-2	2.551200E-2
2.894400E-4	-4.141438E-3	-3.071813E-3	-1.069625E-3	-2.453363E-2	2.550613E-2
2.896000E-4	-4.225000E-3	-3.059188E-3	-1.165812E-3	-2.452713E-2	2.549637E-2
2.897600E-4	-4.127750E-3	-3.050187E-3	-1.077563E-3	-2.453437E-2	2.551863E-2
2.899200E-4	-4.172063E-3	-3.160562E-3	-1.011500E-3	-2.451825E-2	2.550613E-2
2.900800E-4	-4.319750E-3	-3.194937E-3	-1.124812E-3	-2.452688E-2	2.551125E-2
2.902400E-4	-4.332188E-3	-3.193063E-3	-1.139125E-3	-2.453763E-2	2.552250E-2
2.904000E-4	-4.381000E-3	-3.278937E-3	-1.102062E-3	-2.453388E-2	2.552525E-2
2.905600E-4	-4.374625E-3	-3.092188E-3	-1.282437E-3	-2.452013E-2	2.551375E-2
2.907200E-4	-4.411000E-3	-3.177563E-3	-1.233437E-3	-2.451737E-2	2.551725E-2
2.908800E-4	-4.507000E-3	-3.274062E-3	-1.232938E-3	-2.452450E-2	2.549938E-2
2.910400E-4	-4.345813E-3	-3.305125E-3	-1.040688E-3	-2.450663E-2	2.549875E-2
2.912000E-4	-4.560375E-3	-3.240625E-3	-1.319750E-3	-2.451350E-2	2.550163E-2
2.913600E-4	-4.606437E-3	-3.362938E-3	-1.243500E-3	-2.452225E-2	2.551187E-2
2.915200E-4	-4.653938E-3	-3.413625E-3	-1.240313E-3	-2.451400E-2	2.550938E-2
2.916800E-4	-4.551625E-3	-3.443563E-3	-1.108063E-3	-2.452750E-2	2.550725E-2
2.918400E-4	-4.510813E-3	-3.403750E-3	-1.107063E-3	-2.451275E-2	2.551313E-2
2.920000E-4	-4.623063E-3	-3.469562E-3	-1.153500E-3	-2.451363E-2	2.550400E-2
2.921600E-4	-4.695125E-3	-3.561687E-3	-1.133437E-3	-2.451688E-2	2.551325E-2
2.923200E-4	-4.728938E-3	-3.481500E-3	-1.247438E-3	-2.452000E-2	2.550913E-2
2.924800E-4	-4.614812E-3	-3.537125E-3	-1.077687E-3	-2.450112E-2	2.550450E-2
2.926400E-4	-4.894875E-3	-3.499938E-3	-1.394937E-3	-2.452800E-2	2.551750E-2
2.928000E-4	-4.842812E-3	-3.424188E-3	-1.418625E-3	-2.450887E-2	2.550863E-2
2.929600E-4	-4.847000E-3	-3.594875E-3	-1.252125E-3	-2.452050E-2	2.551687E-2
2.931200E-4	-4.837938E-3	-3.548500E-3	-1.289438E-3	-2.451188E-2	2.551213E-2
2.932800E-4	-4.848000E-3	-3.719000E-3	-1.129000E-3	-2.451575E-2	2.551788E-2
2.934400E-4	-4.927313E-3	-3.612125E-3	-1.315188E-3	-2.451450E-2	2.551788E-2
2.936000E-4	-4.922687E-3	-3.777687E-3	-1.145000E-3	-2.450350E-2	2.551413E-2
2.937600E-4	-5.041375E-3	-3.640562E-3	-1.400813E-3	-2.450000E-2	2.551300E-2
2.939200E-4	-5.078813E-3	-3.846688E-3	-1.232125E-3	-2.449938E-2	2.551687E-2
2.940800E-4	-5.093875E-3	-3.799062E-3	-1.294813E-3	-2.451537E-2	2.552037E-2
2.942400E-4	-5.081000E-3	-3.916375E-3	-1.164625E-3	-2.451400E-2	2.552250E-2
2.944000E-4	-5.212625E-3	-3.813750E-3	-1.398875E-3	-2.451050E-2	2.553100E-2
2.945600E-4	-5.172187E-3	-3.866625E-3	-1.305562E-3	-2.451025E-2	2.552450E-2
2.947200E-4	-5.100375E-3	-3.796625E-3	-1.303750E-3	-2.450425E-2	2.551862E-2
2.948800E-4	-5.126625E-3	-3.934063E-3	-1.192563E-3	-2.449838E-2	2.551938E-2
2.950400E-4	-5.328562E-3	-3.973563E-3	-1.355000E-3	-2.451163E-2	2.552475E-2
2.952000E-4	-5.348125E-3	-3.962062E-3	-1.386062E-3	-2.450687E-2	2.552137E-2
2.953600E-4	-5.326375E-3	-4.006312E-3	-1.320063E-3	-2.450825E-2	2.552925E-2
2.955200E-4	-5.349187E-3	-4.020687E-3	-1.328500E-3	-2.449463E-2	2.552150E-2
2.956800E-4	-5.330750E-3	-4.029188E-3	-1.301562E-3	-2.451600E-2	2.553062E-2
2.958400E-4	-5.584312E-3	-4.182875E-3	-1.401437E-3	-2.449938E-2	2.552050E-2
2.960000E-4	-5.558000E-3	-4.107000E-3	-1.451000E-3	-2.449725E-2	2.552625E-2
2.961600E-4	-5.521250E-3	-4.156750E-3	-1.364500E-3	-2.449412E-2	2.552150E-2
2.963200E-4	-5.597312E-3	-4.182812E-3	-1.414500E-3	-2.450263E-2	2.550750E-2
2.964800E-4	-5.565688E-3	-4.222500E-3	-1.343187E-3	-2.451413E-2	2.554213E-2
2.966400E-4	-5.652875E-3	-4.228500E-3	-1.424375E-3	-2.449900E-2	2.551988E-2
2.968000E-4	-5.729187E-3	-4.257875E-3	-1.471312E-3	-2.448625E-2	2.552187E-2
2.969600E-4	-5.726437E-3	-4.275625E-3	-1.450812E-3	-2.450350E-2	2.552750E-2
2.971200E-4	-5.823688E-3	-4.251375E-3	-1.572313E-3	-2.451387E-2	2.553462E-2
2.972800E-4	-5.805750E-3	-4.419437E-3	-1.386313E-3	-2.451013E-2	2.554537E-2
2.974400E-4	-5.870938E-3	-4.350813E-3	-1.520125E-3	-2.449462E-2	2.553138E-2
2.976000E-4	-5.843813E-3	-4.400375E-3	-1.443437E-3	-2.449713E-2	2.553812E-2
2.977600E-4	-5.942750E-3	-4.474313E-3	-1.468438E-3	-2.449337E-2	2.552163E-2
2.979200E-4	-6.038375E-3	-4.573875E-3	-1.464500E-3	-2.448850E-2	2.552450E-2
2.980800E-4	-5.905250E-3	-4.489313E-3	-1.415937E-3	-2.447537E-2	2.553038E-2
2.982400E-4	-6.032937E-3	-4.552500E-3	-1.480437E-3	-2.448300E-2	2.553600E-2
2.984000E-4	-6.010750E-3	-4.612250E-3	-1.398500E-3	-2.450225E-2	2.552800E-2
2.985600E-4	-6.064750E-3	-4.580000E-3	-1.484750E-3	-2.448512E-2	2.552175E-2
2.987200E-4	-6.075187E-3	-4.667250E-3	-1.407937E-3	-2.448925E-2	2.553388E-2
2.988800E-4	-6.184750E-3	-4.635188E-3	-1.549562E-3	-2.450075E-2	2.553600E-2
2.990400E-4	-6.247687E-3	-4.744875E-3	-1.502813E-3	-2.447475E-2	2.552625E-2
2.992000E-4	-6.302062E-3	-4.890813E-3	-1.411250E-3	-2.447775E-2	2.552338E-2
2.993600E-4	-6.418750E-3	-4.822562E-3	-1.596188E-3	-2.448050E-2	2.551350E-2
2.995200E-4	-6.387688E-3	-4.909500E-3	-1.478188E-3	-2.447175E-2	2.551738E-2
2.996800E-4	-6.374250E-3	-4.855625E-3	-1.518625E-3	-2.448862E-2	2.552587E-2
2.998400E-4	-6.526750E-3	-4.882500E-3	-1.644250E-3	-2.448325E-2	2.551925E-2
3.000000E-4	-6.341813E-3	-4.864562E-3	-1.477250E-3	-2.448875E-2	2.552938E-2
3.001600E-4	-6.559125E-3	-4.984937E-3	-1.574188E-3	-2.448825E-2	2.551225E-2
3.003200E-4	-6.661000E-3	-4.908000E-3	-1.753000E-3	-2.448475E-2	2.553163E-2
3.004800E-4	-6.660000E-3	-5.062875E-3	-1.597125E-3	-2.448250E-2	2.552225E-2
3.006400E-4	-6.620000E-3	-5.078438E-3	-1.541562E-3	-2.448338E-2	2.551687E-2
3.008000E-4	-6.652250E-3	-5.132938E-3	-1.519312E-3	-2.447387E-2	2.551537E-2
3.009600E-4	-6.689063E-3	-5.183688E-3	-1.505375E-3	-2.446650E-2	2.551950E-2
3.011200E-4	-6.730687E-3	-5.292812E-3	-1.437875E-3	-2.449450E-2	2.551875E-2
3.012800E-4	-6.858688E-3	-5.285187E-3	-1.573500E-3	-2.448137E-2	2.553188E-2
3.014400E-4	-6.877938E-3	-5.218937E-3	-1.659000E-3	-2.448063E-2	2.553300E-2
3.016000E-4	-6.855500E-3	-5.354875E-3	-1.500625E-3	-2.448537E-2	2.552363E-2
3.017600E-4	-6.895250E-3	-5.325187E-3	-1.570063E-3	-2.448200E-2	2.552225E-2
3.019200E-4	-6.978375E-3	-5.425312E-3	-1.553063E-3	-2.448950E-2	2.552087E-2
3.020800E-4	-7.017062E-3	-5.431938E-3	-1.585125E-3	-2.447037E-2	2.552125E-2
3.022400E-4	-7.000062E-3	-5.394875E-3	-1.605187E-3	-2.447563E-2	2.552825E-2
3.024000E-4	-7.103438E-3	-5.532250E-3	-1.571188E-3	-2.447600E-2	2.552800E-2
3.025600E-4	-7.075750E-3	-5.474750E-3	-1.601000E-3	-2.448038E-2	2.552950E-2
3.027200E-4	-7.100250E-3	-5.536062E-3	-1.564188E-3	-2.448100E-2	2.553725E-2
3.028800E-4	-7.250625E-3	-5.663000E-3	-1.587625E-3	-2.449200E-2	2.553800E-2
3.030400E-4	-7.248375E-3	-5.695125E-3	-1.553250E-3	-2.448313E-2	2.553400E-2
3.032000E-4	-7.275688E-3	-5.731188E-3	-1.544500E-3	-2.447837E-2	2.553112E-2
3.033600E-4	-7.319125E-3	-5.527875E-3	-1.791250E-3	-2.447288E-2	2.552763E-2
3.035200E-4	-7.253125E-3	-5.633813E-3	-1.619312E-3	-2.448175E-2	2.552413E-2
3.036800E-4	-7.348500E-3	-5.749688E-3	-1.598813E-3	-2.446988E-2	2.552888E-2
3.038400E-4	-7.346125E-3	-5.755937E-3	-1.590188E-3	-2.448612E-2	2.551938E-2
3.040000E-4	-7.483250E-3	-5.914438E-3	-1.568813E-3	-2.446713E-2	2.552863E-2
3.041600E-4	-7.587188E-3	-5.938625E-3	-1.648563E-3	-2.448488E-2	2.552613E-2
3.043200E-4	-7.421813E-3	-5.871312E-3	-1.550500E-3	-2.448288E-2	2.554388E-2
3.044800E-4	-7.627625E-3	-5.987438E-3	-1.640188E-3	-2.445925E-2	2.552563E-2
3.046400E-4	-7.682438E-3	-6.116625E-3	-1.565813E-3	-2.446438E-2	2.552638E-2
3.048000E-4	-7.577937E-3	-5.983687E-3	-1.594250E-3	-2.447525E-2	2.552713E-2
3.049600E-4	-7.763250E-3	-6.058500E-3	-1.704750E-3	-2.447400E-2	2.553313E-2
3.051200E-4	-7.827312E-3	-6.107563E-3	-1.719750E-3	-2.446600E-2	2.552212E-2
3.052800E-4	-7.719812E-3	-6.199437E-3	-1.520375E-3	-2.446387E-2	2.553812E-2
3.054400E-4	-7.697500E-3	-6.238188E-3	-1.459312E-3	-2.446650E-2	2.553175E-2
3.056000E-4	-7.848438E-3	-6.159500E-3	-1.688938E-3	-2.448350E-2	2.553200E-2
3.057600E-4	-7.882813E-3	-6.252000E-3	-1.630813E-3	-2.447150E-2	2.553463E-2
3.059200E-4	-7.958125E-3	-6.294375E-3	-1.663750E-3	-2.446500E-2	2.551925E-2
3.060800E-4	-7.904063E-3	-6.298687E-3	-1.605375E-3	-2.446188E-2	2.552475E-2
3.062400E-4	-8.003188E-3	-6.416875E-3	-1.586313E-3	-2.446188E-2	2.552800E-2
3.064000E-4	-8.113938E-3	-6.384562E-3	-1.729375E-3	-2.445975E-2	2.552913E-2
3.065600E-4	-8.014562E-3	-6.513813E-3	-1.500750E-3	-2.445100E-2	2.554062E-2
3.067200E-4	-8.156625E-3	-6.529313E-3	-1.627313E-3	-2.447713E-2	2.553725E-2
3.068800E-4	-8.206750E-3	-6.589813E-3	-1.616938E-3	-2.446762E-2	2.552600E-2
3.070400E-4	-8.200375E-3	-6.530500E-3	-1.669875E-3	-2.445825E-2	2.553513E-2
3.072000E-4	-8.200500E-3	-6.627312E-3	-1.573187E-3	-2.445525E-2	2.553537E-2
3.073600E-4	-8.347187E-3	-6.552125E-3	-1.795062E-3	-2.445912E-2	2.553900E-2
3.075200E-4	-8.316063E-3	-6.614500E-3	-1.701563E-3	-2.446675E-2	2.552787E-2
3.076800E-4	-8.499000E-3	-6.812750E-3	-1.686250E-3	-2.445700E-2	2.553788E-2
3.078400E-4	-8.410812E-3	-6.725687E-3	-1.685125E-3	-2.446575E-2	2.551550E-2
3.080000E-4	-8.458375E-3	-6.781688E-3	-1.676687E-3	-2.444338E-2	2.552988E-2
3.081600E-4	-8.466750E-3	-6.848063E-3	-1.618687E-3	-2.446175E-2	2.554175E-2
3.083200E-4	-8.555687E-3	-6.881062E-3	-1.674625E-3	-2.445012E-2	2.552825E-2
3.084800E-4	-8.634562E-3	-6.853750E-3	-1.780813E-3	-2.445200E-2	2.554112E-2
3.086400E-4	-8.671500E-3	-6.920875E-3	-1.750625E-3	-2.448100E-2	2.551988E-2
3.088000E-4	-8.766500E-3	-7.027313E-3	-1.739188E-3	-2.445488E-2	2.552263E-2
3.089600E-4	-8.629688E-3	-6.989563E-3	-1.640125E-3	-2.445025E-2	2.552112E-2
3.091200E-4	-8.848938E-3	-7.075563E-3	-1.773375E-3	-2.445688E-2	2.553212E-2
3.092800E-4	-8.747375E-3	-7.044813E-3	-1.702563E-3	-2.446325E-2	2.553413E-2
3.094400E-4	-8.929500E-3	-7.181750E-3	-1.747750E-3	-2.445250E-2	2.553950E-2
3.096000E-4	-8.981125E-3	-7.121812E-3	-1.859313E-3	-2.446062E-2	2.552875E-2
3.097600E-4	-8.895563E-3	-7.156562E-3	-1.739000E-3	-2.446650E-2	2.553813E-2
3.099200E-4	-9.023125E-3	-7.279750E-3	-1.743375E-3	-2.446525E-2	2.553837E-2
3.100800E-4	-9.074938E-3	-7.174563E-3	-1.900375E-3	-2.446612E-2	2.552250E-2
3.102400E-4	-8.958062E-3	-7.327063E-3	-1.631000E-3	-2.444525E-2	2.554025E-2
3.104000E-4	-9.137562E-3	-7.485813E-3	-1.651750E-3	-2.445725E-2	2.553550E-2
3.105600E-4	-9.119437E-3	-7.364125E-3	-1.755312E-3	-2.445712E-2	2.552700E-2
3.107200E-4	-9.204500E-3	-7.443125E-3	-1.761375E-3	-2.443987E-2	2.553100E-2
3.108800E-4	-9.293125E-3	-7.473375E-3	-1.819750E-3	-2.445675E-2	2.552475E-2
3.110400E-4	-9.277125E-3	-7.433000E-3	-1.844125E-3	-2.447212E-2	2.552825E-2
3.112000E-4	-9.227500E-3	-7.569437E-3	-1.658063E-3	-2.445413E-2	2.553425E-2
3.113600E-4	-9.437938E-3	-7.494125E-3	-1.943812E-3	-2.446575E-2	2.554238E-2
3.115200E-4	-9.326687E-3	-7.583312E-3	-1.743375E-3	-2.445487E-2	2.552937E-2
3.116800E-4	-9.407125E-3	-7.666063E-3	-1.741062E-3	-2.444150E-2	2.553437E-2
3.118400E-4	-9.581250E-3	-7.801625E-3	-1.779625E-3	-2.445338E-2	2.552250E-2
3.120000E-4	-9.545375E-3	-7.761063E-3	-1.784312E-3	-2.444975E-2	2.552875E-2
3.121600E-4	-9.607500E-3	-7.843938E-3	-1.763562E-3	-2.444088E-2	2.553637E-2
3.123200E-4	-9.493188E-3	-7.880563E-3	-1.612625E-3	-2.444375E-2	2.552400E-2
3.124800E-4	-9.594563E-3	-7.904312E-3	-1.690250E-3	-2.444075E-2	2.553525E-2
3.126400E-4	-9.587812E-3	-7.894625E-3	-1.693187E-3	-2.445600E-2	2.552650E-2
3.128000E-4	-9.627750E-3	-7.989437E-3	-1.638313E-3	-2.445675E-2	2.553050E-2
3.129600E-4	-9.808688E-3	-8.018312E-3	-1.790375E-3	-2.443975E-2	2.551938E-2
3.131200E-4	-9.732313E-3	-8.002625E-3	-1.729688E-3	-2.443162E-2	2.552837E-2
3.132800E-4	-9.836938E-3	-8.018375E-3	-1.818562E-3	-2.444463E-2	2.552587E-2
3.134400E-4	-9.884875E-3	-8.084937E-3	-1.799938E-3	-2.445012E-2	2.552475E-2
3.136000E-4	-9.920625E-3	-8.173750E-3	-1.746875E-3	-2.444300E-2	2.553487E-2
3.137600E-4	-9.955625E-3	-8.164875E-3	-1.790750E-3	-2.443863E-2	2.553175E-2
3.139200E-4	-1.000988E-2	-8.113125E-3	-1.896750E-3	-2.444738E-2	2.553250E-2
3.140800E-4	-9.922188E-3	-8.203250E-3	-1.718938E-3	-2.444888E-2	2.553025E-2
3.142400E-4	-1.006431E-2	-8.273750E-3	-1.790562E-3	-2.444575E-2	2.552850E-2
3.144000E-4	-1.006288E-2	-8.305687E-3	-1.757188E-3	-2.444075E-2	2.553238E-2
3.145600E-4	-1.028844E-2	-8.316563E-3	-1.971875E-3	-2.445287E-2	2.553075E-2
3.147200E-4	-1.022487E-2	-8.358437E-3	-1.866437E-3	-2.444187E-2	2.553725E-2
3.148800E-4	-1.034031E-2	-8.438375E-3	-1.901938E-3	-2.442625E-2	2.553838E-2
3.150400E-4	-1.029612E-2	-8.490625E-3	-1.805500E-3	-2.443500E-2	2.554637E-2
3.152000E-4	-1.039463E-2	-8.520625E-3	-1.874000E-3	-2.444813E-2	2.553438E-2
3.153600E-4	-1.039669E-2	-8.553875E-3	-1.842813E-3	-2.444775E-2	2.554775E-2
3.155200E-4	-1.043675E-2	-8.597313E-3	-1.839437E-3	-2.443275E-2	2.554912E-2
3.156800E-4	-1.041656E-2	-8.677063E-3	-1.739500E-3	-2.445075E-2	2.553025E-2
3.158400E-4	-1.040981E-2	-8.545750E-3	-1.864062E-3	-2.444837E-2	2.552187E-2
3.160000E-4	-1.052750E-2	-8.672938E-3	-1.854563E-3	-2.443900E-2	2.554838E-2
3.161600E-4	-1.048625E-2	-8.687938E-3	-1.798312E-3	-2.442738E-2	2.554050E-2
3.163200E-4	-1.070619E-2	-8.800000E-3	-1.906188E-3	-2.442338E-2	2.555287E-2
3.164800E-4	-1.049663E-2	-8.768187E-3	-1.728438E-3	-2.444425E-2	2.552725E-2
3.166400E-4	-1.062244E-2	-8.840750E-3	-1.781688E-3	-2.444175E-2	2.554862E-2
3.168000E-4	-1.057706E-2	-8.908625E-3	-1.668438E-3	-2.444375E-2	2.553850E-2
3.169600E-4	-1.075719E-2	-8.948813E-3	-1.808375E-3	-2.443113E-2	2.554725E-2
3.171200E-4	-1.074387E-2	-9.003063E-3	-1.740812E-3	-2.443400E-2	2.553200E-2
3.172800E-4	-1.078906E-2	-9.050188E-3	-1.738875E-3	-2.444225E-2	2.553087E-2
3.174400E-4	-1.075550E-2	-9.044375E-3	-1.711125E-3	-2.443575E-2	2.553975E-2
3.176000E-4	-1.082525E-2	-9.004188E-3	-1.821062E-3	-2.444488E-2	2.553163E-2
3.177600E-4	-1.093350E-2	-9.167125E-3	-1.766375E-3	-2.444375E-2	2.552800E-2
3.179200E-4	-1.097625E-2	-9.141625E-3	-1.834625E-3	-2.443638E-2	2.552800E-2
3.180800E-4	-1.102250E-2	-9.231250E-3	-1.791250E-3	-2.443563E-2	2.555288E-2
3.182400E-4	-1.100413E-2	-9.197250E-3	-1.806875E-3	-2.444187E-2	2.553725E-2
3.184000E-4	-1.100769E-2	-9.256937E-3	-1.750750E-3	-2.443937E-2	2.554462E-2
3.185600E-4	-1.113719E-2	-9.310000E-3	-1.827187E-3	-2.444088E-2	2.554587E-2
3.187200E-4	-1.098781E-2	-9.359375E-3	-1.628438E-3	-2.444125E-2	2.555412E-2
3.188800E-4	-1.109413E-2	-9.505438E-3	-1.588687E-3	-2.443887E-2	2.553400E-2
3.190400E-4	-1.117969E-2	-9.337062E-3	-1.842625E-3	-2.442950E-2	2.555038E-2
3.192000E-4	-1.127463E-2	-9.425937E-3	-1.848688E-3	-2.443062E-2	2.554175E-2
3.193600E-4	-1.119425E-2	-9.363125E-3	-1.831125E-3	-2.444388E-2	2.555300E-2
3.195200E-4	-1.119863E-2	-9.415500E-3	-1.783125E-3	-2.443575E-2	2.554150E-2
[truncated: 502 more rows]
