# Supplementary material for: A simple retarding-potential time-of-flight mass spectrometer for electrospray propulsion diagnostics
Source: J Elect Propuls. 2023 Mar 31;2(1):13. doi: 10.1007/s44205-023-00045-y (PMC10066156; doi:10.1007/s44205-023-00045-y)
Supplement: Supplementary file 1 — Additional file 1. [file 44205_2023_45_MOESM1_ESM.zip › Data and MATLAB Code/RP ToF-MS Data/1450.csv]

Timestamp:	5:28:39.012 PM 9/26/2022
time (s)	tof signal 1 (V)	tof signal 2 (V)	tof1 - tof2 (V)	trigger xy1 (V)	trigger xy2 (V)
0.000000E+0	-1.199412E-2	-1.026244E-2	-1.731687E-3	-2.265963E-2	2.391225E-2
1.600000E-7	-1.200750E-2	-1.023475E-2	-1.772750E-3	-2.264625E-2	2.391750E-2
3.200000E-7	-1.193219E-2	-1.022900E-2	-1.703188E-3	-2.264600E-2	2.390950E-2
4.800000E-7	-1.198631E-2	-1.021362E-2	-1.772688E-3	-2.265588E-2	2.390587E-2
6.400000E-7	-1.191900E-2	-1.023431E-2	-1.684688E-3	-2.265338E-2	2.392013E-2
8.000000E-7	-1.191788E-2	-1.022106E-2	-1.696813E-3	-2.265837E-2	2.390450E-2
9.600000E-7	-1.204100E-2	-1.027150E-2	-1.769500E-3	-2.266100E-2	2.390300E-2
1.120000E-6	-1.202481E-2	-1.028231E-2	-1.742500E-3	-2.265688E-2	2.391163E-2
1.280000E-6	-1.198813E-2	-1.037794E-2	-1.610188E-3	-2.265588E-2	2.391450E-2
1.440000E-6	-1.197575E-2	-1.022438E-2	-1.751375E-3	-2.264600E-2	2.389888E-2
1.600000E-6	-1.190013E-2	-1.026700E-2	-1.633125E-3	-2.264213E-2	2.391450E-2
1.760000E-6	-1.190981E-2	-1.033413E-2	-1.575687E-3	-2.265075E-2	2.391275E-2
1.920000E-6	-1.189450E-2	-1.028681E-2	-1.607688E-3	-2.263288E-2	2.391900E-2
2.080000E-6	-1.194088E-2	-1.025769E-2	-1.683187E-3	-2.265887E-2	2.391925E-2
2.240000E-6	-1.192825E-2	-1.044331E-2	-1.484937E-3	-2.266313E-2	2.390262E-2
2.400000E-6	-1.205556E-2	-1.026481E-2	-1.790750E-3	-2.265737E-2	2.390900E-2
2.560000E-6	-1.195962E-2	-1.032825E-2	-1.631375E-3	-2.265850E-2	2.390613E-2
2.720000E-6	-1.196462E-2	-1.027750E-2	-1.687125E-3	-2.264688E-2	2.390300E-2
2.880000E-6	-1.188944E-2	-1.031475E-2	-1.574688E-3	-2.265137E-2	2.389775E-2
3.040000E-6	-1.192688E-2	-1.022431E-2	-1.702563E-3	-2.265438E-2	2.390413E-2
3.200000E-6	-1.189394E-2	-1.013819E-2	-1.755750E-3	-2.264850E-2	2.391513E-2
3.360000E-6	-1.204881E-2	-1.016663E-2	-1.882187E-3	-2.265125E-2	2.390588E-2
3.520000E-6	-1.190394E-2	-1.015025E-2	-1.753687E-3	-2.265750E-2	2.391450E-2
3.680000E-6	-1.192619E-2	-1.036187E-2	-1.564312E-3	-2.263412E-2	2.391225E-2
3.840000E-6	-1.200744E-2	-1.026119E-2	-1.746250E-3	-2.266888E-2	2.390538E-2
4.000000E-6	-1.193669E-2	-1.026588E-2	-1.670813E-3	-2.264750E-2	2.391350E-2
4.160000E-6	-1.187481E-2	-1.030175E-2	-1.573063E-3	-2.265163E-2	2.390462E-2
4.320000E-6	-1.199181E-2	-1.028806E-2	-1.703750E-3	-2.265063E-2	2.390525E-2
4.480000E-6	-1.191650E-2	-1.022569E-2	-1.690813E-3	-2.265237E-2	2.390813E-2
4.640000E-6	-1.203912E-2	-1.021756E-2	-1.821563E-3	-2.265475E-2	2.390750E-2
4.800000E-6	-1.193025E-2	-1.018181E-2	-1.748438E-3	-2.264512E-2	2.391638E-2
4.960000E-6	-1.192944E-2	-1.023850E-2	-1.690937E-3	-2.265188E-2	2.390588E-2
5.120000E-6	-1.197538E-2	-1.029750E-2	-1.677875E-3	-2.266238E-2	2.388975E-2
5.280000E-6	-1.191281E-2	-1.034306E-2	-1.569750E-3	-2.265775E-2	2.391050E-2
5.440000E-6	-1.195219E-2	-1.028325E-2	-1.668937E-3	-2.264313E-2	2.388588E-2
5.600000E-6	-1.197244E-2	-1.036925E-2	-1.603187E-3	-2.264463E-2	2.390175E-2
5.760000E-6	-1.179513E-2	-1.033188E-2	-1.463250E-3	-2.264238E-2	2.390413E-2
5.920000E-6	-1.191200E-2	-1.028844E-2	-1.623562E-3	-2.265512E-2	2.390488E-2
6.080000E-6	-1.187819E-2	-1.020319E-2	-1.675000E-3	-2.265063E-2	2.390213E-2
6.240000E-6	-1.194681E-2	-1.019881E-2	-1.748000E-3	-2.263400E-2	2.391662E-2
6.400000E-6	-1.191181E-2	-1.025669E-2	-1.655125E-3	-2.263950E-2	2.390375E-2
6.560000E-6	-1.188800E-2	-1.024975E-2	-1.638250E-3	-2.264375E-2	2.390263E-2
6.720000E-6	-1.196269E-2	-1.025494E-2	-1.707750E-3	-2.264713E-2	2.389525E-2
6.880000E-6	-1.183688E-2	-1.026412E-2	-1.572750E-3	-2.263963E-2	2.390487E-2
7.040000E-6	-1.189294E-2	-1.022263E-2	-1.670313E-3	-2.264663E-2	2.389163E-2
7.200000E-6	-1.197125E-2	-1.027875E-2	-1.692500E-3	-2.265488E-2	2.389875E-2
7.360000E-6	-1.202056E-2	-1.013500E-2	-1.885563E-3	-2.263975E-2	2.389588E-2
7.520000E-6	-1.190700E-2	-1.029169E-2	-1.615312E-3	-2.263625E-2	2.389750E-2
7.680000E-6	-1.199188E-2	-1.026012E-2	-1.731750E-3	-2.264738E-2	2.388538E-2
7.840000E-6	-1.191106E-2	-1.022025E-2	-1.690812E-3	-2.265662E-2	2.389700E-2
8.000000E-6	-1.183712E-2	-1.025138E-2	-1.585750E-3	-2.265175E-2	2.389087E-2
8.160000E-6	-1.185894E-2	-1.015181E-2	-1.707125E-3	-2.264350E-2	2.389988E-2
8.320000E-6	-1.187838E-2	-1.016012E-2	-1.718250E-3	-2.265450E-2	2.390413E-2
8.480000E-6	-1.194644E-2	-1.017663E-2	-1.769812E-3	-2.264475E-2	2.390575E-2
8.640000E-6	-1.195388E-2	-1.024531E-2	-1.708563E-3	-2.264550E-2	2.390488E-2
8.800000E-6	-1.188100E-2	-1.026062E-2	-1.620375E-3	-2.263600E-2	2.390200E-2
8.960000E-6	-1.200575E-2	-1.033381E-2	-1.671938E-3	-2.264875E-2	2.390962E-2
9.120000E-6	-1.203138E-2	-1.015556E-2	-1.875813E-3	-2.264225E-2	2.392013E-2
9.280000E-6	-1.193588E-2	-1.018612E-2	-1.749750E-3	-2.264562E-2	2.389787E-2
9.440000E-6	-1.195444E-2	-1.024856E-2	-1.705875E-3	-2.264088E-2	2.390113E-2
9.600000E-6	-1.191125E-2	-1.015288E-2	-1.758375E-3	-2.263975E-2	2.390337E-2
9.760000E-6	-1.192225E-2	-1.022700E-2	-1.695250E-3	-2.263550E-2	2.390575E-2
9.920000E-6	-1.190387E-2	-1.019700E-2	-1.706875E-3	-2.263713E-2	2.388600E-2
1.008000E-5	-1.198319E-2	-1.032119E-2	-1.662000E-3	-2.264862E-2	2.389863E-2
1.024000E-5	-1.196944E-2	-1.022281E-2	-1.746625E-3	-2.263400E-2	2.390138E-2
1.040000E-5	-1.199725E-2	-1.021325E-2	-1.784000E-3	-2.264062E-2	2.390625E-2
1.056000E-5	-1.190431E-2	-1.022475E-2	-1.679563E-3	-2.264800E-2	2.390638E-2
1.072000E-5	-1.186381E-2	-1.024350E-2	-1.620312E-3	-2.265550E-2	2.389662E-2
1.088000E-5	-1.195463E-2	-1.025913E-2	-1.695500E-3	-2.265037E-2	2.390350E-2
1.104000E-5	-1.194163E-2	-1.020062E-2	-1.741000E-3	-2.265137E-2	2.390463E-2
1.120000E-5	-1.184362E-2	-1.029831E-2	-1.545312E-3	-2.264613E-2	2.390550E-2
1.136000E-5	-1.184269E-2	-1.024106E-2	-1.601625E-3	-2.262575E-2	2.389375E-2
1.152000E-5	-1.206444E-2	-1.032131E-2	-1.743125E-3	-2.264775E-2	2.391050E-2
1.168000E-5	-1.199762E-2	-1.022069E-2	-1.776937E-3	-2.264450E-2	2.390750E-2
1.184000E-5	-1.194644E-2	-1.031038E-2	-1.636063E-3	-2.264287E-2	2.389725E-2
1.200000E-5	-1.184000E-2	-1.022681E-2	-1.613188E-3	-2.265187E-2	2.389938E-2
1.216000E-5	-1.203050E-2	-1.029138E-2	-1.739125E-3	-2.265050E-2	2.389837E-2
1.232000E-5	-1.192644E-2	-1.017706E-2	-1.749375E-3	-2.263938E-2	2.389863E-2
1.248000E-5	-1.182550E-2	-1.023488E-2	-1.590625E-3	-2.264288E-2	2.390762E-2
1.264000E-5	-1.186644E-2	-1.024838E-2	-1.618062E-3	-2.263600E-2	2.390300E-2
1.280000E-5	-1.198475E-2	-1.038544E-2	-1.599313E-3	-2.262925E-2	2.389687E-2
1.296000E-5	-1.208525E-2	-1.016731E-2	-1.917937E-3	-2.262863E-2	2.390988E-2
1.312000E-5	-1.189569E-2	-1.029281E-2	-1.602875E-3	-2.265275E-2	2.391000E-2
1.328000E-5	-1.190863E-2	-1.018194E-2	-1.726688E-3	-2.264025E-2	2.389775E-2
1.344000E-5	-1.188706E-2	-1.015169E-2	-1.735375E-3	-2.264425E-2	2.389500E-2
1.360000E-5	-1.189588E-2	-1.023725E-2	-1.658625E-3	-2.264950E-2	2.388900E-2
1.376000E-5	-1.195719E-2	-1.035813E-2	-1.599062E-3	-2.262912E-2	2.390875E-2
1.392000E-5	-1.189831E-2	-1.014131E-2	-1.757000E-3	-2.264575E-2	2.389537E-2
1.408000E-5	-1.194163E-2	-1.025456E-2	-1.687062E-3	-2.262800E-2	2.389425E-2
1.424000E-5	-1.187981E-2	-1.023213E-2	-1.647687E-3	-2.264850E-2	2.390600E-2
1.440000E-5	-1.190038E-2	-1.020625E-2	-1.694125E-3	-2.262400E-2	2.391500E-2
1.456000E-5	-1.193819E-2	-1.025175E-2	-1.686437E-3	-2.264125E-2	2.389188E-2
1.472000E-5	-1.190031E-2	-1.023313E-2	-1.667187E-3	-2.262675E-2	2.390225E-2
1.488000E-5	-1.194000E-2	-1.022719E-2	-1.712812E-3	-2.264575E-2	2.390300E-2
1.504000E-5	-1.187831E-2	-1.028369E-2	-1.594625E-3	-2.263025E-2	2.390375E-2
1.520000E-5	-1.198700E-2	-1.030138E-2	-1.685625E-3	-2.264937E-2	2.389850E-2
1.536000E-5	-1.200094E-2	-1.029794E-2	-1.703000E-3	-2.263325E-2	2.390225E-2
1.552000E-5	-1.189038E-2	-1.024544E-2	-1.644938E-3	-2.262862E-2	2.390675E-2
1.568000E-5	-1.185838E-2	-1.016006E-2	-1.698313E-3	-2.263813E-2	2.390125E-2
1.584000E-5	-1.195619E-2	-1.020506E-2	-1.751125E-3	-2.262575E-2	2.389875E-2
1.600000E-5	-1.197838E-2	-1.021112E-2	-1.767250E-3	-2.264625E-2	2.389750E-2
1.616000E-5	-1.179944E-2	-1.031050E-2	-1.488938E-3	-2.262512E-2	2.390238E-2
1.632000E-5	-1.190300E-2	-1.022725E-2	-1.675750E-3	-2.264850E-2	2.389412E-2
1.648000E-5	-1.183544E-2	-1.028831E-2	-1.547125E-3	-2.264300E-2	2.389887E-2
1.664000E-5	-1.194769E-2	-1.022238E-2	-1.725313E-3	-2.263900E-2	2.389675E-2
1.680000E-5	-1.184469E-2	-1.019756E-2	-1.647125E-3	-2.263675E-2	2.389975E-2
1.696000E-5	-1.184594E-2	-1.027088E-2	-1.575063E-3	-2.264138E-2	2.389687E-2
1.712000E-5	-1.194725E-2	-1.018306E-2	-1.764187E-3	-2.264162E-2	2.390062E-2
1.728000E-5	-1.201031E-2	-1.027731E-2	-1.733000E-3	-2.263837E-2	2.390638E-2
1.744000E-5	-1.181638E-2	-1.014094E-2	-1.675437E-3	-2.263587E-2	2.391000E-2
1.760000E-5	-1.182731E-2	-1.027031E-2	-1.557000E-3	-2.262425E-2	2.389462E-2
1.776000E-5	-1.195006E-2	-1.025275E-2	-1.697312E-3	-2.263700E-2	2.389338E-2
1.792000E-5	-1.184319E-2	-1.023613E-2	-1.607063E-3	-2.263775E-2	2.390638E-2
1.808000E-5	-1.200669E-2	-1.026425E-2	-1.742438E-3	-2.263713E-2	2.389687E-2
1.824000E-5	-1.193544E-2	-1.027875E-2	-1.656688E-3	-2.262912E-2	2.390313E-2
1.840000E-5	-1.189200E-2	-1.024812E-2	-1.643875E-3	-2.262600E-2	2.389688E-2
1.856000E-5	-1.188637E-2	-1.022087E-2	-1.665500E-3	-2.263350E-2	2.390175E-2
1.872000E-5	-1.189081E-2	-1.028194E-2	-1.608875E-3	-2.264063E-2	2.390788E-2
1.888000E-5	-1.191725E-2	-1.023225E-2	-1.685000E-3	-2.263425E-2	2.389900E-2
1.904000E-5	-1.184025E-2	-1.022656E-2	-1.613687E-3	-2.263887E-2	2.388113E-2
1.920000E-5	-1.196644E-2	-1.012906E-2	-1.837375E-3	-2.375038E-2	2.595438E-2
1.936000E-5	-1.336213E-2	-1.328044E-2	-8.168750E-5	-2.480188E-2	2.597612E-2
1.952000E-5	-1.458519E-2	-1.229075E-2	-2.294437E-3	-2.476225E-2	2.594938E-2
1.968000E-5	-1.306888E-2	-1.110856E-2	-1.960313E-3	-2.474363E-2	2.593500E-2
1.984000E-5	-1.238831E-2	-1.050500E-2	-1.883312E-3	-2.476763E-2	2.591325E-2
2.000000E-5	-1.203988E-2	-1.023506E-2	-1.804813E-3	-2.478175E-2	2.590488E-2
2.016000E-5	-1.190662E-2	-1.010356E-2	-1.803063E-3	-2.480438E-2	2.588838E-2
2.032000E-5	-1.183912E-2	-1.014606E-2	-1.693063E-3	-2.480625E-2	2.588075E-2
2.048000E-5	-1.175531E-2	-1.017269E-2	-1.582625E-3	-2.479813E-2	2.588338E-2
2.064000E-5	-1.180037E-2	-1.011275E-2	-1.687625E-3	-2.480938E-2	2.586300E-2
2.080000E-5	-1.175238E-2	-1.012813E-2	-1.624250E-3	-2.482263E-2	2.584500E-2
2.096000E-5	-1.175944E-2	-1.020819E-2	-1.551250E-3	-2.481538E-2	2.585150E-2
2.112000E-5	-1.188687E-2	-1.014756E-2	-1.739312E-3	-2.481338E-2	2.584275E-2
2.128000E-5	-1.184450E-2	-1.012106E-2	-1.723438E-3	-2.480762E-2	2.584000E-2
2.144000E-5	-1.188413E-2	-1.014294E-2	-1.741187E-3	-2.480988E-2	2.582650E-2
2.160000E-5	-1.173019E-2	-1.014544E-2	-1.584750E-3	-2.483700E-2	2.581925E-2
2.176000E-5	-1.186681E-2	-1.013206E-2	-1.734750E-3	-2.484450E-2	2.581162E-2
2.192000E-5	-1.197313E-2	-1.013825E-2	-1.834875E-3	-2.485025E-2	2.578763E-2
2.208000E-5	-1.176088E-2	-1.005281E-2	-1.708063E-3	-2.486000E-2	2.577900E-2
2.224000E-5	-1.180250E-2	-1.016969E-2	-1.632813E-3	-2.486350E-2	2.577900E-2
2.240000E-5	-1.184719E-2	-1.011394E-2	-1.733250E-3	-2.487012E-2	2.577000E-2
2.256000E-5	-1.177194E-2	-1.011000E-2	-1.661938E-3	-2.487513E-2	2.577163E-2
2.272000E-5	-1.181800E-2	-1.005819E-2	-1.759813E-3	-2.486650E-2	2.576662E-2
2.288000E-5	-1.167600E-2	-1.011656E-2	-1.559438E-3	-2.487188E-2	2.576688E-2
2.304000E-5	-1.173988E-2	-1.006294E-2	-1.676937E-3	-2.489150E-2	2.574188E-2
2.320000E-5	-1.163044E-2	-9.970500E-3	-1.659937E-3	-2.489350E-2	2.573087E-2
2.336000E-5	-1.169237E-2	-1.011237E-2	-1.580000E-3	-2.490400E-2	2.572463E-2
2.352000E-5	-1.168281E-2	-1.001812E-2	-1.664688E-3	-2.490925E-2	2.571838E-2
2.368000E-5	-1.173869E-2	-1.019850E-2	-1.540187E-3	-2.492187E-2	2.569400E-2
2.384000E-5	-1.177769E-2	-1.003881E-2	-1.738875E-3	-2.492662E-2	2.570188E-2
2.400000E-5	-1.173775E-2	-1.012419E-2	-1.613562E-3	-2.492437E-2	2.570438E-2
2.416000E-5	-1.176337E-2	-1.001494E-2	-1.748437E-3	-2.494713E-2	2.568675E-2
2.432000E-5	-1.175294E-2	-9.950437E-3	-1.802500E-3	-2.493025E-2	2.568500E-2
2.448000E-5	-1.180700E-2	-1.010969E-2	-1.697313E-3	-2.494450E-2	2.568975E-2
2.464000E-5	-1.169912E-2	-1.001825E-2	-1.680875E-3	-2.494150E-2	2.568775E-2
2.480000E-5	-1.165581E-2	-9.999812E-3	-1.656000E-3	-2.496025E-2	2.566788E-2
2.496000E-5	-1.168631E-2	-1.000194E-2	-1.684375E-3	-2.496313E-2	2.567488E-2
2.512000E-5	-1.174725E-2	-9.963375E-3	-1.783875E-3	-2.495300E-2	2.566225E-2
2.528000E-5	-1.178175E-2	-9.940438E-3	-1.841313E-3	-2.496225E-2	2.565150E-2
2.544000E-5	-1.165631E-2	-1.003338E-2	-1.622938E-3	-2.497037E-2	2.564250E-2
2.560000E-5	-1.174450E-2	-9.982687E-3	-1.761813E-3	-2.497237E-2	2.563963E-2
2.576000E-5	-1.168075E-2	-1.004050E-2	-1.640250E-3	-2.497500E-2	2.563825E-2
2.592000E-5	-1.173156E-2	-9.956000E-3	-1.775562E-3	-2.498475E-2	2.563675E-2
2.608000E-5	-1.164362E-2	-1.008006E-2	-1.563562E-3	-2.498913E-2	2.561200E-2
2.624000E-5	-1.171487E-2	-9.966875E-3	-1.748000E-3	-2.499287E-2	2.561375E-2
2.640000E-5	-1.159656E-2	-1.006000E-2	-1.536562E-3	-2.500775E-2	2.561575E-2
2.656000E-5	-1.183487E-2	-1.004175E-2	-1.793125E-3	-2.500675E-2	2.560363E-2
2.672000E-5	-1.168756E-2	-1.001269E-2	-1.674875E-3	-2.500700E-2	2.559888E-2
2.688000E-5	-1.164375E-2	-1.004056E-2	-1.603188E-3	-2.501713E-2	2.560225E-2
2.704000E-5	-1.176625E-2	-1.008900E-2	-1.677250E-3	-2.503262E-2	2.560375E-2
2.720000E-5	-1.186656E-2	-9.984562E-3	-1.882000E-3	-2.503187E-2	2.558863E-2
2.736000E-5	-1.175994E-2	-9.919000E-3	-1.840938E-3	-2.503287E-2	2.558637E-2
2.752000E-5	-1.167631E-2	-9.956625E-3	-1.719687E-3	-2.504000E-2	2.558213E-2
2.768000E-5	-1.175225E-2	-1.001188E-2	-1.740375E-3	-2.505300E-2	2.556075E-2
2.784000E-5	-1.177106E-2	-9.971437E-3	-1.799625E-3	-2.506087E-2	2.555850E-2
2.800000E-5	-1.182269E-2	-1.009575E-2	-1.726938E-3	-2.504675E-2	2.555500E-2
2.816000E-5	-1.159244E-2	-1.002906E-2	-1.563375E-3	-2.506850E-2	2.555038E-2
2.832000E-5	-1.176288E-2	-9.872625E-3	-1.890250E-3	-2.506100E-2	2.555163E-2
2.848000E-5	-1.177381E-2	-9.850438E-3	-1.923375E-3	-2.506263E-2	2.554150E-2
2.864000E-5	-1.170125E-2	-1.000506E-2	-1.696187E-3	-2.508425E-2	2.552313E-2
2.880000E-5	-1.166244E-2	-1.005444E-2	-1.608000E-3	-2.508150E-2	2.554000E-2
2.896000E-5	-1.168594E-2	-1.003006E-2	-1.655875E-3	-2.508163E-2	2.552488E-2
2.912000E-5	-1.177638E-2	-1.006044E-2	-1.715937E-3	-2.509137E-2	2.552963E-2
2.928000E-5	-1.166444E-2	-1.001344E-2	-1.651000E-3	-2.509825E-2	2.551963E-2
2.944000E-5	-1.163406E-2	-1.003125E-2	-1.602813E-3	-2.509675E-2	2.551625E-2
2.960000E-5	-1.170781E-2	-1.010837E-2	-1.599438E-3	-2.511050E-2	2.551488E-2
2.976000E-5	-1.161738E-2	-1.002819E-2	-1.589188E-3	-2.509300E-2	2.550650E-2
2.992000E-5	-1.161838E-2	-1.009813E-2	-1.520250E-3	-2.510825E-2	2.550225E-2
3.008000E-5	-1.181425E-2	-9.923500E-3	-1.890750E-3	-2.512275E-2	2.550225E-2
3.024000E-5	-1.163025E-2	-9.961688E-3	-1.668562E-3	-2.512700E-2	2.548762E-2
3.040000E-5	-1.167719E-2	-9.889187E-3	-1.788000E-3	-2.512438E-2	2.548650E-2
3.056000E-5	-1.156244E-2	-1.000738E-2	-1.555063E-3	-2.512913E-2	2.548650E-2
3.072000E-5	-1.163150E-2	-1.001381E-2	-1.617687E-3	-2.512563E-2	2.547750E-2
3.088000E-5	-1.170912E-2	-9.908750E-3	-1.800375E-3	-2.514938E-2	2.548100E-2
3.104000E-5	-1.169463E-2	-1.002169E-2	-1.672938E-3	-2.514363E-2	2.546675E-2
3.120000E-5	-1.162512E-2	-1.002413E-2	-1.601000E-3	-2.514263E-2	2.547063E-2
3.136000E-5	-1.172513E-2	-1.000413E-2	-1.721000E-3	-2.516375E-2	2.546050E-2
3.152000E-5	-1.171344E-2	-9.967438E-3	-1.746000E-3	-2.516363E-2	2.545587E-2
3.168000E-5	-1.158100E-2	-9.908000E-3	-1.673000E-3	-2.515850E-2	2.544187E-2
3.184000E-5	-1.167675E-2	-9.942187E-3	-1.734563E-3	-2.516237E-2	2.545112E-2
3.200000E-5	-1.164219E-2	-9.995062E-3	-1.647125E-3	-2.518275E-2	2.543663E-2
3.216000E-5	-1.166169E-2	-9.966313E-3	-1.695375E-3	-2.516662E-2	2.543137E-2
3.232000E-5	-1.159944E-2	-9.939125E-3	-1.660313E-3	-2.517913E-2	2.542300E-2
3.248000E-5	-1.163119E-2	-9.975437E-3	-1.655750E-3	-2.517763E-2	2.543188E-2
3.264000E-5	-1.161131E-2	-9.997250E-3	-1.614063E-3	-2.519275E-2	2.542325E-2
3.280000E-5	-1.161363E-2	-9.843875E-3	-1.769750E-3	-2.520325E-2	2.541150E-2
3.296000E-5	-1.155925E-2	-9.905187E-3	-1.654062E-3	-2.519037E-2	2.541150E-2
3.312000E-5	-1.162956E-2	-9.830875E-3	-1.798688E-3	-2.520925E-2	2.541438E-2
3.328000E-5	-1.171894E-2	-1.002263E-2	-1.696312E-3	-2.520863E-2	2.538963E-2
3.344000E-5	-1.154162E-2	-9.971563E-3	-1.570062E-3	-2.519962E-2	2.539137E-2
3.360000E-5	-1.164719E-2	-9.905750E-3	-1.741438E-3	-2.521538E-2	2.538925E-2
3.376000E-5	-1.149588E-2	-1.001006E-2	-1.485813E-3	-2.521400E-2	2.538187E-2
3.392000E-5	-1.166619E-2	-9.926062E-3	-1.740125E-3	-2.522062E-2	2.538375E-2
3.408000E-5	-1.154606E-2	-9.879313E-3	-1.666750E-3	-2.523600E-2	2.536750E-2
3.424000E-5	-1.151525E-2	-9.883187E-3	-1.632063E-3	-2.523450E-2	2.537463E-2
3.440000E-5	-1.160944E-2	-9.906125E-3	-1.703312E-3	-2.521938E-2	2.537400E-2
3.456000E-5	-1.158169E-2	-9.882000E-3	-1.699687E-3	-2.524375E-2	2.535288E-2
3.472000E-5	-1.150581E-2	-9.947563E-3	-1.558250E-3	-2.523325E-2	2.535138E-2
3.488000E-5	-1.152544E-2	-9.843875E-3	-1.681562E-3	-2.523838E-2	2.535275E-2
3.504000E-5	-1.157063E-2	-9.897500E-3	-1.673125E-3	-2.525387E-2	2.534900E-2
3.520000E-5	-1.155431E-2	-9.917813E-3	-1.636500E-3	-2.524325E-2	2.534325E-2
3.536000E-5	-1.154238E-2	-9.868250E-3	-1.674125E-3	-2.525575E-2	2.534037E-2
3.552000E-5	-1.156706E-2	-9.859313E-3	-1.707750E-3	-2.525325E-2	2.534050E-2
3.568000E-5	-1.159338E-2	-9.932563E-3	-1.660813E-3	-2.527550E-2	2.534137E-2
3.584000E-5	-1.153819E-2	-9.932313E-3	-1.605875E-3	-2.526487E-2	2.533013E-2
3.600000E-5	-1.160425E-2	-9.894000E-3	-1.710250E-3	-2.526975E-2	2.532375E-2
3.616000E-5	-1.147275E-2	-9.835562E-3	-1.637187E-3	-2.527337E-2	2.530962E-2
3.632000E-5	-1.164925E-2	-9.838250E-3	-1.811000E-3	-2.527562E-2	2.531438E-2
3.648000E-5	-1.148519E-2	-9.840313E-3	-1.644875E-3	-2.527937E-2	2.532200E-2
3.664000E-5	-1.137350E-2	-9.833875E-3	-1.539625E-3	-2.527575E-2	2.530938E-2
3.680000E-5	-1.147025E-2	-9.763875E-3	-1.706375E-3	-2.528700E-2	2.531050E-2
3.696000E-5	-1.147144E-2	-9.734563E-3	-1.736875E-3	-2.529425E-2	2.530388E-2
3.712000E-5	-1.153188E-2	-9.920063E-3	-1.611812E-3	-2.530938E-2	2.529375E-2
3.728000E-5	-1.139363E-2	-9.826250E-3	-1.567375E-3	-2.531150E-2	2.529337E-2
3.744000E-5	-1.148938E-2	-9.804438E-3	-1.684938E-3	-2.531425E-2	2.527950E-2
3.760000E-5	-1.142219E-2	-9.819437E-3	-1.602750E-3	-2.530800E-2	2.529138E-2
3.776000E-5	-1.142694E-2	-9.843562E-3	-1.583375E-3	-2.531012E-2	2.527612E-2
3.792000E-5	-1.156025E-2	-9.854563E-3	-1.705687E-3	-2.531775E-2	2.527538E-2
3.808000E-5	-1.143638E-2	-9.801938E-3	-1.634438E-3	-2.531850E-2	2.526125E-2
3.824000E-5	-1.146388E-2	-9.850375E-3	-1.613500E-3	-2.532513E-2	2.527375E-2
3.840000E-5	-1.141112E-2	-9.717188E-3	-1.693937E-3	-2.533013E-2	2.525650E-2
3.856000E-5	-1.146875E-2	-9.743812E-3	-1.724937E-3	-2.531400E-2	2.526837E-2
3.872000E-5	-1.137125E-2	-9.922625E-3	-1.448625E-3	-2.533713E-2	2.525775E-2
3.888000E-5	-1.142525E-2	-9.774375E-3	-1.650875E-3	-2.533413E-2	2.525162E-2
3.904000E-5	-1.153419E-2	-9.801375E-3	-1.732813E-3	-2.535125E-2	2.525288E-2
3.920000E-5	-1.134256E-2	-9.641375E-3	-1.701187E-3	-2.533262E-2	2.525162E-2
3.936000E-5	-1.130425E-2	-9.674937E-3	-1.629312E-3	-2.534075E-2	2.524225E-2
3.952000E-5	-1.143338E-2	-9.816188E-3	-1.617188E-3	-2.535363E-2	2.524713E-2
3.968000E-5	-1.143019E-2	-9.654500E-3	-1.775687E-3	-2.535975E-2	2.522575E-2
3.984000E-5	-1.147256E-2	-9.658563E-3	-1.814000E-3	-2.537013E-2	2.522938E-2
4.000000E-5	-1.143131E-2	-9.727937E-3	-1.703375E-3	-2.538025E-2	2.521962E-2
4.016000E-5	-1.130037E-2	-9.681188E-3	-1.619187E-3	-2.537738E-2	2.521375E-2
4.032000E-5	-1.137869E-2	-9.650687E-3	-1.728000E-3	-2.537063E-2	2.521175E-2
4.048000E-5	-1.131162E-2	-9.704250E-3	-1.607375E-3	-2.539025E-2	2.521200E-2
4.064000E-5	-1.134644E-2	-9.659500E-3	-1.686938E-3	-2.537350E-2	2.521738E-2
4.080000E-5	-1.133294E-2	-9.678125E-3	-1.654812E-3	-2.538938E-2	2.520763E-2
4.096000E-5	-1.144013E-2	-9.643313E-3	-1.796812E-3	-2.538450E-2	2.520575E-2
4.112000E-5	-1.135538E-2	-9.495625E-3	-1.859750E-3	-2.539025E-2	2.519350E-2
4.128000E-5	-1.132700E-2	-9.562188E-3	-1.764813E-3	-2.540462E-2	2.519363E-2
4.144000E-5	-1.128238E-2	-9.667688E-3	-1.614688E-3	-2.539225E-2	2.518313E-2
4.160000E-5	-1.136775E-2	-9.613000E-3	-1.754750E-3	-2.540500E-2	2.519100E-2
4.176000E-5	-1.124188E-2	-9.566125E-3	-1.675750E-3	-2.538988E-2	2.517688E-2
4.192000E-5	-1.120181E-2	-9.626312E-3	-1.575500E-3	-2.540563E-2	2.517000E-2
4.208000E-5	-1.126037E-2	-9.577750E-3	-1.682625E-3	-2.540888E-2	2.517063E-2
4.224000E-5	-1.127738E-2	-9.687437E-3	-1.589938E-3	-2.540325E-2	2.515775E-2
4.240000E-5	-1.114650E-2	-9.555875E-3	-1.590625E-3	-2.540863E-2	2.517250E-2
4.256000E-5	-1.125750E-2	-9.561000E-3	-1.696500E-3	-2.541325E-2	2.515663E-2
4.272000E-5	-1.122981E-2	-9.626438E-3	-1.603375E-3	-2.541837E-2	2.517088E-2
4.288000E-5	-1.126763E-2	-9.587750E-3	-1.679875E-3	-2.542462E-2	2.515388E-2
4.304000E-5	-1.120106E-2	-9.649687E-3	-1.551375E-3	-2.543388E-2	2.515350E-2
4.320000E-5	-1.120756E-2	-9.650938E-3	-1.556625E-3	-2.542387E-2	2.516125E-2
4.336000E-5	-1.122506E-2	-9.534375E-3	-1.690687E-3	-2.542288E-2	2.513925E-2
4.352000E-5	-1.114488E-2	-9.478875E-3	-1.666000E-3	-2.542712E-2	2.513625E-2
4.368000E-5	-1.121138E-2	-9.562188E-3	-1.649187E-3	-2.543338E-2	2.513562E-2
4.384000E-5	-1.126194E-2	-9.479187E-3	-1.782750E-3	-2.543025E-2	2.514763E-2
4.400000E-5	-1.115138E-2	-9.626812E-3	-1.524563E-3	-2.543388E-2	2.513225E-2
4.416000E-5	-1.104425E-2	-9.507625E-3	-1.536625E-3	-2.545175E-2	2.512937E-2
4.432000E-5	-1.119100E-2	-9.441000E-3	-1.750000E-3	-2.545688E-2	2.512625E-2
4.448000E-5	-1.111006E-2	-9.508750E-3	-1.601313E-3	-2.545938E-2	2.512212E-2
4.464000E-5	-1.111638E-2	-9.520750E-3	-1.595625E-3	-2.544825E-2	2.511125E-2
4.480000E-5	-1.096488E-2	-9.561812E-3	-1.403063E-3	-2.547275E-2	2.510212E-2
4.496000E-5	-1.106831E-2	-9.574500E-3	-1.493813E-3	-2.546625E-2	2.511475E-2
4.512000E-5	-1.103613E-2	-9.428000E-3	-1.608125E-3	-2.545388E-2	2.511463E-2
4.528000E-5	-1.110912E-2	-9.508625E-3	-1.600500E-3	-2.546775E-2	2.512288E-2
4.544000E-5	-1.102738E-2	-9.488813E-3	-1.538562E-3	-2.547525E-2	2.510788E-2
4.560000E-5	-1.106819E-2	-9.547313E-3	-1.520875E-3	-2.547900E-2	2.510663E-2
4.576000E-5	-1.103538E-2	-9.482125E-3	-1.553250E-3	-2.549275E-2	2.510300E-2
4.592000E-5	-1.106612E-2	-9.410938E-3	-1.655187E-3	-2.548600E-2	2.508825E-2
4.608000E-5	-1.109325E-2	-9.397000E-3	-1.696250E-3	-2.548063E-2	2.509188E-2
4.624000E-5	-1.108069E-2	-9.406375E-3	-1.674313E-3	-2.548712E-2	2.509438E-2
4.640000E-5	-1.099544E-2	-9.368688E-3	-1.626750E-3	-2.547550E-2	2.509313E-2
4.656000E-5	-1.097312E-2	-9.423250E-3	-1.549875E-3	-2.548750E-2	2.506325E-2
4.672000E-5	-1.102763E-2	-9.392625E-3	-1.635000E-3	-2.550037E-2	2.508112E-2
4.688000E-5	-1.097694E-2	-9.414688E-3	-1.562250E-3	-2.551013E-2	2.507725E-2
4.704000E-5	-1.106144E-2	-9.363000E-3	-1.698438E-3	-2.549938E-2	2.507075E-2
4.720000E-5	-1.099969E-2	-9.389187E-3	-1.610500E-3	-2.550562E-2	2.507213E-2
4.736000E-5	-1.093275E-2	-9.295688E-3	-1.637063E-3	-2.550213E-2	2.507413E-2
4.752000E-5	-1.106306E-2	-9.345687E-3	-1.717375E-3	-2.550025E-2	2.506613E-2
4.768000E-5	-1.088469E-2	-9.346438E-3	-1.538250E-3	-2.551050E-2	2.507263E-2
4.784000E-5	-1.092719E-2	-9.266750E-3	-1.660437E-3	-2.550988E-2	2.506500E-2
4.800000E-5	-1.087475E-2	-9.203938E-3	-1.670812E-3	-2.551750E-2	2.506150E-2
4.816000E-5	-1.093194E-2	-9.273000E-3	-1.658938E-3	-2.550963E-2	2.505088E-2
4.832000E-5	-1.087544E-2	-9.272562E-3	-1.602875E-3	-2.549512E-2	2.505050E-2
4.848000E-5	-1.086594E-2	-9.281750E-3	-1.584188E-3	-2.550850E-2	2.505363E-2
4.864000E-5	-1.098756E-2	-9.258375E-3	-1.729187E-3	-2.552250E-2	2.504338E-2
4.880000E-5	-1.093131E-2	-9.273813E-3	-1.657500E-3	-2.551625E-2	2.504100E-2
4.896000E-5	-1.084275E-2	-9.203375E-3	-1.639375E-3	-2.551937E-2	2.503700E-2
4.912000E-5	-1.075231E-2	-9.210938E-3	-1.541375E-3	-2.552900E-2	2.504425E-2
4.928000E-5	-1.088556E-2	-9.270188E-3	-1.615375E-3	-2.552675E-2	2.504350E-2
4.944000E-5	-1.079913E-2	-9.389938E-3	-1.409188E-3	-2.553525E-2	2.503450E-2
4.960000E-5	-1.083988E-2	-9.136250E-3	-1.703625E-3	-2.551975E-2	2.503138E-2
4.976000E-5	-1.084619E-2	-9.213125E-3	-1.633062E-3	-2.555987E-2	2.502925E-2
4.992000E-5	-1.077988E-2	-9.295187E-3	-1.484688E-3	-2.554775E-2	2.502537E-2
5.008000E-5	-1.086669E-2	-9.165250E-3	-1.701437E-3	-2.553587E-2	2.503037E-2
5.024000E-5	-1.073944E-2	-9.240063E-3	-1.499375E-3	-2.552437E-2	2.503362E-2
5.040000E-5	-1.067325E-2	-9.135813E-3	-1.537437E-3	-2.554425E-2	2.501863E-2
5.056000E-5	-1.067981E-2	-9.070688E-3	-1.609125E-3	-2.553912E-2	2.502262E-2
5.072000E-5	-1.081431E-2	-9.222375E-3	-1.591937E-3	-2.553500E-2	2.502488E-2
5.088000E-5	-1.075594E-2	-9.161625E-3	-1.594313E-3	-2.553512E-2	2.502312E-2
5.104000E-5	-1.081500E-2	-9.253063E-3	-1.561938E-3	-2.554875E-2	2.500488E-2
5.120000E-5	-1.083687E-2	-9.153062E-3	-1.683812E-3	-2.556425E-2	2.501613E-2
5.136000E-5	-1.065900E-2	-9.219375E-3	-1.439625E-3	-2.556513E-2	2.501125E-2
5.152000E-5	-1.073488E-2	-9.063438E-3	-1.671437E-3	-2.555412E-2	2.500913E-2
5.168000E-5	-1.073306E-2	-9.174062E-3	-1.559000E-3	-2.556425E-2	2.500588E-2
5.184000E-5	-1.071856E-2	-9.090125E-3	-1.628438E-3	-2.555612E-2	2.499500E-2
5.200000E-5	-1.070700E-2	-9.072500E-3	-1.634500E-3	-2.557025E-2	2.499563E-2
5.216000E-5	-1.072831E-2	-9.127813E-3	-1.600500E-3	-2.556737E-2	2.498912E-2
5.232000E-5	-1.068906E-2	-9.080375E-3	-1.608688E-3	-2.556688E-2	2.500050E-2
5.248000E-5	-1.067613E-2	-9.126813E-3	-1.549313E-3	-2.555350E-2	2.499963E-2
5.264000E-5	-1.073531E-2	-9.158688E-3	-1.576625E-3	-2.557600E-2	2.499525E-2
5.280000E-5	-1.070931E-2	-9.182125E-3	-1.527188E-3	-2.558650E-2	2.499050E-2
5.296000E-5	-1.070512E-2	-9.011563E-3	-1.693562E-3	-2.557875E-2	2.499513E-2
5.312000E-5	-1.071219E-2	-9.103313E-3	-1.608875E-3	-2.556400E-2	2.498287E-2
5.328000E-5	-1.068331E-2	-9.190750E-3	-1.492563E-3	-2.557512E-2	2.498212E-2
5.344000E-5	-1.073156E-2	-9.013438E-3	-1.718125E-3	-2.557650E-2	2.498450E-2
5.360000E-5	-1.070350E-2	-9.017875E-3	-1.685625E-3	-2.557550E-2	2.497712E-2
5.376000E-5	-1.069175E-2	-9.063438E-3	-1.628312E-3	-2.558025E-2	2.499225E-2
5.392000E-5	-1.064812E-2	-9.184125E-3	-1.464000E-3	-2.559475E-2	2.497150E-2
5.408000E-5	-1.057612E-2	-9.016438E-3	-1.559687E-3	-2.558013E-2	2.497438E-2
5.424000E-5	-1.060731E-2	-9.036250E-3	-1.571063E-3	-2.559725E-2	2.497262E-2
5.440000E-5	-1.059494E-2	-8.995062E-3	-1.599875E-3	-2.558600E-2	2.497075E-2
5.456000E-5	-1.053794E-2	-9.007562E-3	-1.530375E-3	-2.557837E-2	2.497000E-2
5.472000E-5	-1.064213E-2	-9.061625E-3	-1.580500E-3	-2.558263E-2	2.495825E-2
5.488000E-5	-1.056556E-2	-9.034438E-3	-1.531125E-3	-2.559687E-2	2.497225E-2
5.504000E-5	-1.067731E-2	-9.013125E-3	-1.664188E-3	-2.558725E-2	2.495525E-2
5.520000E-5	-1.060512E-2	-9.023875E-3	-1.581250E-3	-2.560812E-2	2.496600E-2
5.536000E-5	-1.049600E-2	-9.018875E-3	-1.477125E-3	-2.560625E-2	2.497063E-2
5.552000E-5	-1.061419E-2	-9.002063E-3	-1.612125E-3	-2.559425E-2	2.495925E-2
5.568000E-5	-1.057256E-2	-8.945125E-3	-1.627438E-3	-2.560300E-2	2.495300E-2
5.584000E-5	-1.056463E-2	-9.041562E-3	-1.523063E-3	-2.560987E-2	2.495425E-2
5.600000E-5	-1.057594E-2	-8.810375E-3	-1.765562E-3	-2.559263E-2	2.494663E-2
5.616000E-5	-1.060131E-2	-8.943437E-3	-1.657875E-3	-2.559888E-2	2.495163E-2
5.632000E-5	-1.049094E-2	-9.043250E-3	-1.447688E-3	-2.559512E-2	2.495437E-2
5.648000E-5	-1.046319E-2	-8.975000E-3	-1.488188E-3	-2.561350E-2	2.495225E-2
5.664000E-5	-1.054031E-2	-8.891438E-3	-1.648875E-3	-2.560000E-2	2.494487E-2
5.680000E-5	-1.054525E-2	-8.996000E-3	-1.549250E-3	-2.561513E-2	2.494650E-2
5.696000E-5	-1.049763E-2	-8.819250E-3	-1.678375E-3	-2.560925E-2	2.493600E-2
5.712000E-5	-1.058544E-2	-8.899875E-3	-1.685562E-3	-2.560963E-2	2.493900E-2
5.728000E-5	-1.049312E-2	-8.861875E-3	-1.631250E-3	-2.560687E-2	2.493925E-2
5.744000E-5	-1.047981E-2	-8.861188E-3	-1.618625E-3	-2.561438E-2	2.493787E-2
5.760000E-5	-1.042475E-2	-8.895813E-3	-1.528937E-3	-2.561287E-2	2.494700E-2
5.776000E-5	-1.044906E-2	-8.806313E-3	-1.642750E-3	-2.560912E-2	2.494025E-2
5.792000E-5	-1.040006E-2	-8.934000E-3	-1.466062E-3	-2.562475E-2	2.493113E-2
5.808000E-5	-1.034306E-2	-8.880063E-3	-1.463000E-3	-2.562688E-2	2.493788E-2
5.824000E-5	-1.046119E-2	-8.834438E-3	-1.626750E-3	-2.562550E-2	2.493225E-2
5.840000E-5	-1.041119E-2	-8.884375E-3	-1.526813E-3	-2.562450E-2	2.492537E-2
5.856000E-5	-1.051019E-2	-8.869625E-3	-1.640563E-3	-2.561438E-2	2.491938E-2
5.872000E-5	-1.039125E-2	-8.896687E-3	-1.494562E-3	-2.561525E-2	2.493413E-2
5.888000E-5	-1.046781E-2	-8.832188E-3	-1.635625E-3	-2.562650E-2	2.492500E-2
5.904000E-5	-1.042944E-2	-8.875875E-3	-1.553563E-3	-2.562100E-2	2.492938E-2
5.920000E-5	-1.040556E-2	-8.842000E-3	-1.563563E-3	-2.562262E-2	2.493250E-2
5.936000E-5	-1.041600E-2	-8.930625E-3	-1.485375E-3	-2.561125E-2	2.492837E-2
5.952000E-5	-1.047119E-2	-8.843000E-3	-1.628188E-3	-2.562550E-2	2.492913E-2
5.968000E-5	-1.041844E-2	-8.793625E-3	-1.624812E-3	-2.562937E-2	2.492638E-2
5.984000E-5	-1.041769E-2	-8.822438E-3	-1.595250E-3	-2.562750E-2	2.492250E-2
6.000000E-5	-1.039294E-2	-8.818375E-3	-1.574563E-3	-2.562475E-2	2.491688E-2
6.016000E-5	-1.048775E-2	-8.896750E-3	-1.591000E-3	-2.564337E-2	2.492537E-2
6.032000E-5	-1.034369E-2	-8.827250E-3	-1.516437E-3	-2.563575E-2	2.491525E-2
6.048000E-5	-1.037537E-2	-8.916625E-3	-1.458750E-3	-2.563013E-2	2.491613E-2
6.064000E-5	-1.036950E-2	-8.832000E-3	-1.537500E-3	-2.562838E-2	2.491550E-2
6.080000E-5	-1.039119E-2	-8.851312E-3	-1.539875E-3	-2.563213E-2	2.492338E-2
6.096000E-5	-1.038444E-2	-8.851563E-3	-1.532875E-3	-2.562950E-2	2.490975E-2
6.112000E-5	-1.043381E-2	-8.853687E-3	-1.580125E-3	-2.564350E-2	2.490263E-2
6.128000E-5	-1.031244E-2	-8.765125E-3	-1.547312E-3	-2.564137E-2	2.491325E-2
6.144000E-5	-1.039813E-2	-8.902875E-3	-1.495250E-3	-2.562650E-2	2.490400E-2
6.160000E-5	-1.035756E-2	-8.938000E-3	-1.419563E-3	-2.562950E-2	2.492025E-2
6.176000E-5	-1.033450E-2	-8.860375E-3	-1.474125E-3	-2.563137E-2	2.491213E-2
6.192000E-5	-1.033525E-2	-8.742187E-3	-1.593063E-3	-2.563487E-2	2.491263E-2
6.208000E-5	-1.029944E-2	-8.775062E-3	-1.524375E-3	-2.563938E-2	2.490850E-2
6.224000E-5	-1.044237E-2	-8.723813E-3	-1.718562E-3	-2.564113E-2	2.490525E-2
6.240000E-5	-1.036419E-2	-8.730563E-3	-1.633625E-3	-2.566512E-2	2.489587E-2
6.256000E-5	-1.034950E-2	-8.895313E-3	-1.454187E-3	-2.564888E-2	2.490225E-2
6.272000E-5	-1.038738E-2	-8.745250E-3	-1.642125E-3	-2.563713E-2	2.488375E-2
6.288000E-5	-1.040725E-2	-8.775313E-3	-1.631938E-3	-2.564575E-2	2.489387E-2
6.304000E-5	-1.032962E-2	-8.799313E-3	-1.530312E-3	-2.563763E-2	2.489000E-2
6.320000E-5	-1.044831E-2	-8.882250E-3	-1.566062E-3	-2.565163E-2	2.489300E-2
6.336000E-5	-1.032788E-2	-8.829063E-3	-1.498813E-3	-2.564700E-2	2.489938E-2
6.352000E-5	-1.034819E-2	-8.774438E-3	-1.573750E-3	-2.564137E-2	2.489113E-2
6.368000E-5	-1.039606E-2	-8.804938E-3	-1.591125E-3	-2.565463E-2	2.488025E-2
6.384000E-5	-1.032100E-2	-8.869125E-3	-1.451875E-3	-2.566163E-2	2.489163E-2
6.400000E-5	-1.044600E-2	-8.922312E-3	-1.523688E-3	-2.564838E-2	2.490050E-2
6.416000E-5	-1.028387E-2	-8.826188E-3	-1.457687E-3	-2.565663E-2	2.489937E-2
6.432000E-5	-1.030138E-2	-8.807000E-3	-1.494375E-3	-2.565525E-2	2.488875E-2
6.448000E-5	-1.038838E-2	-8.749125E-3	-1.639250E-3	-2.564262E-2	2.489587E-2
6.464000E-5	-1.038025E-2	-8.695000E-3	-1.685250E-3	-2.566337E-2	2.488838E-2
6.480000E-5	-1.037269E-2	-8.904188E-3	-1.468500E-3	-2.564413E-2	2.488713E-2
6.496000E-5	-1.042594E-2	-8.729063E-3	-1.696875E-3	-2.566188E-2	2.489862E-2
6.512000E-5	-1.028700E-2	-8.802375E-3	-1.484625E-3	-2.565475E-2	2.487675E-2
6.528000E-5	-1.039062E-2	-8.833687E-3	-1.556937E-3	-2.566562E-2	2.487975E-2
6.544000E-5	-1.035425E-2	-8.829000E-3	-1.525250E-3	-2.565925E-2	2.487687E-2
6.560000E-5	-1.031344E-2	-8.787250E-3	-1.526187E-3	-2.565975E-2	2.487850E-2
6.576000E-5	-1.043575E-2	-8.850688E-3	-1.585062E-3	-2.565650E-2	2.487225E-2
6.592000E-5	-1.034300E-2	-8.810125E-3	-1.532875E-3	-2.565838E-2	2.487175E-2
6.608000E-5	-1.024656E-2	-8.776563E-3	-1.470000E-3	-2.566538E-2	2.486750E-2
6.624000E-5	-1.033619E-2	-8.818438E-3	-1.517750E-3	-2.565975E-2	2.488962E-2
6.640000E-5	-1.034694E-2	-8.888250E-3	-1.458688E-3	-2.566338E-2	2.487325E-2
6.656000E-5	-1.034275E-2	-8.912563E-3	-1.430188E-3	-2.566950E-2	2.488525E-2
6.672000E-5	-1.042675E-2	-8.820688E-3	-1.606062E-3	-2.566475E-2	2.489025E-2
6.688000E-5	-1.038231E-2	-8.839188E-3	-1.543125E-3	-2.567263E-2	2.487175E-2
6.704000E-5	-1.033081E-2	-8.784250E-3	-1.546563E-3	-2.566450E-2	2.486363E-2
6.720000E-5	-1.030075E-2	-8.793125E-3	-1.507625E-3	-2.565762E-2	2.487662E-2
6.736000E-5	-1.042606E-2	-8.826625E-3	-1.599438E-3	-2.566250E-2	2.487012E-2
6.752000E-5	-1.035762E-2	-8.793938E-3	-1.563687E-3	-2.567738E-2	2.487475E-2
6.768000E-5	-1.025694E-2	-8.797813E-3	-1.459125E-3	-2.566488E-2	2.486200E-2
6.784000E-5	-1.045150E-2	-8.739688E-3	-1.711812E-3	-2.566750E-2	2.486775E-2
6.800000E-5	-1.037244E-2	-8.764438E-3	-1.608000E-3	-2.566675E-2	2.486800E-2
6.816000E-5	-1.033144E-2	-8.876688E-3	-1.454750E-3	-2.567400E-2	2.486013E-2
6.832000E-5	-1.039219E-2	-8.849188E-3	-1.543000E-3	-2.567312E-2	2.486175E-2
6.848000E-5	-1.032169E-2	-8.847812E-3	-1.473875E-3	-2.565500E-2	2.485588E-2
6.864000E-5	-1.038006E-2	-8.775000E-3	-1.605063E-3	-2.567387E-2	2.486037E-2
6.880000E-5	-1.034706E-2	-8.889688E-3	-1.457375E-3	-2.568000E-2	2.485925E-2
6.896000E-5	-1.021256E-2	-8.841938E-3	-1.370625E-3	-2.566913E-2	2.486013E-2
6.912000E-5	-1.035306E-2	-8.974750E-3	-1.378313E-3	-2.567362E-2	2.486050E-2
6.928000E-5	-1.038794E-2	-8.939812E-3	-1.448125E-3	-2.567325E-2	2.485462E-2
6.944000E-5	-1.034031E-2	-8.929812E-3	-1.410500E-3	-2.567038E-2	2.487075E-2
6.960000E-5	-1.031906E-2	-8.770813E-3	-1.548250E-3	-2.567725E-2	2.484113E-2
6.976000E-5	-1.037600E-2	-8.860125E-3	-1.515875E-3	-2.567500E-2	2.485688E-2
6.992000E-5	-1.038525E-2	-8.724938E-3	-1.660312E-3	-2.566975E-2	2.484725E-2
7.008000E-5	-1.030894E-2	-8.868000E-3	-1.440937E-3	-2.567300E-2	2.485425E-2
7.024000E-5	-1.029075E-2	-8.883938E-3	-1.406812E-3	-2.567513E-2	2.484400E-2
7.040000E-5	-1.041744E-2	-8.824937E-3	-1.592500E-3	-2.565800E-2	2.483750E-2
7.056000E-5	-1.039844E-2	-8.887812E-3	-1.510625E-3	-2.566413E-2	2.484875E-2
7.072000E-5	-1.024619E-2	-8.780500E-3	-1.465688E-3	-2.567250E-2	2.484038E-2
7.088000E-5	-1.044044E-2	-8.721687E-3	-1.718750E-3	-2.567588E-2	2.483550E-2
7.104000E-5	-1.034062E-2	-8.799375E-3	-1.541250E-3	-2.567950E-2	2.484475E-2
7.120000E-5	-1.035506E-2	-8.812313E-3	-1.542750E-3	-2.567363E-2	2.484638E-2
7.136000E-5	-1.042081E-2	-8.791500E-3	-1.629313E-3	-2.565775E-2	2.484900E-2
7.152000E-5	-1.038219E-2	-8.937375E-3	-1.444812E-3	-2.568512E-2	2.484625E-2
7.168000E-5	-1.030163E-2	-8.846250E-3	-1.455375E-3	-2.567250E-2	2.484438E-2
7.184000E-5	-1.037888E-2	-8.906625E-3	-1.472250E-3	-2.566812E-2	2.484150E-2
7.200000E-5	-1.044394E-2	-8.922250E-3	-1.521687E-3	-2.568075E-2	2.483050E-2
7.216000E-5	-1.049763E-2	-8.898750E-3	-1.598875E-3	-2.568150E-2	2.483187E-2
7.232000E-5	-1.040275E-2	-8.882063E-3	-1.520688E-3	-2.568825E-2	2.482688E-2
7.248000E-5	-1.048875E-2	-8.877188E-3	-1.611563E-3	-2.567162E-2	2.483325E-2
7.264000E-5	-1.043244E-2	-8.829063E-3	-1.603375E-3	-2.567825E-2	2.484137E-2
7.280000E-5	-1.027988E-2	-8.831750E-3	-1.448125E-3	-2.568113E-2	2.483363E-2
7.296000E-5	-1.042369E-2	-8.869438E-3	-1.554250E-3	-2.568588E-2	2.482625E-2
7.312000E-5	-1.039850E-2	-8.962125E-3	-1.436375E-3	-2.568050E-2	2.483850E-2
7.328000E-5	-1.039419E-2	-8.997563E-3	-1.396625E-3	-2.567325E-2	2.482487E-2
7.344000E-5	-1.040756E-2	-8.921000E-3	-1.486562E-3	-2.567400E-2	2.483012E-2
7.360000E-5	-1.036725E-2	-8.911625E-3	-1.455625E-3	-2.567987E-2	2.483463E-2
7.376000E-5	-1.040556E-2	-8.937500E-3	-1.468062E-3	-2.568487E-2	2.482075E-2
7.392000E-5	-1.035725E-2	-8.935437E-3	-1.421813E-3	-2.568425E-2	2.482450E-2
7.408000E-5	-1.038531E-2	-8.951500E-3	-1.433812E-3	-2.569800E-2	2.482725E-2
7.424000E-5	-1.045613E-2	-8.830062E-3	-1.626063E-3	-2.568325E-2	2.481825E-2
7.440000E-5	-1.037906E-2	-9.001625E-3	-1.377438E-3	-2.568588E-2	2.481550E-2
7.456000E-5	-1.042956E-2	-8.836625E-3	-1.592938E-3	-2.568700E-2	2.481975E-2
7.472000E-5	-1.055694E-2	-8.860188E-3	-1.696750E-3	-2.568575E-2	2.481275E-2
7.488000E-5	-1.041494E-2	-8.898437E-3	-1.516500E-3	-2.568500E-2	2.481950E-2
7.504000E-5	-1.045625E-2	-8.852063E-3	-1.604187E-3	-2.568525E-2	2.481663E-2
7.520000E-5	-1.038269E-2	-8.884937E-3	-1.497750E-3	-2.569263E-2	2.481100E-2
7.536000E-5	-1.037769E-2	-9.009250E-3	-1.368437E-3	-2.568313E-2	2.480312E-2
7.552000E-5	-1.034619E-2	-9.060063E-3	-1.286125E-3	-2.569375E-2	2.480238E-2
7.568000E-5	-1.033281E-2	-8.950875E-3	-1.381938E-3	-2.568713E-2	2.481087E-2
7.584000E-5	-1.056450E-2	-8.943312E-3	-1.621188E-3	-2.568187E-2	2.481650E-2
7.600000E-5	-1.048419E-2	-9.054500E-3	-1.429687E-3	-2.569113E-2	2.480950E-2
7.616000E-5	-1.042488E-2	-8.979375E-3	-1.445500E-3	-2.570538E-2	2.480712E-2
7.632000E-5	-1.045694E-2	-9.089375E-3	-1.367563E-3	-2.569638E-2	2.481175E-2
7.648000E-5	-1.040381E-2	-8.921813E-3	-1.482000E-3	-2.568688E-2	2.480962E-2
7.664000E-5	-1.040044E-2	-8.980125E-3	-1.420313E-3	-2.569363E-2	2.480313E-2
7.680000E-5	-1.044119E-2	-9.010437E-3	-1.430750E-3	-2.569400E-2	2.479625E-2
7.696000E-5	-1.048088E-2	-9.055250E-3	-1.425625E-3	-2.569963E-2	2.480337E-2
7.712000E-5	-1.043106E-2	-8.958687E-3	-1.472375E-3	-2.569625E-2	2.479475E-2
7.728000E-5	-1.046494E-2	-9.046063E-3	-1.418875E-3	-2.569512E-2	2.480100E-2
7.744000E-5	-1.043775E-2	-8.954875E-3	-1.482875E-3	-2.569025E-2	2.480213E-2
7.760000E-5	-1.029925E-2	-8.945000E-3	-1.354250E-3	-2.569863E-2	2.479675E-2
7.776000E-5	-1.035269E-2	-9.025875E-3	-1.326812E-3	-2.570675E-2	2.479588E-2
7.792000E-5	-1.050769E-2	-9.008687E-3	-1.499000E-3	-2.569963E-2	2.478850E-2
7.808000E-5	-1.050894E-2	-8.959250E-3	-1.549688E-3	-2.569925E-2	2.480513E-2
7.824000E-5	-1.042688E-2	-8.966313E-3	-1.460563E-3	-2.570625E-2	2.480012E-2
7.840000E-5	-1.035175E-2	-9.091687E-3	-1.260063E-3	-2.568875E-2	2.479463E-2
7.856000E-5	-1.041025E-2	-9.055187E-3	-1.355063E-3	-2.571238E-2	2.480088E-2
7.872000E-5	-1.040181E-2	-9.012000E-3	-1.389812E-3	-2.570487E-2	2.479225E-2
7.888000E-5	-1.040500E-2	-9.044437E-3	-1.360562E-3	-2.569388E-2	2.478650E-2
7.904000E-5	-1.048531E-2	-9.054000E-3	-1.431313E-3	-2.570775E-2	2.479075E-2
7.920000E-5	-1.057025E-2	-8.909750E-3	-1.660500E-3	-2.571887E-2	2.478888E-2
7.936000E-5	-1.036631E-2	-8.860625E-3	-1.505687E-3	-2.570887E-2	2.479025E-2
7.952000E-5	-1.039106E-2	-8.973313E-3	-1.417750E-3	-2.571775E-2	2.478038E-2
7.968000E-5	-1.049494E-2	-9.006250E-3	-1.488688E-3	-2.569762E-2	2.478500E-2
7.984000E-5	-1.039713E-2	-9.110875E-3	-1.286250E-3	-2.571500E-2	2.477425E-2
8.000000E-5	-1.035937E-2	-8.980375E-3	-1.379000E-3	-2.570587E-2	2.477338E-2
8.016000E-5	-1.051406E-2	-9.031250E-3	-1.482812E-3	-2.571725E-2	2.478675E-2
8.032000E-5	-1.023744E-2	-8.937687E-3	-1.299750E-3	-2.571925E-2	2.479150E-2
8.048000E-5	-1.041012E-2	-8.979000E-3	-1.431125E-3	-2.571425E-2	2.478175E-2
8.064000E-5	-1.038731E-2	-8.980813E-3	-1.406500E-3	-2.571788E-2	2.478287E-2
8.080000E-5	-1.028481E-2	-8.971562E-3	-1.313250E-3	-2.571738E-2	2.477625E-2
8.096000E-5	-1.041788E-2	-8.977687E-3	-1.440188E-3	-2.570512E-2	2.476237E-2
8.112000E-5	-1.029038E-2	-9.005750E-3	-1.284625E-3	-2.571150E-2	2.477838E-2
8.128000E-5	-1.029531E-2	-8.963062E-3	-1.332250E-3	-2.570250E-2	2.478475E-2
8.144000E-5	-1.033931E-2	-8.911125E-3	-1.428187E-3	-2.571150E-2	2.477937E-2
8.160000E-5	-1.032269E-2	-9.021250E-3	-1.301437E-3	-2.570987E-2	2.478000E-2
8.176000E-5	-1.043363E-2	-9.012938E-3	-1.420688E-3	-2.571700E-2	2.476700E-2
8.192000E-5	-1.020638E-2	-8.986437E-3	-1.219938E-3	-2.570887E-2	2.477938E-2
8.208000E-5	-1.031594E-2	-8.941312E-3	-1.374625E-3	-2.572087E-2	2.477750E-2
8.224000E-5	-1.033931E-2	-8.950625E-3	-1.388687E-3	-2.572725E-2	2.475875E-2
8.240000E-5	-1.030412E-2	-8.955063E-3	-1.349062E-3	-2.571438E-2	2.477037E-2
8.256000E-5	-1.027763E-2	-9.037312E-3	-1.240313E-3	-2.570925E-2	2.476775E-2
8.272000E-5	-1.030881E-2	-8.991187E-3	-1.317625E-3	-2.571525E-2	2.477387E-2
8.288000E-5	-1.018275E-2	-9.109563E-3	-1.073187E-3	-2.572188E-2	2.478088E-2
8.304000E-5	-1.023381E-2	-9.038625E-3	-1.195188E-3	-2.571575E-2	2.477638E-2
8.320000E-5	-1.029619E-2	-9.011313E-3	-1.284875E-3	-2.572088E-2	2.477112E-2
8.336000E-5	-1.029300E-2	-9.042375E-3	-1.250625E-3	-2.570975E-2	2.475813E-2
8.352000E-5	-1.022175E-2	-9.112312E-3	-1.109438E-3	-2.572237E-2	2.476713E-2
8.368000E-5	-1.030531E-2	-8.980125E-3	-1.325188E-3	-2.572300E-2	2.475725E-2
8.384000E-5	-1.018306E-2	-8.955562E-3	-1.227500E-3	-2.570938E-2	2.475850E-2
8.400000E-5	-1.024181E-2	-8.870312E-3	-1.371500E-3	-2.572025E-2	2.474963E-2
8.416000E-5	-1.030069E-2	-9.026750E-3	-1.273938E-3	-2.571738E-2	2.475350E-2
8.432000E-5	-1.014850E-2	-8.877875E-3	-1.270625E-3	-2.571475E-2	2.475888E-2
8.448000E-5	-1.026300E-2	-9.067125E-3	-1.195875E-3	-2.571387E-2	2.476362E-2
8.464000E-5	-1.024394E-2	-8.950375E-3	-1.293563E-3	-2.572450E-2	2.476375E-2
8.480000E-5	-1.024644E-2	-8.850375E-3	-1.396062E-3	-2.572813E-2	2.475413E-2
8.496000E-5	-1.009806E-2	-8.913000E-3	-1.185063E-3	-2.572075E-2	2.476600E-2
8.512000E-5	-1.011413E-2	-9.097188E-3	-1.016938E-3	-2.572725E-2	2.475837E-2
8.528000E-5	-1.007613E-2	-8.924437E-3	-1.151688E-3	-2.572963E-2	2.475200E-2
8.544000E-5	-1.002856E-2	-8.888938E-3	-1.139625E-3	-2.573300E-2	2.476213E-2
8.560000E-5	-9.957937E-3	-8.952438E-3	-1.005500E-3	-2.572912E-2	2.474463E-2
8.576000E-5	-1.002131E-2	-8.982813E-3	-1.038500E-3	-2.571825E-2	2.474487E-2
8.592000E-5	-1.006756E-2	-8.922125E-3	-1.145437E-3	-2.573287E-2	2.476050E-2
8.608000E-5	-1.002781E-2	-8.943813E-3	-1.084000E-3	-2.572800E-2	2.473763E-2
8.624000E-5	-1.000581E-2	-8.873250E-3	-1.132562E-3	-2.573625E-2	2.474587E-2
8.640000E-5	-1.003900E-2	-8.920812E-3	-1.118187E-3	-2.574712E-2	2.473663E-2
8.656000E-5	-9.999375E-3	-8.786063E-3	-1.213312E-3	-2.573600E-2	2.474850E-2
8.672000E-5	-1.009838E-2	-8.914625E-3	-1.183750E-3	-2.573712E-2	2.474587E-2
8.688000E-5	-9.884375E-3	-8.892562E-3	-9.918125E-4	-2.573263E-2	2.474025E-2
8.704000E-5	-9.928625E-3	-8.811500E-3	-1.117125E-3	-2.573575E-2	2.474175E-2
8.720000E-5	-9.907562E-3	-8.824375E-3	-1.083187E-3	-2.574150E-2	2.475388E-2
8.736000E-5	-9.846750E-3	-8.881250E-3	-9.655000E-4	-2.573950E-2	2.475163E-2
8.752000E-5	-9.752063E-3	-8.801563E-3	-9.505000E-4	-2.574138E-2	2.474975E-2
8.768000E-5	-9.808187E-3	-8.708125E-3	-1.100062E-3	-2.574163E-2	2.473338E-2
8.784000E-5	-9.768000E-3	-8.713750E-3	-1.054250E-3	-2.574413E-2	2.474850E-2
8.800000E-5	-9.875437E-3	-8.808000E-3	-1.067437E-3	-2.573350E-2	2.473363E-2
8.816000E-5	-9.804500E-3	-8.828250E-3	-9.762500E-4	-2.573600E-2	2.474212E-2
8.832000E-5	-9.790000E-3	-8.797063E-3	-9.929375E-4	-2.573437E-2	2.473275E-2
8.848000E-5	-9.811812E-3	-8.647312E-3	-1.164500E-3	-2.573650E-2	2.474437E-2
8.864000E-5	-9.606750E-3	-8.782313E-3	-8.244375E-4	-2.573337E-2	2.474288E-2
8.880000E-5	-9.710813E-3	-8.782375E-3	-9.284375E-4	-2.573850E-2	2.474313E-2
8.896000E-5	-9.623500E-3	-8.772000E-3	-8.515000E-4	-2.574188E-2	2.474438E-2
8.912000E-5	-9.681875E-3	-8.629250E-3	-1.052625E-3	-2.574775E-2	2.473213E-2
8.928000E-5	-9.718063E-3	-8.712750E-3	-1.005313E-3	-2.573638E-2	2.473113E-2
8.944000E-5	-9.502125E-3	-8.721813E-3	-7.803125E-4	-2.573438E-2	2.471463E-2
8.960000E-5	-9.528188E-3	-8.644875E-3	-8.833125E-4	-2.573550E-2	2.474787E-2
8.976000E-5	-9.601313E-3	-8.594250E-3	-1.007063E-3	-2.573337E-2	2.474863E-2
8.992000E-5	-9.547937E-3	-8.687438E-3	-8.605000E-4	-2.574163E-2	2.473313E-2
9.008000E-5	-9.519125E-3	-8.574063E-3	-9.450625E-4	-2.574550E-2	2.473863E-2
9.024000E-5	-9.552062E-3	-8.635000E-3	-9.170625E-4	-2.574900E-2	2.473013E-2
9.040000E-5	-9.406750E-3	-8.604250E-3	-8.025000E-4	-2.574838E-2	2.473625E-2
9.056000E-5	-9.339875E-3	-8.514875E-3	-8.250000E-4	-2.574275E-2	2.473450E-2
9.072000E-5	-9.436500E-3	-8.527188E-3	-9.093125E-4	-2.573813E-2	2.471862E-2
9.088000E-5	-9.258813E-3	-8.542562E-3	-7.162500E-4	-2.573750E-2	2.472637E-2
9.104000E-5	-9.369812E-3	-8.455812E-3	-9.140000E-4	-2.573413E-2	2.473788E-2
9.120000E-5	-9.352875E-3	-8.488813E-3	-8.640625E-4	-2.573737E-2	2.473163E-2
9.136000E-5	-9.291500E-3	-8.468063E-3	-8.234375E-4	-2.574575E-2	2.471662E-2
9.152000E-5	-9.290250E-3	-8.406562E-3	-8.836875E-4	-2.573625E-2	2.472700E-2
9.168000E-5	-9.275938E-3	-8.506625E-3	-7.693125E-4	-2.572900E-2	2.472788E-2
9.184000E-5	-9.262312E-3	-8.319688E-3	-9.426250E-4	-2.575125E-2	2.472862E-2
9.200000E-5	-9.148375E-3	-8.378500E-3	-7.698750E-4	-2.574238E-2	2.471763E-2
9.216000E-5	-9.145250E-3	-8.294000E-3	-8.512500E-4	-2.575200E-2	2.470075E-2
9.232000E-5	-9.021625E-3	-8.161812E-3	-8.598125E-4	-2.573812E-2	2.471563E-2
9.248000E-5	-9.060375E-3	-8.326562E-3	-7.338125E-4	-2.574913E-2	2.472213E-2
9.264000E-5	-9.097688E-3	-8.326625E-3	-7.710625E-4	-2.574150E-2	2.472050E-2
9.280000E-5	-8.968688E-3	-8.378375E-3	-5.903125E-4	-2.574550E-2	2.470975E-2
9.296000E-5	-9.055062E-3	-8.195500E-3	-8.595625E-4	-2.574450E-2	2.472138E-2
9.312000E-5	-8.932375E-3	-8.244250E-3	-6.881250E-4	-2.575138E-2	2.470488E-2
9.328000E-5	-8.949500E-3	-8.153438E-3	-7.960625E-4	-2.575350E-2	2.471150E-2
9.344000E-5	-8.886938E-3	-8.192500E-3	-6.944375E-4	-2.574475E-2	2.471963E-2
9.360000E-5	-8.916375E-3	-8.139000E-3	-7.773750E-4	-2.574737E-2	2.471775E-2
9.376000E-5	-8.871063E-3	-8.085250E-3	-7.858125E-4	-2.575525E-2	2.470775E-2
9.392000E-5	-8.806125E-3	-8.087750E-3	-7.183750E-4	-2.576238E-2	2.472262E-2
9.408000E-5	-8.819937E-3	-8.119500E-3	-7.004375E-4	-2.574750E-2	2.470950E-2
9.424000E-5	-8.823125E-3	-8.156375E-3	-6.667500E-4	-2.574963E-2	2.470363E-2
9.440000E-5	-8.684188E-3	-8.070375E-3	-6.138125E-4	-2.576450E-2	2.472787E-2
9.456000E-5	-8.680875E-3	-8.099750E-3	-5.811250E-4	-2.574800E-2	2.471625E-2
9.472000E-5	-8.574500E-3	-7.962750E-3	-6.117500E-4	-2.575812E-2	2.471237E-2
9.488000E-5	-8.668250E-3	-7.891875E-3	-7.763750E-4	-2.576338E-2	2.470988E-2
9.504000E-5	-8.618625E-3	-7.861813E-3	-7.568125E-4	-2.576488E-2	2.470325E-2
9.520000E-5	-8.550188E-3	-7.931875E-3	-6.183125E-4	-2.574900E-2	2.469812E-2
9.536000E-5	-8.534500E-3	-7.901313E-3	-6.331875E-4	-2.575075E-2	2.471663E-2
9.552000E-5	-8.376438E-3	-7.791437E-3	-5.850000E-4	-2.575313E-2	2.470250E-2
9.568000E-5	-8.508063E-3	-7.737688E-3	-7.703750E-4	-2.575750E-2	2.470400E-2
9.584000E-5	-8.424250E-3	-7.770875E-3	-6.533750E-4	-2.573750E-2	2.470438E-2
9.600000E-5	-8.359563E-3	-7.840062E-3	-5.195000E-4	-2.576125E-2	2.470225E-2
9.616000E-5	-8.332188E-3	-7.787250E-3	-5.449375E-4	-2.576050E-2	2.470013E-2
9.632000E-5	-8.284125E-3	-7.719062E-3	-5.650625E-4	-2.575513E-2	2.470813E-2
9.648000E-5	-8.240188E-3	-7.716187E-3	-5.240000E-4	-2.575100E-2	2.469275E-2
9.664000E-5	-8.233625E-3	-7.678875E-3	-5.547500E-4	-2.575475E-2	2.470588E-2
9.680000E-5	-8.189688E-3	-7.559500E-3	-6.301875E-4	-2.574687E-2	2.469825E-2
9.696000E-5	-8.189250E-3	-7.621688E-3	-5.675625E-4	-2.575400E-2	2.470800E-2
9.712000E-5	-8.136563E-3	-7.554875E-3	-5.816875E-4	-2.576138E-2	2.470862E-2
9.728000E-5	-8.023500E-3	-7.435375E-3	-5.881250E-4	-2.574587E-2	2.470738E-2
9.744000E-5	-8.033188E-3	-7.545125E-3	-4.880625E-4	-2.575275E-2	2.471213E-2
9.760000E-5	-8.011000E-3	-7.463500E-3	-5.475000E-4	-2.575912E-2	2.470213E-2
9.776000E-5	-7.910688E-3	-7.454000E-3	-4.566875E-4	-2.575563E-2	2.469312E-2
9.792000E-5	-7.958813E-3	-7.430375E-3	-5.284375E-4	-2.576300E-2	2.469675E-2
9.808000E-5	-7.798000E-3	-7.443563E-3	-3.544375E-4	-2.575287E-2	2.470150E-2
9.824000E-5	-7.856875E-3	-7.370250E-3	-4.866250E-4	-2.575162E-2	2.470713E-2
9.840000E-5	-7.777250E-3	-7.227000E-3	-5.502500E-4	-2.575175E-2	2.469525E-2
9.856000E-5	-7.643313E-3	-7.268813E-3	-3.745000E-4	-2.575675E-2	2.470550E-2
9.872000E-5	-7.728813E-3	-7.277000E-3	-4.518125E-4	-2.576300E-2	2.469800E-2
9.888000E-5	-7.721000E-3	-7.253500E-3	-4.675000E-4	-2.576900E-2	2.468487E-2
9.904000E-5	-7.575500E-3	-7.178437E-3	-3.970625E-4	-2.576250E-2	2.469875E-2
9.920000E-5	-7.628188E-3	-7.172438E-3	-4.557500E-4	-2.575863E-2	2.468500E-2
9.936000E-5	-7.707812E-3	-7.153188E-3	-5.546250E-4	-2.576412E-2	2.470500E-2
9.952000E-5	-7.546375E-3	-7.132313E-3	-4.140625E-4	-2.575225E-2	2.469700E-2
9.968000E-5	-7.491250E-3	-7.057250E-3	-4.340000E-4	-2.575650E-2	2.470413E-2
9.984000E-5	-7.421063E-3	-6.947563E-3	-4.735000E-4	-2.575613E-2	2.469463E-2
1.000000E-4	-7.339812E-3	-6.888625E-3	-4.511875E-4	-2.576138E-2	2.469938E-2
1.001600E-4	-7.375000E-3	-6.894125E-3	-4.808750E-4	-2.576737E-2	2.469400E-2
1.003200E-4	-7.197812E-3	-6.892875E-3	-3.049375E-4	-2.576425E-2	2.468438E-2
1.004800E-4	-7.296125E-3	-6.944875E-3	-3.512500E-4	-2.575775E-2	2.467900E-2
1.006400E-4	-7.330000E-3	-6.867500E-3	-4.625000E-4	-2.576675E-2	2.468338E-2
1.008000E-4	-7.222375E-3	-6.790000E-3	-4.323750E-4	-2.575775E-2	2.468263E-2
1.009600E-4	-7.177750E-3	-6.768500E-3	-4.092500E-4	-2.575763E-2	2.468925E-2
1.011200E-4	-6.989750E-3	-6.676000E-3	-3.137500E-4	-2.576112E-2	2.469350E-2
1.012800E-4	-6.998187E-3	-6.647750E-3	-3.504375E-4	-2.575988E-2	2.467900E-2
1.014400E-4	-6.998750E-3	-6.640000E-3	-3.587500E-4	-2.577113E-2	2.468537E-2
1.016000E-4	-6.903437E-3	-6.647000E-3	-2.564375E-4	-2.576925E-2	2.468900E-2
1.017600E-4	-6.915188E-3	-6.543875E-3	-3.713125E-4	-2.576750E-2	2.467312E-2
1.019200E-4	-6.787563E-3	-6.598875E-3	-1.886875E-4	-2.577163E-2	2.468900E-2
1.020800E-4	-6.797750E-3	-6.546937E-3	-2.508125E-4	-2.575988E-2	2.468425E-2
1.022400E-4	-6.832500E-3	-6.310187E-3	-5.223125E-4	-2.575338E-2	2.467700E-2
1.024000E-4	-6.765125E-3	-6.378625E-3	-3.865000E-4	-2.576475E-2	2.469600E-2
1.025600E-4	-6.809937E-3	-6.336313E-3	-4.736250E-4	-2.576700E-2	2.468338E-2
1.027200E-4	-6.719500E-3	-6.331062E-3	-3.884375E-4	-2.576237E-2	2.468250E-2
1.028800E-4	-6.517188E-3	-6.281750E-3	-2.354375E-4	-2.578000E-2	2.467550E-2
1.030400E-4	-6.571375E-3	-6.219000E-3	-3.523750E-4	-2.575600E-2	2.468863E-2
1.032000E-4	-6.502500E-3	-6.262750E-3	-2.397500E-4	-2.576025E-2	2.468888E-2
1.033600E-4	-6.448250E-3	-6.147375E-3	-3.008750E-4	-2.575787E-2	2.466500E-2
1.035200E-4	-6.537812E-3	-6.110688E-3	-4.271250E-4	-2.575900E-2	2.468538E-2
1.036800E-4	-6.309813E-3	-5.988875E-3	-3.209375E-4	-2.574250E-2	2.468738E-2
1.038400E-4	-6.330438E-3	-6.110625E-3	-2.198125E-4	-2.576763E-2	2.468237E-2
1.040000E-4	-6.314750E-3	-6.069563E-3	-2.451875E-4	-2.575363E-2	2.466838E-2
1.041600E-4	-6.169875E-3	-6.000375E-3	-1.695000E-4	-2.577275E-2	2.467700E-2
1.043200E-4	-6.169875E-3	-5.966750E-3	-2.031250E-4	-2.576462E-2	2.468200E-2
1.044800E-4	-6.187313E-3	-5.873188E-3	-3.141250E-4	-2.577675E-2	2.467750E-2
1.046400E-4	-6.111438E-3	-5.886125E-3	-2.253125E-4	-2.576662E-2	2.466450E-2
1.048000E-4	-6.090812E-3	-5.849875E-3	-2.409375E-4	-2.577363E-2	2.467862E-2
1.049600E-4	-5.926188E-3	-5.829938E-3	-9.625000E-5	-2.575475E-2	2.467225E-2
1.051200E-4	-5.982250E-3	-5.756188E-3	-2.260625E-4	-2.575975E-2	2.466775E-2
1.052800E-4	-5.935313E-3	-5.639625E-3	-2.956875E-4	-2.576000E-2	2.467325E-2
1.054400E-4	-5.897250E-3	-5.570125E-3	-3.271250E-4	-2.575912E-2	2.468700E-2
1.056000E-4	-5.720937E-3	-5.639375E-3	-8.156250E-5	-2.575663E-2	2.467437E-2
1.057600E-4	-5.833500E-3	-5.647375E-3	-1.861250E-4	-2.575975E-2	2.467412E-2
1.059200E-4	-5.757000E-3	-5.536375E-3	-2.206250E-4	-2.575513E-2	2.467300E-2
1.060800E-4	-5.716125E-3	-5.484500E-3	-2.316250E-4	-2.577088E-2	2.468113E-2
1.062400E-4	-5.698188E-3	-5.492688E-3	-2.055000E-4	-2.575575E-2	2.465700E-2
1.064000E-4	-5.591375E-3	-5.352312E-3	-2.390625E-4	-2.576725E-2	2.468550E-2
1.065600E-4	-5.502688E-3	-5.398188E-3	-1.045000E-4	-2.575900E-2	2.467713E-2
1.067200E-4	-5.452812E-3	-5.325562E-3	-1.272500E-4	-2.576075E-2	2.468150E-2
1.068800E-4	-5.496625E-3	-5.325625E-3	-1.710000E-4	-2.576725E-2	2.467550E-2
1.070400E-4	-5.380313E-3	-5.228250E-3	-1.520625E-4	-2.576425E-2	2.468350E-2
1.072000E-4	-5.463125E-3	-5.311125E-3	-1.520000E-4	-2.577962E-2	2.467462E-2
1.073600E-4	-5.371875E-3	-5.006000E-3	-3.658750E-4	-2.577200E-2	2.466288E-2
1.075200E-4	-5.317062E-3	-5.096188E-3	-2.208750E-4	-2.577363E-2	2.466900E-2
1.076800E-4	-5.267312E-3	-5.144125E-3	-1.231875E-4	-2.575925E-2	2.466512E-2
1.078400E-4	-5.092250E-3	-5.026125E-3	-6.612500E-5	-2.576850E-2	2.466625E-2
1.080000E-4	-5.196000E-3	-5.050313E-3	-1.456875E-4	-2.576713E-2	2.466438E-2
1.081600E-4	-5.152812E-3	-4.993375E-3	-1.594375E-4	-2.576963E-2	2.466375E-2
1.083200E-4	-5.152188E-3	-4.954437E-3	-1.977500E-4	-2.575213E-2	2.468025E-2
1.084800E-4	-5.004812E-3	-4.844562E-3	-1.602500E-4	-2.577450E-2	2.466588E-2
1.086400E-4	-4.937562E-3	-4.827750E-3	-1.098125E-4	-2.577488E-2	2.468437E-2
1.088000E-4	-5.008375E-3	-4.800750E-3	-2.076250E-4	-2.577787E-2	2.466712E-2
1.089600E-4	-4.821563E-3	-4.751750E-3	-6.981250E-5	-2.575925E-2	2.465538E-2
1.091200E-4	-4.838875E-3	-4.672938E-3	-1.659375E-4	-2.576650E-2	2.465775E-2
1.092800E-4	-4.844187E-3	-4.732438E-3	-1.117500E-4	-2.575475E-2	2.465850E-2
1.094400E-4	-4.769875E-3	-4.654562E-3	-1.153125E-4	-2.575875E-2	2.467000E-2
1.096000E-4	-4.677313E-3	-4.617812E-3	-5.950000E-5	-2.576013E-2	2.465763E-2
1.097600E-4	-4.552312E-3	-4.613062E-3	6.075000E-5	-2.577000E-2	2.465875E-2
1.099200E-4	-4.708813E-3	-4.461750E-3	-2.470625E-4	-2.576887E-2	2.466550E-2
1.100800E-4	-4.508687E-3	-4.513687E-3	5.000000E-6	-2.577600E-2	2.466125E-2
1.102400E-4	-4.539125E-3	-4.376750E-3	-1.623750E-4	-2.575675E-2	2.467450E-2
1.104000E-4	-4.506687E-3	-4.249500E-3	-2.571875E-4	-2.577013E-2	2.465650E-2
1.105600E-4	-4.469625E-3	-4.461625E-3	-8.000000E-6	-2.576262E-2	2.465850E-2
1.107200E-4	-4.519125E-3	-4.422875E-3	-9.625000E-5	-2.575900E-2	2.467325E-2
1.108800E-4	-4.420688E-3	-4.237563E-3	-1.831250E-4	-2.575637E-2	2.465825E-2
1.110400E-4	-4.342875E-3	-4.306312E-3	-3.656250E-5	-2.575875E-2	2.466425E-2
1.112000E-4	-4.301625E-3	-4.305188E-3	3.562500E-6	-2.576538E-2	2.465413E-2
1.113600E-4	-4.326000E-3	-4.156250E-3	-1.697500E-4	-2.575975E-2	2.465500E-2
1.115200E-4	-4.193375E-3	-4.249125E-3	5.575000E-5	-2.576888E-2	2.465950E-2
1.116800E-4	-4.126625E-3	-4.103000E-3	-2.362500E-5	-2.577262E-2	2.464038E-2
1.118400E-4	-4.228687E-3	-3.954375E-3	-2.743125E-4	-2.576938E-2	2.464525E-2
1.120000E-4	-4.118687E-3	-4.196687E-3	7.800000E-5	-2.577700E-2	2.465225E-2
1.121600E-4	-3.996125E-3	-4.046625E-3	5.050000E-5	-2.575737E-2	2.465737E-2
1.123200E-4	-4.040500E-3	-3.795688E-3	-2.448125E-4	-2.576038E-2	2.464887E-2
1.124800E-4	-4.085813E-3	-3.903062E-3	-1.827500E-4	-2.576375E-2	2.464750E-2
1.126400E-4	-3.977563E-3	-3.910375E-3	-6.718750E-5	-2.576425E-2	2.465950E-2
1.128000E-4	-3.960500E-3	-3.882875E-3	-7.762500E-5	-2.578388E-2	2.464075E-2
1.129600E-4	-3.907875E-3	-3.796250E-3	-1.116250E-4	-2.577325E-2	2.465475E-2
1.131200E-4	-3.801000E-3	-3.763625E-3	-3.737500E-5	-2.576325E-2	2.464925E-2
1.132800E-4	-3.726500E-3	-3.625937E-3	-1.005625E-4	-2.577150E-2	2.465800E-2
1.134400E-4	-3.727563E-3	-3.602125E-3	-1.254375E-4	-2.576787E-2	2.465988E-2
1.136000E-4	-3.815750E-3	-3.682625E-3	-1.331250E-4	-2.575613E-2	2.465575E-2
1.137600E-4	-3.687000E-3	-3.545187E-3	-1.418125E-4	-2.574725E-2	2.465663E-2
1.139200E-4	-3.646750E-3	-3.566250E-3	-8.050000E-5	-2.576388E-2	2.466400E-2
1.140800E-4	-3.574125E-3	-3.504687E-3	-6.943750E-5	-2.576338E-2	2.463663E-2
1.142400E-4	-3.619187E-3	-3.447938E-3	-1.712500E-4	-2.576287E-2	2.463937E-2
1.144000E-4	-3.394375E-3	-3.381875E-3	-1.250000E-5	-2.577138E-2	2.464575E-2
1.145600E-4	-3.439500E-3	-3.411500E-3	-2.800000E-5	-2.576063E-2	2.464663E-2
1.147200E-4	-3.508500E-3	-3.423188E-3	-8.531250E-5	-2.576125E-2	2.464438E-2
1.148800E-4	-3.365500E-3	-3.441187E-3	7.568750E-5	-2.578550E-2	2.464850E-2
1.150400E-4	-3.482250E-3	-3.279688E-3	-2.025625E-4	-2.575812E-2	2.465563E-2
1.152000E-4	-3.310625E-3	-3.288187E-3	-2.243750E-5	-2.576488E-2	2.464538E-2
1.153600E-4	-3.257375E-3	-3.273813E-3	1.643750E-5	-2.578275E-2	2.464000E-2
1.155200E-4	-3.252687E-3	-3.094500E-3	-1.581875E-4	-2.576425E-2	2.465450E-2
1.156800E-4	-3.361438E-3	-3.049437E-3	-3.120000E-4	-2.577425E-2	2.464175E-2
1.158400E-4	-3.170312E-3	-3.043188E-3	-1.271250E-4	-2.577500E-2	2.463925E-2
1.160000E-4	-3.106000E-3	-3.159563E-3	5.356250E-5	-2.577575E-2	2.464637E-2
1.161600E-4	-3.088188E-3	-3.074313E-3	-1.387500E-5	-2.575962E-2	2.464975E-2
1.163200E-4	-3.061750E-3	-3.086625E-3	2.487500E-5	-2.576625E-2	2.464112E-2
1.164800E-4	-3.081375E-3	-2.998812E-3	-8.256250E-5	-2.576300E-2	2.465075E-2
1.166400E-4	-2.931813E-3	-2.914688E-3	-1.712500E-5	-2.576938E-2	2.463838E-2
1.168000E-4	-2.945188E-3	-2.932625E-3	-1.256250E-5	-2.575637E-2	2.464400E-2
1.169600E-4	-3.012000E-3	-2.896938E-3	-1.150625E-4	-2.574825E-2	2.464675E-2
1.171200E-4	-2.845750E-3	-2.786938E-3	-5.881250E-5	-2.577837E-2	2.464600E-2
1.172800E-4	-2.783813E-3	-2.718687E-3	-6.512500E-5	-2.576738E-2	2.464037E-2
1.174400E-4	-2.980875E-3	-2.731313E-3	-2.495625E-4	-2.575788E-2	2.463938E-2
1.176000E-4	-2.719687E-3	-2.740313E-3	2.062500E-5	-2.576513E-2	2.464000E-2
1.177600E-4	-2.832687E-3	-2.729000E-3	-1.036875E-4	-2.575888E-2	2.464275E-2
1.179200E-4	-2.803188E-3	-2.782313E-3	-2.087500E-5	-2.576500E-2	2.464000E-2
1.180800E-4	-2.829625E-3	-2.642000E-3	-1.876250E-4	-2.576438E-2	2.463713E-2
1.182400E-4	-2.634438E-3	-2.679250E-3	4.481250E-5	-2.575550E-2	2.463838E-2
1.184000E-4	-2.618813E-3	-2.623188E-3	4.375000E-6	-2.576138E-2	2.463912E-2
1.185600E-4	-2.726938E-3	-2.613375E-3	-1.135625E-4	-2.576538E-2	2.463963E-2
1.187200E-4	-2.641125E-3	-2.519938E-3	-1.211875E-4	-2.576150E-2	2.463125E-2
1.188800E-4	-2.567312E-3	-2.556062E-3	-1.125000E-5	-2.576113E-2	2.462775E-2
1.190400E-4	-2.467500E-3	-2.502938E-3	3.543750E-5	-2.576738E-2	2.462650E-2
1.192000E-4	-2.540188E-3	-2.526687E-3	-1.350000E-5	-2.575987E-2	2.463425E-2
1.193600E-4	-2.418938E-3	-2.437437E-3	1.850000E-5	-2.576013E-2	2.462400E-2
1.195200E-4	-2.380687E-3	-2.378312E-3	-2.375000E-6	-2.576675E-2	2.464175E-2
1.196800E-4	-2.332625E-3	-2.434875E-3	1.022500E-4	-2.577100E-2	2.462950E-2
1.198400E-4	-2.361937E-3	-2.364000E-3	2.062500E-6	-2.576838E-2	2.462175E-2
1.200000E-4	-2.351937E-3	-2.357813E-3	5.875000E-6	-2.577137E-2	2.462912E-2
1.201600E-4	-2.246000E-3	-2.337063E-3	9.106250E-5	-2.576463E-2	2.462762E-2
1.203200E-4	-2.265312E-3	-2.194187E-3	-7.112500E-5	-2.575200E-2	2.463050E-2
1.204800E-4	-2.319000E-3	-2.264563E-3	-5.443750E-5	-2.577438E-2	2.463887E-2
1.206400E-4	-2.261875E-3	-2.083000E-3	-1.788750E-4	-2.577162E-2	2.464163E-2
1.208000E-4	-2.192500E-3	-2.189062E-3	-3.437500E-6	-2.576800E-2	2.462075E-2
1.209600E-4	-2.277313E-3	-2.116000E-3	-1.613125E-4	-2.577800E-2	2.463125E-2
1.211200E-4	-2.108438E-3	-2.064813E-3	-4.362500E-5	-2.576513E-2	2.463150E-2
1.212800E-4	-2.073875E-3	-2.148000E-3	7.412500E-5	-2.577137E-2	2.461450E-2
1.214400E-4	-2.057125E-3	-2.073313E-3	1.618750E-5	-2.577738E-2	2.463200E-2
1.216000E-4	-2.115937E-3	-1.873625E-3	-2.423125E-4	-2.577225E-2	2.462725E-2
1.217600E-4	-2.057063E-3	-1.944250E-3	-1.128125E-4	-2.577363E-2	2.462700E-2
1.219200E-4	-2.004062E-3	-1.837187E-3	-1.668750E-4	-2.576812E-2	2.463213E-2
1.220800E-4	-1.962750E-3	-1.934250E-3	-2.850000E-5	-2.576613E-2	2.462488E-2
1.222400E-4	-1.942250E-3	-1.941813E-3	-4.375000E-7	-2.576737E-2	2.462762E-2
1.224000E-4	-1.902250E-3	-1.874750E-3	-2.750000E-5	-2.577238E-2	2.464062E-2
1.225600E-4	-1.878500E-3	-1.779250E-3	-9.925000E-5	-2.577300E-2	2.462575E-2
1.227200E-4	-1.769438E-3	-1.828813E-3	5.937500E-5	-2.577288E-2	2.462037E-2
1.228800E-4	-1.786500E-3	-1.705313E-3	-8.118750E-5	-2.576675E-2	2.461775E-2
1.230400E-4	-1.694375E-3	-1.785563E-3	9.118750E-5	-2.576775E-2	2.462388E-2
1.232000E-4	-1.718313E-3	-1.732937E-3	1.462500E-5	-2.577812E-2	2.462162E-2
1.233600E-4	-1.775687E-3	-1.710563E-3	-6.512500E-5	-2.576663E-2	2.462050E-2
1.235200E-4	-1.644000E-3	-1.705438E-3	6.143750E-5	-2.576725E-2	2.461550E-2
1.236800E-4	-1.757000E-3	-1.622625E-3	-1.343750E-4	-2.577775E-2	2.462437E-2
1.238400E-4	-1.711250E-3	-1.698938E-3	-1.231250E-5	-2.577875E-2	2.461988E-2
1.240000E-4	-1.670375E-3	-1.524937E-3	-1.454375E-4	-2.577250E-2	2.460413E-2
1.241600E-4	-1.601625E-3	-1.595563E-3	-6.062500E-6	-2.578550E-2	2.461663E-2
1.243200E-4	-1.577813E-3	-1.573125E-3	-4.687500E-6	-2.577712E-2	2.461413E-2
1.244800E-4	-1.547812E-3	-1.395125E-3	-1.526875E-4	-2.577013E-2	2.462012E-2
1.246400E-4	-1.579187E-3	-1.505500E-3	-7.368750E-5	-2.577450E-2	2.462475E-2
1.248000E-4	-1.358438E-3	-1.578438E-3	2.200000E-4	-2.576550E-2	2.462850E-2
1.249600E-4	-1.539562E-3	-1.398687E-3	-1.408750E-4	-2.577088E-2	2.461675E-2
1.251200E-4	-1.546563E-3	-1.436250E-3	-1.103125E-4	-2.578113E-2	2.462338E-2
1.252800E-4	-1.540687E-3	-1.545500E-3	4.812500E-6	-2.576550E-2	2.461662E-2
1.254400E-4	-1.457063E-3	-1.366000E-3	-9.106250E-5	-2.578688E-2	2.461650E-2
1.256000E-4	-1.361562E-3	-1.440000E-3	7.843750E-5	-2.577513E-2	2.461587E-2
1.257600E-4	-1.494625E-3	-1.417313E-3	-7.731250E-5	-2.577275E-2	2.461500E-2
1.259200E-4	-1.322875E-3	-1.382063E-3	5.918750E-5	-2.576525E-2	2.461837E-2
1.260800E-4	-1.350437E-3	-1.263687E-3	-8.675000E-5	-2.577125E-2	2.461463E-2
1.262400E-4	-1.301937E-3	-1.344437E-3	4.250000E-5	-2.577263E-2	2.462313E-2
1.264000E-4	-1.186125E-3	-1.216750E-3	3.062500E-5	-2.578475E-2	2.462250E-2
1.265600E-4	-1.321813E-3	-1.162750E-3	-1.590625E-4	-2.576900E-2	2.461425E-2
1.267200E-4	-1.234500E-3	-1.172625E-3	-6.187500E-5	-2.578900E-2	2.462462E-2
1.268800E-4	-1.280937E-3	-1.197750E-3	-8.318750E-5	-2.576913E-2	2.461988E-2
1.270400E-4	-1.167562E-3	-1.237500E-3	6.993750E-5	-2.577238E-2	2.461025E-2
1.272000E-4	-1.106562E-3	-1.160562E-3	5.400000E-5	-2.576450E-2	2.461363E-2
1.273600E-4	-1.173187E-3	-1.147250E-3	-2.593750E-5	-2.577875E-2	2.461375E-2
1.275200E-4	-1.130313E-3	-1.099438E-3	-3.087500E-5	-2.576625E-2	2.460800E-2
1.276800E-4	-1.145875E-3	-9.647500E-4	-1.811250E-4	-2.577113E-2	2.462000E-2
1.278400E-4	-1.016562E-3	-1.153187E-3	1.366250E-4	-2.577363E-2	2.461612E-2
1.280000E-4	-1.111063E-3	-1.032062E-3	-7.900000E-5	-2.578425E-2	2.461013E-2
1.281600E-4	-1.083125E-3	-1.065875E-3	-1.725000E-5	-2.577550E-2	2.462288E-2
1.283200E-4	-1.056438E-3	-1.059125E-3	2.687500E-6	-2.576213E-2	2.461162E-2
1.284800E-4	-9.000625E-4	-1.047875E-3	1.478125E-4	-2.578463E-2	2.460962E-2
1.286400E-4	-9.268750E-4	-1.007312E-3	8.043750E-5	-2.577450E-2	2.460600E-2
1.288000E-4	-9.601875E-4	-9.361250E-4	-2.406250E-5	-2.577425E-2	2.459688E-2
1.289600E-4	-8.748750E-4	-9.796875E-4	1.048125E-4	-2.576350E-2	2.461938E-2
1.291200E-4	-1.039688E-3	-9.163750E-4	-1.233125E-4	-2.577512E-2	2.462150E-2
1.292800E-4	-8.923125E-4	-8.691875E-4	-2.312500E-5	-2.578813E-2	2.461087E-2
1.294400E-4	-8.766250E-4	-9.556875E-4	7.906250E-5	-2.576988E-2	2.461150E-2
1.296000E-4	-7.812500E-4	-8.401250E-4	5.887500E-5	-2.577963E-2	2.460525E-2
1.297600E-4	-8.549375E-4	-8.500000E-4	-4.937500E-6	-2.577675E-2	2.459562E-2
1.299200E-4	-7.826875E-4	-8.843750E-4	1.016875E-4	-2.576300E-2	2.461537E-2
1.300800E-4	-8.728750E-4	-8.565625E-4	-1.631250E-5	-2.577475E-2	2.460437E-2
1.302400E-4	-8.388125E-4	-8.256250E-4	-1.318750E-5	-2.577987E-2	2.460725E-2
1.304000E-4	-7.353125E-4	-8.316250E-4	9.631250E-5	-2.577475E-2	2.461075E-2
1.305600E-4	-8.326250E-4	-7.440625E-4	-8.856250E-5	-2.577588E-2	2.459738E-2
1.307200E-4	-8.052500E-4	-6.270625E-4	-1.781875E-4	-2.577437E-2	2.460550E-2
1.308800E-4	-6.426250E-4	-7.128750E-4	7.025000E-5	-2.577675E-2	2.458938E-2
1.310400E-4	-7.846250E-4	-7.371250E-4	-4.750000E-5	-2.578537E-2	2.459312E-2
1.312000E-4	-6.080000E-4	-7.454375E-4	1.374375E-4	-2.578037E-2	2.461525E-2
1.313600E-4	-7.165000E-4	-7.459375E-4	2.943750E-5	-2.578487E-2	2.459288E-2
1.315200E-4	-6.811875E-4	-6.366875E-4	-4.450000E-5	-2.579325E-2	2.460962E-2
1.316800E-4	-6.187500E-4	-6.454375E-4	2.668750E-5	-2.577600E-2	2.459738E-2
1.318400E-4	-5.471250E-4	-7.129375E-4	1.658125E-4	-2.577000E-2	2.460800E-2
1.320000E-4	-5.744375E-4	-6.640625E-4	8.962500E-5	-2.577500E-2	2.460875E-2
1.321600E-4	-4.851875E-4	-6.169375E-4	1.317500E-4	-2.577262E-2	2.459187E-2
1.323200E-4	-5.556250E-4	-6.162500E-4	6.062500E-5	-2.577563E-2	2.460512E-2
1.324800E-4	-7.235625E-4	-6.591875E-4	-6.437500E-5	-2.578212E-2	2.458063E-2
1.326400E-4	-4.631875E-4	-5.322500E-4	6.906250E-5	-2.578175E-2	2.458900E-2
1.328000E-4	-4.968125E-4	-5.578750E-4	6.106250E-5	-2.577925E-2	2.459050E-2
1.329600E-4	-5.217500E-4	-5.180625E-4	-3.687500E-6	-2.577000E-2	2.458900E-2
1.331200E-4	-5.996875E-4	-6.520625E-4	5.237500E-5	-2.577675E-2	2.459375E-2
1.332800E-4	-3.856875E-4	-4.121250E-4	2.643750E-5	-2.576675E-2	2.460712E-2
1.334400E-4	-4.375625E-4	-4.459375E-4	8.375000E-6	-2.577788E-2	2.458500E-2
1.336000E-4	-4.599375E-4	-3.988750E-4	-6.106250E-5	-2.578125E-2	2.458712E-2
1.337600E-4	-4.168125E-4	-5.526875E-4	1.358750E-4	-2.578125E-2	2.459625E-2
1.339200E-4	-4.864375E-4	-3.909375E-4	-9.550000E-5	-2.577537E-2	2.459375E-2
1.340800E-4	-5.729375E-4	-4.316250E-4	-1.413125E-4	-2.578163E-2	2.460075E-2
1.342400E-4	-3.615625E-4	-4.403125E-4	7.875000E-5	-2.576950E-2	2.460100E-2
1.344000E-4	-4.923750E-4	-5.017500E-4	9.375000E-6	-2.577200E-2	2.459300E-2
1.345600E-4	-3.697500E-4	-4.567500E-4	8.700000E-5	-2.575925E-2	2.459838E-2
1.347200E-4	-5.463750E-4	-4.326250E-4	-1.137500E-4	-2.578150E-2	2.458863E-2
1.348800E-4	-2.485000E-4	-4.182500E-4	1.697500E-4	-2.578038E-2	2.459563E-2
1.350400E-4	-3.690625E-4	-3.214375E-4	-4.762500E-5	-2.578013E-2	2.459988E-2
1.352000E-4	-2.850000E-4	-3.601250E-4	7.512500E-5	-2.577787E-2	2.459988E-2
1.353600E-4	-2.796875E-4	-2.433750E-4	-3.631250E-5	-2.576700E-2	2.459213E-2
1.355200E-4	-3.801250E-4	-2.444375E-4	-1.356875E-4	-2.577625E-2	2.458050E-2
1.356800E-4	-3.510625E-4	-3.512500E-4	1.875000E-7	-2.578550E-2	2.459438E-2
1.358400E-4	-2.297500E-4	-2.750625E-4	4.531250E-5	-2.577575E-2	2.459000E-2
1.360000E-4	-3.778125E-4	-2.871250E-4	-9.068750E-5	-2.577887E-2	2.459813E-2
1.361600E-4	-2.890000E-4	-2.548750E-4	-3.412500E-5	-2.578000E-2	2.460250E-2
1.363200E-4	-2.006250E-4	-2.895000E-4	8.887500E-5	-2.579238E-2	2.459313E-2
1.364800E-4	-2.488750E-4	-2.931250E-4	4.425000E-5	-2.577425E-2	2.458938E-2
1.366400E-4	-2.165000E-4	-2.746875E-4	5.818750E-5	-2.579100E-2	2.459000E-2
1.368000E-4	-2.286875E-4	-2.277500E-4	-9.375000E-7	-2.577225E-2	2.459150E-2
1.369600E-4	-2.579375E-4	-2.285000E-4	-2.943750E-5	-2.578387E-2	2.457713E-2
1.371200E-4	-1.960625E-4	-1.928125E-4	-3.250000E-6	-2.578413E-2	2.458788E-2
1.372800E-4	-1.719375E-4	-1.425000E-4	-2.943750E-5	-2.577537E-2	2.459575E-2
1.374400E-4	-1.116250E-4	-1.256250E-4	1.400000E-5	-2.578162E-2	2.459425E-2
1.376000E-4	-1.092500E-4	-2.514375E-4	1.421875E-4	-2.578225E-2	2.459450E-2
1.377600E-4	-1.045000E-4	-2.151875E-4	1.106875E-4	-2.578500E-2	2.458075E-2
1.379200E-4	-1.631875E-4	-1.931875E-4	3.000000E-5	-2.577163E-2	2.458750E-2
1.380800E-4	-1.194375E-4	-1.776250E-4	5.818750E-5	-2.580425E-2	2.457438E-2
1.382400E-4	-6.106250E-5	-1.691875E-4	1.081250E-4	-2.577612E-2	2.458450E-2
1.384000E-4	-8.950000E-5	-1.101875E-4	2.068750E-5	-2.577612E-2	2.458287E-2
1.385600E-4	-6.518750E-5	-1.033750E-4	3.818750E-5	-2.578038E-2	2.457488E-2
1.387200E-4	-4.268750E-5	-1.036250E-4	6.093750E-5	-2.577100E-2	2.458663E-2
1.388800E-4	-5.762500E-5	-6.137500E-5	3.750000E-6	-2.578025E-2	2.459188E-2
1.390400E-4	-1.286250E-4	-1.215000E-4	-7.125000E-6	-2.577288E-2	2.457750E-2
1.392000E-4	-1.396250E-4	7.418750E-5	-2.138125E-4	-2.578588E-2	2.458700E-2
1.393600E-4	-1.367500E-4	-9.831250E-5	-3.843750E-5	-2.578013E-2	2.458013E-2
1.395200E-4	-1.135000E-4	3.150000E-5	-1.450000E-4	-2.577837E-2	2.458225E-2
1.396800E-4	-6.106250E-5	4.518750E-5	-1.062500E-4	-2.577275E-2	2.457563E-2
1.398400E-4	-1.650000E-5	-6.950000E-5	5.300000E-5	-2.578513E-2	2.458300E-2
1.400000E-4	-5.943750E-5	9.812500E-6	-6.925000E-5	-2.578213E-2	2.458138E-2
1.401600E-4	8.818750E-5	2.201875E-4	-1.320000E-4	-2.576750E-2	2.458625E-2
1.403200E-4	1.221250E-4	-5.350000E-5	1.756250E-4	-2.577887E-2	2.457137E-2
1.404800E-4	-5.700000E-5	3.375000E-5	-9.075000E-5	-2.578313E-2	2.458763E-2
1.406400E-4	1.250000E-6	5.962500E-5	-5.837500E-5	-2.577900E-2	2.457750E-2
1.408000E-4	7.612500E-5	1.385625E-4	-6.243750E-5	-2.578912E-2	2.458350E-2
1.409600E-4	7.287500E-5	1.210625E-4	-4.818750E-5	-2.577887E-2	2.458412E-2
1.411200E-4	8.800000E-5	8.356250E-5	4.437500E-6	-2.578638E-2	2.458538E-2
1.412800E-4	-9.493750E-5	5.456250E-5	-1.495000E-4	-2.577188E-2	2.458888E-2
1.414400E-4	3.050000E-5	-2.362500E-5	5.412500E-5	-2.576462E-2	2.458225E-2
1.416000E-4	1.290000E-4	1.999375E-4	-7.093750E-5	-2.578100E-2	2.458625E-2
1.417600E-4	1.263125E-4	2.687500E-6	1.236250E-4	-2.577175E-2	2.457450E-2
1.419200E-4	1.137500E-4	3.187500E-6	1.105625E-4	-2.577200E-2	2.457550E-2
1.420800E-4	1.818125E-4	1.125625E-4	6.925000E-5	-2.578250E-2	2.458263E-2
1.422400E-4	1.734375E-4	1.493750E-5	1.585000E-4	-2.579250E-2	2.457362E-2
1.424000E-4	1.715625E-4	1.767500E-4	-5.187500E-6	-2.577787E-2	2.457575E-2
1.425600E-4	2.160625E-4	1.083125E-4	1.077500E-4	-2.578025E-2	2.457125E-2
1.427200E-4	6.993750E-5	8.537500E-5	-1.543750E-5	-2.577513E-2	2.456963E-2
1.428800E-4	2.504375E-4	3.006250E-4	-5.018750E-5	-2.576725E-2	2.457025E-2
1.430400E-4	1.430625E-4	1.427500E-4	3.125000E-7	-2.576775E-2	2.457925E-2
1.432000E-4	1.771250E-4	1.100625E-4	6.706250E-5	-2.578225E-2	2.458613E-2
1.433600E-4	1.758125E-4	7.693750E-5	9.887500E-5	-2.577375E-2	2.457800E-2
1.435200E-4	1.351875E-4	1.338125E-4	1.375000E-6	-2.579187E-2	2.457088E-2
1.436800E-4	2.723125E-4	2.607500E-4	1.156250E-5	-2.577750E-2	2.457688E-2
1.438400E-4	1.694375E-4	1.954375E-4	-2.600000E-5	-2.577113E-2	2.457287E-2
1.440000E-4	2.005000E-4	9.406250E-5	1.064375E-4	-2.577825E-2	2.457150E-2
1.441600E-4	1.758125E-4	1.524375E-4	2.337500E-5	-2.577625E-2	2.458200E-2
1.443200E-4	2.082500E-4	2.798125E-4	-7.156250E-5	-2.578525E-2	2.456900E-2
1.444800E-4	2.961250E-4	2.492500E-4	4.687500E-5	-2.577000E-2	2.457387E-2
1.446400E-4	1.473750E-4	2.701250E-4	-1.227500E-4	-2.577675E-2	2.457412E-2
1.448000E-4	2.305000E-4	1.802500E-4	5.025000E-5	-2.578513E-2	2.457125E-2
1.449600E-4	1.680000E-4	1.529375E-4	1.506250E-5	-2.578050E-2	2.456700E-2
1.451200E-4	1.945000E-4	2.514375E-4	-5.693750E-5	-2.578713E-2	2.456650E-2
1.452800E-4	3.063750E-4	1.985000E-4	1.078750E-4	-2.576988E-2	2.457350E-2
1.454400E-4	3.821250E-4	3.205000E-4	6.162500E-5	-2.577937E-2	2.457312E-2
1.456000E-4	2.945000E-4	2.454375E-4	4.906250E-5	-2.577512E-2	2.457200E-2
1.457600E-4	2.388750E-4	3.493125E-4	-1.104375E-4	-2.577688E-2	2.457300E-2
1.459200E-4	2.271250E-4	2.241250E-4	3.000000E-6	-2.577200E-2	2.457425E-2
1.460800E-4	2.836875E-4	2.540000E-4	2.968750E-5	-2.578462E-2	2.457387E-2
1.462400E-4	3.294375E-4	2.908125E-4	3.862500E-5	-2.578475E-2	2.458025E-2
1.464000E-4	2.908750E-4	2.706875E-4	2.018750E-5	-2.579300E-2	2.456513E-2
1.465600E-4	2.381250E-4	2.221250E-4	1.600000E-5	-2.578488E-2	2.454750E-2
1.467200E-4	2.946875E-4	2.558125E-4	3.887500E-5	-2.578413E-2	2.457350E-2
1.468800E-4	4.285000E-4	2.421250E-4	1.863750E-4	-2.577800E-2	2.455362E-2
1.470400E-4	2.400000E-4	3.666875E-4	-1.266875E-4	-2.578600E-2	2.455963E-2
1.472000E-4	3.647500E-4	3.740000E-4	-9.250000E-6	-2.577537E-2	2.456975E-2
1.473600E-4	2.170625E-4	2.811250E-4	-6.406250E-5	-2.576550E-2	2.456263E-2
1.475200E-4	3.642500E-4	2.214375E-4	1.428125E-4	-2.576812E-2	2.457075E-2
1.476800E-4	3.596875E-4	2.961875E-4	6.350000E-5	-2.578262E-2	2.456925E-2
1.478400E-4	3.446250E-4	2.286250E-4	1.160000E-4	-2.577850E-2	2.456575E-2
1.480000E-4	3.018125E-4	2.138125E-4	8.800000E-5	-2.577675E-2	2.456900E-2
1.481600E-4	2.503125E-4	3.236250E-4	-7.331250E-5	-2.577888E-2	2.455725E-2
1.483200E-4	4.388750E-4	4.826250E-4	-4.375000E-5	-2.577900E-2	2.457225E-2
1.484800E-4	3.611875E-4	4.573125E-4	-9.612500E-5	-2.576262E-2	2.455975E-2
1.486400E-4	2.739375E-4	3.643125E-4	-9.037500E-5	-2.576913E-2	2.456550E-2
1.488000E-4	2.146250E-4	3.167500E-4	-1.021250E-4	-2.577150E-2	2.456850E-2
1.489600E-4	2.910625E-4	4.155625E-4	-1.245000E-4	-2.579013E-2	2.456975E-2
1.491200E-4	5.194375E-4	2.700000E-4	2.494375E-4	-2.577400E-2	2.455875E-2
1.492800E-4	3.945000E-4	3.058750E-4	8.862500E-5	-2.578213E-2	2.455938E-2
1.494400E-4	3.641250E-4	1.933750E-4	1.707500E-4	-2.578638E-2	2.455475E-2
1.496000E-4	3.160000E-4	3.933750E-4	-7.737500E-5	-2.578113E-2	2.455350E-2
1.497600E-4	3.544375E-4	4.219375E-4	-6.750000E-5	-2.576225E-2	2.455412E-2
1.499200E-4	4.175625E-4	5.138750E-4	-9.631250E-5	-2.577112E-2	2.456775E-2
1.500800E-4	3.858750E-4	2.976875E-4	8.818750E-5	-2.576225E-2	2.456962E-2
1.502400E-4	3.432500E-4	3.675000E-4	-2.425000E-5	-2.578375E-2	2.456300E-2
1.504000E-4	3.966250E-4	4.388125E-4	-4.218750E-5	-2.577750E-2	2.456538E-2
1.505600E-4	5.116250E-4	4.306250E-4	8.100000E-5	-2.578162E-2	2.456525E-2
1.507200E-4	4.350000E-4	4.103125E-4	2.468750E-5	-2.580063E-2	2.455238E-2
1.508800E-4	4.030625E-4	4.597500E-4	-5.668750E-5	-2.578463E-2	2.455950E-2
1.510400E-4	4.989375E-4	4.120625E-4	8.687500E-5	-2.578312E-2	2.455475E-2
1.512000E-4	4.775000E-4	4.639375E-4	1.356250E-5	-2.577938E-2	2.454413E-2
1.513600E-4	4.610625E-4	3.703125E-4	9.075000E-5	-2.579213E-2	2.455875E-2
1.515200E-4	4.998125E-4	3.256250E-4	1.741875E-4	-2.576988E-2	2.454988E-2
1.516800E-4	4.486875E-4	4.452500E-4	3.437500E-6	-2.577863E-2	2.456375E-2
1.518400E-4	3.599375E-4	4.679375E-4	-1.080000E-4	-2.578700E-2	2.454475E-2
1.520000E-4	4.711250E-4	5.041875E-4	-3.306250E-5	-2.578512E-2	2.456050E-2
1.521600E-4	4.858125E-4	3.989375E-4	8.687500E-5	-2.577162E-2	2.455300E-2
1.523200E-4	4.498125E-4	4.875000E-4	-3.768750E-5	-2.577963E-2	2.455475E-2
1.524800E-4	5.338125E-4	5.010625E-4	3.275000E-5	-2.579050E-2	2.456313E-2
1.526400E-4	3.750625E-4	4.605625E-4	-8.550000E-5	-2.578038E-2	2.455888E-2
1.528000E-4	4.275000E-4	4.008125E-4	2.668750E-5	-2.576850E-2	2.455850E-2
1.529600E-4	4.890625E-4	4.265625E-4	6.250000E-5	-2.576963E-2	2.455700E-2
1.531200E-4	5.096250E-4	4.848125E-4	2.481250E-5	-2.578012E-2	2.455350E-2
1.532800E-4	5.455625E-4	4.103750E-4	1.351875E-4	-2.578288E-2	2.456063E-2
1.534400E-4	4.600625E-4	3.245625E-4	1.355000E-4	-2.576850E-2	2.454787E-2
1.536000E-4	5.641250E-4	4.071875E-4	1.569375E-4	-2.577725E-2	2.454912E-2
1.537600E-4	5.181875E-4	4.259375E-4	9.225000E-5	-2.576800E-2	2.456075E-2
1.539200E-4	4.610625E-4	5.337500E-4	-7.268750E-5	-2.577038E-2	2.455250E-2
1.540800E-4	4.183750E-4	4.685000E-4	-5.012500E-5	-2.577300E-2	2.455875E-2
1.542400E-4	4.890000E-4	4.731250E-4	1.587500E-5	-2.577075E-2	2.456213E-2
1.544000E-4	3.285000E-4	4.616250E-4	-1.331250E-4	-2.578350E-2	2.456675E-2
1.545600E-4	4.981875E-4	4.085625E-4	8.962500E-5	-2.576825E-2	2.454312E-2
1.547200E-4	4.459375E-4	4.333125E-4	1.262500E-5	-2.577012E-2	2.455262E-2
1.548800E-4	5.431875E-4	3.333125E-4	2.098750E-4	-2.578788E-2	2.455500E-2
1.550400E-4	4.548750E-4	4.853750E-4	-3.050000E-5	-2.577575E-2	2.454387E-2
1.552000E-4	4.468125E-4	4.715625E-4	-2.475000E-5	-2.578850E-2	2.456263E-2
1.553600E-4	4.328125E-4	5.142500E-4	-8.143750E-5	-2.578350E-2	2.454812E-2
1.555200E-4	3.956250E-4	4.581250E-4	-6.250000E-5	-2.577588E-2	2.455787E-2
1.556800E-4	3.885000E-4	3.396250E-4	4.887500E-5	-2.577225E-2	2.454988E-2
1.558400E-4	4.655625E-4	4.461875E-4	1.937500E-5	-2.577975E-2	2.455950E-2
1.560000E-4	4.988125E-4	5.513125E-4	-5.250000E-5	-2.577375E-2	2.454238E-2
1.561600E-4	5.058750E-4	5.190000E-4	-1.312500E-5	-2.579375E-2	2.455062E-2
1.563200E-4	5.181875E-4	4.591875E-4	5.900000E-5	-2.578425E-2	2.455350E-2
1.564800E-4	5.318125E-4	4.570000E-4	7.481250E-5	-2.578262E-2	2.455800E-2
1.566400E-4	5.186250E-4	5.098125E-4	8.812500E-6	-2.577150E-2	2.454812E-2
1.568000E-4	4.598125E-4	5.355000E-4	-7.568750E-5	-2.578400E-2	2.455550E-2
1.569600E-4	5.667500E-4	4.281250E-4	1.386250E-4	-2.577475E-2	2.455275E-2
1.571200E-4	3.972500E-4	4.280000E-4	-3.075000E-5	-2.576725E-2	2.455963E-2
1.572800E-4	5.706250E-4	5.118750E-4	5.875000E-5	-2.577700E-2	2.455075E-2
1.574400E-4	5.328125E-4	5.248125E-4	8.000000E-6	-2.578000E-2	2.455813E-2
1.576000E-4	5.785000E-4	5.493125E-4	2.918750E-5	-2.578463E-2	2.455913E-2
1.577600E-4	3.982500E-4	5.265625E-4	-1.283125E-4	-2.579175E-2	2.454987E-2
1.579200E-4	5.092500E-4	5.301875E-4	-2.093750E-5	-2.578712E-2	2.454675E-2
1.580800E-4	6.137500E-4	5.106875E-4	1.030625E-4	-2.577713E-2	2.455375E-2
1.582400E-4	6.107500E-4	5.523125E-4	5.843750E-5	-2.576075E-2	2.455138E-2
1.584000E-4	5.326875E-4	5.016250E-4	3.106250E-5	-2.576988E-2	2.456225E-2
1.585600E-4	5.345625E-4	6.079375E-4	-7.337500E-5	-2.577912E-2	2.454675E-2
1.587200E-4	5.237500E-4	4.575000E-4	6.625000E-5	-2.577925E-2	2.455050E-2
1.588800E-4	5.491875E-4	4.856250E-4	6.356250E-5	-2.578050E-2	2.455512E-2
1.590400E-4	5.238125E-4	6.086875E-4	-8.487500E-5	-2.577100E-2	2.455650E-2
1.592000E-4	5.661250E-4	5.505625E-4	1.556250E-5	-2.579375E-2	2.454663E-2
1.593600E-4	5.576875E-4	6.443750E-4	-8.668750E-5	-2.577487E-2	2.454500E-2
1.595200E-4	4.776875E-4	5.312500E-4	-5.356250E-5	-2.578325E-2	2.454350E-2
1.596800E-4	5.161250E-4	6.035625E-4	-8.743750E-5	-2.578213E-2	2.454600E-2
1.598400E-4	4.964375E-4	4.858750E-4	1.056250E-5	-2.579000E-2	2.453975E-2
1.600000E-4	6.276250E-4	4.983125E-4	1.293125E-4	-2.578025E-2	2.453913E-2
1.601600E-4	4.826875E-4	5.735625E-4	-9.087500E-5	-2.577688E-2	2.455038E-2
1.603200E-4	4.953750E-4	5.016875E-4	-6.312500E-6	-2.577550E-2	2.454138E-2
1.604800E-4	5.973750E-4	5.948750E-4	2.500000E-6	-2.578325E-2	2.455125E-2
1.606400E-4	5.465625E-4	5.153750E-4	3.118750E-5	-2.576738E-2	2.453762E-2
1.608000E-4	4.552500E-4	5.280000E-4	-7.275000E-5	-2.578338E-2	2.453075E-2
1.609600E-4	5.578125E-4	6.196250E-4	-6.181250E-5	-2.578400E-2	2.453375E-2
1.611200E-4	5.393750E-4	4.180000E-4	1.213750E-4	-2.577525E-2	2.454138E-2
1.612800E-4	5.406250E-4	6.339375E-4	-9.331250E-5	-2.577113E-2	2.454350E-2
1.614400E-4	5.103125E-4	5.293750E-4	-1.906250E-5	-2.577075E-2	2.454300E-2
1.616000E-4	5.040000E-4	6.242500E-4	-1.202500E-4	-2.577838E-2	2.454350E-2
1.617600E-4	5.113750E-4	4.786875E-4	3.268750E-5	-2.577762E-2	2.454375E-2
1.619200E-4	6.057500E-4	6.045625E-4	1.187500E-6	-2.577313E-2	2.453275E-2
1.620800E-4	4.808750E-4	5.193125E-4	-3.843750E-5	-2.577275E-2	2.453763E-2
1.622400E-4	6.253750E-4	5.433750E-4	8.200000E-5	-2.576350E-2	2.453838E-2
1.624000E-4	3.791875E-4	4.345000E-4	-5.531250E-5	-2.576713E-2	2.454412E-2
1.625600E-4	5.846250E-4	6.136875E-4	-2.906250E-5	-2.575900E-2	2.453913E-2
1.627200E-4	5.378750E-4	4.902500E-4	4.762500E-5	-2.575425E-2	2.454312E-2
1.628800E-4	4.830625E-4	4.782500E-4	4.812500E-6	-2.577937E-2	2.453525E-2
1.630400E-4	5.915625E-4	5.901875E-4	1.375000E-6	-2.576600E-2	2.453962E-2
1.632000E-4	4.967500E-4	4.957500E-4	1.000000E-6	-2.577512E-2	2.454088E-2
1.633600E-4	5.900000E-4	5.696875E-4	2.031250E-5	-2.578262E-2	2.453312E-2
1.635200E-4	6.052500E-4	4.945625E-4	1.106875E-4	-2.576200E-2	2.453200E-2
1.636800E-4	5.501875E-4	5.855625E-4	-3.537500E-5	-2.576437E-2	2.454025E-2
1.638400E-4	6.143750E-4	4.804375E-4	1.339375E-4	-2.576663E-2	2.452438E-2
1.640000E-4	5.095625E-4	5.745625E-4	-6.500000E-5	-2.576712E-2	2.454950E-2
1.641600E-4	5.828125E-4	6.375625E-4	-5.475000E-5	-2.577250E-2	2.454713E-2
1.643200E-4	4.669375E-4	6.391875E-4	-1.722500E-4	-2.576062E-2	2.454000E-2
1.644800E-4	4.507500E-4	5.980000E-4	-1.472500E-4	-2.577400E-2	2.453350E-2
1.646400E-4	4.683125E-4	6.178750E-4	-1.495625E-4	-2.577512E-2	2.452300E-2
1.648000E-4	5.551875E-4	5.242500E-4	3.093750E-5	-2.577825E-2	2.453638E-2
1.649600E-4	6.303125E-4	5.510000E-4	7.931250E-5	-2.577688E-2	2.453838E-2
1.651200E-4	5.099375E-4	4.506250E-4	5.931250E-5	-2.577100E-2	2.453525E-2
1.652800E-4	5.975625E-4	5.691875E-4	2.837500E-5	-2.576375E-2	2.453725E-2
1.654400E-4	5.837500E-4	6.551875E-4	-7.143750E-5	-2.576787E-2	2.453513E-2
1.656000E-4	5.741875E-4	5.703750E-4	3.812500E-6	-2.576575E-2	2.452550E-2
1.657600E-4	5.916875E-4	6.772500E-4	-8.556250E-5	-2.577225E-2	2.453813E-2
1.659200E-4	5.797500E-4	6.808125E-4	-1.010625E-4	-2.576925E-2	2.453100E-2
1.660800E-4	5.063750E-4	6.200625E-4	-1.136875E-4	-2.578000E-2	2.452363E-2
1.662400E-4	6.640000E-4	5.581875E-4	1.058125E-4	-2.578963E-2	2.452962E-2
1.664000E-4	5.795625E-4	5.550000E-4	2.456250E-5	-2.578000E-2	2.453525E-2
1.665600E-4	5.302500E-4	5.395000E-4	-9.250000E-6	-2.577013E-2	2.452812E-2
1.667200E-4	6.145625E-4	5.458750E-4	6.868750E-5	-2.576525E-2	2.452925E-2
1.668800E-4	6.153750E-4	5.154375E-4	9.993750E-5	-2.576275E-2	2.453788E-2
1.670400E-4	6.769375E-4	6.380625E-4	3.887500E-5	-2.577725E-2	2.452388E-2
1.672000E-4	6.434375E-4	6.216250E-4	2.181250E-5	-2.577588E-2	2.451763E-2
1.673600E-4	5.863125E-4	5.208125E-4	6.550000E-5	-2.577175E-2	2.453550E-2
1.675200E-4	4.227500E-4	5.201875E-4	-9.743750E-5	-2.576975E-2	2.452138E-2
1.676800E-4	5.916250E-4	6.549375E-4	-6.331250E-5	-2.578775E-2	2.452538E-2
1.678400E-4	6.378125E-4	5.467500E-4	9.106250E-5	-2.576687E-2	2.452413E-2
1.680000E-4	6.062500E-4	5.766875E-4	2.956250E-5	-2.576725E-2	2.452300E-2
1.681600E-4	5.542500E-4	6.097500E-4	-5.550000E-5	-2.576838E-2	2.452212E-2
1.683200E-4	4.950625E-4	5.638750E-4	-6.881250E-5	-2.578512E-2	2.452225E-2
1.684800E-4	7.023750E-4	5.689375E-4	1.334375E-4	-2.577762E-2	2.453325E-2
1.686400E-4	6.101875E-4	6.438750E-4	-3.368750E-5	-2.577225E-2	2.451788E-2
1.688000E-4	5.475000E-4	5.549375E-4	-7.437500E-6	-2.576825E-2	2.452238E-2
1.689600E-4	6.286250E-4	5.398750E-4	8.875000E-5	-2.576550E-2	2.452863E-2
1.691200E-4	6.391250E-4	6.034375E-4	3.568750E-5	-2.577100E-2	2.452513E-2
1.692800E-4	6.430000E-4	5.375000E-4	1.055000E-4	-2.577588E-2	2.452325E-2
1.694400E-4	6.539375E-4	5.458750E-4	1.080625E-4	-2.576550E-2	2.451888E-2
1.696000E-4	7.021875E-4	6.070625E-4	9.512500E-5	-2.575963E-2	2.451038E-2
1.697600E-4	6.383125E-4	5.326250E-4	1.056875E-4	-2.576625E-2	2.452187E-2
1.699200E-4	6.330000E-4	4.643750E-4	1.686250E-4	-2.576512E-2	2.451288E-2
1.700800E-4	6.248750E-4	5.999375E-4	2.493750E-5	-2.577275E-2	2.451138E-2
1.702400E-4	5.320625E-4	6.891250E-4	-1.570625E-4	-2.576138E-2	2.450900E-2
1.704000E-4	5.670000E-4	6.997500E-4	-1.327500E-4	-2.577537E-2	2.451550E-2
1.705600E-4	6.181875E-4	5.956875E-4	2.250000E-5	-2.577225E-2	2.451325E-2
1.707200E-4	6.342500E-4	6.493125E-4	-1.506250E-5	-2.577438E-2	2.451900E-2
1.708800E-4	6.352500E-4	6.248750E-4	1.037500E-5	-2.577325E-2	2.452513E-2
1.710400E-4	5.860625E-4	5.834375E-4	2.625000E-6	-2.575750E-2	2.452812E-2
1.712000E-4	6.721250E-4	5.722500E-4	9.987500E-5	-2.576437E-2	2.452750E-2
1.713600E-4	5.155000E-4	5.973750E-4	-8.187500E-5	-2.577812E-2	2.452037E-2
1.715200E-4	5.277500E-4	4.583750E-4	6.937500E-5	-2.577112E-2	2.451413E-2
1.716800E-4	6.470625E-4	5.542500E-4	9.281250E-5	-2.578275E-2	2.451738E-2
1.718400E-4	7.957500E-4	5.521250E-4	2.436250E-4	-2.577288E-2	2.451413E-2
1.720000E-4	6.691875E-4	5.378750E-4	1.313125E-4	-2.577150E-2	2.450650E-2
1.721600E-4	6.251875E-4	5.486250E-4	7.656250E-5	-2.575888E-2	2.450900E-2
1.723200E-4	5.583125E-4	6.348750E-4	-7.656250E-5	-2.576437E-2	2.451712E-2
1.724800E-4	6.421875E-4	6.618125E-4	-1.962500E-5	-2.577000E-2	2.451588E-2
1.726400E-4	5.602500E-4	6.310000E-4	-7.075000E-5	-2.576025E-2	2.451500E-2
1.728000E-4	6.118750E-4	6.878750E-4	-7.600000E-5	-2.576637E-2	2.451075E-2
1.729600E-4	7.525625E-4	5.470625E-4	2.055000E-4	-2.577850E-2	2.450687E-2
1.731200E-4	6.022500E-4	5.568750E-4	4.537500E-5	-2.576763E-2	2.451613E-2
1.732800E-4	6.068750E-4	5.467500E-4	6.012500E-5	-2.576900E-2	2.450438E-2
1.734400E-4	5.694375E-4	7.210625E-4	-1.516250E-4	-2.575787E-2	2.451475E-2
1.736000E-4	6.263750E-4	5.391875E-4	8.718750E-5	-2.575750E-2	2.450413E-2
1.737600E-4	6.591250E-4	6.741250E-4	-1.500000E-5	-2.577012E-2	2.450950E-2
1.739200E-4	5.547500E-4	5.834375E-4	-2.868750E-5	-2.575413E-2	2.451437E-2
1.740800E-4	5.938750E-4	5.875000E-4	6.375000E-6	-2.577613E-2	2.450813E-2
1.742400E-4	6.696875E-4	6.180000E-4	5.168750E-5	-2.577575E-2	2.451913E-2
1.744000E-4	5.765000E-4	5.961250E-4	-1.962500E-5	-2.575600E-2	2.450900E-2
1.745600E-4	5.691875E-4	5.264375E-4	4.275000E-5	-2.576900E-2	2.450350E-2
1.747200E-4	6.313125E-4	6.410000E-4	-9.687500E-6	-2.575650E-2	2.449812E-2
1.748800E-4	6.583750E-4	4.990625E-4	1.593125E-4	-2.577187E-2	2.452300E-2
1.750400E-4	7.076875E-4	6.966250E-4	1.106250E-5	-2.576450E-2	2.451125E-2
1.752000E-4	6.647500E-4	5.866250E-4	7.812500E-5	-2.576725E-2	2.450450E-2
1.753600E-4	5.873125E-4	6.304375E-4	-4.312500E-5	-2.576350E-2	2.450925E-2
1.755200E-4	7.089375E-4	5.695625E-4	1.393750E-4	-2.576775E-2	2.451600E-2
1.756800E-4	5.838750E-4	6.929375E-4	-1.090625E-4	-2.577325E-2	2.450388E-2
1.758400E-4	5.262500E-4	5.961250E-4	-6.987500E-5	-2.576000E-2	2.450688E-2
1.760000E-4	6.725625E-4	6.405625E-4	3.200000E-5	-2.576650E-2	2.450213E-2
1.761600E-4	6.099375E-4	6.065625E-4	3.375000E-6	-2.575975E-2	2.451850E-2
1.763200E-4	6.617500E-4	7.534375E-4	-9.168750E-5	-2.576250E-2	2.451713E-2
1.764800E-4	6.367500E-4	4.756875E-4	1.610625E-4	-2.576350E-2	2.452563E-2
1.766400E-4	5.693125E-4	6.058750E-4	-3.656250E-5	-2.575513E-2	2.450512E-2
1.768000E-4	6.206250E-4	6.140000E-4	6.625000E-6	-2.577175E-2	2.451650E-2
1.769600E-4	5.898125E-4	7.024375E-4	-1.126250E-4	-2.578013E-2	2.450537E-2
1.771200E-4	7.536875E-4	6.855625E-4	6.812500E-5	-2.575650E-2	2.450550E-2
1.772800E-4	6.106875E-4	4.553750E-4	1.553125E-4	-2.577025E-2	2.451075E-2
1.774400E-4	6.093750E-4	6.456875E-4	-3.631250E-5	-2.575737E-2	2.450325E-2
1.776000E-4	5.846250E-4	5.862500E-4	-1.625000E-6	-2.576975E-2	2.451038E-2
1.777600E-4	6.531875E-4	6.135625E-4	3.962500E-5	-2.576625E-2	2.450750E-2
1.779200E-4	5.703750E-4	6.685000E-4	-9.812500E-5	-2.576613E-2	2.450813E-2
1.780800E-4	6.743125E-4	6.836875E-4	-9.375000E-6	-2.576100E-2	2.451300E-2
1.782400E-4	5.214375E-4	5.373125E-4	-1.587500E-5	-2.577412E-2	2.450150E-2
1.784000E-4	6.340625E-4	6.113750E-4	2.268750E-5	-2.576550E-2	2.450375E-2
1.785600E-4	5.887500E-4	6.366875E-4	-4.793750E-5	-2.577263E-2	2.450713E-2
1.787200E-4	5.438750E-4	6.553750E-4	-1.115000E-4	-2.577313E-2	2.450212E-2
1.788800E-4	6.251250E-4	5.946875E-4	3.043750E-5	-2.576450E-2	2.450350E-2
1.790400E-4	4.852500E-4	5.290625E-4	-4.381250E-5	-2.577000E-2	2.450462E-2
1.792000E-4	6.571250E-4	5.880000E-4	6.912500E-5	-2.576875E-2	2.451675E-2
1.793600E-4	6.222500E-4	6.255625E-4	-3.312500E-6	-2.576950E-2	2.451613E-2
1.795200E-4	7.199375E-4	6.207500E-4	9.918750E-5	-2.577462E-2	2.448838E-2
1.796800E-4	7.430000E-4	6.144375E-4	1.285625E-4	-2.577050E-2	2.450413E-2
1.798400E-4	5.609375E-4	5.253750E-4	3.556250E-5	-2.576700E-2	2.449537E-2
1.800000E-4	6.414375E-4	6.018750E-4	3.956250E-5	-2.577987E-2	2.450825E-2
1.801600E-4	6.229375E-4	6.174375E-4	5.500000E-6	-2.577425E-2	2.450912E-2
1.803200E-4	6.971875E-4	6.728125E-4	2.437500E-5	-2.577450E-2	2.448750E-2
1.804800E-4	5.608750E-4	6.273750E-4	-6.650000E-5	-2.576412E-2	2.450687E-2
1.806400E-4	6.791250E-4	4.421250E-4	2.370000E-4	-2.576812E-2	2.449463E-2
1.808000E-4	6.514375E-4	5.681250E-4	8.331250E-5	-2.576625E-2	2.450363E-2
1.809600E-4	6.247500E-4	6.115625E-4	1.318750E-5	-2.577475E-2	2.450100E-2
1.811200E-4	6.399375E-4	5.788125E-4	6.112500E-5	-2.576162E-2	2.449325E-2
1.812800E-4	6.556875E-4	5.132500E-4	1.424375E-4	-2.576975E-2	2.449500E-2
1.814400E-4	6.133125E-4	6.246875E-4	-1.137500E-5	-2.577275E-2	2.449613E-2
1.816000E-4	6.598125E-4	5.874375E-4	7.237500E-5	-2.577300E-2	2.449362E-2
1.817600E-4	6.458125E-4	5.011250E-4	1.446875E-4	-2.577288E-2	2.450600E-2
1.819200E-4	5.768750E-4	6.314375E-4	-5.456250E-5	-2.575900E-2	2.450025E-2
1.820800E-4	6.213125E-4	5.535000E-4	6.781250E-5	-2.575863E-2	2.449950E-2
1.822400E-4	7.033750E-4	5.808125E-4	1.225625E-4	-2.576625E-2	2.450063E-2
1.824000E-4	7.287500E-4	6.024375E-4	1.263125E-4	-2.576588E-2	2.448637E-2
1.825600E-4	6.468750E-4	6.601250E-4	-1.325000E-5	-2.577363E-2	2.449613E-2
1.827200E-4	6.487500E-4	6.340000E-4	1.475000E-5	-2.577875E-2	2.449150E-2
1.828800E-4	6.080000E-4	6.821250E-4	-7.412500E-5	-2.576100E-2	2.449362E-2
1.830400E-4	6.115625E-4	4.891250E-4	1.224375E-4	-2.577200E-2	2.450325E-2
1.832000E-4	6.392500E-4	6.625000E-4	-2.325000E-5	-2.575100E-2	2.449412E-2
1.833600E-4	6.431875E-4	7.510625E-4	-1.078750E-4	-2.577463E-2	2.450875E-2
1.835200E-4	6.340000E-4	5.935625E-4	4.043750E-5	-2.575738E-2	2.449887E-2
1.836800E-4	6.076250E-4	6.403125E-4	-3.268750E-5	-2.578187E-2	2.449200E-2
1.838400E-4	5.810625E-4	6.605000E-4	-7.943750E-5	-2.576650E-2	2.449575E-2
1.840000E-4	5.890000E-4	6.181250E-4	-2.912500E-5	-2.576462E-2	2.450425E-2
1.841600E-4	4.820625E-4	6.205000E-4	-1.384375E-4	-2.577188E-2	2.449512E-2
1.843200E-4	7.123750E-4	5.679375E-4	1.444375E-4	-2.576950E-2	2.449925E-2
1.844800E-4	7.030000E-4	5.924375E-4	1.105625E-4	-2.577350E-2	2.448525E-2
1.846400E-4	6.991875E-4	6.376250E-4	6.156250E-5	-2.575600E-2	2.448863E-2
1.848000E-4	7.106875E-4	6.700000E-4	4.068750E-5	-2.576975E-2	2.448750E-2
1.849600E-4	6.060000E-4	5.565000E-4	4.950000E-5	-2.575975E-2	2.449637E-2
1.851200E-4	5.955625E-4	6.443125E-4	-4.875000E-5	-2.576438E-2	2.450850E-2
1.852800E-4	6.605000E-4	5.665000E-4	9.400000E-5	-2.577087E-2	2.449650E-2
1.854400E-4	7.332500E-4	5.640625E-4	1.691875E-4	-2.578500E-2	2.450137E-2
1.856000E-4	6.428750E-4	5.947500E-4	4.812500E-5	-2.576425E-2	2.450450E-2
1.857600E-4	5.672500E-4	6.234375E-4	-5.618750E-5	-2.577488E-2	2.449150E-2
1.859200E-4	6.738125E-4	6.233125E-4	5.050000E-5	-2.576662E-2	2.448688E-2
1.860800E-4	6.948750E-4	5.722500E-4	1.226250E-4	-2.576875E-2	2.449313E-2
1.862400E-4	5.313125E-4	5.555000E-4	-2.418750E-5	-2.577663E-2	2.449862E-2
1.864000E-4	6.390625E-4	6.035000E-4	3.556250E-5	-2.577550E-2	2.448450E-2
1.865600E-4	6.103125E-4	6.203750E-4	-1.006250E-5	-2.576275E-2	2.448975E-2
1.867200E-4	5.971875E-4	6.297500E-4	-3.256250E-5	-2.576175E-2	2.450037E-2
1.868800E-4	6.680625E-4	5.900000E-4	7.806250E-5	-2.575950E-2	2.449212E-2
1.870400E-4	6.165625E-4	6.923750E-4	-7.581250E-5	-2.576313E-2	2.450087E-2
1.872000E-4	6.620000E-4	6.391250E-4	2.287500E-5	-2.577038E-2	2.448225E-2
1.873600E-4	5.618125E-4	7.282500E-4	-1.664375E-4	-2.576563E-2	2.449763E-2
1.875200E-4	6.156250E-4	6.046875E-4	1.093750E-5	-2.575437E-2	2.449150E-2
1.876800E-4	6.958125E-4	5.785000E-4	1.173125E-4	-2.576675E-2	2.449875E-2
1.878400E-4	5.726875E-4	6.466250E-4	-7.393750E-5	-2.576350E-2	2.449600E-2
1.880000E-4	5.526875E-4	5.321250E-4	2.056250E-5	-2.577188E-2	2.449750E-2
1.881600E-4	6.018750E-4	6.570625E-4	-5.518750E-5	-2.576588E-2	2.449100E-2
1.883200E-4	6.308750E-4	7.106875E-4	-7.981250E-5	-2.576663E-2	2.448612E-2
1.884800E-4	6.299375E-4	7.268125E-4	-9.687500E-5	-2.576200E-2	2.449600E-2
1.886400E-4	5.575000E-4	5.916875E-4	-3.418750E-5	-2.575325E-2	2.448175E-2
1.888000E-4	5.251875E-4	6.165000E-4	-9.131250E-5	-2.576325E-2	2.448450E-2
1.889600E-4	7.037500E-4	5.921250E-4	1.116250E-4	-2.576175E-2	2.448625E-2
1.891200E-4	5.971875E-4	6.560000E-4	-5.881250E-5	-2.576250E-2	2.448938E-2
1.892800E-4	5.595625E-4	5.381875E-4	2.137500E-5	-2.575625E-2	2.449900E-2
1.894400E-4	6.205000E-4	6.666250E-4	-4.612500E-5	-2.575600E-2	2.448775E-2
1.896000E-4	5.958750E-4	5.835000E-4	1.237500E-5	-2.576400E-2	2.449825E-2
1.897600E-4	6.347500E-4	5.885625E-4	4.618750E-5	-2.576363E-2	2.448338E-2
1.899200E-4	6.413750E-4	5.625000E-4	7.887500E-5	-2.577062E-2	2.449913E-2
1.900800E-4	6.781250E-4	6.666250E-4	1.150000E-5	-2.575512E-2	2.448475E-2
1.902400E-4	6.826875E-4	6.830000E-4	-3.125000E-7	-2.575763E-2	2.448938E-2
1.904000E-4	5.893125E-4	6.056250E-4	-1.631250E-5	-2.574538E-2	2.448812E-2
1.905600E-4	6.235625E-4	6.054375E-4	1.812500E-5	-2.575775E-2	2.449100E-2
1.907200E-4	5.536250E-4	6.261250E-4	-7.250000E-5	-2.575400E-2	2.450013E-2
1.908800E-4	7.253750E-4	5.801875E-4	1.451875E-4	-2.576287E-2	2.448163E-2
1.910400E-4	5.441875E-4	6.578750E-4	-1.136875E-4	-2.577337E-2	2.447975E-2
1.912000E-4	6.393750E-4	5.880625E-4	5.131250E-5	-2.576213E-2	2.447075E-2
1.913600E-4	6.513125E-4	6.725625E-4	-2.125000E-5	-2.576700E-2	2.448112E-2
1.915200E-4	5.021250E-4	6.165000E-4	-1.143750E-4	-2.575175E-2	2.448000E-2
1.916800E-4	7.004375E-4	6.897500E-4	1.068750E-5	-2.575737E-2	2.447175E-2
1.918400E-4	5.430625E-4	5.640000E-4	-2.093750E-5	-2.575213E-2	2.448900E-2
1.920000E-4	6.560625E-4	7.081250E-4	-5.206250E-5	-2.575287E-2	2.448488E-2
1.921600E-4	6.673750E-4	6.076250E-4	5.975000E-5	-2.576075E-2	2.448363E-2
1.923200E-4	6.517500E-4	6.062500E-4	4.550000E-5	-2.575525E-2	2.447550E-2
1.924800E-4	5.861875E-4	6.299375E-4	-4.375000E-5	-2.576825E-2	2.449925E-2
1.926400E-4	5.283125E-4	6.631250E-4	-1.348125E-4	-2.576962E-2	2.448225E-2
1.928000E-4	7.087500E-4	6.485625E-4	6.018750E-5	-2.575925E-2	2.448750E-2
1.929600E-4	6.363125E-4	6.691250E-4	-3.281250E-5	-2.575825E-2	2.447787E-2
1.931200E-4	6.480000E-4	6.470000E-4	1.000000E-6	-2.576013E-2	2.449487E-2
1.932800E-4	6.768750E-4	5.215000E-4	1.553750E-4	-2.576037E-2	2.448062E-2
1.934400E-4	6.946250E-4	6.380625E-4	5.656250E-5	-2.575075E-2	2.448063E-2
1.936000E-4	6.819375E-4	6.338750E-4	4.806250E-5	-2.576125E-2	2.448938E-2
1.937600E-4	6.303125E-4	6.910625E-4	-6.075000E-5	-2.576538E-2	2.447513E-2
1.939200E-4	7.906875E-4	6.018750E-4	1.888125E-4	-2.577187E-2	2.448775E-2
1.940800E-4	6.063125E-4	5.655625E-4	4.075000E-5	-2.576238E-2	2.449625E-2
1.942400E-4	7.556875E-4	5.643750E-4	1.913125E-4	-2.577225E-2	2.448238E-2
1.944000E-4	5.800625E-4	6.510000E-4	-7.093750E-5	-2.575563E-2	2.448462E-2
1.945600E-4	6.096250E-4	5.323125E-4	7.731250E-5	-2.577012E-2	2.447300E-2
1.947200E-4	6.398125E-4	6.625000E-4	-2.268750E-5	-2.575038E-2	2.449000E-2
1.948800E-4	6.859375E-4	6.305625E-4	5.537500E-5	-2.576138E-2	2.446925E-2
1.950400E-4	6.176250E-4	6.210625E-4	-3.437500E-6	-2.576362E-2	2.447887E-2
1.952000E-4	7.256875E-4	7.429375E-4	-1.725000E-5	-2.575075E-2	2.449100E-2
1.953600E-4	6.452500E-4	6.568125E-4	-1.156250E-5	-2.576037E-2	2.447663E-2
1.955200E-4	5.890625E-4	5.933750E-4	-4.312500E-6	-2.576263E-2	2.447087E-2
1.956800E-4	6.175000E-4	5.941875E-4	2.331250E-5	-2.575787E-2	2.446450E-2
1.958400E-4	6.998750E-4	6.522500E-4	4.762500E-5	-2.577025E-2	2.449000E-2
1.960000E-4	7.570000E-4	6.373125E-4	1.196875E-4	-2.573225E-2	2.448088E-2
1.961600E-4	7.731875E-4	6.381875E-4	1.350000E-4	-2.574650E-2	2.447325E-2
1.963200E-4	6.504375E-4	6.278750E-4	2.256250E-5	-2.576500E-2	2.448000E-2
1.964800E-4	5.847500E-4	5.771875E-4	7.562500E-6	-2.576013E-2	2.447988E-2
1.966400E-4	5.468750E-4	6.442500E-4	-9.737500E-5	-2.575888E-2	2.447775E-2
1.968000E-4	5.961250E-4	7.750000E-4	-1.788750E-4	-2.574950E-2	2.447800E-2
1.969600E-4	6.963750E-4	5.653750E-4	1.310000E-4	-2.576513E-2	2.449325E-2
1.971200E-4	6.373125E-4	6.206875E-4	1.662500E-5	-2.575713E-2	2.447500E-2
1.972800E-4	6.245625E-4	6.535625E-4	-2.900000E-5	-2.576363E-2	2.447563E-2
1.974400E-4	6.510000E-4	6.554375E-4	-4.437500E-6	-2.575113E-2	2.448037E-2
1.976000E-4	6.535000E-4	6.486875E-4	4.812500E-6	-2.574737E-2	2.447513E-2
1.977600E-4	6.451875E-4	5.960000E-4	4.918750E-5	-2.575812E-2	2.448750E-2
1.979200E-4	7.191875E-4	6.034375E-4	1.157500E-4	-2.574863E-2	2.446913E-2
1.980800E-4	6.103750E-4	6.951875E-4	-8.481250E-5	-2.576987E-2	2.447900E-2
1.982400E-4	6.356250E-4	5.602500E-4	7.537500E-5	-2.576763E-2	2.447275E-2
1.984000E-4	7.306875E-4	6.611875E-4	6.950000E-5	-2.575750E-2	2.447538E-2
1.985600E-4	6.657500E-4	5.709375E-4	9.481250E-5	-2.574812E-2	2.448050E-2
1.987200E-4	6.922500E-4	5.908750E-4	1.013750E-4	-2.576238E-2	2.447712E-2
1.988800E-4	6.616250E-4	7.555000E-4	-9.387500E-5	-2.575062E-2	2.447937E-2
1.990400E-4	6.972500E-4	6.700625E-4	2.718750E-5	-2.576787E-2	2.448437E-2
1.992000E-4	7.696250E-4	7.038750E-4	6.575000E-5	-2.575588E-2	2.447425E-2
1.993600E-4	6.055000E-4	7.313750E-4	-1.258750E-4	-2.576212E-2	2.447113E-2
1.995200E-4	6.220000E-4	5.379375E-4	8.406250E-5	-2.576463E-2	2.447275E-2
1.996800E-4	5.826875E-4	5.766250E-4	6.062500E-6	-2.576250E-2	2.447063E-2
1.998400E-4	7.616875E-4	6.050000E-4	1.566875E-4	-2.575800E-2	2.446237E-2
2.000000E-4	5.703750E-4	6.498750E-4	-7.950000E-5	-2.574188E-2	2.447563E-2
2.001600E-4	6.823125E-4	6.218750E-4	6.043750E-5	-2.575388E-2	2.447675E-2
2.003200E-4	6.000625E-4	7.032500E-4	-1.031875E-4	-2.575438E-2	2.447488E-2
2.004800E-4	5.786250E-4	6.346250E-4	-5.600000E-5	-2.576313E-2	2.448162E-2
2.006400E-4	6.285625E-4	6.263125E-4	2.250000E-6	-2.576437E-2	2.447425E-2
2.008000E-4	7.057500E-4	6.018750E-4	1.038750E-4	-2.576675E-2	2.446612E-2
2.009600E-4	6.292500E-4	5.739375E-4	5.531250E-5	-2.577663E-2	2.447825E-2
2.011200E-4	6.656875E-4	6.423125E-4	2.337500E-5	-2.576225E-2	2.447113E-2
2.012800E-4	7.236250E-4	6.455000E-4	7.812500E-5	-2.576650E-2	2.447012E-2
2.014400E-4	5.844375E-4	6.201875E-4	-3.575000E-5	-2.576912E-2	2.447137E-2
2.016000E-4	6.528750E-4	6.160000E-4	3.687500E-5	-2.575013E-2	2.447150E-2
2.017600E-4	6.238750E-4	6.555625E-4	-3.168750E-5	-2.576450E-2	2.447275E-2
2.019200E-4	6.228125E-4	5.303125E-4	9.250000E-5	-2.575337E-2	2.446587E-2
2.020800E-4	6.754375E-4	6.973125E-4	-2.187500E-5	-2.576263E-2	2.447150E-2
2.022400E-4	6.761875E-4	6.438750E-4	3.231250E-5	-2.575538E-2	2.447275E-2
2.024000E-4	5.863125E-4	6.231250E-4	-3.681250E-5	-2.576763E-2	2.447125E-2
2.025600E-4	6.503125E-4	6.558125E-4	-5.500000E-6	-2.576450E-2	2.447263E-2
2.027200E-4	6.667500E-4	6.267500E-4	4.000000E-5	-2.575537E-2	2.445838E-2
2.028800E-4	6.350000E-4	5.627500E-4	7.225000E-5	-2.576937E-2	2.446187E-2
2.030400E-4	5.954375E-4	6.010625E-4	-5.625000E-6	-2.576700E-2	2.447050E-2
2.032000E-4	6.325625E-4	6.985000E-4	-6.593750E-5	-2.575575E-2	2.446325E-2
2.033600E-4	6.089375E-4	5.435000E-4	6.543750E-5	-2.574187E-2	2.446600E-2
2.035200E-4	5.766250E-4	6.016250E-4	-2.500000E-5	-2.577062E-2	2.446400E-2
2.036800E-4	5.735000E-4	6.699375E-4	-9.643750E-5	-2.576250E-2	2.446388E-2
2.038400E-4	6.074375E-4	7.158750E-4	-1.084375E-4	-2.576012E-2	2.446200E-2
2.040000E-4	6.569375E-4	6.688750E-4	-1.193750E-5	-2.576750E-2	2.446175E-2
2.041600E-4	5.546875E-4	4.987500E-4	5.593750E-5	-2.575075E-2	2.445700E-2
2.043200E-4	5.669375E-4	5.270625E-4	3.987500E-5	-2.575975E-2	2.447313E-2
2.044800E-4	6.809375E-4	6.203750E-4	6.056250E-5	-2.574613E-2	2.445938E-2
2.046400E-4	5.634375E-4	6.203750E-4	-5.693750E-5	-2.576263E-2	2.447263E-2
2.048000E-4	6.400000E-4	6.753750E-4	-3.537500E-5	-2.575488E-2	2.446588E-2
2.049600E-4	7.378125E-4	6.903750E-4	4.743750E-5	-2.575875E-2	2.446062E-2
2.051200E-4	6.277500E-4	6.798750E-4	-5.212500E-5	-2.576288E-2	2.445513E-2
2.052800E-4	6.973125E-4	6.745000E-4	2.281250E-5	-2.575825E-2	2.445638E-2
2.054400E-4	6.178750E-4	6.590000E-4	-4.112500E-5	-2.575813E-2	2.446075E-2
2.056000E-4	7.626875E-4	6.103125E-4	1.523750E-4	-2.575050E-2	2.447387E-2
2.057600E-4	6.922500E-4	7.688750E-4	-7.662500E-5	-2.575250E-2	2.447038E-2
2.059200E-4	6.748750E-4	6.375625E-4	3.731250E-5	-2.576325E-2	2.446613E-2
2.060800E-4	6.762500E-4	5.626875E-4	1.135625E-4	-2.574738E-2	2.447213E-2
2.062400E-4	6.443750E-4	7.180625E-4	-7.368750E-5	-2.576538E-2	2.446663E-2
2.064000E-4	6.225625E-4	6.496875E-4	-2.712500E-5	-2.574687E-2	2.446875E-2
2.065600E-4	6.499375E-4	5.773125E-4	7.262500E-5	-2.576650E-2	2.446400E-2
2.067200E-4	6.063750E-4	6.526250E-4	-4.625000E-5	-2.575925E-2	2.446000E-2
2.068800E-4	6.394375E-4	6.288750E-4	1.056250E-5	-2.575450E-2	2.445875E-2
2.070400E-4	6.158750E-4	7.055000E-4	-8.962500E-5	-2.575638E-2	2.445613E-2
2.072000E-4	6.260625E-4	6.001875E-4	2.587500E-5	-2.576412E-2	2.445300E-2
2.073600E-4	7.139375E-4	6.800625E-4	3.387500E-5	-2.575500E-2	2.445912E-2
2.075200E-4	5.832500E-4	6.361875E-4	-5.293750E-5	-2.575650E-2	2.445488E-2
2.076800E-4	6.532500E-4	6.108750E-4	4.237500E-5	-2.574138E-2	2.445662E-2
2.078400E-4	6.101250E-4	6.177500E-4	-7.625000E-6	-2.574600E-2	2.445113E-2
2.080000E-4	6.530625E-4	6.591250E-4	-6.062500E-6	-2.575750E-2	2.446675E-2
2.081600E-4	5.750000E-4	6.420000E-4	-6.700000E-5	-2.575025E-2	2.445925E-2
2.083200E-4	6.245000E-4	6.345000E-4	-1.000000E-5	-2.574888E-2	2.446150E-2
2.084800E-4	6.750000E-4	7.481875E-4	-7.318750E-5	-2.575475E-2	2.446275E-2
2.086400E-4	6.545625E-4	6.486875E-4	5.875000E-6	-2.575125E-2	2.446600E-2
2.088000E-4	6.760625E-4	6.231875E-4	5.287500E-5	-2.573900E-2	2.445963E-2
2.089600E-4	5.208125E-4	7.429375E-4	-2.221250E-4	-2.575400E-2	2.445138E-2
2.091200E-4	6.570625E-4	5.678125E-4	8.925000E-5	-2.575625E-2	2.445837E-2
2.092800E-4	7.679375E-4	6.199375E-4	1.480000E-4	-2.575950E-2	2.444950E-2
2.094400E-4	7.626875E-4	6.626250E-4	1.000625E-4	-2.575875E-2	2.446450E-2
2.096000E-4	5.755625E-4	6.531250E-4	-7.756250E-5	-2.575625E-2	2.445863E-2
2.097600E-4	6.228750E-4	6.935625E-4	-7.068750E-5	-2.575537E-2	2.445237E-2
2.099200E-4	6.865000E-4	6.458750E-4	4.062500E-5	-2.574538E-2	2.445463E-2
2.100800E-4	7.570000E-4	6.120625E-4	1.449375E-4	-2.574200E-2	2.445788E-2
2.102400E-4	6.540625E-4	6.207500E-4	3.331250E-5	-2.574562E-2	2.445088E-2
2.104000E-4	7.493750E-4	6.543125E-4	9.506250E-5	-2.574900E-2	2.445463E-2
2.105600E-4	6.422500E-4	6.176250E-4	2.462500E-5	-2.576600E-2	2.445500E-2
2.107200E-4	5.783750E-4	5.931875E-4	-1.481250E-5	-2.574400E-2	2.446400E-2
2.108800E-4	5.646875E-4	6.612500E-4	-9.656250E-5	-2.574588E-2	2.445762E-2
2.110400E-4	7.360000E-4	6.876250E-4	4.837500E-5	-2.575213E-2	2.444725E-2
2.112000E-4	6.431875E-4	6.691875E-4	-2.600000E-5	-2.573900E-2	2.445337E-2
2.113600E-4	7.300625E-4	5.646250E-4	1.654375E-4	-2.575825E-2	2.445237E-2
2.115200E-4	6.215000E-4	7.001875E-4	-7.868750E-5	-2.575350E-2	2.445213E-2
2.116800E-4	7.186875E-4	6.386875E-4	8.000000E-5	-2.574338E-2	2.445263E-2
2.118400E-4	7.990625E-4	6.968125E-4	1.022500E-4	-2.574250E-2	2.445588E-2
2.120000E-4	5.960000E-4	6.593750E-4	-6.337500E-5	-2.575138E-2	2.445563E-2
2.121600E-4	6.209375E-4	6.883750E-4	-6.743750E-5	-2.574412E-2	2.445012E-2
2.123200E-4	5.781875E-4	6.244375E-4	-4.625000E-5	-2.575363E-2	2.445225E-2
2.124800E-4	6.134375E-4	6.497500E-4	-3.631250E-5	-2.575475E-2	2.445563E-2
2.126400E-4	6.016250E-4	7.254375E-4	-1.238125E-4	-2.573562E-2	2.445675E-2
2.128000E-4	5.989375E-4	6.553125E-4	-5.637500E-5	-2.575137E-2	2.446412E-2
2.129600E-4	6.904375E-4	6.109375E-4	7.950000E-5	-2.573637E-2	2.445713E-2
2.131200E-4	6.290625E-4	6.043750E-4	2.468750E-5	-2.575613E-2	2.446588E-2
2.132800E-4	7.161250E-4	8.648125E-4	-1.486875E-4	-2.574113E-2	2.445675E-2
2.134400E-4	7.483750E-4	6.225625E-4	1.258125E-4	-2.574488E-2	2.445413E-2
2.136000E-4	7.560000E-4	6.648750E-4	9.112500E-5	-2.575737E-2	2.444825E-2
2.137600E-4	6.577500E-4	5.908125E-4	6.693750E-5	-2.574712E-2	2.445350E-2
2.139200E-4	6.848125E-4	6.718750E-4	1.293750E-5	-2.574975E-2	2.444812E-2
2.140800E-4	6.005000E-4	6.288750E-4	-2.837500E-5	-2.574325E-2	2.443950E-2
2.142400E-4	6.159375E-4	6.210000E-4	-5.062500E-6	-2.574888E-2	2.445425E-2
2.144000E-4	5.569375E-4	6.418125E-4	-8.487500E-5	-2.576075E-2	2.444212E-2
2.145600E-4	6.555000E-4	6.665625E-4	-1.106250E-5	-2.572763E-2	2.444975E-2
2.147200E-4	6.105625E-4	6.273125E-4	-1.675000E-5	-2.574188E-2	2.444675E-2
2.148800E-4	5.757500E-4	6.711250E-4	-9.537500E-5	-2.574987E-2	2.444713E-2
2.150400E-4	7.620000E-4	5.970000E-4	1.650000E-4	-2.574413E-2	2.445775E-2
2.152000E-4	7.179375E-4	5.371250E-4	1.808125E-4	-2.573587E-2	2.444625E-2
2.153600E-4	6.706250E-4	5.815000E-4	8.912500E-5	-2.573363E-2	2.443988E-2
2.155200E-4	6.564375E-4	6.621250E-4	-5.687500E-6	-2.574450E-2	2.445287E-2
2.156800E-4	5.873750E-4	5.688125E-4	1.856250E-5	-2.574963E-2	2.444337E-2
2.158400E-4	6.771875E-4	6.134375E-4	6.375000E-5	-2.574200E-2	2.444838E-2
2.160000E-4	6.315625E-4	6.720625E-4	-4.050000E-5	-2.574600E-2	2.444150E-2
2.161600E-4	6.153750E-4	7.035000E-4	-8.812500E-5	-2.575312E-2	2.444913E-2
2.163200E-4	7.510625E-4	5.496875E-4	2.013750E-4	-2.573550E-2	2.444425E-2
2.164800E-4	6.963125E-4	6.980000E-4	-1.687500E-6	-2.574975E-2	2.445050E-2
2.166400E-4	5.689375E-4	6.309375E-4	-6.200000E-5	-2.573700E-2	2.444650E-2
2.168000E-4	6.994375E-4	6.381250E-4	6.131250E-5	-2.574138E-2	2.443375E-2
2.169600E-4	5.804375E-4	6.746250E-4	-9.418750E-5	-2.573625E-2	2.446250E-2
2.171200E-4	5.582500E-4	5.757500E-4	-1.750000E-5	-2.574563E-2	2.444662E-2
2.172800E-4	6.820000E-4	6.567500E-4	2.525000E-5	-2.572162E-2	2.443938E-2
2.174400E-4	5.440000E-4	6.690625E-4	-1.250625E-4	-2.574162E-2	2.444250E-2
2.176000E-4	7.008125E-4	6.094375E-4	9.137500E-5	-2.573938E-2	2.443413E-2
2.177600E-4	6.379375E-4	5.845000E-4	5.343750E-5	-2.573200E-2	2.444750E-2
2.179200E-4	6.517500E-4	8.011250E-4	-1.493750E-4	-2.574225E-2	2.444175E-2
2.180800E-4	6.086250E-4	7.213125E-4	-1.126875E-4	-2.574113E-2	2.445337E-2
2.182400E-4	6.749375E-4	6.749375E-4	2.168404E-19	-2.574300E-2	2.444187E-2
2.184000E-4	6.809375E-4	6.081250E-4	7.281250E-5	-2.572813E-2	2.444513E-2
2.185600E-4	6.878750E-4	5.593125E-4	1.285625E-4	-2.574337E-2	2.442737E-2
2.187200E-4	6.850625E-4	7.176875E-4	-3.262500E-5	-2.574300E-2	2.444363E-2
2.188800E-4	6.776875E-4	6.087500E-4	6.893750E-5	-2.574113E-2	2.443375E-2
2.190400E-4	7.425000E-4	6.557500E-4	8.675000E-5	-2.575100E-2	2.447000E-2
2.192000E-4	8.163750E-4	6.851875E-4	1.311875E-4	-2.571800E-2	2.442825E-2
2.193600E-4	9.894375E-4	2.589187E-3	-1.599750E-3	-2.575938E-2	2.445188E-2
2.195200E-4	3.769000E-3	3.237500E-3	5.315000E-4	-2.569937E-2	2.441738E-2
2.196800E-4	2.229000E-3	1.827125E-3	4.018750E-4	-2.568588E-2	2.449950E-2
2.198400E-4	1.473375E-3	1.030312E-3	4.430625E-4	-2.570338E-2	2.451038E-2
2.200000E-4	9.883125E-4	7.423750E-4	2.459375E-4	-2.568375E-2	2.451712E-2
2.201600E-4	7.015000E-4	7.136875E-4	-1.218750E-5	-2.564338E-2	2.453438E-2
2.203200E-4	5.923125E-4	6.336250E-4	-4.131250E-5	-2.563800E-2	2.453700E-2
2.204800E-4	6.404375E-4	6.356250E-4	4.812500E-6	-2.565925E-2	2.452200E-2
2.206400E-4	5.640625E-4	4.478125E-4	1.162500E-4	-2.565088E-2	2.456113E-2
2.208000E-4	6.105625E-4	5.557500E-4	5.481250E-5	-2.563050E-2	2.457275E-2
2.209600E-4	5.164375E-4	5.840000E-4	-6.756250E-5	-2.562100E-2	2.456050E-2
2.211200E-4	7.008125E-4	5.123750E-4	1.884375E-4	-2.561038E-2	2.457538E-2
2.212800E-4	5.116250E-4	6.235625E-4	-1.119375E-4	-2.563025E-2	2.458012E-2
2.214400E-4	5.552500E-4	4.326250E-4	1.226250E-4	-2.562488E-2	2.456387E-2
2.216000E-4	5.386250E-4	5.884375E-4	-4.981250E-5	-2.561113E-2	2.458813E-2
2.217600E-4	5.505625E-4	4.888750E-4	6.168750E-5	-2.558137E-2	2.458675E-2
2.219200E-4	4.980000E-4	5.551875E-4	-5.718750E-5	-2.558063E-2	2.460275E-2
2.220800E-4	6.175000E-4	4.827500E-4	1.347500E-4	-2.559250E-2	2.460100E-2
2.222400E-4	4.790625E-4	4.885000E-4	-9.437500E-6	-2.556925E-2	2.461138E-2
2.224000E-4	3.328750E-4	4.581250E-4	-1.252500E-4	-2.555325E-2	2.461975E-2
2.225600E-4	4.859375E-4	4.815000E-4	4.437500E-6	-2.554762E-2	2.463387E-2
2.227200E-4	4.807500E-4	5.689375E-4	-8.818750E-5	-2.554988E-2	2.463463E-2
2.228800E-4	5.096250E-4	4.210625E-4	8.856250E-5	-2.555100E-2	2.462525E-2
2.230400E-4	6.150000E-4	4.995625E-4	1.154375E-4	-2.552738E-2	2.464025E-2
2.232000E-4	4.738125E-4	4.023750E-4	7.143750E-5	-2.553075E-2	2.465500E-2
2.233600E-4	6.218125E-4	4.898750E-4	1.319375E-4	-2.550788E-2	2.466988E-2
2.235200E-4	5.254375E-4	4.256250E-4	9.981250E-5	-2.550062E-2	2.466837E-2
2.236800E-4	4.978750E-4	4.537500E-4	4.412500E-5	-2.549175E-2	2.467763E-2
2.238400E-4	5.238750E-4	4.203750E-4	1.035000E-4	-2.547188E-2	2.467987E-2
2.240000E-4	6.041250E-4	5.205625E-4	8.356250E-5	-2.546800E-2	2.469188E-2
2.241600E-4	4.765000E-4	4.691875E-4	7.312500E-6	-2.546838E-2	2.469887E-2
2.243200E-4	3.795000E-4	4.918125E-4	-1.123125E-4	-2.547612E-2	2.469937E-2
2.244800E-4	5.030625E-4	5.778125E-4	-7.475000E-5	-2.547313E-2	2.470588E-2
2.246400E-4	4.815000E-4	3.670000E-4	1.145000E-4	-2.546763E-2	2.470650E-2
2.248000E-4	3.941875E-4	4.162500E-4	-2.206250E-5	-2.545425E-2	2.470887E-2
2.249600E-4	4.336250E-4	4.371875E-4	-3.562500E-6	-2.546063E-2	2.471125E-2
2.251200E-4	4.498750E-4	4.791250E-4	-2.925000E-5	-2.544050E-2	2.473025E-2
2.252800E-4	5.041875E-4	3.400625E-4	1.641250E-4	-2.543275E-2	2.471950E-2
2.254400E-4	5.267500E-4	5.155000E-4	1.125000E-5	-2.544025E-2	2.472562E-2
2.256000E-4	5.546875E-4	5.184375E-4	3.625000E-5	-2.542413E-2	2.472763E-2
2.257600E-4	5.143125E-4	4.754375E-4	3.887500E-5	-2.542400E-2	2.473888E-2
2.259200E-4	3.509375E-4	5.196875E-4	-1.687500E-4	-2.541925E-2	2.475388E-2
2.260800E-4	4.768750E-4	5.498125E-4	-7.293750E-5	-2.542013E-2	2.474525E-2
2.262400E-4	5.318750E-4	4.701875E-4	6.168750E-5	-2.541075E-2	2.474600E-2
2.264000E-4	4.055000E-4	3.513750E-4	5.412500E-5	-2.539625E-2	2.475150E-2
2.265600E-4	4.288750E-4	4.083125E-4	2.056250E-5	-2.539937E-2	2.476200E-2
2.267200E-4	4.593750E-4	5.246875E-4	-6.531250E-5	-2.539537E-2	2.476200E-2
2.268800E-4	5.784375E-4	4.186875E-4	1.597500E-4	-2.537875E-2	2.479600E-2
2.270400E-4	4.060000E-4	3.400000E-4	6.600000E-5	-2.538013E-2	2.477700E-2
2.272000E-4	3.450000E-4	2.756875E-4	6.931250E-5	-2.536225E-2	2.480175E-2
2.273600E-4	5.875625E-4	4.985000E-4	8.906250E-5	-2.538350E-2	2.479613E-2
2.275200E-4	4.781875E-4	4.061875E-4	7.200000E-5	-2.536200E-2	2.479850E-2
2.276800E-4	4.331875E-4	4.316875E-4	1.500000E-6	-2.535600E-2	2.480362E-2
2.278400E-4	4.776875E-4	4.693125E-4	8.375000E-6	-2.534537E-2	2.480287E-2
2.280000E-4	5.250625E-4	4.404375E-4	8.462500E-5	-2.534862E-2	2.481575E-2
2.281600E-4	4.526250E-4	4.181250E-4	3.450000E-5	-2.533050E-2	2.483050E-2
2.283200E-4	4.943125E-4	4.766875E-4	1.762500E-5	-2.533288E-2	2.481950E-2
2.284800E-4	4.800000E-4	3.786250E-4	1.013750E-4	-2.532075E-2	2.483575E-2
2.286400E-4	5.446250E-4	4.831250E-4	6.150000E-5	-2.533250E-2	2.483163E-2
2.288000E-4	4.931875E-4	5.336875E-4	-4.050000E-5	-2.532088E-2	2.484900E-2
2.289600E-4	5.156250E-4	5.202500E-4	-4.625000E-6	-2.531462E-2	2.483888E-2
2.291200E-4	3.405625E-4	4.132500E-4	-7.268750E-5	-2.530988E-2	2.483887E-2
2.292800E-4	5.522500E-4	4.671250E-4	8.512500E-5	-2.530088E-2	2.485038E-2
2.294400E-4	4.491250E-4	3.911875E-4	5.793750E-5	-2.530150E-2	2.484375E-2
2.296000E-4	3.870625E-4	4.930625E-4	-1.060000E-4	-2.528738E-2	2.486775E-2
2.297600E-4	3.948125E-4	4.976875E-4	-1.028750E-4	-2.529238E-2	2.487325E-2
2.299200E-4	4.521250E-4	3.510625E-4	1.010625E-4	-2.529200E-2	2.486275E-2
2.300800E-4	4.340625E-4	3.758125E-4	5.825000E-5	-2.529125E-2	2.487563E-2
2.302400E-4	4.793750E-4	4.431250E-4	3.625000E-5	-2.527550E-2	2.488263E-2
2.304000E-4	4.239375E-4	2.959375E-4	1.280000E-4	-2.527538E-2	2.488088E-2
2.305600E-4	4.060625E-4	4.646250E-4	-5.856250E-5	-2.526400E-2	2.488838E-2
2.307200E-4	3.551250E-4	4.081250E-4	-5.300000E-5	-2.525525E-2	2.489650E-2
2.308800E-4	4.773125E-4	4.261875E-4	5.112500E-5	-2.525900E-2	2.488037E-2
2.310400E-4	3.068750E-4	4.118750E-4	-1.050000E-4	-2.525350E-2	2.490900E-2
2.312000E-4	3.838750E-4	4.110625E-4	-2.718750E-5	-2.523838E-2	2.490462E-2
2.313600E-4	3.052500E-4	3.653750E-4	-6.012500E-5	-2.524538E-2	2.491500E-2
2.315200E-4	5.137500E-4	3.890000E-4	1.247500E-4	-2.523400E-2	2.491613E-2
2.316800E-4	4.156250E-4	3.836250E-4	3.200000E-5	-2.524225E-2	2.491888E-2
2.318400E-4	3.518125E-4	3.491875E-4	2.625000E-6	-2.523663E-2	2.492638E-2
2.320000E-4	3.280625E-4	3.747500E-4	-4.668750E-5	-2.522125E-2	2.492412E-2
2.321600E-4	4.575625E-4	3.513125E-4	1.062500E-4	-2.520950E-2	2.493238E-2
2.323200E-4	5.722500E-4	5.218125E-4	5.043750E-5	-2.521737E-2	2.493888E-2
2.324800E-4	4.656875E-4	3.463750E-4	1.193125E-4	-2.520275E-2	2.493912E-2
2.326400E-4	3.793750E-4	4.075625E-4	-2.818750E-5	-2.519400E-2	2.495338E-2
2.328000E-4	4.004375E-4	3.675000E-4	3.293750E-5	-2.520712E-2	2.495312E-2
2.329600E-4	4.063750E-4	4.070000E-4	-6.250000E-7	-2.521475E-2	2.495300E-2
2.331200E-4	3.543125E-4	3.002500E-4	5.406250E-5	-2.519450E-2	2.494800E-2
2.332800E-4	2.727500E-4	3.908750E-4	-1.181250E-4	-2.519550E-2	2.497113E-2
2.334400E-4	4.495000E-4	2.844375E-4	1.650625E-4	-2.516937E-2	2.497337E-2
2.336000E-4	3.668125E-4	3.622500E-4	4.562500E-6	-2.519050E-2	2.497113E-2
2.337600E-4	3.190000E-4	3.771875E-4	-5.818750E-5	-2.516675E-2	2.498775E-2
2.339200E-4	3.145000E-4	3.342500E-4	-1.975000E-5	-2.516225E-2	2.499075E-2
2.340800E-4	3.402500E-4	3.522500E-4	-1.200000E-5	-2.515975E-2	2.499338E-2
2.342400E-4	3.650625E-4	3.497500E-4	1.531250E-5	-2.515550E-2	2.499725E-2
2.344000E-4	3.232500E-4	2.450000E-4	7.825000E-5	-2.514837E-2	2.499437E-2
2.345600E-4	3.314375E-4	3.183750E-4	1.306250E-5	-2.516012E-2	2.499350E-2
2.347200E-4	2.984375E-4	2.600000E-4	3.843750E-5	-2.514037E-2	2.499525E-2
2.348800E-4	2.638125E-4	2.861250E-4	-2.231250E-5	-2.514675E-2	2.499250E-2
2.350400E-4	2.760000E-4	3.122500E-4	-3.625000E-5	-2.514562E-2	2.500125E-2
2.352000E-4	2.753125E-4	3.448750E-4	-6.956250E-5	-2.513813E-2	2.500913E-2
2.353600E-4	2.995625E-4	2.705625E-4	2.900000E-5	-2.512863E-2	2.502075E-2
2.355200E-4	2.655000E-4	3.373750E-4	-7.187500E-5	-2.512075E-2	2.503063E-2
2.356800E-4	3.168125E-4	3.245625E-4	-7.750000E-6	-2.512037E-2	2.503175E-2
2.358400E-4	2.746875E-4	2.118125E-4	6.287500E-5	-2.511962E-2	2.502550E-2
2.360000E-4	2.647500E-4	2.750000E-4	-1.025000E-5	-2.510787E-2	2.503913E-2
2.361600E-4	1.890625E-4	1.590625E-4	3.000000E-5	-2.511313E-2	2.502088E-2
2.363200E-4	2.279375E-4	2.857500E-4	-5.781250E-5	-2.510025E-2	2.505275E-2
2.364800E-4	3.223750E-4	1.913125E-4	1.310625E-4	-2.509588E-2	2.504125E-2
2.366400E-4	3.308125E-4	2.293125E-4	1.015000E-4	-2.509788E-2	2.506287E-2
2.368000E-4	2.728750E-4	2.502500E-4	2.262500E-5	-2.508500E-2	2.505413E-2
2.369600E-4	2.473125E-4	2.693125E-4	-2.200000E-5	-2.509137E-2	2.506075E-2
2.371200E-4	2.193750E-4	1.345000E-4	8.487500E-5	-2.507400E-2	2.506563E-2
2.372800E-4	3.355000E-4	2.097500E-4	1.257500E-4	-2.508288E-2	2.506600E-2
2.374400E-4	2.880625E-4	1.706250E-4	1.174375E-4	-2.505825E-2	2.506350E-2
2.376000E-4	2.454375E-4	2.586875E-4	-1.325000E-5	-2.507388E-2	2.505050E-2
2.377600E-4	2.366250E-4	2.326875E-4	3.937500E-6	-2.507188E-2	2.506375E-2
2.379200E-4	1.415000E-4	3.021875E-4	-1.606875E-4	-2.505362E-2	2.506087E-2
2.380800E-4	2.218750E-4	1.468750E-4	7.500000E-5	-2.505325E-2	2.508875E-2
2.382400E-4	1.735000E-4	2.669375E-4	-9.343750E-5	-2.504825E-2	2.507213E-2
2.384000E-4	2.181875E-4	2.077500E-4	1.043750E-5	-2.505800E-2	2.508513E-2
2.385600E-4	1.535000E-4	2.159375E-4	-6.243750E-5	-2.504700E-2	2.508625E-2
2.387200E-4	1.608125E-4	2.772500E-4	-1.164375E-4	-2.504087E-2	2.509687E-2
2.388800E-4	2.062500E-4	3.006250E-4	-9.437500E-5	-2.502813E-2	2.511000E-2
2.390400E-4	1.546250E-4	1.309375E-4	2.368750E-5	-2.502737E-2	2.508788E-2
2.392000E-4	1.106250E-4	1.811250E-4	-7.050000E-5	-2.502388E-2	2.510912E-2
2.393600E-4	1.068125E-4	7.893750E-5	2.787500E-5	-2.501688E-2	2.510775E-2
2.395200E-4	1.460625E-4	4.143750E-5	1.046250E-4	-2.503038E-2	2.510650E-2
2.396800E-4	1.316875E-4	1.000625E-4	3.162500E-5	-2.499775E-2	2.511425E-2
2.398400E-4	1.530000E-4	1.490000E-4	4.000000E-6	-2.500838E-2	2.512188E-2
2.400000E-4	-4.875000E-6	2.529375E-4	-2.578125E-4	-2.501125E-2	2.513188E-2
2.401600E-4	1.242500E-4	9.906250E-5	2.518750E-5	-2.500062E-2	2.511775E-2
2.403200E-4	7.581250E-5	6.993750E-5	5.875000E-6	-2.501375E-2	2.513025E-2
2.404800E-4	3.068750E-5	5.656250E-5	-2.587500E-5	-2.498925E-2	2.513850E-2
2.406400E-4	8.206250E-5	1.119375E-4	-2.987500E-5	-2.498550E-2	2.513562E-2
2.408000E-4	9.137500E-5	6.287500E-5	2.850000E-5	-2.498525E-2	2.515100E-2
2.409600E-4	3.168750E-5	1.856875E-4	-1.540000E-4	-2.498450E-2	2.515500E-2
2.411200E-4	4.593750E-5	1.391250E-4	-9.318750E-5	-2.497663E-2	2.515750E-2
2.412800E-4	1.132500E-4	5.843750E-5	5.481250E-5	-2.497837E-2	2.514987E-2
2.414400E-4	4.562500E-5	5.556250E-5	-9.937500E-6	-2.498188E-2	2.515738E-2
2.416000E-4	1.365625E-4	1.203125E-4	1.625000E-5	-2.498288E-2	2.514725E-2
2.417600E-4	-7.343750E-5	4.600000E-5	-1.194375E-4	-2.497787E-2	2.515163E-2
2.419200E-4	1.069375E-4	7.500000E-6	9.943750E-5	-2.496525E-2	2.515863E-2
2.420800E-4	2.312500E-6	7.675000E-5	-7.443750E-5	-2.495375E-2	2.517075E-2
2.422400E-4	8.025000E-5	4.575000E-5	3.450000E-5	-2.496300E-2	2.516625E-2
2.424000E-4	1.162500E-5	5.587500E-5	-4.425000E-5	-2.496088E-2	2.516512E-2
2.425600E-4	-5.318750E-5	4.956250E-5	-1.027500E-4	-2.495000E-2	2.518175E-2
2.427200E-4	1.925000E-5	2.750000E-5	-8.250000E-6	-2.494288E-2	2.517100E-2
2.428800E-4	5.875000E-6	2.956250E-5	-2.368750E-5	-2.495450E-2	2.518000E-2
2.430400E-4	-3.318750E-5	-1.987500E-5	-1.331250E-5	-2.493463E-2	2.518163E-2
2.432000E-4	-7.631250E-5	8.281250E-5	-1.591250E-4	-2.494412E-2	2.519313E-2
2.433600E-4	-6.906250E-5	1.343750E-5	-8.250000E-5	-2.493938E-2	2.517050E-2
2.435200E-4	-4.450000E-5	3.587500E-5	-8.037500E-5	-2.494013E-2	2.518688E-2
2.436800E-4	-9.743750E-5	-3.493750E-5	-6.250000E-5	-2.492238E-2	2.520025E-2
2.438400E-4	-1.562500E-5	-1.537500E-5	-2.500000E-7	-2.492975E-2	2.520675E-2
2.440000E-4	-1.293750E-4	-6.993750E-5	-5.943750E-5	-2.492763E-2	2.519300E-2
2.441600E-4	-7.631250E-5	7.150000E-5	-1.478125E-4	-2.493613E-2	2.521325E-2
2.443200E-4	-1.093750E-4	-5.537500E-5	-5.400000E-5	-2.493488E-2	2.520812E-2
2.444800E-4	-7.975000E-5	-6.900000E-5	-1.075000E-5	-2.491425E-2	2.520812E-2
2.446400E-4	-1.649375E-4	-6.618750E-5	-9.875000E-5	-2.492588E-2	2.520813E-2
2.448000E-4	-5.812500E-5	-1.051250E-4	4.700000E-5	-2.491963E-2	2.520850E-2
2.449600E-4	-1.226250E-4	-1.116250E-4	-1.100000E-5	-2.488688E-2	2.522825E-2
2.451200E-4	-2.018750E-4	-1.411250E-4	-6.075000E-5	-2.489387E-2	2.523113E-2
2.452800E-4	-1.917500E-4	-1.243125E-4	-6.743750E-5	-2.489238E-2	2.522625E-2
2.454400E-4	-6.187500E-5	-4.406250E-5	-1.781250E-5	-2.489775E-2	2.523713E-2
2.456000E-4	-2.325625E-4	-1.901875E-4	-4.237500E-5	-2.489837E-2	2.523938E-2
2.457600E-4	-1.297500E-4	-4.412500E-5	-8.562500E-5	-2.489225E-2	2.523700E-2
2.459200E-4	-5.537500E-5	-6.300000E-5	7.625000E-6	-2.487900E-2	2.524038E-2
2.460800E-4	-1.913750E-4	-1.428125E-4	-4.856250E-5	-2.489300E-2	2.524050E-2
2.462400E-4	-1.450000E-5	-1.645000E-4	1.500000E-4	-2.487738E-2	2.524487E-2
2.464000E-4	-1.741875E-4	-1.021875E-4	-7.200000E-5	-2.487288E-2	2.523675E-2
2.465600E-4	-2.610625E-4	-2.421875E-4	-1.887500E-5	-2.488150E-2	2.525038E-2
2.467200E-4	-1.116250E-4	-1.036875E-4	-7.937500E-6	-2.487450E-2	2.525450E-2
2.468800E-4	-2.251250E-4	-1.796250E-4	-4.550000E-5	-2.487800E-2	2.525513E-2
2.470400E-4	-3.053125E-4	-1.405625E-4	-1.647500E-4	-2.487075E-2	2.523713E-2
2.472000E-4	-1.165000E-4	-2.359375E-4	1.194375E-4	-2.487012E-2	2.526138E-2
2.473600E-4	-2.438125E-4	-2.570625E-4	1.325000E-5	-2.486125E-2	2.525000E-2
2.475200E-4	-2.209375E-4	-2.587500E-4	3.781250E-5	-2.486462E-2	2.525688E-2
2.476800E-4	-2.103750E-4	-2.214375E-4	1.106250E-5	-2.486362E-2	2.525475E-2
2.478400E-4	-3.203750E-4	-1.235000E-4	-1.968750E-4	-2.485425E-2	2.526850E-2
2.480000E-4	-2.634375E-4	-2.770625E-4	1.362500E-5	-2.486075E-2	2.527663E-2
2.481600E-4	-2.336250E-4	-2.263750E-4	-7.250000E-6	-2.485063E-2	2.526850E-2
2.483200E-4	-2.611250E-4	-3.430625E-4	8.193750E-5	-2.485100E-2	2.528375E-2
2.484800E-4	-2.518750E-4	-2.447500E-4	-7.125000E-6	-2.485625E-2	2.527375E-2
2.486400E-4	-4.208125E-4	-2.395000E-4	-1.813125E-4	-2.484888E-2	2.526325E-2
2.488000E-4	-3.627500E-4	-2.046250E-4	-1.581250E-4	-2.484750E-2	2.526250E-2
2.489600E-4	-3.075625E-4	-3.573750E-4	4.981250E-5	-2.484738E-2	2.528087E-2
2.491200E-4	-2.871250E-4	-2.343750E-4	-5.275000E-5	-2.484375E-2	2.528013E-2
2.492800E-4	-2.731875E-4	-2.846250E-4	1.143750E-5	-2.482825E-2	2.528450E-2
2.494400E-4	-4.401250E-4	-3.652500E-4	-7.487500E-5	-2.483663E-2	2.528812E-2
2.496000E-4	-4.208125E-4	-3.475000E-4	-7.331250E-5	-2.484262E-2	2.528812E-2
2.497600E-4	-3.568750E-4	-2.481875E-4	-1.086875E-4	-2.482600E-2	2.528763E-2
2.499200E-4	-4.078125E-4	-3.189375E-4	-8.887500E-5	-2.482188E-2	2.529375E-2
2.500800E-4	-4.058750E-4	-2.521875E-4	-1.536875E-4	-2.482650E-2	2.529338E-2
2.502400E-4	-3.368125E-4	-3.647500E-4	2.793750E-5	-2.482387E-2	2.530175E-2
2.504000E-4	-4.418750E-4	-3.370000E-4	-1.048750E-4	-2.481275E-2	2.529113E-2
2.505600E-4	-3.819375E-4	-2.749375E-4	-1.070000E-4	-2.482475E-2	2.529050E-2
2.507200E-4	-3.971875E-4	-3.430000E-4	-5.418750E-5	-2.481462E-2	2.530575E-2
2.508800E-4	-3.728750E-4	-3.807500E-4	7.875000E-6	-2.480637E-2	2.529975E-2
2.510400E-4	-4.156250E-4	-4.272500E-4	1.162500E-5	-2.481075E-2	2.531125E-2
2.512000E-4	-4.711875E-4	-2.938750E-4	-1.773125E-4	-2.480675E-2	2.530050E-2
2.513600E-4	-5.108750E-4	-2.800000E-4	-2.308750E-4	-2.480762E-2	2.530338E-2
2.515200E-4	-5.565000E-4	-4.041875E-4	-1.523125E-4	-2.479775E-2	2.531963E-2
2.516800E-4	-4.690625E-4	-4.595625E-4	-9.500000E-6	-2.481163E-2	2.531838E-2
2.518400E-4	-5.239375E-4	-4.329375E-4	-9.100000E-5	-2.478563E-2	2.529937E-2
2.520000E-4	-5.447500E-4	-4.439375E-4	-1.008125E-4	-2.478463E-2	2.530588E-2
2.521600E-4	-4.671250E-4	-3.596875E-4	-1.074375E-4	-2.477425E-2	2.532475E-2
2.523200E-4	-5.104375E-4	-4.085000E-4	-1.019375E-4	-2.478763E-2	2.531413E-2
2.524800E-4	-4.292500E-4	-4.249375E-4	-4.312500E-6	-2.478837E-2	2.532750E-2
2.526400E-4	-6.536250E-4	-4.018125E-4	-2.518125E-4	-2.477050E-2	2.532900E-2
2.528000E-4	-5.407500E-4	-3.396250E-4	-2.011250E-4	-2.478913E-2	2.532600E-2
2.529600E-4	-6.780625E-4	-5.740625E-4	-1.040000E-4	-2.478462E-2	2.532750E-2
2.531200E-4	-5.052500E-4	-5.390000E-4	3.375000E-5	-2.476475E-2	2.532850E-2
2.532800E-4	-6.890625E-4	-5.126875E-4	-1.763750E-4	-2.479400E-2	2.532237E-2
2.534400E-4	-5.850000E-4	-4.211250E-4	-1.638750E-4	-2.478163E-2	2.533675E-2
2.536000E-4	-6.698750E-4	-4.804375E-4	-1.894375E-4	-2.476462E-2	2.533975E-2
2.537600E-4	-7.348125E-4	-5.526250E-4	-1.821875E-4	-2.476975E-2	2.533450E-2
2.539200E-4	-5.015000E-4	-5.269375E-4	2.543750E-5	-2.477475E-2	2.533513E-2
2.540800E-4	-6.868125E-4	-4.797500E-4	-2.070625E-4	-2.476550E-2	2.534037E-2
2.542400E-4	-6.243125E-4	-6.232500E-4	-1.062500E-6	-2.477837E-2	2.531738E-2
2.544000E-4	-6.753750E-4	-5.171875E-4	-1.581875E-4	-2.477138E-2	2.533962E-2
2.545600E-4	-5.740000E-4	-4.865000E-4	-8.750000E-5	-2.475188E-2	2.534563E-2
2.547200E-4	-6.048750E-4	-5.366875E-4	-6.818750E-5	-2.476688E-2	2.533800E-2
2.548800E-4	-6.161250E-4	-5.311250E-4	-8.500000E-5	-2.475650E-2	2.535125E-2
2.550400E-4	-6.348750E-4	-6.030625E-4	-3.181250E-5	-2.475212E-2	2.534937E-2
2.552000E-4	-6.683125E-4	-4.004375E-4	-2.678750E-4	-2.474413E-2	2.534500E-2
2.553600E-4	-6.923125E-4	-6.095625E-4	-8.275000E-5	-2.476037E-2	2.537100E-2
2.555200E-4	-6.772500E-4	-4.386250E-4	-2.386250E-4	-2.474813E-2	2.533888E-2
2.556800E-4	-6.203750E-4	-5.684375E-4	-5.193750E-5	-2.476038E-2	2.534913E-2
2.558400E-4	-6.383750E-4	-6.308125E-4	-7.562500E-6	-2.476075E-2	2.535362E-2
2.560000E-4	-6.817500E-4	-6.198750E-4	-6.187500E-5	-2.474588E-2	2.535450E-2
2.561600E-4	-6.646250E-4	-5.420625E-4	-1.225625E-4	-2.473725E-2	2.534913E-2
2.563200E-4	-8.259375E-4	-5.851875E-4	-2.407500E-4	-2.473850E-2	2.535013E-2
2.564800E-4	-6.690625E-4	-6.183750E-4	-5.068750E-5	-2.474113E-2	2.536075E-2
2.566400E-4	-7.066250E-4	-5.813125E-4	-1.253125E-4	-2.474000E-2	2.535088E-2
2.568000E-4	-6.873750E-4	-6.333750E-4	-5.400000E-5	-2.472787E-2	2.535887E-2
2.569600E-4	-7.116250E-4	-6.325625E-4	-7.906250E-5	-2.474613E-2	2.535775E-2
2.571200E-4	-6.397500E-4	-5.623125E-4	-7.743750E-5	-2.473887E-2	2.535300E-2
2.572800E-4	-8.455000E-4	-5.905625E-4	-2.549375E-4	-2.473650E-2	2.535850E-2
2.574400E-4	-7.181875E-4	-6.807500E-4	-3.743750E-5	-2.472712E-2	2.537050E-2
2.576000E-4	-7.664375E-4	-5.500625E-4	-2.163750E-4	-2.473063E-2	2.537075E-2
2.577600E-4	-8.098125E-4	-6.366875E-4	-1.731250E-4	-2.472900E-2	2.537225E-2
2.579200E-4	-8.466875E-4	-6.309375E-4	-2.157500E-4	-2.471875E-2	2.536750E-2
2.580800E-4	-6.564375E-4	-6.230625E-4	-3.337500E-5	-2.473112E-2	2.536800E-2
2.582400E-4	-9.541250E-4	-6.682500E-4	-2.858750E-4	-2.472113E-2	2.536312E-2
2.584000E-4	-8.163125E-4	-6.094375E-4	-2.068750E-4	-2.472425E-2	2.535850E-2
2.585600E-4	-8.636875E-4	-6.422500E-4	-2.214375E-4	-2.472125E-2	2.536525E-2
2.587200E-4	-8.003125E-4	-6.856875E-4	-1.146250E-4	-2.470687E-2	2.538050E-2
2.588800E-4	-8.871250E-4	-6.510625E-4	-2.360625E-4	-2.469375E-2	2.536675E-2
2.590400E-4	-7.390000E-4	-6.588750E-4	-8.012500E-5	-2.470925E-2	2.536700E-2
2.592000E-4	-8.353750E-4	-6.515625E-4	-1.838125E-4	-2.471875E-2	2.537437E-2
2.593600E-4	-8.721250E-4	-6.213750E-4	-2.507500E-4	-2.471200E-2	2.538463E-2
2.595200E-4	-9.043750E-4	-6.123750E-4	-2.920000E-4	-2.469938E-2	2.537438E-2
2.596800E-4	-8.284375E-4	-5.993125E-4	-2.291250E-4	-2.470525E-2	2.538200E-2
2.598400E-4	-7.996875E-4	-7.043125E-4	-9.537500E-5	-2.470625E-2	2.538087E-2
2.600000E-4	-8.688750E-4	-6.879375E-4	-1.809375E-4	-2.470475E-2	2.538450E-2
2.601600E-4	-8.633750E-4	-7.545625E-4	-1.088125E-4	-2.469587E-2	2.538650E-2
2.603200E-4	-8.922500E-4	-6.367500E-4	-2.555000E-4	-2.469725E-2	2.537763E-2
2.604800E-4	-9.474375E-4	-6.446250E-4	-3.028125E-4	-2.470050E-2	2.537950E-2
2.606400E-4	-9.184375E-4	-6.625000E-4	-2.559375E-4	-2.469563E-2	2.539188E-2
2.608000E-4	-1.026500E-3	-7.460625E-4	-2.804375E-4	-2.470088E-2	2.537925E-2
2.609600E-4	-9.668750E-4	-7.695625E-4	-1.973125E-4	-2.471350E-2	2.538450E-2
2.611200E-4	-1.025750E-3	-6.736875E-4	-3.520625E-4	-2.469562E-2	2.539187E-2
2.612800E-4	-8.717500E-4	-7.099375E-4	-1.618125E-4	-2.470025E-2	2.539350E-2
2.614400E-4	-8.895625E-4	-7.368125E-4	-1.527500E-4	-2.470513E-2	2.539137E-2
2.616000E-4	-8.789375E-4	-8.461875E-4	-3.275000E-5	-2.469450E-2	2.539400E-2
2.617600E-4	-1.028812E-3	-6.645625E-4	-3.642500E-4	-2.469500E-2	2.539463E-2
2.619200E-4	-9.267500E-4	-7.095625E-4	-2.171875E-4	-2.470000E-2	2.539700E-2
2.620800E-4	-9.618750E-4	-7.923750E-4	-1.695000E-4	-2.468688E-2	2.540163E-2
2.622400E-4	-1.005313E-3	-6.618750E-4	-3.434375E-4	-2.469113E-2	2.539887E-2
2.624000E-4	-1.012625E-3	-7.936875E-4	-2.189375E-4	-2.469700E-2	2.539987E-2
2.625600E-4	-9.935000E-4	-6.966875E-4	-2.968125E-4	-2.470075E-2	2.540225E-2
2.627200E-4	-9.541875E-4	-8.692500E-4	-8.493750E-5	-2.468200E-2	2.538550E-2
2.628800E-4	-9.861875E-4	-8.469375E-4	-1.392500E-4	-2.468525E-2	2.539875E-2
2.630400E-4	-1.033188E-3	-7.664375E-4	-2.667500E-4	-2.468763E-2	2.540875E-2
2.632000E-4	-9.566875E-4	-8.243750E-4	-1.323125E-4	-2.469913E-2	2.539088E-2
2.633600E-4	-8.833750E-4	-9.350000E-4	5.162500E-5	-2.468400E-2	2.539825E-2
2.635200E-4	-1.026750E-3	-7.600625E-4	-2.666875E-4	-2.467763E-2	2.540725E-2
2.636800E-4	-9.346875E-4	-8.344375E-4	-1.002500E-4	-2.467288E-2	2.539938E-2
2.638400E-4	-9.475000E-4	-7.947500E-4	-1.527500E-4	-2.469050E-2	2.540275E-2
2.640000E-4	-9.891250E-4	-9.095625E-4	-7.956250E-5	-2.467637E-2	2.540587E-2
2.641600E-4	-1.019062E-3	-7.787500E-4	-2.403125E-4	-2.469787E-2	2.539837E-2
2.643200E-4	-1.160000E-3	-8.328125E-4	-3.271875E-4	-2.467488E-2	2.539938E-2
2.644800E-4	-1.071750E-3	-7.690625E-4	-3.026875E-4	-2.467200E-2	2.540012E-2
2.646400E-4	-1.092000E-3	-7.886250E-4	-3.033750E-4	-2.467300E-2	2.541375E-2
2.648000E-4	-1.163313E-3	-9.325000E-4	-2.308125E-4	-2.466512E-2	2.540313E-2
2.649600E-4	-1.147125E-3	-8.610000E-4	-2.861250E-4	-2.467538E-2	2.541050E-2
2.651200E-4	-1.041063E-3	-7.322500E-4	-3.088125E-4	-2.468175E-2	2.540850E-2
2.652800E-4	-1.066188E-3	-7.945625E-4	-2.716250E-4	-2.466487E-2	2.540688E-2
2.654400E-4	-1.135813E-3	-8.270625E-4	-3.087500E-4	-2.466950E-2	2.541250E-2
2.656000E-4	-1.145813E-3	-9.054375E-4	-2.403750E-4	-2.466313E-2	2.540062E-2
2.657600E-4	-1.069000E-3	-9.602500E-4	-1.087500E-4	-2.467100E-2	2.541050E-2
2.659200E-4	-1.170625E-3	-8.736875E-4	-2.969375E-4	-2.466300E-2	2.540625E-2
2.660800E-4	-1.124438E-3	-8.888750E-4	-2.355625E-4	-2.465938E-2	2.541613E-2
2.662400E-4	-1.028750E-3	-9.083750E-4	-1.203750E-4	-2.466875E-2	2.541737E-2
2.664000E-4	-1.154375E-3	-9.808125E-4	-1.735625E-4	-2.466687E-2	2.540475E-2
2.665600E-4	-1.131188E-3	-1.017500E-3	-1.136875E-4	-2.466188E-2	2.540450E-2
2.667200E-4	-1.137812E-3	-9.926875E-4	-1.451250E-4	-2.466963E-2	2.541938E-2
2.668800E-4	-1.095563E-3	-9.605000E-4	-1.350625E-4	-2.466950E-2	2.540762E-2
2.670400E-4	-1.226250E-3	-9.117500E-4	-3.145000E-4	-2.466125E-2	2.542512E-2
2.672000E-4	-1.241313E-3	-8.834375E-4	-3.578750E-4	-2.465663E-2	2.540613E-2
2.673600E-4	-1.100062E-3	-9.810000E-4	-1.190625E-4	-2.465487E-2	2.541338E-2
2.675200E-4	-1.200500E-3	-9.026875E-4	-2.978125E-4	-2.464550E-2	2.541688E-2
2.676800E-4	-1.132375E-3	-8.884375E-4	-2.439375E-4	-2.466837E-2	2.543025E-2
2.678400E-4	-1.271500E-3	-9.328125E-4	-3.386875E-4	-2.466475E-2	2.543212E-2
2.680000E-4	-1.169438E-3	-9.883750E-4	-1.810625E-4	-2.464850E-2	2.541212E-2
2.681600E-4	-1.132312E-3	-8.783125E-4	-2.540000E-4	-2.466288E-2	2.541850E-2
2.683200E-4	-1.205937E-3	-9.400625E-4	-2.658750E-4	-2.464237E-2	2.541225E-2
2.684800E-4	-1.199125E-3	-8.943125E-4	-3.048125E-4	-2.466062E-2	2.542150E-2
2.686400E-4	-1.325437E-3	-8.985000E-4	-4.269375E-4	-2.465263E-2	2.540888E-2
2.688000E-4	-1.155437E-3	-9.994375E-4	-1.560000E-4	-2.464350E-2	2.542737E-2
2.689600E-4	-1.212000E-3	-9.655625E-4	-2.464375E-4	-2.464188E-2	2.542538E-2
2.691200E-4	-1.201438E-3	-8.674375E-4	-3.340000E-4	-2.464562E-2	2.543475E-2
2.692800E-4	-1.430750E-3	-9.626875E-4	-4.680625E-4	-2.464250E-2	2.543225E-2
2.694400E-4	-1.329813E-3	-9.458750E-4	-3.839375E-4	-2.465525E-2	2.542663E-2
2.696000E-4	-1.284250E-3	-1.025375E-3	-2.588750E-4	-2.464888E-2	2.542900E-2
2.697600E-4	-1.356688E-3	-8.953750E-4	-4.613125E-4	-2.464863E-2	2.540925E-2
2.699200E-4	-1.261125E-3	-9.946250E-4	-2.665000E-4	-2.464675E-2	2.541725E-2
2.700800E-4	-1.240875E-3	-9.931250E-4	-2.477500E-4	-2.463575E-2	2.542462E-2
2.702400E-4	-1.220563E-3	-9.560625E-4	-2.645000E-4	-2.462550E-2	2.542450E-2
2.704000E-4	-1.310437E-3	-9.208750E-4	-3.895625E-4	-2.462388E-2	2.542450E-2
2.705600E-4	-1.301188E-3	-1.067312E-3	-2.338750E-4	-2.465625E-2	2.542038E-2
2.707200E-4	-1.320875E-3	-1.019125E-3	-3.017500E-4	-2.463575E-2	2.543775E-2
2.708800E-4	-1.351188E-3	-9.858750E-4	-3.653125E-4	-2.462262E-2	2.543050E-2
2.710400E-4	-1.332062E-3	-9.854375E-4	-3.466250E-4	-2.463913E-2	2.542600E-2
2.712000E-4	-1.320000E-3	-1.106125E-3	-2.138750E-4	-2.463950E-2	2.542050E-2
2.713600E-4	-1.338375E-3	-1.014563E-3	-3.238125E-4	-2.462712E-2	2.542650E-2
2.715200E-4	-1.314437E-3	-1.107188E-3	-2.072500E-4	-2.463150E-2	2.544363E-2
2.716800E-4	-1.256250E-3	-9.049375E-4	-3.513125E-4	-2.461425E-2	2.542850E-2
2.718400E-4	-1.288937E-3	-1.028438E-3	-2.605000E-4	-2.462675E-2	2.544525E-2
2.720000E-4	-1.402312E-3	-1.140875E-3	-2.614375E-4	-2.461375E-2	2.543325E-2
2.721600E-4	-1.475750E-3	-1.061125E-3	-4.146250E-4	-2.461487E-2	2.542038E-2
2.723200E-4	-1.386125E-3	-1.126063E-3	-2.600625E-4	-2.461575E-2	2.542900E-2
2.724800E-4	-1.330500E-3	-1.053250E-3	-2.772500E-4	-2.462263E-2	2.544300E-2
2.726400E-4	-1.352875E-3	-1.135750E-3	-2.171250E-4	-2.463125E-2	2.542500E-2
2.728000E-4	-1.365188E-3	-1.046625E-3	-3.185625E-4	-2.462300E-2	2.542925E-2
2.729600E-4	-1.372313E-3	-1.047562E-3	-3.247500E-4	-2.461225E-2	2.543787E-2
2.731200E-4	-1.355875E-3	-1.114063E-3	-2.418125E-4	-2.461438E-2	2.545137E-2
2.732800E-4	-1.483313E-3	-1.082875E-3	-4.004375E-4	-2.460550E-2	2.544850E-2
2.734400E-4	-1.411688E-3	-1.021313E-3	-3.903750E-4	-2.460763E-2	2.544125E-2
2.736000E-4	-1.508250E-3	-1.144188E-3	-3.640625E-4	-2.462350E-2	2.543425E-2
2.737600E-4	-1.264875E-3	-1.134313E-3	-1.305625E-4	-2.462450E-2	2.543750E-2
2.739200E-4	-1.488938E-3	-1.053937E-3	-4.350000E-4	-2.461287E-2	2.544788E-2
2.740800E-4	-1.449750E-3	-1.134625E-3	-3.151250E-4	-2.461025E-2	2.544863E-2
2.742400E-4	-1.383625E-3	-1.089125E-3	-2.945000E-4	-2.460487E-2	2.543638E-2
2.744000E-4	-1.511375E-3	-1.072875E-3	-4.385000E-4	-2.460438E-2	2.544087E-2
2.745600E-4	-1.428813E-3	-1.107687E-3	-3.211250E-4	-2.459300E-2	2.545350E-2
2.747200E-4	-1.457063E-3	-1.098438E-3	-3.586250E-4	-2.459812E-2	2.545562E-2
2.748800E-4	-1.397000E-3	-1.205375E-3	-1.916250E-4	-2.460900E-2	2.543812E-2
2.750400E-4	-1.517563E-3	-1.125937E-3	-3.916250E-4	-2.461875E-2	2.544450E-2
2.752000E-4	-1.531625E-3	-1.287063E-3	-2.445625E-4	-2.461075E-2	2.544675E-2
2.753600E-4	-1.551813E-3	-1.261313E-3	-2.905000E-4	-2.460463E-2	2.544137E-2
2.755200E-4	-1.542125E-3	-1.262063E-3	-2.800625E-4	-2.460050E-2	2.545300E-2
2.756800E-4	-1.474875E-3	-1.293375E-3	-1.815000E-4	-2.459500E-2	2.544713E-2
2.758400E-4	-1.515063E-3	-1.085500E-3	-4.295625E-4	-2.460163E-2	2.545813E-2
2.760000E-4	-1.550813E-3	-1.101688E-3	-4.491250E-4	-2.458813E-2	2.546050E-2
2.761600E-4	-1.495688E-3	-1.166437E-3	-3.292500E-4	-2.459850E-2	2.546625E-2
2.763200E-4	-1.526063E-3	-1.110875E-3	-4.151875E-4	-2.459325E-2	2.546325E-2
2.764800E-4	-1.482500E-3	-1.146625E-3	-3.358750E-4	-2.460613E-2	2.544812E-2
2.766400E-4	-1.626375E-3	-1.170500E-3	-4.558750E-4	-2.460425E-2	2.545175E-2
2.768000E-4	-1.498688E-3	-1.140500E-3	-3.581875E-4	-2.460250E-2	2.545175E-2
2.769600E-4	-1.643375E-3	-1.049875E-3	-5.935000E-4	-2.459763E-2	2.545975E-2
2.771200E-4	-1.575875E-3	-1.203250E-3	-3.726250E-4	-2.458825E-2	2.545800E-2
2.772800E-4	-1.539000E-3	-1.204000E-3	-3.350000E-4	-2.457750E-2	2.546025E-2
2.774400E-4	-1.566562E-3	-1.101813E-3	-4.647500E-4	-2.458300E-2	2.545925E-2
2.776000E-4	-1.520312E-3	-1.214313E-3	-3.060000E-4	-2.458313E-2	2.545463E-2
2.777600E-4	-1.535250E-3	-1.236063E-3	-2.991875E-4	-2.458587E-2	2.546238E-2
2.779200E-4	-1.608625E-3	-1.180188E-3	-4.284375E-4	-2.459300E-2	2.546300E-2
2.780800E-4	-1.623375E-3	-1.110625E-3	-5.127500E-4	-2.459400E-2	2.545138E-2
2.782400E-4	-1.538313E-3	-1.170000E-3	-3.683125E-4	-2.458950E-2	2.545700E-2
2.784000E-4	-1.645750E-3	-1.253125E-3	-3.926250E-4	-2.457725E-2	2.545738E-2
2.785600E-4	-1.660562E-3	-1.174500E-3	-4.860625E-4	-2.458625E-2	2.547012E-2
2.787200E-4	-1.602312E-3	-1.263875E-3	-3.384375E-4	-2.457250E-2	2.546187E-2
2.788800E-4	-1.662813E-3	-1.186938E-3	-4.758750E-4	-2.457900E-2	2.546438E-2
2.790400E-4	-1.633250E-3	-1.254000E-3	-3.792500E-4	-2.458175E-2	2.545688E-2
2.792000E-4	-1.616438E-3	-1.201812E-3	-4.146250E-4	-2.457813E-2	2.546350E-2
2.793600E-4	-1.723125E-3	-1.243500E-3	-4.796250E-4	-2.457150E-2	2.545262E-2
2.795200E-4	-1.668313E-3	-1.249813E-3	-4.185000E-4	-2.459462E-2	2.544963E-2
2.796800E-4	-1.668187E-3	-1.302375E-3	-3.658125E-4	-2.458100E-2	2.546000E-2
2.798400E-4	-1.658375E-3	-1.270812E-3	-3.875625E-4	-2.456788E-2	2.545775E-2
2.800000E-4	-1.671500E-3	-1.253063E-3	-4.184375E-4	-2.457150E-2	2.547400E-2
2.801600E-4	-1.588063E-3	-1.252375E-3	-3.356875E-4	-2.457263E-2	2.547300E-2
2.803200E-4	-1.650750E-3	-1.175188E-3	-4.755625E-4	-2.457450E-2	2.547800E-2
2.804800E-4	-1.766062E-3	-1.220875E-3	-5.451875E-4	-2.457250E-2	2.545825E-2
2.806400E-4	-1.752938E-3	-1.231687E-3	-5.212500E-4	-2.456862E-2	2.545725E-2
2.808000E-4	-1.690563E-3	-1.301125E-3	-3.894375E-4	-2.455800E-2	2.546450E-2
2.809600E-4	-1.670312E-3	-1.208125E-3	-4.621875E-4	-2.455000E-2	2.547700E-2
2.811200E-4	-1.748437E-3	-1.234688E-3	-5.137500E-4	-2.455675E-2	2.546738E-2
2.812800E-4	-1.806375E-3	-1.214500E-3	-5.918750E-4	-2.454700E-2	2.546525E-2
2.814400E-4	-1.653563E-3	-1.298813E-3	-3.547500E-4	-2.456688E-2	2.546163E-2
2.816000E-4	-1.724063E-3	-1.241500E-3	-4.825625E-4	-2.455913E-2	2.548463E-2
2.817600E-4	-1.720625E-3	-1.327687E-3	-3.929375E-4	-2.456062E-2	2.548413E-2
2.819200E-4	-1.703063E-3	-1.240563E-3	-4.625000E-4	-2.455800E-2	2.546375E-2
2.820800E-4	-1.736625E-3	-1.314062E-3	-4.225625E-4	-2.455437E-2	2.547975E-2
2.822400E-4	-1.799625E-3	-1.307937E-3	-4.916875E-4	-2.456175E-2	2.547612E-2
2.824000E-4	-1.824063E-3	-1.306250E-3	-5.178125E-4	-2.455725E-2	2.548400E-2
2.825600E-4	-1.866188E-3	-1.307563E-3	-5.586250E-4	-2.453888E-2	2.548113E-2
2.827200E-4	-1.775062E-3	-1.399750E-3	-3.753125E-4	-2.455263E-2	2.547463E-2
2.828800E-4	-1.786812E-3	-1.364187E-3	-4.226250E-4	-2.454662E-2	2.548250E-2
2.830400E-4	-1.781437E-3	-1.315875E-3	-4.655625E-4	-2.454275E-2	2.549288E-2
2.832000E-4	-1.736312E-3	-1.380187E-3	-3.561250E-4	-2.454313E-2	2.548850E-2
2.833600E-4	-1.924375E-3	-1.318438E-3	-6.059375E-4	-2.456213E-2	2.547700E-2
2.835200E-4	-1.859937E-3	-1.415125E-3	-4.448125E-4	-2.456362E-2	2.547662E-2
2.836800E-4	-1.842438E-3	-1.342125E-3	-5.003125E-4	-2.456437E-2	2.548025E-2
2.838400E-4	-2.018687E-3	-1.434938E-3	-5.837500E-4	-2.454213E-2	2.547925E-2
2.840000E-4	-1.753688E-3	-1.417188E-3	-3.365000E-4	-2.455075E-2	2.548362E-2
2.841600E-4	-1.868500E-3	-1.397187E-3	-4.713125E-4	-2.456137E-2	2.547813E-2
2.843200E-4	-2.049687E-3	-1.339813E-3	-7.098750E-4	-2.455437E-2	2.549625E-2
2.844800E-4	-1.882250E-3	-1.441313E-3	-4.409375E-4	-2.454363E-2	2.548337E-2
2.846400E-4	-1.954000E-3	-1.366500E-3	-5.875000E-4	-2.454463E-2	2.549338E-2
2.848000E-4	-1.821250E-3	-1.391875E-3	-4.293750E-4	-2.455225E-2	2.548587E-2
2.849600E-4	-1.873500E-3	-1.392313E-3	-4.811875E-4	-2.454888E-2	2.548450E-2
2.851200E-4	-1.919812E-3	-1.410688E-3	-5.091250E-4	-2.455762E-2	2.548025E-2
2.852800E-4	-1.997813E-3	-1.366938E-3	-6.308750E-4	-2.455012E-2	2.548363E-2
2.854400E-4	-1.933438E-3	-1.310188E-3	-6.232500E-4	-2.455675E-2	2.549175E-2
2.856000E-4	-1.916500E-3	-1.340000E-3	-5.765000E-4	-2.453862E-2	2.550412E-2
2.857600E-4	-1.891187E-3	-1.359250E-3	-5.319375E-4	-2.453725E-2	2.550375E-2
2.859200E-4	-1.950625E-3	-1.326187E-3	-6.244375E-4	-2.453238E-2	2.549438E-2
2.860800E-4	-2.113750E-3	-1.471062E-3	-6.426875E-4	-2.455063E-2	2.548375E-2
2.862400E-4	-2.049438E-3	-1.359250E-3	-6.901875E-4	-2.454912E-2	2.548600E-2
2.864000E-4	-1.927563E-3	-1.410125E-3	-5.174375E-4	-2.455025E-2	2.547900E-2
2.865600E-4	-1.987312E-3	-1.484625E-3	-5.026875E-4	-2.455563E-2	2.547962E-2
2.867200E-4	-1.853625E-3	-1.478688E-3	-3.749375E-4	-2.453975E-2	2.548575E-2
2.868800E-4	-2.091313E-3	-1.384562E-3	-7.067500E-4	-2.453525E-2	2.549787E-2
2.870400E-4	-2.052812E-3	-1.416438E-3	-6.363750E-4	-2.453337E-2	2.550525E-2
2.872000E-4	-2.076187E-3	-1.473375E-3	-6.028125E-4	-2.453488E-2	2.549275E-2
2.873600E-4	-2.096375E-3	-1.473313E-3	-6.230625E-4	-2.453562E-2	2.548675E-2
2.875200E-4	-2.170687E-3	-1.555437E-3	-6.152500E-4	-2.453350E-2	2.549563E-2
2.876800E-4	-2.102125E-3	-1.534188E-3	-5.679375E-4	-2.453188E-2	2.549950E-2
2.878400E-4	-2.155375E-3	-1.477875E-3	-6.775000E-4	-2.453862E-2	2.549488E-2
2.880000E-4	-2.073625E-3	-1.612187E-3	-4.614375E-4	-2.453037E-2	2.550050E-2
2.881600E-4	-2.127125E-3	-1.442812E-3	-6.843125E-4	-2.452275E-2	2.550000E-2
2.883200E-4	-2.220375E-3	-1.470563E-3	-7.498125E-4	-2.452037E-2	2.549575E-2
2.884800E-4	-2.064625E-3	-1.491625E-3	-5.730000E-4	-2.452413E-2	2.548775E-2
2.886400E-4	-2.183313E-3	-1.647875E-3	-5.354375E-4	-2.452850E-2	2.549763E-2
2.888000E-4	-2.193250E-3	-1.437375E-3	-7.558750E-4	-2.452438E-2	2.550600E-2
2.889600E-4	-2.333313E-3	-1.538125E-3	-7.951875E-4	-2.452963E-2	2.549075E-2
2.891200E-4	-2.215375E-3	-1.659125E-3	-5.562500E-4	-2.452588E-2	2.548775E-2
2.892800E-4	-2.174625E-3	-1.668875E-3	-5.057500E-4	-2.452225E-2	2.549288E-2
2.894400E-4	-2.394438E-3	-1.568313E-3	-8.261250E-4	-2.453013E-2	2.549412E-2
2.896000E-4	-2.321500E-3	-1.616125E-3	-7.053750E-4	-2.450863E-2	2.549650E-2
2.897600E-4	-2.234000E-3	-1.562125E-3	-6.718750E-4	-2.449187E-2	2.549138E-2
2.899200E-4	-2.234500E-3	-1.653062E-3	-5.814375E-4	-2.452500E-2	2.550738E-2
2.900800E-4	-2.380875E-3	-1.536125E-3	-8.447500E-4	-2.452075E-2	2.551200E-2
2.902400E-4	-2.258562E-3	-1.610625E-3	-6.479375E-4	-2.452300E-2	2.551075E-2
2.904000E-4	-2.236438E-3	-1.544312E-3	-6.921250E-4	-2.452275E-2	2.549675E-2
2.905600E-4	-2.401875E-3	-1.538062E-3	-8.638125E-4	-2.451425E-2	2.549963E-2
2.907200E-4	-2.306312E-3	-1.698062E-3	-6.082500E-4	-2.451537E-2	2.551163E-2
2.908800E-4	-2.388375E-3	-1.714500E-3	-6.738750E-4	-2.451937E-2	2.550175E-2
2.910400E-4	-2.377500E-3	-1.709562E-3	-6.679375E-4	-2.451200E-2	2.550713E-2
2.912000E-4	-2.455625E-3	-1.752688E-3	-7.029375E-4	-2.451925E-2	2.549512E-2
2.913600E-4	-2.432625E-3	-1.569000E-3	-8.636250E-4	-2.450813E-2	2.550400E-2
2.915200E-4	-2.423000E-3	-1.697437E-3	-7.255625E-4	-2.450987E-2	2.550450E-2
2.916800E-4	-2.391750E-3	-1.643688E-3	-7.480625E-4	-2.450213E-2	2.550650E-2
2.918400E-4	-2.564000E-3	-1.680437E-3	-8.835625E-4	-2.451488E-2	2.550687E-2
2.920000E-4	-2.461312E-3	-1.681250E-3	-7.800625E-4	-2.450513E-2	2.550313E-2
2.921600E-4	-2.382063E-3	-1.748250E-3	-6.338125E-4	-2.451063E-2	2.549700E-2
2.923200E-4	-2.557812E-3	-1.767750E-3	-7.900625E-4	-2.450250E-2	2.551062E-2
2.924800E-4	-2.573063E-3	-1.761875E-3	-8.111875E-4	-2.449788E-2	2.550925E-2
2.926400E-4	-2.507937E-3	-1.683875E-3	-8.240625E-4	-2.450613E-2	2.549138E-2
2.928000E-4	-2.642937E-3	-1.768062E-3	-8.748750E-4	-2.450937E-2	2.550788E-2
2.929600E-4	-2.614063E-3	-1.683063E-3	-9.310000E-4	-2.450362E-2	2.551812E-2
2.931200E-4	-2.656250E-3	-1.899312E-3	-7.569375E-4	-2.450550E-2	2.550063E-2
2.932800E-4	-2.502188E-3	-1.817188E-3	-6.850000E-4	-2.449587E-2	2.550725E-2
2.934400E-4	-2.599063E-3	-1.856813E-3	-7.422500E-4	-2.450437E-2	2.550088E-2
2.936000E-4	-2.649375E-3	-1.888313E-3	-7.610625E-4	-2.450975E-2	2.550438E-2
2.937600E-4	-2.695937E-3	-1.822125E-3	-8.738125E-4	-2.449688E-2	2.550337E-2
2.939200E-4	-2.686750E-3	-1.852500E-3	-8.342500E-4	-2.449338E-2	2.550138E-2
2.940800E-4	-2.699937E-3	-1.870187E-3	-8.297500E-4	-2.449525E-2	2.551487E-2
2.942400E-4	-2.702438E-3	-1.884250E-3	-8.181875E-4	-2.449913E-2	2.552163E-2
2.944000E-4	-2.748250E-3	-1.866063E-3	-8.821875E-4	-2.449963E-2	2.551550E-2
2.945600E-4	-2.807438E-3	-1.775313E-3	-1.032125E-3	-2.450913E-2	2.551638E-2
2.947200E-4	-2.824313E-3	-1.871687E-3	-9.526250E-4	-2.449125E-2	2.551350E-2
2.948800E-4	-2.922500E-3	-1.902750E-3	-1.019750E-3	-2.449675E-2	2.551212E-2
2.950400E-4	-2.918438E-3	-1.920688E-3	-9.977500E-4	-2.449988E-2	2.551288E-2
2.952000E-4	-2.977938E-3	-2.048312E-3	-9.296250E-4	-2.449400E-2	2.550475E-2
2.953600E-4	-2.876625E-3	-1.947813E-3	-9.288125E-4	-2.449050E-2	2.551150E-2
2.955200E-4	-2.900875E-3	-2.120812E-3	-7.800625E-4	-2.447838E-2	2.551788E-2
2.956800E-4	-2.881500E-3	-2.034375E-3	-8.471250E-4	-2.449313E-2	2.551687E-2
2.958400E-4	-3.025937E-3	-2.069125E-3	-9.568125E-4	-2.450413E-2	2.550975E-2
2.960000E-4	-2.911563E-3	-1.999500E-3	-9.120625E-4	-2.448450E-2	2.551337E-2
2.961600E-4	-3.048875E-3	-2.130375E-3	-9.185000E-4	-2.448800E-2	2.551250E-2
2.963200E-4	-3.112375E-3	-2.058812E-3	-1.053563E-3	-2.449137E-2	2.551925E-2
2.964800E-4	-3.127000E-3	-2.068125E-3	-1.058875E-3	-2.448787E-2	2.551400E-2
2.966400E-4	-3.147063E-3	-2.180125E-3	-9.669375E-4	-2.448100E-2	2.552000E-2
2.968000E-4	-3.104375E-3	-2.165000E-3	-9.393750E-4	-2.447650E-2	2.552525E-2
2.969600E-4	-3.139438E-3	-2.106375E-3	-1.033063E-3	-2.448487E-2	2.551075E-2
2.971200E-4	-3.182375E-3	-2.151313E-3	-1.031062E-3	-2.448750E-2	2.551400E-2
2.972800E-4	-3.145563E-3	-2.284750E-3	-8.608125E-4	-2.449175E-2	2.552700E-2
2.974400E-4	-3.307812E-3	-2.289000E-3	-1.018812E-3	-2.448625E-2	2.550625E-2
2.976000E-4	-3.262000E-3	-2.239188E-3	-1.022812E-3	-2.448238E-2	2.551625E-2
2.977600E-4	-3.348000E-3	-2.275250E-3	-1.072750E-3	-2.448575E-2	2.551313E-2
2.979200E-4	-3.296062E-3	-2.158125E-3	-1.137938E-3	-2.449088E-2	2.550738E-2
2.980800E-4	-3.257875E-3	-2.248438E-3	-1.009437E-3	-2.448525E-2	2.551750E-2
2.982400E-4	-3.302625E-3	-2.243125E-3	-1.059500E-3	-2.447062E-2	2.551100E-2
2.984000E-4	-3.379625E-3	-2.266750E-3	-1.112875E-3	-2.448263E-2	2.551038E-2
2.985600E-4	-3.483563E-3	-2.206063E-3	-1.277500E-3	-2.449100E-2	2.552150E-2
2.987200E-4	-3.361250E-3	-2.200813E-3	-1.160438E-3	-2.449887E-2	2.552313E-2
2.988800E-4	-3.386188E-3	-2.356938E-3	-1.029250E-3	-2.448438E-2	2.551675E-2
2.990400E-4	-3.389375E-3	-2.340875E-3	-1.048500E-3	-2.449475E-2	2.551912E-2
2.992000E-4	-3.478375E-3	-2.409750E-3	-1.068625E-3	-2.447862E-2	2.551912E-2
2.993600E-4	-3.532625E-3	-2.408063E-3	-1.124562E-3	-2.447325E-2	2.552500E-2
2.995200E-4	-3.574688E-3	-2.386938E-3	-1.187750E-3	-2.448787E-2	2.552813E-2
2.996800E-4	-3.662375E-3	-2.489813E-3	-1.172562E-3	-2.447850E-2	2.552362E-2
2.998400E-4	-3.689687E-3	-2.440938E-3	-1.248750E-3	-2.447550E-2	2.551700E-2
3.000000E-4	-3.645750E-3	-2.426500E-3	-1.219250E-3	-2.448588E-2	2.552525E-2
3.001600E-4	-3.787250E-3	-2.612875E-3	-1.174375E-3	-2.447138E-2	2.551750E-2
3.003200E-4	-3.745625E-3	-2.627813E-3	-1.117813E-3	-2.449450E-2	2.551163E-2
3.004800E-4	-3.693500E-3	-2.470313E-3	-1.223187E-3	-2.447963E-2	2.550450E-2
3.006400E-4	-3.754563E-3	-2.470625E-3	-1.283937E-3	-2.447050E-2	2.551338E-2
3.008000E-4	-3.878750E-3	-2.670500E-3	-1.208250E-3	-2.446700E-2	2.551750E-2
3.009600E-4	-3.878250E-3	-2.629500E-3	-1.248750E-3	-2.446500E-2	2.550612E-2
3.011200E-4	-3.674375E-3	-2.646875E-3	-1.027500E-3	-2.447213E-2	2.550500E-2
3.012800E-4	-3.836375E-3	-2.687813E-3	-1.148562E-3	-2.447513E-2	2.552463E-2
3.014400E-4	-3.961875E-3	-2.699188E-3	-1.262687E-3	-2.448137E-2	2.552275E-2
3.016000E-4	-3.988000E-3	-2.658437E-3	-1.329562E-3	-2.447525E-2	2.551613E-2
3.017600E-4	-4.015875E-3	-2.713438E-3	-1.302438E-3	-2.447512E-2	2.551650E-2
3.019200E-4	-3.903125E-3	-2.705063E-3	-1.198063E-3	-2.447350E-2	2.551550E-2
3.020800E-4	-4.021125E-3	-2.704188E-3	-1.316937E-3	-2.447538E-2	2.552050E-2
3.022400E-4	-4.102625E-3	-3.007875E-3	-1.094750E-3	-2.446988E-2	2.550863E-2
3.024000E-4	-4.127313E-3	-2.767312E-3	-1.360000E-3	-2.446687E-2	2.550913E-2
3.025600E-4	-4.124750E-3	-2.924875E-3	-1.199875E-3	-2.446037E-2	2.551363E-2
3.027200E-4	-4.200313E-3	-2.780625E-3	-1.419687E-3	-2.446975E-2	2.551463E-2
3.028800E-4	-4.248000E-3	-2.883875E-3	-1.364125E-3	-2.446712E-2	2.551775E-2
3.030400E-4	-4.244563E-3	-2.853875E-3	-1.390687E-3	-2.448050E-2	2.551938E-2
3.032000E-4	-4.231313E-3	-2.922312E-3	-1.309000E-3	-2.447200E-2	2.551500E-2
3.033600E-4	-4.290563E-3	-2.986187E-3	-1.304375E-3	-2.446037E-2	2.552238E-2
3.035200E-4	-4.380500E-3	-2.990000E-3	-1.390500E-3	-2.445400E-2	2.551538E-2
3.036800E-4	-4.387500E-3	-3.026187E-3	-1.361313E-3	-2.446213E-2	2.551950E-2
3.038400E-4	-4.403000E-3	-3.093438E-3	-1.309563E-3	-2.446037E-2	2.551900E-2
3.040000E-4	-4.501875E-3	-3.133375E-3	-1.368500E-3	-2.446500E-2	2.551925E-2
3.041600E-4	-4.519375E-3	-3.057562E-3	-1.461813E-3	-2.445600E-2	2.551800E-2
3.043200E-4	-4.561375E-3	-3.068750E-3	-1.492625E-3	-2.446200E-2	2.552963E-2
3.044800E-4	-4.536562E-3	-3.146688E-3	-1.389875E-3	-2.447312E-2	2.551825E-2
3.046400E-4	-4.600625E-3	-3.214375E-3	-1.386250E-3	-2.446337E-2	2.550687E-2
3.048000E-4	-4.675375E-3	-3.211000E-3	-1.464375E-3	-2.445837E-2	2.551750E-2
3.049600E-4	-4.603813E-3	-3.221313E-3	-1.382500E-3	-2.445125E-2	2.550925E-2
3.051200E-4	-4.553688E-3	-3.269500E-3	-1.284188E-3	-2.445863E-2	2.552825E-2
3.052800E-4	-4.675750E-3	-3.326188E-3	-1.349562E-3	-2.445988E-2	2.551925E-2
3.054400E-4	-4.787438E-3	-3.328000E-3	-1.459438E-3	-2.445850E-2	2.552400E-2
3.056000E-4	-4.656312E-3	-3.331938E-3	-1.324375E-3	-2.445625E-2	2.551000E-2
3.057600E-4	-4.799188E-3	-3.255313E-3	-1.543875E-3	-2.445888E-2	2.552325E-2
3.059200E-4	-4.868062E-3	-3.313125E-3	-1.554938E-3	-2.445800E-2	2.551925E-2
3.060800E-4	-4.870750E-3	-3.397875E-3	-1.472875E-3	-2.446525E-2	2.552963E-2
3.062400E-4	-4.908250E-3	-3.482438E-3	-1.425812E-3	-2.445837E-2	2.551725E-2
3.064000E-4	-5.041125E-3	-3.336500E-3	-1.704625E-3	-2.446663E-2	2.552075E-2
3.065600E-4	-5.009625E-3	-3.676063E-3	-1.333563E-3	-2.445500E-2	2.552300E-2
3.067200E-4	-5.096812E-3	-3.530250E-3	-1.566562E-3	-2.445325E-2	2.553775E-2
3.068800E-4	-5.063750E-3	-3.657000E-3	-1.406750E-3	-2.445938E-2	2.553062E-2
3.070400E-4	-5.149250E-3	-3.675125E-3	-1.474125E-3	-2.446500E-2	2.552050E-2
3.072000E-4	-5.166625E-3	-3.677875E-3	-1.488750E-3	-2.448213E-2	2.552688E-2
3.073600E-4	-5.165625E-3	-3.656812E-3	-1.508813E-3	-2.445900E-2	2.552525E-2
3.075200E-4	-5.264688E-3	-3.621188E-3	-1.643500E-3	-2.444713E-2	2.551800E-2
3.076800E-4	-5.343375E-3	-3.719125E-3	-1.624250E-3	-2.444963E-2	2.552300E-2
3.078400E-4	-5.276375E-3	-3.899687E-3	-1.376688E-3	-2.445588E-2	2.552725E-2
3.080000E-4	-5.366062E-3	-3.837000E-3	-1.529062E-3	-2.446688E-2	2.552325E-2
3.081600E-4	-5.400813E-3	-3.826500E-3	-1.574313E-3	-2.444388E-2	2.552787E-2
3.083200E-4	-5.275562E-3	-3.793375E-3	-1.482187E-3	-2.444825E-2	2.552650E-2
3.084800E-4	-5.412813E-3	-3.919375E-3	-1.493437E-3	-2.445825E-2	2.552475E-2
3.086400E-4	-5.503438E-3	-3.842563E-3	-1.660875E-3	-2.444262E-2	2.552138E-2
3.088000E-4	-5.517750E-3	-3.980625E-3	-1.537125E-3	-2.445713E-2	2.552688E-2
3.089600E-4	-5.572813E-3	-3.950937E-3	-1.621875E-3	-2.445650E-2	2.552925E-2
3.091200E-4	-5.642812E-3	-4.113938E-3	-1.528875E-3	-2.445050E-2	2.552037E-2
3.092800E-4	-5.621375E-3	-4.094437E-3	-1.526938E-3	-2.444975E-2	2.553250E-2
3.094400E-4	-5.576750E-3	-4.031750E-3	-1.545000E-3	-2.444700E-2	2.552213E-2
3.096000E-4	-5.707625E-3	-4.091875E-3	-1.615750E-3	-2.445238E-2	2.553625E-2
3.097600E-4	-5.758062E-3	-4.068750E-3	-1.689312E-3	-2.445088E-2	2.553338E-2
3.099200E-4	-5.647562E-3	-4.189313E-3	-1.458250E-3	-2.445800E-2	2.552200E-2
3.100800E-4	-5.687938E-3	-4.203625E-3	-1.484313E-3	-2.445162E-2	2.551075E-2
3.102400E-4	-5.784500E-3	-4.189500E-3	-1.595000E-3	-2.444575E-2	2.552188E-2
3.104000E-4	-6.049813E-3	-4.321562E-3	-1.728250E-3	-2.443400E-2	2.552862E-2
3.105600E-4	-5.916000E-3	-4.360313E-3	-1.555687E-3	-2.444363E-2	2.553075E-2
3.107200E-4	-6.009563E-3	-4.320063E-3	-1.689500E-3	-2.443275E-2	2.552563E-2
3.108800E-4	-5.999625E-3	-4.403187E-3	-1.596437E-3	-2.445163E-2	2.552675E-2
3.110400E-4	-6.113437E-3	-4.370750E-3	-1.742688E-3	-2.444200E-2	2.553775E-2
3.112000E-4	-6.068438E-3	-4.508000E-3	-1.560438E-3	-2.445338E-2	2.552863E-2
3.113600E-4	-6.055562E-3	-4.495438E-3	-1.560125E-3	-2.444125E-2	2.552000E-2
3.115200E-4	-6.182437E-3	-4.424500E-3	-1.757937E-3	-2.444650E-2	2.552663E-2
3.116800E-4	-6.143750E-3	-4.494625E-3	-1.649125E-3	-2.445175E-2	2.552063E-2
3.118400E-4	-6.189000E-3	-4.618563E-3	-1.570437E-3	-2.444175E-2	2.552438E-2
3.120000E-4	-6.246938E-3	-4.600625E-3	-1.646313E-3	-2.443700E-2	2.551375E-2
3.121600E-4	-6.256875E-3	-4.676500E-3	-1.580375E-3	-2.443125E-2	2.552812E-2
3.123200E-4	-6.303188E-3	-4.749812E-3	-1.553375E-3	-2.443887E-2	2.553313E-2
3.124800E-4	-6.367562E-3	-4.773688E-3	-1.593875E-3	-2.444838E-2	2.552612E-2
3.126400E-4	-6.494375E-3	-4.818438E-3	-1.675938E-3	-2.444575E-2	2.553813E-2
3.128000E-4	-6.339187E-3	-4.842125E-3	-1.497062E-3	-2.444175E-2	2.552513E-2
3.129600E-4	-6.335813E-3	-4.816500E-3	-1.519312E-3	-2.445650E-2	2.552275E-2
3.131200E-4	-6.459875E-3	-4.855750E-3	-1.604125E-3	-2.444500E-2	2.551688E-2
3.132800E-4	-6.583813E-3	-4.932625E-3	-1.651187E-3	-2.444537E-2	2.553425E-2
3.134400E-4	-6.595625E-3	-4.925125E-3	-1.670500E-3	-2.443200E-2	2.551900E-2
3.136000E-4	-6.648062E-3	-4.935375E-3	-1.712687E-3	-2.444538E-2	2.553575E-2
3.137600E-4	-6.728438E-3	-4.956937E-3	-1.771500E-3	-2.444575E-2	2.553900E-2
3.139200E-4	-6.683750E-3	-4.941125E-3	-1.742625E-3	-2.443025E-2	2.553963E-2
3.140800E-4	-6.820438E-3	-5.112688E-3	-1.707750E-3	-2.445225E-2	2.552250E-2
3.142400E-4	-6.755250E-3	-5.207188E-3	-1.548062E-3	-2.443762E-2	2.552075E-2
3.144000E-4	-6.698063E-3	-5.161688E-3	-1.536375E-3	-2.444337E-2	2.552025E-2
3.145600E-4	-6.851562E-3	-5.146813E-3	-1.704750E-3	-2.445175E-2	2.552850E-2
3.147200E-4	-6.756813E-3	-5.182938E-3	-1.573875E-3	-2.443788E-2	2.551338E-2
3.148800E-4	-7.010063E-3	-5.325750E-3	-1.684312E-3	-2.444087E-2	2.553613E-2
3.150400E-4	-6.972875E-3	-5.320188E-3	-1.652687E-3	-2.443563E-2	2.551975E-2
3.152000E-4	-6.934313E-3	-5.221312E-3	-1.713000E-3	-2.443763E-2	2.553313E-2
3.153600E-4	-6.947563E-3	-5.209750E-3	-1.737813E-3	-2.442850E-2	2.552888E-2
3.155200E-4	-7.071688E-3	-5.322500E-3	-1.749188E-3	-2.444425E-2	2.552713E-2
3.156800E-4	-7.043813E-3	-5.370000E-3	-1.673813E-3	-2.443900E-2	2.553450E-2
3.158400E-4	-7.142938E-3	-5.332000E-3	-1.810938E-3	-2.442438E-2	2.553925E-2
3.160000E-4	-7.187250E-3	-5.484938E-3	-1.702313E-3	-2.443300E-2	2.552450E-2
3.161600E-4	-7.110375E-3	-5.483562E-3	-1.626812E-3	-2.442212E-2	2.553113E-2
3.163200E-4	-7.269313E-3	-5.557875E-3	-1.711438E-3	-2.442213E-2	2.552475E-2
3.164800E-4	-7.229938E-3	-5.539438E-3	-1.690500E-3	-2.443450E-2	2.553500E-2
3.166400E-4	-7.291125E-3	-5.506875E-3	-1.784250E-3	-2.443012E-2	2.554325E-2
3.168000E-4	-7.298563E-3	-5.669125E-3	-1.629438E-3	-2.443950E-2	2.553675E-2
3.169600E-4	-7.448625E-3	-5.798250E-3	-1.650375E-3	-2.442563E-2	2.552413E-2
3.171200E-4	-7.319187E-3	-5.713875E-3	-1.605312E-3	-2.443675E-2	2.552487E-2
3.172800E-4	-7.462125E-3	-5.625313E-3	-1.836812E-3	-2.443913E-2	2.553762E-2
3.174400E-4	-7.404188E-3	-5.753250E-3	-1.650937E-3	-2.441688E-2	2.554413E-2
3.176000E-4	-7.549063E-3	-5.831563E-3	-1.717500E-3	-2.442250E-2	2.552250E-2
3.177600E-4	-7.605000E-3	-5.833938E-3	-1.771063E-3	-2.442913E-2	2.554625E-2
3.179200E-4	-7.493438E-3	-5.853938E-3	-1.639500E-3	-2.442900E-2	2.552837E-2
3.180800E-4	-7.599063E-3	-5.774750E-3	-1.824313E-3	-2.443538E-2	2.554800E-2
3.182400E-4	-7.653875E-3	-5.837438E-3	-1.816437E-3	-2.443013E-2	2.554338E-2
3.184000E-4	-7.632562E-3	-5.946625E-3	-1.685937E-3	-2.443400E-2	2.553588E-2
3.185600E-4	-7.668000E-3	-5.960500E-3	-1.707500E-3	-2.443563E-2	2.552088E-2
3.187200E-4	-7.845250E-3	-5.995562E-3	-1.849688E-3	-2.443075E-2	2.553287E-2
3.188800E-4	-7.757313E-3	-5.984000E-3	-1.773313E-3	-2.441762E-2	2.553975E-2
3.190400E-4	-7.803125E-3	-6.139312E-3	-1.663813E-3	-2.442838E-2	2.553487E-2
3.192000E-4	-7.837188E-3	-6.162250E-3	-1.674938E-3	-2.442638E-2	2.553050E-2
3.193600E-4	-7.847500E-3	-6.149000E-3	-1.698500E-3	-2.443462E-2	2.553588E-2
3.195200E-4	-7.865000E-3	-6.212188E-3	-1.652812E-3	-2.443213E-2	2.553887E-2
[truncated: 502 more rows]
