# Supplementary material for: A simple retarding-potential time-of-flight mass spectrometer for electrospray propulsion diagnostics
Source: J Elect Propuls. 2023 Mar 31;2(1):13. doi: 10.1007/s44205-023-00045-y (PMC10066156; doi:10.1007/s44205-023-00045-y)
Supplement: Supplementary file 1 — Additional file 1. [file 44205_2023_45_MOESM1_ESM.zip › Data and MATLAB Code/RP ToF-MS Data/1500.csv]

Timestamp:	5:29:09.054 PM 9/26/2022
time (s)	tof signal 1 (V)	tof signal 2 (V)	tof1 - tof2 (V)	trigger xy1 (V)	trigger xy2 (V)
0.000000E+0	-8.740625E-3	-7.195625E-3	-1.545000E-3	-2.331113E-2	2.435513E-2
1.600000E-7	-8.636625E-3	-7.154125E-3	-1.482500E-3	-2.331025E-2	2.435337E-2
3.200000E-7	-8.784063E-3	-7.244750E-3	-1.539313E-3	-2.333012E-2	2.435225E-2
4.800000E-7	-8.682000E-3	-7.257438E-3	-1.424562E-3	-2.330550E-2	2.431500E-2
6.400000E-7	-8.668438E-3	-7.183562E-3	-1.484875E-3	-2.332425E-2	2.434800E-2
8.000000E-7	-8.683813E-3	-7.304812E-3	-1.379000E-3	-2.330900E-2	2.432913E-2
9.600000E-7	-8.718563E-3	-7.238438E-3	-1.480125E-3	-2.332050E-2	2.434413E-2
1.120000E-6	-8.626313E-3	-7.181250E-3	-1.445063E-3	-2.332075E-2	2.432687E-2
1.280000E-6	-8.746000E-3	-7.282438E-3	-1.463562E-3	-2.329288E-2	2.434400E-2
1.440000E-6	-8.879875E-3	-7.245688E-3	-1.634187E-3	-2.332088E-2	2.434075E-2
1.600000E-6	-8.681500E-3	-7.265625E-3	-1.415875E-3	-2.329375E-2	2.433788E-2
1.760000E-6	-8.647688E-3	-7.294688E-3	-1.353000E-3	-2.330325E-2	2.433363E-2
1.920000E-6	-8.768625E-3	-7.212500E-3	-1.556125E-3	-2.329225E-2	2.433675E-2
2.080000E-6	-8.696750E-3	-7.285687E-3	-1.411062E-3	-2.332050E-2	2.433275E-2
2.240000E-6	-8.815500E-3	-7.423875E-3	-1.391625E-3	-2.332538E-2	2.434463E-2
2.400000E-6	-8.681437E-3	-7.202125E-3	-1.479313E-3	-2.331250E-2	2.433900E-2
2.560000E-6	-8.730812E-3	-7.201563E-3	-1.529250E-3	-2.329675E-2	2.431787E-2
2.720000E-6	-8.740625E-3	-7.331438E-3	-1.409187E-3	-2.331375E-2	2.434225E-2
2.880000E-6	-8.782938E-3	-7.147875E-3	-1.635063E-3	-2.330988E-2	2.433537E-2
3.040000E-6	-8.678375E-3	-7.258688E-3	-1.419687E-3	-2.332737E-2	2.434663E-2
3.200000E-6	-8.765375E-3	-7.235438E-3	-1.529937E-3	-2.332225E-2	2.433888E-2
3.360000E-6	-8.753188E-3	-7.234438E-3	-1.518750E-3	-2.331488E-2	2.433463E-2
3.520000E-6	-8.710250E-3	-7.257250E-3	-1.453000E-3	-2.330412E-2	2.433488E-2
3.680000E-6	-8.600500E-3	-7.117375E-3	-1.483125E-3	-2.332562E-2	2.432463E-2
3.840000E-6	-8.858750E-3	-7.333938E-3	-1.524812E-3	-2.333400E-2	2.432337E-2
4.000000E-6	-8.761250E-3	-7.308500E-3	-1.452750E-3	-2.331812E-2	2.434813E-2
4.160000E-6	-8.847000E-3	-7.184625E-3	-1.662375E-3	-2.329075E-2	2.431125E-2
4.320000E-6	-8.655000E-3	-7.354062E-3	-1.300938E-3	-2.330938E-2	2.433763E-2
4.480000E-6	-8.739500E-3	-7.260500E-3	-1.479000E-3	-2.329888E-2	2.433487E-2
4.640000E-6	-8.739813E-3	-7.289500E-3	-1.450313E-3	-2.332713E-2	2.433450E-2
4.800000E-6	-8.703875E-3	-7.320875E-3	-1.383000E-3	-2.330525E-2	2.433750E-2
4.960000E-6	-8.803000E-3	-7.193313E-3	-1.609687E-3	-2.329750E-2	2.433988E-2
5.120000E-6	-8.818437E-3	-7.337750E-3	-1.480687E-3	-2.332900E-2	2.432563E-2
5.280000E-6	-8.699625E-3	-7.231562E-3	-1.468063E-3	-2.331825E-2	2.433600E-2
5.440000E-6	-8.669813E-3	-7.137687E-3	-1.532125E-3	-2.332600E-2	2.435125E-2
5.600000E-6	-8.687250E-3	-7.134750E-3	-1.552500E-3	-2.329200E-2	2.432813E-2
5.760000E-6	-8.679688E-3	-7.231625E-3	-1.448062E-3	-2.329488E-2	2.432275E-2
5.920000E-6	-8.615313E-3	-7.241750E-3	-1.373563E-3	-2.330912E-2	2.434512E-2
6.080000E-6	-8.603750E-3	-7.110063E-3	-1.493687E-3	-2.330600E-2	2.434637E-2
6.240000E-6	-8.715875E-3	-7.218188E-3	-1.497687E-3	-2.331250E-2	2.435913E-2
6.400000E-6	-8.818938E-3	-7.334125E-3	-1.484813E-3	-2.331975E-2	2.431275E-2
6.560000E-6	-8.631312E-3	-7.290688E-3	-1.340625E-3	-2.329025E-2	2.433575E-2
6.720000E-6	-8.648937E-3	-7.183313E-3	-1.465625E-3	-2.331150E-2	2.432200E-2
6.880000E-6	-8.771750E-3	-7.203000E-3	-1.568750E-3	-2.330800E-2	2.431900E-2
7.040000E-6	-8.636125E-3	-7.288313E-3	-1.347812E-3	-2.331375E-2	2.433962E-2
7.200000E-6	-8.672688E-3	-7.261750E-3	-1.410938E-3	-2.329087E-2	2.432300E-2
7.360000E-6	-8.711313E-3	-7.290375E-3	-1.420938E-3	-2.331100E-2	2.434238E-2
7.520000E-6	-8.806062E-3	-7.341312E-3	-1.464750E-3	-2.331475E-2	2.433288E-2
7.680000E-6	-8.693938E-3	-7.305688E-3	-1.388250E-3	-2.329962E-2	2.433175E-2
7.840000E-6	-8.621812E-3	-7.203625E-3	-1.418187E-3	-2.331000E-2	2.431762E-2
8.000000E-6	-8.659438E-3	-7.167563E-3	-1.491875E-3	-2.330287E-2	2.433112E-2
8.160000E-6	-8.778062E-3	-7.280313E-3	-1.497750E-3	-2.332112E-2	2.432887E-2
8.320000E-6	-8.788750E-3	-7.236188E-3	-1.552562E-3	-2.332575E-2	2.434625E-2
8.480000E-6	-8.711687E-3	-7.168125E-3	-1.543563E-3	-2.328925E-2	2.433550E-2
8.640000E-6	-8.641750E-3	-7.253000E-3	-1.388750E-3	-2.328750E-2	2.432962E-2
8.800000E-6	-8.611188E-3	-7.165875E-3	-1.445313E-3	-2.331113E-2	2.432700E-2
8.960000E-6	-8.614437E-3	-7.231875E-3	-1.382562E-3	-2.330212E-2	2.432913E-2
9.120000E-6	-8.691000E-3	-7.205687E-3	-1.485313E-3	-2.328900E-2	2.433700E-2
9.280000E-6	-8.713062E-3	-7.267625E-3	-1.445438E-3	-2.328850E-2	2.432200E-2
9.440000E-6	-8.677813E-3	-7.173875E-3	-1.503938E-3	-2.329975E-2	2.432063E-2
9.600000E-6	-8.715687E-3	-7.298500E-3	-1.417187E-3	-2.329562E-2	2.431463E-2
9.760000E-6	-8.661750E-3	-7.284750E-3	-1.377000E-3	-2.329075E-2	2.431025E-2
9.920000E-6	-8.708688E-3	-7.257125E-3	-1.451562E-3	-2.329675E-2	2.431025E-2
1.008000E-5	-8.710875E-3	-7.273000E-3	-1.437875E-3	-2.330512E-2	2.434000E-2
1.024000E-5	-8.617750E-3	-7.135813E-3	-1.481937E-3	-2.331350E-2	2.433563E-2
1.040000E-5	-8.632625E-3	-7.231812E-3	-1.400813E-3	-2.329737E-2	2.432150E-2
1.056000E-5	-8.602375E-3	-7.247938E-3	-1.354437E-3	-2.329437E-2	2.433950E-2
1.072000E-5	-8.637625E-3	-7.233750E-3	-1.403875E-3	-2.331625E-2	2.432988E-2
1.088000E-5	-8.633813E-3	-7.256000E-3	-1.377813E-3	-2.329750E-2	2.433287E-2
1.104000E-5	-8.671937E-3	-7.218750E-3	-1.453187E-3	-2.326712E-2	2.432650E-2
1.120000E-5	-8.622938E-3	-7.076687E-3	-1.546250E-3	-2.329175E-2	2.433938E-2
1.136000E-5	-8.651938E-3	-7.266875E-3	-1.385062E-3	-2.329762E-2	2.434050E-2
1.152000E-5	-8.737875E-3	-7.237750E-3	-1.500125E-3	-2.330125E-2	2.433188E-2
1.168000E-5	-8.569125E-3	-7.362625E-3	-1.206500E-3	-2.328425E-2	2.431250E-2
1.184000E-5	-8.643000E-3	-7.175750E-3	-1.467250E-3	-2.330263E-2	2.433938E-2
1.200000E-5	-8.741313E-3	-7.302813E-3	-1.438500E-3	-2.328762E-2	2.431712E-2
1.216000E-5	-8.658438E-3	-7.174875E-3	-1.483562E-3	-2.328588E-2	2.434012E-2
1.232000E-5	-8.688875E-3	-7.301187E-3	-1.387688E-3	-2.329950E-2	2.431937E-2
1.248000E-5	-8.665312E-3	-7.157250E-3	-1.508062E-3	-2.328687E-2	2.432575E-2
1.264000E-5	-8.736438E-3	-7.191500E-3	-1.544938E-3	-2.329550E-2	2.432687E-2
1.280000E-5	-8.622813E-3	-7.349125E-3	-1.273688E-3	-2.330425E-2	2.432887E-2
1.296000E-5	-8.719250E-3	-7.264500E-3	-1.454750E-3	-2.328738E-2	2.433013E-2
1.312000E-5	-8.614938E-3	-7.309125E-3	-1.305813E-3	-2.330187E-2	2.435350E-2
1.328000E-5	-8.703937E-3	-7.131188E-3	-1.572750E-3	-2.329450E-2	2.431488E-2
1.344000E-5	-8.654750E-3	-7.198688E-3	-1.456063E-3	-2.328675E-2	2.431350E-2
1.360000E-5	-8.700875E-3	-7.322688E-3	-1.378187E-3	-2.328237E-2	2.433950E-2
1.376000E-5	-8.660125E-3	-7.206687E-3	-1.453437E-3	-2.330113E-2	2.431400E-2
1.392000E-5	-8.606938E-3	-7.307750E-3	-1.299188E-3	-2.330062E-2	2.435225E-2
1.408000E-5	-8.633500E-3	-7.247250E-3	-1.386250E-3	-2.328787E-2	2.433063E-2
1.424000E-5	-8.688312E-3	-7.075937E-3	-1.612375E-3	-2.329437E-2	2.432650E-2
1.440000E-5	-8.713750E-3	-7.286313E-3	-1.427438E-3	-2.329850E-2	2.432563E-2
1.456000E-5	-8.636937E-3	-7.191375E-3	-1.445562E-3	-2.330425E-2	2.433625E-2
1.472000E-5	-8.745000E-3	-7.320813E-3	-1.424187E-3	-2.329013E-2	2.432425E-2
1.488000E-5	-8.819813E-3	-7.172063E-3	-1.647750E-3	-2.330562E-2	2.432475E-2
1.504000E-5	-8.618688E-3	-7.161250E-3	-1.457438E-3	-2.328813E-2	2.432100E-2
1.520000E-5	-8.647750E-3	-7.214500E-3	-1.433250E-3	-2.329988E-2	2.434362E-2
1.536000E-5	-8.726250E-3	-7.248000E-3	-1.478250E-3	-2.329012E-2	2.434163E-2
1.552000E-5	-8.682500E-3	-7.227938E-3	-1.454563E-3	-2.332400E-2	2.434625E-2
1.568000E-5	-8.719750E-3	-7.344813E-3	-1.374937E-3	-2.329925E-2	2.433625E-2
1.584000E-5	-8.622625E-3	-7.182438E-3	-1.440187E-3	-2.329763E-2	2.433550E-2
1.600000E-5	-8.700000E-3	-7.190750E-3	-1.509250E-3	-2.327962E-2	2.432675E-2
1.616000E-5	-8.646000E-3	-7.193500E-3	-1.452500E-3	-2.326975E-2	2.430900E-2
1.632000E-5	-8.625937E-3	-7.149125E-3	-1.476812E-3	-2.329437E-2	2.432625E-2
1.648000E-5	-8.688875E-3	-7.226500E-3	-1.462375E-3	-2.329875E-2	2.434675E-2
1.664000E-5	-8.729188E-3	-7.262750E-3	-1.466438E-3	-2.328787E-2	2.432675E-2
1.680000E-5	-8.712500E-3	-7.250000E-3	-1.462500E-3	-2.330275E-2	2.431512E-2
1.696000E-5	-8.659188E-3	-7.203312E-3	-1.455875E-3	-2.329100E-2	2.432863E-2
1.712000E-5	-8.720438E-3	-7.150813E-3	-1.569625E-3	-2.328387E-2	2.431138E-2
1.728000E-5	-8.666438E-3	-7.267750E-3	-1.398687E-3	-2.329413E-2	2.432762E-2
1.744000E-5	-8.725125E-3	-7.207438E-3	-1.517687E-3	-2.328062E-2	2.433487E-2
1.760000E-5	-8.762250E-3	-7.247438E-3	-1.514812E-3	-2.330075E-2	2.432225E-2
1.776000E-5	-8.779250E-3	-7.252313E-3	-1.526938E-3	-2.329750E-2	2.431825E-2
1.792000E-5	-8.746875E-3	-7.275813E-3	-1.471062E-3	-2.327787E-2	2.432325E-2
1.808000E-5	-8.718500E-3	-7.037563E-3	-1.680937E-3	-2.327938E-2	2.433300E-2
1.824000E-5	-8.698438E-3	-7.251312E-3	-1.447125E-3	-2.327625E-2	2.431987E-2
1.840000E-5	-8.689875E-3	-7.104187E-3	-1.585688E-3	-2.328088E-2	2.433387E-2
1.856000E-5	-8.643688E-3	-7.163250E-3	-1.480437E-3	-2.327863E-2	2.433000E-2
1.872000E-5	-8.698000E-3	-7.191875E-3	-1.506125E-3	-2.328750E-2	2.433600E-2
1.888000E-5	-8.650250E-3	-7.293313E-3	-1.356937E-3	-2.328388E-2	2.436163E-2
1.904000E-5	-8.735500E-3	-7.313375E-3	-1.422125E-3	-2.333750E-2	2.443288E-2
1.920000E-5	-8.569500E-3	-7.789437E-3	-7.800625E-4	-2.396788E-2	2.721750E-2
1.936000E-5	-1.102781E-2	-1.035100E-2	-6.768125E-4	-2.496937E-2	2.664950E-2
1.952000E-5	-1.123750E-2	-8.890313E-3	-2.347187E-3	-2.535238E-2	2.663838E-2
1.968000E-5	-9.717313E-3	-8.064437E-3	-1.652875E-3	-2.510050E-2	2.693525E-2
1.984000E-5	-9.054500E-3	-7.532438E-3	-1.522062E-3	-2.494937E-2	2.687525E-2
2.000000E-5	-8.719688E-3	-7.222500E-3	-1.497188E-3	-2.511200E-2	2.675950E-2
2.016000E-5	-8.681000E-3	-7.214250E-3	-1.466750E-3	-2.508700E-2	2.688963E-2
2.032000E-5	-8.627688E-3	-7.078188E-3	-1.549500E-3	-2.492888E-2	2.701450E-2
2.048000E-5	-8.606500E-3	-7.101250E-3	-1.505250E-3	-2.488538E-2	2.693350E-2
2.064000E-5	-8.539125E-3	-7.133688E-3	-1.405438E-3	-2.496538E-2	2.687337E-2
2.080000E-5	-8.552063E-3	-7.168813E-3	-1.383250E-3	-2.498975E-2	2.690000E-2
2.096000E-5	-8.540375E-3	-7.153500E-3	-1.386875E-3	-2.494775E-2	2.693350E-2
2.112000E-5	-8.466938E-3	-7.067125E-3	-1.399812E-3	-2.492600E-2	2.691275E-2
2.128000E-5	-8.576688E-3	-7.146187E-3	-1.430500E-3	-2.495038E-2	2.690537E-2
2.144000E-5	-8.599562E-3	-7.084813E-3	-1.514750E-3	-2.497588E-2	2.686125E-2
2.160000E-5	-8.373125E-3	-7.143500E-3	-1.229625E-3	-2.500500E-2	2.685675E-2
2.176000E-5	-8.541250E-3	-7.046188E-3	-1.495062E-3	-2.503975E-2	2.682150E-2
2.192000E-5	-8.416250E-3	-7.148500E-3	-1.267750E-3	-2.505350E-2	2.681862E-2
2.208000E-5	-8.603250E-3	-7.056938E-3	-1.546312E-3	-2.501288E-2	2.683863E-2
2.224000E-5	-8.444188E-3	-6.978062E-3	-1.466125E-3	-2.503688E-2	2.680088E-2
2.240000E-5	-8.580875E-3	-7.141125E-3	-1.439750E-3	-2.505562E-2	2.678988E-2
2.256000E-5	-8.528687E-3	-7.093187E-3	-1.435500E-3	-2.506450E-2	2.679025E-2
2.272000E-5	-8.443375E-3	-7.000875E-3	-1.442500E-3	-2.504425E-2	2.680587E-2
2.288000E-5	-8.574688E-3	-7.027563E-3	-1.547125E-3	-2.503163E-2	2.680150E-2
2.304000E-5	-8.415250E-3	-7.083437E-3	-1.331813E-3	-2.507125E-2	2.679025E-2
2.320000E-5	-8.426187E-3	-7.075375E-3	-1.350812E-3	-2.506725E-2	2.675788E-2
2.336000E-5	-8.559813E-3	-6.971313E-3	-1.588500E-3	-2.509925E-2	2.673588E-2
2.352000E-5	-8.521375E-3	-6.928937E-3	-1.592437E-3	-2.510262E-2	2.674288E-2
2.368000E-5	-8.505562E-3	-7.027438E-3	-1.478125E-3	-2.511900E-2	2.674212E-2
2.384000E-5	-8.549625E-3	-6.988250E-3	-1.561375E-3	-2.510800E-2	2.671950E-2
2.400000E-5	-8.517000E-3	-7.013563E-3	-1.503437E-3	-2.511200E-2	2.670513E-2
2.416000E-5	-8.500750E-3	-7.153625E-3	-1.347125E-3	-2.514038E-2	2.668475E-2
2.432000E-5	-8.501688E-3	-7.037625E-3	-1.464063E-3	-2.514500E-2	2.668563E-2
2.448000E-5	-8.548188E-3	-7.002187E-3	-1.546000E-3	-2.514188E-2	2.669763E-2
2.464000E-5	-8.580625E-3	-7.041500E-3	-1.539125E-3	-2.510538E-2	2.671925E-2
2.480000E-5	-8.569438E-3	-7.077063E-3	-1.492375E-3	-2.509887E-2	2.673488E-2
2.496000E-5	-8.437250E-3	-7.028813E-3	-1.408437E-3	-2.510313E-2	2.672225E-2
2.512000E-5	-8.504437E-3	-7.025375E-3	-1.479062E-3	-2.508388E-2	2.675138E-2
2.528000E-5	-8.492625E-3	-7.123250E-3	-1.369375E-3	-2.504287E-2	2.678200E-2
2.544000E-5	-8.555000E-3	-6.961250E-3	-1.593750E-3	-2.501825E-2	2.679750E-2
2.560000E-5	-8.491312E-3	-7.171375E-3	-1.319937E-3	-2.499850E-2	2.682600E-2
2.576000E-5	-8.533000E-3	-6.977188E-3	-1.555812E-3	-2.499063E-2	2.682813E-2
2.592000E-5	-8.503437E-3	-7.049375E-3	-1.454062E-3	-2.496788E-2	2.683400E-2
2.608000E-5	-8.514625E-3	-7.042500E-3	-1.472125E-3	-2.496750E-2	2.685888E-2
2.624000E-5	-8.512313E-3	-7.035125E-3	-1.477188E-3	-2.493875E-2	2.686413E-2
2.640000E-5	-8.441938E-3	-7.011188E-3	-1.430750E-3	-2.494413E-2	2.686213E-2
2.656000E-5	-8.555000E-3	-7.023000E-3	-1.532000E-3	-2.495250E-2	2.687475E-2
2.672000E-5	-8.478000E-3	-7.053375E-3	-1.424625E-3	-2.494813E-2	2.687300E-2
2.688000E-5	-8.421438E-3	-7.033625E-3	-1.387813E-3	-2.495087E-2	2.684863E-2
2.704000E-5	-8.617187E-3	-6.937375E-3	-1.679812E-3	-2.495275E-2	2.682425E-2
2.720000E-5	-8.464313E-3	-6.987625E-3	-1.476688E-3	-2.496212E-2	2.686100E-2
2.736000E-5	-8.555063E-3	-6.957250E-3	-1.597813E-3	-2.497137E-2	2.683650E-2
2.752000E-5	-8.577187E-3	-6.959563E-3	-1.617625E-3	-2.496300E-2	2.682900E-2
2.768000E-5	-8.383500E-3	-7.021000E-3	-1.362500E-3	-2.499025E-2	2.680488E-2
2.784000E-5	-8.361750E-3	-6.966563E-3	-1.395188E-3	-2.497425E-2	2.680138E-2
2.800000E-5	-8.521875E-3	-7.064188E-3	-1.457687E-3	-2.501950E-2	2.681512E-2
2.816000E-5	-8.458438E-3	-7.075250E-3	-1.383188E-3	-2.502525E-2	2.677512E-2
2.832000E-5	-8.419437E-3	-6.935000E-3	-1.484438E-3	-2.500988E-2	2.678688E-2
2.848000E-5	-8.391438E-3	-7.024625E-3	-1.366812E-3	-2.499613E-2	2.677575E-2
2.864000E-5	-8.574625E-3	-7.013625E-3	-1.561000E-3	-2.502763E-2	2.676438E-2
2.880000E-5	-8.511500E-3	-7.008062E-3	-1.503438E-3	-2.503450E-2	2.676625E-2
2.896000E-5	-8.474625E-3	-6.992188E-3	-1.482437E-3	-2.501437E-2	2.676112E-2
2.912000E-5	-8.565375E-3	-7.044375E-3	-1.521000E-3	-2.503375E-2	2.675050E-2
2.928000E-5	-8.533937E-3	-7.004000E-3	-1.529937E-3	-2.502612E-2	2.674912E-2
2.944000E-5	-8.407750E-3	-6.791188E-3	-1.616562E-3	-2.501975E-2	2.677375E-2
2.960000E-5	-8.509375E-3	-7.039125E-3	-1.470250E-3	-2.504513E-2	2.675187E-2
2.976000E-5	-8.571875E-3	-7.027188E-3	-1.544687E-3	-2.502950E-2	2.674925E-2
2.992000E-5	-8.398562E-3	-6.997688E-3	-1.400875E-3	-2.503712E-2	2.676125E-2
3.008000E-5	-8.478625E-3	-6.989500E-3	-1.489125E-3	-2.505238E-2	2.676100E-2
3.024000E-5	-8.479687E-3	-7.002000E-3	-1.477687E-3	-2.507238E-2	2.675200E-2
3.040000E-5	-8.307937E-3	-6.920188E-3	-1.387750E-3	-2.505013E-2	2.674550E-2
3.056000E-5	-8.465813E-3	-7.025563E-3	-1.440250E-3	-2.505225E-2	2.674987E-2
3.072000E-5	-8.358750E-3	-7.075875E-3	-1.282875E-3	-2.505575E-2	2.672837E-2
3.088000E-5	-8.407187E-3	-6.901500E-3	-1.505687E-3	-2.505313E-2	2.674212E-2
3.104000E-5	-8.443875E-3	-7.112250E-3	-1.331625E-3	-2.507112E-2	2.672763E-2
3.120000E-5	-8.444250E-3	-7.016937E-3	-1.427312E-3	-2.507412E-2	2.674387E-2
3.136000E-5	-8.520062E-3	-6.968125E-3	-1.551938E-3	-2.508125E-2	2.671750E-2
3.152000E-5	-8.356563E-3	-7.039062E-3	-1.317500E-3	-2.506288E-2	2.671450E-2
3.168000E-5	-8.325687E-3	-6.945375E-3	-1.380312E-3	-2.508338E-2	2.670800E-2
3.184000E-5	-8.383313E-3	-6.954875E-3	-1.428437E-3	-2.508525E-2	2.668850E-2
3.200000E-5	-8.333375E-3	-6.932438E-3	-1.400937E-3	-2.509800E-2	2.669600E-2
3.216000E-5	-8.450875E-3	-6.839688E-3	-1.611188E-3	-2.509900E-2	2.667025E-2
3.232000E-5	-8.390125E-3	-6.900625E-3	-1.489500E-3	-2.509838E-2	2.666075E-2
3.248000E-5	-8.349812E-3	-6.939063E-3	-1.410750E-3	-2.514075E-2	2.666375E-2
3.264000E-5	-8.396562E-3	-6.966687E-3	-1.429875E-3	-2.514125E-2	2.664975E-2
3.280000E-5	-8.360312E-3	-7.039000E-3	-1.321312E-3	-2.513725E-2	2.666125E-2
3.296000E-5	-8.329750E-3	-6.991250E-3	-1.338500E-3	-2.513800E-2	2.663150E-2
3.312000E-5	-8.368875E-3	-6.929813E-3	-1.439062E-3	-2.516263E-2	2.661413E-2
3.328000E-5	-8.488500E-3	-6.965812E-3	-1.522688E-3	-2.516487E-2	2.660400E-2
3.344000E-5	-8.322563E-3	-6.867438E-3	-1.455125E-3	-2.519938E-2	2.659963E-2
3.360000E-5	-8.441625E-3	-6.974500E-3	-1.467125E-3	-2.517375E-2	2.658838E-2
3.376000E-5	-8.372312E-3	-6.835937E-3	-1.536375E-3	-2.520875E-2	2.658950E-2
3.392000E-5	-8.359125E-3	-6.887875E-3	-1.471250E-3	-2.524313E-2	2.659512E-2
3.408000E-5	-8.431188E-3	-6.888250E-3	-1.542938E-3	-2.524050E-2	2.656275E-2
3.424000E-5	-8.379188E-3	-6.810000E-3	-1.569187E-3	-2.523112E-2	2.656025E-2
3.440000E-5	-8.384125E-3	-6.884750E-3	-1.499375E-3	-2.523412E-2	2.652787E-2
3.456000E-5	-8.428750E-3	-6.886438E-3	-1.542313E-3	-2.525950E-2	2.652950E-2
3.472000E-5	-8.456438E-3	-6.889625E-3	-1.566813E-3	-2.524975E-2	2.652750E-2
3.488000E-5	-8.258688E-3	-6.877312E-3	-1.381375E-3	-2.529562E-2	2.650537E-2
3.504000E-5	-8.314250E-3	-6.761188E-3	-1.553062E-3	-2.528987E-2	2.650900E-2
3.520000E-5	-8.326125E-3	-6.895438E-3	-1.430687E-3	-2.530100E-2	2.649325E-2
3.536000E-5	-8.300375E-3	-6.854500E-3	-1.445875E-3	-2.529237E-2	2.649375E-2
3.552000E-5	-8.271000E-3	-6.913000E-3	-1.358000E-3	-2.531075E-2	2.649663E-2
3.568000E-5	-8.335250E-3	-6.879375E-3	-1.455875E-3	-2.531650E-2	2.645663E-2
3.584000E-5	-8.383500E-3	-6.819937E-3	-1.563563E-3	-2.534087E-2	2.645138E-2
3.600000E-5	-8.318313E-3	-6.733875E-3	-1.584438E-3	-2.534613E-2	2.646075E-2
3.616000E-5	-8.252750E-3	-6.848875E-3	-1.403875E-3	-2.535312E-2	2.641300E-2
3.632000E-5	-8.262375E-3	-6.945500E-3	-1.316875E-3	-2.533463E-2	2.642713E-2
3.648000E-5	-8.330687E-3	-6.774063E-3	-1.556625E-3	-2.535888E-2	2.641450E-2
3.664000E-5	-8.196375E-3	-6.834438E-3	-1.361937E-3	-2.536813E-2	2.639512E-2
3.680000E-5	-8.300688E-3	-6.868375E-3	-1.432312E-3	-2.538763E-2	2.639625E-2
3.696000E-5	-8.343375E-3	-6.805188E-3	-1.538188E-3	-2.538113E-2	2.636663E-2
3.712000E-5	-8.245875E-3	-6.793875E-3	-1.452000E-3	-2.540975E-2	2.638762E-2
3.728000E-5	-8.351063E-3	-6.850562E-3	-1.500500E-3	-2.541775E-2	2.634725E-2
3.744000E-5	-8.281750E-3	-6.701812E-3	-1.579937E-3	-2.542050E-2	2.635925E-2
3.760000E-5	-8.271125E-3	-6.786125E-3	-1.485000E-3	-2.544112E-2	2.634012E-2
3.776000E-5	-8.207187E-3	-6.708813E-3	-1.498375E-3	-2.545600E-2	2.633662E-2
3.792000E-5	-8.189625E-3	-6.932500E-3	-1.257125E-3	-2.543987E-2	2.633813E-2
3.808000E-5	-8.315563E-3	-6.736500E-3	-1.579063E-3	-2.546763E-2	2.631837E-2
3.824000E-5	-8.224563E-3	-6.698750E-3	-1.525813E-3	-2.545450E-2	2.632088E-2
3.840000E-5	-8.274813E-3	-6.783625E-3	-1.491188E-3	-2.548275E-2	2.629037E-2
3.856000E-5	-8.113312E-3	-6.731188E-3	-1.382125E-3	-2.549112E-2	2.629000E-2
3.872000E-5	-8.220125E-3	-6.793188E-3	-1.426937E-3	-2.549475E-2	2.628638E-2
3.888000E-5	-8.180250E-3	-6.773125E-3	-1.407125E-3	-2.551075E-2	2.626400E-2
3.904000E-5	-8.232563E-3	-6.714188E-3	-1.518375E-3	-2.551450E-2	2.624463E-2
3.920000E-5	-8.153625E-3	-6.669750E-3	-1.483875E-3	-2.552600E-2	2.626063E-2
3.936000E-5	-8.111625E-3	-6.777375E-3	-1.334250E-3	-2.554512E-2	2.624987E-2
3.952000E-5	-8.195813E-3	-6.760688E-3	-1.435125E-3	-2.555137E-2	2.623763E-2
3.968000E-5	-8.105187E-3	-6.717375E-3	-1.387812E-3	-2.555862E-2	2.622625E-2
3.984000E-5	-8.114563E-3	-6.676750E-3	-1.437812E-3	-2.556763E-2	2.620125E-2
4.000000E-5	-8.174437E-3	-6.736375E-3	-1.438062E-3	-2.557850E-2	2.619263E-2
4.016000E-5	-8.105062E-3	-6.745375E-3	-1.359688E-3	-2.561138E-2	2.616962E-2
4.032000E-5	-8.195437E-3	-6.712687E-3	-1.482750E-3	-2.560000E-2	2.617362E-2
4.048000E-5	-8.104375E-3	-6.643250E-3	-1.461125E-3	-2.561050E-2	2.616813E-2
4.064000E-5	-8.211188E-3	-6.686063E-3	-1.525125E-3	-2.562638E-2	2.615500E-2
4.080000E-5	-8.142938E-3	-6.666875E-3	-1.476063E-3	-2.562550E-2	2.616000E-2
4.096000E-5	-8.156125E-3	-6.605500E-3	-1.550625E-3	-2.563088E-2	2.615400E-2
4.112000E-5	-8.152437E-3	-6.728750E-3	-1.423687E-3	-2.567300E-2	2.614562E-2
4.128000E-5	-8.152437E-3	-6.632312E-3	-1.520125E-3	-2.566363E-2	2.611588E-2
4.144000E-5	-8.150000E-3	-6.579875E-3	-1.570125E-3	-2.567650E-2	2.613763E-2
4.160000E-5	-8.002062E-3	-6.660875E-3	-1.341187E-3	-2.565775E-2	2.612912E-2
4.176000E-5	-8.165250E-3	-6.734063E-3	-1.431187E-3	-2.568400E-2	2.608600E-2
4.192000E-5	-8.036000E-3	-6.585000E-3	-1.451000E-3	-2.568225E-2	2.609562E-2
4.208000E-5	-8.061063E-3	-6.704750E-3	-1.356313E-3	-2.569525E-2	2.610325E-2
4.224000E-5	-8.061812E-3	-6.622875E-3	-1.438938E-3	-2.571425E-2	2.607063E-2
4.240000E-5	-7.969937E-3	-6.564437E-3	-1.405500E-3	-2.570038E-2	2.606663E-2
4.256000E-5	-8.045813E-3	-6.747125E-3	-1.298688E-3	-2.573625E-2	2.606875E-2
4.272000E-5	-8.069125E-3	-6.651375E-3	-1.417750E-3	-2.572275E-2	2.604675E-2
4.288000E-5	-8.012875E-3	-6.523438E-3	-1.489437E-3	-2.574650E-2	2.604950E-2
4.304000E-5	-8.089250E-3	-6.621063E-3	-1.468188E-3	-2.574050E-2	2.604625E-2
4.320000E-5	-8.097437E-3	-6.605063E-3	-1.492375E-3	-2.573513E-2	2.603900E-2
4.336000E-5	-8.059938E-3	-6.576063E-3	-1.483875E-3	-2.575113E-2	2.602350E-2
4.352000E-5	-7.979125E-3	-6.593000E-3	-1.386125E-3	-2.576588E-2	2.602675E-2
4.368000E-5	-8.117875E-3	-6.625750E-3	-1.492125E-3	-2.576100E-2	2.603638E-2
4.384000E-5	-8.032062E-3	-6.702437E-3	-1.329625E-3	-2.577437E-2	2.601963E-2
4.400000E-5	-8.036438E-3	-6.519313E-3	-1.517125E-3	-2.576850E-2	2.602362E-2
4.416000E-5	-8.059188E-3	-6.552375E-3	-1.506812E-3	-2.580250E-2	2.599650E-2
4.432000E-5	-7.917625E-3	-6.476188E-3	-1.441438E-3	-2.579325E-2	2.597825E-2
4.448000E-5	-7.968750E-3	-6.585500E-3	-1.383250E-3	-2.581463E-2	2.595125E-2
4.464000E-5	-7.948875E-3	-6.579000E-3	-1.369875E-3	-2.579850E-2	2.596775E-2
4.480000E-5	-7.947687E-3	-6.435250E-3	-1.512437E-3	-2.580587E-2	2.597150E-2
4.496000E-5	-8.029250E-3	-6.439250E-3	-1.590000E-3	-2.582313E-2	2.595100E-2
4.512000E-5	-7.899750E-3	-6.600438E-3	-1.299312E-3	-2.584263E-2	2.595225E-2
4.528000E-5	-7.850000E-3	-6.447312E-3	-1.402687E-3	-2.583925E-2	2.592438E-2
4.544000E-5	-7.976000E-3	-6.499187E-3	-1.476813E-3	-2.584262E-2	2.591212E-2
4.560000E-5	-7.920875E-3	-6.602813E-3	-1.318062E-3	-2.587663E-2	2.594263E-2
4.576000E-5	-7.933938E-3	-6.479437E-3	-1.454500E-3	-2.586800E-2	2.592013E-2
4.592000E-5	-7.920313E-3	-6.536062E-3	-1.384250E-3	-2.587475E-2	2.590750E-2
4.608000E-5	-7.929500E-3	-6.508875E-3	-1.420625E-3	-2.586263E-2	2.591075E-2
4.624000E-5	-7.874875E-3	-6.511812E-3	-1.363063E-3	-2.589650E-2	2.588637E-2
4.640000E-5	-7.869938E-3	-6.458750E-3	-1.411187E-3	-2.588800E-2	2.589475E-2
4.656000E-5	-7.868437E-3	-6.581500E-3	-1.286937E-3	-2.589687E-2	2.587750E-2
4.672000E-5	-7.887438E-3	-6.552000E-3	-1.335438E-3	-2.590937E-2	2.588987E-2
4.688000E-5	-7.952125E-3	-6.436313E-3	-1.515812E-3	-2.590412E-2	2.589788E-2
4.704000E-5	-7.705312E-3	-6.502375E-3	-1.202937E-3	-2.591312E-2	2.587050E-2
4.720000E-5	-7.795250E-3	-6.369125E-3	-1.426125E-3	-2.590988E-2	2.587650E-2
4.736000E-5	-7.757813E-3	-6.426938E-3	-1.330875E-3	-2.593288E-2	2.587013E-2
4.752000E-5	-7.853812E-3	-6.481813E-3	-1.372000E-3	-2.594188E-2	2.583800E-2
4.768000E-5	-7.867813E-3	-6.547813E-3	-1.320000E-3	-2.592662E-2	2.585612E-2
4.784000E-5	-7.897312E-3	-6.377187E-3	-1.520125E-3	-2.593400E-2	2.583938E-2
4.800000E-5	-7.883875E-3	-6.455812E-3	-1.428063E-3	-2.596512E-2	2.585500E-2
4.816000E-5	-7.801875E-3	-6.484500E-3	-1.317375E-3	-2.593512E-2	2.583800E-2
4.832000E-5	-7.880188E-3	-6.353313E-3	-1.526875E-3	-2.593438E-2	2.583350E-2
4.848000E-5	-7.728687E-3	-6.549500E-3	-1.179187E-3	-2.595875E-2	2.583438E-2
4.864000E-5	-7.878438E-3	-6.293875E-3	-1.584562E-3	-2.594788E-2	2.583488E-2
4.880000E-5	-7.773938E-3	-6.432125E-3	-1.341813E-3	-2.595113E-2	2.582425E-2
4.896000E-5	-7.815625E-3	-6.457625E-3	-1.358000E-3	-2.598025E-2	2.582538E-2
4.912000E-5	-7.745125E-3	-6.434313E-3	-1.310812E-3	-2.598637E-2	2.581462E-2
4.928000E-5	-7.817750E-3	-6.323813E-3	-1.493938E-3	-2.598587E-2	2.580388E-2
4.944000E-5	-7.828250E-3	-6.352688E-3	-1.475562E-3	-2.597325E-2	2.579675E-2
4.960000E-5	-7.895500E-3	-6.403500E-3	-1.492000E-3	-2.599913E-2	2.579963E-2
4.976000E-5	-7.786937E-3	-6.332750E-3	-1.454187E-3	-2.598625E-2	2.578200E-2
4.992000E-5	-7.706375E-3	-6.455937E-3	-1.250437E-3	-2.602125E-2	2.576675E-2
5.008000E-5	-7.709938E-3	-6.462438E-3	-1.247500E-3	-2.599188E-2	2.577937E-2
5.024000E-5	-7.866187E-3	-6.358813E-3	-1.507375E-3	-2.601225E-2	2.575987E-2
5.040000E-5	-7.636625E-3	-6.330187E-3	-1.306438E-3	-2.600438E-2	2.576863E-2
5.056000E-5	-7.804688E-3	-6.323750E-3	-1.480938E-3	-2.602250E-2	2.577013E-2
5.072000E-5	-7.732188E-3	-6.442187E-3	-1.290000E-3	-2.602200E-2	2.576050E-2
5.088000E-5	-7.864375E-3	-6.264625E-3	-1.599750E-3	-2.602863E-2	2.574775E-2
5.104000E-5	-7.780437E-3	-6.366687E-3	-1.413750E-3	-2.603775E-2	2.576237E-2
5.120000E-5	-7.640375E-3	-6.346563E-3	-1.293812E-3	-2.603300E-2	2.574250E-2
5.136000E-5	-7.631875E-3	-6.305562E-3	-1.326312E-3	-2.603600E-2	2.572600E-2
5.152000E-5	-7.674875E-3	-6.360750E-3	-1.314125E-3	-2.603912E-2	2.574638E-2
5.168000E-5	-7.616187E-3	-6.356437E-3	-1.259750E-3	-2.605038E-2	2.573662E-2
5.184000E-5	-7.624187E-3	-6.339500E-3	-1.284687E-3	-2.604825E-2	2.572550E-2
5.200000E-5	-7.698063E-3	-6.284625E-3	-1.413437E-3	-2.605663E-2	2.572938E-2
5.216000E-5	-7.597312E-3	-6.321437E-3	-1.275875E-3	-2.607013E-2	2.573063E-2
5.232000E-5	-7.693625E-3	-6.347312E-3	-1.346313E-3	-2.604113E-2	2.571438E-2
5.248000E-5	-7.645875E-3	-6.421750E-3	-1.224125E-3	-2.604175E-2	2.572750E-2
5.264000E-5	-7.646563E-3	-6.282625E-3	-1.363937E-3	-2.604487E-2	2.573275E-2
5.280000E-5	-7.614000E-3	-6.286313E-3	-1.327687E-3	-2.606800E-2	2.572150E-2
5.296000E-5	-7.631000E-3	-6.409187E-3	-1.221812E-3	-2.606513E-2	2.571375E-2
5.312000E-5	-7.589312E-3	-6.314312E-3	-1.275000E-3	-2.604325E-2	2.572650E-2
5.328000E-5	-7.541562E-3	-6.382750E-3	-1.158812E-3	-2.606112E-2	2.571562E-2
5.344000E-5	-7.581938E-3	-6.381312E-3	-1.200625E-3	-2.605363E-2	2.569787E-2
5.360000E-5	-7.689375E-3	-6.283375E-3	-1.406000E-3	-2.608075E-2	2.571275E-2
5.376000E-5	-7.712563E-3	-6.236000E-3	-1.476563E-3	-2.606850E-2	2.571562E-2
5.392000E-5	-7.602625E-3	-6.199250E-3	-1.403375E-3	-2.607737E-2	2.571237E-2
5.408000E-5	-7.660312E-3	-6.196438E-3	-1.463875E-3	-2.607838E-2	2.570137E-2
5.424000E-5	-7.634562E-3	-6.219000E-3	-1.415563E-3	-2.609200E-2	2.570175E-2
5.440000E-5	-7.574188E-3	-6.334313E-3	-1.239875E-3	-2.606312E-2	2.570550E-2
5.456000E-5	-7.589000E-3	-6.347125E-3	-1.241875E-3	-2.604825E-2	2.570162E-2
5.472000E-5	-7.579187E-3	-6.271063E-3	-1.308125E-3	-2.609362E-2	2.568412E-2
5.488000E-5	-7.615375E-3	-6.386000E-3	-1.229375E-3	-2.608712E-2	2.569150E-2
5.504000E-5	-7.522438E-3	-6.209625E-3	-1.312813E-3	-2.610025E-2	2.567537E-2
5.520000E-5	-7.515500E-3	-6.273188E-3	-1.242313E-3	-2.608538E-2	2.566575E-2
5.536000E-5	-7.569188E-3	-6.391938E-3	-1.177250E-3	-2.609675E-2	2.568012E-2
5.552000E-5	-7.533000E-3	-6.280563E-3	-1.252437E-3	-2.608350E-2	2.567413E-2
5.568000E-5	-7.604875E-3	-6.250250E-3	-1.354625E-3	-2.609975E-2	2.566525E-2
5.584000E-5	-7.533313E-3	-6.270063E-3	-1.263250E-3	-2.608875E-2	2.567113E-2
5.600000E-5	-7.467562E-3	-6.246250E-3	-1.221313E-3	-2.610475E-2	2.567437E-2
5.616000E-5	-7.527062E-3	-6.279750E-3	-1.247313E-3	-2.610875E-2	2.567500E-2
5.632000E-5	-7.541250E-3	-6.334938E-3	-1.206312E-3	-2.610250E-2	2.567250E-2
5.648000E-5	-7.619250E-3	-6.250437E-3	-1.368812E-3	-2.611150E-2	2.567237E-2
5.664000E-5	-7.531625E-3	-6.229500E-3	-1.302125E-3	-2.610500E-2	2.565700E-2
5.680000E-5	-7.531313E-3	-6.172937E-3	-1.358375E-3	-2.610362E-2	2.564825E-2
5.696000E-5	-7.435000E-3	-6.201375E-3	-1.233625E-3	-2.609613E-2	2.566712E-2
5.712000E-5	-7.564250E-3	-6.272313E-3	-1.291938E-3	-2.611413E-2	2.566400E-2
5.728000E-5	-7.513812E-3	-6.209438E-3	-1.304375E-3	-2.609625E-2	2.565375E-2
5.744000E-5	-7.546500E-3	-6.173188E-3	-1.373312E-3	-2.610375E-2	2.567613E-2
5.760000E-5	-7.397813E-3	-6.220625E-3	-1.177188E-3	-2.610900E-2	2.567325E-2
5.776000E-5	-7.507187E-3	-6.152125E-3	-1.355062E-3	-2.610262E-2	2.568375E-2
5.792000E-5	-7.532063E-3	-6.157875E-3	-1.374188E-3	-2.606675E-2	2.566575E-2
5.808000E-5	-7.521938E-3	-6.210812E-3	-1.311125E-3	-2.608850E-2	2.565175E-2
5.824000E-5	-7.526188E-3	-6.270625E-3	-1.255563E-3	-2.610600E-2	2.563750E-2
5.840000E-5	-7.375625E-3	-6.243563E-3	-1.132062E-3	-2.609825E-2	2.565313E-2
5.856000E-5	-7.428500E-3	-6.159750E-3	-1.268750E-3	-2.610313E-2	2.565337E-2
5.872000E-5	-7.406000E-3	-6.090937E-3	-1.315063E-3	-2.609663E-2	2.565475E-2
5.888000E-5	-7.376000E-3	-6.188000E-3	-1.188000E-3	-2.609450E-2	2.563613E-2
5.904000E-5	-7.376875E-3	-6.232250E-3	-1.144625E-3	-2.608575E-2	2.565938E-2
5.920000E-5	-7.417687E-3	-6.303625E-3	-1.114062E-3	-2.608738E-2	2.566400E-2
5.936000E-5	-7.464125E-3	-6.120438E-3	-1.343687E-3	-2.609838E-2	2.565225E-2
5.952000E-5	-7.517500E-3	-6.319125E-3	-1.198375E-3	-2.608225E-2	2.565625E-2
5.968000E-5	-7.513125E-3	-6.134937E-3	-1.378188E-3	-2.608900E-2	2.563625E-2
5.984000E-5	-7.506687E-3	-6.178688E-3	-1.328000E-3	-2.610038E-2	2.563888E-2
6.000000E-5	-7.580937E-3	-6.110938E-3	-1.470000E-3	-2.609500E-2	2.564125E-2
6.016000E-5	-7.513125E-3	-6.121188E-3	-1.391937E-3	-2.609950E-2	2.564637E-2
6.032000E-5	-7.496313E-3	-6.058000E-3	-1.438313E-3	-2.609413E-2	2.564837E-2
6.048000E-5	-7.488250E-3	-6.065500E-3	-1.422750E-3	-2.610350E-2	2.564612E-2
6.064000E-5	-7.469875E-3	-6.201000E-3	-1.268875E-3	-2.608112E-2	2.564450E-2
6.080000E-5	-7.422062E-3	-6.210125E-3	-1.211938E-3	-2.607988E-2	2.564750E-2
6.096000E-5	-7.450187E-3	-6.022875E-3	-1.427313E-3	-2.607050E-2	2.563325E-2
6.112000E-5	-7.417000E-3	-6.135625E-3	-1.281375E-3	-2.609800E-2	2.562788E-2
6.128000E-5	-7.520063E-3	-6.049438E-3	-1.470625E-3	-2.607750E-2	2.564312E-2
6.144000E-5	-7.314812E-3	-6.132875E-3	-1.181937E-3	-2.608412E-2	2.563862E-2
6.160000E-5	-7.480625E-3	-6.091125E-3	-1.389500E-3	-2.609275E-2	2.563650E-2
6.176000E-5	-7.391250E-3	-6.038313E-3	-1.352937E-3	-2.607700E-2	2.564750E-2
6.192000E-5	-7.628938E-3	-6.075688E-3	-1.553250E-3	-2.608012E-2	2.566738E-2
6.208000E-5	-7.284062E-3	-6.182063E-3	-1.102000E-3	-2.608363E-2	2.567150E-2
6.224000E-5	-7.429625E-3	-6.088188E-3	-1.341437E-3	-2.607775E-2	2.564312E-2
6.240000E-5	-7.348813E-3	-6.091813E-3	-1.257000E-3	-2.606900E-2	2.565963E-2
6.256000E-5	-7.414125E-3	-6.049625E-3	-1.364500E-3	-2.607413E-2	2.565925E-2
6.272000E-5	-7.435687E-3	-6.128875E-3	-1.306812E-3	-2.606000E-2	2.564750E-2
6.288000E-5	-7.451687E-3	-6.069438E-3	-1.382250E-3	-2.606287E-2	2.564950E-2
6.304000E-5	-7.495313E-3	-6.155312E-3	-1.340000E-3	-2.605825E-2	2.566025E-2
6.320000E-5	-7.365000E-3	-6.105250E-3	-1.259750E-3	-2.606225E-2	2.566238E-2
6.336000E-5	-7.473312E-3	-6.007000E-3	-1.466313E-3	-2.604638E-2	2.565925E-2
6.352000E-5	-7.404812E-3	-6.145938E-3	-1.258875E-3	-2.607425E-2	2.565563E-2
6.368000E-5	-7.380625E-3	-6.092813E-3	-1.287812E-3	-2.605413E-2	2.568112E-2
6.384000E-5	-7.496125E-3	-6.103687E-3	-1.392438E-3	-2.606500E-2	2.567438E-2
6.400000E-5	-7.440563E-3	-6.130063E-3	-1.310500E-3	-2.604600E-2	2.564925E-2
6.416000E-5	-7.294813E-3	-6.173500E-3	-1.121313E-3	-2.605400E-2	2.566688E-2
6.432000E-5	-7.269000E-3	-6.067812E-3	-1.201188E-3	-2.604388E-2	2.564538E-2
6.448000E-5	-7.426812E-3	-6.109250E-3	-1.317562E-3	-2.604475E-2	2.568375E-2
6.464000E-5	-7.418750E-3	-6.202625E-3	-1.216125E-3	-2.603950E-2	2.563200E-2
6.480000E-5	-7.336750E-3	-6.180813E-3	-1.155938E-3	-2.605413E-2	2.566737E-2
6.496000E-5	-7.396562E-3	-6.200125E-3	-1.196437E-3	-2.605312E-2	2.565275E-2
6.512000E-5	-7.423938E-3	-6.106313E-3	-1.317625E-3	-2.606787E-2	2.567512E-2
6.528000E-5	-7.393500E-3	-6.151437E-3	-1.242063E-3	-2.604900E-2	2.564625E-2
6.544000E-5	-7.384187E-3	-6.070438E-3	-1.313750E-3	-2.606687E-2	2.566812E-2
6.560000E-5	-7.445437E-3	-6.117938E-3	-1.327500E-3	-2.605813E-2	2.564237E-2
6.576000E-5	-7.320750E-3	-6.155250E-3	-1.165500E-3	-2.605237E-2	2.564637E-2
6.592000E-5	-7.262750E-3	-6.074687E-3	-1.188063E-3	-2.603825E-2	2.566150E-2
6.608000E-5	-7.419063E-3	-6.101688E-3	-1.317375E-3	-2.604613E-2	2.566863E-2
6.624000E-5	-7.319562E-3	-6.043187E-3	-1.276375E-3	-2.604475E-2	2.567013E-2
6.640000E-5	-7.396438E-3	-6.155125E-3	-1.241312E-3	-2.603912E-2	2.566950E-2
6.656000E-5	-7.461063E-3	-6.134375E-3	-1.326687E-3	-2.604563E-2	2.565512E-2
6.672000E-5	-7.366688E-3	-6.122750E-3	-1.243938E-3	-2.603387E-2	2.565650E-2
6.688000E-5	-7.349375E-3	-6.064000E-3	-1.285375E-3	-2.604587E-2	2.567450E-2
6.704000E-5	-7.476250E-3	-6.082625E-3	-1.393625E-3	-2.604175E-2	2.564175E-2
6.720000E-5	-7.361500E-3	-6.068375E-3	-1.293125E-3	-2.602625E-2	2.565912E-2
6.736000E-5	-7.330563E-3	-6.145563E-3	-1.185000E-3	-2.601150E-2	2.566300E-2
6.752000E-5	-7.336000E-3	-6.058625E-3	-1.277375E-3	-2.602050E-2	2.567275E-2
6.768000E-5	-7.370063E-3	-6.160250E-3	-1.209813E-3	-2.602025E-2	2.567675E-2
6.784000E-5	-7.396500E-3	-6.134250E-3	-1.262250E-3	-2.603125E-2	2.566338E-2
6.800000E-5	-7.456125E-3	-6.104688E-3	-1.351438E-3	-2.601162E-2	2.564738E-2
6.816000E-5	-7.415125E-3	-6.015062E-3	-1.400063E-3	-2.601863E-2	2.565962E-2
6.832000E-5	-7.442187E-3	-6.028250E-3	-1.413937E-3	-2.602725E-2	2.566762E-2
6.848000E-5	-7.397687E-3	-6.078313E-3	-1.319375E-3	-2.602563E-2	2.566862E-2
6.864000E-5	-7.333875E-3	-6.059563E-3	-1.274313E-3	-2.602950E-2	2.565950E-2
6.880000E-5	-7.364313E-3	-6.098187E-3	-1.266125E-3	-2.600988E-2	2.568700E-2
6.896000E-5	-7.401438E-3	-6.069250E-3	-1.332188E-3	-2.600925E-2	2.567438E-2
6.912000E-5	-7.309062E-3	-6.093438E-3	-1.215625E-3	-2.603250E-2	2.568362E-2
6.928000E-5	-7.519125E-3	-6.041312E-3	-1.477813E-3	-2.602763E-2	2.566163E-2
6.944000E-5	-7.328437E-3	-6.154812E-3	-1.173625E-3	-2.602763E-2	2.566675E-2
6.960000E-5	-7.410062E-3	-6.020687E-3	-1.389375E-3	-2.601913E-2	2.565212E-2
6.976000E-5	-7.474937E-3	-6.074063E-3	-1.400875E-3	-2.602875E-2	2.568062E-2
6.992000E-5	-7.458625E-3	-6.037563E-3	-1.421062E-3	-2.602613E-2	2.565138E-2
7.008000E-5	-7.444188E-3	-6.175063E-3	-1.269125E-3	-2.602450E-2	2.566513E-2
7.024000E-5	-7.431938E-3	-6.038063E-3	-1.393875E-3	-2.604413E-2	2.567963E-2
7.040000E-5	-7.393063E-3	-6.036375E-3	-1.356688E-3	-2.602287E-2	2.568250E-2
7.056000E-5	-7.433125E-3	-6.134125E-3	-1.299000E-3	-2.603763E-2	2.566225E-2
7.072000E-5	-7.391625E-3	-6.145250E-3	-1.246375E-3	-2.602225E-2	2.566000E-2
7.088000E-5	-7.320313E-3	-6.091688E-3	-1.228625E-3	-2.599725E-2	2.564987E-2
7.104000E-5	-7.366250E-3	-6.055063E-3	-1.311187E-3	-2.603263E-2	2.566088E-2
7.120000E-5	-7.387437E-3	-6.078375E-3	-1.309062E-3	-2.601063E-2	2.565662E-2
7.136000E-5	-7.394125E-3	-6.131875E-3	-1.262250E-3	-2.601338E-2	2.565037E-2
7.152000E-5	-7.387625E-3	-6.178000E-3	-1.209625E-3	-2.600775E-2	2.565813E-2
7.168000E-5	-7.419000E-3	-6.061375E-3	-1.357625E-3	-2.601488E-2	2.566275E-2
7.184000E-5	-7.530875E-3	-6.029312E-3	-1.501563E-3	-2.603525E-2	2.564162E-2
7.200000E-5	-7.494000E-3	-6.090938E-3	-1.403062E-3	-2.600875E-2	2.565413E-2
7.216000E-5	-7.370063E-3	-6.094875E-3	-1.275188E-3	-2.603087E-2	2.564488E-2
7.232000E-5	-7.461125E-3	-6.108687E-3	-1.352438E-3	-2.602237E-2	2.566063E-2
7.248000E-5	-7.380500E-3	-6.085687E-3	-1.294812E-3	-2.602413E-2	2.565487E-2
7.264000E-5	-7.480812E-3	-6.094375E-3	-1.386437E-3	-2.603362E-2	2.564512E-2
7.280000E-5	-7.416500E-3	-6.132125E-3	-1.284375E-3	-2.603350E-2	2.565350E-2
7.296000E-5	-7.590563E-3	-6.178250E-3	-1.412313E-3	-2.601662E-2	2.564563E-2
7.312000E-5	-7.407500E-3	-6.227625E-3	-1.179875E-3	-2.603138E-2	2.563000E-2
7.328000E-5	-7.529313E-3	-6.118312E-3	-1.411000E-3	-2.600625E-2	2.563700E-2
7.344000E-5	-7.412688E-3	-6.102375E-3	-1.310312E-3	-2.602850E-2	2.565600E-2
7.360000E-5	-7.377063E-3	-6.036938E-3	-1.340125E-3	-2.603400E-2	2.565062E-2
7.376000E-5	-7.499438E-3	-6.104188E-3	-1.395250E-3	-2.603025E-2	2.564000E-2
7.392000E-5	-7.351812E-3	-6.244312E-3	-1.107500E-3	-2.601263E-2	2.565538E-2
7.408000E-5	-7.472625E-3	-6.059688E-3	-1.412938E-3	-2.602113E-2	2.563187E-2
7.424000E-5	-7.555938E-3	-6.047688E-3	-1.508250E-3	-2.602300E-2	2.566025E-2
7.440000E-5	-7.537438E-3	-6.161375E-3	-1.376062E-3	-2.602738E-2	2.564262E-2
7.456000E-5	-7.467250E-3	-6.206125E-3	-1.261125E-3	-2.601875E-2	2.563600E-2
7.472000E-5	-7.542250E-3	-6.257938E-3	-1.284312E-3	-2.605013E-2	2.561925E-2
7.488000E-5	-7.424500E-3	-6.135187E-3	-1.289313E-3	-2.603712E-2	2.566238E-2
7.504000E-5	-7.485000E-3	-6.222625E-3	-1.262375E-3	-2.603600E-2	2.563262E-2
7.520000E-5	-7.446437E-3	-6.145938E-3	-1.300500E-3	-2.601825E-2	2.563863E-2
7.536000E-5	-7.515688E-3	-6.224688E-3	-1.291000E-3	-2.605388E-2	2.564325E-2
7.552000E-5	-7.536813E-3	-6.294750E-3	-1.242063E-3	-2.603888E-2	2.561087E-2
7.568000E-5	-7.517562E-3	-6.265062E-3	-1.252500E-3	-2.602025E-2	2.563400E-2
7.584000E-5	-7.556250E-3	-6.231125E-3	-1.325125E-3	-2.605175E-2	2.561600E-2
7.600000E-5	-7.601500E-3	-6.168063E-3	-1.433437E-3	-2.604900E-2	2.561800E-2
7.616000E-5	-7.557375E-3	-6.267000E-3	-1.290375E-3	-2.605138E-2	2.561513E-2
7.632000E-5	-7.669187E-3	-6.117375E-3	-1.551813E-3	-2.605025E-2	2.561688E-2
7.648000E-5	-7.443250E-3	-6.165625E-3	-1.277625E-3	-2.604088E-2	2.561437E-2
7.664000E-5	-7.592625E-3	-6.316688E-3	-1.275937E-3	-2.605850E-2	2.560650E-2
7.680000E-5	-7.652563E-3	-6.308625E-3	-1.343937E-3	-2.605213E-2	2.561937E-2
7.696000E-5	-7.665125E-3	-6.132125E-3	-1.533000E-3	-2.606225E-2	2.561062E-2
7.712000E-5	-7.582750E-3	-6.378500E-3	-1.204250E-3	-2.606263E-2	2.560487E-2
7.728000E-5	-7.638562E-3	-6.225063E-3	-1.413500E-3	-2.603500E-2	2.560775E-2
7.744000E-5	-7.766750E-3	-6.410812E-3	-1.355938E-3	-2.606450E-2	2.562488E-2
7.760000E-5	-7.574375E-3	-6.329250E-3	-1.245125E-3	-2.605488E-2	2.560150E-2
7.776000E-5	-7.603812E-3	-6.282250E-3	-1.321562E-3	-2.607025E-2	2.560763E-2
7.792000E-5	-7.590125E-3	-6.382937E-3	-1.207188E-3	-2.608337E-2	2.560087E-2
7.808000E-5	-7.572750E-3	-6.279312E-3	-1.293438E-3	-2.605438E-2	2.559800E-2
7.824000E-5	-7.610063E-3	-6.345625E-3	-1.264438E-3	-2.605450E-2	2.560938E-2
7.840000E-5	-7.670937E-3	-6.218375E-3	-1.452562E-3	-2.606350E-2	2.560050E-2
7.856000E-5	-7.600812E-3	-6.186750E-3	-1.414062E-3	-2.606138E-2	2.558987E-2
7.872000E-5	-7.716625E-3	-6.253937E-3	-1.462688E-3	-2.607838E-2	2.559788E-2
7.888000E-5	-7.574437E-3	-6.254750E-3	-1.319687E-3	-2.609237E-2	2.559063E-2
7.904000E-5	-7.550563E-3	-6.342500E-3	-1.208063E-3	-2.607825E-2	2.558013E-2
7.920000E-5	-7.708688E-3	-6.295813E-3	-1.412875E-3	-2.608325E-2	2.558138E-2
7.936000E-5	-7.629313E-3	-6.418687E-3	-1.210625E-3	-2.607637E-2	2.556413E-2
7.952000E-5	-7.721250E-3	-6.316438E-3	-1.404812E-3	-2.610088E-2	2.556813E-2
7.968000E-5	-7.622813E-3	-6.345750E-3	-1.277063E-3	-2.609675E-2	2.557375E-2
7.984000E-5	-7.657687E-3	-6.364875E-3	-1.292812E-3	-2.608800E-2	2.557637E-2
8.000000E-5	-7.671250E-3	-6.344188E-3	-1.327062E-3	-2.610512E-2	2.556037E-2
8.016000E-5	-7.650750E-3	-6.403750E-3	-1.247000E-3	-2.609563E-2	2.555300E-2
8.032000E-5	-7.606625E-3	-6.471250E-3	-1.135375E-3	-2.608987E-2	2.555063E-2
8.048000E-5	-7.623125E-3	-6.397125E-3	-1.226000E-3	-2.611462E-2	2.555800E-2
8.064000E-5	-7.780813E-3	-6.288750E-3	-1.492062E-3	-2.609913E-2	2.555412E-2
8.080000E-5	-7.741813E-3	-6.444938E-3	-1.296875E-3	-2.610050E-2	2.554537E-2
8.096000E-5	-7.669437E-3	-6.398125E-3	-1.271312E-3	-2.612288E-2	2.554887E-2
8.112000E-5	-7.716875E-3	-6.406312E-3	-1.310563E-3	-2.610563E-2	2.554400E-2
8.128000E-5	-7.646875E-3	-6.329750E-3	-1.317125E-3	-2.609488E-2	2.553650E-2
8.144000E-5	-7.701625E-3	-6.422125E-3	-1.279500E-3	-2.612225E-2	2.555125E-2
8.160000E-5	-7.645750E-3	-6.323500E-3	-1.322250E-3	-2.609312E-2	2.553688E-2
8.176000E-5	-7.683375E-3	-6.352562E-3	-1.330813E-3	-2.611625E-2	2.554075E-2
8.192000E-5	-7.742375E-3	-6.387000E-3	-1.355375E-3	-2.613063E-2	2.553950E-2
8.208000E-5	-7.680250E-3	-6.404250E-3	-1.276000E-3	-2.612475E-2	2.553013E-2
8.224000E-5	-7.725000E-3	-6.361187E-3	-1.363812E-3	-2.612562E-2	2.551763E-2
8.240000E-5	-7.681813E-3	-6.355938E-3	-1.325875E-3	-2.613538E-2	2.553638E-2
8.256000E-5	-7.802562E-3	-6.410813E-3	-1.391750E-3	-2.612237E-2	2.552313E-2
8.272000E-5	-7.689187E-3	-6.407688E-3	-1.281500E-3	-2.612850E-2	2.552688E-2
8.288000E-5	-7.775250E-3	-6.579437E-3	-1.195813E-3	-2.613738E-2	2.552138E-2
8.304000E-5	-7.731938E-3	-6.473688E-3	-1.258250E-3	-2.615013E-2	2.550775E-2
8.320000E-5	-7.781187E-3	-6.436625E-3	-1.344562E-3	-2.614988E-2	2.551850E-2
8.336000E-5	-7.773437E-3	-6.574500E-3	-1.198938E-3	-2.616950E-2	2.551300E-2
8.352000E-5	-7.748688E-3	-6.444063E-3	-1.304625E-3	-2.613350E-2	2.551250E-2
8.368000E-5	-7.708187E-3	-6.462250E-3	-1.245938E-3	-2.614162E-2	2.549075E-2
8.384000E-5	-7.803687E-3	-6.439438E-3	-1.364250E-3	-2.614075E-2	2.551425E-2
8.400000E-5	-7.656000E-3	-6.546375E-3	-1.109625E-3	-2.615625E-2	2.550662E-2
8.416000E-5	-7.660250E-3	-6.487125E-3	-1.173125E-3	-2.615500E-2	2.551363E-2
8.432000E-5	-7.871813E-3	-6.463250E-3	-1.408563E-3	-2.617500E-2	2.549775E-2
8.448000E-5	-7.659187E-3	-6.493500E-3	-1.165688E-3	-2.616600E-2	2.549500E-2
8.464000E-5	-7.693813E-3	-6.507750E-3	-1.186063E-3	-2.616663E-2	2.550588E-2
8.480000E-5	-7.880313E-3	-6.469750E-3	-1.410562E-3	-2.617275E-2	2.549438E-2
8.496000E-5	-7.826063E-3	-6.458437E-3	-1.367625E-3	-2.617588E-2	2.547437E-2
8.512000E-5	-7.749250E-3	-6.555875E-3	-1.193375E-3	-2.616487E-2	2.548300E-2
8.528000E-5	-7.688812E-3	-6.321250E-3	-1.367562E-3	-2.615863E-2	2.547250E-2
8.544000E-5	-7.760313E-3	-6.405500E-3	-1.354812E-3	-2.617612E-2	2.547588E-2
8.560000E-5	-7.724000E-3	-6.627875E-3	-1.096125E-3	-2.618675E-2	2.547575E-2
8.576000E-5	-7.624563E-3	-6.508875E-3	-1.115688E-3	-2.617750E-2	2.546050E-2
8.592000E-5	-7.703625E-3	-6.621312E-3	-1.082313E-3	-2.617650E-2	2.548688E-2
8.608000E-5	-7.785625E-3	-6.407813E-3	-1.377813E-3	-2.618625E-2	2.547475E-2
8.624000E-5	-7.709187E-3	-6.476563E-3	-1.232625E-3	-2.620038E-2	2.547325E-2
8.640000E-5	-7.665500E-3	-6.541687E-3	-1.123813E-3	-2.619125E-2	2.545663E-2
8.656000E-5	-7.697250E-3	-6.524625E-3	-1.172625E-3	-2.617588E-2	2.542525E-2
8.672000E-5	-7.649188E-3	-6.380125E-3	-1.269063E-3	-2.617962E-2	2.546437E-2
8.688000E-5	-7.664250E-3	-6.457563E-3	-1.206687E-3	-2.616988E-2	2.545475E-2
8.704000E-5	-7.685250E-3	-6.481375E-3	-1.203875E-3	-2.620025E-2	2.544488E-2
8.720000E-5	-7.626000E-3	-6.483125E-3	-1.142875E-3	-2.620988E-2	2.546563E-2
8.736000E-5	-7.645250E-3	-6.509125E-3	-1.136125E-3	-2.621150E-2	2.544562E-2
8.752000E-5	-7.686188E-3	-6.538438E-3	-1.147750E-3	-2.620663E-2	2.543887E-2
8.768000E-5	-7.753938E-3	-6.428375E-3	-1.325563E-3	-2.622650E-2	2.543338E-2
8.784000E-5	-7.719562E-3	-6.348313E-3	-1.371250E-3	-2.620013E-2	2.544838E-2
8.800000E-5	-7.658875E-3	-6.515750E-3	-1.143125E-3	-2.622513E-2	2.542613E-2
8.816000E-5	-7.580937E-3	-6.564937E-3	-1.016000E-3	-2.621575E-2	2.543238E-2
8.832000E-5	-7.616750E-3	-6.444062E-3	-1.172688E-3	-2.622637E-2	2.543613E-2
8.848000E-5	-7.697062E-3	-6.570437E-3	-1.126625E-3	-2.623150E-2	2.543000E-2
8.864000E-5	-7.690062E-3	-6.377875E-3	-1.312187E-3	-2.621338E-2	2.544700E-2
8.880000E-5	-7.643000E-3	-6.420125E-3	-1.222875E-3	-2.621688E-2	2.543025E-2
8.896000E-5	-7.569750E-3	-6.512125E-3	-1.057625E-3	-2.621950E-2	2.541700E-2
8.912000E-5	-7.632438E-3	-6.495562E-3	-1.136875E-3	-2.621737E-2	2.543350E-2
8.928000E-5	-7.785750E-3	-6.514500E-3	-1.271250E-3	-2.620313E-2	2.542963E-2
8.944000E-5	-7.608625E-3	-6.493938E-3	-1.114687E-3	-2.623637E-2	2.544775E-2
8.960000E-5	-7.616812E-3	-6.401000E-3	-1.215812E-3	-2.624300E-2	2.543675E-2
8.976000E-5	-7.637437E-3	-6.317000E-3	-1.320437E-3	-2.623388E-2	2.542650E-2
8.992000E-5	-7.596875E-3	-6.395750E-3	-1.201125E-3	-2.622538E-2	2.542600E-2
9.008000E-5	-7.616375E-3	-6.389375E-3	-1.227000E-3	-2.623950E-2	2.543275E-2
9.024000E-5	-7.657750E-3	-6.463750E-3	-1.194000E-3	-2.622700E-2	2.540575E-2
9.040000E-5	-7.522750E-3	-6.403062E-3	-1.119687E-3	-2.623638E-2	2.541813E-2
9.056000E-5	-7.593062E-3	-6.467500E-3	-1.125563E-3	-2.624650E-2	2.541762E-2
9.072000E-5	-7.523250E-3	-6.492625E-3	-1.030625E-3	-2.623825E-2	2.542000E-2
9.088000E-5	-7.562875E-3	-6.419688E-3	-1.143187E-3	-2.623787E-2	2.540675E-2
9.104000E-5	-7.564937E-3	-6.357750E-3	-1.207187E-3	-2.623687E-2	2.540462E-2
9.120000E-5	-7.575687E-3	-6.474000E-3	-1.101687E-3	-2.625987E-2	2.541625E-2
9.136000E-5	-7.526688E-3	-6.410125E-3	-1.116562E-3	-2.625425E-2	2.539950E-2
9.152000E-5	-7.566125E-3	-6.377750E-3	-1.188375E-3	-2.624600E-2	2.541025E-2
9.168000E-5	-7.497188E-3	-6.347188E-3	-1.150000E-3	-2.624000E-2	2.539375E-2
9.184000E-5	-7.384500E-3	-6.280313E-3	-1.104188E-3	-2.624662E-2	2.541063E-2
9.200000E-5	-7.461687E-3	-6.296750E-3	-1.164937E-3	-2.626462E-2	2.540125E-2
9.216000E-5	-7.560062E-3	-6.428750E-3	-1.131312E-3	-2.625700E-2	2.540150E-2
9.232000E-5	-7.543625E-3	-6.398250E-3	-1.145375E-3	-2.624787E-2	2.540700E-2
9.248000E-5	-7.451500E-3	-6.393562E-3	-1.057937E-3	-2.623825E-2	2.540112E-2
9.264000E-5	-7.434938E-3	-6.385188E-3	-1.049750E-3	-2.625612E-2	2.540737E-2
9.280000E-5	-7.509312E-3	-6.360313E-3	-1.149000E-3	-2.627563E-2	2.539750E-2
9.296000E-5	-7.321625E-3	-6.356250E-3	-9.653750E-4	-2.627338E-2	2.539400E-2
9.312000E-5	-7.478125E-3	-6.279188E-3	-1.198937E-3	-2.626825E-2	2.537625E-2
9.328000E-5	-7.398562E-3	-6.381875E-3	-1.016687E-3	-2.626488E-2	2.538137E-2
9.344000E-5	-7.381938E-3	-6.307563E-3	-1.074375E-3	-2.625450E-2	2.537863E-2
9.360000E-5	-7.353000E-3	-6.335063E-3	-1.017938E-3	-2.626550E-2	2.537350E-2
9.376000E-5	-7.237688E-3	-6.322937E-3	-9.147500E-4	-2.626175E-2	2.537763E-2
9.392000E-5	-7.177063E-3	-6.288813E-3	-8.882500E-4	-2.625837E-2	2.538738E-2
9.408000E-5	-7.301500E-3	-6.286563E-3	-1.014938E-3	-2.626138E-2	2.538500E-2
9.424000E-5	-7.299375E-3	-6.160563E-3	-1.138812E-3	-2.627000E-2	2.538275E-2
9.440000E-5	-7.180000E-3	-6.286000E-3	-8.940000E-4	-2.625712E-2	2.536937E-2
9.456000E-5	-7.316313E-3	-6.222750E-3	-1.093562E-3	-2.626588E-2	2.538037E-2
9.472000E-5	-7.052125E-3	-6.358125E-3	-6.940000E-4	-2.626950E-2	2.538650E-2
9.488000E-5	-7.110188E-3	-6.154437E-3	-9.557500E-4	-2.625512E-2	2.536088E-2
9.504000E-5	-7.209875E-3	-6.206750E-3	-1.003125E-3	-2.625950E-2	2.536600E-2
9.520000E-5	-7.259187E-3	-6.099375E-3	-1.159812E-3	-2.627625E-2	2.536500E-2
9.536000E-5	-7.161188E-3	-6.248313E-3	-9.128750E-4	-2.625088E-2	2.538225E-2
9.552000E-5	-7.107875E-3	-6.177687E-3	-9.301875E-4	-2.626400E-2	2.535675E-2
9.568000E-5	-7.117813E-3	-6.179438E-3	-9.383750E-4	-2.628950E-2	2.537700E-2
9.584000E-5	-7.032125E-3	-6.106500E-3	-9.256250E-4	-2.625938E-2	2.538438E-2
9.600000E-5	-7.055750E-3	-5.984875E-3	-1.070875E-3	-2.627412E-2	2.537462E-2
9.616000E-5	-7.026938E-3	-6.262625E-3	-7.643125E-4	-2.626362E-2	2.538587E-2
9.632000E-5	-7.026437E-3	-6.130437E-3	-8.960000E-4	-2.627263E-2	2.536687E-2
9.648000E-5	-7.031250E-3	-6.127563E-3	-9.036875E-4	-2.628300E-2	2.537688E-2
9.664000E-5	-7.011375E-3	-6.115125E-3	-8.962500E-4	-2.627375E-2	2.536812E-2
9.680000E-5	-6.881375E-3	-6.219625E-3	-6.617500E-4	-2.627425E-2	2.538588E-2
9.696000E-5	-7.003063E-3	-5.940625E-3	-1.062437E-3	-2.628025E-2	2.536638E-2
9.712000E-5	-6.911563E-3	-6.120688E-3	-7.908750E-4	-2.627100E-2	2.537475E-2
9.728000E-5	-6.938500E-3	-6.124938E-3	-8.135625E-4	-2.626050E-2	2.537825E-2
9.744000E-5	-6.856813E-3	-6.015813E-3	-8.410000E-4	-2.625425E-2	2.537038E-2
9.760000E-5	-6.826563E-3	-5.956688E-3	-8.698750E-4	-2.627350E-2	2.534112E-2
9.776000E-5	-6.840813E-3	-5.944563E-3	-8.962500E-4	-2.627175E-2	2.535275E-2
9.792000E-5	-6.791750E-3	-6.012938E-3	-7.788125E-4	-2.630713E-2	2.537388E-2
9.808000E-5	-6.648062E-3	-5.972313E-3	-6.757500E-4	-2.628200E-2	2.535688E-2
9.824000E-5	-6.800438E-3	-6.051063E-3	-7.493750E-4	-2.625650E-2	2.535775E-2
9.840000E-5	-6.736875E-3	-5.921062E-3	-8.158125E-4	-2.627412E-2	2.534425E-2
9.856000E-5	-6.736625E-3	-5.913625E-3	-8.230000E-4	-2.626950E-2	2.538363E-2
9.872000E-5	-6.754250E-3	-5.893687E-3	-8.605625E-4	-2.628887E-2	2.535000E-2
9.888000E-5	-6.791688E-3	-5.902063E-3	-8.896250E-4	-2.628725E-2	2.535063E-2
9.904000E-5	-6.675375E-3	-5.826438E-3	-8.489375E-4	-2.627612E-2	2.537812E-2
9.920000E-5	-6.656625E-3	-5.891437E-3	-7.651875E-4	-2.628125E-2	2.533400E-2
9.936000E-5	-6.601813E-3	-5.753125E-3	-8.486875E-4	-2.627238E-2	2.536887E-2
9.952000E-5	-6.603375E-3	-5.778125E-3	-8.252500E-4	-2.628688E-2	2.536638E-2
9.968000E-5	-6.473750E-3	-5.714437E-3	-7.593125E-4	-2.626950E-2	2.534425E-2
9.984000E-5	-6.538187E-3	-5.803937E-3	-7.342500E-4	-2.629800E-2	2.533950E-2
1.000000E-4	-6.581438E-3	-5.777438E-3	-8.040000E-4	-2.628537E-2	2.534900E-2
1.001600E-4	-6.404000E-3	-5.794375E-3	-6.096250E-4	-2.627400E-2	2.535488E-2
1.003200E-4	-6.422688E-3	-5.703937E-3	-7.187500E-4	-2.626575E-2	2.535175E-2
1.004800E-4	-6.464812E-3	-5.631687E-3	-8.331250E-4	-2.629225E-2	2.535162E-2
1.006400E-4	-6.414625E-3	-5.680438E-3	-7.341875E-4	-2.627850E-2	2.535250E-2
1.008000E-4	-6.313375E-3	-5.758938E-3	-5.544375E-4	-2.627913E-2	2.535575E-2
1.009600E-4	-6.284125E-3	-5.644375E-3	-6.397500E-4	-2.628725E-2	2.536025E-2
1.011200E-4	-6.262500E-3	-5.667312E-3	-5.951875E-4	-2.627237E-2	2.534775E-2
1.012800E-4	-6.295125E-3	-5.624000E-3	-6.711250E-4	-2.627713E-2	2.533350E-2
1.014400E-4	-6.276188E-3	-5.593750E-3	-6.824375E-4	-2.627025E-2	2.533550E-2
1.016000E-4	-6.136437E-3	-5.540063E-3	-5.963750E-4	-2.626688E-2	2.535862E-2
1.017600E-4	-6.195937E-3	-5.440250E-3	-7.556875E-4	-2.626350E-2	2.536250E-2
1.019200E-4	-6.142250E-3	-5.366375E-3	-7.758750E-4	-2.629263E-2	2.534300E-2
1.020800E-4	-6.010938E-3	-5.538813E-3	-4.721250E-4	-2.627087E-2	2.537138E-2
1.022400E-4	-6.060688E-3	-5.483625E-3	-5.770625E-4	-2.624888E-2	2.534200E-2
1.024000E-4	-6.104375E-3	-5.440000E-3	-6.643750E-4	-2.625125E-2	2.535587E-2
1.025600E-4	-5.923750E-3	-5.517312E-3	-4.064375E-4	-2.626300E-2	2.535687E-2
1.027200E-4	-6.010563E-3	-5.443000E-3	-5.675625E-4	-2.628875E-2	2.534638E-2
1.028800E-4	-5.876000E-3	-5.484313E-3	-3.916875E-4	-2.625925E-2	2.534400E-2
1.030400E-4	-5.981812E-3	-5.386937E-3	-5.948750E-4	-2.627150E-2	2.535575E-2
1.032000E-4	-5.964312E-3	-5.300437E-3	-6.638750E-4	-2.626438E-2	2.534588E-2
1.033600E-4	-5.949750E-3	-5.242125E-3	-7.076250E-4	-2.625538E-2	2.535050E-2
1.035200E-4	-5.901875E-3	-5.289063E-3	-6.128125E-4	-2.627463E-2	2.535850E-2
1.036800E-4	-5.814000E-3	-5.271188E-3	-5.428125E-4	-2.626825E-2	2.534975E-2
1.038400E-4	-5.834313E-3	-5.201313E-3	-6.330000E-4	-2.624650E-2	2.536475E-2
1.040000E-4	-5.810438E-3	-5.192875E-3	-6.175625E-4	-2.625850E-2	2.535913E-2
1.041600E-4	-5.737500E-3	-5.100875E-3	-6.366250E-4	-2.626175E-2	2.534600E-2
1.043200E-4	-5.691813E-3	-5.137688E-3	-5.541250E-4	-2.625675E-2	2.534738E-2
1.044800E-4	-5.663437E-3	-5.046875E-3	-6.165625E-4	-2.624350E-2	2.533625E-2
1.046400E-4	-5.701187E-3	-5.122688E-3	-5.785000E-4	-2.625488E-2	2.536750E-2
1.048000E-4	-5.529375E-3	-5.069875E-3	-4.595000E-4	-2.628513E-2	2.536650E-2
1.049600E-4	-5.590750E-3	-5.090625E-3	-5.001250E-4	-2.622100E-2	2.535513E-2
1.051200E-4	-5.555812E-3	-5.058188E-3	-4.976250E-4	-2.624575E-2	2.534213E-2
1.052800E-4	-5.517000E-3	-4.975000E-3	-5.420000E-4	-2.624625E-2	2.535763E-2
1.054400E-4	-5.437562E-3	-4.994250E-3	-4.433125E-4	-2.623900E-2	2.534763E-2
1.056000E-4	-5.471312E-3	-4.848688E-3	-6.226250E-4	-2.625575E-2	2.537525E-2
1.057600E-4	-5.399438E-3	-4.892375E-3	-5.070625E-4	-2.624325E-2	2.536325E-2
1.059200E-4	-5.334688E-3	-4.984000E-3	-3.506875E-4	-2.625313E-2	2.534738E-2
1.060800E-4	-5.325500E-3	-4.872625E-3	-4.528750E-4	-2.624513E-2	2.536925E-2
1.062400E-4	-5.228625E-3	-4.881750E-3	-3.468750E-4	-2.623863E-2	2.537288E-2
1.064000E-4	-5.276000E-3	-4.767875E-3	-5.081250E-4	-2.622850E-2	2.536750E-2
1.065600E-4	-5.138063E-3	-4.705625E-3	-4.324375E-4	-2.624388E-2	2.536300E-2
1.067200E-4	-5.139813E-3	-4.846500E-3	-2.933125E-4	-2.623387E-2	2.537300E-2
1.068800E-4	-5.073563E-3	-4.651750E-3	-4.218125E-4	-2.623225E-2	2.534725E-2
1.070400E-4	-5.010375E-3	-4.719750E-3	-2.906250E-4	-2.624562E-2	2.536250E-2
1.072000E-4	-5.073250E-3	-4.632750E-3	-4.405000E-4	-2.622538E-2	2.535575E-2
1.073600E-4	-4.944875E-3	-4.602938E-3	-3.419375E-4	-2.623925E-2	2.537063E-2
1.075200E-4	-4.926938E-3	-4.688875E-3	-2.380625E-4	-2.624350E-2	2.536288E-2
1.076800E-4	-4.954938E-3	-4.604937E-3	-3.500000E-4	-2.625875E-2	2.536825E-2
1.078400E-4	-4.897813E-3	-4.548438E-3	-3.493750E-4	-2.622650E-2	2.536575E-2
1.080000E-4	-4.818625E-3	-4.589562E-3	-2.290625E-4	-2.625137E-2	2.537788E-2
1.081600E-4	-4.845063E-3	-4.418375E-3	-4.266875E-4	-2.622525E-2	2.536962E-2
1.083200E-4	-4.720000E-3	-4.483188E-3	-2.368125E-4	-2.624425E-2	2.535600E-2
1.084800E-4	-4.625125E-3	-4.371750E-3	-2.533750E-4	-2.624962E-2	2.537813E-2
1.086400E-4	-4.709875E-3	-4.474750E-3	-2.351250E-4	-2.625237E-2	2.535100E-2
1.088000E-4	-4.730750E-3	-4.421688E-3	-3.090625E-4	-2.624063E-2	2.535000E-2
1.089600E-4	-4.634375E-3	-4.310750E-3	-3.236250E-4	-2.625625E-2	2.536263E-2
1.091200E-4	-4.577875E-3	-4.364437E-3	-2.134375E-4	-2.623100E-2	2.534375E-2
1.092800E-4	-4.444750E-3	-4.266188E-3	-1.785625E-4	-2.623500E-2	2.537525E-2
1.094400E-4	-4.564563E-3	-4.247688E-3	-3.168750E-4	-2.623187E-2	2.536563E-2
1.096000E-4	-4.485250E-3	-4.328125E-3	-1.571250E-4	-2.622275E-2	2.536150E-2
1.097600E-4	-4.606563E-3	-4.145812E-3	-4.607500E-4	-2.622462E-2	2.536737E-2
1.099200E-4	-4.360500E-3	-4.182688E-3	-1.778125E-4	-2.622713E-2	2.536125E-2
1.100800E-4	-4.401250E-3	-4.106000E-3	-2.952500E-4	-2.623838E-2	2.536825E-2
1.102400E-4	-4.356688E-3	-4.090125E-3	-2.665625E-4	-2.624588E-2	2.535663E-2
1.104000E-4	-4.298563E-3	-4.069125E-3	-2.294375E-4	-2.624625E-2	2.533950E-2
1.105600E-4	-4.360063E-3	-3.942250E-3	-4.178125E-4	-2.621575E-2	2.537550E-2
1.107200E-4	-4.256937E-3	-4.087812E-3	-1.691250E-4	-2.625638E-2	2.537825E-2
1.108800E-4	-4.211375E-3	-4.022187E-3	-1.891875E-4	-2.622763E-2	2.536150E-2
1.110400E-4	-4.194000E-3	-3.837500E-3	-3.565000E-4	-2.623113E-2	2.536950E-2
1.112000E-4	-4.109875E-3	-3.928188E-3	-1.816875E-4	-2.623275E-2	2.535663E-2
1.113600E-4	-4.129125E-3	-3.779875E-3	-3.492500E-4	-2.623375E-2	2.535888E-2
1.115200E-4	-3.986687E-3	-3.875750E-3	-1.109375E-4	-2.623600E-2	2.536800E-2
1.116800E-4	-3.981687E-3	-3.861437E-3	-1.202500E-4	-2.621913E-2	2.537325E-2
1.118400E-4	-4.057813E-3	-3.689375E-3	-3.684375E-4	-2.624100E-2	2.536187E-2
1.120000E-4	-3.818562E-3	-3.829375E-3	1.081250E-5	-2.622113E-2	2.537638E-2
1.121600E-4	-3.972438E-3	-3.626500E-3	-3.459375E-4	-2.623687E-2	2.537525E-2
1.123200E-4	-3.807875E-3	-3.557437E-3	-2.504375E-4	-2.623187E-2	2.535750E-2
1.124800E-4	-3.868313E-3	-3.728188E-3	-1.401250E-4	-2.624250E-2	2.538500E-2
1.126400E-4	-3.782437E-3	-3.556875E-3	-2.255625E-4	-2.622763E-2	2.535463E-2
1.128000E-4	-3.822375E-3	-3.600313E-3	-2.220625E-4	-2.623163E-2	2.537775E-2
1.129600E-4	-3.742250E-3	-3.542812E-3	-1.994375E-4	-2.624450E-2	2.537175E-2
1.131200E-4	-3.605625E-3	-3.457687E-3	-1.479375E-4	-2.624062E-2	2.535487E-2
1.132800E-4	-3.724312E-3	-3.416875E-3	-3.074375E-4	-2.621563E-2	2.538875E-2
1.134400E-4	-3.604125E-3	-3.479938E-3	-1.241875E-4	-2.621813E-2	2.537125E-2
1.136000E-4	-3.558812E-3	-3.402875E-3	-1.559375E-4	-2.621675E-2	2.536587E-2
1.137600E-4	-3.627937E-3	-3.374562E-3	-2.533750E-4	-2.622312E-2	2.535300E-2
1.139200E-4	-3.415188E-3	-3.368063E-3	-4.712500E-5	-2.623238E-2	2.536750E-2
1.140800E-4	-3.519750E-3	-3.329000E-3	-1.907500E-4	-2.622263E-2	2.535788E-2
1.142400E-4	-3.434313E-3	-3.292312E-3	-1.420000E-4	-2.621875E-2	2.534837E-2
1.144000E-4	-3.476375E-3	-3.197500E-3	-2.788750E-4	-2.621438E-2	2.536412E-2
1.145600E-4	-3.316125E-3	-3.266313E-3	-4.981250E-5	-2.621300E-2	2.536837E-2
1.147200E-4	-3.388562E-3	-3.364500E-3	-2.406250E-5	-2.621137E-2	2.535363E-2
1.148800E-4	-3.370312E-3	-3.212938E-3	-1.573750E-4	-2.620063E-2	2.535913E-2
1.150400E-4	-3.245875E-3	-3.197875E-3	-4.800000E-5	-2.622387E-2	2.534600E-2
1.152000E-4	-3.408750E-3	-3.082000E-3	-3.267500E-4	-2.620625E-2	2.538725E-2
1.153600E-4	-3.154125E-3	-3.151937E-3	-2.187500E-6	-2.623050E-2	2.535063E-2
1.155200E-4	-3.150875E-3	-3.153875E-3	3.000000E-6	-2.621837E-2	2.535750E-2
1.156800E-4	-3.138937E-3	-2.993813E-3	-1.451250E-4	-2.620463E-2	2.534988E-2
1.158400E-4	-3.124688E-3	-3.117688E-3	-7.000000E-6	-2.621475E-2	2.537237E-2
1.160000E-4	-3.012125E-3	-2.999062E-3	-1.306250E-5	-2.621187E-2	2.534525E-2
1.161600E-4	-2.990813E-3	-2.840813E-3	-1.500000E-4	-2.621463E-2	2.536237E-2
1.163200E-4	-2.937875E-3	-2.889687E-3	-4.818750E-5	-2.621600E-2	2.535588E-2
1.164800E-4	-3.005500E-3	-2.847563E-3	-1.579375E-4	-2.622350E-2	2.537012E-2
1.166400E-4	-2.820750E-3	-2.899500E-3	7.875000E-5	-2.623012E-2	2.536350E-2
1.168000E-4	-2.877875E-3	-2.833438E-3	-4.443750E-5	-2.621837E-2	2.535400E-2
1.169600E-4	-2.856938E-3	-2.873687E-3	1.675000E-5	-2.622538E-2	2.534938E-2
1.171200E-4	-2.867062E-3	-2.672188E-3	-1.948750E-4	-2.620875E-2	2.535325E-2
1.172800E-4	-2.793937E-3	-2.829438E-3	3.550000E-5	-2.623025E-2	2.535963E-2
1.174400E-4	-2.757125E-3	-2.683188E-3	-7.393750E-5	-2.620700E-2	2.534350E-2
1.176000E-4	-2.720000E-3	-2.632688E-3	-8.731250E-5	-2.621462E-2	2.535900E-2
1.177600E-4	-2.728063E-3	-2.648250E-3	-7.981250E-5	-2.621562E-2	2.535062E-2
1.179200E-4	-2.664875E-3	-2.686125E-3	2.125000E-5	-2.622500E-2	2.534400E-2
1.180800E-4	-2.628500E-3	-2.515312E-3	-1.131875E-4	-2.621488E-2	2.535838E-2
1.182400E-4	-2.670250E-3	-2.702563E-3	3.231250E-5	-2.620437E-2	2.535475E-2
1.184000E-4	-2.582625E-3	-2.485688E-3	-9.693750E-5	-2.623625E-2	2.534550E-2
1.185600E-4	-2.583375E-3	-2.533938E-3	-4.943750E-5	-2.621150E-2	2.534713E-2
1.187200E-4	-2.491250E-3	-2.467875E-3	-2.337500E-5	-2.619812E-2	2.534938E-2
1.188800E-4	-2.453750E-3	-2.370875E-3	-8.287500E-5	-2.622825E-2	2.534487E-2
1.190400E-4	-2.533688E-3	-2.410438E-3	-1.232500E-4	-2.622238E-2	2.536688E-2
1.192000E-4	-2.430313E-3	-2.333562E-3	-9.675000E-5	-2.623637E-2	2.533813E-2
1.193600E-4	-2.436000E-3	-2.338250E-3	-9.775000E-5	-2.622088E-2	2.535237E-2
1.195200E-4	-2.511187E-3	-2.379875E-3	-1.313125E-4	-2.622987E-2	2.534500E-2
1.196800E-4	-2.386125E-3	-2.234250E-3	-1.518750E-4	-2.622375E-2	2.537875E-2
1.198400E-4	-2.278812E-3	-2.216687E-3	-6.212500E-5	-2.623287E-2	2.533625E-2
1.200000E-4	-2.262875E-3	-2.409625E-3	1.467500E-4	-2.623588E-2	2.536250E-2
1.201600E-4	-2.242375E-3	-2.150250E-3	-9.212500E-5	-2.623188E-2	2.534037E-2
1.203200E-4	-2.194000E-3	-2.190125E-3	-3.875000E-6	-2.623213E-2	2.536312E-2
1.204800E-4	-2.164750E-3	-2.104625E-3	-6.012500E-5	-2.623750E-2	2.535075E-2
1.206400E-4	-2.151750E-3	-2.043187E-3	-1.085625E-4	-2.620262E-2	2.534550E-2
1.208000E-4	-2.222750E-3	-2.090437E-3	-1.323125E-4	-2.622337E-2	2.533825E-2
1.209600E-4	-2.164500E-3	-2.109438E-3	-5.506250E-5	-2.623550E-2	2.535050E-2
1.211200E-4	-2.052000E-3	-2.009500E-3	-4.250000E-5	-2.620275E-2	2.533213E-2
1.212800E-4	-2.022500E-3	-2.059250E-3	3.675000E-5	-2.624387E-2	2.532563E-2
1.214400E-4	-1.948813E-3	-2.018500E-3	6.968750E-5	-2.624738E-2	2.534650E-2
1.216000E-4	-2.110500E-3	-2.086188E-3	-2.431250E-5	-2.622162E-2	2.533588E-2
1.217600E-4	-1.986812E-3	-1.857250E-3	-1.295625E-4	-2.624063E-2	2.533925E-2
1.219200E-4	-2.023312E-3	-1.916687E-3	-1.066250E-4	-2.623988E-2	2.534675E-2
1.220800E-4	-1.932625E-3	-1.970563E-3	3.793750E-5	-2.625075E-2	2.534388E-2
1.222400E-4	-1.865562E-3	-1.937812E-3	7.225000E-5	-2.623675E-2	2.533237E-2
1.224000E-4	-1.903250E-3	-1.879000E-3	-2.425000E-5	-2.623750E-2	2.533950E-2
1.225600E-4	-1.970875E-3	-1.828063E-3	-1.428125E-4	-2.625487E-2	2.534737E-2
1.227200E-4	-1.814813E-3	-1.778375E-3	-3.643750E-5	-2.625225E-2	2.534025E-2
1.228800E-4	-1.694688E-3	-1.814875E-3	1.201875E-4	-2.623350E-2	2.531650E-2
1.230400E-4	-1.699500E-3	-1.691438E-3	-8.062500E-6	-2.624000E-2	2.531850E-2
1.232000E-4	-1.822375E-3	-1.551000E-3	-2.713750E-4	-2.624737E-2	2.533562E-2
1.233600E-4	-1.694688E-3	-1.748812E-3	5.412500E-5	-2.622587E-2	2.532363E-2
1.235200E-4	-1.705313E-3	-1.684750E-3	-2.056250E-5	-2.622662E-2	2.531375E-2
1.236800E-4	-1.709500E-3	-1.622000E-3	-8.750000E-5	-2.625487E-2	2.534925E-2
1.238400E-4	-1.677313E-3	-1.554125E-3	-1.231875E-4	-2.622225E-2	2.530388E-2
1.240000E-4	-1.721438E-3	-1.622125E-3	-9.931250E-5	-2.625813E-2	2.530888E-2
1.241600E-4	-1.575437E-3	-1.606063E-3	3.062500E-5	-2.624512E-2	2.532275E-2
1.243200E-4	-1.587250E-3	-1.506000E-3	-8.125000E-5	-2.625763E-2	2.531588E-2
1.244800E-4	-1.553750E-3	-1.467688E-3	-8.606250E-5	-2.623362E-2	2.531763E-2
1.246400E-4	-1.626688E-3	-1.428687E-3	-1.980000E-4	-2.623362E-2	2.532087E-2
1.248000E-4	-1.585313E-3	-1.513438E-3	-7.187500E-5	-2.623125E-2	2.533362E-2
1.249600E-4	-1.475938E-3	-1.309375E-3	-1.665625E-4	-2.625275E-2	2.533162E-2
1.251200E-4	-1.367000E-3	-1.328688E-3	-3.831250E-5	-2.624638E-2	2.531050E-2
1.252800E-4	-1.448687E-3	-1.404937E-3	-4.375000E-5	-2.623400E-2	2.533250E-2
1.254400E-4	-1.450875E-3	-1.422500E-3	-2.837500E-5	-2.623637E-2	2.533100E-2
1.256000E-4	-1.513063E-3	-1.323688E-3	-1.893750E-4	-2.624938E-2	2.530675E-2
1.257600E-4	-1.450062E-3	-1.285125E-3	-1.649375E-4	-2.625112E-2	2.528950E-2
1.259200E-4	-1.427188E-3	-1.282812E-3	-1.443750E-4	-2.624138E-2	2.530638E-2
1.260800E-4	-1.321000E-3	-1.318187E-3	-2.812500E-6	-2.622525E-2	2.533163E-2
1.262400E-4	-1.308125E-3	-1.371125E-3	6.300000E-5	-2.623700E-2	2.530512E-2
1.264000E-4	-1.322125E-3	-1.321000E-3	-1.125000E-6	-2.626163E-2	2.532162E-2
1.265600E-4	-1.181187E-3	-1.313562E-3	1.323750E-4	-2.625063E-2	2.532100E-2
1.267200E-4	-1.346562E-3	-1.237813E-3	-1.087500E-4	-2.623575E-2	2.531313E-2
1.268800E-4	-1.209813E-3	-1.344250E-3	1.344375E-4	-2.624363E-2	2.530825E-2
1.270400E-4	-1.245438E-3	-1.146375E-3	-9.906250E-5	-2.626763E-2	2.533025E-2
1.272000E-4	-1.219437E-3	-1.245188E-3	2.575000E-5	-2.624063E-2	2.529763E-2
1.273600E-4	-1.173250E-3	-1.151125E-3	-2.212500E-5	-2.624313E-2	2.531813E-2
1.275200E-4	-1.092813E-3	-1.047063E-3	-4.575000E-5	-2.624663E-2	2.530975E-2
1.276800E-4	-1.182438E-3	-1.106125E-3	-7.631250E-5	-2.624775E-2	2.530563E-2
1.278400E-4	-1.183563E-3	-1.071625E-3	-1.119375E-4	-2.625875E-2	2.530700E-2
1.280000E-4	-1.060125E-3	-1.126812E-3	6.668750E-5	-2.625225E-2	2.530787E-2
1.281600E-4	-1.104437E-3	-1.068375E-3	-3.606250E-5	-2.621738E-2	2.529337E-2
1.283200E-4	-1.067625E-3	-8.328125E-4	-2.348125E-4	-2.625963E-2	2.528850E-2
1.284800E-4	-1.047500E-3	-1.032625E-3	-1.487500E-5	-2.623325E-2	2.529837E-2
1.286400E-4	-1.036875E-3	-1.004813E-3	-3.206250E-5	-2.625900E-2	2.530725E-2
1.288000E-4	-1.048938E-3	-9.290000E-4	-1.199375E-4	-2.626413E-2	2.529175E-2
1.289600E-4	-9.518125E-4	-9.909375E-4	3.912500E-5	-2.623987E-2	2.529975E-2
1.291200E-4	-8.756875E-4	-9.478750E-4	7.218750E-5	-2.624812E-2	2.529663E-2
1.292800E-4	-9.956875E-4	-9.655000E-4	-3.018750E-5	-2.626050E-2	2.529813E-2
1.294400E-4	-8.953750E-4	-9.124375E-4	1.706250E-5	-2.626888E-2	2.527612E-2
1.296000E-4	-8.881875E-4	-8.651250E-4	-2.306250E-5	-2.625950E-2	2.529812E-2
1.297600E-4	-8.225000E-4	-8.101250E-4	-1.237500E-5	-2.625262E-2	2.527850E-2
1.299200E-4	-8.344375E-4	-8.365625E-4	2.125000E-6	-2.626962E-2	2.529150E-2
1.300800E-4	-8.592500E-4	-8.030000E-4	-5.625000E-5	-2.625275E-2	2.527938E-2
1.302400E-4	-7.743125E-4	-7.817500E-4	7.437500E-6	-2.625738E-2	2.529038E-2
1.304000E-4	-8.324375E-4	-7.815625E-4	-5.087500E-5	-2.627775E-2	2.530300E-2
1.305600E-4	-6.171250E-4	-7.149375E-4	9.781250E-5	-2.626950E-2	2.528475E-2
1.307200E-4	-7.179375E-4	-7.451250E-4	2.718750E-5	-2.626788E-2	2.529200E-2
1.308800E-4	-8.131875E-4	-7.745625E-4	-3.862500E-5	-2.626238E-2	2.528450E-2
1.310400E-4	-7.053750E-4	-6.381250E-4	-6.725000E-5	-2.625788E-2	2.528413E-2
1.312000E-4	-7.313125E-4	-7.028750E-4	-2.843750E-5	-2.627363E-2	2.528575E-2
1.313600E-4	-6.563125E-4	-7.162500E-4	5.993750E-5	-2.627325E-2	2.528775E-2
1.315200E-4	-6.406875E-4	-6.614375E-4	2.075000E-5	-2.625525E-2	2.527188E-2
1.316800E-4	-6.086250E-4	-7.482500E-4	1.396250E-4	-2.626925E-2	2.531475E-2
1.318400E-4	-5.687500E-4	-6.858125E-4	1.170625E-4	-2.625300E-2	2.527638E-2
1.320000E-4	-5.292500E-4	-6.920000E-4	1.627500E-4	-2.626937E-2	2.527687E-2
1.321600E-4	-6.170625E-4	-7.053125E-4	8.825000E-5	-2.626725E-2	2.529175E-2
1.323200E-4	-5.319375E-4	-6.723125E-4	1.403750E-4	-2.630537E-2	2.526500E-2
1.324800E-4	-5.769375E-4	-5.795000E-4	2.562500E-6	-2.627375E-2	2.527238E-2
1.326400E-4	-5.440625E-4	-4.863125E-4	-5.775000E-5	-2.629688E-2	2.526950E-2
1.328000E-4	-5.101250E-4	-6.055625E-4	9.543750E-5	-2.627388E-2	2.527913E-2
1.329600E-4	-6.081875E-4	-5.096875E-4	-9.850000E-5	-2.627813E-2	2.526263E-2
1.331200E-4	-6.414375E-4	-4.592500E-4	-1.821875E-4	-2.627400E-2	2.525413E-2
1.332800E-4	-4.713125E-4	-5.146250E-4	4.331250E-5	-2.627038E-2	2.526537E-2
1.334400E-4	-4.593125E-4	-5.650625E-4	1.057500E-4	-2.629625E-2	2.528713E-2
1.336000E-4	-4.946875E-4	-5.286250E-4	3.393750E-5	-2.627725E-2	2.525812E-2
1.337600E-4	-3.879375E-4	-4.938750E-4	1.059375E-4	-2.625850E-2	2.527775E-2
1.339200E-4	-4.814375E-4	-4.706250E-4	-1.081250E-5	-2.626775E-2	2.527000E-2
1.340800E-4	-4.007500E-4	-4.482500E-4	4.750000E-5	-2.628112E-2	2.528425E-2
1.342400E-4	-5.012500E-4	-4.262500E-4	-7.500000E-5	-2.625725E-2	2.526900E-2
1.344000E-4	-3.851875E-4	-4.763750E-4	9.118750E-5	-2.627963E-2	2.527175E-2
1.345600E-4	-3.733125E-4	-2.703125E-4	-1.030000E-4	-2.627925E-2	2.527162E-2
1.347200E-4	-3.611875E-4	-3.250625E-4	-3.612500E-5	-2.628088E-2	2.525137E-2
1.348800E-4	-4.552500E-4	-3.471875E-4	-1.080625E-4	-2.627962E-2	2.525163E-2
1.350400E-4	-4.182500E-4	-2.881875E-4	-1.300625E-4	-2.629975E-2	2.527525E-2
1.352000E-4	-3.356250E-4	-2.940625E-4	-4.156250E-5	-2.625563E-2	2.525013E-2
1.353600E-4	-3.774375E-4	-3.140000E-4	-6.343750E-5	-2.629175E-2	2.526112E-2
1.355200E-4	-3.973125E-4	-2.945625E-4	-1.027500E-4	-2.629050E-2	2.525300E-2
1.356800E-4	-2.842500E-4	-3.771250E-4	9.287500E-5	-2.626163E-2	2.525563E-2
1.358400E-4	-3.372500E-4	-2.498125E-4	-8.743750E-5	-2.628088E-2	2.527888E-2
1.360000E-4	-3.624375E-4	-3.551250E-4	-7.312500E-6	-2.627675E-2	2.526800E-2
1.361600E-4	-2.843750E-4	-3.196875E-4	3.531250E-5	-2.629812E-2	2.525950E-2
1.363200E-4	-2.874375E-4	-2.836875E-4	-3.750000E-6	-2.626662E-2	2.527000E-2
1.364800E-4	-3.252500E-4	-9.381250E-5	-2.314375E-4	-2.626725E-2	2.524862E-2
1.366400E-4	-2.267500E-4	-2.013125E-4	-2.543750E-5	-2.625637E-2	2.525825E-2
1.368000E-4	-2.065625E-4	-1.604375E-4	-4.612500E-5	-2.628550E-2	2.524175E-2
1.369600E-4	-2.056875E-4	-2.655000E-4	5.981250E-5	-2.626975E-2	2.523438E-2
1.371200E-4	-2.879375E-4	-3.352500E-4	4.731250E-5	-2.628075E-2	2.523313E-2
1.372800E-4	-2.286875E-4	-2.214375E-4	-7.250000E-6	-2.628050E-2	2.525287E-2
1.374400E-4	-1.409375E-4	-2.062500E-4	6.531250E-5	-2.626613E-2	2.524262E-2
1.376000E-4	-2.193125E-4	-1.907500E-4	-2.856250E-5	-2.628225E-2	2.526063E-2
1.377600E-4	-9.112500E-5	-1.428750E-4	5.175000E-5	-2.628275E-2	2.525413E-2
1.379200E-4	-1.479375E-4	-1.703750E-4	2.243750E-5	-2.629988E-2	2.525850E-2
1.380800E-4	-2.001875E-4	-1.797500E-4	-2.043750E-5	-2.626988E-2	2.524887E-2
1.382400E-4	-4.637500E-5	-9.762500E-5	5.125000E-5	-2.627338E-2	2.523075E-2
1.384000E-4	-2.391250E-4	-4.187500E-5	-1.972500E-4	-2.629138E-2	2.525288E-2
1.385600E-4	-9.275000E-5	-1.426875E-4	4.993750E-5	-2.629413E-2	2.524263E-2
1.387200E-4	-4.962500E-5	-8.462500E-5	3.500000E-5	-2.627812E-2	2.526725E-2
1.388800E-4	-1.245000E-4	-2.043750E-5	-1.040625E-4	-2.628988E-2	2.525825E-2
1.390400E-4	1.425000E-5	1.981250E-5	-5.562500E-6	-2.628813E-2	2.523325E-2
1.392000E-4	-4.612500E-5	-1.118750E-5	-3.493750E-5	-2.628013E-2	2.523675E-2
1.393600E-4	-6.656250E-5	-1.278125E-4	6.125000E-5	-2.626950E-2	2.525437E-2
1.395200E-4	-1.175000E-5	1.425000E-5	-2.600000E-5	-2.629275E-2	2.524250E-2
1.396800E-4	-5.162500E-5	-9.187500E-5	4.025000E-5	-2.628962E-2	2.524913E-2
1.398400E-4	1.056250E-4	-5.087500E-5	1.565000E-4	-2.629163E-2	2.525150E-2
1.400000E-4	-7.193750E-5	-2.431250E-5	-4.762500E-5	-2.627988E-2	2.524175E-2
1.401600E-4	9.937500E-6	-3.025000E-5	4.018750E-5	-2.628700E-2	2.524738E-2
1.403200E-4	1.368750E-5	1.306250E-4	-1.169375E-4	-2.629887E-2	2.527462E-2
1.404800E-4	1.025000E-5	-7.581250E-5	8.606250E-5	-2.628625E-2	2.524925E-2
1.406400E-4	6.606250E-5	2.418750E-5	4.187500E-5	-2.627713E-2	2.524813E-2
1.408000E-4	-1.562500E-6	9.356250E-5	-9.512500E-5	-2.630587E-2	2.524550E-2
1.409600E-4	3.600000E-5	1.175000E-4	-8.150000E-5	-2.627375E-2	2.523662E-2
1.411200E-4	7.812500E-5	5.312500E-6	7.281250E-5	-2.628025E-2	2.526737E-2
1.412800E-4	1.475625E-4	3.462500E-5	1.129375E-4	-2.627775E-2	2.523350E-2
1.414400E-4	3.293750E-5	-1.625000E-5	4.918750E-5	-2.629088E-2	2.523925E-2
1.416000E-4	-1.781250E-5	6.437500E-5	-8.218750E-5	-2.627025E-2	2.524587E-2
1.417600E-4	7.631250E-5	-3.287500E-5	1.091875E-4	-2.628263E-2	2.525038E-2
1.419200E-4	8.106250E-5	5.481250E-5	2.625000E-5	-2.628788E-2	2.525862E-2
1.420800E-4	2.075000E-5	1.112500E-4	-9.050000E-5	-2.629200E-2	2.525050E-2
1.422400E-4	1.622500E-4	5.593750E-5	1.063125E-4	-2.627925E-2	2.523375E-2
1.424000E-4	1.683125E-4	1.294375E-4	3.887500E-5	-2.627275E-2	2.524575E-2
1.425600E-4	1.286250E-4	2.200625E-4	-9.143750E-5	-2.628888E-2	2.524787E-2
1.427200E-4	1.773750E-4	1.760625E-4	1.312500E-6	-2.627850E-2	2.524038E-2
1.428800E-4	1.158125E-4	1.251875E-4	-9.375000E-6	-2.628413E-2	2.523275E-2
1.430400E-4	2.055625E-4	1.370625E-4	6.850000E-5	-2.629375E-2	2.524650E-2
1.432000E-4	1.666250E-4	1.325000E-4	3.412500E-5	-2.628125E-2	2.523763E-2
1.433600E-4	4.612500E-5	1.841875E-4	-1.380625E-4	-2.628338E-2	2.522625E-2
1.435200E-4	1.893125E-4	1.655625E-4	2.375000E-5	-2.626725E-2	2.521713E-2
1.436800E-4	1.915625E-4	4.331250E-5	1.482500E-4	-2.629800E-2	2.524338E-2
1.438400E-4	2.146875E-4	1.631250E-4	5.156250E-5	-2.626012E-2	2.522925E-2
1.440000E-4	2.231875E-4	2.720625E-4	-4.887500E-5	-2.627087E-2	2.523488E-2
1.441600E-4	2.105000E-4	2.750000E-4	-6.450000E-5	-2.626325E-2	2.524363E-2
1.443200E-4	2.287500E-4	2.663125E-4	-3.756250E-5	-2.627850E-2	2.524450E-2
1.444800E-4	2.091875E-4	1.986250E-4	1.056250E-5	-2.627925E-2	2.524050E-2
1.446400E-4	1.003750E-4	1.996875E-4	-9.931250E-5	-2.627413E-2	2.523313E-2
1.448000E-4	2.277500E-4	2.314375E-4	-3.687500E-6	-2.628775E-2	2.524787E-2
1.449600E-4	1.890000E-4	1.846875E-4	4.312500E-6	-2.628788E-2	2.522800E-2
1.451200E-4	1.756250E-4	3.450000E-4	-1.693750E-4	-2.628638E-2	2.523475E-2
1.452800E-4	2.375625E-4	2.377500E-4	-1.875000E-7	-2.628013E-2	2.524538E-2
1.454400E-4	2.482500E-4	1.806875E-4	6.756250E-5	-2.628112E-2	2.524788E-2
1.456000E-4	2.979375E-4	2.089375E-4	8.900000E-5	-2.627825E-2	2.524525E-2
1.457600E-4	2.056250E-4	1.489375E-4	5.668750E-5	-2.627137E-2	2.525862E-2
1.459200E-4	2.063750E-4	2.313125E-4	-2.493750E-5	-2.626388E-2	2.524363E-2
1.460800E-4	3.391250E-4	1.845625E-4	1.545625E-4	-2.628687E-2	2.524775E-2
1.462400E-4	2.001250E-4	3.255000E-4	-1.253750E-4	-2.625500E-2	2.524913E-2
1.464000E-4	2.185000E-4	2.631250E-4	-4.462500E-5	-2.627825E-2	2.524913E-2
1.465600E-4	3.453125E-4	1.360000E-4	2.093125E-4	-2.627188E-2	2.522638E-2
1.467200E-4	4.127500E-4	3.202500E-4	9.250000E-5	-2.628975E-2	2.524663E-2
1.468800E-4	2.701875E-4	2.683125E-4	1.875000E-6	-2.626025E-2	2.523713E-2
1.470400E-4	2.916250E-4	3.387500E-4	-4.712500E-5	-2.628700E-2	2.523163E-2
1.472000E-4	2.837500E-4	3.389375E-4	-5.518750E-5	-2.627925E-2	2.522575E-2
1.473600E-4	2.096250E-4	2.750000E-4	-6.537500E-5	-2.627200E-2	2.526088E-2
1.475200E-4	3.539375E-4	3.009375E-4	5.300000E-5	-2.627025E-2	2.523825E-2
1.476800E-4	4.241875E-4	3.233750E-4	1.008125E-4	-2.627538E-2	2.524250E-2
1.478400E-4	4.150000E-4	2.871875E-4	1.278125E-4	-2.625837E-2	2.523800E-2
1.480000E-4	3.611250E-4	3.451875E-4	1.593750E-5	-2.627125E-2	2.523262E-2
1.481600E-4	3.862500E-4	1.279375E-4	2.583125E-4	-2.626438E-2	2.522913E-2
1.483200E-4	4.250625E-4	3.723125E-4	5.275000E-5	-2.627950E-2	2.525050E-2
1.484800E-4	3.136875E-4	2.987500E-4	1.493750E-5	-2.625900E-2	2.522888E-2
1.486400E-4	3.988125E-4	3.275625E-4	7.125000E-5	-2.625737E-2	2.524312E-2
1.488000E-4	2.498750E-4	2.681250E-4	-1.825000E-5	-2.627075E-2	2.523250E-2
1.489600E-4	3.198125E-4	3.658750E-4	-4.606250E-5	-2.627275E-2	2.525550E-2
1.491200E-4	4.527500E-4	2.786250E-4	1.741250E-4	-2.624800E-2	2.524450E-2
1.492800E-4	3.783125E-4	4.102500E-4	-3.193750E-5	-2.625637E-2	2.521888E-2
1.494400E-4	3.113750E-4	2.925000E-4	1.887500E-5	-2.626488E-2	2.521750E-2
1.496000E-4	3.793750E-4	3.866875E-4	-7.312500E-6	-2.625938E-2	2.525525E-2
1.497600E-4	3.774375E-4	3.531875E-4	2.425000E-5	-2.624950E-2	2.522863E-2
1.499200E-4	4.117500E-4	3.054375E-4	1.063125E-4	-2.628350E-2	2.524962E-2
1.500800E-4	4.343750E-4	3.113750E-4	1.230000E-4	-2.623900E-2	2.524162E-2
1.502400E-4	4.960625E-4	3.660625E-4	1.300000E-4	-2.626987E-2	2.524838E-2
1.504000E-4	4.421875E-4	3.908750E-4	5.131250E-5	-2.626813E-2	2.523787E-2
1.505600E-4	3.631875E-4	3.255000E-4	3.768750E-5	-2.627225E-2	2.524050E-2
1.507200E-4	4.144375E-4	3.028750E-4	1.115625E-4	-2.626563E-2	2.523750E-2
1.508800E-4	3.632500E-4	3.166875E-4	4.656250E-5	-2.625613E-2	2.522975E-2
1.510400E-4	3.209375E-4	3.946875E-4	-7.375000E-5	-2.625787E-2	2.524475E-2
1.512000E-4	3.915625E-4	3.033125E-4	8.825000E-5	-2.628737E-2	2.523650E-2
1.513600E-4	4.523125E-4	3.480000E-4	1.043125E-4	-2.625750E-2	2.523975E-2
1.515200E-4	3.926250E-4	3.652500E-4	2.737500E-5	-2.626975E-2	2.524800E-2
1.516800E-4	2.913750E-4	4.954375E-4	-2.040625E-4	-2.626425E-2	2.524675E-2
1.518400E-4	3.281875E-4	4.425625E-4	-1.143750E-4	-2.625288E-2	2.523925E-2
1.520000E-4	4.653125E-4	3.535625E-4	1.117500E-4	-2.628200E-2	2.524812E-2
1.521600E-4	4.928125E-4	4.223750E-4	7.043750E-5	-2.626975E-2	2.524313E-2
1.523200E-4	4.138750E-4	3.893750E-4	2.450000E-5	-2.628275E-2	2.523737E-2
1.524800E-4	3.216250E-4	3.351875E-4	-1.356250E-5	-2.626125E-2	2.523550E-2
1.526400E-4	4.869375E-4	3.490000E-4	1.379375E-4	-2.628038E-2	2.521450E-2
1.528000E-4	4.735000E-4	3.527500E-4	1.207500E-4	-2.625525E-2	2.523838E-2
1.529600E-4	3.761250E-4	4.049375E-4	-2.881250E-5	-2.625650E-2	2.523337E-2
1.531200E-4	3.679375E-4	5.845000E-4	-2.165625E-4	-2.627925E-2	2.524300E-2
1.532800E-4	4.170000E-4	4.457500E-4	-2.875000E-5	-2.625588E-2	2.523637E-2
1.534400E-4	5.127500E-4	4.375000E-4	7.525000E-5	-2.628275E-2	2.522900E-2
1.536000E-4	4.768750E-4	4.435625E-4	3.331250E-5	-2.627400E-2	2.524875E-2
1.537600E-4	3.898125E-4	3.973750E-4	-7.562500E-6	-2.627313E-2	2.524075E-2
1.539200E-4	4.180000E-4	4.448750E-4	-2.687500E-5	-2.624663E-2	2.522650E-2
1.540800E-4	4.553125E-4	4.683750E-4	-1.306250E-5	-2.625750E-2	2.524688E-2
1.542400E-4	4.521250E-4	3.128750E-4	1.392500E-4	-2.626200E-2	2.524250E-2
1.544000E-4	4.216875E-4	3.820625E-4	3.962500E-5	-2.626700E-2	2.524687E-2
1.545600E-4	3.378750E-4	4.606250E-4	-1.227500E-4	-2.626238E-2	2.522175E-2
1.547200E-4	3.675625E-4	3.798750E-4	-1.231250E-5	-2.625550E-2	2.522513E-2
1.548800E-4	5.484375E-4	4.750000E-4	7.343750E-5	-2.627275E-2	2.522838E-2
1.550400E-4	5.018125E-4	4.281875E-4	7.362500E-5	-2.625850E-2	2.524337E-2
1.552000E-4	4.286875E-4	4.635625E-4	-3.487500E-5	-2.625587E-2	2.523525E-2
1.553600E-4	4.380625E-4	4.294375E-4	8.625000E-6	-2.624550E-2	2.523588E-2
1.555200E-4	4.024375E-4	4.942500E-4	-9.181250E-5	-2.626438E-2	2.523000E-2
1.556800E-4	4.050000E-4	5.947500E-4	-1.897500E-4	-2.624675E-2	2.522425E-2
1.558400E-4	4.411250E-4	3.787500E-4	6.237500E-5	-2.624762E-2	2.524512E-2
1.560000E-4	5.044375E-4	4.413125E-4	6.312500E-5	-2.626700E-2	2.523925E-2
1.561600E-4	3.229375E-4	5.864375E-4	-2.635000E-4	-2.625163E-2	2.522625E-2
1.563200E-4	5.240625E-4	5.028750E-4	2.118750E-5	-2.625488E-2	2.523688E-2
1.564800E-4	5.150625E-4	5.128125E-4	2.250000E-6	-2.626988E-2	2.524237E-2
1.566400E-4	5.436250E-4	4.539375E-4	8.968750E-5	-2.625188E-2	2.522937E-2
1.568000E-4	4.777500E-4	4.306250E-4	4.712500E-5	-2.624575E-2	2.522187E-2
1.569600E-4	4.179375E-4	5.377500E-4	-1.198125E-4	-2.626675E-2	2.522713E-2
1.571200E-4	5.467500E-4	6.026250E-4	-5.587500E-5	-2.626075E-2	2.523338E-2
1.572800E-4	2.955625E-4	5.270000E-4	-2.314375E-4	-2.623238E-2	2.521950E-2
1.574400E-4	4.829375E-4	5.261250E-4	-4.318750E-5	-2.624025E-2	2.523738E-2
1.576000E-4	4.262500E-4	5.610625E-4	-1.348125E-4	-2.625638E-2	2.522513E-2
1.577600E-4	5.548125E-4	5.555000E-4	-6.875000E-7	-2.623600E-2	2.521787E-2
1.579200E-4	5.158750E-4	5.797500E-4	-6.387500E-5	-2.624863E-2	2.522862E-2
1.580800E-4	4.183125E-4	6.122500E-4	-1.939375E-4	-2.624575E-2	2.523062E-2
1.582400E-4	4.670625E-4	5.860625E-4	-1.190000E-4	-2.624912E-2	2.522425E-2
1.584000E-4	4.448125E-4	5.065000E-4	-6.168750E-5	-2.626725E-2	2.523925E-2
1.585600E-4	5.928750E-4	5.701875E-4	2.268750E-5	-2.626187E-2	2.523000E-2
1.587200E-4	4.825000E-4	4.676250E-4	1.487500E-5	-2.625775E-2	2.524175E-2
1.588800E-4	5.454375E-4	5.341875E-4	1.125000E-5	-2.625550E-2	2.519400E-2
1.590400E-4	5.156250E-4	4.997500E-4	1.587500E-5	-2.627913E-2	2.521100E-2
1.592000E-4	5.603750E-4	6.114375E-4	-5.106250E-5	-2.625687E-2	2.524037E-2
1.593600E-4	4.103750E-4	5.032500E-4	-9.287500E-5	-2.624913E-2	2.521950E-2
1.595200E-4	5.448750E-4	6.215625E-4	-7.668750E-5	-2.625950E-2	2.521900E-2
1.596800E-4	4.478125E-4	5.345625E-4	-8.675000E-5	-2.627638E-2	2.523475E-2
1.598400E-4	5.123125E-4	4.238125E-4	8.850000E-5	-2.626250E-2	2.522337E-2
1.600000E-4	4.790000E-4	6.309375E-4	-1.519375E-4	-2.625850E-2	2.523250E-2
1.601600E-4	5.483750E-4	4.818750E-4	6.650000E-5	-2.625250E-2	2.522400E-2
1.603200E-4	5.168750E-4	4.986250E-4	1.825000E-5	-2.623663E-2	2.524125E-2
1.604800E-4	5.566875E-4	5.176250E-4	3.906250E-5	-2.626250E-2	2.522925E-2
1.606400E-4	4.831250E-4	6.180000E-4	-1.348750E-4	-2.625850E-2	2.523450E-2
1.608000E-4	4.173125E-4	4.360000E-4	-1.868750E-5	-2.626025E-2	2.523900E-2
1.609600E-4	5.530625E-4	4.548750E-4	9.818750E-5	-2.626425E-2	2.523762E-2
1.611200E-4	4.343125E-4	5.798125E-4	-1.455000E-4	-2.624650E-2	2.523800E-2
1.612800E-4	5.399375E-4	5.343125E-4	5.625000E-6	-2.626150E-2	2.522163E-2
1.614400E-4	5.820625E-4	5.117500E-4	7.031250E-5	-2.625288E-2	2.523375E-2
1.616000E-4	5.113125E-4	5.638125E-4	-5.250000E-5	-2.626012E-2	2.522238E-2
1.617600E-4	5.283125E-4	5.351250E-4	-6.812500E-6	-2.625850E-2	2.522900E-2
1.619200E-4	5.462500E-4	5.675625E-4	-2.131250E-5	-2.625625E-2	2.521700E-2
1.620800E-4	5.741250E-4	6.459375E-4	-7.181250E-5	-2.626350E-2	2.522425E-2
1.622400E-4	5.733125E-4	4.885000E-4	8.481250E-5	-2.624600E-2	2.522475E-2
1.624000E-4	5.014375E-4	5.145000E-4	-1.306250E-5	-2.625500E-2	2.522787E-2
1.625600E-4	5.942500E-4	5.393750E-4	5.487500E-5	-2.625100E-2	2.520887E-2
1.627200E-4	5.901250E-4	4.917500E-4	9.837500E-5	-2.625425E-2	2.521850E-2
1.628800E-4	6.400000E-4	6.007500E-4	3.925000E-5	-2.625575E-2	2.523188E-2
1.630400E-4	5.225625E-4	4.613125E-4	6.125000E-5	-2.625213E-2	2.519600E-2
1.632000E-4	5.988125E-4	6.133125E-4	-1.450000E-5	-2.625600E-2	2.520913E-2
1.633600E-4	4.875625E-4	4.570625E-4	3.050000E-5	-2.624925E-2	2.522025E-2
1.635200E-4	5.433125E-4	5.823125E-4	-3.900000E-5	-2.627875E-2	2.522337E-2
1.636800E-4	5.544375E-4	6.168750E-4	-6.243750E-5	-2.624913E-2	2.521212E-2
1.638400E-4	5.969375E-4	5.859375E-4	1.100000E-5	-2.624763E-2	2.521088E-2
1.640000E-4	6.801875E-4	5.089375E-4	1.712500E-4	-2.624975E-2	2.521375E-2
1.641600E-4	6.029375E-4	4.867500E-4	1.161875E-4	-2.623500E-2	2.520650E-2
1.643200E-4	6.312500E-4	5.925625E-4	3.868750E-5	-2.625300E-2	2.522362E-2
1.644800E-4	5.042500E-4	6.257500E-4	-1.215000E-4	-2.627388E-2	2.521662E-2
1.646400E-4	5.213750E-4	6.238750E-4	-1.025000E-4	-2.623663E-2	2.522800E-2
1.648000E-4	5.356875E-4	5.058125E-4	2.987500E-5	-2.623438E-2	2.521375E-2
1.649600E-4	5.148750E-4	4.955000E-4	1.937500E-5	-2.623225E-2	2.520712E-2
1.651200E-4	5.406875E-4	3.938125E-4	1.468750E-4	-2.625800E-2	2.522275E-2
1.652800E-4	5.398750E-4	4.429375E-4	9.693750E-5	-2.626588E-2	2.520862E-2
1.654400E-4	5.473125E-4	6.095000E-4	-6.218750E-5	-2.623188E-2	2.521438E-2
1.656000E-4	5.921250E-4	5.835625E-4	8.562500E-6	-2.623888E-2	2.521138E-2
1.657600E-4	5.858125E-4	6.401875E-4	-5.437500E-5	-2.625750E-2	2.520875E-2
1.659200E-4	5.212500E-4	5.885625E-4	-6.731250E-5	-2.628125E-2	2.521412E-2
1.660800E-4	4.565000E-4	6.429375E-4	-1.864375E-4	-2.626025E-2	2.521125E-2
1.662400E-4	6.028750E-4	5.268750E-4	7.600000E-5	-2.625087E-2	2.522513E-2
1.664000E-4	6.246875E-4	6.104375E-4	1.425000E-5	-2.624425E-2	2.522487E-2
1.665600E-4	5.544375E-4	5.831250E-4	-2.868750E-5	-2.626313E-2	2.521263E-2
1.667200E-4	6.985625E-4	5.803750E-4	1.181875E-4	-2.625800E-2	2.523787E-2
1.668800E-4	6.612500E-4	5.247500E-4	1.365000E-4	-2.624775E-2	2.522538E-2
1.670400E-4	5.533125E-4	6.687500E-4	-1.154375E-4	-2.625788E-2	2.520375E-2
1.672000E-4	6.060625E-4	5.950000E-4	1.106250E-5	-2.625713E-2	2.520163E-2
1.673600E-4	6.711250E-4	5.938125E-4	7.731250E-5	-2.625275E-2	2.521350E-2
1.675200E-4	6.991250E-4	6.005000E-4	9.862500E-5	-2.623900E-2	2.521825E-2
1.676800E-4	7.062500E-4	6.296875E-4	7.656250E-5	-2.626650E-2	2.520450E-2
1.678400E-4	7.198125E-4	5.657500E-4	1.540625E-4	-2.626812E-2	2.521775E-2
1.680000E-4	6.405000E-4	6.851875E-4	-4.468750E-5	-2.624375E-2	2.521263E-2
1.681600E-4	5.153125E-4	6.611250E-4	-1.458125E-4	-2.625075E-2	2.519363E-2
1.683200E-4	5.457500E-4	5.750000E-4	-2.925000E-5	-2.624825E-2	2.521500E-2
1.684800E-4	6.401250E-4	5.176875E-4	1.224375E-4	-2.627113E-2	2.519962E-2
1.686400E-4	7.543750E-4	5.483125E-4	2.060625E-4	-2.625025E-2	2.521238E-2
1.688000E-4	5.709375E-4	5.972500E-4	-2.631250E-5	-2.626450E-2	2.522450E-2
1.689600E-4	6.590625E-4	7.238125E-4	-6.475000E-5	-2.623550E-2	2.519600E-2
1.691200E-4	6.338125E-4	4.962500E-4	1.375625E-4	-2.626538E-2	2.520600E-2
1.692800E-4	5.743750E-4	5.768750E-4	-2.500000E-6	-2.624637E-2	2.520525E-2
1.694400E-4	6.598750E-4	4.602500E-4	1.996250E-4	-2.624900E-2	2.520238E-2
1.696000E-4	6.131250E-4	6.141250E-4	-1.000000E-6	-2.624612E-2	2.520350E-2
1.697600E-4	5.723125E-4	5.848125E-4	-1.250000E-5	-2.627300E-2	2.521500E-2
1.699200E-4	6.300625E-4	5.792500E-4	5.081250E-5	-2.626313E-2	2.521563E-2
1.700800E-4	5.683125E-4	4.831250E-4	8.518750E-5	-2.624875E-2	2.520300E-2
1.702400E-4	5.360625E-4	6.376875E-4	-1.016250E-4	-2.625737E-2	2.519025E-2
1.704000E-4	6.152500E-4	5.741250E-4	4.112500E-5	-2.626150E-2	2.519825E-2
1.705600E-4	4.850625E-4	5.979375E-4	-1.128750E-4	-2.625737E-2	2.521025E-2
1.707200E-4	4.487500E-4	5.914375E-4	-1.426875E-4	-2.625500E-2	2.519363E-2
1.708800E-4	6.171875E-4	5.678750E-4	4.931250E-5	-2.625475E-2	2.520438E-2
1.710400E-4	5.896875E-4	5.588125E-4	3.087500E-5	-2.625950E-2	2.519750E-2
1.712000E-4	6.372500E-4	4.856875E-4	1.515625E-4	-2.625262E-2	2.520038E-2
1.713600E-4	5.997500E-4	5.955000E-4	4.250000E-6	-2.626712E-2	2.520013E-2
1.715200E-4	5.832500E-4	5.689375E-4	1.431250E-5	-2.626837E-2	2.520425E-2
1.716800E-4	5.988125E-4	5.668125E-4	3.200000E-5	-2.625962E-2	2.518263E-2
1.718400E-4	6.937500E-4	5.787500E-4	1.150000E-4	-2.625188E-2	2.519038E-2
1.720000E-4	5.753750E-4	6.245625E-4	-4.918750E-5	-2.627250E-2	2.520413E-2
1.721600E-4	5.323125E-4	6.124375E-4	-8.012500E-5	-2.624825E-2	2.521600E-2
1.723200E-4	6.892500E-4	5.417500E-4	1.475000E-4	-2.624975E-2	2.519325E-2
1.724800E-4	6.441875E-4	7.470625E-4	-1.028750E-4	-2.628412E-2	2.518138E-2
1.726400E-4	6.108125E-4	5.305000E-4	8.031250E-5	-2.626363E-2	2.518587E-2
1.728000E-4	5.932500E-4	6.511250E-4	-5.787500E-5	-2.626862E-2	2.518225E-2
1.729600E-4	6.366875E-4	5.601875E-4	7.650000E-5	-2.627950E-2	2.518963E-2
1.731200E-4	6.529375E-4	7.157500E-4	-6.281250E-5	-2.626175E-2	2.520263E-2
1.732800E-4	6.088750E-4	5.135000E-4	9.537500E-5	-2.626675E-2	2.519988E-2
1.734400E-4	5.705625E-4	5.385625E-4	3.200000E-5	-2.625713E-2	2.520763E-2
1.736000E-4	6.091875E-4	5.216875E-4	8.750000E-5	-2.627350E-2	2.521000E-2
1.737600E-4	6.729375E-4	5.550000E-4	1.179375E-4	-2.627363E-2	2.519075E-2
1.739200E-4	7.115625E-4	5.893750E-4	1.221875E-4	-2.625600E-2	2.520488E-2
1.740800E-4	5.796250E-4	5.409375E-4	3.868750E-5	-2.626287E-2	2.520500E-2
1.742400E-4	5.680625E-4	5.778125E-4	-9.750000E-6	-2.627013E-2	2.517487E-2
1.744000E-4	6.393125E-4	5.165000E-4	1.228125E-4	-2.625787E-2	2.518025E-2
1.745600E-4	5.713125E-4	6.595000E-4	-8.818750E-5	-2.626013E-2	2.519213E-2
1.747200E-4	5.147500E-4	6.253125E-4	-1.105625E-4	-2.626325E-2	2.517975E-2
1.748800E-4	5.515625E-4	6.683750E-4	-1.168125E-4	-2.626725E-2	2.516575E-2
1.750400E-4	6.135625E-4	5.883125E-4	2.525000E-5	-2.623988E-2	2.519012E-2
1.752000E-4	6.395000E-4	5.893125E-4	5.018750E-5	-2.625687E-2	2.519600E-2
1.753600E-4	6.070000E-4	7.778125E-4	-1.708125E-4	-2.625375E-2	2.517325E-2
1.755200E-4	6.226875E-4	5.212500E-4	1.014375E-4	-2.626300E-2	2.518987E-2
1.756800E-4	6.076875E-4	5.766250E-4	3.106250E-5	-2.627038E-2	2.519275E-2
1.758400E-4	5.527500E-4	5.306875E-4	2.206250E-5	-2.624713E-2	2.518575E-2
1.760000E-4	6.156250E-4	5.546875E-4	6.093750E-5	-2.626925E-2	2.519475E-2
1.761600E-4	6.010625E-4	6.281875E-4	-2.712500E-5	-2.626825E-2	2.519212E-2
1.763200E-4	6.921875E-4	5.508125E-4	1.413750E-4	-2.625563E-2	2.519450E-2
1.764800E-4	6.453125E-4	5.520625E-4	9.325000E-5	-2.626262E-2	2.519613E-2
1.766400E-4	6.582500E-4	5.203125E-4	1.379375E-4	-2.627100E-2	2.517075E-2
1.768000E-4	5.011875E-4	5.980625E-4	-9.687500E-5	-2.627463E-2	2.520062E-2
1.769600E-4	6.073750E-4	6.316250E-4	-2.425000E-5	-2.627188E-2	2.516800E-2
1.771200E-4	5.257500E-4	5.584375E-4	-3.268750E-5	-2.626600E-2	2.516575E-2
1.772800E-4	6.473125E-4	5.541250E-4	9.318750E-5	-2.626888E-2	2.517650E-2
1.774400E-4	6.201250E-4	5.708750E-4	4.925000E-5	-2.625813E-2	2.518200E-2
1.776000E-4	5.756875E-4	5.729375E-4	2.750000E-6	-2.628987E-2	2.519237E-2
1.777600E-4	6.338750E-4	5.955625E-4	3.831250E-5	-2.626675E-2	2.518175E-2
1.779200E-4	7.883125E-4	6.903125E-4	9.800000E-5	-2.626512E-2	2.519625E-2
1.780800E-4	4.719375E-4	5.774375E-4	-1.055000E-4	-2.626100E-2	2.518963E-2
1.782400E-4	5.076250E-4	6.283750E-4	-1.207500E-4	-2.625463E-2	2.519100E-2
1.784000E-4	6.588750E-4	5.965000E-4	6.237500E-5	-2.625850E-2	2.516888E-2
1.785600E-4	6.393125E-4	5.852500E-4	5.406250E-5	-2.625738E-2	2.517925E-2
1.787200E-4	5.826875E-4	6.493750E-4	-6.668750E-5	-2.625488E-2	2.518213E-2
1.788800E-4	7.043125E-4	5.215625E-4	1.827500E-4	-2.624788E-2	2.517187E-2
1.790400E-4	6.675000E-4	6.614375E-4	6.062500E-6	-2.626200E-2	2.520825E-2
1.792000E-4	5.923125E-4	5.477500E-4	4.456250E-5	-2.625212E-2	2.516838E-2
1.793600E-4	7.207500E-4	5.991250E-4	1.216250E-4	-2.625275E-2	2.519175E-2
1.795200E-4	6.594375E-4	6.900000E-4	-3.056250E-5	-2.627625E-2	2.518225E-2
1.796800E-4	5.901875E-4	5.755000E-4	1.468750E-5	-2.625550E-2	2.518487E-2
1.798400E-4	6.064375E-4	5.660625E-4	4.037500E-5	-2.628962E-2	2.517888E-2
1.800000E-4	5.754375E-4	5.580000E-4	1.743750E-5	-2.627413E-2	2.517550E-2
1.801600E-4	5.947500E-4	5.286875E-4	6.606250E-5	-2.627288E-2	2.516950E-2
1.803200E-4	5.740000E-4	5.785000E-4	-4.500000E-6	-2.627775E-2	2.516425E-2
1.804800E-4	5.095000E-4	5.120625E-4	-2.562500E-6	-2.626188E-2	2.519000E-2
1.806400E-4	6.412500E-4	5.433750E-4	9.787500E-5	-2.626688E-2	2.516288E-2
1.808000E-4	6.246875E-4	6.328750E-4	-8.187500E-6	-2.626288E-2	2.520213E-2
1.809600E-4	6.767500E-4	6.546250E-4	2.212500E-5	-2.627462E-2	2.517163E-2
1.811200E-4	7.649375E-4	5.995000E-4	1.654375E-4	-2.626238E-2	2.515325E-2
1.812800E-4	6.451250E-4	6.549375E-4	-9.812500E-6	-2.628037E-2	2.516250E-2
1.814400E-4	6.879375E-4	6.551250E-4	3.281250E-5	-2.626288E-2	2.516612E-2
1.816000E-4	5.643750E-4	5.456250E-4	1.875000E-5	-2.625775E-2	2.518113E-2
1.817600E-4	6.048125E-4	7.158125E-4	-1.110000E-4	-2.628025E-2	2.518425E-2
1.819200E-4	6.014375E-4	6.802500E-4	-7.881250E-5	-2.626538E-2	2.518338E-2
1.820800E-4	7.432500E-4	5.304375E-4	2.128125E-4	-2.627775E-2	2.518500E-2
1.822400E-4	6.339375E-4	6.277500E-4	6.187500E-6	-2.626950E-2	2.516025E-2
1.824000E-4	6.960625E-4	5.564375E-4	1.396250E-4	-2.626675E-2	2.517875E-2
1.825600E-4	6.667500E-4	5.798125E-4	8.693750E-5	-2.625937E-2	2.518562E-2
1.827200E-4	6.093125E-4	5.235000E-4	8.581250E-5	-2.626500E-2	2.517162E-2
1.828800E-4	5.275625E-4	7.591250E-4	-2.315625E-4	-2.626625E-2	2.517725E-2
1.830400E-4	4.880625E-4	6.677500E-4	-1.796875E-4	-2.626588E-2	2.516525E-2
1.832000E-4	6.176250E-4	6.702500E-4	-5.262500E-5	-2.627587E-2	2.517700E-2
1.833600E-4	5.829375E-4	6.330000E-4	-5.006250E-5	-2.624850E-2	2.517162E-2
1.835200E-4	5.950000E-4	7.026250E-4	-1.076250E-4	-2.627362E-2	2.517050E-2
1.836800E-4	5.691875E-4	6.913750E-4	-1.221875E-4	-2.629750E-2	2.515713E-2
1.838400E-4	6.085000E-4	5.396250E-4	6.887500E-5	-2.624938E-2	2.518338E-2
1.840000E-4	6.648125E-4	6.640000E-4	8.125000E-7	-2.626112E-2	2.517500E-2
1.841600E-4	5.411250E-4	6.680625E-4	-1.269375E-4	-2.625938E-2	2.515300E-2
1.843200E-4	6.047500E-4	5.976250E-4	7.125000E-6	-2.625575E-2	2.515725E-2
1.844800E-4	6.093750E-4	6.779375E-4	-6.856250E-5	-2.625125E-2	2.518713E-2
1.846400E-4	6.431250E-4	5.591875E-4	8.393750E-5	-2.624850E-2	2.517663E-2
1.848000E-4	6.335625E-4	6.677500E-4	-3.418750E-5	-2.626125E-2	2.516988E-2
1.849600E-4	7.373750E-4	6.887500E-4	4.862500E-5	-2.625075E-2	2.515137E-2
1.851200E-4	4.760000E-4	5.489375E-4	-7.293750E-5	-2.625488E-2	2.516650E-2
1.852800E-4	6.318125E-4	5.215000E-4	1.103125E-4	-2.626163E-2	2.519313E-2
1.854400E-4	6.446250E-4	6.458125E-4	-1.187500E-6	-2.624975E-2	2.514537E-2
1.856000E-4	5.724375E-4	4.770000E-4	9.543750E-5	-2.627562E-2	2.518213E-2
1.857600E-4	5.410000E-4	6.257500E-4	-8.475000E-5	-2.624675E-2	2.514925E-2
1.859200E-4	6.376250E-4	5.408750E-4	9.675000E-5	-2.626325E-2	2.516350E-2
1.860800E-4	6.187500E-4	6.410000E-4	-2.225000E-5	-2.627188E-2	2.517775E-2
1.862400E-4	6.092500E-4	5.519375E-4	5.731250E-5	-2.623975E-2	2.514725E-2
1.864000E-4	5.672500E-4	6.000000E-4	-3.275000E-5	-2.625925E-2	2.516100E-2
1.865600E-4	6.140000E-4	5.989375E-4	1.506250E-5	-2.626663E-2	2.516813E-2
1.867200E-4	6.295000E-4	6.223125E-4	7.187500E-6	-2.626238E-2	2.517613E-2
1.868800E-4	6.453125E-4	6.860625E-4	-4.075000E-5	-2.627750E-2	2.516300E-2
1.870400E-4	7.186875E-4	7.012500E-4	1.743750E-5	-2.625025E-2	2.517338E-2
1.872000E-4	6.900625E-4	6.860625E-4	4.000000E-6	-2.624513E-2	2.515663E-2
1.873600E-4	6.480625E-4	6.686250E-4	-2.056250E-5	-2.626075E-2	2.518462E-2
1.875200E-4	6.130625E-4	6.264375E-4	-1.337500E-5	-2.626225E-2	2.516163E-2
1.876800E-4	6.021875E-4	5.634375E-4	3.875000E-5	-2.625262E-2	2.514125E-2
1.878400E-4	6.346250E-4	6.981875E-4	-6.356250E-5	-2.625537E-2	2.516662E-2
1.880000E-4	6.096875E-4	6.709375E-4	-6.125000E-5	-2.625850E-2	2.517275E-2
1.881600E-4	6.851875E-4	6.059375E-4	7.925000E-5	-2.625900E-2	2.516738E-2
1.883200E-4	6.818750E-4	6.422500E-4	3.962500E-5	-2.624963E-2	2.514813E-2
1.884800E-4	6.399375E-4	6.741250E-4	-3.418750E-5	-2.625400E-2	2.516138E-2
1.886400E-4	6.845625E-4	7.085000E-4	-2.393750E-5	-2.624650E-2	2.515413E-2
1.888000E-4	6.501875E-4	6.065625E-4	4.362500E-5	-2.624438E-2	2.514537E-2
1.889600E-4	6.360000E-4	6.321875E-4	3.812500E-6	-2.625288E-2	2.518013E-2
1.891200E-4	6.378125E-4	5.538750E-4	8.393750E-5	-2.625888E-2	2.515150E-2
1.892800E-4	6.468750E-4	6.000000E-4	4.687500E-5	-2.627650E-2	2.517513E-2
1.894400E-4	7.686875E-4	6.119375E-4	1.567500E-4	-2.627075E-2	2.516925E-2
1.896000E-4	6.085625E-4	7.010625E-4	-9.250000E-5	-2.627000E-2	2.516725E-2
1.897600E-4	6.855625E-4	6.008125E-4	8.475000E-5	-2.627513E-2	2.515625E-2
1.899200E-4	6.908125E-4	4.876250E-4	2.031875E-4	-2.624000E-2	2.516012E-2
1.900800E-4	6.408125E-4	6.567500E-4	-1.593750E-5	-2.626862E-2	2.517550E-2
1.902400E-4	7.172500E-4	6.364375E-4	8.081250E-5	-2.625563E-2	2.515950E-2
1.904000E-4	6.045000E-4	6.718750E-4	-6.737500E-5	-2.623475E-2	2.517837E-2
1.905600E-4	7.190000E-4	6.217500E-4	9.725000E-5	-2.627687E-2	2.515763E-2
1.907200E-4	5.668750E-4	5.838125E-4	-1.693750E-5	-2.625650E-2	2.516825E-2
1.908800E-4	5.419375E-4	6.315625E-4	-8.962500E-5	-2.625275E-2	2.515637E-2
1.910400E-4	6.850625E-4	5.226250E-4	1.624375E-4	-2.625050E-2	2.516000E-2
1.912000E-4	5.315000E-4	7.081875E-4	-1.766875E-4	-2.625550E-2	2.514925E-2
1.913600E-4	6.673125E-4	5.806875E-4	8.662500E-5	-2.625463E-2	2.515575E-2
1.915200E-4	6.527500E-4	6.374375E-4	1.531250E-5	-2.626400E-2	2.515888E-2
1.916800E-4	6.098750E-4	6.365625E-4	-2.668750E-5	-2.625762E-2	2.516325E-2
1.918400E-4	4.763125E-4	6.260000E-4	-1.496875E-4	-2.623637E-2	2.517688E-2
1.920000E-4	6.241875E-4	5.493750E-4	7.481250E-5	-2.623225E-2	2.517175E-2
1.921600E-4	6.075000E-4	5.522500E-4	5.525000E-5	-2.624588E-2	2.514925E-2
1.923200E-4	5.999375E-4	5.812500E-4	1.868750E-5	-2.625875E-2	2.516025E-2
1.924800E-4	5.644375E-4	6.410625E-4	-7.662500E-5	-2.626750E-2	2.515763E-2
1.926400E-4	5.557500E-4	6.891875E-4	-1.334375E-4	-2.624350E-2	2.514737E-2
1.928000E-4	6.077500E-4	6.402500E-4	-3.250000E-5	-2.626662E-2	2.513388E-2
1.929600E-4	5.671250E-4	7.222500E-4	-1.551250E-4	-2.625487E-2	2.515188E-2
1.931200E-4	7.162500E-4	5.938125E-4	1.224375E-4	-2.624937E-2	2.516175E-2
1.932800E-4	6.297500E-4	5.592500E-4	7.050000E-5	-2.627150E-2	2.517013E-2
1.934400E-4	5.982500E-4	7.059375E-4	-1.076875E-4	-2.625188E-2	2.515588E-2
1.936000E-4	7.445000E-4	6.446250E-4	9.987500E-5	-2.625288E-2	2.516950E-2
1.937600E-4	6.591250E-4	6.053750E-4	5.375000E-5	-2.626325E-2	2.514963E-2
1.939200E-4	6.598125E-4	5.874375E-4	7.237500E-5	-2.624963E-2	2.514762E-2
1.940800E-4	6.932500E-4	7.231250E-4	-2.987500E-5	-2.624612E-2	2.516637E-2
1.942400E-4	5.174375E-4	5.770625E-4	-5.962500E-5	-2.626063E-2	2.514312E-2
1.944000E-4	6.057500E-4	6.686875E-4	-6.293750E-5	-2.626937E-2	2.515850E-2
1.945600E-4	6.855625E-4	5.290625E-4	1.565000E-4	-2.625687E-2	2.516525E-2
1.947200E-4	5.440000E-4	5.310000E-4	1.300000E-5	-2.624638E-2	2.515200E-2
1.948800E-4	4.808125E-4	5.983750E-4	-1.175625E-4	-2.625188E-2	2.516063E-2
1.950400E-4	6.962500E-4	6.081250E-4	8.812500E-5	-2.625625E-2	2.514825E-2
1.952000E-4	6.119375E-4	6.072500E-4	4.687500E-6	-2.625400E-2	2.514575E-2
1.953600E-4	5.393125E-4	7.724375E-4	-2.331250E-4	-2.624788E-2	2.516225E-2
1.955200E-4	5.215000E-4	5.945625E-4	-7.306250E-5	-2.622363E-2	2.514687E-2
1.956800E-4	6.772500E-4	6.623125E-4	1.493750E-5	-2.625000E-2	2.514000E-2
1.958400E-4	5.095000E-4	5.801250E-4	-7.062500E-5	-2.623900E-2	2.516950E-2
1.960000E-4	6.338125E-4	5.419375E-4	9.187500E-5	-2.624738E-2	2.516463E-2
1.961600E-4	6.359375E-4	5.298125E-4	1.061250E-4	-2.624450E-2	2.516875E-2
1.963200E-4	6.384375E-4	6.381250E-4	3.125000E-7	-2.625263E-2	2.514787E-2
1.964800E-4	6.016250E-4	7.095000E-4	-1.078750E-4	-2.623913E-2	2.515325E-2
1.966400E-4	6.524375E-4	5.564375E-4	9.600000E-5	-2.625263E-2	2.517000E-2
1.968000E-4	6.444375E-4	6.358125E-4	8.625000E-6	-2.624788E-2	2.516250E-2
1.969600E-4	6.462500E-4	6.573750E-4	-1.112500E-5	-2.623875E-2	2.515650E-2
1.971200E-4	6.232500E-4	6.825625E-4	-5.931250E-5	-2.624700E-2	2.514875E-2
1.972800E-4	6.051875E-4	5.761250E-4	2.906250E-5	-2.625538E-2	2.514875E-2
1.974400E-4	5.639375E-4	6.481875E-4	-8.425000E-5	-2.623275E-2	2.513425E-2
1.976000E-4	5.706875E-4	5.983125E-4	-2.762500E-5	-2.624475E-2	2.514087E-2
1.977600E-4	6.015625E-4	6.045000E-4	-2.937500E-6	-2.624625E-2	2.517388E-2
1.979200E-4	5.629375E-4	5.548750E-4	8.062500E-6	-2.624725E-2	2.515213E-2
1.980800E-4	5.776875E-4	5.289375E-4	4.875000E-5	-2.624413E-2	2.515462E-2
1.982400E-4	6.671250E-4	6.445000E-4	2.262500E-5	-2.623725E-2	2.516325E-2
1.984000E-4	6.019375E-4	6.128125E-4	-1.087500E-5	-2.624613E-2	2.514013E-2
1.985600E-4	6.385625E-4	6.556875E-4	-1.712500E-5	-2.626388E-2	2.516750E-2
1.987200E-4	6.292500E-4	6.878125E-4	-5.856250E-5	-2.625638E-2	2.513212E-2
1.988800E-4	5.766250E-4	6.795625E-4	-1.029375E-4	-2.624950E-2	2.516400E-2
1.990400E-4	7.306875E-4	5.463125E-4	1.843750E-4	-2.625975E-2	2.514725E-2
1.992000E-4	6.261250E-4	5.729375E-4	5.318750E-5	-2.622462E-2	2.516413E-2
1.993600E-4	6.554375E-4	7.038125E-4	-4.837500E-5	-2.624325E-2	2.514038E-2
1.995200E-4	7.185000E-4	6.233750E-4	9.512500E-5	-2.624125E-2	2.515163E-2
1.996800E-4	7.100625E-4	6.244375E-4	8.562500E-5	-2.623000E-2	2.515275E-2
1.998400E-4	5.943750E-4	6.617500E-4	-6.737500E-5	-2.625725E-2	2.515450E-2
2.000000E-4	6.250000E-4	7.003125E-4	-7.531250E-5	-2.623413E-2	2.515350E-2
2.001600E-4	6.660000E-4	5.850000E-4	8.100000E-5	-2.623875E-2	2.514375E-2
2.003200E-4	5.484375E-4	5.801875E-4	-3.175000E-5	-2.624900E-2	2.515037E-2
2.004800E-4	6.345625E-4	5.804375E-4	5.412500E-5	-2.622750E-2	2.514950E-2
2.006400E-4	6.754375E-4	5.582500E-4	1.171875E-4	-2.624100E-2	2.514650E-2
2.008000E-4	7.368750E-4	6.538750E-4	8.300000E-5	-2.625850E-2	2.512875E-2
2.009600E-4	6.093750E-4	6.568750E-4	-4.750000E-5	-2.624763E-2	2.514438E-2
2.011200E-4	7.248125E-4	6.050000E-4	1.198125E-4	-2.625375E-2	2.514963E-2
2.012800E-4	5.861875E-4	7.396250E-4	-1.534375E-4	-2.625825E-2	2.515225E-2
2.014400E-4	6.578750E-4	6.652500E-4	-7.375000E-6	-2.623825E-2	2.515388E-2
2.016000E-4	7.255625E-4	6.500625E-4	7.550000E-5	-2.623475E-2	2.515913E-2
2.017600E-4	5.648125E-4	6.423125E-4	-7.750000E-5	-2.621863E-2	2.512250E-2
2.019200E-4	5.861875E-4	5.828125E-4	3.375000E-6	-2.624025E-2	2.514438E-2
2.020800E-4	6.481875E-4	6.116250E-4	3.656250E-5	-2.623938E-2	2.515488E-2
2.022400E-4	6.393750E-4	6.156250E-4	2.375000E-5	-2.622613E-2	2.513350E-2
2.024000E-4	6.378750E-4	7.547500E-4	-1.168750E-4	-2.622950E-2	2.514100E-2
2.025600E-4	6.871250E-4	6.861250E-4	1.000000E-6	-2.623800E-2	2.515375E-2
2.027200E-4	8.356875E-4	6.293750E-4	2.063125E-4	-2.626213E-2	2.515975E-2
2.028800E-4	7.077500E-4	6.865000E-4	2.125000E-5	-2.625213E-2	2.514313E-2
2.030400E-4	6.853750E-4	6.087500E-4	7.662500E-5	-2.624913E-2	2.513888E-2
2.032000E-4	6.411875E-4	6.070625E-4	3.412500E-5	-2.624300E-2	2.515775E-2
2.033600E-4	7.488125E-4	6.442500E-4	1.045625E-4	-2.624750E-2	2.515575E-2
2.035200E-4	6.396250E-4	6.905625E-4	-5.093750E-5	-2.624850E-2	2.515462E-2
2.036800E-4	6.620625E-4	6.063125E-4	5.575000E-5	-2.623825E-2	2.514800E-2
2.038400E-4	5.320000E-4	6.587500E-4	-1.267500E-4	-2.622312E-2	2.512000E-2
2.040000E-4	6.426875E-4	6.348750E-4	7.812500E-6	-2.623238E-2	2.512338E-2
2.041600E-4	7.093125E-4	5.839375E-4	1.253750E-4	-2.624850E-2	2.512988E-2
2.043200E-4	7.216250E-4	5.408750E-4	1.807500E-4	-2.621650E-2	2.514200E-2
2.044800E-4	6.125000E-4	6.316250E-4	-1.912500E-5	-2.624262E-2	2.514700E-2
2.046400E-4	6.265000E-4	6.471250E-4	-2.062500E-5	-2.623962E-2	2.514100E-2
2.048000E-4	5.661875E-4	6.381250E-4	-7.193750E-5	-2.624000E-2	2.514675E-2
2.049600E-4	6.660000E-4	7.823125E-4	-1.163125E-4	-2.625813E-2	2.512937E-2
2.051200E-4	6.283750E-4	6.080000E-4	2.037500E-5	-2.622650E-2	2.512750E-2
2.052800E-4	6.451875E-4	7.525625E-4	-1.073750E-4	-2.623163E-2	2.514012E-2
2.054400E-4	6.028750E-4	7.236250E-4	-1.207500E-4	-2.624750E-2	2.513213E-2
2.056000E-4	6.896250E-4	7.471250E-4	-5.750000E-5	-2.624350E-2	2.512900E-2
2.057600E-4	7.143125E-4	5.924375E-4	1.218750E-4	-2.624662E-2	2.515763E-2
2.059200E-4	5.886875E-4	5.885625E-4	1.250000E-7	-2.623713E-2	2.514050E-2
2.060800E-4	6.766875E-4	6.064375E-4	7.025000E-5	-2.624813E-2	2.515500E-2
2.062400E-4	7.041875E-4	6.184375E-4	8.575000E-5	-2.623988E-2	2.513262E-2
2.064000E-4	6.902500E-4	5.828125E-4	1.074375E-4	-2.623675E-2	2.513700E-2
2.065600E-4	5.490625E-4	5.727500E-4	-2.368750E-5	-2.623288E-2	2.514200E-2
2.067200E-4	6.374375E-4	7.222500E-4	-8.481250E-5	-2.623313E-2	2.514863E-2
2.068800E-4	7.276875E-4	6.401875E-4	8.750000E-5	-2.622162E-2	2.513162E-2
2.070400E-4	6.446875E-4	6.277500E-4	1.693750E-5	-2.621863E-2	2.513737E-2
2.072000E-4	6.465000E-4	5.722500E-4	7.425000E-5	-2.622988E-2	2.513388E-2
2.073600E-4	6.565000E-4	6.297500E-4	2.675000E-5	-2.625213E-2	2.513925E-2
2.075200E-4	5.941875E-4	5.981250E-4	-3.937500E-6	-2.624213E-2	2.514450E-2
2.076800E-4	6.481250E-4	7.430625E-4	-9.493750E-5	-2.622525E-2	2.513912E-2
2.078400E-4	6.017500E-4	6.288125E-4	-2.706250E-5	-2.623287E-2	2.513125E-2
2.080000E-4	6.916250E-4	6.471875E-4	4.443750E-5	-2.623350E-2	2.514225E-2
2.081600E-4	6.956875E-4	6.430625E-4	5.262500E-5	-2.623438E-2	2.513575E-2
2.083200E-4	6.113125E-4	5.727500E-4	3.856250E-5	-2.622450E-2	2.513388E-2
2.084800E-4	6.053750E-4	6.308125E-4	-2.543750E-5	-2.623500E-2	2.512912E-2
2.086400E-4	6.222500E-4	6.807500E-4	-5.850000E-5	-2.624287E-2	2.514200E-2
2.088000E-4	7.381250E-4	5.978750E-4	1.402500E-4	-2.622725E-2	2.514838E-2
2.089600E-4	5.835625E-4	7.066875E-4	-1.231250E-4	-2.624188E-2	2.514575E-2
2.091200E-4	7.885000E-4	5.899375E-4	1.985625E-4	-2.624200E-2	2.514313E-2
2.092800E-4	7.455000E-4	6.033750E-4	1.421250E-4	-2.624550E-2	2.513400E-2
2.094400E-4	6.468750E-4	6.098125E-4	3.706250E-5	-2.624200E-2	2.513650E-2
2.096000E-4	5.685000E-4	6.145625E-4	-4.606250E-5	-2.622787E-2	2.512063E-2
2.097600E-4	6.778125E-4	5.745000E-4	1.033125E-4	-2.623363E-2	2.512738E-2
2.099200E-4	7.914375E-4	6.571250E-4	1.343125E-4	-2.624088E-2	2.512913E-2
2.100800E-4	6.270625E-4	7.257500E-4	-9.868750E-5	-2.624712E-2	2.511563E-2
2.102400E-4	5.613125E-4	5.826875E-4	-2.137500E-5	-2.624212E-2	2.513013E-2
2.104000E-4	6.713750E-4	6.016250E-4	6.975000E-5	-2.623638E-2	2.513900E-2
2.105600E-4	6.938750E-4	6.251875E-4	6.868750E-5	-2.623163E-2	2.514887E-2
2.107200E-4	5.945000E-4	5.628750E-4	3.162500E-5	-2.623737E-2	2.511712E-2
2.108800E-4	6.537500E-4	7.580625E-4	-1.043125E-4	-2.623625E-2	2.512800E-2
2.110400E-4	6.363125E-4	6.888125E-4	-5.250000E-5	-2.622675E-2	2.514050E-2
2.112000E-4	5.566875E-4	5.956875E-4	-3.900000E-5	-2.622212E-2	2.513763E-2
2.113600E-4	5.076250E-4	6.192500E-4	-1.116250E-4	-2.625800E-2	2.512350E-2
2.115200E-4	6.227500E-4	6.418750E-4	-1.912500E-5	-2.623250E-2	2.511413E-2
2.116800E-4	6.649375E-4	6.300625E-4	3.487500E-5	-2.623787E-2	2.514013E-2
2.118400E-4	6.623750E-4	6.000000E-4	6.237500E-5	-2.621713E-2	2.513963E-2
2.120000E-4	6.266875E-4	6.028750E-4	2.381250E-5	-2.622475E-2	2.512338E-2
2.121600E-4	5.804375E-4	7.160000E-4	-1.355625E-4	-2.624038E-2	2.512850E-2
2.123200E-4	6.123750E-4	6.063750E-4	6.000000E-6	-2.623838E-2	2.512737E-2
2.124800E-4	6.735000E-4	6.083125E-4	6.518750E-5	-2.623012E-2	2.511975E-2
2.126400E-4	5.774375E-4	5.248125E-4	5.262500E-5	-2.623638E-2	2.514312E-2
2.128000E-4	6.392500E-4	6.400625E-4	-8.125000E-7	-2.622800E-2	2.514038E-2
2.129600E-4	6.528125E-4	5.570000E-4	9.581250E-5	-2.624850E-2	2.512637E-2
2.131200E-4	6.053750E-4	6.015000E-4	3.875000E-6	-2.623850E-2	2.513650E-2
2.132800E-4	5.835625E-4	5.130000E-4	7.056250E-5	-2.623713E-2	2.513600E-2
2.134400E-4	6.829375E-4	6.297500E-4	5.318750E-5	-2.624825E-2	2.513375E-2
2.136000E-4	6.422500E-4	6.063750E-4	3.587500E-5	-2.624588E-2	2.511037E-2
2.137600E-4	6.710000E-4	6.507500E-4	2.025000E-5	-2.623775E-2	2.512900E-2
2.139200E-4	5.926875E-4	5.196875E-4	7.300000E-5	-2.621663E-2	2.512425E-2
2.140800E-4	6.286250E-4	6.388125E-4	-1.018750E-5	-2.622800E-2	2.512150E-2
2.142400E-4	6.198750E-4	5.680000E-4	5.187500E-5	-2.622187E-2	2.513275E-2
2.144000E-4	5.675000E-4	6.895000E-4	-1.220000E-4	-2.622125E-2	2.509950E-2
2.145600E-4	6.396875E-4	6.710625E-4	-3.137500E-5	-2.623938E-2	2.512162E-2
2.147200E-4	6.863125E-4	5.607500E-4	1.255625E-4	-2.626350E-2	2.512075E-2
2.148800E-4	6.586875E-4	5.955625E-4	6.312500E-5	-2.622463E-2	2.513600E-2
2.150400E-4	5.950000E-4	6.984375E-4	-1.034375E-4	-2.622375E-2	2.512138E-2
2.152000E-4	7.177500E-4	6.131875E-4	1.045625E-4	-2.622675E-2	2.511587E-2
2.153600E-4	6.274375E-4	5.988125E-4	2.862500E-5	-2.624413E-2	2.512163E-2
2.155200E-4	5.322500E-4	6.104375E-4	-7.818750E-5	-2.622225E-2	2.511175E-2
2.156800E-4	6.990625E-4	6.430625E-4	5.600000E-5	-2.622450E-2	2.514925E-2
2.158400E-4	6.046250E-4	6.264375E-4	-2.181250E-5	-2.623450E-2	2.512575E-2
2.160000E-4	6.630000E-4	6.918125E-4	-2.881250E-5	-2.624438E-2	2.511300E-2
2.161600E-4	5.643750E-4	5.281875E-4	3.618750E-5	-2.622825E-2	2.512400E-2
2.163200E-4	5.951875E-4	6.683125E-4	-7.312500E-5	-2.624475E-2	2.513350E-2
2.164800E-4	6.338125E-4	5.665000E-4	6.731250E-5	-2.624325E-2	2.511150E-2
2.166400E-4	6.645625E-4	4.978125E-4	1.667500E-4	-2.623900E-2	2.512200E-2
2.168000E-4	5.435000E-4	7.143125E-4	-1.708125E-4	-2.625163E-2	2.511650E-2
2.169600E-4	6.720000E-4	6.084375E-4	6.356250E-5	-2.623462E-2	2.513350E-2
2.171200E-4	5.988125E-4	5.240000E-4	7.481250E-5	-2.621912E-2	2.513250E-2
2.172800E-4	6.132500E-4	6.425625E-4	-2.931250E-5	-2.625462E-2	2.511487E-2
2.174400E-4	5.119375E-4	5.777500E-4	-6.581250E-5	-2.624775E-2	2.512212E-2
2.176000E-4	6.191250E-4	4.526250E-4	1.665000E-4	-2.622525E-2	2.511225E-2
2.177600E-4	6.440000E-4	6.101250E-4	3.387500E-5	-2.622962E-2	2.511688E-2
2.179200E-4	6.463125E-4	5.876250E-4	5.868750E-5	-2.623625E-2	2.510600E-2
2.180800E-4	5.931875E-4	7.181875E-4	-1.250000E-4	-2.623087E-2	2.512225E-2
2.182400E-4	6.459375E-4	6.482500E-4	-2.312500E-6	-2.623887E-2	2.512487E-2
2.184000E-4	6.345625E-4	7.515625E-4	-1.170000E-4	-2.622475E-2	2.513187E-2
2.185600E-4	7.438125E-4	5.488750E-4	1.949375E-4	-2.623000E-2	2.509925E-2
2.187200E-4	6.073750E-4	5.458125E-4	6.156250E-5	-2.624075E-2	2.513075E-2
2.188800E-4	6.644375E-4	6.420625E-4	2.237500E-5	-2.623125E-2	2.512912E-2
2.190400E-4	6.721875E-4	6.966250E-4	-2.443750E-5	-2.621250E-2	2.499200E-2
2.192000E-4	6.688750E-4	5.377500E-4	1.311250E-4	-2.683012E-2	2.421238E-2
2.193600E-4	1.902687E-3	3.418125E-3	-1.515437E-3	-2.696112E-2	2.467538E-2
2.195200E-4	3.631562E-3	2.953000E-3	6.785625E-4	-2.642100E-2	2.510400E-2
2.196800E-4	1.950000E-3	1.491062E-3	4.589375E-4	-2.636287E-2	2.477238E-2
2.198400E-4	1.200688E-3	9.049375E-4	2.957500E-4	-2.674937E-2	2.459262E-2
2.200000E-4	8.784375E-4	7.116875E-4	1.667500E-4	-2.665600E-2	2.473875E-2
2.201600E-4	6.710000E-4	7.258750E-4	-5.487500E-5	-2.657863E-2	2.473988E-2
2.203200E-4	5.448750E-4	6.243125E-4	-7.943750E-5	-2.672150E-2	2.453950E-2
2.204800E-4	5.443750E-4	5.428125E-4	1.562500E-6	-2.682113E-2	2.451913E-2
2.206400E-4	5.773125E-4	5.749375E-4	2.375000E-6	-2.674175E-2	2.468488E-2
2.208000E-4	4.527500E-4	5.185000E-4	-6.575000E-5	-2.661338E-2	2.472338E-2
2.209600E-4	5.202500E-4	5.724375E-4	-5.218750E-5	-2.664825E-2	2.467187E-2
2.211200E-4	4.899375E-4	5.699375E-4	-8.000000E-5	-2.671325E-2	2.463225E-2
2.212800E-4	5.768125E-4	5.055000E-4	7.131250E-5	-2.671713E-2	2.465050E-2
2.214400E-4	5.655000E-4	5.664375E-4	-9.375000E-7	-2.667488E-2	2.469787E-2
2.216000E-4	4.565000E-4	4.743750E-4	-1.787500E-5	-2.661662E-2	2.475063E-2
2.217600E-4	5.429375E-4	4.316250E-4	1.113125E-4	-2.662000E-2	2.471700E-2
2.219200E-4	4.355625E-4	4.260625E-4	9.500000E-6	-2.659588E-2	2.474038E-2
2.220800E-4	5.308125E-4	3.995625E-4	1.312500E-4	-2.661687E-2	2.469875E-2
2.222400E-4	4.700000E-4	5.100000E-4	-4.000000E-5	-2.663887E-2	2.473350E-2
2.224000E-4	3.711250E-4	4.656250E-4	-9.450000E-5	-2.658988E-2	2.475300E-2
2.225600E-4	5.813125E-4	5.305625E-4	5.075000E-5	-2.657225E-2	2.476613E-2
2.227200E-4	3.325000E-4	5.311875E-4	-1.986875E-4	-2.657088E-2	2.475287E-2
2.228800E-4	3.601875E-4	4.230000E-4	-6.281250E-5	-2.660425E-2	2.474225E-2
2.230400E-4	5.216250E-4	4.403750E-4	8.125000E-5	-2.658712E-2	2.476287E-2
2.232000E-4	5.613750E-4	3.839375E-4	1.774375E-4	-2.653400E-2	2.481588E-2
2.233600E-4	4.047500E-4	4.273125E-4	-2.256250E-5	-2.650138E-2	2.484200E-2
2.235200E-4	5.114375E-4	5.135000E-4	-2.062500E-6	-2.650025E-2	2.482675E-2
2.236800E-4	5.701250E-4	4.465000E-4	1.236250E-4	-2.649575E-2	2.483913E-2
2.238400E-4	5.906875E-4	4.226250E-4	1.680625E-4	-2.650675E-2	2.485875E-2
2.240000E-4	5.025000E-4	4.962500E-4	6.250000E-6	-2.645588E-2	2.487800E-2
2.241600E-4	4.658750E-4	4.265000E-4	3.937500E-5	-2.646838E-2	2.487038E-2
2.243200E-4	5.961250E-4	5.426250E-4	5.350000E-5	-2.648025E-2	2.487788E-2
2.244800E-4	4.986875E-4	4.825625E-4	1.612500E-5	-2.646300E-2	2.487400E-2
2.246400E-4	4.379375E-4	5.321875E-4	-9.425000E-5	-2.648263E-2	2.484000E-2
2.248000E-4	5.168750E-4	3.935000E-4	1.233750E-4	-2.651962E-2	2.482325E-2
2.249600E-4	4.875000E-4	4.630625E-4	2.443750E-5	-2.650037E-2	2.483875E-2
2.251200E-4	4.403750E-4	4.503750E-4	-1.000000E-5	-2.649675E-2	2.482425E-2
2.252800E-4	4.934375E-4	4.092500E-4	8.418750E-5	-2.654450E-2	2.476675E-2
2.254400E-4	3.978125E-4	4.485000E-4	-5.068750E-5	-2.656550E-2	2.475163E-2
2.256000E-4	3.425625E-4	4.814375E-4	-1.388750E-4	-2.657950E-2	2.473525E-2
2.257600E-4	4.581875E-4	4.123125E-4	4.587500E-5	-2.659713E-2	2.472863E-2
2.259200E-4	4.420000E-4	4.137500E-4	2.825000E-5	-2.659213E-2	2.474075E-2
2.260800E-4	4.307500E-4	3.880000E-4	4.275000E-5	-2.659425E-2	2.471212E-2
2.262400E-4	5.173750E-4	5.105000E-4	6.875000E-6	-2.661625E-2	2.473200E-2
2.264000E-4	4.584375E-4	4.380625E-4	2.037500E-5	-2.659463E-2	2.473513E-2
2.265600E-4	4.765625E-4	3.980000E-4	7.856250E-5	-2.659088E-2	2.473688E-2
2.267200E-4	4.222500E-4	4.571250E-4	-3.487500E-5	-2.660387E-2	2.473563E-2
2.268800E-4	5.457500E-4	3.960000E-4	1.497500E-4	-2.658625E-2	2.476137E-2
2.270400E-4	4.465625E-4	4.165625E-4	3.000000E-5	-2.657263E-2	2.476650E-2
2.272000E-4	4.065000E-4	4.828125E-4	-7.631250E-5	-2.654738E-2	2.477550E-2
2.273600E-4	4.513750E-4	4.078125E-4	4.356250E-5	-2.654663E-2	2.480375E-2
2.275200E-4	3.625000E-4	3.469375E-4	1.556250E-5	-2.651100E-2	2.477937E-2
2.276800E-4	4.757500E-4	4.551250E-4	2.062500E-5	-2.652863E-2	2.480550E-2
2.278400E-4	4.323125E-4	4.690625E-4	-3.675000E-5	-2.650387E-2	2.482663E-2
2.280000E-4	3.743750E-4	4.751250E-4	-1.007500E-4	-2.648650E-2	2.483975E-2
2.281600E-4	4.096250E-4	3.845625E-4	2.506250E-5	-2.648725E-2	2.482950E-2
2.283200E-4	3.604375E-4	4.146250E-4	-5.418750E-5	-2.649312E-2	2.483738E-2
2.284800E-4	3.938750E-4	4.525625E-4	-5.868750E-5	-2.647775E-2	2.484525E-2
2.286400E-4	3.453125E-4	4.656250E-4	-1.203125E-4	-2.647200E-2	2.485000E-2
2.288000E-4	2.904375E-4	3.828125E-4	-9.237500E-5	-2.646638E-2	2.486050E-2
2.289600E-4	4.181250E-4	4.302500E-4	-1.212500E-5	-2.649375E-2	2.484525E-2
2.291200E-4	3.784375E-4	4.599375E-4	-8.150000E-5	-2.647100E-2	2.486887E-2
2.292800E-4	4.304375E-4	5.176250E-4	-8.718750E-5	-2.648413E-2	2.487088E-2
2.294400E-4	4.751250E-4	4.368125E-4	3.831250E-5	-2.647625E-2	2.485150E-2
2.296000E-4	3.864375E-4	4.748125E-4	-8.837500E-5	-2.645563E-2	2.488050E-2
2.297600E-4	4.707500E-4	3.028125E-4	1.679375E-4	-2.644500E-2	2.487588E-2
2.299200E-4	3.290000E-4	4.040000E-4	-7.500000E-5	-2.645363E-2	2.486912E-2
2.300800E-4	4.131250E-4	4.841875E-4	-7.106250E-5	-2.647125E-2	2.488375E-2
2.302400E-4	3.499375E-4	4.073750E-4	-5.743750E-5	-2.646388E-2	2.487350E-2
2.304000E-4	4.664375E-4	3.668125E-4	9.962500E-5	-2.643625E-2	2.486350E-2
2.305600E-4	3.368125E-4	4.350625E-4	-9.825000E-5	-2.645350E-2	2.488537E-2
2.307200E-4	3.887500E-4	4.770000E-4	-8.825000E-5	-2.645963E-2	2.487962E-2
2.308800E-4	4.810000E-4	4.101875E-4	7.081250E-5	-2.645887E-2	2.487412E-2
2.310400E-4	4.042500E-4	3.340625E-4	7.018750E-5	-2.645725E-2	2.490050E-2
2.312000E-4	4.542500E-4	4.467500E-4	7.500000E-6	-2.642037E-2	2.488138E-2
2.313600E-4	4.016875E-4	3.708750E-4	3.081250E-5	-2.643275E-2	2.488375E-2
2.315200E-4	3.836875E-4	3.920625E-4	-8.375000E-6	-2.641125E-2	2.489825E-2
2.316800E-4	4.013750E-4	3.713125E-4	3.006250E-5	-2.644300E-2	2.488938E-2
2.318400E-4	3.726875E-4	3.549375E-4	1.775000E-5	-2.641625E-2	2.491287E-2
2.320000E-4	4.440000E-4	4.199375E-4	2.406250E-5	-2.642062E-2	2.491500E-2
2.321600E-4	4.018750E-4	4.464375E-4	-4.456250E-5	-2.642725E-2	2.493313E-2
2.323200E-4	2.785625E-4	4.003750E-4	-1.218125E-4	-2.640825E-2	2.493238E-2
2.324800E-4	3.318125E-4	3.510625E-4	-1.925000E-5	-2.639200E-2	2.492313E-2
2.326400E-4	3.930625E-4	2.985625E-4	9.450000E-5	-2.638087E-2	2.495013E-2
2.328000E-4	4.712500E-4	2.737500E-4	1.975000E-4	-2.638612E-2	2.494437E-2
2.329600E-4	4.364375E-4	2.693125E-4	1.671250E-4	-2.635775E-2	2.495563E-2
2.331200E-4	3.459375E-4	2.710625E-4	7.487500E-5	-2.634613E-2	2.497712E-2
2.332800E-4	4.987500E-4	2.695625E-4	2.291875E-4	-2.634637E-2	2.497075E-2
2.334400E-4	2.673750E-4	2.868750E-4	-1.950000E-5	-2.632000E-2	2.496388E-2
2.336000E-4	4.078750E-4	2.655000E-4	1.423750E-4	-2.635125E-2	2.497900E-2
2.337600E-4	4.356250E-4	3.155625E-4	1.200625E-4	-2.632987E-2	2.497138E-2
2.339200E-4	3.293750E-4	4.268125E-4	-9.743750E-5	-2.631900E-2	2.500225E-2
2.340800E-4	3.460625E-4	3.007500E-4	4.531250E-5	-2.629400E-2	2.502875E-2
2.342400E-4	2.414375E-4	3.315625E-4	-9.012500E-5	-2.630762E-2	2.500913E-2
2.344000E-4	2.665625E-4	3.142500E-4	-4.768750E-5	-2.629187E-2	2.501750E-2
2.345600E-4	2.423750E-4	3.573125E-4	-1.149375E-4	-2.628375E-2	2.501612E-2
2.347200E-4	2.704375E-4	2.734375E-4	-3.000000E-6	-2.627762E-2	2.504625E-2
2.348800E-4	2.465000E-4	2.615000E-4	-1.500000E-5	-2.625838E-2	2.505125E-2
2.350400E-4	2.272500E-4	2.590625E-4	-3.181250E-5	-2.625613E-2	2.503250E-2
2.352000E-4	3.158750E-4	2.911250E-4	2.475000E-5	-2.625825E-2	2.503800E-2
2.353600E-4	3.436875E-4	2.630625E-4	8.062500E-5	-2.625425E-2	2.504738E-2
2.355200E-4	3.179375E-4	2.870000E-4	3.093750E-5	-2.624788E-2	2.506213E-2
2.356800E-4	3.152500E-4	3.134375E-4	1.812500E-6	-2.624738E-2	2.505538E-2
2.358400E-4	2.545000E-4	2.580625E-4	-3.562500E-6	-2.623512E-2	2.506713E-2
2.360000E-4	2.285625E-4	2.871250E-4	-5.856250E-5	-2.623525E-2	2.507175E-2
2.361600E-4	3.456250E-4	2.613125E-4	8.431250E-5	-2.619462E-2	2.509700E-2
2.363200E-4	3.546250E-4	2.798750E-4	7.475000E-5	-2.618887E-2	2.507550E-2
2.364800E-4	2.101875E-4	2.475625E-4	-3.737500E-5	-2.620775E-2	2.511587E-2
2.366400E-4	2.987500E-4	3.248750E-4	-2.612500E-5	-2.618163E-2	2.509675E-2
2.368000E-4	2.843125E-4	2.950625E-4	-1.075000E-5	-2.615575E-2	2.514013E-2
2.369600E-4	2.582500E-4	2.480625E-4	1.018750E-5	-2.617625E-2	2.514262E-2
2.371200E-4	2.513125E-4	1.108750E-4	1.404375E-4	-2.617350E-2	2.514500E-2
2.372800E-4	2.931250E-4	2.058125E-4	8.731250E-5	-2.614912E-2	2.514363E-2
2.374400E-4	1.811250E-4	1.995000E-4	-1.837500E-5	-2.614662E-2	2.514712E-2
2.376000E-4	2.638750E-4	2.294375E-4	3.443750E-5	-2.614100E-2	2.515625E-2
2.377600E-4	1.864375E-4	1.782500E-4	8.187500E-6	-2.613675E-2	2.515050E-2
2.379200E-4	8.325000E-5	2.049375E-4	-1.216875E-4	-2.611750E-2	2.518625E-2
2.380800E-4	2.432500E-4	2.679375E-4	-2.468750E-5	-2.610512E-2	2.518300E-2
2.382400E-4	3.314375E-4	1.534375E-4	1.780000E-4	-2.609900E-2	2.520250E-2
2.384000E-4	1.326250E-4	1.585625E-4	-2.593750E-5	-2.608963E-2	2.520338E-2
2.385600E-4	2.328750E-4	1.941250E-4	3.875000E-5	-2.608662E-2	2.522888E-2
2.387200E-4	6.293750E-5	2.416250E-4	-1.786875E-4	-2.605462E-2	2.520062E-2
2.388800E-4	1.640000E-4	3.338125E-4	-1.698125E-4	-2.605212E-2	2.524163E-2
2.390400E-4	6.981250E-5	2.038125E-4	-1.340000E-4	-2.605200E-2	2.522662E-2
2.392000E-4	2.686250E-4	2.301875E-4	3.843750E-5	-2.602500E-2	2.524875E-2
2.393600E-4	4.612500E-5	2.037500E-4	-1.576250E-4	-2.604163E-2	2.524125E-2
2.395200E-4	1.124375E-4	2.510625E-4	-1.386250E-4	-2.601900E-2	2.525700E-2
2.396800E-4	9.381250E-5	1.232500E-4	-2.943750E-5	-2.603388E-2	2.525563E-2
2.398400E-4	2.073125E-4	2.125000E-4	-5.187500E-6	-2.600138E-2	2.529250E-2
2.400000E-4	1.908750E-4	2.148750E-4	-2.400000E-5	-2.597462E-2	2.528013E-2
2.401600E-4	2.371250E-4	2.401875E-4	-3.062500E-6	-2.599588E-2	2.529175E-2
2.403200E-4	1.794375E-4	3.081250E-5	1.486250E-4	-2.596900E-2	2.529338E-2
2.404800E-4	2.609375E-4	1.614375E-4	9.950000E-5	-2.598063E-2	2.531850E-2
2.406400E-4	1.711250E-4	2.018125E-4	-3.068750E-5	-2.595863E-2	2.532613E-2
2.408000E-4	1.175000E-4	2.120625E-4	-9.456250E-5	-2.596487E-2	2.533325E-2
2.409600E-4	7.437500E-6	9.700000E-5	-8.956250E-5	-2.593550E-2	2.533900E-2
2.411200E-4	1.163125E-4	1.253750E-4	-9.062500E-6	-2.593625E-2	2.533163E-2
2.412800E-4	1.398750E-4	9.918750E-5	4.068750E-5	-2.592037E-2	2.535337E-2
2.414400E-4	1.283750E-4	8.068750E-5	4.768750E-5	-2.590337E-2	2.537575E-2
2.416000E-4	1.512500E-4	9.706250E-5	5.418750E-5	-2.590325E-2	2.538913E-2
2.417600E-4	1.096875E-4	2.065625E-4	-9.687500E-5	-2.589775E-2	2.536013E-2
2.419200E-4	6.012500E-5	2.073750E-4	-1.472500E-4	-2.588512E-2	2.537800E-2
2.420800E-4	5.943750E-5	1.530000E-4	-9.356250E-5	-2.587975E-2	2.537438E-2
2.422400E-4	4.987500E-5	8.806250E-5	-3.818750E-5	-2.587713E-2	2.540025E-2
2.424000E-4	1.111875E-4	4.012500E-5	7.106250E-5	-2.589150E-2	2.536788E-2
2.425600E-4	1.306250E-4	1.468750E-5	1.159375E-4	-2.587775E-2	2.542400E-2
2.427200E-4	2.781250E-5	4.168750E-5	-1.387500E-5	-2.585500E-2	2.540362E-2
2.428800E-4	1.343750E-4	8.312500E-5	5.125000E-5	-2.584912E-2	2.542975E-2
2.430400E-4	-4.218750E-5	2.668750E-5	-6.887500E-5	-2.583000E-2	2.540688E-2
2.432000E-4	3.006250E-5	1.680000E-4	-1.379375E-4	-2.583425E-2	2.543613E-2
2.433600E-4	1.550000E-5	6.700000E-5	-5.150000E-5	-2.582613E-2	2.544213E-2
2.435200E-4	2.931250E-5	8.975000E-5	-6.043750E-5	-2.581325E-2	2.544638E-2
2.436800E-4	-2.156250E-5	6.125000E-6	-2.768750E-5	-2.580925E-2	2.545100E-2
2.438400E-4	-8.625000E-6	-4.443750E-5	3.581250E-5	-2.580150E-2	2.545813E-2
2.440000E-4	-7.531250E-5	1.116250E-4	-1.869375E-4	-2.580000E-2	2.545962E-2
2.441600E-4	-5.706250E-5	2.556250E-5	-8.262500E-5	-2.578438E-2	2.548600E-2
2.443200E-4	2.375000E-5	-8.237500E-5	1.061250E-4	-2.577325E-2	2.546550E-2
2.444800E-4	8.443750E-5	4.787500E-5	3.656250E-5	-2.576662E-2	2.547662E-2
2.446400E-4	4.037500E-5	4.125000E-6	3.625000E-5	-2.575250E-2	2.551837E-2
2.448000E-4	-1.171250E-4	3.556250E-5	-1.526875E-4	-2.574838E-2	2.549863E-2
2.449600E-4	-2.328125E-4	4.693750E-5	-2.797500E-4	-2.572888E-2	2.552213E-2
2.451200E-4	-2.837500E-5	2.087500E-5	-4.925000E-5	-2.572450E-2	2.552338E-2
2.452800E-4	-4.375000E-6	9.412500E-5	-9.850000E-5	-2.572175E-2	2.554125E-2
2.454400E-4	-8.093750E-5	-2.718750E-5	-5.375000E-5	-2.573313E-2	2.554662E-2
2.456000E-4	3.718750E-5	-6.675000E-5	1.039375E-4	-2.570050E-2	2.555300E-2
2.457600E-4	-6.800000E-5	-1.500000E-5	-5.300000E-5	-2.570763E-2	2.553363E-2
2.459200E-4	-9.381250E-5	-3.518750E-5	-5.862500E-5	-2.569300E-2	2.555900E-2
2.460800E-4	-9.500000E-6	2.368750E-5	-3.318750E-5	-2.569937E-2	2.556162E-2
2.462400E-4	-3.637500E-5	3.193750E-5	-6.831250E-5	-2.566387E-2	2.557425E-2
2.464000E-4	-1.875000E-6	-2.631250E-5	2.443750E-5	-2.567450E-2	2.556625E-2
2.465600E-4	-3.937500E-5	5.631250E-5	-9.568750E-5	-2.565075E-2	2.558188E-2
2.467200E-4	-5.887500E-5	7.625000E-6	-6.650000E-5	-2.565487E-2	2.557675E-2
2.468800E-4	-1.596875E-4	-2.156250E-5	-1.381250E-4	-2.564838E-2	2.560375E-2
2.470400E-4	-9.562500E-5	-5.362500E-5	-4.200000E-5	-2.563237E-2	2.558838E-2
2.472000E-4	-4.850000E-5	7.937500E-6	-5.643750E-5	-2.566838E-2	2.559600E-2
2.473600E-4	-1.124375E-4	-1.107500E-4	-1.687500E-6	-2.564787E-2	2.561675E-2
2.475200E-4	-1.321250E-4	-8.681250E-5	-4.531250E-5	-2.563287E-2	2.561300E-2
2.476800E-4	-2.090625E-4	2.481250E-5	-2.338750E-4	-2.562325E-2	2.560500E-2
2.478400E-4	-1.492500E-4	-2.179375E-4	6.868750E-5	-2.561613E-2	2.562925E-2
2.480000E-4	-1.893750E-5	-3.500000E-5	1.606250E-5	-2.560463E-2	2.563050E-2
2.481600E-4	-2.708125E-4	-1.582500E-4	-1.125625E-4	-2.561375E-2	2.561800E-2
2.483200E-4	-2.361875E-4	-1.270625E-4	-1.091250E-4	-2.558987E-2	2.561487E-2
2.484800E-4	-9.300000E-5	-1.056875E-4	1.268750E-5	-2.557950E-2	2.563063E-2
2.486400E-4	-2.008125E-4	-8.493750E-5	-1.158750E-4	-2.558712E-2	2.564150E-2
2.488000E-4	-2.210625E-4	-1.731250E-5	-2.037500E-4	-2.556938E-2	2.563563E-2
2.489600E-4	-1.753750E-4	-1.281250E-4	-4.725000E-5	-2.556600E-2	2.566538E-2
2.491200E-4	-9.175000E-5	-1.297500E-4	3.800000E-5	-2.556725E-2	2.564750E-2
2.492800E-4	-2.176250E-4	-6.412500E-5	-1.535000E-4	-2.555787E-2	2.565787E-2
2.494400E-4	-2.738125E-4	-2.786875E-4	4.875000E-6	-2.556250E-2	2.567900E-2
2.496000E-4	-2.440000E-4	-1.178125E-4	-1.261875E-4	-2.556650E-2	2.567087E-2
2.497600E-4	-2.290000E-4	-1.441250E-4	-8.487500E-5	-2.553813E-2	2.567437E-2
2.499200E-4	-2.617500E-4	-1.339375E-4	-1.278125E-4	-2.552562E-2	2.568950E-2
2.500800E-4	-2.385625E-4	-1.580000E-4	-8.056250E-5	-2.553450E-2	2.570450E-2
2.502400E-4	-2.175000E-4	-1.842500E-4	-3.325000E-5	-2.554088E-2	2.567438E-2
2.504000E-4	-1.797500E-4	-2.000625E-4	2.031250E-5	-2.553425E-2	2.569300E-2
2.505600E-4	-2.485625E-4	-1.287500E-4	-1.198125E-4	-2.554388E-2	2.571337E-2
2.507200E-4	-2.593125E-4	-2.448750E-4	-1.443750E-5	-2.550725E-2	2.570675E-2
2.508800E-4	-2.646250E-4	-2.240000E-4	-4.062500E-5	-2.551175E-2	2.571075E-2
2.510400E-4	-2.665000E-4	-1.579375E-4	-1.085625E-4	-2.552350E-2	2.571888E-2
2.512000E-4	-1.674375E-4	-2.193125E-4	5.187500E-5	-2.550150E-2	2.571438E-2
2.513600E-4	-3.293750E-4	-2.825000E-4	-4.687500E-5	-2.549288E-2	2.571188E-2
2.515200E-4	-2.458125E-4	-6.081250E-5	-1.850000E-4	-2.549988E-2	2.574412E-2
2.516800E-4	-2.756875E-4	-2.790625E-4	3.375000E-6	-2.550425E-2	2.572638E-2
2.518400E-4	-3.275625E-4	-5.568750E-5	-2.718750E-4	-2.550213E-2	2.572575E-2
2.520000E-4	-4.208125E-4	-2.916875E-4	-1.291250E-4	-2.549963E-2	2.573150E-2
2.521600E-4	-3.016875E-4	-2.338750E-4	-6.781250E-5	-2.548387E-2	2.575637E-2
2.523200E-4	-3.777500E-4	-2.654375E-4	-1.123125E-4	-2.547975E-2	2.573100E-2
2.524800E-4	-3.316875E-4	-2.363125E-4	-9.537500E-5	-2.548475E-2	2.573838E-2
2.526400E-4	-2.951250E-4	-2.763750E-4	-1.875000E-5	-2.549475E-2	2.575588E-2
2.528000E-4	-3.281250E-4	-2.511250E-4	-7.700000E-5	-2.548538E-2	2.574875E-2
2.529600E-4	-3.058750E-4	-4.178125E-4	1.119375E-4	-2.549187E-2	2.575062E-2
2.531200E-4	-3.722500E-4	-2.268125E-4	-1.454375E-4	-2.548637E-2	2.574975E-2
2.532800E-4	-3.834375E-4	-2.887500E-4	-9.468750E-5	-2.547650E-2	2.576000E-2
2.534400E-4	-3.750625E-4	-2.948750E-4	-8.018750E-5	-2.547413E-2	2.574413E-2
2.536000E-4	-3.731875E-4	-2.561875E-4	-1.170000E-4	-2.547125E-2	2.575375E-2
2.537600E-4	-3.598125E-4	-2.945000E-4	-6.531250E-5	-2.547000E-2	2.575612E-2
2.539200E-4	-5.405000E-4	-2.443750E-4	-2.961250E-4	-2.546788E-2	2.577262E-2
2.540800E-4	-5.220000E-4	-3.920625E-4	-1.299375E-4	-2.544800E-2	2.575888E-2
2.542400E-4	-3.401250E-4	-2.842500E-4	-5.587500E-5	-2.545862E-2	2.576038E-2
2.544000E-4	-4.690000E-4	-2.836875E-4	-1.853125E-4	-2.545562E-2	2.577150E-2
2.545600E-4	-4.405000E-4	-1.238750E-4	-3.166250E-4	-2.544838E-2	2.577525E-2
2.547200E-4	-3.965625E-4	-2.311250E-4	-1.654375E-4	-2.543975E-2	2.577825E-2
2.548800E-4	-4.120625E-4	-2.626250E-4	-1.494375E-4	-2.547100E-2	2.577725E-2
2.550400E-4	-2.438125E-4	-4.042500E-4	1.604375E-4	-2.544487E-2	2.577750E-2
2.552000E-4	-4.452500E-4	-2.895000E-4	-1.557500E-4	-2.545988E-2	2.577987E-2
2.553600E-4	-4.965625E-4	-2.765000E-4	-2.200625E-4	-2.545700E-2	2.578037E-2
2.555200E-4	-3.552500E-4	-2.408750E-4	-1.143750E-4	-2.544263E-2	2.579075E-2
2.556800E-4	-3.536250E-4	-3.536250E-4	0.000000E+0	-2.542913E-2	2.579738E-2
2.558400E-4	-3.780000E-4	-3.579375E-4	-2.006250E-5	-2.542988E-2	2.579587E-2
2.560000E-4	-4.783750E-4	-3.204375E-4	-1.579375E-4	-2.543238E-2	2.581012E-2
2.561600E-4	-5.610625E-4	-4.536250E-4	-1.074375E-4	-2.541975E-2	2.579425E-2
2.563200E-4	-3.812500E-4	-2.488750E-4	-1.323750E-4	-2.542062E-2	2.580363E-2
2.564800E-4	-5.638125E-4	-3.815625E-4	-1.822500E-4	-2.542000E-2	2.579438E-2
2.566400E-4	-4.438750E-4	-3.026250E-4	-1.412500E-4	-2.545162E-2	2.578700E-2
2.568000E-4	-5.156250E-4	-3.514375E-4	-1.641875E-4	-2.543375E-2	2.579663E-2
2.569600E-4	-4.933125E-4	-2.388750E-4	-2.544375E-4	-2.541563E-2	2.580088E-2
2.571200E-4	-5.010625E-4	-3.349375E-4	-1.661250E-4	-2.541700E-2	2.579088E-2
2.572800E-4	-4.367500E-4	-3.304375E-4	-1.063125E-4	-2.542300E-2	2.578400E-2
2.574400E-4	-4.240625E-4	-3.659375E-4	-5.812500E-5	-2.543325E-2	2.578525E-2
2.576000E-4	-5.073750E-4	-3.845000E-4	-1.228750E-4	-2.543400E-2	2.579500E-2
2.577600E-4	-5.460625E-4	-3.896875E-4	-1.563750E-4	-2.542238E-2	2.580425E-2
2.579200E-4	-4.745625E-4	-2.487500E-4	-2.258125E-4	-2.543200E-2	2.578138E-2
2.580800E-4	-3.917500E-4	-3.519375E-4	-3.981250E-5	-2.544737E-2	2.578225E-2
2.582400E-4	-4.975625E-4	-2.756875E-4	-2.218750E-4	-2.542388E-2	2.579887E-2
2.584000E-4	-4.943750E-4	-3.219375E-4	-1.724375E-4	-2.543150E-2	2.576325E-2
2.585600E-4	-5.036250E-4	-2.442500E-4	-2.593750E-4	-2.545150E-2	2.578450E-2
2.587200E-4	-4.458125E-4	-4.128750E-4	-3.293750E-5	-2.543913E-2	2.579900E-2
2.588800E-4	-5.806250E-4	-3.731250E-4	-2.075000E-4	-2.544425E-2	2.579450E-2
2.590400E-4	-4.501875E-4	-4.007500E-4	-4.943750E-5	-2.542250E-2	2.579137E-2
2.592000E-4	-4.833750E-4	-3.838750E-4	-9.950000E-5	-2.541325E-2	2.579362E-2
2.593600E-4	-4.688750E-4	-4.261250E-4	-4.275000E-5	-2.543687E-2	2.578763E-2
2.595200E-4	-5.475000E-4	-4.751250E-4	-7.237500E-5	-2.542688E-2	2.580075E-2
2.596800E-4	-5.138125E-4	-3.928125E-4	-1.210000E-4	-2.543775E-2	2.581337E-2
2.598400E-4	-5.359375E-4	-3.545000E-4	-1.814375E-4	-2.543913E-2	2.581212E-2
2.600000E-4	-4.799375E-4	-3.818125E-4	-9.812500E-5	-2.541938E-2	2.581250E-2
2.601600E-4	-5.377500E-4	-3.880000E-4	-1.497500E-4	-2.541525E-2	2.579550E-2
2.603200E-4	-5.086250E-4	-4.463125E-4	-6.231250E-5	-2.541925E-2	2.579675E-2
2.604800E-4	-5.951250E-4	-4.966250E-4	-9.850000E-5	-2.542188E-2	2.579300E-2
2.606400E-4	-6.682500E-4	-3.506875E-4	-3.175625E-4	-2.541713E-2	2.579350E-2
2.608000E-4	-5.413750E-4	-3.916250E-4	-1.497500E-4	-2.540387E-2	2.578738E-2
2.609600E-4	-5.711250E-4	-3.784375E-4	-1.926875E-4	-2.542125E-2	2.578362E-2
2.611200E-4	-6.113125E-4	-3.416875E-4	-2.696250E-4	-2.542925E-2	2.579250E-2
2.612800E-4	-5.913750E-4	-4.945625E-4	-9.681250E-5	-2.542888E-2	2.578225E-2
2.614400E-4	-6.301875E-4	-4.494375E-4	-1.807500E-4	-2.545162E-2	2.580462E-2
2.616000E-4	-5.705625E-4	-4.010000E-4	-1.695625E-4	-2.543387E-2	2.578000E-2
2.617600E-4	-6.023750E-4	-4.180625E-4	-1.843125E-4	-2.543463E-2	2.579975E-2
2.619200E-4	-5.614375E-4	-4.270625E-4	-1.343750E-4	-2.544000E-2	2.578713E-2
2.620800E-4	-6.328750E-4	-3.315625E-4	-3.013125E-4	-2.542813E-2	2.579075E-2
2.622400E-4	-5.828750E-4	-2.952500E-4	-2.876250E-4	-2.543663E-2	2.579050E-2
2.624000E-4	-6.218125E-4	-4.570000E-4	-1.648125E-4	-2.544287E-2	2.579538E-2
2.625600E-4	-6.596250E-4	-3.941875E-4	-2.654375E-4	-2.544488E-2	2.579500E-2
2.627200E-4	-6.447500E-4	-4.743125E-4	-1.704375E-4	-2.544812E-2	2.578538E-2
2.628800E-4	-7.103125E-4	-3.541250E-4	-3.561875E-4	-2.544725E-2	2.576637E-2
2.630400E-4	-6.561250E-4	-4.921875E-4	-1.639375E-4	-2.544925E-2	2.576387E-2
2.632000E-4	-7.120000E-4	-3.949375E-4	-3.170625E-4	-2.543863E-2	2.577050E-2
2.633600E-4	-5.756875E-4	-3.530000E-4	-2.226875E-4	-2.545100E-2	2.579237E-2
2.635200E-4	-6.102500E-4	-4.654375E-4	-1.448125E-4	-2.546463E-2	2.578213E-2
2.636800E-4	-6.590625E-4	-3.887500E-4	-2.703125E-4	-2.544850E-2	2.577125E-2
2.638400E-4	-6.655625E-4	-5.321875E-4	-1.333750E-4	-2.546225E-2	2.576425E-2
2.640000E-4	-6.765000E-4	-4.063125E-4	-2.701875E-4	-2.545025E-2	2.577800E-2
2.641600E-4	-6.576875E-4	-3.819375E-4	-2.757500E-4	-2.547350E-2	2.576563E-2
2.643200E-4	-6.985000E-4	-3.986875E-4	-2.998125E-4	-2.544800E-2	2.576225E-2
2.644800E-4	-6.350625E-4	-4.755625E-4	-1.595000E-4	-2.547263E-2	2.577137E-2
2.646400E-4	-5.907500E-4	-4.541250E-4	-1.366250E-4	-2.546263E-2	2.576450E-2
2.648000E-4	-6.253750E-4	-4.976875E-4	-1.276875E-4	-2.545150E-2	2.576225E-2
2.649600E-4	-5.909375E-4	-4.798125E-4	-1.111250E-4	-2.543075E-2	2.577037E-2
2.651200E-4	-5.794375E-4	-5.475000E-4	-3.193750E-5	-2.546713E-2	2.577812E-2
2.652800E-4	-6.620000E-4	-3.325000E-4	-3.295000E-4	-2.547150E-2	2.578050E-2
2.654400E-4	-6.195625E-4	-4.314375E-4	-1.881250E-4	-2.545338E-2	2.578750E-2
2.656000E-4	-7.186250E-4	-4.591875E-4	-2.594375E-4	-2.547588E-2	2.578188E-2
2.657600E-4	-6.165000E-4	-5.358125E-4	-8.068750E-5	-2.547313E-2	2.577525E-2
2.659200E-4	-6.546250E-4	-5.773750E-4	-7.725000E-5	-2.545425E-2	2.578262E-2
2.660800E-4	-6.498125E-4	-4.249375E-4	-2.248750E-4	-2.546462E-2	2.575137E-2
2.662400E-4	-6.490625E-4	-5.416250E-4	-1.074375E-4	-2.544600E-2	2.578713E-2
2.664000E-4	-7.981875E-4	-4.421250E-4	-3.560625E-4	-2.547913E-2	2.577863E-2
2.665600E-4	-6.967500E-4	-4.175625E-4	-2.791875E-4	-2.545237E-2	2.577625E-2
2.667200E-4	-6.046875E-4	-4.201875E-4	-1.845000E-4	-2.546025E-2	2.577700E-2
2.668800E-4	-7.597500E-4	-3.839375E-4	-3.758125E-4	-2.546563E-2	2.578538E-2
2.670400E-4	-7.424375E-4	-4.907500E-4	-2.516875E-4	-2.546188E-2	2.576575E-2
2.672000E-4	-5.726250E-4	-5.701875E-4	-2.437500E-6	-2.545425E-2	2.577762E-2
2.673600E-4	-6.208750E-4	-4.961250E-4	-1.247500E-4	-2.545525E-2	2.576150E-2
2.675200E-4	-7.109375E-4	-5.550625E-4	-1.558750E-4	-2.546437E-2	2.577337E-2
2.676800E-4	-7.461875E-4	-5.359375E-4	-2.102500E-4	-2.547938E-2	2.578963E-2
2.678400E-4	-7.932500E-4	-5.827500E-4	-2.105000E-4	-2.546663E-2	2.576900E-2
2.680000E-4	-7.160625E-4	-5.766875E-4	-1.393750E-4	-2.545488E-2	2.576413E-2
2.681600E-4	-6.662500E-4	-5.901875E-4	-7.606250E-5	-2.546800E-2	2.577062E-2
2.683200E-4	-7.371250E-4	-4.949375E-4	-2.421875E-4	-2.546100E-2	2.576650E-2
2.684800E-4	-7.995625E-4	-5.271250E-4	-2.724375E-4	-2.548163E-2	2.576850E-2
2.686400E-4	-7.052500E-4	-4.565625E-4	-2.486875E-4	-2.547113E-2	2.575600E-2
2.688000E-4	-7.404375E-4	-5.386250E-4	-2.018125E-4	-2.547688E-2	2.577775E-2
2.689600E-4	-8.308125E-4	-6.365000E-4	-1.943125E-4	-2.546588E-2	2.576325E-2
2.691200E-4	-6.828125E-4	-5.388750E-4	-1.439375E-4	-2.545225E-2	2.574013E-2
2.692800E-4	-7.706250E-4	-5.268750E-4	-2.437500E-4	-2.547387E-2	2.577575E-2
2.694400E-4	-7.821875E-4	-4.958125E-4	-2.863750E-4	-2.548963E-2	2.577112E-2
2.696000E-4	-6.396875E-4	-4.807500E-4	-1.589375E-4	-2.545962E-2	2.576500E-2
2.697600E-4	-7.678750E-4	-5.210000E-4	-2.468750E-4	-2.546500E-2	2.576325E-2
2.699200E-4	-9.267500E-4	-4.979375E-4	-4.288125E-4	-2.545863E-2	2.575850E-2
2.700800E-4	-6.723750E-4	-5.260625E-4	-1.463125E-4	-2.547425E-2	2.575713E-2
2.702400E-4	-8.343125E-4	-5.365625E-4	-2.977500E-4	-2.548100E-2	2.576862E-2
2.704000E-4	-8.231875E-4	-4.910625E-4	-3.321250E-4	-2.546625E-2	2.577375E-2
2.705600E-4	-8.189375E-4	-4.191250E-4	-3.998125E-4	-2.545775E-2	2.577225E-2
2.707200E-4	-8.465000E-4	-5.488125E-4	-2.976875E-4	-2.546438E-2	2.576400E-2
2.708800E-4	-7.012500E-4	-5.907500E-4	-1.105000E-4	-2.545125E-2	2.575550E-2
2.710400E-4	-8.456250E-4	-5.180000E-4	-3.276250E-4	-2.545363E-2	2.577888E-2
2.712000E-4	-8.167500E-4	-5.658750E-4	-2.508750E-4	-2.547575E-2	2.578100E-2
2.713600E-4	-8.317500E-4	-6.194375E-4	-2.123125E-4	-2.545937E-2	2.576563E-2
2.715200E-4	-8.988750E-4	-5.343750E-4	-3.645000E-4	-2.546463E-2	2.575013E-2
2.716800E-4	-8.844375E-4	-5.823750E-4	-3.020625E-4	-2.545500E-2	2.576012E-2
2.718400E-4	-8.568750E-4	-5.234375E-4	-3.334375E-4	-2.544713E-2	2.576937E-2
2.720000E-4	-7.768750E-4	-5.217500E-4	-2.551250E-4	-2.546488E-2	2.576288E-2
2.721600E-4	-8.064375E-4	-6.546875E-4	-1.517500E-4	-2.547813E-2	2.575800E-2
2.723200E-4	-7.867500E-4	-6.380625E-4	-1.486875E-4	-2.547662E-2	2.576075E-2
2.724800E-4	-7.705625E-4	-5.558125E-4	-2.147500E-4	-2.547462E-2	2.576563E-2
2.726400E-4	-7.705625E-4	-5.947500E-4	-1.758125E-4	-2.548388E-2	2.577637E-2
2.728000E-4	-7.603125E-4	-3.903125E-4	-3.700000E-4	-2.546637E-2	2.577300E-2
2.729600E-4	-8.828750E-4	-5.210625E-4	-3.618125E-4	-2.546425E-2	2.575325E-2
2.731200E-4	-7.977500E-4	-6.308750E-4	-1.668750E-4	-2.548100E-2	2.576838E-2
2.732800E-4	-8.766250E-4	-6.045625E-4	-2.720625E-4	-2.546263E-2	2.575438E-2
2.734400E-4	-7.755625E-4	-5.520625E-4	-2.235000E-4	-2.545800E-2	2.576000E-2
2.736000E-4	-8.838125E-4	-5.973750E-4	-2.864375E-4	-2.547287E-2	2.577512E-2
2.737600E-4	-8.114375E-4	-6.001875E-4	-2.112500E-4	-2.548900E-2	2.575263E-2
2.739200E-4	-8.876875E-4	-5.615625E-4	-3.261250E-4	-2.546788E-2	2.576075E-2
2.740800E-4	-9.083125E-4	-6.535000E-4	-2.548125E-4	-2.546575E-2	2.577150E-2
2.742400E-4	-8.336250E-4	-5.591250E-4	-2.745000E-4	-2.548450E-2	2.578925E-2
2.744000E-4	-8.185000E-4	-6.122500E-4	-2.062500E-4	-2.546563E-2	2.575800E-2
2.745600E-4	-8.368750E-4	-6.457500E-4	-1.911250E-4	-2.546212E-2	2.575825E-2
2.747200E-4	-8.176250E-4	-4.990000E-4	-3.186250E-4	-2.544200E-2	2.578275E-2
2.748800E-4	-7.956250E-4	-6.200000E-4	-1.756250E-4	-2.547925E-2	2.577313E-2
2.750400E-4	-8.196875E-4	-6.041875E-4	-2.155000E-4	-2.545700E-2	2.576963E-2
2.752000E-4	-9.300000E-4	-6.970625E-4	-2.329375E-4	-2.545487E-2	2.578200E-2
2.753600E-4	-8.865000E-4	-5.390000E-4	-3.475000E-4	-2.544288E-2	2.576650E-2
2.755200E-4	-8.695625E-4	-5.507500E-4	-3.188125E-4	-2.544550E-2	2.576488E-2
2.756800E-4	-8.403750E-4	-6.376875E-4	-2.026875E-4	-2.546112E-2	2.577287E-2
2.758400E-4	-9.033750E-4	-5.645000E-4	-3.388750E-4	-2.544763E-2	2.577850E-2
2.760000E-4	-8.593125E-4	-6.448125E-4	-2.145000E-4	-2.542188E-2	2.578625E-2
2.761600E-4	-8.533750E-4	-6.576875E-4	-1.956875E-4	-2.544562E-2	2.580225E-2
2.763200E-4	-9.288125E-4	-6.095000E-4	-3.193125E-4	-2.543800E-2	2.579625E-2
2.764800E-4	-7.924375E-4	-5.283750E-4	-2.640625E-4	-2.542450E-2	2.579225E-2
2.766400E-4	-9.338125E-4	-6.015625E-4	-3.322500E-4	-2.542413E-2	2.580175E-2
2.768000E-4	-8.007500E-4	-5.941875E-4	-2.065625E-4	-2.544363E-2	2.577112E-2
2.769600E-4	-8.087500E-4	-6.502500E-4	-1.585000E-4	-2.542788E-2	2.579038E-2
2.771200E-4	-9.030625E-4	-5.161250E-4	-3.869375E-4	-2.543638E-2	2.580125E-2
2.772800E-4	-8.970625E-4	-6.918125E-4	-2.052500E-4	-2.543837E-2	2.577513E-2
2.774400E-4	-8.914375E-4	-6.495625E-4	-2.418750E-4	-2.542713E-2	2.579438E-2
2.776000E-4	-9.608750E-4	-6.032500E-4	-3.576250E-4	-2.543550E-2	2.579825E-2
2.777600E-4	-8.981875E-4	-6.015000E-4	-2.966875E-4	-2.543900E-2	2.579763E-2
2.779200E-4	-9.565000E-4	-6.741875E-4	-2.823125E-4	-2.541625E-2	2.578613E-2
2.780800E-4	-8.546250E-4	-7.259375E-4	-1.286875E-4	-2.541250E-2	2.580925E-2
2.782400E-4	-9.941875E-4	-6.285625E-4	-3.656250E-4	-2.541762E-2	2.581225E-2
2.784000E-4	-8.870000E-4	-5.867500E-4	-3.002500E-4	-2.540287E-2	2.580237E-2
2.785600E-4	-9.532500E-4	-5.570625E-4	-3.961875E-4	-2.541275E-2	2.580488E-2
2.787200E-4	-9.378125E-4	-7.183125E-4	-2.195000E-4	-2.540300E-2	2.580038E-2
2.788800E-4	-8.702500E-4	-5.601875E-4	-3.100625E-4	-2.542950E-2	2.580012E-2
2.790400E-4	-9.681875E-4	-7.524375E-4	-2.157500E-4	-2.540325E-2	2.581875E-2
2.792000E-4	-9.495000E-4	-5.608750E-4	-3.886250E-4	-2.540800E-2	2.581625E-2
2.793600E-4	-9.513125E-4	-7.020000E-4	-2.493125E-4	-2.540450E-2	2.580663E-2
2.795200E-4	-9.525625E-4	-5.767500E-4	-3.758125E-4	-2.539375E-2	2.582425E-2
2.796800E-4	-8.966250E-4	-6.440625E-4	-2.525625E-4	-2.539487E-2	2.583737E-2
2.798400E-4	-8.798125E-4	-7.351875E-4	-1.446250E-4	-2.538875E-2	2.583413E-2
2.800000E-4	-8.795000E-4	-5.732500E-4	-3.062500E-4	-2.537838E-2	2.580750E-2
2.801600E-4	-9.618750E-4	-6.301250E-4	-3.317500E-4	-2.540975E-2	2.583375E-2
2.803200E-4	-9.583125E-4	-6.542500E-4	-3.040625E-4	-2.538038E-2	2.581937E-2
2.804800E-4	-1.041188E-3	-6.328125E-4	-4.083750E-4	-2.536825E-2	2.583613E-2
2.806400E-4	-9.313125E-4	-6.796875E-4	-2.516250E-4	-2.539050E-2	2.584325E-2
2.808000E-4	-1.008813E-3	-6.050625E-4	-4.037500E-4	-2.538262E-2	2.583312E-2
2.809600E-4	-1.009250E-3	-6.763125E-4	-3.329375E-4	-2.539538E-2	2.584025E-2
2.811200E-4	-9.585625E-4	-6.527500E-4	-3.058125E-4	-2.538313E-2	2.584438E-2
2.812800E-4	-9.466875E-4	-6.148750E-4	-3.318125E-4	-2.538550E-2	2.582938E-2
2.814400E-4	-9.274375E-4	-7.365625E-4	-1.908750E-4	-2.537063E-2	2.583662E-2
2.816000E-4	-8.784375E-4	-5.976875E-4	-2.807500E-4	-2.538987E-2	2.584225E-2
2.817600E-4	-9.601875E-4	-5.843125E-4	-3.758750E-4	-2.535012E-2	2.587137E-2
2.819200E-4	-9.825625E-4	-5.698125E-4	-4.127500E-4	-2.535925E-2	2.585937E-2
2.820800E-4	-9.630000E-4	-7.080625E-4	-2.549375E-4	-2.538125E-2	2.584675E-2
2.822400E-4	-9.338750E-4	-6.793125E-4	-2.545625E-4	-2.536737E-2	2.585313E-2
2.824000E-4	-9.440000E-4	-6.237500E-4	-3.202500E-4	-2.536750E-2	2.586000E-2
2.825600E-4	-1.080313E-3	-6.896875E-4	-3.906250E-4	-2.534688E-2	2.586263E-2
2.827200E-4	-9.226250E-4	-6.978750E-4	-2.247500E-4	-2.534588E-2	2.586938E-2
2.828800E-4	-9.775000E-4	-6.433750E-4	-3.341250E-4	-2.535050E-2	2.588150E-2
2.830400E-4	-9.793750E-4	-6.078125E-4	-3.715625E-4	-2.534513E-2	2.585113E-2
2.832000E-4	-9.897500E-4	-7.080000E-4	-2.817500E-4	-2.533288E-2	2.585950E-2
2.833600E-4	-9.971250E-4	-6.775625E-4	-3.195625E-4	-2.535087E-2	2.586262E-2
2.835200E-4	-1.045625E-3	-7.992500E-4	-2.463750E-4	-2.533825E-2	2.586625E-2
2.836800E-4	-1.094812E-3	-6.838750E-4	-4.109375E-4	-2.532300E-2	2.586500E-2
2.838400E-4	-1.072063E-3	-6.783125E-4	-3.937500E-4	-2.534738E-2	2.586675E-2
2.840000E-4	-1.057750E-3	-8.264375E-4	-2.313125E-4	-2.529162E-2	2.588200E-2
2.841600E-4	-1.133500E-3	-7.652500E-4	-3.682500E-4	-2.532675E-2	2.588500E-2
2.843200E-4	-1.043125E-3	-6.642500E-4	-3.788750E-4	-2.533462E-2	2.587800E-2
2.844800E-4	-1.025063E-3	-6.431250E-4	-3.819375E-4	-2.534163E-2	2.588900E-2
2.846400E-4	-8.923750E-4	-6.535625E-4	-2.388125E-4	-2.531650E-2	2.588775E-2
2.848000E-4	-1.084563E-3	-7.265000E-4	-3.580625E-4	-2.531588E-2	2.588238E-2
2.849600E-4	-1.047313E-3	-6.410625E-4	-4.062500E-4	-2.529337E-2	2.589950E-2
2.851200E-4	-1.009938E-3	-6.570625E-4	-3.528750E-4	-2.530088E-2	2.589350E-2
2.852800E-4	-1.043875E-3	-6.591250E-4	-3.847500E-4	-2.531213E-2	2.588000E-2
2.854400E-4	-1.020813E-3	-6.927500E-4	-3.280625E-4	-2.529625E-2	2.590613E-2
2.856000E-4	-1.069000E-3	-6.503125E-4	-4.186875E-4	-2.529163E-2	2.589937E-2
2.857600E-4	-1.034813E-3	-6.701250E-4	-3.646875E-4	-2.529012E-2	2.589513E-2
2.859200E-4	-1.042250E-3	-7.303125E-4	-3.119375E-4	-2.528850E-2	2.589750E-2
2.860800E-4	-9.743750E-4	-7.758125E-4	-1.985625E-4	-2.527412E-2	2.590050E-2
2.862400E-4	-1.054625E-3	-6.341875E-4	-4.204375E-4	-2.529925E-2	2.590788E-2
2.864000E-4	-1.020563E-3	-8.176250E-4	-2.029375E-4	-2.526938E-2	2.591625E-2
2.865600E-4	-1.129938E-3	-7.133125E-4	-4.166250E-4	-2.528662E-2	2.590612E-2
2.867200E-4	-1.105062E-3	-6.858750E-4	-4.191875E-4	-2.529025E-2	2.591550E-2
2.868800E-4	-1.086000E-3	-6.008750E-4	-4.851250E-4	-2.528825E-2	2.591812E-2
2.870400E-4	-1.087062E-3	-7.266250E-4	-3.604375E-4	-2.526425E-2	2.592688E-2
2.872000E-4	-1.075188E-3	-8.301250E-4	-2.450625E-4	-2.527137E-2	2.590588E-2
2.873600E-4	-1.001938E-3	-7.259375E-4	-2.760000E-4	-2.529087E-2	2.590937E-2
2.875200E-4	-1.075000E-3	-6.558750E-4	-4.191250E-4	-2.526763E-2	2.593425E-2
2.876800E-4	-1.066937E-3	-6.895625E-4	-3.773750E-4	-2.526825E-2	2.593325E-2
2.878400E-4	-1.022750E-3	-8.287500E-4	-1.940000E-4	-2.526500E-2	2.593275E-2
2.880000E-4	-1.154875E-3	-8.648125E-4	-2.900625E-4	-2.525700E-2	2.592763E-2
2.881600E-4	-1.059188E-3	-7.033750E-4	-3.558125E-4	-2.527763E-2	2.594137E-2
2.883200E-4	-1.095312E-3	-7.658125E-4	-3.295000E-4	-2.527163E-2	2.592463E-2
2.884800E-4	-1.122437E-3	-6.951875E-4	-4.272500E-4	-2.524438E-2	2.593850E-2
2.886400E-4	-1.092938E-3	-8.319375E-4	-2.610000E-4	-2.527112E-2	2.594387E-2
2.888000E-4	-1.002687E-3	-7.465625E-4	-2.561250E-4	-2.524538E-2	2.596025E-2
2.889600E-4	-1.166313E-3	-7.250625E-4	-4.412500E-4	-2.524200E-2	2.592800E-2
2.891200E-4	-1.114125E-3	-7.061250E-4	-4.080000E-4	-2.525587E-2	2.595900E-2
2.892800E-4	-1.047563E-3	-7.550625E-4	-2.925000E-4	-2.523450E-2	2.595613E-2
2.894400E-4	-1.100500E-3	-7.162500E-4	-3.842500E-4	-2.523512E-2	2.594838E-2
2.896000E-4	-1.060313E-3	-7.931875E-4	-2.671250E-4	-2.523612E-2	2.595050E-2
2.897600E-4	-1.116438E-3	-8.691875E-4	-2.472500E-4	-2.522313E-2	2.596225E-2
2.899200E-4	-1.259250E-3	-8.033125E-4	-4.559375E-4	-2.522662E-2	2.593525E-2
2.900800E-4	-1.154813E-3	-7.391875E-4	-4.156250E-4	-2.523000E-2	2.595663E-2
2.902400E-4	-1.183875E-3	-8.092500E-4	-3.746250E-4	-2.522312E-2	2.595113E-2
2.904000E-4	-1.130875E-3	-7.493125E-4	-3.815625E-4	-2.522638E-2	2.595688E-2
2.905600E-4	-1.212688E-3	-6.978750E-4	-5.148125E-4	-2.521937E-2	2.595713E-2
2.907200E-4	-1.187312E-3	-8.394375E-4	-3.478750E-4	-2.521300E-2	2.595112E-2
2.908800E-4	-1.173063E-3	-8.142500E-4	-3.588125E-4	-2.521400E-2	2.595900E-2
2.910400E-4	-1.183438E-3	-7.098750E-4	-4.735625E-4	-2.523000E-2	2.595638E-2
2.912000E-4	-1.255063E-3	-7.320625E-4	-5.230000E-4	-2.520250E-2	2.597513E-2
2.913600E-4	-1.185688E-3	-7.963750E-4	-3.893125E-4	-2.521613E-2	2.596325E-2
2.915200E-4	-1.228437E-3	-7.026875E-4	-5.257500E-4	-2.520787E-2	2.595288E-2
2.916800E-4	-1.152125E-3	-8.833125E-4	-2.688125E-4	-2.520525E-2	2.597087E-2
2.918400E-4	-1.283063E-3	-8.524375E-4	-4.306250E-4	-2.520563E-2	2.594500E-2
2.920000E-4	-1.253437E-3	-9.068750E-4	-3.465625E-4	-2.521850E-2	2.597000E-2
2.921600E-4	-1.163625E-3	-8.066250E-4	-3.570000E-4	-2.520775E-2	2.598150E-2
2.923200E-4	-1.237875E-3	-7.340625E-4	-5.038125E-4	-2.520412E-2	2.597800E-2
2.924800E-4	-1.218125E-3	-6.663125E-4	-5.518125E-4	-2.520738E-2	2.598100E-2
2.926400E-4	-1.189250E-3	-9.158125E-4	-2.734375E-4	-2.518513E-2	2.597938E-2
2.928000E-4	-1.259562E-3	-7.473125E-4	-5.122500E-4	-2.520188E-2	2.598563E-2
2.929600E-4	-1.191500E-3	-7.658125E-4	-4.256875E-4	-2.520013E-2	2.598837E-2
2.931200E-4	-1.300000E-3	-8.496875E-4	-4.503125E-4	-2.518200E-2	2.598062E-2
2.932800E-4	-1.234438E-3	-8.957500E-4	-3.386875E-4	-2.520125E-2	2.597200E-2
2.934400E-4	-1.208688E-3	-8.800000E-4	-3.286875E-4	-2.520237E-2	2.597475E-2
2.936000E-4	-1.303125E-3	-9.053125E-4	-3.978125E-4	-2.517463E-2	2.599913E-2
2.937600E-4	-1.286000E-3	-7.814375E-4	-5.045625E-4	-2.518750E-2	2.596675E-2
2.939200E-4	-1.348562E-3	-8.260625E-4	-5.225000E-4	-2.517663E-2	2.598200E-2
2.940800E-4	-1.327813E-3	-6.828750E-4	-6.449375E-4	-2.519913E-2	2.600538E-2
2.942400E-4	-1.331500E-3	-9.768125E-4	-3.546875E-4	-2.516437E-2	2.598688E-2
2.944000E-4	-1.304812E-3	-8.986250E-4	-4.061875E-4	-2.516188E-2	2.600400E-2
2.945600E-4	-1.351875E-3	-7.558750E-4	-5.960000E-4	-2.517338E-2	2.596913E-2
2.947200E-4	-1.267750E-3	-7.760000E-4	-4.917500E-4	-2.519138E-2	2.599875E-2
2.948800E-4	-1.223250E-3	-9.680625E-4	-2.551875E-4	-2.515513E-2	2.599025E-2
2.950400E-4	-1.348750E-3	-9.695625E-4	-3.791875E-4	-2.516850E-2	2.599875E-2
2.952000E-4	-1.254937E-3	-8.753750E-4	-3.795625E-4	-2.516813E-2	2.599800E-2
2.953600E-4	-1.441625E-3	-9.351250E-4	-5.065000E-4	-2.516250E-2	2.598813E-2
2.955200E-4	-1.352937E-3	-8.703125E-4	-4.826250E-4	-2.519250E-2	2.598712E-2
2.956800E-4	-1.377625E-3	-9.228125E-4	-4.548125E-4	-2.516187E-2	2.601513E-2
2.958400E-4	-1.392750E-3	-9.231875E-4	-4.695625E-4	-2.518013E-2	2.598013E-2
2.960000E-4	-1.329062E-3	-9.638750E-4	-3.651875E-4	-2.517375E-2	2.598813E-2
2.961600E-4	-1.397812E-3	-9.044375E-4	-4.933750E-4	-2.518787E-2	2.600738E-2
2.963200E-4	-1.456437E-3	-9.766875E-4	-4.797500E-4	-2.516350E-2	2.601100E-2
2.964800E-4	-1.396813E-3	-9.063750E-4	-4.904375E-4	-2.515737E-2	2.598450E-2
2.966400E-4	-1.420813E-3	-9.555000E-4	-4.653125E-4	-2.517975E-2	2.601288E-2
2.968000E-4	-1.455688E-3	-1.057687E-3	-3.980000E-4	-2.515675E-2	2.600938E-2
2.969600E-4	-1.461000E-3	-1.031125E-3	-4.298750E-4	-2.514937E-2	2.600337E-2
2.971200E-4	-1.471500E-3	-9.780625E-4	-4.934375E-4	-2.516762E-2	2.599838E-2
2.972800E-4	-1.432563E-3	-8.646875E-4	-5.678750E-4	-2.517450E-2	2.599150E-2
2.974400E-4	-1.498313E-3	-1.000500E-3	-4.978125E-4	-2.515150E-2	2.600175E-2
2.976000E-4	-1.472937E-3	-9.392500E-4	-5.336875E-4	-2.515550E-2	2.601437E-2
2.977600E-4	-1.444813E-3	-9.626250E-4	-4.821875E-4	-2.516787E-2	2.599850E-2
2.979200E-4	-1.642500E-3	-1.089625E-3	-5.528750E-4	-2.514863E-2	2.598738E-2
2.980800E-4	-1.484813E-3	-9.890000E-4	-4.958125E-4	-2.516375E-2	2.599400E-2
2.982400E-4	-1.594125E-3	-9.723750E-4	-6.217500E-4	-2.516250E-2	2.599438E-2
2.984000E-4	-1.551813E-3	-9.770625E-4	-5.747500E-4	-2.515775E-2	2.599050E-2
2.985600E-4	-1.549188E-3	-9.528750E-4	-5.963125E-4	-2.515313E-2	2.600162E-2
2.987200E-4	-1.553250E-3	-1.070688E-3	-4.825625E-4	-2.516238E-2	2.600438E-2
2.988800E-4	-1.630438E-3	-9.878125E-4	-6.426250E-4	-2.517762E-2	2.599675E-2
2.990400E-4	-1.645187E-3	-1.057938E-3	-5.872500E-4	-2.515125E-2	2.600850E-2
2.992000E-4	-1.697063E-3	-1.046500E-3	-6.505625E-4	-2.516887E-2	2.599637E-2
2.993600E-4	-1.629250E-3	-1.025313E-3	-6.039375E-4	-2.514300E-2	2.599912E-2
2.995200E-4	-1.770938E-3	-1.125375E-3	-6.455625E-4	-2.515075E-2	2.599750E-2
2.996800E-4	-1.736563E-3	-1.079312E-3	-6.572500E-4	-2.514237E-2	2.600575E-2
2.998400E-4	-1.658875E-3	-1.078813E-3	-5.800625E-4	-2.515588E-2	2.599488E-2
3.000000E-4	-1.592188E-3	-1.123188E-3	-4.690000E-4	-2.512912E-2	2.600387E-2
3.001600E-4	-1.699000E-3	-1.217813E-3	-4.811875E-4	-2.514638E-2	2.601725E-2
3.003200E-4	-1.664563E-3	-1.140625E-3	-5.239375E-4	-2.515475E-2	2.599113E-2
3.004800E-4	-1.790687E-3	-1.039250E-3	-7.514375E-4	-2.516425E-2	2.599687E-2
3.006400E-4	-1.835062E-3	-1.128125E-3	-7.069375E-4	-2.514337E-2	2.598788E-2
3.008000E-4	-1.775187E-3	-1.108625E-3	-6.665625E-4	-2.515250E-2	2.601225E-2
3.009600E-4	-1.781375E-3	-1.152500E-3	-6.288750E-4	-2.514488E-2	2.599550E-2
3.011200E-4	-1.834500E-3	-1.079813E-3	-7.546875E-4	-2.515563E-2	2.599800E-2
3.012800E-4	-1.852125E-3	-1.065563E-3	-7.865625E-4	-2.515575E-2	2.601425E-2
3.014400E-4	-1.802125E-3	-1.160125E-3	-6.420000E-4	-2.514737E-2	2.600787E-2
3.016000E-4	-1.822563E-3	-1.207687E-3	-6.148750E-4	-2.514800E-2	2.599488E-2
3.017600E-4	-1.990938E-3	-1.219625E-3	-7.713125E-4	-2.513300E-2	2.599650E-2
3.019200E-4	-1.814875E-3	-1.232375E-3	-5.825000E-4	-2.515175E-2	2.598625E-2
3.020800E-4	-1.838625E-3	-1.089375E-3	-7.492500E-4	-2.515875E-2	2.600775E-2
3.022400E-4	-1.909000E-3	-1.303000E-3	-6.060000E-4	-2.514512E-2	2.597612E-2
3.024000E-4	-1.850000E-3	-1.190625E-3	-6.593750E-4	-2.513900E-2	2.598850E-2
3.025600E-4	-2.044688E-3	-1.191875E-3	-8.528125E-4	-2.513425E-2	2.599513E-2
3.027200E-4	-2.005125E-3	-1.365875E-3	-6.392500E-4	-2.513600E-2	2.601875E-2
3.028800E-4	-2.084187E-3	-1.274313E-3	-8.098750E-4	-2.513200E-2	2.598538E-2
3.030400E-4	-1.939563E-3	-1.198625E-3	-7.409375E-4	-2.514663E-2	2.598488E-2
3.032000E-4	-2.044000E-3	-1.352250E-3	-6.917500E-4	-2.514375E-2	2.599525E-2
3.033600E-4	-2.022438E-3	-1.346875E-3	-6.755625E-4	-2.516000E-2	2.600012E-2
3.035200E-4	-2.028687E-3	-1.304125E-3	-7.245625E-4	-2.515675E-2	2.600125E-2
3.036800E-4	-2.110500E-3	-1.320437E-3	-7.900625E-4	-2.510888E-2	2.599288E-2
3.038400E-4	-2.164188E-3	-1.312563E-3	-8.516250E-4	-2.514850E-2	2.598687E-2
3.040000E-4	-2.048062E-3	-1.442438E-3	-6.056250E-4	-2.514188E-2	2.601588E-2
3.041600E-4	-2.116438E-3	-1.445188E-3	-6.712500E-4	-2.514575E-2	2.599638E-2
3.043200E-4	-2.201562E-3	-1.243438E-3	-9.581250E-4	-2.515275E-2	2.599125E-2
3.044800E-4	-2.166563E-3	-1.322437E-3	-8.441250E-4	-2.516238E-2	2.598725E-2
3.046400E-4	-2.352937E-3	-1.344188E-3	-1.008750E-3	-2.516300E-2	2.598800E-2
3.048000E-4	-2.301813E-3	-1.365812E-3	-9.360000E-4	-2.511775E-2	2.599125E-2
3.049600E-4	-2.305375E-3	-1.606563E-3	-6.988125E-4	-2.516275E-2	2.598887E-2
3.051200E-4	-2.260875E-3	-1.413813E-3	-8.470625E-4	-2.516350E-2	2.599338E-2
3.052800E-4	-2.358750E-3	-1.487438E-3	-8.713125E-4	-2.515212E-2	2.596287E-2
3.054400E-4	-2.418750E-3	-1.412750E-3	-1.006000E-3	-2.516075E-2	2.599350E-2
3.056000E-4	-2.301625E-3	-1.408437E-3	-8.931875E-4	-2.515138E-2	2.596913E-2
3.057600E-4	-2.440688E-3	-1.603188E-3	-8.375000E-4	-2.514488E-2	2.599463E-2
3.059200E-4	-2.442625E-3	-1.506750E-3	-9.358750E-4	-2.514725E-2	2.597575E-2
3.060800E-4	-2.423750E-3	-1.611500E-3	-8.122500E-4	-2.515887E-2	2.597650E-2
3.062400E-4	-2.453063E-3	-1.538563E-3	-9.145000E-4	-2.515412E-2	2.598887E-2
3.064000E-4	-2.448688E-3	-1.493563E-3	-9.551250E-4	-2.513450E-2	2.598113E-2
3.065600E-4	-2.427813E-3	-1.612437E-3	-8.153750E-4	-2.516537E-2	2.598862E-2
3.067200E-4	-2.384062E-3	-1.561562E-3	-8.225000E-4	-2.515750E-2	2.599150E-2
3.068800E-4	-2.596438E-3	-1.522875E-3	-1.073563E-3	-2.517237E-2	2.599412E-2
3.070400E-4	-2.553125E-3	-1.598688E-3	-9.544375E-4	-2.514575E-2	2.599350E-2
3.072000E-4	-2.538687E-3	-1.685312E-3	-8.533750E-4	-2.517325E-2	2.598850E-2
3.073600E-4	-2.564250E-3	-1.742500E-3	-8.217500E-4	-2.518175E-2	2.595262E-2
3.075200E-4	-2.719312E-3	-1.731000E-3	-9.883125E-4	-2.514513E-2	2.598963E-2
3.076800E-4	-2.789875E-3	-1.775437E-3	-1.014438E-3	-2.516263E-2	2.598513E-2
3.078400E-4	-2.694437E-3	-1.762000E-3	-9.324375E-4	-2.515300E-2	2.597863E-2
3.080000E-4	-2.627187E-3	-1.763500E-3	-8.636875E-4	-2.516425E-2	2.597725E-2
3.081600E-4	-2.728000E-3	-1.762312E-3	-9.656875E-4	-2.515325E-2	2.597575E-2
3.083200E-4	-2.774750E-3	-1.790000E-3	-9.847500E-4	-2.517188E-2	2.597550E-2
3.084800E-4	-2.837938E-3	-1.920062E-3	-9.178750E-4	-2.516312E-2	2.599388E-2
3.086400E-4	-2.864437E-3	-1.897438E-3	-9.670000E-4	-2.515538E-2	2.597650E-2
3.088000E-4	-2.999750E-3	-1.877125E-3	-1.122625E-3	-2.517313E-2	2.598513E-2
3.089600E-4	-2.762438E-3	-1.712562E-3	-1.049875E-3	-2.516575E-2	2.595975E-2
3.091200E-4	-2.933500E-3	-1.783250E-3	-1.150250E-3	-2.517400E-2	2.596887E-2
3.092800E-4	-2.866500E-3	-1.866563E-3	-9.999375E-4	-2.517375E-2	2.598275E-2
3.094400E-4	-2.923000E-3	-2.061563E-3	-8.614375E-4	-2.515588E-2	2.596888E-2
3.096000E-4	-2.950813E-3	-2.021438E-3	-9.293750E-4	-2.515437E-2	2.597363E-2
3.097600E-4	-2.943750E-3	-1.939187E-3	-1.004563E-3	-2.517450E-2	2.598262E-2
3.099200E-4	-2.963875E-3	-1.916625E-3	-1.047250E-3	-2.515787E-2	2.595962E-2
3.100800E-4	-3.072875E-3	-1.892125E-3	-1.180750E-3	-2.516362E-2	2.595775E-2
3.102400E-4	-3.122500E-3	-2.035313E-3	-1.087188E-3	-2.515462E-2	2.598050E-2
3.104000E-4	-3.105375E-3	-1.963125E-3	-1.142250E-3	-2.518638E-2	2.599062E-2
3.105600E-4	-3.150000E-3	-2.020000E-3	-1.130000E-3	-2.516887E-2	2.596788E-2
3.107200E-4	-3.164563E-3	-2.112938E-3	-1.051625E-3	-2.516500E-2	2.597587E-2
3.108800E-4	-3.189312E-3	-2.040875E-3	-1.148437E-3	-2.518875E-2	2.596088E-2
3.110400E-4	-3.171687E-3	-2.117375E-3	-1.054312E-3	-2.515963E-2	2.597562E-2
3.112000E-4	-3.146125E-3	-2.082813E-3	-1.063312E-3	-2.516612E-2	2.597950E-2
3.113600E-4	-3.268438E-3	-2.124000E-3	-1.144438E-3	-2.514800E-2	2.597700E-2
3.115200E-4	-3.311500E-3	-2.196000E-3	-1.115500E-3	-2.515788E-2	2.597650E-2
3.116800E-4	-3.351062E-3	-2.196125E-3	-1.154937E-3	-2.516062E-2	2.594362E-2
3.118400E-4	-3.267688E-3	-2.264938E-3	-1.002750E-3	-2.516725E-2	2.596812E-2
3.120000E-4	-3.478812E-3	-2.098563E-3	-1.380250E-3	-2.516300E-2	2.597113E-2
3.121600E-4	-3.404063E-3	-2.254688E-3	-1.149375E-3	-2.516000E-2	2.596962E-2
3.123200E-4	-3.398500E-3	-2.281938E-3	-1.116562E-3	-2.516175E-2	2.596175E-2
3.124800E-4	-3.351000E-3	-2.300688E-3	-1.050313E-3	-2.517200E-2	2.595925E-2
3.126400E-4	-3.499000E-3	-2.372250E-3	-1.126750E-3	-2.517350E-2	2.595100E-2
3.128000E-4	-3.511750E-3	-2.353188E-3	-1.158562E-3	-2.517663E-2	2.596462E-2
3.129600E-4	-3.508125E-3	-2.309375E-3	-1.198750E-3	-2.519875E-2	2.596112E-2
3.131200E-4	-3.562813E-3	-2.423188E-3	-1.139625E-3	-2.516925E-2	2.594800E-2
3.132800E-4	-3.627438E-3	-2.602000E-3	-1.025438E-3	-2.518113E-2	2.596275E-2
3.134400E-4	-3.728938E-3	-2.388188E-3	-1.340750E-3	-2.518675E-2	2.596687E-2
3.136000E-4	-3.724375E-3	-2.442375E-3	-1.282000E-3	-2.515162E-2	2.594800E-2
3.137600E-4	-3.727188E-3	-2.443438E-3	-1.283750E-3	-2.516963E-2	2.595813E-2
3.139200E-4	-3.684937E-3	-2.547563E-3	-1.137375E-3	-2.517313E-2	2.594688E-2
3.140800E-4	-3.650250E-3	-2.573313E-3	-1.076937E-3	-2.516238E-2	2.594450E-2
3.142400E-4	-3.668625E-3	-2.559375E-3	-1.109250E-3	-2.517050E-2	2.595750E-2
3.144000E-4	-3.828500E-3	-2.509063E-3	-1.319437E-3	-2.516025E-2	2.595213E-2
3.145600E-4	-3.804625E-3	-2.669750E-3	-1.134875E-3	-2.516900E-2	2.595000E-2
3.147200E-4	-3.879250E-3	-2.686188E-3	-1.193063E-3	-2.518000E-2	2.595563E-2
3.148800E-4	-3.847500E-3	-2.655250E-3	-1.192250E-3	-2.514675E-2	2.595925E-2
3.150400E-4	-3.913187E-3	-2.812500E-3	-1.100687E-3	-2.515838E-2	2.597163E-2
3.152000E-4	-3.966500E-3	-2.732812E-3	-1.233688E-3	-2.516538E-2	2.595775E-2
3.153600E-4	-4.031188E-3	-2.782562E-3	-1.248625E-3	-2.517688E-2	2.597125E-2
3.155200E-4	-3.915313E-3	-2.762938E-3	-1.152375E-3	-2.516863E-2	2.594550E-2
3.156800E-4	-4.066187E-3	-2.798625E-3	-1.267562E-3	-2.518050E-2	2.596687E-2
3.158400E-4	-4.150875E-3	-2.698375E-3	-1.452500E-3	-2.517025E-2	2.596637E-2
3.160000E-4	-4.065063E-3	-2.884313E-3	-1.180750E-3	-2.517212E-2	2.595625E-2
3.161600E-4	-4.203750E-3	-2.852875E-3	-1.350875E-3	-2.518837E-2	2.597763E-2
3.163200E-4	-4.229938E-3	-2.796000E-3	-1.433937E-3	-2.519000E-2	2.595037E-2
3.164800E-4	-4.359437E-3	-2.970875E-3	-1.388562E-3	-2.517387E-2	2.596350E-2
3.166400E-4	-4.189438E-3	-2.874875E-3	-1.314562E-3	-2.519050E-2	2.596475E-2
3.168000E-4	-4.370187E-3	-2.906125E-3	-1.464062E-3	-2.516425E-2	2.595475E-2
3.169600E-4	-4.277437E-3	-2.988375E-3	-1.289063E-3	-2.517262E-2	2.595275E-2
3.171200E-4	-4.349625E-3	-3.003188E-3	-1.346437E-3	-2.515738E-2	2.595563E-2
3.172800E-4	-4.286438E-3	-3.029313E-3	-1.257125E-3	-2.515625E-2	2.596550E-2
3.174400E-4	-4.427313E-3	-3.177125E-3	-1.250187E-3	-2.517825E-2	2.597175E-2
3.176000E-4	-4.347187E-3	-3.163188E-3	-1.184000E-3	-2.516512E-2	2.594775E-2
3.177600E-4	-4.473563E-3	-3.126938E-3	-1.346625E-3	-2.515637E-2	2.596800E-2
3.179200E-4	-4.503063E-3	-3.148500E-3	-1.354562E-3	-2.516225E-2	2.596188E-2
3.180800E-4	-4.568313E-3	-3.223250E-3	-1.345063E-3	-2.516838E-2	2.596350E-2
3.182400E-4	-4.587188E-3	-3.144625E-3	-1.442563E-3	-2.516687E-2	2.593713E-2
3.184000E-4	-4.680000E-3	-3.165812E-3	-1.514188E-3	-2.517913E-2	2.595387E-2
3.185600E-4	-4.610563E-3	-3.224812E-3	-1.385750E-3	-2.516738E-2	2.594625E-2
3.187200E-4	-4.663937E-3	-3.318750E-3	-1.345187E-3	-2.517625E-2	2.595012E-2
3.188800E-4	-4.582500E-3	-3.141875E-3	-1.440625E-3	-2.516088E-2	2.595487E-2
3.190400E-4	-4.754750E-3	-3.289688E-3	-1.465062E-3	-2.516413E-2	2.596863E-2
3.192000E-4	-4.691750E-3	-3.361250E-3	-1.330500E-3	-2.514238E-2	2.595613E-2
3.193600E-4	-4.811875E-3	-3.370000E-3	-1.441875E-3	-2.517625E-2	2.597187E-2
3.195200E-4	-4.723750E-3	-3.224188E-3	-1.499562E-3	-2.515300E-2	2.595687E-2
[truncated: 502 more rows]
