# Supplementary material for: A simple retarding-potential time-of-flight mass spectrometer for electrospray propulsion diagnostics
Source: J Elect Propuls. 2023 Mar 31;2(1):13. doi: 10.1007/s44205-023-00045-y (PMC10066156; doi:10.1007/s44205-023-00045-y)
Supplement: Supplementary file 1 — Additional file 1. [file 44205_2023_45_MOESM1_ESM.zip › Data and MATLAB Code/RP ToF-MS Data/1550.csv]

Timestamp:	5:29:39.062 PM 9/26/2022
time (s)	tof signal 1 (V)	tof signal 2 (V)	tof1 - tof2 (V)	trigger xy1 (V)	trigger xy2 (V)
0.000000E+0	-5.913313E-3	-4.810125E-3	-1.103188E-3	-2.333637E-2	2.436125E-2
1.600000E-7	-5.965125E-3	-4.846375E-3	-1.118750E-3	-2.335838E-2	2.438363E-2
3.200000E-7	-5.882563E-3	-4.957125E-3	-9.254375E-4	-2.335713E-2	2.437225E-2
4.800000E-7	-5.948813E-3	-4.835938E-3	-1.112875E-3	-2.335150E-2	2.438363E-2
6.400000E-7	-5.817000E-3	-4.751250E-3	-1.065750E-3	-2.335175E-2	2.437375E-2
8.000000E-7	-5.811375E-3	-4.745188E-3	-1.066188E-3	-2.333813E-2	2.437325E-2
9.600000E-7	-5.975625E-3	-4.868625E-3	-1.107000E-3	-2.333262E-2	2.438363E-2
1.120000E-6	-5.859813E-3	-4.857938E-3	-1.001875E-3	-2.334925E-2	2.439425E-2
1.280000E-6	-5.945812E-3	-4.918563E-3	-1.027250E-3	-2.334887E-2	2.436262E-2
1.440000E-6	-5.933875E-3	-4.855750E-3	-1.078125E-3	-2.334813E-2	2.435763E-2
1.600000E-6	-5.966625E-3	-4.871125E-3	-1.095500E-3	-2.333738E-2	2.437325E-2
1.760000E-6	-5.894875E-3	-4.850625E-3	-1.044250E-3	-2.337450E-2	2.436813E-2
1.920000E-6	-5.966125E-3	-4.965937E-3	-1.000188E-3	-2.334188E-2	2.438262E-2
2.080000E-6	-5.961500E-3	-4.885250E-3	-1.076250E-3	-2.335625E-2	2.437950E-2
2.240000E-6	-5.782250E-3	-4.926750E-3	-8.555000E-4	-2.335513E-2	2.437363E-2
2.400000E-6	-5.861250E-3	-4.828500E-3	-1.032750E-3	-2.335975E-2	2.436538E-2
2.560000E-6	-5.938875E-3	-4.879438E-3	-1.059438E-3	-2.335487E-2	2.437975E-2
2.720000E-6	-5.830563E-3	-4.864937E-3	-9.656250E-4	-2.336200E-2	2.439262E-2
2.880000E-6	-5.923187E-3	-4.803563E-3	-1.119625E-3	-2.333550E-2	2.438362E-2
3.040000E-6	-5.977625E-3	-4.743250E-3	-1.234375E-3	-2.335275E-2	2.436362E-2
3.200000E-6	-5.843188E-3	-4.857250E-3	-9.859375E-4	-2.336250E-2	2.436375E-2
3.360000E-6	-5.882313E-3	-4.893375E-3	-9.889375E-4	-2.337800E-2	2.438500E-2
3.520000E-6	-5.824250E-3	-4.850562E-3	-9.736875E-4	-2.333250E-2	2.438787E-2
3.680000E-6	-5.872563E-3	-4.830562E-3	-1.042000E-3	-2.335550E-2	2.437725E-2
3.840000E-6	-5.884250E-3	-4.927688E-3	-9.565625E-4	-2.335313E-2	2.437475E-2
4.000000E-6	-5.833250E-3	-4.883500E-3	-9.497500E-4	-2.334850E-2	2.436362E-2
4.160000E-6	-5.922063E-3	-4.884125E-3	-1.037937E-3	-2.336538E-2	2.436725E-2
4.320000E-6	-5.869688E-3	-4.805500E-3	-1.064188E-3	-2.333763E-2	2.437225E-2
4.480000E-6	-5.894375E-3	-4.820938E-3	-1.073437E-3	-2.334200E-2	2.437138E-2
4.640000E-6	-5.858875E-3	-4.900625E-3	-9.582500E-4	-2.335200E-2	2.438663E-2
4.800000E-6	-5.885125E-3	-4.829437E-3	-1.055688E-3	-2.333963E-2	2.435500E-2
4.960000E-6	-5.916187E-3	-4.831375E-3	-1.084812E-3	-2.334662E-2	2.437662E-2
5.120000E-6	-5.964063E-3	-4.737250E-3	-1.226812E-3	-2.334738E-2	2.438613E-2
5.280000E-6	-5.906125E-3	-4.945812E-3	-9.603125E-4	-2.334888E-2	2.438550E-2
5.440000E-6	-5.937688E-3	-4.907813E-3	-1.029875E-3	-2.333563E-2	2.436700E-2
5.600000E-6	-5.966188E-3	-4.982688E-3	-9.835000E-4	-2.336637E-2	2.436450E-2
5.760000E-6	-5.865063E-3	-4.795375E-3	-1.069687E-3	-2.334725E-2	2.436213E-2
5.920000E-6	-5.881000E-3	-4.776125E-3	-1.104875E-3	-2.333550E-2	2.440013E-2
6.080000E-6	-5.860000E-3	-4.942125E-3	-9.178750E-4	-2.333738E-2	2.439088E-2
6.240000E-6	-5.936562E-3	-4.918750E-3	-1.017812E-3	-2.333487E-2	2.436850E-2
6.400000E-6	-5.937375E-3	-4.810563E-3	-1.126812E-3	-2.332775E-2	2.437825E-2
6.560000E-6	-5.966063E-3	-4.834688E-3	-1.131375E-3	-2.333750E-2	2.438237E-2
6.720000E-6	-5.979438E-3	-4.805437E-3	-1.174000E-3	-2.334825E-2	2.437513E-2
6.880000E-6	-5.818125E-3	-4.843000E-3	-9.751250E-4	-2.333637E-2	2.440263E-2
7.040000E-6	-5.844813E-3	-4.837812E-3	-1.007000E-3	-2.334450E-2	2.437013E-2
7.200000E-6	-5.830562E-3	-4.922625E-3	-9.079375E-4	-2.331738E-2	2.438400E-2
7.360000E-6	-5.862000E-3	-4.806375E-3	-1.055625E-3	-2.332238E-2	2.438650E-2
7.520000E-6	-5.933813E-3	-4.795812E-3	-1.138000E-3	-2.333687E-2	2.438475E-2
7.680000E-6	-5.963187E-3	-4.723250E-3	-1.239937E-3	-2.334175E-2	2.437875E-2
7.840000E-6	-5.894500E-3	-4.786813E-3	-1.107687E-3	-2.335612E-2	2.437663E-2
8.000000E-6	-5.928937E-3	-4.767875E-3	-1.161062E-3	-2.334850E-2	2.439350E-2
8.160000E-6	-5.996687E-3	-4.843125E-3	-1.153562E-3	-2.332813E-2	2.437313E-2
8.320000E-6	-5.934875E-3	-4.824500E-3	-1.110375E-3	-2.335050E-2	2.438188E-2
8.480000E-6	-5.765688E-3	-4.943813E-3	-8.218750E-4	-2.334287E-2	2.436925E-2
8.640000E-6	-5.820812E-3	-4.805313E-3	-1.015500E-3	-2.334425E-2	2.439438E-2
8.800000E-6	-5.878500E-3	-4.815375E-3	-1.063125E-3	-2.333412E-2	2.436738E-2
8.960000E-6	-5.807438E-3	-4.990000E-3	-8.174375E-4	-2.332400E-2	2.435875E-2
9.120000E-6	-5.775563E-3	-4.740250E-3	-1.035313E-3	-2.333125E-2	2.436700E-2
9.280000E-6	-5.915688E-3	-4.822188E-3	-1.093500E-3	-2.335575E-2	2.436112E-2
9.440000E-6	-5.998438E-3	-4.803625E-3	-1.194812E-3	-2.333362E-2	2.438575E-2
9.600000E-6	-5.897187E-3	-4.883125E-3	-1.014062E-3	-2.332350E-2	2.438200E-2
9.760000E-6	-5.869687E-3	-4.882563E-3	-9.871250E-4	-2.332450E-2	2.437175E-2
9.920000E-6	-5.820062E-3	-4.799125E-3	-1.020937E-3	-2.334888E-2	2.436712E-2
1.008000E-5	-5.823125E-3	-4.908250E-3	-9.148750E-4	-2.333050E-2	2.438662E-2
1.024000E-5	-5.926250E-3	-4.852375E-3	-1.073875E-3	-2.334613E-2	2.437362E-2
1.040000E-5	-5.985375E-3	-4.842188E-3	-1.143188E-3	-2.334937E-2	2.438975E-2
1.056000E-5	-5.746063E-3	-4.719625E-3	-1.026438E-3	-2.332150E-2	2.436712E-2
1.072000E-5	-5.775062E-3	-4.749813E-3	-1.025250E-3	-2.334262E-2	2.439000E-2
1.088000E-5	-5.866875E-3	-4.767875E-3	-1.099000E-3	-2.334775E-2	2.435925E-2
1.104000E-5	-5.830062E-3	-4.709125E-3	-1.120937E-3	-2.334700E-2	2.436700E-2
1.120000E-5	-5.906813E-3	-4.843375E-3	-1.063438E-3	-2.333763E-2	2.436987E-2
1.136000E-5	-5.842250E-3	-4.855000E-3	-9.872500E-4	-2.334313E-2	2.436300E-2
1.152000E-5	-5.773438E-3	-4.817562E-3	-9.558750E-4	-2.332900E-2	2.436562E-2
1.168000E-5	-5.784562E-3	-4.798687E-3	-9.858750E-4	-2.336200E-2	2.438650E-2
1.184000E-5	-5.807125E-3	-4.718250E-3	-1.088875E-3	-2.333388E-2	2.438138E-2
1.200000E-5	-5.887937E-3	-4.831938E-3	-1.056000E-3	-2.331838E-2	2.439137E-2
1.216000E-5	-5.869188E-3	-4.766000E-3	-1.103188E-3	-2.333850E-2	2.436050E-2
1.232000E-5	-5.779500E-3	-4.857562E-3	-9.219375E-4	-2.333950E-2	2.437375E-2
1.248000E-5	-5.858375E-3	-4.751625E-3	-1.106750E-3	-2.332975E-2	2.437888E-2
1.264000E-5	-5.917062E-3	-4.854687E-3	-1.062375E-3	-2.331888E-2	2.437312E-2
1.280000E-5	-5.977875E-3	-4.893812E-3	-1.084063E-3	-2.333800E-2	2.438112E-2
1.296000E-5	-5.863750E-3	-4.887125E-3	-9.766250E-4	-2.332500E-2	2.436788E-2
1.312000E-5	-6.002437E-3	-4.878938E-3	-1.123500E-3	-2.333650E-2	2.437363E-2
1.328000E-5	-5.870187E-3	-4.689500E-3	-1.180687E-3	-2.332625E-2	2.437550E-2
1.344000E-5	-5.956125E-3	-4.766062E-3	-1.190063E-3	-2.332375E-2	2.437350E-2
1.360000E-5	-5.878250E-3	-4.835188E-3	-1.043062E-3	-2.334100E-2	2.438213E-2
1.376000E-5	-5.802125E-3	-4.786312E-3	-1.015813E-3	-2.331875E-2	2.438500E-2
1.392000E-5	-5.902312E-3	-4.790188E-3	-1.112125E-3	-2.331888E-2	2.437725E-2
1.408000E-5	-5.788875E-3	-4.817375E-3	-9.715000E-4	-2.331925E-2	2.436400E-2
1.424000E-5	-5.990187E-3	-4.855750E-3	-1.134438E-3	-2.331438E-2	2.438463E-2
1.440000E-5	-5.838813E-3	-4.847563E-3	-9.912500E-4	-2.333338E-2	2.436575E-2
1.456000E-5	-5.791000E-3	-4.850250E-3	-9.407500E-4	-2.332263E-2	2.437075E-2
1.472000E-5	-5.894875E-3	-4.710438E-3	-1.184437E-3	-2.333813E-2	2.437912E-2
1.488000E-5	-5.837250E-3	-4.838063E-3	-9.991875E-4	-2.333287E-2	2.436563E-2
1.504000E-5	-5.842312E-3	-4.849438E-3	-9.928750E-4	-2.332450E-2	2.434875E-2
1.520000E-5	-5.838187E-3	-4.692562E-3	-1.145625E-3	-2.330500E-2	2.435275E-2
1.536000E-5	-5.813312E-3	-4.742000E-3	-1.071313E-3	-2.332863E-2	2.437088E-2
1.552000E-5	-5.959063E-3	-4.759938E-3	-1.199125E-3	-2.332950E-2	2.435662E-2
1.568000E-5	-5.838688E-3	-4.746688E-3	-1.092000E-3	-2.333350E-2	2.439600E-2
1.584000E-5	-5.879500E-3	-4.920125E-3	-9.593750E-4	-2.333137E-2	2.437613E-2
1.600000E-5	-5.785125E-3	-4.780250E-3	-1.004875E-3	-2.334700E-2	2.437713E-2
1.616000E-5	-5.835312E-3	-4.777375E-3	-1.057937E-3	-2.332650E-2	2.437388E-2
1.632000E-5	-5.765313E-3	-4.787375E-3	-9.779375E-4	-2.331825E-2	2.437038E-2
1.648000E-5	-5.896875E-3	-4.896687E-3	-1.000188E-3	-2.333325E-2	2.437800E-2
1.664000E-5	-5.856938E-3	-4.811625E-3	-1.045312E-3	-2.332750E-2	2.437950E-2
1.680000E-5	-5.860250E-3	-4.697000E-3	-1.163250E-3	-2.333575E-2	2.437163E-2
1.696000E-5	-5.839250E-3	-4.760875E-3	-1.078375E-3	-2.331025E-2	2.436587E-2
1.712000E-5	-5.838563E-3	-4.802562E-3	-1.036000E-3	-2.333863E-2	2.438975E-2
1.728000E-5	-5.817250E-3	-4.787250E-3	-1.030000E-3	-2.333287E-2	2.437787E-2
1.744000E-5	-5.920687E-3	-4.853125E-3	-1.067562E-3	-2.332688E-2	2.436137E-2
1.760000E-5	-5.690313E-3	-4.900375E-3	-7.899375E-4	-2.331337E-2	2.437375E-2
1.776000E-5	-5.864250E-3	-4.772687E-3	-1.091563E-3	-2.332413E-2	2.435338E-2
1.792000E-5	-5.864875E-3	-4.734938E-3	-1.129937E-3	-2.332912E-2	2.435663E-2
1.808000E-5	-5.835063E-3	-4.875063E-3	-9.600000E-4	-2.331412E-2	2.436650E-2
1.824000E-5	-5.860500E-3	-4.745625E-3	-1.114875E-3	-2.333738E-2	2.435688E-2
1.840000E-5	-5.799375E-3	-4.940500E-3	-8.588750E-4	-2.332250E-2	2.436637E-2
1.856000E-5	-5.854437E-3	-4.780000E-3	-1.074437E-3	-2.333263E-2	2.435900E-2
1.872000E-5	-5.846375E-3	-4.720000E-3	-1.126375E-3	-2.332363E-2	2.437012E-2
1.888000E-5	-5.878750E-3	-4.881688E-3	-9.970625E-4	-2.332375E-2	2.439925E-2
1.904000E-5	-5.889563E-3	-4.814562E-3	-1.075000E-3	-2.335262E-2	2.443975E-2
1.920000E-5	-5.896438E-3	-5.142500E-3	-7.539375E-4	-2.392775E-2	2.722063E-2
1.936000E-5	-8.048875E-3	-8.018063E-3	-3.081250E-5	-2.496900E-2	2.674225E-2
1.952000E-5	-8.380875E-3	-6.316313E-3	-2.064563E-3	-2.540125E-2	2.664888E-2
1.968000E-5	-6.896375E-3	-5.570750E-3	-1.325625E-3	-2.516825E-2	2.697075E-2
1.984000E-5	-6.195938E-3	-5.048313E-3	-1.147625E-3	-2.501525E-2	2.694713E-2
2.000000E-5	-5.943500E-3	-4.797250E-3	-1.146250E-3	-2.515775E-2	2.680000E-2
2.016000E-5	-5.874688E-3	-4.746188E-3	-1.128500E-3	-2.514088E-2	2.690025E-2
2.032000E-5	-5.765250E-3	-4.597437E-3	-1.167813E-3	-2.495700E-2	2.706288E-2
2.048000E-5	-5.742813E-3	-4.617000E-3	-1.125813E-3	-2.491363E-2	2.701350E-2
2.064000E-5	-5.740188E-3	-4.702938E-3	-1.037250E-3	-2.499412E-2	2.691262E-2
2.080000E-5	-5.674000E-3	-4.762187E-3	-9.118125E-4	-2.505300E-2	2.694825E-2
2.096000E-5	-5.721250E-3	-4.609125E-3	-1.112125E-3	-2.501925E-2	2.696300E-2
2.112000E-5	-5.872437E-3	-4.543562E-3	-1.328875E-3	-2.498087E-2	2.697525E-2
2.128000E-5	-5.705750E-3	-4.736500E-3	-9.692500E-4	-2.499488E-2	2.695313E-2
2.144000E-5	-5.688063E-3	-4.656625E-3	-1.031438E-3	-2.502325E-2	2.690600E-2
2.160000E-5	-5.880000E-3	-4.765125E-3	-1.114875E-3	-2.506700E-2	2.689137E-2
2.176000E-5	-5.821625E-3	-4.653750E-3	-1.167875E-3	-2.506287E-2	2.687050E-2
2.192000E-5	-5.766625E-3	-4.605875E-3	-1.160750E-3	-2.509563E-2	2.686637E-2
2.208000E-5	-5.711438E-3	-4.634375E-3	-1.077062E-3	-2.506525E-2	2.690288E-2
2.224000E-5	-5.700000E-3	-4.685812E-3	-1.014187E-3	-2.507425E-2	2.686100E-2
2.240000E-5	-5.699813E-3	-4.691500E-3	-1.008312E-3	-2.508350E-2	2.681987E-2
2.256000E-5	-5.698188E-3	-4.700937E-3	-9.972500E-4	-2.509375E-2	2.683612E-2
2.272000E-5	-5.659812E-3	-4.679750E-3	-9.800625E-4	-2.509100E-2	2.683525E-2
2.288000E-5	-5.680375E-3	-4.624000E-3	-1.056375E-3	-2.509350E-2	2.683463E-2
2.304000E-5	-5.729750E-3	-4.569313E-3	-1.160438E-3	-2.508638E-2	2.682075E-2
2.320000E-5	-5.615000E-3	-4.587750E-3	-1.027250E-3	-2.512563E-2	2.679350E-2
2.336000E-5	-5.682250E-3	-4.599688E-3	-1.082562E-3	-2.513100E-2	2.678138E-2
2.352000E-5	-5.694500E-3	-4.573813E-3	-1.120687E-3	-2.516100E-2	2.674575E-2
2.368000E-5	-5.693313E-3	-4.620188E-3	-1.073125E-3	-2.514825E-2	2.677350E-2
2.384000E-5	-5.606937E-3	-4.588875E-3	-1.018062E-3	-2.516688E-2	2.675163E-2
2.400000E-5	-5.652500E-3	-4.556063E-3	-1.096438E-3	-2.517838E-2	2.674325E-2
2.416000E-5	-5.684625E-3	-4.612750E-3	-1.071875E-3	-2.517750E-2	2.673513E-2
2.432000E-5	-5.527000E-3	-4.554375E-3	-9.726250E-4	-2.517800E-2	2.674050E-2
2.448000E-5	-5.691812E-3	-4.609563E-3	-1.082250E-3	-2.519475E-2	2.675550E-2
2.464000E-5	-5.631937E-3	-4.528500E-3	-1.103437E-3	-2.518588E-2	2.675550E-2
2.480000E-5	-5.704250E-3	-4.701312E-3	-1.002938E-3	-2.513888E-2	2.677363E-2
2.496000E-5	-5.577563E-3	-4.579687E-3	-9.978750E-4	-2.513975E-2	2.676787E-2
2.512000E-5	-5.633875E-3	-4.708938E-3	-9.249375E-4	-2.512788E-2	2.680375E-2
2.528000E-5	-5.649125E-3	-4.647000E-3	-1.002125E-3	-2.510013E-2	2.682538E-2
2.544000E-5	-5.589500E-3	-4.614938E-3	-9.745625E-4	-2.507900E-2	2.681725E-2
2.560000E-5	-5.681500E-3	-4.634500E-3	-1.047000E-3	-2.507387E-2	2.686375E-2
2.576000E-5	-5.787375E-3	-4.617312E-3	-1.170063E-3	-2.504337E-2	2.686950E-2
2.592000E-5	-5.503813E-3	-4.606438E-3	-8.973750E-4	-2.502600E-2	2.686950E-2
2.608000E-5	-5.552687E-3	-4.483750E-3	-1.068937E-3	-2.500800E-2	2.690100E-2
2.624000E-5	-5.691188E-3	-4.544563E-3	-1.146625E-3	-2.501350E-2	2.689375E-2
2.640000E-5	-5.684250E-3	-4.661500E-3	-1.022750E-3	-2.497987E-2	2.689713E-2
2.656000E-5	-5.699062E-3	-4.526375E-3	-1.172687E-3	-2.497063E-2	2.689363E-2
2.672000E-5	-5.737188E-3	-4.537750E-3	-1.199437E-3	-2.497163E-2	2.691225E-2
2.688000E-5	-5.594938E-3	-4.606000E-3	-9.889375E-4	-2.497938E-2	2.690800E-2
2.704000E-5	-5.722188E-3	-4.565312E-3	-1.156875E-3	-2.500288E-2	2.689425E-2
2.720000E-5	-5.610500E-3	-4.571375E-3	-1.039125E-3	-2.500125E-2	2.689237E-2
2.736000E-5	-5.682437E-3	-4.666313E-3	-1.016125E-3	-2.502138E-2	2.687075E-2
2.752000E-5	-5.706063E-3	-4.654813E-3	-1.051250E-3	-2.500788E-2	2.687462E-2
2.768000E-5	-5.643937E-3	-4.712563E-3	-9.313750E-4	-2.502875E-2	2.684975E-2
2.784000E-5	-5.667938E-3	-4.574125E-3	-1.093813E-3	-2.503413E-2	2.685075E-2
2.800000E-5	-5.697813E-3	-4.550313E-3	-1.147500E-3	-2.503575E-2	2.684250E-2
2.816000E-5	-5.732750E-3	-4.669188E-3	-1.063562E-3	-2.504087E-2	2.681913E-2
2.832000E-5	-5.686625E-3	-4.564125E-3	-1.122500E-3	-2.506388E-2	2.681887E-2
2.848000E-5	-5.617000E-3	-4.486625E-3	-1.130375E-3	-2.506950E-2	2.683800E-2
2.864000E-5	-5.661438E-3	-4.667062E-3	-9.943750E-4	-2.505800E-2	2.679588E-2
2.880000E-5	-5.694437E-3	-4.616563E-3	-1.077875E-3	-2.506950E-2	2.680200E-2
2.896000E-5	-5.738250E-3	-4.593750E-3	-1.144500E-3	-2.508700E-2	2.680000E-2
2.912000E-5	-5.643125E-3	-4.622438E-3	-1.020688E-3	-2.508475E-2	2.679437E-2
2.928000E-5	-5.608313E-3	-4.501438E-3	-1.106875E-3	-2.507037E-2	2.680312E-2
2.944000E-5	-5.688625E-3	-4.581438E-3	-1.107187E-3	-2.509175E-2	2.680300E-2
2.960000E-5	-5.671000E-3	-4.608000E-3	-1.063000E-3	-2.507563E-2	2.680038E-2
2.976000E-5	-5.642000E-3	-4.561563E-3	-1.080437E-3	-2.508300E-2	2.682663E-2
2.992000E-5	-5.559063E-3	-4.566437E-3	-9.926250E-4	-2.508300E-2	2.681250E-2
3.008000E-5	-5.647937E-3	-4.619437E-3	-1.028500E-3	-2.509213E-2	2.679838E-2
3.024000E-5	-5.519688E-3	-4.548375E-3	-9.713125E-4	-2.510163E-2	2.680125E-2
3.040000E-5	-5.659750E-3	-4.485938E-3	-1.173812E-3	-2.508350E-2	2.678663E-2
3.056000E-5	-5.622063E-3	-4.550938E-3	-1.071125E-3	-2.506925E-2	2.680112E-2
3.072000E-5	-5.706875E-3	-4.631750E-3	-1.075125E-3	-2.508900E-2	2.678162E-2
3.088000E-5	-5.589438E-3	-4.613000E-3	-9.764375E-4	-2.510538E-2	2.678588E-2
3.104000E-5	-5.646313E-3	-4.513250E-3	-1.133063E-3	-2.509925E-2	2.675888E-2
3.120000E-5	-5.627500E-3	-4.607250E-3	-1.020250E-3	-2.512313E-2	2.677088E-2
3.136000E-5	-5.684875E-3	-4.465813E-3	-1.219062E-3	-2.511375E-2	2.677363E-2
3.152000E-5	-5.680687E-3	-4.493813E-3	-1.186875E-3	-2.512500E-2	2.675650E-2
3.168000E-5	-5.655500E-3	-4.497500E-3	-1.158000E-3	-2.511912E-2	2.675375E-2
3.184000E-5	-5.668687E-3	-4.576375E-3	-1.092312E-3	-2.512713E-2	2.673500E-2
3.200000E-5	-5.673750E-3	-4.665375E-3	-1.008375E-3	-2.513575E-2	2.674750E-2
3.216000E-5	-5.488937E-3	-4.546312E-3	-9.426250E-4	-2.514412E-2	2.672738E-2
3.232000E-5	-5.555250E-3	-4.485625E-3	-1.069625E-3	-2.515513E-2	2.671262E-2
3.248000E-5	-5.565563E-3	-4.560562E-3	-1.005000E-3	-2.514800E-2	2.671000E-2
3.264000E-5	-5.559063E-3	-4.539750E-3	-1.019313E-3	-2.516238E-2	2.669387E-2
3.280000E-5	-5.591000E-3	-4.503000E-3	-1.088000E-3	-2.519262E-2	2.670288E-2
3.296000E-5	-5.650625E-3	-4.510875E-3	-1.139750E-3	-2.518812E-2	2.667875E-2
3.312000E-5	-5.458000E-3	-4.556187E-3	-9.018125E-4	-2.521013E-2	2.667963E-2
3.328000E-5	-5.620312E-3	-4.519875E-3	-1.100437E-3	-2.520875E-2	2.666075E-2
3.344000E-5	-5.595875E-3	-4.528312E-3	-1.067563E-3	-2.522725E-2	2.663638E-2
3.360000E-5	-5.591063E-3	-4.531000E-3	-1.060063E-3	-2.526025E-2	2.665113E-2
3.376000E-5	-5.589438E-3	-4.504312E-3	-1.085125E-3	-2.523950E-2	2.662850E-2
3.392000E-5	-5.475375E-3	-4.481125E-3	-9.942500E-4	-2.526050E-2	2.661250E-2
3.408000E-5	-5.545625E-3	-4.486813E-3	-1.058813E-3	-2.527488E-2	2.661625E-2
3.424000E-5	-5.538500E-3	-4.465062E-3	-1.073438E-3	-2.527075E-2	2.659875E-2
3.440000E-5	-5.663687E-3	-4.425750E-3	-1.237937E-3	-2.529188E-2	2.658538E-2
3.456000E-5	-5.603188E-3	-4.501187E-3	-1.102000E-3	-2.530212E-2	2.658850E-2
3.472000E-5	-5.534188E-3	-4.617312E-3	-9.168750E-4	-2.531013E-2	2.655825E-2
3.488000E-5	-5.599313E-3	-4.520313E-3	-1.079000E-3	-2.533412E-2	2.656025E-2
3.504000E-5	-5.379062E-3	-4.482625E-3	-8.964375E-4	-2.531513E-2	2.655262E-2
3.520000E-5	-5.384937E-3	-4.521938E-3	-8.630000E-4	-2.533775E-2	2.654713E-2
3.536000E-5	-5.593188E-3	-4.508687E-3	-1.084500E-3	-2.533075E-2	2.653125E-2
3.552000E-5	-5.467187E-3	-4.320938E-3	-1.146250E-3	-2.535550E-2	2.652675E-2
3.568000E-5	-5.489250E-3	-4.466813E-3	-1.022437E-3	-2.536262E-2	2.651863E-2
3.584000E-5	-5.642437E-3	-4.415188E-3	-1.227250E-3	-2.536338E-2	2.647237E-2
3.600000E-5	-5.511563E-3	-4.512500E-3	-9.990625E-4	-2.538312E-2	2.648375E-2
3.616000E-5	-5.513125E-3	-4.459688E-3	-1.053438E-3	-2.539275E-2	2.648075E-2
3.632000E-5	-5.492500E-3	-4.364750E-3	-1.127750E-3	-2.540387E-2	2.647513E-2
3.648000E-5	-5.450438E-3	-4.437125E-3	-1.013312E-3	-2.540663E-2	2.645450E-2
3.664000E-5	-5.490563E-3	-4.505250E-3	-9.853125E-4	-2.543238E-2	2.644125E-2
3.680000E-5	-5.498938E-3	-4.418938E-3	-1.080000E-3	-2.545087E-2	2.644725E-2
3.696000E-5	-5.391375E-3	-4.494500E-3	-8.968750E-4	-2.542937E-2	2.643150E-2
3.712000E-5	-5.528000E-3	-4.383688E-3	-1.144313E-3	-2.544450E-2	2.641400E-2
3.728000E-5	-5.434250E-3	-4.445125E-3	-9.891250E-4	-2.543825E-2	2.641787E-2
3.744000E-5	-5.461000E-3	-4.426562E-3	-1.034437E-3	-2.546988E-2	2.640638E-2
3.760000E-5	-5.441812E-3	-4.480812E-3	-9.610000E-4	-2.547525E-2	2.639013E-2
3.776000E-5	-5.543438E-3	-4.430500E-3	-1.112938E-3	-2.549875E-2	2.640575E-2
3.792000E-5	-5.396625E-3	-4.383813E-3	-1.012812E-3	-2.547875E-2	2.639413E-2
3.808000E-5	-5.597500E-3	-4.397562E-3	-1.199938E-3	-2.549750E-2	2.636737E-2
3.824000E-5	-5.452062E-3	-4.359813E-3	-1.092250E-3	-2.550975E-2	2.636000E-2
3.840000E-5	-5.503437E-3	-4.451813E-3	-1.051625E-3	-2.552538E-2	2.635338E-2
3.856000E-5	-5.516687E-3	-4.342375E-3	-1.174312E-3	-2.552538E-2	2.632338E-2
3.872000E-5	-5.408187E-3	-4.274687E-3	-1.133500E-3	-2.555212E-2	2.631225E-2
3.888000E-5	-5.534062E-3	-4.540125E-3	-9.939375E-4	-2.556787E-2	2.630088E-2
3.904000E-5	-5.288562E-3	-4.382375E-3	-9.061875E-4	-2.556675E-2	2.630300E-2
3.920000E-5	-5.439125E-3	-4.408500E-3	-1.030625E-3	-2.555575E-2	2.630737E-2
3.936000E-5	-5.418875E-3	-4.329750E-3	-1.089125E-3	-2.557713E-2	2.630775E-2
3.952000E-5	-5.424313E-3	-4.372938E-3	-1.051375E-3	-2.560450E-2	2.627750E-2
3.968000E-5	-5.417563E-3	-4.299313E-3	-1.118250E-3	-2.563675E-2	2.629050E-2
3.984000E-5	-5.407375E-3	-4.401437E-3	-1.005937E-3	-2.562450E-2	2.626825E-2
4.000000E-5	-5.350875E-3	-4.267125E-3	-1.083750E-3	-2.562512E-2	2.625425E-2
4.016000E-5	-5.482375E-3	-4.404313E-3	-1.078063E-3	-2.564050E-2	2.624263E-2
4.032000E-5	-5.411125E-3	-4.396813E-3	-1.014312E-3	-2.564250E-2	2.623287E-2
4.048000E-5	-5.512813E-3	-4.353250E-3	-1.159563E-3	-2.566125E-2	2.620788E-2
4.064000E-5	-5.400938E-3	-4.335188E-3	-1.065750E-3	-2.565350E-2	2.619150E-2
4.080000E-5	-5.367312E-3	-4.333000E-3	-1.034312E-3	-2.566900E-2	2.618387E-2
4.096000E-5	-5.394813E-3	-4.421187E-3	-9.736250E-4	-2.567050E-2	2.618112E-2
4.112000E-5	-5.298937E-3	-4.394437E-3	-9.045000E-4	-2.570438E-2	2.617425E-2
4.128000E-5	-5.390375E-3	-4.301375E-3	-1.089000E-3	-2.569213E-2	2.617213E-2
4.144000E-5	-5.353750E-3	-4.276375E-3	-1.077375E-3	-2.571212E-2	2.618250E-2
4.160000E-5	-5.439000E-3	-4.314437E-3	-1.124563E-3	-2.570388E-2	2.615337E-2
4.176000E-5	-5.270250E-3	-4.307875E-3	-9.623750E-4	-2.571038E-2	2.615075E-2
4.192000E-5	-5.383375E-3	-4.298000E-3	-1.085375E-3	-2.573613E-2	2.614200E-2
4.208000E-5	-5.375063E-3	-4.319125E-3	-1.055937E-3	-2.575325E-2	2.613388E-2
4.224000E-5	-5.367000E-3	-4.327750E-3	-1.039250E-3	-2.575925E-2	2.612475E-2
4.240000E-5	-5.492063E-3	-4.331313E-3	-1.160750E-3	-2.576713E-2	2.613075E-2
4.256000E-5	-5.383437E-3	-4.372000E-3	-1.011437E-3	-2.575938E-2	2.609800E-2
4.272000E-5	-5.365188E-3	-4.375313E-3	-9.898750E-4	-2.575250E-2	2.611813E-2
4.288000E-5	-5.409875E-3	-4.264750E-3	-1.145125E-3	-2.578150E-2	2.609925E-2
4.304000E-5	-5.257688E-3	-4.315812E-3	-9.418750E-4	-2.577825E-2	2.608063E-2
4.320000E-5	-5.358750E-3	-4.244188E-3	-1.114562E-3	-2.577125E-2	2.608512E-2
4.336000E-5	-5.338375E-3	-4.153437E-3	-1.184938E-3	-2.581063E-2	2.608100E-2
4.352000E-5	-5.237875E-3	-4.323438E-3	-9.144375E-4	-2.580588E-2	2.604013E-2
4.368000E-5	-5.211875E-3	-4.284312E-3	-9.275625E-4	-2.582000E-2	2.607662E-2
4.384000E-5	-5.241938E-3	-4.329875E-3	-9.120625E-4	-2.582725E-2	2.605325E-2
4.400000E-5	-5.276688E-3	-4.279937E-3	-9.967500E-4	-2.582550E-2	2.604837E-2
4.416000E-5	-5.286500E-3	-4.257500E-3	-1.029000E-3	-2.584025E-2	2.605487E-2
4.432000E-5	-5.187250E-3	-4.217813E-3	-9.694375E-4	-2.583337E-2	2.602475E-2
4.448000E-5	-5.247750E-3	-4.264000E-3	-9.837500E-4	-2.584950E-2	2.600475E-2
4.464000E-5	-5.248000E-3	-4.249312E-3	-9.986875E-4	-2.584775E-2	2.603075E-2
4.480000E-5	-5.226812E-3	-4.280688E-3	-9.461250E-4	-2.588000E-2	2.600475E-2
4.496000E-5	-5.122250E-3	-4.344313E-3	-7.779375E-4	-2.587787E-2	2.601687E-2
4.512000E-5	-5.200188E-3	-4.288562E-3	-9.116250E-4	-2.588900E-2	2.599662E-2
4.528000E-5	-5.248000E-3	-4.189500E-3	-1.058500E-3	-2.589600E-2	2.598838E-2
4.544000E-5	-5.268875E-3	-4.243187E-3	-1.025687E-3	-2.590650E-2	2.599113E-2
4.560000E-5	-5.391125E-3	-4.225438E-3	-1.165687E-3	-2.589950E-2	2.595537E-2
4.576000E-5	-5.175750E-3	-4.215625E-3	-9.601250E-4	-2.591250E-2	2.596650E-2
4.592000E-5	-5.276938E-3	-4.286000E-3	-9.909375E-4	-2.591975E-2	2.597312E-2
4.608000E-5	-5.262438E-3	-4.172875E-3	-1.089563E-3	-2.592150E-2	2.594163E-2
4.624000E-5	-5.205375E-3	-4.203687E-3	-1.001688E-3	-2.592362E-2	2.594525E-2
4.640000E-5	-5.343937E-3	-4.133938E-3	-1.210000E-3	-2.594675E-2	2.595925E-2
4.656000E-5	-5.277687E-3	-4.313500E-3	-9.641875E-4	-2.595312E-2	2.591075E-2
4.672000E-5	-5.180438E-3	-4.191438E-3	-9.890000E-4	-2.595775E-2	2.593125E-2
4.688000E-5	-5.184250E-3	-4.245688E-3	-9.385625E-4	-2.595125E-2	2.593338E-2
4.704000E-5	-5.245000E-3	-4.133250E-3	-1.111750E-3	-2.595300E-2	2.590638E-2
4.720000E-5	-5.139750E-3	-4.244000E-3	-8.957500E-4	-2.594725E-2	2.588987E-2
4.736000E-5	-5.216312E-3	-4.202188E-3	-1.014125E-3	-2.594987E-2	2.590000E-2
4.752000E-5	-5.115375E-3	-4.133000E-3	-9.823750E-4	-2.598750E-2	2.591025E-2
4.768000E-5	-5.352063E-3	-4.235313E-3	-1.116750E-3	-2.597850E-2	2.591037E-2
4.784000E-5	-5.180875E-3	-4.194938E-3	-9.859375E-4	-2.598162E-2	2.588813E-2
4.800000E-5	-5.193125E-3	-4.119687E-3	-1.073438E-3	-2.596838E-2	2.590387E-2
4.816000E-5	-5.141563E-3	-4.095250E-3	-1.046313E-3	-2.598288E-2	2.588437E-2
4.832000E-5	-5.274500E-3	-4.076250E-3	-1.198250E-3	-2.599262E-2	2.588587E-2
4.848000E-5	-5.196188E-3	-4.169813E-3	-1.026375E-3	-2.600363E-2	2.589788E-2
4.864000E-5	-5.105813E-3	-4.232875E-3	-8.729375E-4	-2.601725E-2	2.587637E-2
4.880000E-5	-5.122125E-3	-4.198188E-3	-9.239375E-4	-2.599438E-2	2.586125E-2
4.896000E-5	-5.168625E-3	-4.267250E-3	-9.013750E-4	-2.602013E-2	2.586913E-2
4.912000E-5	-5.047875E-3	-4.167812E-3	-8.800625E-4	-2.601475E-2	2.585863E-2
4.928000E-5	-5.229437E-3	-4.236625E-3	-9.928125E-4	-2.601713E-2	2.584663E-2
4.944000E-5	-5.215375E-3	-4.274812E-3	-9.405625E-4	-2.602787E-2	2.584525E-2
4.960000E-5	-5.219688E-3	-4.092437E-3	-1.127250E-3	-2.602988E-2	2.583800E-2
4.976000E-5	-5.000500E-3	-4.225000E-3	-7.755000E-4	-2.606312E-2	2.583863E-2
4.992000E-5	-5.130313E-3	-4.054687E-3	-1.075625E-3	-2.604050E-2	2.583450E-2
5.008000E-5	-5.096563E-3	-4.148125E-3	-9.484375E-4	-2.604763E-2	2.579763E-2
5.024000E-5	-5.150625E-3	-4.113188E-3	-1.037438E-3	-2.604875E-2	2.581625E-2
5.040000E-5	-5.177500E-3	-4.147688E-3	-1.029812E-3	-2.606187E-2	2.580125E-2
5.056000E-5	-5.089937E-3	-4.117375E-3	-9.725625E-4	-2.605250E-2	2.581850E-2
5.072000E-5	-5.244312E-3	-4.110063E-3	-1.134250E-3	-2.606100E-2	2.580225E-2
5.088000E-5	-5.153437E-3	-4.268375E-3	-8.850625E-4	-2.607775E-2	2.580413E-2
5.104000E-5	-5.091438E-3	-4.139563E-3	-9.518750E-4	-2.606513E-2	2.578200E-2
5.120000E-5	-5.093938E-3	-4.060250E-3	-1.033688E-3	-2.608200E-2	2.578850E-2
5.136000E-5	-5.093750E-3	-4.137250E-3	-9.565000E-4	-2.608463E-2	2.578550E-2
5.152000E-5	-5.021000E-3	-4.210375E-3	-8.106250E-4	-2.607887E-2	2.576188E-2
5.168000E-5	-4.994250E-3	-4.120125E-3	-8.741250E-4	-2.606862E-2	2.579738E-2
5.184000E-5	-5.116938E-3	-4.150250E-3	-9.666875E-4	-2.609800E-2	2.577475E-2
5.200000E-5	-5.061563E-3	-4.094812E-3	-9.667500E-4	-2.607575E-2	2.578450E-2
5.216000E-5	-5.010313E-3	-4.121625E-3	-8.886875E-4	-2.609925E-2	2.577425E-2
5.232000E-5	-5.050125E-3	-4.090750E-3	-9.593750E-4	-2.610188E-2	2.576938E-2
5.248000E-5	-5.135625E-3	-4.185250E-3	-9.503750E-4	-2.610263E-2	2.577088E-2
5.264000E-5	-4.960625E-3	-4.090313E-3	-8.703125E-4	-2.611263E-2	2.577600E-2
5.280000E-5	-5.173188E-3	-3.990500E-3	-1.182688E-3	-2.609963E-2	2.577363E-2
5.296000E-5	-5.038750E-3	-4.076500E-3	-9.622500E-4	-2.611363E-2	2.575525E-2
5.312000E-5	-5.063563E-3	-4.145500E-3	-9.180625E-4	-2.611863E-2	2.575875E-2
5.328000E-5	-5.063688E-3	-4.163125E-3	-9.005625E-4	-2.610913E-2	2.576250E-2
5.344000E-5	-5.104313E-3	-4.052500E-3	-1.051812E-3	-2.609900E-2	2.575263E-2
5.360000E-5	-4.953750E-3	-4.051875E-3	-9.018750E-4	-2.611600E-2	2.574838E-2
5.376000E-5	-5.105500E-3	-4.151313E-3	-9.541875E-4	-2.610500E-2	2.574138E-2
5.392000E-5	-5.097750E-3	-3.987000E-3	-1.110750E-3	-2.611437E-2	2.574925E-2
5.408000E-5	-4.979375E-3	-4.039188E-3	-9.401875E-4	-2.611937E-2	2.574688E-2
5.424000E-5	-4.980625E-3	-4.042250E-3	-9.383750E-4	-2.612063E-2	2.574913E-2
5.440000E-5	-5.005063E-3	-4.049938E-3	-9.551250E-4	-2.613100E-2	2.573350E-2
5.456000E-5	-5.096875E-3	-4.017250E-3	-1.079625E-3	-2.612338E-2	2.574863E-2
5.472000E-5	-4.947687E-3	-4.116812E-3	-8.308750E-4	-2.611000E-2	2.573600E-2
5.488000E-5	-5.090250E-3	-4.006688E-3	-1.083563E-3	-2.613312E-2	2.573600E-2
5.504000E-5	-5.090188E-3	-4.090250E-3	-9.999375E-4	-2.615125E-2	2.572338E-2
5.520000E-5	-4.920125E-3	-4.004750E-3	-9.153750E-4	-2.615025E-2	2.572900E-2
5.536000E-5	-4.972000E-3	-4.041437E-3	-9.305625E-4	-2.614900E-2	2.572500E-2
5.552000E-5	-5.029937E-3	-4.140438E-3	-8.895000E-4	-2.613550E-2	2.570950E-2
5.568000E-5	-4.969125E-3	-4.068187E-3	-9.009375E-4	-2.615050E-2	2.570862E-2
5.584000E-5	-5.000188E-3	-3.944625E-3	-1.055563E-3	-2.613838E-2	2.572412E-2
5.600000E-5	-4.979813E-3	-4.032000E-3	-9.478125E-4	-2.614563E-2	2.572262E-2
5.616000E-5	-4.983937E-3	-4.056750E-3	-9.271875E-4	-2.614212E-2	2.571437E-2
5.632000E-5	-4.958813E-3	-4.011500E-3	-9.473125E-4	-2.614425E-2	2.571013E-2
5.648000E-5	-5.003500E-3	-4.023813E-3	-9.796875E-4	-2.615638E-2	2.571150E-2
5.664000E-5	-4.994875E-3	-3.880375E-3	-1.114500E-3	-2.615038E-2	2.570825E-2
5.680000E-5	-5.002688E-3	-4.062563E-3	-9.401250E-4	-2.615088E-2	2.570125E-2
5.696000E-5	-4.945188E-3	-4.047687E-3	-8.975000E-4	-2.615262E-2	2.569600E-2
5.712000E-5	-5.084000E-3	-4.018125E-3	-1.065875E-3	-2.614337E-2	2.572463E-2
5.728000E-5	-4.903375E-3	-4.080875E-3	-8.225000E-4	-2.612750E-2	2.569038E-2
5.744000E-5	-5.041312E-3	-4.055188E-3	-9.861250E-4	-2.615450E-2	2.571788E-2
5.760000E-5	-5.104188E-3	-4.020500E-3	-1.083688E-3	-2.616288E-2	2.570113E-2
5.776000E-5	-4.978750E-3	-3.897000E-3	-1.081750E-3	-2.612638E-2	2.569963E-2
5.792000E-5	-5.051438E-3	-3.906625E-3	-1.144812E-3	-2.612200E-2	2.570287E-2
5.808000E-5	-5.028750E-3	-3.936750E-3	-1.092000E-3	-2.615725E-2	2.570762E-2
5.824000E-5	-4.979438E-3	-3.985125E-3	-9.943125E-4	-2.611850E-2	2.569025E-2
5.840000E-5	-4.815000E-3	-4.086688E-3	-7.283125E-4	-2.613412E-2	2.569400E-2
5.856000E-5	-5.036625E-3	-3.933125E-3	-1.103500E-3	-2.614413E-2	2.568037E-2
5.872000E-5	-4.874375E-3	-4.053188E-3	-8.211875E-4	-2.613250E-2	2.572513E-2
5.888000E-5	-4.916500E-3	-4.045062E-3	-8.714375E-4	-2.613100E-2	2.570875E-2
5.904000E-5	-4.928625E-3	-3.840562E-3	-1.088063E-3	-2.612988E-2	2.570963E-2
5.920000E-5	-4.954813E-3	-3.870500E-3	-1.084312E-3	-2.613863E-2	2.568525E-2
5.936000E-5	-4.973063E-3	-3.997250E-3	-9.758125E-4	-2.613075E-2	2.571438E-2
5.952000E-5	-4.902750E-3	-3.943812E-3	-9.589375E-4	-2.614537E-2	2.568313E-2
5.968000E-5	-5.003625E-3	-3.982125E-3	-1.021500E-3	-2.614325E-2	2.569488E-2
5.984000E-5	-4.998125E-3	-3.954875E-3	-1.043250E-3	-2.615237E-2	2.569113E-2
6.000000E-5	-4.951562E-3	-3.972125E-3	-9.794375E-4	-2.613837E-2	2.568863E-2
6.016000E-5	-4.900125E-3	-4.030062E-3	-8.700625E-4	-2.614150E-2	2.569438E-2
6.032000E-5	-4.973188E-3	-3.924062E-3	-1.049125E-3	-2.611450E-2	2.568600E-2
6.048000E-5	-4.914187E-3	-3.945875E-3	-9.683125E-4	-2.610888E-2	2.568888E-2
6.064000E-5	-4.967250E-3	-4.054563E-3	-9.126875E-4	-2.612737E-2	2.570438E-2
6.080000E-5	-4.929625E-3	-4.082437E-3	-8.471875E-4	-2.613813E-2	2.568938E-2
6.096000E-5	-4.919438E-3	-3.993688E-3	-9.257500E-4	-2.613162E-2	2.568725E-2
6.112000E-5	-4.992688E-3	-3.984625E-3	-1.008063E-3	-2.611775E-2	2.569238E-2
6.128000E-5	-4.796562E-3	-4.056625E-3	-7.399375E-4	-2.612737E-2	2.568700E-2
6.144000E-5	-4.949000E-3	-3.969000E-3	-9.800000E-4	-2.612512E-2	2.569025E-2
6.160000E-5	-4.933438E-3	-3.959750E-3	-9.736875E-4	-2.613125E-2	2.568712E-2
6.176000E-5	-4.964250E-3	-3.986437E-3	-9.778125E-4	-2.612650E-2	2.568675E-2
6.192000E-5	-4.912375E-3	-3.993313E-3	-9.190625E-4	-2.613250E-2	2.570275E-2
6.208000E-5	-4.952375E-3	-3.987125E-3	-9.652500E-4	-2.611275E-2	2.570625E-2
6.224000E-5	-4.983875E-3	-4.064500E-3	-9.193750E-4	-2.611850E-2	2.571625E-2
6.240000E-5	-5.011125E-3	-4.028500E-3	-9.826250E-4	-2.613187E-2	2.569538E-2
6.256000E-5	-4.734125E-3	-3.964500E-3	-7.696250E-4	-2.612800E-2	2.569212E-2
6.272000E-5	-4.912813E-3	-4.048375E-3	-8.644375E-4	-2.611237E-2	2.568213E-2
6.288000E-5	-4.888500E-3	-3.951562E-3	-9.369375E-4	-2.611975E-2	2.570162E-2
6.304000E-5	-5.016313E-3	-4.035625E-3	-9.806875E-4	-2.609687E-2	2.569950E-2
6.320000E-5	-4.888563E-3	-4.004125E-3	-8.844375E-4	-2.610925E-2	2.571550E-2
6.336000E-5	-5.019000E-3	-3.999938E-3	-1.019063E-3	-2.609275E-2	2.569762E-2
6.352000E-5	-4.972000E-3	-3.911125E-3	-1.060875E-3	-2.609150E-2	2.571675E-2
6.368000E-5	-4.887563E-3	-4.033500E-3	-8.540625E-4	-2.608312E-2	2.569662E-2
6.384000E-5	-4.990438E-3	-3.938125E-3	-1.052313E-3	-2.609137E-2	2.571700E-2
6.400000E-5	-4.857250E-3	-3.970188E-3	-8.870625E-4	-2.609063E-2	2.569787E-2
6.416000E-5	-4.874563E-3	-3.915875E-3	-9.586875E-4	-2.610888E-2	2.572025E-2
6.432000E-5	-5.020875E-3	-3.831063E-3	-1.189812E-3	-2.606850E-2	2.571225E-2
6.448000E-5	-4.871000E-3	-3.949062E-3	-9.219375E-4	-2.609650E-2	2.569488E-2
6.464000E-5	-4.890625E-3	-3.907625E-3	-9.830000E-4	-2.610750E-2	2.571088E-2
6.480000E-5	-4.965000E-3	-4.013312E-3	-9.516875E-4	-2.609688E-2	2.570475E-2
6.496000E-5	-4.954625E-3	-3.996625E-3	-9.580000E-4	-2.608913E-2	2.570850E-2
6.512000E-5	-4.949375E-3	-3.931250E-3	-1.018125E-3	-2.608950E-2	2.570813E-2
6.528000E-5	-4.932250E-3	-3.966437E-3	-9.658125E-4	-2.609600E-2	2.570125E-2
6.544000E-5	-4.822062E-3	-3.947625E-3	-8.744375E-4	-2.607012E-2	2.572075E-2
6.560000E-5	-4.943937E-3	-4.015313E-3	-9.286250E-4	-2.610488E-2	2.572500E-2
6.576000E-5	-4.776875E-3	-4.041500E-3	-7.353750E-4	-2.608387E-2	2.568525E-2
6.592000E-5	-4.918438E-3	-3.906313E-3	-1.012125E-3	-2.606938E-2	2.572663E-2
6.608000E-5	-4.859187E-3	-3.895688E-3	-9.635000E-4	-2.610688E-2	2.571575E-2
6.624000E-5	-4.831500E-3	-3.918500E-3	-9.130000E-4	-2.608200E-2	2.570413E-2
6.640000E-5	-4.866813E-3	-3.971313E-3	-8.955000E-4	-2.611538E-2	2.569050E-2
6.656000E-5	-4.863688E-3	-3.860437E-3	-1.003250E-3	-2.610125E-2	2.571212E-2
6.672000E-5	-4.913250E-3	-3.987063E-3	-9.261875E-4	-2.607213E-2	2.569562E-2
6.688000E-5	-4.823563E-3	-3.981938E-3	-8.416250E-4	-2.607138E-2	2.572438E-2
6.704000E-5	-4.912875E-3	-3.968750E-3	-9.441250E-4	-2.606800E-2	2.570350E-2
6.720000E-5	-4.874625E-3	-3.990500E-3	-8.841250E-4	-2.609000E-2	2.571588E-2
6.736000E-5	-4.870875E-3	-3.862000E-3	-1.008875E-3	-2.607413E-2	2.572037E-2
6.752000E-5	-4.951875E-3	-3.940062E-3	-1.011813E-3	-2.606000E-2	2.570887E-2
6.768000E-5	-4.924750E-3	-3.933000E-3	-9.917500E-4	-2.607300E-2	2.570125E-2
6.784000E-5	-4.949563E-3	-3.917750E-3	-1.031813E-3	-2.608463E-2	2.568187E-2
6.800000E-5	-4.854125E-3	-3.962500E-3	-8.916250E-4	-2.607875E-2	2.571175E-2
6.816000E-5	-4.998625E-3	-3.992875E-3	-1.005750E-3	-2.607088E-2	2.571987E-2
6.832000E-5	-4.948375E-3	-3.935375E-3	-1.013000E-3	-2.608000E-2	2.570850E-2
6.848000E-5	-4.817938E-3	-3.967188E-3	-8.507500E-4	-2.606950E-2	2.571862E-2
6.864000E-5	-4.966312E-3	-4.038750E-3	-9.275625E-4	-2.605500E-2	2.571213E-2
6.880000E-5	-4.887188E-3	-3.893500E-3	-9.936875E-4	-2.607375E-2	2.570575E-2
6.896000E-5	-4.856250E-3	-3.941500E-3	-9.147500E-4	-2.605650E-2	2.572088E-2
6.912000E-5	-4.855625E-3	-3.975125E-3	-8.805000E-4	-2.606213E-2	2.572925E-2
6.928000E-5	-4.964563E-3	-3.908750E-3	-1.055813E-3	-2.606913E-2	2.570475E-2
6.944000E-5	-4.985313E-3	-3.809313E-3	-1.176000E-3	-2.605213E-2	2.568925E-2
6.960000E-5	-4.884437E-3	-4.082500E-3	-8.019375E-4	-2.605513E-2	2.570313E-2
6.976000E-5	-4.883438E-3	-4.021812E-3	-8.616250E-4	-2.607387E-2	2.571525E-2
6.992000E-5	-4.964688E-3	-3.988000E-3	-9.766875E-4	-2.606588E-2	2.571338E-2
7.008000E-5	-4.969750E-3	-4.060688E-3	-9.090625E-4	-2.605800E-2	2.569750E-2
7.024000E-5	-5.011750E-3	-3.949500E-3	-1.062250E-3	-2.605162E-2	2.570338E-2
7.040000E-5	-5.000437E-3	-3.922625E-3	-1.077812E-3	-2.608275E-2	2.569325E-2
7.056000E-5	-4.975438E-3	-3.942000E-3	-1.033438E-3	-2.606788E-2	2.571013E-2
7.072000E-5	-4.818750E-3	-3.935438E-3	-8.833125E-4	-2.604750E-2	2.570175E-2
7.088000E-5	-5.049687E-3	-4.090563E-3	-9.591250E-4	-2.608350E-2	2.569912E-2
7.104000E-5	-4.987438E-3	-4.039313E-3	-9.481250E-4	-2.606738E-2	2.570150E-2
7.120000E-5	-4.911313E-3	-3.974063E-3	-9.372500E-4	-2.607200E-2	2.571862E-2
7.136000E-5	-4.790063E-3	-3.899125E-3	-8.909375E-4	-2.605275E-2	2.572312E-2
7.152000E-5	-5.073938E-3	-3.983375E-3	-1.090563E-3	-2.607725E-2	2.570762E-2
7.168000E-5	-4.897688E-3	-3.942875E-3	-9.548125E-4	-2.607812E-2	2.571988E-2
7.184000E-5	-4.856125E-3	-4.050000E-3	-8.061250E-4	-2.607500E-2	2.569375E-2
7.200000E-5	-4.819187E-3	-3.960938E-3	-8.582500E-4	-2.608025E-2	2.569450E-2
7.216000E-5	-4.970875E-3	-3.860187E-3	-1.110688E-3	-2.605950E-2	2.569200E-2
7.232000E-5	-4.958687E-3	-4.008750E-3	-9.499375E-4	-2.607613E-2	2.570575E-2
7.248000E-5	-4.942875E-3	-3.828375E-3	-1.114500E-3	-2.607900E-2	2.567513E-2
7.264000E-5	-4.930125E-3	-3.844063E-3	-1.086063E-3	-2.606738E-2	2.568500E-2
7.280000E-5	-4.968563E-3	-3.924937E-3	-1.043625E-3	-2.606075E-2	2.567338E-2
7.296000E-5	-4.945500E-3	-3.975750E-3	-9.697500E-4	-2.607263E-2	2.570462E-2
7.312000E-5	-4.825188E-3	-4.016125E-3	-8.090625E-4	-2.606325E-2	2.569250E-2
7.328000E-5	-5.022375E-3	-3.970125E-3	-1.052250E-3	-2.607000E-2	2.568863E-2
7.344000E-5	-4.927500E-3	-4.011187E-3	-9.163125E-4	-2.605150E-2	2.569188E-2
7.360000E-5	-4.927812E-3	-4.009500E-3	-9.183125E-4	-2.606300E-2	2.567963E-2
7.376000E-5	-4.955813E-3	-3.989813E-3	-9.660000E-4	-2.608750E-2	2.568663E-2
7.392000E-5	-4.936187E-3	-4.016938E-3	-9.192500E-4	-2.606275E-2	2.568875E-2
7.408000E-5	-5.029937E-3	-4.024688E-3	-1.005250E-3	-2.606050E-2	2.568062E-2
7.424000E-5	-4.910375E-3	-4.100062E-3	-8.103125E-4	-2.606488E-2	2.568500E-2
7.440000E-5	-4.901563E-3	-4.027937E-3	-8.736250E-4	-2.605363E-2	2.567488E-2
7.456000E-5	-4.914250E-3	-3.894062E-3	-1.020188E-3	-2.608800E-2	2.568313E-2
7.472000E-5	-4.938563E-3	-4.060063E-3	-8.785000E-4	-2.609588E-2	2.567862E-2
7.488000E-5	-4.964312E-3	-3.908938E-3	-1.055375E-3	-2.608713E-2	2.566850E-2
7.504000E-5	-4.949063E-3	-3.827250E-3	-1.121812E-3	-2.607775E-2	2.568175E-2
7.520000E-5	-4.985687E-3	-4.014000E-3	-9.716875E-4	-2.608213E-2	2.566325E-2
7.536000E-5	-4.906313E-3	-4.024062E-3	-8.822500E-4	-2.608575E-2	2.567087E-2
7.552000E-5	-4.980875E-3	-3.963437E-3	-1.017437E-3	-2.610812E-2	2.566175E-2
7.568000E-5	-5.016188E-3	-4.068187E-3	-9.480000E-4	-2.610175E-2	2.567225E-2
7.584000E-5	-4.995125E-3	-4.003375E-3	-9.917500E-4	-2.606600E-2	2.568962E-2
7.600000E-5	-4.961063E-3	-4.002187E-3	-9.588750E-4	-2.609825E-2	2.567388E-2
7.616000E-5	-4.998000E-3	-4.012875E-3	-9.851250E-4	-2.608900E-2	2.566913E-2
7.632000E-5	-4.973688E-3	-4.022250E-3	-9.514375E-4	-2.609700E-2	2.564863E-2
7.648000E-5	-4.979250E-3	-4.087188E-3	-8.920625E-4	-2.609625E-2	2.566750E-2
7.664000E-5	-5.011688E-3	-3.964250E-3	-1.047438E-3	-2.609250E-2	2.566913E-2
7.680000E-5	-4.904937E-3	-4.024938E-3	-8.800000E-4	-2.610075E-2	2.565813E-2
7.696000E-5	-5.097938E-3	-4.021125E-3	-1.076812E-3	-2.609287E-2	2.565250E-2
7.712000E-5	-4.992125E-3	-4.017000E-3	-9.751250E-4	-2.610512E-2	2.564188E-2
7.728000E-5	-4.901688E-3	-3.974375E-3	-9.273125E-4	-2.609525E-2	2.565313E-2
7.744000E-5	-5.094687E-3	-3.997750E-3	-1.096937E-3	-2.612125E-2	2.566037E-2
7.760000E-5	-5.114812E-3	-4.166000E-3	-9.488125E-4	-2.610700E-2	2.564725E-2
7.776000E-5	-5.048563E-3	-4.033813E-3	-1.014750E-3	-2.611438E-2	2.563488E-2
7.792000E-5	-4.897187E-3	-3.981937E-3	-9.152500E-4	-2.612550E-2	2.563150E-2
7.808000E-5	-5.094250E-3	-4.087625E-3	-1.006625E-3	-2.610062E-2	2.563925E-2
7.824000E-5	-5.093312E-3	-4.114500E-3	-9.788125E-4	-2.610500E-2	2.561375E-2
7.840000E-5	-5.073500E-3	-4.038750E-3	-1.034750E-3	-2.610437E-2	2.565525E-2
7.856000E-5	-5.002063E-3	-4.031500E-3	-9.705625E-4	-2.611175E-2	2.563188E-2
7.872000E-5	-4.922500E-3	-3.940313E-3	-9.821875E-4	-2.612000E-2	2.564000E-2
7.888000E-5	-5.009938E-3	-4.075062E-3	-9.348750E-4	-2.612762E-2	2.563400E-2
7.904000E-5	-5.102750E-3	-4.030750E-3	-1.072000E-3	-2.609750E-2	2.563875E-2
7.920000E-5	-4.956563E-3	-4.024563E-3	-9.320000E-4	-2.611650E-2	2.562925E-2
7.936000E-5	-5.067875E-3	-3.936500E-3	-1.131375E-3	-2.610888E-2	2.560412E-2
7.952000E-5	-4.967938E-3	-4.075563E-3	-8.923750E-4	-2.613825E-2	2.561337E-2
7.968000E-5	-5.086312E-3	-4.072437E-3	-1.013875E-3	-2.613525E-2	2.561238E-2
7.984000E-5	-5.058313E-3	-4.144188E-3	-9.141250E-4	-2.611288E-2	2.561588E-2
8.000000E-5	-5.029875E-3	-4.088500E-3	-9.413750E-4	-2.613900E-2	2.562325E-2
8.016000E-5	-5.118063E-3	-4.130437E-3	-9.876250E-4	-2.611500E-2	2.558913E-2
8.032000E-5	-5.166875E-3	-4.063375E-3	-1.103500E-3	-2.614175E-2	2.559363E-2
8.048000E-5	-5.129062E-3	-4.098938E-3	-1.030125E-3	-2.612363E-2	2.559325E-2
8.064000E-5	-5.161312E-3	-4.097250E-3	-1.064062E-3	-2.614713E-2	2.558638E-2
8.080000E-5	-5.037500E-3	-4.125688E-3	-9.118125E-4	-2.615550E-2	2.559662E-2
8.096000E-5	-5.019438E-3	-4.100688E-3	-9.187500E-4	-2.614013E-2	2.558137E-2
8.112000E-5	-5.145625E-3	-4.171813E-3	-9.738125E-4	-2.614850E-2	2.560050E-2
8.128000E-5	-5.092875E-3	-4.020750E-3	-1.072125E-3	-2.614662E-2	2.558800E-2
8.144000E-5	-5.108875E-3	-4.213500E-3	-8.953750E-4	-2.616100E-2	2.559563E-2
8.160000E-5	-5.145188E-3	-4.114875E-3	-1.030313E-3	-2.616225E-2	2.556450E-2
8.176000E-5	-5.070688E-3	-4.112938E-3	-9.577500E-4	-2.615575E-2	2.558762E-2
8.192000E-5	-5.219125E-3	-4.103812E-3	-1.115312E-3	-2.615650E-2	2.558500E-2
8.208000E-5	-5.218500E-3	-4.107187E-3	-1.111313E-3	-2.617025E-2	2.557487E-2
8.224000E-5	-5.140188E-3	-3.977937E-3	-1.162250E-3	-2.615975E-2	2.558900E-2
8.240000E-5	-5.190063E-3	-4.075188E-3	-1.114875E-3	-2.616788E-2	2.557388E-2
8.256000E-5	-5.269938E-3	-4.097937E-3	-1.172000E-3	-2.617200E-2	2.556500E-2
8.272000E-5	-5.184875E-3	-4.189312E-3	-9.955625E-4	-2.617188E-2	2.557763E-2
8.288000E-5	-5.100687E-3	-4.156250E-3	-9.444375E-4	-2.616650E-2	2.557738E-2
8.304000E-5	-5.211187E-3	-4.264750E-3	-9.464375E-4	-2.615913E-2	2.555025E-2
8.320000E-5	-5.184875E-3	-4.127125E-3	-1.057750E-3	-2.620163E-2	2.556738E-2
8.336000E-5	-5.195625E-3	-4.265187E-3	-9.304375E-4	-2.618213E-2	2.555325E-2
8.352000E-5	-5.109188E-3	-4.152563E-3	-9.566250E-4	-2.619775E-2	2.555563E-2
8.368000E-5	-5.309813E-3	-4.196938E-3	-1.112875E-3	-2.618262E-2	2.554575E-2
8.384000E-5	-5.310125E-3	-4.238688E-3	-1.071437E-3	-2.618513E-2	2.556263E-2
8.400000E-5	-5.244750E-3	-4.216687E-3	-1.028063E-3	-2.620737E-2	2.555400E-2
8.416000E-5	-5.175375E-3	-4.055438E-3	-1.119938E-3	-2.621713E-2	2.555025E-2
8.432000E-5	-5.340875E-3	-4.107375E-3	-1.233500E-3	-2.620800E-2	2.555838E-2
8.448000E-5	-5.125938E-3	-4.191937E-3	-9.340000E-4	-2.620500E-2	2.554988E-2
8.464000E-5	-5.221813E-3	-4.202750E-3	-1.019063E-3	-2.619213E-2	2.552925E-2
8.480000E-5	-5.202625E-3	-4.175562E-3	-1.027063E-3	-2.619087E-2	2.554050E-2
8.496000E-5	-5.197688E-3	-4.173813E-3	-1.023875E-3	-2.620013E-2	2.552487E-2
8.512000E-5	-5.190312E-3	-4.106625E-3	-1.083687E-3	-2.619725E-2	2.553325E-2
8.528000E-5	-5.205937E-3	-4.117312E-3	-1.088625E-3	-2.620200E-2	2.551375E-2
8.544000E-5	-5.295188E-3	-4.085313E-3	-1.209875E-3	-2.623200E-2	2.551163E-2
8.560000E-5	-5.264063E-3	-4.252813E-3	-1.011250E-3	-2.622600E-2	2.552125E-2
8.576000E-5	-5.216312E-3	-4.057625E-3	-1.158687E-3	-2.620788E-2	2.552025E-2
8.592000E-5	-5.265563E-3	-4.274437E-3	-9.911250E-4	-2.625875E-2	2.552275E-2
8.608000E-5	-5.188062E-3	-4.194375E-3	-9.936875E-4	-2.622463E-2	2.550113E-2
8.624000E-5	-5.219438E-3	-4.292687E-3	-9.267500E-4	-2.624063E-2	2.552250E-2
8.640000E-5	-5.273000E-3	-4.131750E-3	-1.141250E-3	-2.622087E-2	2.552975E-2
8.656000E-5	-5.221813E-3	-4.141188E-3	-1.080625E-3	-2.624025E-2	2.549788E-2
8.672000E-5	-5.240125E-3	-4.337250E-3	-9.028750E-4	-2.622838E-2	2.552850E-2
8.688000E-5	-5.269000E-3	-4.287750E-3	-9.812500E-4	-2.623300E-2	2.551725E-2
8.704000E-5	-5.230188E-3	-4.247625E-3	-9.825625E-4	-2.624950E-2	2.549962E-2
8.720000E-5	-5.391187E-3	-4.242250E-3	-1.148937E-3	-2.623375E-2	2.550475E-2
8.736000E-5	-5.195813E-3	-4.310563E-3	-8.852500E-4	-2.623887E-2	2.550425E-2
8.752000E-5	-5.336125E-3	-4.347938E-3	-9.881875E-4	-2.624350E-2	2.551238E-2
8.768000E-5	-5.224000E-3	-4.244500E-3	-9.795000E-4	-2.625325E-2	2.548525E-2
8.784000E-5	-5.275875E-3	-4.265000E-3	-1.010875E-3	-2.624600E-2	2.548363E-2
8.800000E-5	-5.247625E-3	-4.319813E-3	-9.278125E-4	-2.625438E-2	2.548400E-2
8.816000E-5	-5.329312E-3	-4.247437E-3	-1.081875E-3	-2.624588E-2	2.548637E-2
8.832000E-5	-5.268750E-3	-4.182188E-3	-1.086562E-3	-2.625088E-2	2.548388E-2
8.848000E-5	-5.225500E-3	-4.306750E-3	-9.187500E-4	-2.623625E-2	2.550400E-2
8.864000E-5	-5.361375E-3	-4.279063E-3	-1.082312E-3	-2.624813E-2	2.547200E-2
8.880000E-5	-5.299812E-3	-4.344812E-3	-9.550000E-4	-2.627313E-2	2.548725E-2
8.896000E-5	-5.334438E-3	-4.226438E-3	-1.108000E-3	-2.626362E-2	2.547263E-2
8.912000E-5	-5.165250E-3	-4.266312E-3	-8.989375E-4	-2.625288E-2	2.547113E-2
8.928000E-5	-5.311188E-3	-4.313313E-3	-9.978750E-4	-2.627363E-2	2.545900E-2
8.944000E-5	-5.243688E-3	-4.216875E-3	-1.026812E-3	-2.628012E-2	2.545962E-2
8.960000E-5	-5.305563E-3	-4.327813E-3	-9.777500E-4	-2.626500E-2	2.547175E-2
8.976000E-5	-5.154625E-3	-4.225625E-3	-9.290000E-4	-2.628400E-2	2.546850E-2
8.992000E-5	-5.282437E-3	-4.230813E-3	-1.051625E-3	-2.626425E-2	2.547438E-2
9.008000E-5	-5.182438E-3	-4.324688E-3	-8.577500E-4	-2.626150E-2	2.545688E-2
9.024000E-5	-5.251875E-3	-4.194000E-3	-1.057875E-3	-2.627100E-2	2.546200E-2
9.040000E-5	-5.218000E-3	-4.295063E-3	-9.229375E-4	-2.629075E-2	2.546225E-2
9.056000E-5	-5.227312E-3	-4.356500E-3	-8.708125E-4	-2.629400E-2	2.546325E-2
9.072000E-5	-5.287437E-3	-4.418625E-3	-8.688125E-4	-2.626913E-2	2.545187E-2
9.088000E-5	-5.220875E-3	-4.303563E-3	-9.173125E-4	-2.628613E-2	2.546425E-2
9.104000E-5	-5.311562E-3	-4.216313E-3	-1.095250E-3	-2.628375E-2	2.542937E-2
9.120000E-5	-5.279250E-3	-4.306063E-3	-9.731875E-4	-2.629600E-2	2.546213E-2
9.136000E-5	-5.201750E-3	-4.183938E-3	-1.017813E-3	-2.629013E-2	2.543637E-2
9.152000E-5	-5.324438E-3	-4.171125E-3	-1.153313E-3	-2.629075E-2	2.543800E-2
9.168000E-5	-5.383625E-3	-4.198875E-3	-1.184750E-3	-2.629037E-2	2.543587E-2
9.184000E-5	-5.242625E-3	-4.389188E-3	-8.534375E-4	-2.631213E-2	2.545787E-2
9.200000E-5	-5.220188E-3	-4.225563E-3	-9.946250E-4	-2.631113E-2	2.544950E-2
9.216000E-5	-5.260375E-3	-4.256500E-3	-1.003875E-3	-2.629150E-2	2.544837E-2
9.232000E-5	-5.279750E-3	-4.314625E-3	-9.651250E-4	-2.628575E-2	2.543900E-2
9.248000E-5	-5.262938E-3	-4.236187E-3	-1.026750E-3	-2.631663E-2	2.543263E-2
9.264000E-5	-5.317500E-3	-4.287250E-3	-1.030250E-3	-2.630675E-2	2.542513E-2
9.280000E-5	-5.255625E-3	-4.236313E-3	-1.019313E-3	-2.629425E-2	2.542763E-2
9.296000E-5	-5.151750E-3	-4.281437E-3	-8.703125E-4	-2.629388E-2	2.544800E-2
9.312000E-5	-5.335125E-3	-4.305875E-3	-1.029250E-3	-2.629613E-2	2.541675E-2
9.328000E-5	-5.174938E-3	-4.299562E-3	-8.753750E-4	-2.628575E-2	2.542175E-2
9.344000E-5	-5.220500E-3	-4.308750E-3	-9.117500E-4	-2.630688E-2	2.543750E-2
9.360000E-5	-5.236188E-3	-4.269563E-3	-9.666250E-4	-2.630250E-2	2.543763E-2
9.376000E-5	-5.279313E-3	-4.261062E-3	-1.018250E-3	-2.630975E-2	2.541962E-2
9.392000E-5	-5.227625E-3	-4.325688E-3	-9.019375E-4	-2.630738E-2	2.542488E-2
9.408000E-5	-5.200375E-3	-4.213250E-3	-9.871250E-4	-2.632125E-2	2.542362E-2
9.424000E-5	-5.216625E-3	-4.140875E-3	-1.075750E-3	-2.632125E-2	2.542425E-2
9.440000E-5	-5.255250E-3	-4.326188E-3	-9.290625E-4	-2.630700E-2	2.545638E-2
9.456000E-5	-5.189313E-3	-4.217125E-3	-9.721875E-4	-2.631813E-2	2.542037E-2
9.472000E-5	-5.240250E-3	-4.325250E-3	-9.150000E-4	-2.630825E-2	2.541962E-2
9.488000E-5	-5.234313E-3	-4.384750E-3	-8.495625E-4	-2.632212E-2	2.542950E-2
9.504000E-5	-5.131750E-3	-4.264125E-3	-8.676250E-4	-2.630500E-2	2.543200E-2
9.520000E-5	-5.130875E-3	-4.238812E-3	-8.920625E-4	-2.631113E-2	2.542187E-2
9.536000E-5	-5.155250E-3	-4.357563E-3	-7.976875E-4	-2.631813E-2	2.543562E-2
9.552000E-5	-5.272875E-3	-4.306188E-3	-9.666875E-4	-2.631537E-2	2.543300E-2
9.568000E-5	-5.280250E-3	-4.252187E-3	-1.028063E-3	-2.632263E-2	2.539813E-2
9.584000E-5	-5.085188E-3	-4.199125E-3	-8.860625E-4	-2.630813E-2	2.539287E-2
9.600000E-5	-5.147563E-3	-4.451000E-3	-6.965625E-4	-2.632438E-2	2.541863E-2
9.616000E-5	-5.132938E-3	-4.211000E-3	-9.219375E-4	-2.630838E-2	2.540700E-2
9.632000E-5	-5.121812E-3	-4.233188E-3	-8.886250E-4	-2.631012E-2	2.541450E-2
9.648000E-5	-5.199625E-3	-4.141125E-3	-1.058500E-3	-2.630500E-2	2.540775E-2
9.664000E-5	-5.159500E-3	-4.181375E-3	-9.781250E-4	-2.633575E-2	2.540975E-2
9.680000E-5	-5.132437E-3	-4.196875E-3	-9.355625E-4	-2.633238E-2	2.540112E-2
9.696000E-5	-5.187875E-3	-4.319937E-3	-8.679375E-4	-2.630575E-2	2.541088E-2
9.712000E-5	-5.035125E-3	-4.274188E-3	-7.609375E-4	-2.630212E-2	2.541600E-2
9.728000E-5	-5.143687E-3	-4.236750E-3	-9.069375E-4	-2.632300E-2	2.541100E-2
9.744000E-5	-5.225438E-3	-4.304937E-3	-9.205000E-4	-2.631788E-2	2.540650E-2
9.760000E-5	-5.082563E-3	-4.188250E-3	-8.943125E-4	-2.632063E-2	2.541212E-2
9.776000E-5	-5.108188E-3	-4.189687E-3	-9.185000E-4	-2.632088E-2	2.540250E-2
9.792000E-5	-5.069188E-3	-4.256250E-3	-8.129375E-4	-2.632025E-2	2.541538E-2
9.808000E-5	-5.026563E-3	-4.311063E-3	-7.155000E-4	-2.634487E-2	2.541787E-2
9.824000E-5	-5.079688E-3	-4.147687E-3	-9.320000E-4	-2.633287E-2	2.541513E-2
9.840000E-5	-4.983375E-3	-4.227438E-3	-7.559375E-4	-2.632775E-2	2.541287E-2
9.856000E-5	-5.025812E-3	-4.141688E-3	-8.841250E-4	-2.631487E-2	2.539263E-2
9.872000E-5	-5.080875E-3	-4.218000E-3	-8.628750E-4	-2.630750E-2	2.540262E-2
9.888000E-5	-4.941125E-3	-4.135375E-3	-8.057500E-4	-2.633275E-2	2.540625E-2
9.904000E-5	-5.043563E-3	-4.037562E-3	-1.006000E-3	-2.632138E-2	2.540200E-2
9.920000E-5	-5.015312E-3	-4.037438E-3	-9.778750E-4	-2.629063E-2	2.541062E-2
9.936000E-5	-5.083937E-3	-4.194875E-3	-8.890625E-4	-2.631125E-2	2.541300E-2
9.952000E-5	-4.886375E-3	-4.160938E-3	-7.254375E-4	-2.632925E-2	2.538725E-2
9.968000E-5	-4.975125E-3	-4.181125E-3	-7.940000E-4	-2.633138E-2	2.540275E-2
9.984000E-5	-4.911375E-3	-3.965375E-3	-9.460000E-4	-2.630962E-2	2.540538E-2
1.000000E-4	-4.979875E-3	-4.160563E-3	-8.193125E-4	-2.633000E-2	2.541075E-2
1.001600E-4	-4.907938E-3	-4.109000E-3	-7.989375E-4	-2.631375E-2	2.538363E-2
1.003200E-4	-4.910188E-3	-4.142437E-3	-7.677500E-4	-2.631963E-2	2.541387E-2
1.004800E-4	-4.927125E-3	-4.142500E-3	-7.846250E-4	-2.630725E-2	2.541650E-2
1.006400E-4	-4.889937E-3	-4.077812E-3	-8.121250E-4	-2.631250E-2	2.540812E-2
1.008000E-4	-4.961312E-3	-4.090562E-3	-8.707500E-4	-2.632450E-2	2.539788E-2
1.009600E-4	-4.867125E-3	-4.042250E-3	-8.248750E-4	-2.631587E-2	2.540125E-2
1.011200E-4	-4.812375E-3	-3.990062E-3	-8.223125E-4	-2.631512E-2	2.540762E-2
1.012800E-4	-4.937375E-3	-3.968750E-3	-9.686250E-4	-2.630650E-2	2.539625E-2
1.014400E-4	-4.786625E-3	-4.017250E-3	-7.693750E-4	-2.631875E-2	2.539237E-2
1.016000E-4	-4.891625E-3	-4.109250E-3	-7.823750E-4	-2.632475E-2	2.540725E-2
1.017600E-4	-4.767438E-3	-3.968687E-3	-7.987500E-4	-2.630525E-2	2.539913E-2
1.019200E-4	-4.665875E-3	-4.023750E-3	-6.421250E-4	-2.632925E-2	2.539187E-2
1.020800E-4	-4.729563E-3	-4.049188E-3	-6.803750E-4	-2.630113E-2	2.539825E-2
1.022400E-4	-4.730500E-3	-3.848500E-3	-8.820000E-4	-2.629100E-2	2.540513E-2
1.024000E-4	-4.761063E-3	-3.965125E-3	-7.959375E-4	-2.631400E-2	2.540775E-2
1.025600E-4	-4.617500E-3	-3.913062E-3	-7.044375E-4	-2.630737E-2	2.539100E-2
1.027200E-4	-4.688313E-3	-4.125937E-3	-5.623750E-4	-2.631538E-2	2.538113E-2
1.028800E-4	-4.651125E-3	-3.905250E-3	-7.458750E-4	-2.631175E-2	2.540112E-2
1.030400E-4	-4.501250E-3	-3.820875E-3	-6.803750E-4	-2.631912E-2	2.538850E-2
1.032000E-4	-4.620750E-3	-3.950188E-3	-6.705625E-4	-2.630425E-2	2.541450E-2
1.033600E-4	-4.526625E-3	-3.969438E-3	-5.571875E-4	-2.630788E-2	2.542638E-2
1.035200E-4	-4.570063E-3	-3.831000E-3	-7.390625E-4	-2.630412E-2	2.540525E-2
1.036800E-4	-4.654875E-3	-3.969000E-3	-6.858750E-4	-2.631450E-2	2.540825E-2
1.038400E-4	-4.567125E-3	-3.833188E-3	-7.339375E-4	-2.630188E-2	2.541150E-2
1.040000E-4	-4.448375E-3	-3.922562E-3	-5.258125E-4	-2.630313E-2	2.540237E-2
1.041600E-4	-4.549563E-3	-3.731375E-3	-8.181875E-4	-2.630338E-2	2.541863E-2
1.043200E-4	-4.594812E-3	-3.885750E-3	-7.090625E-4	-2.629963E-2	2.539100E-2
1.044800E-4	-4.471687E-3	-3.809438E-3	-6.622500E-4	-2.629375E-2	2.541213E-2
1.046400E-4	-4.537625E-3	-3.824375E-3	-7.132500E-4	-2.631438E-2	2.541425E-2
1.048000E-4	-4.259125E-3	-3.771063E-3	-4.880625E-4	-2.632125E-2	2.538825E-2
1.049600E-4	-4.419000E-3	-3.797563E-3	-6.214375E-4	-2.629175E-2	2.542250E-2
1.051200E-4	-4.381937E-3	-3.741625E-3	-6.403125E-4	-2.630013E-2	2.539813E-2
1.052800E-4	-4.456875E-3	-3.688938E-3	-7.679375E-4	-2.628250E-2	2.539463E-2
1.054400E-4	-4.396375E-3	-3.654437E-3	-7.419375E-4	-2.628200E-2	2.541425E-2
1.056000E-4	-4.289875E-3	-3.700188E-3	-5.896875E-4	-2.629325E-2	2.540275E-2
1.057600E-4	-4.368625E-3	-3.718188E-3	-6.504375E-4	-2.629475E-2	2.541538E-2
1.059200E-4	-4.297063E-3	-3.734062E-3	-5.630000E-4	-2.631700E-2	2.541750E-2
1.060800E-4	-4.293375E-3	-3.655750E-3	-6.376250E-4	-2.629037E-2	2.539000E-2
1.062400E-4	-4.352313E-3	-3.679125E-3	-6.731875E-4	-2.629725E-2	2.539550E-2
1.064000E-4	-4.267375E-3	-3.700375E-3	-5.670000E-4	-2.628538E-2	2.541437E-2
1.065600E-4	-4.281437E-3	-3.615500E-3	-6.659375E-4	-2.628712E-2	2.540362E-2
1.067200E-4	-4.222187E-3	-3.728500E-3	-4.936875E-4	-2.631175E-2	2.540150E-2
1.068800E-4	-4.236500E-3	-3.617313E-3	-6.191875E-4	-2.628850E-2	2.539475E-2
1.070400E-4	-4.188313E-3	-3.611438E-3	-5.768750E-4	-2.627862E-2	2.540525E-2
1.072000E-4	-4.043812E-3	-3.597437E-3	-4.463750E-4	-2.628738E-2	2.541313E-2
1.073600E-4	-4.157875E-3	-3.540500E-3	-6.173750E-4	-2.629738E-2	2.541837E-2
1.075200E-4	-4.190375E-3	-3.574062E-3	-6.163125E-4	-2.628738E-2	2.541762E-2
1.076800E-4	-3.986750E-3	-3.510813E-3	-4.759375E-4	-2.628237E-2	2.539075E-2
1.078400E-4	-4.017938E-3	-3.527313E-3	-4.906250E-4	-2.628238E-2	2.541063E-2
1.080000E-4	-4.058562E-3	-3.387250E-3	-6.713125E-4	-2.628000E-2	2.542538E-2
1.081600E-4	-3.959375E-3	-3.533187E-3	-4.261875E-4	-2.628800E-2	2.541150E-2
1.083200E-4	-3.966563E-3	-3.469188E-3	-4.973750E-4	-2.629013E-2	2.540450E-2
1.084800E-4	-3.917875E-3	-3.593000E-3	-3.248750E-4	-2.628112E-2	2.541700E-2
1.086400E-4	-3.946063E-3	-3.507250E-3	-4.388125E-4	-2.625862E-2	2.541050E-2
1.088000E-4	-3.997563E-3	-3.290375E-3	-7.071875E-4	-2.628550E-2	2.539288E-2
1.089600E-4	-3.924625E-3	-3.406813E-3	-5.178125E-4	-2.629925E-2	2.541500E-2
1.091200E-4	-3.846937E-3	-3.453688E-3	-3.932500E-4	-2.628700E-2	2.540987E-2
1.092800E-4	-3.890312E-3	-3.306500E-3	-5.838125E-4	-2.628588E-2	2.539500E-2
1.094400E-4	-3.771938E-3	-3.398250E-3	-3.736875E-4	-2.627963E-2	2.541575E-2
1.096000E-4	-3.836313E-3	-3.289562E-3	-5.467500E-4	-2.625775E-2	2.541587E-2
1.097600E-4	-3.764812E-3	-3.320000E-3	-4.448125E-4	-2.626475E-2	2.540338E-2
1.099200E-4	-3.797375E-3	-3.310750E-3	-4.866250E-4	-2.627925E-2	2.542475E-2
1.100800E-4	-3.779063E-3	-3.319875E-3	-4.591875E-4	-2.627675E-2	2.540787E-2
1.102400E-4	-3.651000E-3	-3.203125E-3	-4.478750E-4	-2.627600E-2	2.545200E-2
1.104000E-4	-3.662125E-3	-3.329938E-3	-3.321875E-4	-2.626375E-2	2.542013E-2
1.105600E-4	-3.699375E-3	-3.228250E-3	-4.711250E-4	-2.626763E-2	2.539987E-2
1.107200E-4	-3.662562E-3	-3.275688E-3	-3.868750E-4	-2.627338E-2	2.541138E-2
1.108800E-4	-3.565562E-3	-3.218625E-3	-3.469375E-4	-2.624513E-2	2.539563E-2
1.110400E-4	-3.533563E-3	-3.110813E-3	-4.227500E-4	-2.626813E-2	2.540700E-2
1.112000E-4	-3.648062E-3	-3.174437E-3	-4.736250E-4	-2.627762E-2	2.539838E-2
1.113600E-4	-3.537188E-3	-3.161625E-3	-3.755625E-4	-2.625675E-2	2.540113E-2
1.115200E-4	-3.509937E-3	-3.145375E-3	-3.645625E-4	-2.627700E-2	2.539662E-2
1.116800E-4	-3.473000E-3	-3.172875E-3	-3.001250E-4	-2.624663E-2	2.540825E-2
1.118400E-4	-3.465688E-3	-3.113500E-3	-3.521875E-4	-2.625500E-2	2.538838E-2
1.120000E-4	-3.460687E-3	-3.017688E-3	-4.430000E-4	-2.626813E-2	2.539912E-2
1.121600E-4	-3.533312E-3	-3.144250E-3	-3.890625E-4	-2.626838E-2	2.540075E-2
1.123200E-4	-3.584063E-3	-3.028063E-3	-5.560000E-4	-2.625250E-2	2.541350E-2
1.124800E-4	-3.345000E-3	-2.962875E-3	-3.821250E-4	-2.626875E-2	2.539813E-2
1.126400E-4	-3.330000E-3	-2.885812E-3	-4.441875E-4	-2.626975E-2	2.542288E-2
1.128000E-4	-3.421812E-3	-2.933688E-3	-4.881250E-4	-2.624412E-2	2.541063E-2
1.129600E-4	-3.208000E-3	-2.963437E-3	-2.445625E-4	-2.626487E-2	2.540412E-2
1.131200E-4	-3.309250E-3	-2.980500E-3	-3.287500E-4	-2.626900E-2	2.541175E-2
1.132800E-4	-3.232250E-3	-2.928688E-3	-3.035625E-4	-2.626913E-2	2.540250E-2
1.134400E-4	-3.258125E-3	-2.843625E-3	-4.145000E-4	-2.626425E-2	2.540288E-2
1.136000E-4	-3.142875E-3	-2.918000E-3	-2.248750E-4	-2.626113E-2	2.541463E-2
1.137600E-4	-3.081125E-3	-2.866000E-3	-2.151250E-4	-2.626850E-2	2.539562E-2
1.139200E-4	-3.259438E-3	-2.752625E-3	-5.068125E-4	-2.626875E-2	2.541650E-2
1.140800E-4	-3.166813E-3	-2.722563E-3	-4.442500E-4	-2.624725E-2	2.539450E-2
1.142400E-4	-3.088438E-3	-2.745688E-3	-3.427500E-4	-2.626275E-2	2.541525E-2
1.144000E-4	-3.158312E-3	-2.747312E-3	-4.110000E-4	-2.628763E-2	2.541850E-2
1.145600E-4	-2.970813E-3	-2.733250E-3	-2.375625E-4	-2.625550E-2	2.542000E-2
1.147200E-4	-3.015500E-3	-2.600250E-3	-4.152500E-4	-2.626875E-2	2.539575E-2
1.148800E-4	-3.024438E-3	-2.719625E-3	-3.048125E-4	-2.626863E-2	2.541988E-2
1.150400E-4	-2.836250E-3	-2.618625E-3	-2.176250E-4	-2.626475E-2	2.539875E-2
1.152000E-4	-2.913688E-3	-2.699500E-3	-2.141875E-4	-2.625600E-2	2.539575E-2
1.153600E-4	-3.044375E-3	-2.635438E-3	-4.089375E-4	-2.627638E-2	2.539700E-2
1.155200E-4	-2.770250E-3	-2.638000E-3	-1.322500E-4	-2.626613E-2	2.540488E-2
1.156800E-4	-2.874000E-3	-2.478313E-3	-3.956875E-4	-2.626700E-2	2.540387E-2
1.158400E-4	-2.786687E-3	-2.553187E-3	-2.335000E-4	-2.626000E-2	2.539500E-2
1.160000E-4	-2.836062E-3	-2.489625E-3	-3.464375E-4	-2.625925E-2	2.539737E-2
1.161600E-4	-2.806125E-3	-2.465063E-3	-3.410625E-4	-2.624512E-2	2.540575E-2
1.163200E-4	-2.702813E-3	-2.570063E-3	-1.327500E-4	-2.627200E-2	2.539200E-2
1.164800E-4	-2.847625E-3	-2.485000E-3	-3.626250E-4	-2.626025E-2	2.538350E-2
1.166400E-4	-2.707125E-3	-2.447250E-3	-2.598750E-4	-2.625850E-2	2.540538E-2
1.168000E-4	-2.675063E-3	-2.388750E-3	-2.863125E-4	-2.627187E-2	2.538600E-2
1.169600E-4	-2.690563E-3	-2.339750E-3	-3.508125E-4	-2.624538E-2	2.539625E-2
1.171200E-4	-2.665313E-3	-2.338000E-3	-3.273125E-4	-2.627700E-2	2.540650E-2
1.172800E-4	-2.525125E-3	-2.456062E-3	-6.906250E-5	-2.626050E-2	2.541200E-2
1.174400E-4	-2.573063E-3	-2.328437E-3	-2.446250E-4	-2.625825E-2	2.540188E-2
1.176000E-4	-2.631438E-3	-2.331188E-3	-3.002500E-4	-2.629275E-2	2.540025E-2
1.177600E-4	-2.492375E-3	-2.314625E-3	-1.777500E-4	-2.626625E-2	2.541200E-2
1.179200E-4	-2.421938E-3	-2.320438E-3	-1.015000E-4	-2.627188E-2	2.540425E-2
1.180800E-4	-2.501187E-3	-2.260500E-3	-2.406875E-4	-2.625438E-2	2.538900E-2
1.182400E-4	-2.385188E-3	-2.228313E-3	-1.568750E-4	-2.624675E-2	2.538000E-2
1.184000E-4	-2.472063E-3	-2.317625E-3	-1.544375E-4	-2.625725E-2	2.538787E-2
1.185600E-4	-2.278438E-3	-2.144500E-3	-1.339375E-4	-2.626913E-2	2.540363E-2
1.187200E-4	-2.318313E-3	-2.108750E-3	-2.095625E-4	-2.626150E-2	2.542325E-2
1.188800E-4	-2.342563E-3	-2.286625E-3	-5.593750E-5	-2.627112E-2	2.541137E-2
1.190400E-4	-2.309750E-3	-2.076500E-3	-2.332500E-4	-2.626875E-2	2.538438E-2
1.192000E-4	-2.297188E-3	-2.115937E-3	-1.812500E-4	-2.625900E-2	2.540362E-2
1.193600E-4	-2.236750E-3	-2.193937E-3	-4.281250E-5	-2.626863E-2	2.539700E-2
1.195200E-4	-2.352812E-3	-2.048687E-3	-3.041250E-4	-2.625375E-2	2.539113E-2
1.196800E-4	-2.222563E-3	-2.086750E-3	-1.358125E-4	-2.627050E-2	2.538225E-2
1.198400E-4	-2.236938E-3	-2.101438E-3	-1.355000E-4	-2.625913E-2	2.538662E-2
1.200000E-4	-2.131687E-3	-1.973313E-3	-1.583750E-4	-2.624900E-2	2.538437E-2
1.201600E-4	-2.092500E-3	-2.007000E-3	-8.550000E-5	-2.626750E-2	2.540187E-2
1.203200E-4	-2.065250E-3	-2.002625E-3	-6.262500E-5	-2.625500E-2	2.538537E-2
1.204800E-4	-2.080625E-3	-1.941438E-3	-1.391875E-4	-2.626262E-2	2.539225E-2
1.206400E-4	-2.129313E-3	-1.897625E-3	-2.316875E-4	-2.626338E-2	2.537125E-2
1.208000E-4	-2.041250E-3	-1.914062E-3	-1.271875E-4	-2.626675E-2	2.540375E-2
1.209600E-4	-1.999062E-3	-1.780563E-3	-2.185000E-4	-2.627950E-2	2.537375E-2
1.211200E-4	-2.070812E-3	-1.836875E-3	-2.339375E-4	-2.625375E-2	2.537863E-2
1.212800E-4	-1.961813E-3	-1.821875E-3	-1.399375E-4	-2.626075E-2	2.537700E-2
1.214400E-4	-1.968125E-3	-1.823562E-3	-1.445625E-4	-2.628775E-2	2.537837E-2
1.216000E-4	-1.840688E-3	-1.778562E-3	-6.212500E-5	-2.628100E-2	2.539425E-2
1.217600E-4	-1.976750E-3	-1.822187E-3	-1.545625E-4	-2.625325E-2	2.538375E-2
1.219200E-4	-1.894125E-3	-1.812250E-3	-8.187500E-5	-2.628587E-2	2.537712E-2
1.220800E-4	-1.864000E-3	-1.869812E-3	5.812500E-6	-2.625850E-2	2.539012E-2
1.222400E-4	-1.918625E-3	-1.646188E-3	-2.724375E-4	-2.626388E-2	2.537987E-2
1.224000E-4	-1.753688E-3	-1.773250E-3	1.956250E-5	-2.628725E-2	2.537900E-2
1.225600E-4	-1.966562E-3	-1.606625E-3	-3.599375E-4	-2.626575E-2	2.538662E-2
1.227200E-4	-1.729625E-3	-1.709312E-3	-2.031250E-5	-2.627225E-2	2.538700E-2
1.228800E-4	-1.791250E-3	-1.612000E-3	-1.792500E-4	-2.628562E-2	2.537225E-2
1.230400E-4	-1.656125E-3	-1.485500E-3	-1.706250E-4	-2.627275E-2	2.536638E-2
1.232000E-4	-1.612875E-3	-1.690250E-3	7.737500E-5	-2.627150E-2	2.537287E-2
1.233600E-4	-1.574938E-3	-1.553125E-3	-2.181250E-5	-2.628800E-2	2.538100E-2
1.235200E-4	-1.567000E-3	-1.533875E-3	-3.312500E-5	-2.628925E-2	2.537750E-2
1.236800E-4	-1.539438E-3	-1.551125E-3	1.168750E-5	-2.626700E-2	2.538800E-2
1.238400E-4	-1.612313E-3	-1.485875E-3	-1.264375E-4	-2.630612E-2	2.537138E-2
1.240000E-4	-1.740188E-3	-1.431375E-3	-3.088125E-4	-2.628200E-2	2.537012E-2
1.241600E-4	-1.493562E-3	-1.372187E-3	-1.213750E-4	-2.629075E-2	2.537262E-2
1.243200E-4	-1.570750E-3	-1.448187E-3	-1.225625E-4	-2.627175E-2	2.538312E-2
1.244800E-4	-1.499438E-3	-1.401437E-3	-9.800000E-5	-2.626812E-2	2.537038E-2
1.246400E-4	-1.585250E-3	-1.469938E-3	-1.153125E-4	-2.629625E-2	2.539062E-2
1.248000E-4	-1.350000E-3	-1.398688E-3	4.868750E-5	-2.631475E-2	2.536525E-2
1.249600E-4	-1.542750E-3	-1.338125E-3	-2.046250E-4	-2.629725E-2	2.537237E-2
1.251200E-4	-1.303563E-3	-1.438750E-3	1.351875E-4	-2.628738E-2	2.536338E-2
1.252800E-4	-1.468938E-3	-1.289562E-3	-1.793750E-4	-2.628962E-2	2.535075E-2
1.254400E-4	-1.378000E-3	-1.218125E-3	-1.598750E-4	-2.627150E-2	2.536625E-2
1.256000E-4	-1.360500E-3	-1.398000E-3	3.750000E-5	-2.629412E-2	2.535887E-2
1.257600E-4	-1.257813E-3	-1.339563E-3	8.175000E-5	-2.627288E-2	2.537325E-2
1.259200E-4	-1.367938E-3	-1.237938E-3	-1.300000E-4	-2.629738E-2	2.534888E-2
1.260800E-4	-1.288562E-3	-1.326188E-3	3.762500E-5	-2.627550E-2	2.534338E-2
1.262400E-4	-1.307938E-3	-1.303500E-3	-4.437500E-6	-2.628588E-2	2.536700E-2
1.264000E-4	-1.266875E-3	-1.261313E-3	-5.562500E-6	-2.627687E-2	2.535213E-2
1.265600E-4	-1.225000E-3	-1.230813E-3	5.812500E-6	-2.630388E-2	2.537025E-2
1.267200E-4	-1.236813E-3	-1.122312E-3	-1.145000E-4	-2.629012E-2	2.535900E-2
1.268800E-4	-1.107125E-3	-1.173562E-3	6.643750E-5	-2.628025E-2	2.536413E-2
1.270400E-4	-1.191250E-3	-1.089750E-3	-1.015000E-4	-2.631163E-2	2.534188E-2
1.272000E-4	-1.083750E-3	-1.263688E-3	1.799375E-4	-2.629425E-2	2.533888E-2
1.273600E-4	-1.174812E-3	-1.148625E-3	-2.618750E-5	-2.629150E-2	2.535488E-2
1.275200E-4	-1.135438E-3	-1.119500E-3	-1.593750E-5	-2.631750E-2	2.535700E-2
1.276800E-4	-1.028000E-3	-1.027687E-3	-3.125000E-7	-2.629487E-2	2.534975E-2
1.278400E-4	-1.025625E-3	-1.042000E-3	1.637500E-5	-2.627975E-2	2.534088E-2
1.280000E-4	-1.062187E-3	-9.261875E-4	-1.360000E-4	-2.631300E-2	2.534075E-2
1.281600E-4	-1.044812E-3	-1.114500E-3	6.968750E-5	-2.629075E-2	2.533413E-2
1.283200E-4	-8.882500E-4	-9.896250E-4	1.013750E-4	-2.628987E-2	2.533425E-2
1.284800E-4	-1.000750E-3	-9.769375E-4	-2.381250E-5	-2.629775E-2	2.534888E-2
1.286400E-4	-9.863750E-4	-8.367500E-4	-1.496250E-4	-2.628925E-2	2.533563E-2
1.288000E-4	-9.763125E-4	-9.213750E-4	-5.493750E-5	-2.629850E-2	2.532638E-2
1.289600E-4	-9.054375E-4	-9.281250E-4	2.268750E-5	-2.629600E-2	2.534013E-2
1.291200E-4	-8.891875E-4	-7.519375E-4	-1.372500E-4	-2.629950E-2	2.533150E-2
1.292800E-4	-8.490000E-4	-8.706875E-4	2.168750E-5	-2.631475E-2	2.534612E-2
1.294400E-4	-8.970000E-4	-8.580625E-4	-3.893750E-5	-2.631800E-2	2.534012E-2
1.296000E-4	-8.665000E-4	-8.550000E-4	-1.150000E-5	-2.631000E-2	2.533763E-2
1.297600E-4	-9.542500E-4	-9.201875E-4	-3.406250E-5	-2.627725E-2	2.533675E-2
1.299200E-4	-8.128750E-4	-8.612500E-4	4.837500E-5	-2.630937E-2	2.535238E-2
1.300800E-4	-8.061875E-4	-7.707500E-4	-3.543750E-5	-2.629275E-2	2.531988E-2
1.302400E-4	-8.245625E-4	-8.609375E-4	3.637500E-5	-2.630887E-2	2.532462E-2
1.304000E-4	-8.033125E-4	-6.576875E-4	-1.456250E-4	-2.630112E-2	2.532113E-2
1.305600E-4	-5.951875E-4	-8.199375E-4	2.247500E-4	-2.631000E-2	2.532725E-2
1.307200E-4	-7.232500E-4	-7.752500E-4	5.200000E-5	-2.629813E-2	2.533713E-2
1.308800E-4	-7.436875E-4	-6.663125E-4	-7.737500E-5	-2.631937E-2	2.533338E-2
1.310400E-4	-7.390625E-4	-6.764375E-4	-6.262500E-5	-2.632275E-2	2.533413E-2
1.312000E-4	-7.347500E-4	-6.900000E-4	-4.475000E-5	-2.631875E-2	2.534713E-2
1.313600E-4	-6.865000E-4	-6.612500E-4	-2.525000E-5	-2.631050E-2	2.533412E-2
1.315200E-4	-5.805000E-4	-6.794375E-4	9.893750E-5	-2.631425E-2	2.534625E-2
1.316800E-4	-6.643750E-4	-7.136250E-4	4.925000E-5	-2.631163E-2	2.530825E-2
1.318400E-4	-5.679375E-4	-6.326875E-4	6.475000E-5	-2.631588E-2	2.530650E-2
1.320000E-4	-6.515000E-4	-5.267500E-4	-1.247500E-4	-2.633150E-2	2.533812E-2
1.321600E-4	-7.136250E-4	-6.973125E-4	-1.631250E-5	-2.630088E-2	2.532263E-2
1.323200E-4	-6.998125E-4	-6.306875E-4	-6.912500E-5	-2.630838E-2	2.531838E-2
1.324800E-4	-4.389375E-4	-5.371875E-4	9.825000E-5	-2.631412E-2	2.531438E-2
1.326400E-4	-5.966875E-4	-5.993750E-4	2.687500E-6	-2.630325E-2	2.531850E-2
1.328000E-4	-5.882500E-4	-5.001250E-4	-8.812500E-5	-2.631125E-2	2.531463E-2
1.329600E-4	-5.704375E-4	-6.787500E-4	1.083125E-4	-2.632287E-2	2.531762E-2
1.331200E-4	-5.119375E-4	-6.445000E-4	1.325625E-4	-2.632813E-2	2.531400E-2
1.332800E-4	-4.881875E-4	-5.060625E-4	1.787500E-5	-2.633100E-2	2.532500E-2
1.334400E-4	-4.285000E-4	-4.972500E-4	6.875000E-5	-2.632188E-2	2.531450E-2
1.336000E-4	-5.054375E-4	-5.370000E-4	3.156250E-5	-2.631400E-2	2.530675E-2
1.337600E-4	-4.169375E-4	-4.531250E-4	3.618750E-5	-2.632925E-2	2.528500E-2
1.339200E-4	-4.635000E-4	-4.551250E-4	-8.375000E-6	-2.631037E-2	2.531712E-2
1.340800E-4	-3.976875E-4	-4.964375E-4	9.875000E-5	-2.633187E-2	2.530538E-2
1.342400E-4	-4.930000E-4	-3.191250E-4	-1.738750E-4	-2.632312E-2	2.530337E-2
1.344000E-4	-4.128750E-4	-3.273750E-4	-8.550000E-5	-2.632237E-2	2.530988E-2
1.345600E-4	-3.848750E-4	-3.871875E-4	2.312500E-6	-2.630675E-2	2.529738E-2
1.347200E-4	-4.683125E-4	-3.403750E-4	-1.279375E-4	-2.631988E-2	2.528850E-2
1.348800E-4	-3.508750E-4	-3.173125E-4	-3.356250E-5	-2.631675E-2	2.530625E-2
1.350400E-4	-3.723750E-4	-4.375625E-4	6.518750E-5	-2.631700E-2	2.529525E-2
1.352000E-4	-3.515625E-4	-4.482500E-4	9.668750E-5	-2.633800E-2	2.531288E-2
1.353600E-4	-2.890000E-4	-3.503125E-4	6.131250E-5	-2.632663E-2	2.530738E-2
1.355200E-4	-4.228125E-4	-4.188125E-4	-4.000000E-6	-2.632912E-2	2.530550E-2
1.356800E-4	-3.898125E-4	-3.705000E-4	-1.931250E-5	-2.632900E-2	2.530688E-2
1.358400E-4	-3.801250E-4	-3.590000E-4	-2.112500E-5	-2.633388E-2	2.529037E-2
1.360000E-4	-3.350000E-4	-1.924375E-4	-1.425625E-4	-2.632550E-2	2.531512E-2
1.361600E-4	-2.736250E-4	-2.695625E-4	-4.062500E-6	-2.634012E-2	2.528463E-2
1.363200E-4	-1.430000E-4	-2.614375E-4	1.184375E-4	-2.632525E-2	2.529900E-2
1.364800E-4	-2.903750E-4	-3.143125E-4	2.393750E-5	-2.632400E-2	2.530675E-2
1.366400E-4	-1.355625E-4	-1.408125E-4	5.250000E-6	-2.633012E-2	2.531412E-2
1.368000E-4	-2.201250E-4	-1.243125E-4	-9.581250E-5	-2.631813E-2	2.529500E-2
1.369600E-4	-2.230000E-4	-1.645625E-4	-5.843750E-5	-2.633713E-2	2.530037E-2
1.371200E-4	-2.213125E-4	-2.152500E-4	-6.062500E-6	-2.630663E-2	2.530537E-2
1.372800E-4	-1.828750E-4	-2.619375E-4	7.906250E-5	-2.631175E-2	2.529112E-2
1.374400E-4	-1.380000E-4	-2.540000E-4	1.160000E-4	-2.631387E-2	2.529862E-2
1.376000E-4	-1.828750E-4	-1.831250E-4	2.500000E-7	-2.632188E-2	2.530650E-2
1.377600E-4	2.256250E-5	-1.805625E-4	2.031250E-4	-2.632275E-2	2.529325E-2
1.379200E-4	-1.361875E-4	-1.031250E-4	-3.306250E-5	-2.631362E-2	2.529763E-2
1.380800E-4	-2.760000E-4	-6.443750E-5	-2.115625E-4	-2.633625E-2	2.529250E-2
1.382400E-4	-8.362500E-5	-1.428750E-4	5.925000E-5	-2.634100E-2	2.529725E-2
1.384000E-4	-1.109375E-4	-2.051875E-4	9.425000E-5	-2.632513E-2	2.529950E-2
1.385600E-4	-2.580000E-4	-1.725000E-4	-8.550000E-5	-2.632150E-2	2.529475E-2
1.387200E-4	-9.518750E-5	-3.937500E-5	-5.581250E-5	-2.633625E-2	2.530312E-2
1.388800E-4	-2.018125E-4	-9.856250E-5	-1.032500E-4	-2.632750E-2	2.529275E-2
1.390400E-4	-1.457500E-4	1.131250E-5	-1.570625E-4	-2.632038E-2	2.529800E-2
1.392000E-4	-3.600000E-5	-6.150000E-5	2.550000E-5	-2.632937E-2	2.529425E-2
1.393600E-4	-1.274375E-4	4.437500E-6	-1.318750E-4	-2.632575E-2	2.529163E-2
1.395200E-4	-3.400000E-5	-1.175000E-4	8.350000E-5	-2.633513E-2	2.528400E-2
1.396800E-4	3.750000E-7	8.875000E-6	-8.500000E-6	-2.631025E-2	2.528688E-2
1.398400E-4	-7.756250E-5	-1.427500E-4	6.518750E-5	-2.633550E-2	2.528838E-2
1.400000E-4	-1.075625E-4	-5.518750E-5	-5.237500E-5	-2.632463E-2	2.528962E-2
1.401600E-4	7.412500E-5	8.562500E-6	6.556250E-5	-2.632625E-2	2.528675E-2
1.403200E-4	-7.025000E-5	2.737500E-5	-9.762500E-5	-2.631687E-2	2.528087E-2
1.404800E-4	-8.812500E-5	1.492500E-4	-2.373750E-4	-2.632838E-2	2.529625E-2
1.406400E-4	4.750000E-6	-4.350000E-5	4.825000E-5	-2.633838E-2	2.529275E-2
1.408000E-4	-8.475000E-5	-2.525000E-5	-5.950000E-5	-2.631450E-2	2.531050E-2
1.409600E-4	6.212500E-5	3.262500E-5	2.950000E-5	-2.631150E-2	2.530025E-2
1.411200E-4	3.018750E-5	-2.868750E-5	5.887500E-5	-2.632975E-2	2.529850E-2
1.412800E-4	1.128125E-4	6.656250E-5	4.625000E-5	-2.633750E-2	2.529588E-2
1.414400E-4	5.468750E-5	1.103750E-4	-5.568750E-5	-2.633112E-2	2.527775E-2
1.416000E-4	1.150000E-5	1.486875E-4	-1.371875E-4	-2.633450E-2	2.529125E-2
1.417600E-4	2.881250E-5	-9.000000E-6	3.781250E-5	-2.633350E-2	2.531275E-2
1.419200E-4	2.431250E-5	-2.062500E-5	4.493750E-5	-2.630975E-2	2.527462E-2
1.420800E-4	1.750000E-5	5.350000E-5	-3.600000E-5	-2.632762E-2	2.528025E-2
1.422400E-4	7.375000E-5	1.042500E-4	-3.050000E-5	-2.630575E-2	2.526987E-2
1.424000E-4	3.612500E-5	6.281250E-5	-2.668750E-5	-2.633063E-2	2.527513E-2
1.425600E-4	2.912500E-5	3.437500E-6	2.568750E-5	-2.630363E-2	2.529237E-2
1.427200E-4	1.428125E-4	1.833750E-4	-4.056250E-5	-2.634313E-2	2.527300E-2
1.428800E-4	1.263750E-4	1.178125E-4	8.562500E-6	-2.630900E-2	2.530062E-2
1.430400E-4	1.537500E-5	1.283125E-4	-1.129375E-4	-2.633962E-2	2.526900E-2
1.432000E-4	7.681250E-5	6.300000E-5	1.381250E-5	-2.632063E-2	2.528775E-2
1.433600E-4	1.303750E-4	1.730625E-4	-4.268750E-5	-2.631450E-2	2.526325E-2
1.435200E-4	1.141875E-4	6.287500E-5	5.131250E-5	-2.632775E-2	2.529275E-2
1.436800E-4	9.137500E-5	1.124375E-4	-2.106250E-5	-2.633875E-2	2.528500E-2
1.438400E-4	1.634375E-4	1.262500E-4	3.718750E-5	-2.634213E-2	2.529537E-2
1.440000E-4	2.071875E-4	2.024375E-4	4.750000E-6	-2.632512E-2	2.530325E-2
1.441600E-4	2.088750E-4	2.605000E-4	-5.162500E-5	-2.632213E-2	2.528512E-2
1.443200E-4	1.428750E-4	2.243750E-4	-8.150000E-5	-2.631875E-2	2.529425E-2
1.444800E-4	1.656250E-4	1.961250E-4	-3.050000E-5	-2.631950E-2	2.529200E-2
1.446400E-4	2.135000E-4	8.537500E-5	1.281250E-4	-2.630912E-2	2.528713E-2
1.448000E-4	7.706250E-5	1.585000E-4	-8.143750E-5	-2.631012E-2	2.528037E-2
1.449600E-4	2.018125E-4	1.183125E-4	8.350000E-5	-2.631588E-2	2.528562E-2
1.451200E-4	2.903125E-4	3.646875E-4	-7.437500E-5	-2.631875E-2	2.529613E-2
1.452800E-4	1.810000E-4	1.333125E-4	4.768750E-5	-2.632287E-2	2.528638E-2
1.454400E-4	2.523750E-4	1.184375E-4	1.339375E-4	-2.632300E-2	2.527862E-2
1.456000E-4	2.674375E-4	2.508125E-4	1.662500E-5	-2.632712E-2	2.528100E-2
1.457600E-4	1.917500E-4	2.726250E-4	-8.087500E-5	-2.632363E-2	2.527925E-2
1.459200E-4	3.056250E-4	1.300625E-4	1.755625E-4	-2.632363E-2	2.529337E-2
1.460800E-4	2.581875E-4	1.636875E-4	9.450000E-5	-2.632212E-2	2.527650E-2
1.462400E-4	2.117500E-4	2.411250E-4	-2.937500E-5	-2.631612E-2	2.528725E-2
1.464000E-4	1.796875E-4	2.053750E-4	-2.568750E-5	-2.633413E-2	2.528450E-2
1.465600E-4	2.658125E-4	2.160625E-4	4.975000E-5	-2.631850E-2	2.527525E-2
1.467200E-4	2.360000E-4	2.478125E-4	-1.181250E-5	-2.632338E-2	2.528300E-2
1.468800E-4	3.779375E-4	1.760625E-4	2.018750E-4	-2.631575E-2	2.528713E-2
1.470400E-4	2.922500E-4	2.228750E-4	6.937500E-5	-2.631987E-2	2.529587E-2
1.472000E-4	3.041875E-4	2.084375E-4	9.575000E-5	-2.631463E-2	2.527950E-2
1.473600E-4	2.280625E-4	2.595625E-4	-3.150000E-5	-2.632800E-2	2.528900E-2
1.475200E-4	1.405625E-4	2.909375E-4	-1.503750E-4	-2.633650E-2	2.528363E-2
1.476800E-4	2.700000E-4	2.505000E-4	1.950000E-5	-2.632575E-2	2.529300E-2
1.478400E-4	3.284375E-4	1.826875E-4	1.457500E-4	-2.631088E-2	2.528913E-2
1.480000E-4	3.807500E-4	3.009375E-4	7.981250E-5	-2.631450E-2	2.528562E-2
1.481600E-4	3.677500E-4	3.510625E-4	1.668750E-5	-2.630125E-2	2.528087E-2
1.483200E-4	3.441875E-4	2.777500E-4	6.643750E-5	-2.628900E-2	2.526875E-2
1.484800E-4	3.796875E-4	2.026250E-4	1.770625E-4	-2.631100E-2	2.529250E-2
1.486400E-4	3.254375E-4	4.191875E-4	-9.375000E-5	-2.631213E-2	2.527975E-2
1.488000E-4	2.501875E-4	3.523750E-4	-1.021875E-4	-2.631262E-2	2.527775E-2
1.489600E-4	2.638125E-4	2.863750E-4	-2.256250E-5	-2.630800E-2	2.528650E-2
1.491200E-4	2.390625E-4	2.038750E-4	3.518750E-5	-2.629838E-2	2.528488E-2
1.492800E-4	3.670000E-4	4.353125E-4	-6.831250E-5	-2.631013E-2	2.528575E-2
1.494400E-4	3.712500E-4	4.143125E-4	-4.306250E-5	-2.632663E-2	2.527813E-2
1.496000E-4	2.786875E-4	3.448750E-4	-6.618750E-5	-2.632438E-2	2.528000E-2
1.497600E-4	3.125625E-4	4.463125E-4	-1.337500E-4	-2.631675E-2	2.528675E-2
1.499200E-4	2.831875E-4	3.190625E-4	-3.587500E-5	-2.632925E-2	2.529225E-2
1.500800E-4	4.252500E-4	3.517500E-4	7.350000E-5	-2.631200E-2	2.528363E-2
1.502400E-4	3.595000E-4	4.269375E-4	-6.743750E-5	-2.630637E-2	2.531550E-2
1.504000E-4	3.068750E-4	3.434375E-4	-3.656250E-5	-2.631150E-2	2.526738E-2
1.505600E-4	2.817500E-4	4.273125E-4	-1.455625E-4	-2.630800E-2	2.527525E-2
1.507200E-4	3.968750E-4	3.573750E-4	3.950000E-5	-2.630450E-2	2.529337E-2
1.508800E-4	3.278125E-4	3.631875E-4	-3.537500E-5	-2.631788E-2	2.526738E-2
1.510400E-4	3.698750E-4	4.207500E-4	-5.087500E-5	-2.630475E-2	2.528850E-2
1.512000E-4	3.287500E-4	3.025000E-4	2.625000E-5	-2.629813E-2	2.528550E-2
1.513600E-4	3.643125E-4	3.665000E-4	-2.187500E-6	-2.632500E-2	2.527712E-2
1.515200E-4	3.541875E-4	4.457500E-4	-9.156250E-5	-2.629988E-2	2.527600E-2
1.516800E-4	4.275625E-4	3.980625E-4	2.950000E-5	-2.628688E-2	2.527537E-2
1.518400E-4	4.525000E-4	4.592500E-4	-6.750000E-6	-2.630088E-2	2.527750E-2
1.520000E-4	4.370000E-4	3.785625E-4	5.843750E-5	-2.629212E-2	2.529488E-2
1.521600E-4	4.000625E-4	3.508125E-4	4.925000E-5	-2.630725E-2	2.529187E-2
1.523200E-4	3.915625E-4	4.385000E-4	-4.693750E-5	-2.630575E-2	2.529325E-2
1.524800E-4	3.826875E-4	4.008125E-4	-1.812500E-5	-2.627850E-2	2.527950E-2
1.526400E-4	3.485625E-4	3.885625E-4	-4.000000E-5	-2.629988E-2	2.526700E-2
1.528000E-4	3.777500E-4	4.861250E-4	-1.083750E-4	-2.630613E-2	2.527887E-2
1.529600E-4	3.290625E-4	3.696250E-4	-4.056250E-5	-2.629300E-2	2.526425E-2
1.531200E-4	5.206250E-4	4.032500E-4	1.173750E-4	-2.629950E-2	2.528325E-2
1.532800E-4	3.636875E-4	3.698125E-4	-6.125000E-6	-2.630450E-2	2.528313E-2
1.534400E-4	3.376875E-4	4.986250E-4	-1.609375E-4	-2.629750E-2	2.528950E-2
1.536000E-4	4.124375E-4	3.595000E-4	5.293750E-5	-2.629875E-2	2.527675E-2
1.537600E-4	2.804375E-4	5.460000E-4	-2.655625E-4	-2.629338E-2	2.529562E-2
1.539200E-4	4.311875E-4	5.586875E-4	-1.275000E-4	-2.629112E-2	2.528688E-2
1.540800E-4	5.128125E-4	3.235000E-4	1.893125E-4	-2.632200E-2	2.526887E-2
1.542400E-4	4.230625E-4	3.865625E-4	3.650000E-5	-2.630050E-2	2.530300E-2
1.544000E-4	4.000625E-4	2.959375E-4	1.041250E-4	-2.631300E-2	2.528213E-2
1.545600E-4	4.568750E-4	3.909375E-4	6.593750E-5	-2.629000E-2	2.527150E-2
1.547200E-4	4.971250E-4	4.593750E-4	3.775000E-5	-2.630538E-2	2.526563E-2
1.548800E-4	4.113125E-4	4.771875E-4	-6.587500E-5	-2.629513E-2	2.528025E-2
1.550400E-4	5.028750E-4	4.783125E-4	2.456250E-5	-2.628425E-2	2.529188E-2
1.552000E-4	5.301250E-4	4.550625E-4	7.506250E-5	-2.629375E-2	2.529700E-2
1.553600E-4	4.465000E-4	3.813750E-4	6.512500E-5	-2.629925E-2	2.526663E-2
1.555200E-4	4.466875E-4	4.504375E-4	-3.750000E-6	-2.631637E-2	2.529100E-2
1.556800E-4	3.436250E-4	5.366875E-4	-1.930625E-4	-2.630213E-2	2.529163E-2
1.558400E-4	4.067500E-4	4.891875E-4	-8.243750E-5	-2.630525E-2	2.527988E-2
1.560000E-4	3.431875E-4	4.023750E-4	-5.918750E-5	-2.628462E-2	2.527863E-2
1.561600E-4	4.716250E-4	3.973125E-4	7.431250E-5	-2.630912E-2	2.528887E-2
1.563200E-4	4.086250E-4	4.170625E-4	-8.437500E-6	-2.630413E-2	2.527538E-2
1.564800E-4	4.940000E-4	5.280625E-4	-3.406250E-5	-2.628425E-2	2.528700E-2
1.566400E-4	5.442500E-4	4.391875E-4	1.050625E-4	-2.631438E-2	2.528600E-2
1.568000E-4	5.847500E-4	4.777500E-4	1.070000E-4	-2.629300E-2	2.526950E-2
1.569600E-4	4.919375E-4	4.311875E-4	6.075000E-5	-2.631550E-2	2.528200E-2
1.571200E-4	4.711875E-4	4.768750E-4	-5.687500E-6	-2.630000E-2	2.529013E-2
1.572800E-4	4.090000E-4	4.693125E-4	-6.031250E-5	-2.630938E-2	2.529462E-2
1.574400E-4	5.371250E-4	4.424375E-4	9.468750E-5	-2.629138E-2	2.527288E-2
1.576000E-4	4.477500E-4	5.057500E-4	-5.800000E-5	-2.630600E-2	2.529163E-2
1.577600E-4	4.260000E-4	4.655625E-4	-3.956250E-5	-2.630100E-2	2.529262E-2
1.579200E-4	4.297500E-4	4.661250E-4	-3.637500E-5	-2.629775E-2	2.528538E-2
1.580800E-4	5.428125E-4	4.378750E-4	1.049375E-4	-2.629638E-2	2.528062E-2
1.582400E-4	4.356875E-4	3.749375E-4	6.075000E-5	-2.629625E-2	2.528275E-2
1.584000E-4	4.473125E-4	4.423750E-4	4.937500E-6	-2.630463E-2	2.526762E-2
1.585600E-4	5.771250E-4	5.304375E-4	4.668750E-5	-2.630025E-2	2.525950E-2
1.587200E-4	4.459375E-4	6.151875E-4	-1.692500E-4	-2.629675E-2	2.527413E-2
1.588800E-4	4.921250E-4	4.293750E-4	6.275000E-5	-2.627462E-2	2.528513E-2
1.590400E-4	5.299375E-4	4.491250E-4	8.081250E-5	-2.629850E-2	2.527425E-2
1.592000E-4	4.198125E-4	5.120000E-4	-9.218750E-5	-2.631325E-2	2.528100E-2
1.593600E-4	5.183125E-4	4.533125E-4	6.500000E-5	-2.629963E-2	2.527113E-2
1.595200E-4	4.632500E-4	6.024375E-4	-1.391875E-4	-2.629675E-2	2.528513E-2
1.596800E-4	4.890625E-4	5.002500E-4	-1.118750E-5	-2.628900E-2	2.527375E-2
1.598400E-4	4.351250E-4	5.588125E-4	-1.236875E-4	-2.629300E-2	2.527913E-2
1.600000E-4	4.930000E-4	5.640625E-4	-7.106250E-5	-2.630487E-2	2.526700E-2
1.601600E-4	4.535625E-4	5.585625E-4	-1.050000E-4	-2.627738E-2	2.527725E-2
1.603200E-4	4.520000E-4	4.676875E-4	-1.568750E-5	-2.631875E-2	2.528188E-2
1.604800E-4	5.656875E-4	5.144375E-4	5.125000E-5	-2.628600E-2	2.527425E-2
1.606400E-4	4.587500E-4	5.076250E-4	-4.887500E-5	-2.630025E-2	2.526625E-2
1.608000E-4	4.906875E-4	4.928125E-4	-2.125000E-6	-2.629237E-2	2.527262E-2
1.609600E-4	4.346875E-4	4.808750E-4	-4.618750E-5	-2.629812E-2	2.527438E-2
1.611200E-4	5.294375E-4	4.491875E-4	8.025000E-5	-2.628800E-2	2.525475E-2
1.612800E-4	4.890000E-4	5.683750E-4	-7.937500E-5	-2.629912E-2	2.527038E-2
1.614400E-4	5.578750E-4	4.584375E-4	9.943750E-5	-2.630387E-2	2.526088E-2
1.616000E-4	5.425625E-4	6.285000E-4	-8.593750E-5	-2.630187E-2	2.528137E-2
1.617600E-4	4.741875E-4	4.656250E-4	8.562500E-6	-2.629187E-2	2.527950E-2
1.619200E-4	4.988125E-4	6.073750E-4	-1.085625E-4	-2.629025E-2	2.526238E-2
1.620800E-4	5.626875E-4	4.629375E-4	9.975000E-5	-2.629687E-2	2.526775E-2
1.622400E-4	4.801875E-4	4.988125E-4	-1.862500E-5	-2.628863E-2	2.527938E-2
1.624000E-4	4.214375E-4	4.781250E-4	-5.668750E-5	-2.628000E-2	2.527138E-2
1.625600E-4	4.879375E-4	5.581875E-4	-7.025000E-5	-2.630787E-2	2.525313E-2
1.627200E-4	4.940625E-4	5.376875E-4	-4.362500E-5	-2.631362E-2	2.525775E-2
1.628800E-4	5.590625E-4	5.720000E-4	-1.293750E-5	-2.630600E-2	2.525300E-2
1.630400E-4	4.380625E-4	4.097500E-4	2.831250E-5	-2.629025E-2	2.526250E-2
1.632000E-4	4.685625E-4	6.173750E-4	-1.488125E-4	-2.629300E-2	2.527363E-2
1.633600E-4	5.876875E-4	5.543750E-4	3.331250E-5	-2.630475E-2	2.526038E-2
1.635200E-4	5.360625E-4	4.231250E-4	1.129375E-4	-2.628925E-2	2.525787E-2
1.636800E-4	4.875625E-4	5.185625E-4	-3.100000E-5	-2.629412E-2	2.528388E-2
1.638400E-4	6.101875E-4	5.611875E-4	4.900000E-5	-2.628950E-2	2.524475E-2
1.640000E-4	5.785000E-4	6.271875E-4	-4.868750E-5	-2.628488E-2	2.526800E-2
1.641600E-4	5.007500E-4	5.403125E-4	-3.956250E-5	-2.628788E-2	2.525663E-2
1.643200E-4	4.645000E-4	5.446250E-4	-8.012500E-5	-2.627700E-2	2.525313E-2
1.644800E-4	4.520625E-4	5.113750E-4	-5.931250E-5	-2.628787E-2	2.524850E-2
1.646400E-4	5.241875E-4	5.386250E-4	-1.443750E-5	-2.630150E-2	2.526187E-2
1.648000E-4	4.644375E-4	4.691250E-4	-4.687500E-6	-2.629250E-2	2.526725E-2
1.649600E-4	5.921250E-4	5.455000E-4	4.662500E-5	-2.629537E-2	2.526275E-2
1.651200E-4	5.310625E-4	5.073125E-4	2.375000E-5	-2.630838E-2	2.526625E-2
1.652800E-4	6.772500E-4	5.568750E-4	1.203750E-4	-2.629388E-2	2.525625E-2
1.654400E-4	6.680000E-4	5.334375E-4	1.345625E-4	-2.631488E-2	2.526150E-2
1.656000E-4	6.205000E-4	5.579375E-4	6.256250E-5	-2.630588E-2	2.525425E-2
1.657600E-4	5.226875E-4	5.190625E-4	3.625000E-6	-2.629912E-2	2.526012E-2
1.659200E-4	4.920625E-4	6.216250E-4	-1.295625E-4	-2.631800E-2	2.525650E-2
1.660800E-4	5.703125E-4	4.808750E-4	8.943750E-5	-2.628638E-2	2.527025E-2
1.662400E-4	5.691875E-4	5.545000E-4	1.468750E-5	-2.629650E-2	2.525063E-2
1.664000E-4	3.830000E-4	5.450000E-4	-1.620000E-4	-2.628912E-2	2.525413E-2
1.665600E-4	5.685000E-4	4.958125E-4	7.268750E-5	-2.629650E-2	2.526513E-2
1.667200E-4	5.130000E-4	5.155000E-4	-2.500000E-6	-2.628075E-2	2.524738E-2
1.668800E-4	5.925625E-4	5.880000E-4	4.562500E-6	-2.630300E-2	2.526563E-2
1.670400E-4	6.626250E-4	6.545625E-4	8.062500E-6	-2.631213E-2	2.524650E-2
1.672000E-4	4.276875E-4	5.885625E-4	-1.608750E-4	-2.629812E-2	2.526525E-2
1.673600E-4	6.015625E-4	5.362500E-4	6.531250E-5	-2.629725E-2	2.524838E-2
1.675200E-4	6.245625E-4	5.503750E-4	7.418750E-5	-2.629587E-2	2.523387E-2
1.676800E-4	5.232500E-4	6.390625E-4	-1.158125E-4	-2.630800E-2	2.525063E-2
1.678400E-4	5.496875E-4	5.101875E-4	3.950000E-5	-2.630813E-2	2.525738E-2
1.680000E-4	4.673750E-4	6.196875E-4	-1.523125E-4	-2.628625E-2	2.525088E-2
1.681600E-4	6.092500E-4	5.256250E-4	8.362500E-5	-2.631500E-2	2.523013E-2
1.683200E-4	5.465625E-4	5.920625E-4	-4.550000E-5	-2.628025E-2	2.524875E-2
1.684800E-4	5.393750E-4	4.712500E-4	6.812500E-5	-2.629800E-2	2.525550E-2
1.686400E-4	5.791875E-4	5.191875E-4	6.000000E-5	-2.628862E-2	2.524213E-2
1.688000E-4	5.496875E-4	5.924375E-4	-4.275000E-5	-2.628763E-2	2.524662E-2
1.689600E-4	6.506250E-4	4.778125E-4	1.728125E-4	-2.627687E-2	2.525750E-2
1.691200E-4	5.275625E-4	4.929375E-4	3.462500E-5	-2.628475E-2	2.522500E-2
1.692800E-4	6.471875E-4	4.351875E-4	2.120000E-4	-2.629750E-2	2.525688E-2
1.694400E-4	4.643125E-4	6.011250E-4	-1.368125E-4	-2.628900E-2	2.524450E-2
1.696000E-4	5.467500E-4	5.863750E-4	-3.962500E-5	-2.630912E-2	2.523875E-2
1.697600E-4	5.706250E-4	5.753750E-4	-4.750000E-6	-2.629912E-2	2.524200E-2
1.699200E-4	5.174375E-4	5.796250E-4	-6.218750E-5	-2.628000E-2	2.523350E-2
1.700800E-4	5.686875E-4	5.919375E-4	-2.325000E-5	-2.629025E-2	2.524350E-2
1.702400E-4	5.275625E-4	4.663125E-4	6.125000E-5	-2.627950E-2	2.525063E-2
1.704000E-4	6.319375E-4	6.063125E-4	2.562500E-5	-2.631725E-2	2.525438E-2
1.705600E-4	6.291250E-4	5.205000E-4	1.086250E-4	-2.628575E-2	2.524725E-2
1.707200E-4	5.914375E-4	5.373125E-4	5.412500E-5	-2.629637E-2	2.523125E-2
1.708800E-4	5.892500E-4	5.773125E-4	1.193750E-5	-2.630000E-2	2.523375E-2
1.710400E-4	5.909375E-4	5.883750E-4	2.562500E-6	-2.630550E-2	2.523563E-2
1.712000E-4	7.060625E-4	6.399375E-4	6.612500E-5	-2.630363E-2	2.525750E-2
1.713600E-4	5.556875E-4	4.878125E-4	6.787500E-5	-2.630388E-2	2.522113E-2
1.715200E-4	5.680000E-4	6.337500E-4	-6.575000E-5	-2.629513E-2	2.523775E-2
1.716800E-4	5.649375E-4	5.198750E-4	4.506250E-5	-2.629912E-2	2.525938E-2
1.718400E-4	5.680625E-4	6.315625E-4	-6.350000E-5	-2.629888E-2	2.523850E-2
1.720000E-4	6.001250E-4	4.931875E-4	1.069375E-4	-2.630088E-2	2.523875E-2
1.721600E-4	5.330000E-4	5.535000E-4	-2.050000E-5	-2.629963E-2	2.523350E-2
1.723200E-4	5.648750E-4	5.434375E-4	2.143750E-5	-2.630113E-2	2.522712E-2
1.724800E-4	5.277500E-4	6.264375E-4	-9.868750E-5	-2.629638E-2	2.524600E-2
1.726400E-4	6.190000E-4	5.338125E-4	8.518750E-5	-2.631238E-2	2.524713E-2
1.728000E-4	4.774375E-4	5.628125E-4	-8.537500E-5	-2.628388E-2	2.523750E-2
1.729600E-4	5.728125E-4	5.351250E-4	3.768750E-5	-2.629925E-2	2.523613E-2
1.731200E-4	5.541875E-4	6.098750E-4	-5.568750E-5	-2.630663E-2	2.524538E-2
1.732800E-4	4.798125E-4	5.346875E-4	-5.487500E-5	-2.631487E-2	2.523688E-2
1.734400E-4	6.551875E-4	4.567500E-4	1.984375E-4	-2.630088E-2	2.523075E-2
1.736000E-4	4.982500E-4	5.267500E-4	-2.850000E-5	-2.631100E-2	2.524050E-2
1.737600E-4	6.726875E-4	4.819375E-4	1.907500E-4	-2.630150E-2	2.523350E-2
1.739200E-4	6.492500E-4	5.707500E-4	7.850000E-5	-2.629475E-2	2.521988E-2
1.740800E-4	6.315625E-4	5.205000E-4	1.110625E-4	-2.631263E-2	2.523413E-2
1.742400E-4	5.513125E-4	4.472500E-4	1.040625E-4	-2.631138E-2	2.523025E-2
1.744000E-4	5.624375E-4	4.786250E-4	8.381250E-5	-2.630313E-2	2.523400E-2
1.745600E-4	5.904375E-4	5.742500E-4	1.618750E-5	-2.629250E-2	2.523313E-2
1.747200E-4	4.439375E-4	6.050000E-4	-1.610625E-4	-2.629037E-2	2.521037E-2
1.748800E-4	6.198125E-4	5.188125E-4	1.010000E-4	-2.630475E-2	2.524063E-2
1.750400E-4	6.730000E-4	4.478125E-4	2.251875E-4	-2.629263E-2	2.523362E-2
1.752000E-4	5.018750E-4	6.072500E-4	-1.053750E-4	-2.629337E-2	2.523787E-2
1.753600E-4	6.261875E-4	5.311250E-4	9.506250E-5	-2.631400E-2	2.521638E-2
1.755200E-4	5.871250E-4	6.734375E-4	-8.631250E-5	-2.632063E-2	2.524187E-2
1.756800E-4	5.200625E-4	5.764375E-4	-5.637500E-5	-2.630088E-2	2.520900E-2
1.758400E-4	5.728750E-4	5.286875E-4	4.418750E-5	-2.630362E-2	2.524662E-2
1.760000E-4	6.015000E-4	6.130000E-4	-1.150000E-5	-2.629013E-2	2.522663E-2
1.761600E-4	5.799375E-4	5.336875E-4	4.625000E-5	-2.629850E-2	2.523575E-2
1.763200E-4	5.380000E-4	6.180625E-4	-8.006250E-5	-2.629112E-2	2.522738E-2
1.764800E-4	6.413125E-4	5.385625E-4	1.027500E-4	-2.629750E-2	2.521462E-2
1.766400E-4	5.338125E-4	4.241875E-4	1.096250E-4	-2.630612E-2	2.521375E-2
1.768000E-4	6.063125E-4	5.612500E-4	4.506250E-5	-2.629888E-2	2.522700E-2
1.769600E-4	4.878125E-4	5.315000E-4	-4.368750E-5	-2.628750E-2	2.523162E-2
1.771200E-4	6.846875E-4	5.076250E-4	1.770625E-4	-2.629838E-2	2.523013E-2
1.772800E-4	5.760625E-4	6.570000E-4	-8.093750E-5	-2.631113E-2	2.522438E-2
1.774400E-4	6.250625E-4	5.468750E-4	7.818750E-5	-2.629338E-2	2.521700E-2
1.776000E-4	4.781875E-4	4.501875E-4	2.800000E-5	-2.629687E-2	2.524337E-2
1.777600E-4	6.226875E-4	6.274375E-4	-4.750000E-6	-2.631762E-2	2.524825E-2
1.779200E-4	5.800000E-4	6.084375E-4	-2.843750E-5	-2.631063E-2	2.519925E-2
1.780800E-4	4.991875E-4	7.130625E-4	-2.138750E-4	-2.631500E-2	2.522212E-2
1.782400E-4	5.127500E-4	6.385625E-4	-1.258125E-4	-2.632488E-2	2.523037E-2
1.784000E-4	6.264375E-4	5.307500E-4	9.568750E-5	-2.630962E-2	2.522638E-2
1.785600E-4	5.984375E-4	4.178125E-4	1.806250E-4	-2.630713E-2	2.524388E-2
1.787200E-4	5.271250E-4	6.315000E-4	-1.043750E-4	-2.631225E-2	2.521875E-2
1.788800E-4	5.910000E-4	5.405000E-4	5.050000E-5	-2.629662E-2	2.522250E-2
1.790400E-4	5.651875E-4	6.630000E-4	-9.781250E-5	-2.630050E-2	2.521250E-2
1.792000E-4	5.348125E-4	7.261875E-4	-1.913750E-4	-2.630050E-2	2.521275E-2
1.793600E-4	5.563125E-4	5.226250E-4	3.368750E-5	-2.630000E-2	2.521050E-2
1.795200E-4	6.512500E-4	5.748750E-4	7.637500E-5	-2.629038E-2	2.523150E-2
1.796800E-4	5.085625E-4	6.060625E-4	-9.750000E-5	-2.630700E-2	2.523950E-2
1.798400E-4	4.934375E-4	5.109375E-4	-1.750000E-5	-2.627800E-2	2.520562E-2
1.800000E-4	5.866250E-4	7.207500E-4	-1.341250E-4	-2.629412E-2	2.522175E-2
1.801600E-4	5.581875E-4	5.861250E-4	-2.793750E-5	-2.629412E-2	2.521863E-2
1.803200E-4	6.131250E-4	7.058750E-4	-9.275000E-5	-2.630125E-2	2.521825E-2
1.804800E-4	6.120625E-4	5.660625E-4	4.600000E-5	-2.631113E-2	2.523550E-2
1.806400E-4	6.585625E-4	5.610000E-4	9.756250E-5	-2.631613E-2	2.521100E-2
1.808000E-4	6.195625E-4	5.853750E-4	3.418750E-5	-2.630475E-2	2.521663E-2
1.809600E-4	5.893125E-4	6.276875E-4	-3.837500E-5	-2.629688E-2	2.522050E-2
1.811200E-4	6.600000E-4	5.248750E-4	1.351250E-4	-2.633050E-2	2.520437E-2
1.812800E-4	5.908125E-4	5.073125E-4	8.350000E-5	-2.630838E-2	2.520812E-2
1.814400E-4	6.080625E-4	5.876250E-4	2.043750E-5	-2.630875E-2	2.524525E-2
1.816000E-4	5.053125E-4	5.800625E-4	-7.475000E-5	-2.630025E-2	2.520962E-2
1.817600E-4	6.400625E-4	6.037500E-4	3.631250E-5	-2.632100E-2	2.521587E-2
1.819200E-4	6.031875E-4	5.183750E-4	8.481250E-5	-2.629400E-2	2.519950E-2
1.820800E-4	6.073750E-4	5.096250E-4	9.775000E-5	-2.628763E-2	2.523463E-2
1.822400E-4	7.336250E-4	5.480625E-4	1.855625E-4	-2.631613E-2	2.520925E-2
1.824000E-4	5.679375E-4	5.775625E-4	-9.625000E-6	-2.631338E-2	2.521037E-2
1.825600E-4	5.570625E-4	5.578125E-4	-7.500000E-7	-2.631125E-2	2.523175E-2
1.827200E-4	6.642500E-4	5.626875E-4	1.015625E-4	-2.630925E-2	2.520087E-2
1.828800E-4	6.210625E-4	5.901250E-4	3.093750E-5	-2.631900E-2	2.520838E-2
1.830400E-4	5.714375E-4	6.913750E-4	-1.199375E-4	-2.632538E-2	2.522425E-2
1.832000E-4	6.590625E-4	6.108125E-4	4.825000E-5	-2.629562E-2	2.522850E-2
1.833600E-4	5.697500E-4	5.946250E-4	-2.487500E-5	-2.629912E-2	2.520375E-2
1.835200E-4	6.900625E-4	5.902500E-4	9.981250E-5	-2.632000E-2	2.521312E-2
1.836800E-4	5.620625E-4	6.790625E-4	-1.170000E-4	-2.630125E-2	2.519350E-2
1.838400E-4	6.344375E-4	5.956250E-4	3.881250E-5	-2.628000E-2	2.518900E-2
1.840000E-4	5.568125E-4	5.421875E-4	1.462500E-5	-2.630475E-2	2.521050E-2
1.841600E-4	6.671250E-4	6.196250E-4	4.750000E-5	-2.629125E-2	2.520350E-2
1.843200E-4	5.267500E-4	5.765625E-4	-4.981250E-5	-2.632013E-2	2.520738E-2
1.844800E-4	6.564375E-4	5.263125E-4	1.301250E-4	-2.629200E-2	2.520125E-2
1.846400E-4	6.309375E-4	5.315625E-4	9.937500E-5	-2.632888E-2	2.520975E-2
1.848000E-4	6.337500E-4	6.341250E-4	-3.750000E-7	-2.629838E-2	2.522025E-2
1.849600E-4	6.388125E-4	5.896875E-4	4.912500E-5	-2.630850E-2	2.519162E-2
1.851200E-4	6.526250E-4	6.473125E-4	5.312500E-6	-2.631938E-2	2.520825E-2
1.852800E-4	5.554375E-4	5.875625E-4	-3.212500E-5	-2.628562E-2	2.521125E-2
1.854400E-4	6.515000E-4	6.025000E-4	4.900000E-5	-2.628138E-2	2.520663E-2
1.856000E-4	5.968125E-4	6.313750E-4	-3.456250E-5	-2.629713E-2	2.519200E-2
1.857600E-4	5.705000E-4	5.794375E-4	-8.937500E-6	-2.631112E-2	2.520075E-2
1.859200E-4	5.149375E-4	6.861250E-4	-1.711875E-4	-2.630663E-2	2.520975E-2
1.860800E-4	5.142500E-4	6.820625E-4	-1.678125E-4	-2.626725E-2	2.521425E-2
1.862400E-4	6.486875E-4	5.443750E-4	1.043125E-4	-2.630100E-2	2.519813E-2
1.864000E-4	6.396250E-4	5.964375E-4	4.318750E-5	-2.629325E-2	2.520837E-2
1.865600E-4	4.786875E-4	6.326250E-4	-1.539375E-4	-2.629800E-2	2.520987E-2
1.867200E-4	5.055625E-4	6.152500E-4	-1.096875E-4	-2.629150E-2	2.520000E-2
1.868800E-4	5.891875E-4	6.586250E-4	-6.943750E-5	-2.631525E-2	2.520937E-2
1.870400E-4	5.331875E-4	5.053125E-4	2.787500E-5	-2.629175E-2	2.521587E-2
1.872000E-4	6.790625E-4	5.637500E-4	1.153125E-4	-2.630713E-2	2.521538E-2
1.873600E-4	6.391875E-4	5.945625E-4	4.462500E-5	-2.628088E-2	2.520300E-2
1.875200E-4	6.615000E-4	6.345625E-4	2.693750E-5	-2.630750E-2	2.518412E-2
1.876800E-4	5.897500E-4	5.772500E-4	1.250000E-5	-2.630313E-2	2.520012E-2
1.878400E-4	5.879375E-4	6.657500E-4	-7.781250E-5	-2.630075E-2	2.520900E-2
1.880000E-4	5.117500E-4	4.967500E-4	1.500000E-5	-2.629588E-2	2.518600E-2
1.881600E-4	6.110000E-4	5.645000E-4	4.650000E-5	-2.630713E-2	2.520437E-2
1.883200E-4	5.588125E-4	5.629375E-4	-4.125000E-6	-2.631275E-2	2.520163E-2
1.884800E-4	5.586250E-4	5.041250E-4	5.450000E-5	-2.628787E-2	2.521075E-2
1.886400E-4	6.763750E-4	6.593750E-4	1.700000E-5	-2.632200E-2	2.520100E-2
1.888000E-4	6.388125E-4	5.378750E-4	1.009375E-4	-2.630650E-2	2.520312E-2
1.889600E-4	5.530000E-4	5.735625E-4	-2.056250E-5	-2.630537E-2	2.520300E-2
1.891200E-4	5.245625E-4	7.273750E-4	-2.028125E-4	-2.628500E-2	2.520562E-2
1.892800E-4	5.949375E-4	5.825625E-4	1.237500E-5	-2.629838E-2	2.521525E-2
1.894400E-4	5.611250E-4	6.305000E-4	-6.937500E-5	-2.629350E-2	2.520263E-2
1.896000E-4	5.871875E-4	7.059375E-4	-1.187500E-4	-2.632213E-2	2.520750E-2
1.897600E-4	5.731875E-4	6.444375E-4	-7.125000E-5	-2.629662E-2	2.519625E-2
1.899200E-4	5.876250E-4	6.001250E-4	-1.250000E-5	-2.629963E-2	2.520475E-2
1.900800E-4	5.826250E-4	6.738125E-4	-9.118750E-5	-2.631213E-2	2.520788E-2
1.902400E-4	6.163750E-4	5.842500E-4	3.212500E-5	-2.630338E-2	2.521738E-2
1.904000E-4	6.681875E-4	6.515000E-4	1.668750E-5	-2.630400E-2	2.519675E-2
1.905600E-4	6.106875E-4	6.000000E-4	1.068750E-5	-2.629163E-2	2.520450E-2
1.907200E-4	6.756250E-4	6.007500E-4	7.487500E-5	-2.630425E-2	2.520125E-2
1.908800E-4	5.793125E-4	6.573125E-4	-7.800000E-5	-2.632050E-2	2.520400E-2
1.910400E-4	6.680000E-4	6.116875E-4	5.631250E-5	-2.628200E-2	2.520550E-2
1.912000E-4	6.482500E-4	5.697500E-4	7.850000E-5	-2.631388E-2	2.520788E-2
1.913600E-4	5.913125E-4	6.571250E-4	-6.581250E-5	-2.629750E-2	2.521813E-2
1.915200E-4	6.680625E-4	6.040000E-4	6.406250E-5	-2.629350E-2	2.521588E-2
1.916800E-4	6.698750E-4	6.422500E-4	2.762500E-5	-2.629462E-2	2.521638E-2
1.918400E-4	5.985625E-4	5.654375E-4	3.312500E-5	-2.630325E-2	2.520238E-2
1.920000E-4	6.120625E-4	5.821250E-4	2.993750E-5	-2.629988E-2	2.518937E-2
1.921600E-4	7.210000E-4	6.724375E-4	4.856250E-5	-2.629800E-2	2.519450E-2
1.923200E-4	5.980625E-4	5.807500E-4	1.731250E-5	-2.628638E-2	2.519800E-2
1.924800E-4	6.936875E-4	6.625000E-4	3.118750E-5	-2.629050E-2	2.518788E-2
1.926400E-4	6.230625E-4	5.865000E-4	3.656250E-5	-2.627375E-2	2.519650E-2
1.928000E-4	6.101875E-4	7.164375E-4	-1.062500E-4	-2.629625E-2	2.518450E-2
1.929600E-4	7.078750E-4	6.144375E-4	9.343750E-5	-2.631250E-2	2.519950E-2
1.931200E-4	5.951875E-4	6.445625E-4	-4.937500E-5	-2.630350E-2	2.520912E-2
1.932800E-4	6.479375E-4	6.782500E-4	-3.031250E-5	-2.628513E-2	2.518725E-2
1.934400E-4	5.965000E-4	6.694375E-4	-7.293750E-5	-2.628625E-2	2.518688E-2
1.936000E-4	6.756875E-4	5.433125E-4	1.323750E-4	-2.630475E-2	2.520975E-2
1.937600E-4	5.987500E-4	5.179375E-4	8.081250E-5	-2.629925E-2	2.519200E-2
1.939200E-4	5.815000E-4	6.241875E-4	-4.268750E-5	-2.630350E-2	2.520125E-2
1.940800E-4	6.462500E-4	6.608125E-4	-1.456250E-5	-2.629800E-2	2.518337E-2
1.942400E-4	6.584375E-4	6.583750E-4	6.250000E-8	-2.631550E-2	2.519875E-2
1.944000E-4	7.146875E-4	4.770000E-4	2.376875E-4	-2.630863E-2	2.519700E-2
1.945600E-4	5.770625E-4	5.866250E-4	-9.562500E-6	-2.628925E-2	2.519475E-2
1.947200E-4	6.823125E-4	5.932500E-4	8.906250E-5	-2.628750E-2	2.519975E-2
1.948800E-4	7.140000E-4	6.218750E-4	9.212500E-5	-2.627088E-2	2.519713E-2
1.950400E-4	5.951875E-4	5.870000E-4	8.187500E-6	-2.629337E-2	2.519300E-2
1.952000E-4	5.806875E-4	6.711250E-4	-9.043750E-5	-2.628500E-2	2.519588E-2
1.953600E-4	6.344375E-4	6.298750E-4	4.562500E-6	-2.628175E-2	2.519600E-2
1.955200E-4	5.945000E-4	5.727500E-4	2.175000E-5	-2.629663E-2	2.520887E-2
1.956800E-4	5.530625E-4	5.481875E-4	4.875000E-6	-2.630125E-2	2.520075E-2
1.958400E-4	6.251875E-4	5.477500E-4	7.743750E-5	-2.628463E-2	2.518625E-2
1.960000E-4	7.171875E-4	5.954375E-4	1.217500E-4	-2.629038E-2	2.519887E-2
1.961600E-4	6.491250E-4	5.595000E-4	8.962500E-5	-2.631275E-2	2.518712E-2
1.963200E-4	7.074375E-4	6.194375E-4	8.800000E-5	-2.628113E-2	2.517975E-2
1.964800E-4	6.562500E-4	6.621875E-4	-5.937500E-6	-2.627713E-2	2.518450E-2
1.966400E-4	6.511250E-4	6.171250E-4	3.400000E-5	-2.630950E-2	2.519562E-2
1.968000E-4	6.261250E-4	4.906250E-4	1.355000E-4	-2.628250E-2	2.518938E-2
1.969600E-4	5.291250E-4	5.718750E-4	-4.275000E-5	-2.628350E-2	2.520163E-2
1.971200E-4	6.719375E-4	6.483125E-4	2.362500E-5	-2.629088E-2	2.519113E-2
1.972800E-4	5.721875E-4	6.693125E-4	-9.712500E-5	-2.627938E-2	2.521162E-2
1.974400E-4	5.246250E-4	5.671250E-4	-4.250000E-5	-2.629013E-2	2.519400E-2
1.976000E-4	6.630625E-4	5.250625E-4	1.380000E-4	-2.627288E-2	2.519725E-2
1.977600E-4	5.105625E-4	6.638125E-4	-1.532500E-4	-2.628900E-2	2.521025E-2
1.979200E-4	7.033125E-4	5.857500E-4	1.175625E-4	-2.628987E-2	2.521663E-2
1.980800E-4	6.281875E-4	6.565625E-4	-2.837500E-5	-2.627787E-2	2.521212E-2
1.982400E-4	6.744375E-4	5.860000E-4	8.843750E-5	-2.629925E-2	2.519600E-2
1.984000E-4	6.149375E-4	6.491250E-4	-3.418750E-5	-2.631537E-2	2.519375E-2
1.985600E-4	5.787500E-4	6.971875E-4	-1.184375E-4	-2.626862E-2	2.521213E-2
1.987200E-4	5.871875E-4	5.177500E-4	6.943750E-5	-2.628688E-2	2.518250E-2
1.988800E-4	5.491250E-4	5.776250E-4	-2.850000E-5	-2.628950E-2	2.519725E-2
1.990400E-4	5.991250E-4	5.695000E-4	2.962500E-5	-2.628788E-2	2.518875E-2
1.992000E-4	6.113750E-4	5.880625E-4	2.331250E-5	-2.628662E-2	2.519788E-2
1.993600E-4	5.916875E-4	6.427500E-4	-5.106250E-5	-2.629313E-2	2.519725E-2
1.995200E-4	6.053125E-4	5.730000E-4	3.231250E-5	-2.629113E-2	2.520413E-2
1.996800E-4	5.593125E-4	5.831250E-4	-2.381250E-5	-2.629925E-2	2.519788E-2
1.998400E-4	6.129375E-4	5.973750E-4	1.556250E-5	-2.628963E-2	2.520900E-2
2.000000E-4	6.065000E-4	6.936250E-4	-8.712500E-5	-2.629300E-2	2.519125E-2
2.001600E-4	6.290625E-4	6.117500E-4	1.731250E-5	-2.628263E-2	2.519175E-2
2.003200E-4	7.028125E-4	5.775625E-4	1.252500E-4	-2.629325E-2	2.518863E-2
2.004800E-4	7.193125E-4	5.462500E-4	1.730625E-4	-2.629000E-2	2.521200E-2
2.006400E-4	6.723750E-4	6.072500E-4	6.512500E-5	-2.629425E-2	2.517275E-2
2.008000E-4	6.409375E-4	5.636250E-4	7.731250E-5	-2.628588E-2	2.520562E-2
2.009600E-4	6.152500E-4	6.766250E-4	-6.137500E-5	-2.628325E-2	2.519675E-2
2.011200E-4	7.311875E-4	6.306250E-4	1.005625E-4	-2.627700E-2	2.520788E-2
2.012800E-4	6.301875E-4	5.520000E-4	7.818750E-5	-2.629150E-2	2.520062E-2
2.014400E-4	7.587500E-4	6.674375E-4	9.131250E-5	-2.628725E-2	2.519038E-2
2.016000E-4	5.570000E-4	5.693750E-4	-1.237500E-5	-2.628687E-2	2.520000E-2
2.017600E-4	7.394375E-4	6.205000E-4	1.189375E-4	-2.628038E-2	2.519325E-2
2.019200E-4	6.200000E-4	6.195000E-4	5.000000E-7	-2.625575E-2	2.519663E-2
2.020800E-4	5.714375E-4	6.023750E-4	-3.093750E-5	-2.628862E-2	2.518725E-2
2.022400E-4	5.831250E-4	6.625625E-4	-7.943750E-5	-2.628088E-2	2.519438E-2
2.024000E-4	6.036875E-4	6.111875E-4	-7.500000E-6	-2.629288E-2	2.518787E-2
2.025600E-4	6.150000E-4	6.686875E-4	-5.368750E-5	-2.627513E-2	2.518775E-2
2.027200E-4	6.283750E-4	6.273750E-4	1.000000E-6	-2.626737E-2	2.520113E-2
2.028800E-4	6.711250E-4	5.055625E-4	1.655625E-4	-2.629238E-2	2.519163E-2
2.030400E-4	6.335625E-4	6.317500E-4	1.812500E-6	-2.628162E-2	2.518937E-2
2.032000E-4	6.301875E-4	6.712500E-4	-4.106250E-5	-2.628525E-2	2.517188E-2
2.033600E-4	6.150625E-4	6.145625E-4	5.000000E-7	-2.627688E-2	2.520700E-2
2.035200E-4	5.876875E-4	6.682500E-4	-8.056250E-5	-2.627438E-2	2.517600E-2
2.036800E-4	6.596250E-4	5.880000E-4	7.162500E-5	-2.625850E-2	2.518962E-2
2.038400E-4	7.145625E-4	7.036250E-4	1.093750E-5	-2.627825E-2	2.518800E-2
2.040000E-4	6.127500E-4	5.628125E-4	4.993750E-5	-2.629475E-2	2.518750E-2
2.041600E-4	6.538125E-4	4.583125E-4	1.955000E-4	-2.627787E-2	2.518438E-2
2.043200E-4	6.835625E-4	6.491875E-4	3.437500E-5	-2.630525E-2	2.517812E-2
2.044800E-4	5.738750E-4	5.576875E-4	1.618750E-5	-2.627738E-2	2.517537E-2
2.046400E-4	5.999375E-4	7.033750E-4	-1.034375E-4	-2.628512E-2	2.519187E-2
2.048000E-4	5.730000E-4	5.791875E-4	-6.187500E-6	-2.627025E-2	2.519162E-2
2.049600E-4	5.966250E-4	6.560000E-4	-5.937500E-5	-2.628925E-2	2.519375E-2
2.051200E-4	5.762500E-4	7.145625E-4	-1.383125E-4	-2.627062E-2	2.516338E-2
2.052800E-4	4.252500E-4	6.241250E-4	-1.988750E-4	-2.626475E-2	2.516800E-2
2.054400E-4	6.648750E-4	6.226875E-4	4.218750E-5	-2.626975E-2	2.517500E-2
2.056000E-4	5.301875E-4	5.140625E-4	1.612500E-5	-2.626525E-2	2.521362E-2
2.057600E-4	5.713125E-4	5.744375E-4	-3.125000E-6	-2.626050E-2	2.517225E-2
2.059200E-4	6.370625E-4	6.670000E-4	-2.993750E-5	-2.627725E-2	2.516937E-2
2.060800E-4	7.057500E-4	6.123750E-4	9.337500E-5	-2.627450E-2	2.519588E-2
2.062400E-4	6.345625E-4	5.411875E-4	9.337500E-5	-2.626350E-2	2.516375E-2
2.064000E-4	7.075625E-4	7.203750E-4	-1.281250E-5	-2.628988E-2	2.519287E-2
2.065600E-4	5.583750E-4	6.188125E-4	-6.043750E-5	-2.627575E-2	2.518462E-2
2.067200E-4	6.869375E-4	5.900625E-4	9.687500E-5	-2.628237E-2	2.518175E-2
2.068800E-4	7.238750E-4	6.258125E-4	9.806250E-5	-2.628812E-2	2.517838E-2
2.070400E-4	5.552500E-4	6.783125E-4	-1.230625E-4	-2.627412E-2	2.517862E-2
2.072000E-4	5.425625E-4	6.463125E-4	-1.037500E-4	-2.628538E-2	2.518075E-2
2.073600E-4	6.216875E-4	5.004375E-4	1.212500E-4	-2.627800E-2	2.518125E-2
2.075200E-4	5.733125E-4	6.090625E-4	-3.575000E-5	-2.627200E-2	2.517738E-2
2.076800E-4	5.372500E-4	5.985000E-4	-6.125000E-5	-2.626750E-2	2.519275E-2
2.078400E-4	5.633750E-4	7.182500E-4	-1.548750E-4	-2.627825E-2	2.517225E-2
2.080000E-4	7.043750E-4	5.526875E-4	1.516875E-4	-2.628150E-2	2.518000E-2
2.081600E-4	7.401875E-4	5.539375E-4	1.862500E-4	-2.626463E-2	2.520212E-2
2.083200E-4	5.938750E-4	7.028125E-4	-1.089375E-4	-2.627475E-2	2.516475E-2
2.084800E-4	7.106250E-4	6.277500E-4	8.287500E-5	-2.628437E-2	2.518387E-2
2.086400E-4	5.345625E-4	5.769375E-4	-4.237500E-5	-2.628663E-2	2.517363E-2
2.088000E-4	6.310625E-4	6.691875E-4	-3.812500E-5	-2.628650E-2	2.518138E-2
2.089600E-4	5.171250E-4	5.890625E-4	-7.193750E-5	-2.629488E-2	2.517338E-2
2.091200E-4	6.230000E-4	5.945000E-4	2.850000E-5	-2.629113E-2	2.517100E-2
2.092800E-4	6.428125E-4	4.078750E-4	2.349375E-4	-2.629713E-2	2.519138E-2
2.094400E-4	6.519375E-4	5.205625E-4	1.313750E-4	-2.627762E-2	2.518075E-2
2.096000E-4	7.099375E-4	5.125000E-4	1.974375E-4	-2.631263E-2	2.519063E-2
2.097600E-4	6.346875E-4	6.716875E-4	-3.700000E-5	-2.626675E-2	2.516275E-2
2.099200E-4	6.392500E-4	5.505000E-4	8.875000E-5	-2.630325E-2	2.519187E-2
2.100800E-4	5.558125E-4	4.563750E-4	9.943750E-5	-2.629413E-2	2.518688E-2
2.102400E-4	5.398750E-4	5.711875E-4	-3.131250E-5	-2.628763E-2	2.518862E-2
2.104000E-4	7.320625E-4	4.433125E-4	2.887500E-4	-2.627325E-2	2.517387E-2
2.105600E-4	7.028125E-4	6.180625E-4	8.475000E-5	-2.628038E-2	2.518012E-2
2.107200E-4	6.639375E-4	6.420625E-4	2.187500E-5	-2.628938E-2	2.516100E-2
2.108800E-4	5.981250E-4	6.902500E-4	-9.212500E-5	-2.629763E-2	2.518912E-2
2.110400E-4	5.258125E-4	6.476875E-4	-1.218750E-4	-2.629087E-2	2.516938E-2
2.112000E-4	6.776250E-4	7.344375E-4	-5.681250E-5	-2.628650E-2	2.517200E-2
2.113600E-4	8.126875E-4	6.068125E-4	2.058750E-4	-2.628925E-2	2.517800E-2
2.115200E-4	5.911250E-4	6.256250E-4	-3.450000E-5	-2.629587E-2	2.518675E-2
2.116800E-4	6.523750E-4	6.413750E-4	1.100000E-5	-2.627025E-2	2.516512E-2
2.118400E-4	6.084375E-4	6.863125E-4	-7.787500E-5	-2.628325E-2	2.516925E-2
2.120000E-4	6.821875E-4	6.256250E-4	5.656250E-5	-2.626688E-2	2.516888E-2
2.121600E-4	6.914375E-4	5.978125E-4	9.362500E-5	-2.629550E-2	2.516650E-2
2.123200E-4	6.104375E-4	5.050000E-4	1.054375E-4	-2.628075E-2	2.516613E-2
2.124800E-4	7.290000E-4	5.748750E-4	1.541250E-4	-2.627675E-2	2.516800E-2
2.126400E-4	5.608750E-4	6.221250E-4	-6.125000E-5	-2.626400E-2	2.518013E-2
2.128000E-4	6.053750E-4	6.517500E-4	-4.637500E-5	-2.626925E-2	2.516387E-2
2.129600E-4	6.516250E-4	6.323750E-4	1.925000E-5	-2.626912E-2	2.516800E-2
2.131200E-4	6.295625E-4	6.899375E-4	-6.037500E-5	-2.628825E-2	2.518562E-2
2.132800E-4	5.899375E-4	6.986250E-4	-1.086875E-4	-2.626738E-2	2.516762E-2
2.134400E-4	5.749375E-4	5.751875E-4	-2.500000E-7	-2.627188E-2	2.515412E-2
2.136000E-4	6.377500E-4	6.473125E-4	-9.562500E-6	-2.626775E-2	2.514850E-2
2.137600E-4	5.645000E-4	6.578750E-4	-9.337500E-5	-2.628912E-2	2.515938E-2
2.139200E-4	5.879375E-4	6.365000E-4	-4.856250E-5	-2.626100E-2	2.516588E-2
2.140800E-4	6.197500E-4	6.167500E-4	3.000000E-6	-2.626350E-2	2.516363E-2
2.142400E-4	6.723125E-4	5.256250E-4	1.466875E-4	-2.627900E-2	2.516637E-2
2.144000E-4	6.441250E-4	6.671875E-4	-2.306250E-5	-2.628175E-2	2.515550E-2
2.145600E-4	6.610625E-4	6.012500E-4	5.981250E-5	-2.625138E-2	2.517762E-2
2.147200E-4	8.005625E-4	6.384375E-4	1.621250E-4	-2.629463E-2	2.517113E-2
2.148800E-4	6.841250E-4	5.958125E-4	8.831250E-5	-2.626887E-2	2.517650E-2
2.150400E-4	6.333125E-4	7.100625E-4	-7.675000E-5	-2.627788E-2	2.517988E-2
2.152000E-4	6.698750E-4	5.923750E-4	7.750000E-5	-2.627950E-2	2.516162E-2
2.153600E-4	6.023125E-4	6.634375E-4	-6.112500E-5	-2.627600E-2	2.514088E-2
2.155200E-4	6.815000E-4	6.450625E-4	3.643750E-5	-2.628562E-2	2.516125E-2
2.156800E-4	6.179375E-4	6.743750E-4	-5.643750E-5	-2.627712E-2	2.515638E-2
2.158400E-4	6.666250E-4	6.086875E-4	5.793750E-5	-2.625775E-2	2.516637E-2
2.160000E-4	6.100625E-4	6.875625E-4	-7.750000E-5	-2.628525E-2	2.515125E-2
2.161600E-4	7.158125E-4	5.948125E-4	1.210000E-4	-2.628187E-2	2.515712E-2
2.163200E-4	6.135625E-4	5.788125E-4	3.475000E-5	-2.626500E-2	2.517375E-2
2.164800E-4	6.321250E-4	5.783750E-4	5.375000E-5	-2.628988E-2	2.516350E-2
2.166400E-4	7.070000E-4	6.050625E-4	1.019375E-4	-2.627450E-2	2.515800E-2
2.168000E-4	6.700625E-4	5.900625E-4	8.000000E-5	-2.627350E-2	2.517638E-2
2.169600E-4	5.860625E-4	5.900000E-4	-3.937500E-6	-2.627212E-2	2.515838E-2
2.171200E-4	5.800000E-4	6.315000E-4	-5.150000E-5	-2.628100E-2	2.516537E-2
2.172800E-4	6.624375E-4	6.157500E-4	4.668750E-5	-2.627375E-2	2.517288E-2
2.174400E-4	5.673125E-4	6.419375E-4	-7.462500E-5	-2.628363E-2	2.515412E-2
2.176000E-4	7.119375E-4	5.205625E-4	1.913750E-4	-2.627725E-2	2.515550E-2
2.177600E-4	6.012500E-4	5.445000E-4	5.675000E-5	-2.629375E-2	2.516975E-2
2.179200E-4	6.923750E-4	6.020625E-4	9.031250E-5	-2.626062E-2	2.515450E-2
2.180800E-4	6.373750E-4	6.862500E-4	-4.887500E-5	-2.626962E-2	2.517000E-2
2.182400E-4	6.216250E-4	6.386250E-4	-1.700000E-5	-2.628725E-2	2.516738E-2
2.184000E-4	6.297500E-4	6.444375E-4	-1.468750E-5	-2.626275E-2	2.515863E-2
2.185600E-4	6.601875E-4	6.136875E-4	4.650000E-5	-2.626088E-2	2.515650E-2
2.187200E-4	6.545000E-4	5.772500E-4	7.725000E-5	-2.629000E-2	2.514712E-2
2.188800E-4	6.388125E-4	5.765625E-4	6.225000E-5	-2.627413E-2	2.517588E-2
2.190400E-4	6.061250E-4	7.215000E-4	-1.153750E-4	-2.625588E-2	2.502775E-2
2.192000E-4	6.520625E-4	4.653125E-4	1.867500E-4	-2.685475E-2	2.427125E-2
2.193600E-4	1.779750E-3	3.285500E-3	-1.505750E-3	-2.707287E-2	2.470813E-2
2.195200E-4	3.554875E-3	2.791562E-3	7.633125E-4	-2.646275E-2	2.513775E-2
2.196800E-4	2.007563E-3	1.675375E-3	3.321875E-4	-2.640538E-2	2.482625E-2
2.198400E-4	1.228187E-3	8.950625E-4	3.331250E-4	-2.678225E-2	2.463237E-2
2.200000E-4	7.693125E-4	6.880000E-4	8.131250E-5	-2.674600E-2	2.478550E-2
2.201600E-4	6.546250E-4	7.088125E-4	-5.418750E-5	-2.662375E-2	2.477363E-2
2.203200E-4	6.780625E-4	5.577500E-4	1.203125E-4	-2.677238E-2	2.458887E-2
2.204800E-4	5.449375E-4	5.746250E-4	-2.968750E-5	-2.688363E-2	2.458300E-2
2.206400E-4	4.601250E-4	4.841250E-4	-2.400000E-5	-2.677350E-2	2.471012E-2
2.208000E-4	5.080625E-4	5.022500E-4	5.812500E-6	-2.666325E-2	2.476238E-2
2.209600E-4	5.741875E-4	5.078750E-4	6.631250E-5	-2.669350E-2	2.470225E-2
2.211200E-4	4.405625E-4	5.378750E-4	-9.731250E-5	-2.674562E-2	2.466462E-2
2.212800E-4	5.473750E-4	5.368750E-4	1.050000E-5	-2.676075E-2	2.468863E-2
2.214400E-4	5.940625E-4	4.220625E-4	1.720000E-4	-2.671987E-2	2.475250E-2
2.216000E-4	6.295625E-4	5.576250E-4	7.193750E-5	-2.664325E-2	2.478038E-2
2.217600E-4	4.712500E-4	4.492500E-4	2.200000E-5	-2.664912E-2	2.479138E-2
2.219200E-4	4.630625E-4	4.688750E-4	-5.812500E-6	-2.664900E-2	2.478113E-2
2.220800E-4	4.360000E-4	4.667500E-4	-3.075000E-5	-2.668325E-2	2.472788E-2
2.222400E-4	4.110625E-4	4.894375E-4	-7.837500E-5	-2.667075E-2	2.477175E-2
2.224000E-4	5.248125E-4	5.070625E-4	1.775000E-5	-2.663850E-2	2.478725E-2
2.225600E-4	3.468125E-4	5.703125E-4	-2.235000E-4	-2.661325E-2	2.481762E-2
2.227200E-4	4.128125E-4	4.277500E-4	-1.493750E-5	-2.662250E-2	2.479725E-2
2.228800E-4	4.416250E-4	4.455000E-4	-3.875000E-6	-2.663213E-2	2.478850E-2
2.230400E-4	4.733125E-4	4.139375E-4	5.937500E-5	-2.663000E-2	2.482613E-2
2.232000E-4	4.852500E-4	4.484375E-4	3.681250E-5	-2.658375E-2	2.484963E-2
2.233600E-4	4.930000E-4	4.761250E-4	1.687500E-5	-2.654788E-2	2.489338E-2
2.235200E-4	4.740625E-4	4.316875E-4	4.237500E-5	-2.653475E-2	2.488675E-2
2.236800E-4	4.655000E-4	4.615000E-4	4.000000E-6	-2.653888E-2	2.486625E-2
2.238400E-4	4.348125E-4	4.031875E-4	3.162500E-5	-2.652850E-2	2.492000E-2
2.240000E-4	4.326875E-4	5.781875E-4	-1.455000E-4	-2.648563E-2	2.491725E-2
2.241600E-4	4.410000E-4	3.295625E-4	1.114375E-4	-2.652712E-2	2.489163E-2
2.243200E-4	4.405625E-4	3.725625E-4	6.800000E-5	-2.650713E-2	2.491725E-2
2.244800E-4	3.921250E-4	4.383750E-4	-4.625000E-5	-2.650800E-2	2.491400E-2
2.246400E-4	3.091250E-4	4.943750E-4	-1.852500E-4	-2.651700E-2	2.488000E-2
2.248000E-4	3.905000E-4	2.631875E-4	1.273125E-4	-2.654938E-2	2.485888E-2
2.249600E-4	5.367500E-4	3.866875E-4	1.500625E-4	-2.657275E-2	2.488913E-2
2.251200E-4	4.071875E-4	4.524375E-4	-4.525000E-5	-2.656213E-2	2.486813E-2
2.252800E-4	5.746250E-4	4.098750E-4	1.647500E-4	-2.657950E-2	2.484087E-2
2.254400E-4	3.992500E-4	5.035625E-4	-1.043125E-4	-2.660500E-2	2.478825E-2
2.256000E-4	3.800000E-4	4.498750E-4	-6.987500E-5	-2.663525E-2	2.478413E-2
2.257600E-4	4.233125E-4	3.966875E-4	2.662500E-5	-2.664400E-2	2.479988E-2
2.259200E-4	5.720000E-4	3.351250E-4	2.368750E-4	-2.663950E-2	2.476563E-2
2.260800E-4	3.513750E-4	3.833125E-4	-3.193750E-5	-2.665225E-2	2.477975E-2
2.262400E-4	4.610625E-4	5.898125E-4	-1.287500E-4	-2.666787E-2	2.475988E-2
2.264000E-4	3.310000E-4	4.993125E-4	-1.683125E-4	-2.663363E-2	2.477250E-2
2.265600E-4	3.551250E-4	4.764375E-4	-1.213125E-4	-2.663488E-2	2.480125E-2
2.267200E-4	5.056875E-4	3.305000E-4	1.751875E-4	-2.663275E-2	2.477863E-2
2.268800E-4	4.148125E-4	3.330000E-4	8.181250E-5	-2.663450E-2	2.477975E-2
2.270400E-4	3.398125E-4	4.621875E-4	-1.223750E-4	-2.660125E-2	2.479525E-2
2.272000E-4	3.571250E-4	4.518750E-4	-9.475000E-5	-2.659087E-2	2.481600E-2
2.273600E-4	4.219375E-4	4.764375E-4	-5.450000E-5	-2.659675E-2	2.484937E-2
2.275200E-4	5.117500E-4	3.998750E-4	1.118750E-4	-2.658550E-2	2.485700E-2
2.276800E-4	4.111250E-4	5.499375E-4	-1.388125E-4	-2.658100E-2	2.485575E-2
2.278400E-4	3.694375E-4	3.862500E-4	-1.681250E-5	-2.657050E-2	2.488325E-2
2.280000E-4	3.595000E-4	3.808125E-4	-2.131250E-5	-2.653763E-2	2.487525E-2
2.281600E-4	4.253750E-4	4.528125E-4	-2.743750E-5	-2.654063E-2	2.487362E-2
2.283200E-4	4.148125E-4	3.708125E-4	4.400000E-5	-2.654537E-2	2.489125E-2
2.284800E-4	4.147500E-4	4.491875E-4	-3.443750E-5	-2.651750E-2	2.490213E-2
2.286400E-4	4.119375E-4	4.278125E-4	-1.587500E-5	-2.651400E-2	2.488500E-2
2.288000E-4	4.319375E-4	5.178750E-4	-8.593750E-5	-2.652188E-2	2.490063E-2
2.289600E-4	4.663125E-4	4.850000E-4	-1.868750E-5	-2.651700E-2	2.490162E-2
2.291200E-4	3.552500E-4	3.683125E-4	-1.306250E-5	-2.652238E-2	2.489488E-2
2.292800E-4	4.953125E-4	4.384375E-4	5.687500E-5	-2.650400E-2	2.491613E-2
2.294400E-4	4.955000E-4	4.108750E-4	8.462500E-5	-2.649812E-2	2.488963E-2
2.296000E-4	3.941250E-4	3.480625E-4	4.606250E-5	-2.651263E-2	2.489338E-2
2.297600E-4	3.858750E-4	3.996250E-4	-1.375000E-5	-2.650825E-2	2.491750E-2
2.299200E-4	3.307500E-4	3.990625E-4	-6.831250E-5	-2.650050E-2	2.493075E-2
2.300800E-4	3.661875E-4	4.424375E-4	-7.625000E-5	-2.651000E-2	2.491450E-2
2.302400E-4	4.499375E-4	4.441250E-4	5.812500E-6	-2.649550E-2	2.493188E-2
2.304000E-4	4.771875E-4	3.495625E-4	1.276250E-4	-2.649250E-2	2.492200E-2
2.305600E-4	4.134375E-4	3.967500E-4	1.668750E-5	-2.650112E-2	2.491575E-2
2.307200E-4	4.837500E-4	3.613125E-4	1.224375E-4	-2.651100E-2	2.491200E-2
2.308800E-4	3.220625E-4	3.813125E-4	-5.925000E-5	-2.649438E-2	2.490600E-2
2.310400E-4	4.270000E-4	2.958125E-4	1.311875E-4	-2.650637E-2	2.493575E-2
2.312000E-4	4.910625E-4	4.516250E-4	3.943750E-5	-2.648325E-2	2.492625E-2
2.313600E-4	3.493125E-4	2.155000E-4	1.338125E-4	-2.647813E-2	2.494050E-2
2.315200E-4	4.043750E-4	3.205000E-4	8.387500E-5	-2.647537E-2	2.491763E-2
2.316800E-4	3.788125E-4	3.509375E-4	2.787500E-5	-2.646188E-2	2.492813E-2
2.318400E-4	2.970625E-4	3.416250E-4	-4.456250E-5	-2.647500E-2	2.493563E-2
2.320000E-4	2.470625E-4	4.065625E-4	-1.595000E-4	-2.645575E-2	2.494613E-2
2.321600E-4	3.662500E-4	3.037500E-4	6.250000E-5	-2.645725E-2	2.496188E-2
2.323200E-4	4.190000E-4	3.455625E-4	7.343750E-5	-2.643763E-2	2.495438E-2
2.324800E-4	3.224375E-4	3.986250E-4	-7.618750E-5	-2.641750E-2	2.496063E-2
2.326400E-4	3.475625E-4	2.928750E-4	5.468750E-5	-2.642663E-2	2.497275E-2
2.328000E-4	2.255000E-4	2.692500E-4	-4.375000E-5	-2.640375E-2	2.498225E-2
2.329600E-4	4.460625E-4	3.668750E-4	7.918750E-5	-2.640725E-2	2.499563E-2
2.331200E-4	3.249375E-4	4.748125E-4	-1.498750E-4	-2.640338E-2	2.501200E-2
2.332800E-4	3.320000E-4	3.400625E-4	-8.062500E-6	-2.638363E-2	2.501050E-2
2.334400E-4	3.631250E-4	3.820625E-4	-1.893750E-5	-2.637963E-2	2.502450E-2
2.336000E-4	3.421875E-4	3.119375E-4	3.025000E-5	-2.637538E-2	2.503413E-2
2.337600E-4	3.376875E-4	3.536250E-4	-1.593750E-5	-2.635750E-2	2.503262E-2
2.339200E-4	2.973125E-4	2.748750E-4	2.243750E-5	-2.637588E-2	2.505538E-2
2.340800E-4	4.039375E-4	2.614375E-4	1.425000E-4	-2.635088E-2	2.505862E-2
2.342400E-4	3.475000E-4	3.436250E-4	3.875000E-6	-2.634175E-2	2.505275E-2
2.344000E-4	3.155000E-4	2.686250E-4	4.687500E-5	-2.630675E-2	2.506062E-2
2.345600E-4	2.170000E-4	2.526875E-4	-3.568750E-5	-2.634338E-2	2.507350E-2
2.347200E-4	4.001250E-4	2.222500E-4	1.778750E-4	-2.632300E-2	2.508412E-2
2.348800E-4	3.330000E-4	3.885625E-4	-5.556250E-5	-2.632500E-2	2.507313E-2
2.350400E-4	4.508125E-4	3.425625E-4	1.082500E-4	-2.630325E-2	2.509512E-2
2.352000E-4	2.133125E-4	2.287500E-4	-1.543750E-5	-2.628925E-2	2.509288E-2
2.353600E-4	2.058125E-4	3.344375E-4	-1.286250E-4	-2.628338E-2	2.509800E-2
2.355200E-4	3.063125E-4	2.683125E-4	3.800000E-5	-2.627925E-2	2.509362E-2
2.356800E-4	3.743750E-4	3.140000E-4	6.037500E-5	-2.627613E-2	2.510463E-2
2.358400E-4	3.280000E-4	2.264375E-4	1.015625E-4	-2.629013E-2	2.511963E-2
2.360000E-4	2.549375E-4	2.750000E-4	-2.006250E-5	-2.625800E-2	2.513200E-2
2.361600E-4	3.211875E-4	3.564375E-4	-3.525000E-5	-2.624000E-2	2.515750E-2
2.363200E-4	3.033125E-4	3.261875E-4	-2.287500E-5	-2.624300E-2	2.515663E-2
2.364800E-4	3.285000E-4	3.578750E-4	-2.937500E-5	-2.624250E-2	2.516763E-2
2.366400E-4	3.310000E-4	2.422500E-4	8.875000E-5	-2.623663E-2	2.516175E-2
2.368000E-4	3.195625E-4	2.641875E-4	5.537500E-5	-2.621013E-2	2.517100E-2
2.369600E-4	1.868750E-4	3.380000E-4	-1.511250E-4	-2.620013E-2	2.517363E-2
2.371200E-4	1.854375E-4	2.316875E-4	-4.625000E-5	-2.619213E-2	2.518700E-2
2.372800E-4	2.326875E-4	2.837500E-4	-5.106250E-5	-2.619063E-2	2.519350E-2
2.374400E-4	2.016875E-4	3.090000E-4	-1.073125E-4	-2.619263E-2	2.518988E-2
2.376000E-4	2.155625E-4	2.575625E-4	-4.200000E-5	-2.617513E-2	2.519925E-2
2.377600E-4	3.482500E-4	1.495625E-4	1.986875E-4	-2.618775E-2	2.520537E-2
2.379200E-4	2.211875E-4	2.881250E-4	-6.693750E-5	-2.615088E-2	2.521587E-2
2.380800E-4	2.535000E-4	2.923750E-4	-3.887500E-5	-2.617812E-2	2.521937E-2
2.382400E-4	2.129375E-4	3.943125E-4	-1.813750E-4	-2.615313E-2	2.522812E-2
2.384000E-4	2.720625E-4	1.899375E-4	8.212500E-5	-2.614575E-2	2.524163E-2
2.385600E-4	2.816250E-4	1.051250E-4	1.765000E-4	-2.614387E-2	2.526550E-2
2.387200E-4	2.268750E-4	2.575000E-4	-3.062500E-5	-2.613113E-2	2.526263E-2
2.388800E-4	3.178750E-4	3.278125E-4	-9.937500E-6	-2.609688E-2	2.527988E-2
2.390400E-4	1.646250E-4	2.052500E-4	-4.062500E-5	-2.611113E-2	2.528738E-2
2.392000E-4	3.672500E-4	2.861250E-4	8.112500E-5	-2.610150E-2	2.529138E-2
2.393600E-4	2.391875E-4	1.658125E-4	7.337500E-5	-2.607937E-2	2.529862E-2
2.395200E-4	1.489375E-4	2.492500E-4	-1.003125E-4	-2.607838E-2	2.530575E-2
2.396800E-4	2.898750E-4	2.401875E-4	4.968750E-5	-2.606275E-2	2.530537E-2
2.398400E-4	2.211250E-4	2.570000E-4	-3.587500E-5	-2.605175E-2	2.531538E-2
2.400000E-4	2.181250E-4	1.591250E-4	5.900000E-5	-2.602175E-2	2.531088E-2
2.401600E-4	1.935000E-4	1.551250E-4	3.837500E-5	-2.602337E-2	2.535950E-2
2.403200E-4	2.425625E-4	1.476875E-4	9.487500E-5	-2.604175E-2	2.534112E-2
2.404800E-4	2.019375E-4	6.300000E-5	1.389375E-4	-2.599262E-2	2.536450E-2
2.406400E-4	2.455625E-4	2.323750E-4	1.318750E-5	-2.598475E-2	2.537500E-2
2.408000E-4	7.475000E-5	2.029375E-4	-1.281875E-4	-2.600637E-2	2.537700E-2
2.409600E-4	2.366250E-4	2.181875E-4	1.843750E-5	-2.598775E-2	2.539538E-2
2.411200E-4	2.348750E-4	3.150625E-4	-8.018750E-5	-2.597175E-2	2.539925E-2
2.412800E-4	2.314375E-4	2.062500E-4	2.518750E-5	-2.597150E-2	2.539050E-2
2.414400E-4	1.066250E-4	1.927500E-4	-8.612500E-5	-2.593625E-2	2.539300E-2
2.416000E-4	2.089375E-4	3.606250E-5	1.728750E-4	-2.595050E-2	2.542087E-2
2.417600E-4	1.308750E-4	1.123125E-4	1.856250E-5	-2.594313E-2	2.541400E-2
2.419200E-4	1.442500E-4	2.162500E-4	-7.200000E-5	-2.591913E-2	2.542362E-2
2.420800E-4	2.162500E-4	1.097500E-4	1.065000E-4	-2.591700E-2	2.542038E-2
2.422400E-4	1.355000E-4	1.252500E-4	1.025000E-5	-2.592662E-2	2.542400E-2
2.424000E-4	6.675000E-5	1.916250E-4	-1.248750E-4	-2.591212E-2	2.543912E-2
2.425600E-4	5.543750E-5	1.870000E-4	-1.315625E-4	-2.590700E-2	2.542700E-2
2.427200E-4	3.343750E-5	1.340625E-4	-1.006250E-4	-2.589225E-2	2.547012E-2
2.428800E-4	8.006250E-5	2.043750E-5	5.962500E-5	-2.590462E-2	2.544738E-2
2.430400E-4	1.320625E-4	2.338750E-4	-1.018125E-4	-2.587375E-2	2.547500E-2
2.432000E-4	-3.587500E-5	1.700000E-4	-2.058750E-4	-2.586762E-2	2.547263E-2
2.433600E-4	8.700000E-5	5.450000E-5	3.250000E-5	-2.586088E-2	2.548725E-2
2.435200E-4	1.321250E-4	2.456250E-5	1.075625E-4	-2.586175E-2	2.550050E-2
2.436800E-4	1.248750E-4	5.118750E-5	7.368750E-5	-2.584900E-2	2.549637E-2
2.438400E-4	7.068750E-5	7.437500E-5	-3.687500E-6	-2.583700E-2	2.548888E-2
2.440000E-4	9.500000E-6	1.256250E-4	-1.161250E-4	-2.583388E-2	2.549800E-2
2.441600E-4	4.312500E-5	3.837500E-5	4.750000E-6	-2.581875E-2	2.549838E-2
2.443200E-4	1.166875E-4	1.008750E-4	1.581250E-5	-2.582137E-2	2.553387E-2
2.444800E-4	1.846875E-4	1.048125E-4	7.987500E-5	-2.580537E-2	2.551788E-2
2.446400E-4	6.525000E-5	1.791875E-4	-1.139375E-4	-2.580263E-2	2.553738E-2
2.448000E-4	2.293750E-5	1.018750E-4	-7.893750E-5	-2.578038E-2	2.555925E-2
2.449600E-4	8.712500E-5	1.602500E-4	-7.312500E-5	-2.577138E-2	2.554525E-2
2.451200E-4	8.025000E-5	1.377500E-4	-5.750000E-5	-2.575725E-2	2.558212E-2
2.452800E-4	1.101875E-4	1.370625E-4	-2.687500E-5	-2.574962E-2	2.556888E-2
2.454400E-4	-1.187500E-5	5.262500E-5	-6.450000E-5	-2.574125E-2	2.557800E-2
2.456000E-4	8.931250E-5	1.567500E-4	-6.743750E-5	-2.574150E-2	2.559487E-2
2.457600E-4	5.687500E-5	3.650000E-5	2.037500E-5	-2.573100E-2	2.560200E-2
2.459200E-4	9.343750E-5	1.015625E-4	-8.125000E-6	-2.571962E-2	2.560862E-2
2.460800E-4	9.356250E-5	5.506250E-5	3.850000E-5	-2.573088E-2	2.560900E-2
2.462400E-4	5.375000E-5	1.572500E-4	-1.035000E-4	-2.572550E-2	2.562050E-2
2.464000E-4	-5.437500E-6	1.018750E-4	-1.073125E-4	-2.569062E-2	2.562113E-2
2.465600E-4	-7.062500E-6	2.925000E-5	-3.631250E-5	-2.570062E-2	2.563725E-2
2.467200E-4	1.377500E-4	6.018750E-5	7.756250E-5	-2.568900E-2	2.563713E-2
2.468800E-4	4.606250E-5	6.075000E-5	-1.468750E-5	-2.569850E-2	2.562675E-2
2.470400E-4	5.643750E-5	6.168750E-5	-5.250000E-6	-2.569375E-2	2.564587E-2
2.472000E-4	-5.293750E-5	-1.125000E-6	-5.181250E-5	-2.568175E-2	2.564663E-2
2.473600E-4	-2.437500E-6	-2.431250E-5	2.187500E-5	-2.567162E-2	2.564275E-2
2.475200E-4	-2.125000E-5	-8.718750E-5	6.593750E-5	-2.568763E-2	2.565112E-2
2.476800E-4	6.025000E-5	-5.062500E-6	6.531250E-5	-2.566200E-2	2.564600E-2
2.478400E-4	-4.043750E-5	-3.256250E-5	-7.875000E-6	-2.566888E-2	2.566987E-2
2.480000E-4	6.687500E-5	-6.575000E-5	1.326250E-4	-2.564588E-2	2.566687E-2
2.481600E-4	-7.725000E-5	9.231250E-5	-1.695625E-4	-2.564487E-2	2.566363E-2
2.483200E-4	-2.081250E-5	1.487500E-5	-3.568750E-5	-2.563900E-2	2.566462E-2
2.484800E-4	-4.400000E-5	1.500000E-5	-5.900000E-5	-2.563200E-2	2.568025E-2
2.486400E-4	-2.750000E-5	-4.131250E-5	1.381250E-5	-2.563363E-2	2.569038E-2
2.488000E-4	-1.343125E-4	4.493750E-5	-1.792500E-4	-2.562562E-2	2.569738E-2
2.489600E-4	-1.553125E-4	-6.031250E-5	-9.500000E-5	-2.564125E-2	2.569188E-2
2.491200E-4	-6.543750E-5	-4.406250E-5	-2.137500E-5	-2.562387E-2	2.570700E-2
2.492800E-4	-7.537500E-5	-4.250000E-6	-7.112500E-5	-2.561525E-2	2.570725E-2
2.494400E-4	5.062500E-6	3.412500E-5	-2.906250E-5	-2.561063E-2	2.571613E-2
2.496000E-4	-1.621875E-4	1.119375E-4	-2.741250E-4	-2.560137E-2	2.574100E-2
2.497600E-4	-1.080000E-4	-3.675000E-5	-7.125000E-5	-2.560213E-2	2.571588E-2
2.499200E-4	9.062500E-6	-5.062500E-6	1.412500E-5	-2.557113E-2	2.572300E-2
2.500800E-4	-1.793750E-4	-1.198125E-4	-5.956250E-5	-2.557963E-2	2.573363E-2
2.502400E-4	-1.944375E-4	3.193750E-5	-2.263750E-4	-2.556713E-2	2.574563E-2
2.504000E-4	-6.518750E-5	-1.134375E-4	4.825000E-5	-2.556300E-2	2.574625E-2
2.505600E-4	-1.104375E-4	-1.200000E-5	-9.843750E-5	-2.556850E-2	2.574575E-2
2.507200E-4	2.206250E-5	-5.250000E-5	7.456250E-5	-2.555863E-2	2.574675E-2
2.508800E-4	-1.263750E-4	-1.506250E-5	-1.113125E-4	-2.556825E-2	2.576500E-2
2.510400E-4	-1.316875E-4	-8.900000E-5	-4.268750E-5	-2.556275E-2	2.573775E-2
2.512000E-4	-7.018750E-5	4.318750E-5	-1.133750E-4	-2.552587E-2	2.577975E-2
2.513600E-4	-4.018750E-5	-8.631250E-5	4.612500E-5	-2.555425E-2	2.576250E-2
2.515200E-4	-1.021875E-4	-8.200000E-5	-2.018750E-5	-2.553412E-2	2.577575E-2
2.516800E-4	-1.091250E-4	-9.881250E-5	-1.031250E-5	-2.554063E-2	2.578125E-2
2.518400E-4	-1.597500E-4	-1.313750E-4	-2.837500E-5	-2.552537E-2	2.579013E-2
2.520000E-4	-6.193750E-5	-9.325000E-5	3.131250E-5	-2.554313E-2	2.578663E-2
2.521600E-4	-2.550000E-4	-1.757500E-4	-7.925000E-5	-2.553675E-2	2.579400E-2
2.523200E-4	-1.351875E-4	6.875000E-6	-1.420625E-4	-2.555313E-2	2.577813E-2
2.524800E-4	-1.755000E-4	-1.353125E-4	-4.018750E-5	-2.552225E-2	2.579412E-2
2.526400E-4	-7.700000E-5	-4.268750E-5	-3.431250E-5	-2.553200E-2	2.581775E-2
2.528000E-4	-2.034375E-4	-8.775000E-5	-1.156875E-4	-2.551250E-2	2.577087E-2
2.529600E-4	-2.158750E-4	-1.241875E-4	-9.168750E-5	-2.551400E-2	2.578862E-2
2.531200E-4	-1.695625E-4	-1.365625E-4	-3.300000E-5	-2.551925E-2	2.581400E-2
2.532800E-4	-5.412500E-5	-1.824375E-4	1.283125E-4	-2.550063E-2	2.578600E-2
2.534400E-4	-2.306250E-4	-1.575625E-4	-7.306250E-5	-2.551400E-2	2.582012E-2
2.536000E-4	-1.151875E-4	-4.750000E-5	-6.768750E-5	-2.550737E-2	2.581163E-2
2.537600E-4	-1.252500E-4	-9.775000E-5	-2.750000E-5	-2.551400E-2	2.581037E-2
2.539200E-4	-1.440625E-4	-1.295625E-4	-1.450000E-5	-2.551338E-2	2.581500E-2
2.540800E-4	-1.998750E-4	-1.996250E-4	-2.500000E-7	-2.551863E-2	2.579812E-2
2.542400E-4	-3.312500E-6	-8.387500E-5	8.056250E-5	-2.551800E-2	2.581950E-2
2.544000E-4	-1.964375E-4	-1.635000E-4	-3.293750E-5	-2.547937E-2	2.580450E-2
2.545600E-4	-2.342500E-4	-4.481250E-5	-1.894375E-4	-2.549775E-2	2.582125E-2
2.547200E-4	-1.698125E-4	-1.168125E-4	-5.300000E-5	-2.549825E-2	2.583425E-2
2.548800E-4	-1.910625E-4	-6.343750E-5	-1.276250E-4	-2.549450E-2	2.581975E-2
2.550400E-4	-1.915000E-4	-1.268125E-4	-6.468750E-5	-2.549338E-2	2.584213E-2
2.552000E-4	-1.785000E-4	-5.812500E-6	-1.726875E-4	-2.549375E-2	2.582988E-2
2.553600E-4	-1.069375E-4	-5.775000E-5	-4.918750E-5	-2.549225E-2	2.581525E-2
2.555200E-4	-3.800000E-4	-6.281250E-5	-3.171875E-4	-2.548775E-2	2.582200E-2
2.556800E-4	-1.269375E-4	-1.510000E-4	2.406250E-5	-2.549687E-2	2.582837E-2
2.558400E-4	-1.951875E-4	-4.625000E-5	-1.489375E-4	-2.547988E-2	2.582625E-2
2.560000E-4	-1.531875E-4	-6.081250E-5	-9.237500E-5	-2.547150E-2	2.584175E-2
2.561600E-4	-2.094375E-4	-1.276250E-4	-8.181250E-5	-2.546437E-2	2.581488E-2
2.563200E-4	-3.504375E-4	-1.218750E-5	-3.382500E-4	-2.548313E-2	2.583712E-2
2.564800E-4	-2.903750E-4	-8.575000E-5	-2.046250E-4	-2.548387E-2	2.583513E-2
2.566400E-4	-2.696875E-4	-1.881875E-4	-8.150000E-5	-2.547363E-2	2.582988E-2
2.568000E-4	-1.928125E-4	-1.776250E-4	-1.518750E-5	-2.546925E-2	2.584225E-2
2.569600E-4	-2.241875E-4	-4.487500E-5	-1.793125E-4	-2.546650E-2	2.583062E-2
2.571200E-4	-7.618750E-5	-8.568750E-5	9.500000E-6	-2.548213E-2	2.583437E-2
2.572800E-4	-2.348125E-4	-1.051250E-4	-1.296875E-4	-2.547300E-2	2.582125E-2
2.574400E-4	-2.678750E-4	-9.050000E-5	-1.773750E-4	-2.547363E-2	2.584975E-2
2.576000E-4	-2.328125E-4	-1.829375E-4	-4.987500E-5	-2.548150E-2	2.585813E-2
2.577600E-4	-1.421875E-4	-1.683750E-4	2.618750E-5	-2.548675E-2	2.582288E-2
2.579200E-4	-2.766250E-4	-9.550000E-5	-1.811250E-4	-2.547425E-2	2.583275E-2
2.580800E-4	-2.059375E-4	2.231250E-5	-2.282500E-4	-2.549888E-2	2.583000E-2
2.582400E-4	-2.563750E-4	-8.087500E-5	-1.755000E-4	-2.550225E-2	2.582637E-2
2.584000E-4	-2.761875E-4	-1.573750E-4	-1.188125E-4	-2.548500E-2	2.583775E-2
2.585600E-4	-2.695625E-4	-2.596250E-4	-9.937500E-6	-2.545812E-2	2.584650E-2
2.587200E-4	-2.413750E-4	-4.493750E-5	-1.964375E-4	-2.545650E-2	2.585612E-2
2.588800E-4	-2.331250E-4	-2.534375E-4	2.031250E-5	-2.550462E-2	2.584013E-2
2.590400E-4	-4.166250E-4	-1.095000E-4	-3.071250E-4	-2.547262E-2	2.581800E-2
2.592000E-4	-2.504375E-4	-7.406250E-5	-1.763750E-4	-2.546587E-2	2.584013E-2
2.593600E-4	-2.885000E-4	-1.429375E-4	-1.455625E-4	-2.549913E-2	2.584138E-2
2.595200E-4	-2.628125E-4	-1.133750E-4	-1.494375E-4	-2.544888E-2	2.584400E-2
2.596800E-4	-2.478750E-4	-1.529375E-4	-9.493750E-5	-2.547800E-2	2.582850E-2
2.598400E-4	-2.904375E-4	-1.609375E-4	-1.295000E-4	-2.546662E-2	2.583875E-2
2.600000E-4	-2.132500E-4	-1.406250E-4	-7.262500E-5	-2.547713E-2	2.584650E-2
2.601600E-4	-1.022500E-4	-3.750000E-5	-6.475000E-5	-2.546738E-2	2.585963E-2
2.603200E-4	-2.598750E-4	-1.175000E-4	-1.423750E-4	-2.547175E-2	2.582912E-2
2.604800E-4	-2.877500E-4	-7.581250E-5	-2.119375E-4	-2.547175E-2	2.583575E-2
2.606400E-4	-2.390625E-4	-8.650000E-5	-1.525625E-4	-2.547688E-2	2.585300E-2
2.608000E-4	-3.126250E-4	-1.551250E-4	-1.575000E-4	-2.546113E-2	2.584700E-2
2.609600E-4	-2.190625E-4	-2.097500E-4	-9.312500E-6	-2.547425E-2	2.583175E-2
2.611200E-4	-3.301875E-4	-1.925000E-4	-1.376875E-4	-2.546712E-2	2.583450E-2
2.612800E-4	-2.755625E-4	-2.364375E-4	-3.912500E-5	-2.547737E-2	2.583025E-2
2.614400E-4	-3.578125E-4	-1.696875E-4	-1.881250E-4	-2.547187E-2	2.585537E-2
2.616000E-4	-3.155625E-4	-1.419375E-4	-1.736250E-4	-2.545550E-2	2.585138E-2
2.617600E-4	-2.488750E-4	-1.226250E-4	-1.262500E-4	-2.548475E-2	2.582875E-2
2.619200E-4	-2.826250E-4	-2.465625E-4	-3.606250E-5	-2.547475E-2	2.583975E-2
2.620800E-4	-2.384375E-4	-2.501875E-4	1.175000E-5	-2.548012E-2	2.584812E-2
2.622400E-4	-3.831250E-4	-1.014375E-4	-2.816875E-4	-2.550000E-2	2.584050E-2
2.624000E-4	-3.160625E-4	-1.551875E-4	-1.608750E-4	-2.546788E-2	2.583150E-2
2.625600E-4	-3.073125E-4	-1.728125E-4	-1.345000E-4	-2.548037E-2	2.583925E-2
2.627200E-4	-2.231875E-4	-7.662500E-5	-1.465625E-4	-2.547012E-2	2.582725E-2
2.628800E-4	-2.528125E-4	-2.746875E-4	2.187500E-5	-2.547763E-2	2.581375E-2
2.630400E-4	-4.245625E-4	-1.779375E-4	-2.466250E-4	-2.547525E-2	2.583675E-2
2.632000E-4	-2.566875E-4	-6.543750E-5	-1.912500E-4	-2.551763E-2	2.583100E-2
2.633600E-4	-3.512500E-4	-1.693750E-4	-1.818750E-4	-2.549700E-2	2.581988E-2
2.635200E-4	-2.781875E-4	-2.678750E-4	-1.031250E-5	-2.548863E-2	2.583212E-2
2.636800E-4	-2.709375E-4	-1.905625E-4	-8.037500E-5	-2.549037E-2	2.581875E-2
2.638400E-4	-2.381875E-4	-3.050000E-5	-2.076875E-4	-2.551075E-2	2.583500E-2
2.640000E-4	-2.321875E-4	-1.592500E-4	-7.293750E-5	-2.548912E-2	2.582538E-2
2.641600E-4	-4.037500E-4	-2.570625E-4	-1.466875E-4	-2.548613E-2	2.580563E-2
2.643200E-4	-3.325000E-4	-1.734375E-4	-1.590625E-4	-2.550712E-2	2.581925E-2
2.644800E-4	-3.846875E-4	-1.616250E-4	-2.230625E-4	-2.549513E-2	2.582838E-2
2.646400E-4	-4.317500E-4	-3.017500E-4	-1.300000E-4	-2.548438E-2	2.579488E-2
2.648000E-4	-2.263125E-4	-1.638750E-4	-6.243750E-5	-2.550163E-2	2.581012E-2
2.649600E-4	-2.279375E-4	-1.288125E-4	-9.912500E-5	-2.547287E-2	2.580288E-2
2.651200E-4	-2.838750E-4	-1.370000E-4	-1.468750E-4	-2.549412E-2	2.582175E-2
2.652800E-4	-2.965625E-4	-1.718125E-4	-1.247500E-4	-2.549875E-2	2.580050E-2
2.654400E-4	-3.806875E-4	-1.708125E-4	-2.098750E-4	-2.550525E-2	2.583250E-2
2.656000E-4	-3.020625E-4	-1.533125E-4	-1.487500E-4	-2.547825E-2	2.580113E-2
2.657600E-4	-3.125000E-4	-2.043750E-4	-1.081250E-4	-2.549275E-2	2.580687E-2
2.659200E-4	-3.751875E-4	-1.505625E-4	-2.246250E-4	-2.550588E-2	2.581875E-2
2.660800E-4	-2.573750E-4	-1.178125E-4	-1.395625E-4	-2.551588E-2	2.581750E-2
2.662400E-4	-2.187500E-4	-1.106250E-4	-1.081250E-4	-2.551013E-2	2.580425E-2
2.664000E-4	-3.518750E-4	-2.545000E-4	-9.737500E-5	-2.552238E-2	2.581438E-2
2.665600E-4	-3.741875E-4	-1.724375E-4	-2.017500E-4	-2.550188E-2	2.582313E-2
2.667200E-4	-2.970000E-4	-2.755000E-4	-2.150000E-5	-2.551175E-2	2.582762E-2
2.668800E-4	-3.436250E-4	-7.475000E-5	-2.688750E-4	-2.551413E-2	2.580838E-2
2.670400E-4	-3.045000E-4	-1.171875E-4	-1.873125E-4	-2.549975E-2	2.583200E-2
2.672000E-4	-4.425625E-4	-2.387500E-4	-2.038125E-4	-2.549275E-2	2.582800E-2
2.673600E-4	-3.401250E-4	-2.185625E-4	-1.215625E-4	-2.550150E-2	2.581712E-2
2.675200E-4	-2.817500E-4	-2.025625E-4	-7.918750E-5	-2.549450E-2	2.581875E-2
2.676800E-4	-3.762500E-4	-2.147500E-4	-1.615000E-4	-2.551025E-2	2.580763E-2
2.678400E-4	-3.771875E-4	-2.070000E-4	-1.701875E-4	-2.552325E-2	2.581275E-2
2.680000E-4	-3.408125E-4	-2.123125E-4	-1.285000E-4	-2.550925E-2	2.581363E-2
2.681600E-4	-2.780625E-4	-1.437500E-4	-1.343125E-4	-2.550888E-2	2.579712E-2
2.683200E-4	-3.889375E-4	-2.020625E-4	-1.868750E-4	-2.551813E-2	2.579163E-2
2.684800E-4	-2.143125E-4	-2.743750E-4	6.006250E-5	-2.550988E-2	2.580712E-2
2.686400E-4	-4.571250E-4	-2.605625E-4	-1.965625E-4	-2.550675E-2	2.581025E-2
2.688000E-4	-2.758750E-4	-2.539375E-4	-2.193750E-5	-2.552938E-2	2.578600E-2
2.689600E-4	-4.445625E-4	-2.335000E-4	-2.110625E-4	-2.551225E-2	2.580212E-2
2.691200E-4	-2.748750E-4	-2.528750E-4	-2.200000E-5	-2.552450E-2	2.580112E-2
2.692800E-4	-3.257500E-4	-2.742500E-4	-5.150000E-5	-2.552600E-2	2.580137E-2
2.694400E-4	-3.126875E-4	-1.292500E-4	-1.834375E-4	-2.551925E-2	2.580600E-2
2.696000E-4	-2.908750E-4	-1.532500E-4	-1.376250E-4	-2.553275E-2	2.581150E-2
2.697600E-4	-4.135000E-4	-1.220625E-4	-2.914375E-4	-2.549887E-2	2.581712E-2
2.699200E-4	-3.470000E-4	-2.956250E-4	-5.137500E-5	-2.551562E-2	2.582175E-2
2.700800E-4	-4.491250E-4	-1.945000E-4	-2.546250E-4	-2.552037E-2	2.581288E-2
2.702400E-4	-3.578125E-4	-2.036250E-4	-1.541875E-4	-2.550600E-2	2.581775E-2
2.704000E-4	-3.555625E-4	-1.222500E-4	-2.333125E-4	-2.551963E-2	2.580912E-2
2.705600E-4	-4.188125E-4	-2.343750E-4	-1.844375E-4	-2.551325E-2	2.582063E-2
2.707200E-4	-2.940000E-4	-2.816875E-4	-1.231250E-5	-2.550987E-2	2.581150E-2
2.708800E-4	-4.778750E-4	-1.679375E-4	-3.099375E-4	-2.552512E-2	2.580575E-2
2.710400E-4	-3.144375E-4	-2.790625E-4	-3.537500E-5	-2.551700E-2	2.581362E-2
2.712000E-4	-3.710000E-4	-3.315000E-4	-3.950000E-5	-2.551138E-2	2.582088E-2
2.713600E-4	-3.748125E-4	-1.236875E-4	-2.511250E-4	-2.550963E-2	2.580313E-2
2.715200E-4	-4.723750E-4	-1.343125E-4	-3.380625E-4	-2.548500E-2	2.580637E-2
2.716800E-4	-3.230625E-4	-2.875000E-4	-3.556250E-5	-2.551887E-2	2.581375E-2
2.718400E-4	-3.829375E-4	-2.861250E-4	-9.681250E-5	-2.549912E-2	2.581650E-2
2.720000E-4	-3.908125E-4	-2.381250E-4	-1.526875E-4	-2.550013E-2	2.583475E-2
2.721600E-4	-4.153125E-4	-2.553750E-4	-1.599375E-4	-2.551350E-2	2.581838E-2
2.723200E-4	-4.252500E-4	-7.450000E-5	-3.507500E-4	-2.553350E-2	2.580488E-2
2.724800E-4	-3.602500E-4	-1.551250E-4	-2.051250E-4	-2.550700E-2	2.579700E-2
2.726400E-4	-4.457500E-4	-2.366875E-4	-2.090625E-4	-2.550237E-2	2.582375E-2
2.728000E-4	-3.431875E-4	-1.814375E-4	-1.617500E-4	-2.551213E-2	2.581463E-2
2.729600E-4	-3.840000E-4	-2.328750E-4	-1.511250E-4	-2.551313E-2	2.581775E-2
2.731200E-4	-4.580625E-4	-1.636250E-4	-2.944375E-4	-2.550587E-2	2.582125E-2
2.732800E-4	-4.168750E-4	-2.765000E-4	-1.403750E-4	-2.553075E-2	2.580687E-2
2.734400E-4	-4.505625E-4	-1.925000E-4	-2.580625E-4	-2.548862E-2	2.580275E-2
2.736000E-4	-3.331250E-4	-2.890000E-4	-4.412500E-5	-2.550450E-2	2.582663E-2
2.737600E-4	-3.828125E-4	-2.118750E-4	-1.709375E-4	-2.550200E-2	2.580612E-2
2.739200E-4	-4.115625E-4	-2.521250E-4	-1.594375E-4	-2.548350E-2	2.581225E-2
2.740800E-4	-4.161875E-4	-1.991250E-4	-2.170625E-4	-2.549525E-2	2.580837E-2
2.742400E-4	-4.584375E-4	-2.218125E-4	-2.366250E-4	-2.551738E-2	2.581113E-2
2.744000E-4	-5.262500E-4	-2.211250E-4	-3.051250E-4	-2.549913E-2	2.582375E-2
2.745600E-4	-3.406875E-4	-2.845625E-4	-5.612500E-5	-2.549125E-2	2.583087E-2
2.747200E-4	-4.082500E-4	-2.696875E-4	-1.385625E-4	-2.546200E-2	2.582263E-2
2.748800E-4	-3.586875E-4	-2.427500E-4	-1.159375E-4	-2.549225E-2	2.584275E-2
2.750400E-4	-4.418750E-4	-1.609375E-4	-2.809375E-4	-2.548238E-2	2.582975E-2
2.752000E-4	-3.802500E-4	-1.841875E-4	-1.960625E-4	-2.550287E-2	2.583275E-2
2.753600E-4	-3.768125E-4	-2.245000E-4	-1.523125E-4	-2.549463E-2	2.582900E-2
2.755200E-4	-4.338750E-4	-2.858125E-4	-1.480625E-4	-2.549163E-2	2.583450E-2
2.756800E-4	-4.110625E-4	-2.928125E-4	-1.182500E-4	-2.550062E-2	2.583950E-2
2.758400E-4	-4.356875E-4	-2.383125E-4	-1.973750E-4	-2.547812E-2	2.582412E-2
2.760000E-4	-3.471250E-4	-2.146875E-4	-1.324375E-4	-2.548588E-2	2.583175E-2
2.761600E-4	-3.322500E-4	-2.448750E-4	-8.737500E-5	-2.546150E-2	2.583787E-2
2.763200E-4	-4.347500E-4	-2.776250E-4	-1.571250E-4	-2.548213E-2	2.583988E-2
2.764800E-4	-4.210000E-4	-2.347500E-4	-1.862500E-4	-2.548463E-2	2.585013E-2
2.766400E-4	-3.995625E-4	-2.012500E-4	-1.983125E-4	-2.546687E-2	2.582225E-2
2.768000E-4	-4.707500E-4	-2.963125E-4	-1.744375E-4	-2.548950E-2	2.584413E-2
2.769600E-4	-3.131250E-4	-2.596875E-4	-5.343750E-5	-2.545725E-2	2.584913E-2
2.771200E-4	-4.675625E-4	-2.196250E-4	-2.479375E-4	-2.547550E-2	2.584962E-2
2.772800E-4	-3.789375E-4	-3.747500E-4	-4.187500E-6	-2.547962E-2	2.585463E-2
2.774400E-4	-4.368750E-4	-3.260000E-4	-1.108750E-4	-2.545612E-2	2.584225E-2
2.776000E-4	-5.048750E-4	-1.720625E-4	-3.328125E-4	-2.545750E-2	2.584550E-2
2.777600E-4	-4.024375E-4	-3.312500E-4	-7.118750E-5	-2.547425E-2	2.584537E-2
2.779200E-4	-4.481250E-4	-2.947500E-4	-1.533750E-4	-2.547113E-2	2.585137E-2
2.780800E-4	-4.206250E-4	-1.568125E-4	-2.638125E-4	-2.545450E-2	2.585625E-2
2.782400E-4	-4.383750E-4	-1.388750E-4	-2.995000E-4	-2.547450E-2	2.584250E-2
2.784000E-4	-4.685000E-4	-3.040000E-4	-1.645000E-4	-2.548200E-2	2.585425E-2
2.785600E-4	-3.795000E-4	-2.839375E-4	-9.556250E-5	-2.544750E-2	2.583838E-2
2.787200E-4	-3.158750E-4	-3.943125E-4	7.843750E-5	-2.544875E-2	2.585425E-2
2.788800E-4	-4.613750E-4	-2.268750E-4	-2.345000E-4	-2.545738E-2	2.585313E-2
2.790400E-4	-4.268125E-4	-3.575625E-4	-6.925000E-5	-2.544888E-2	2.586375E-2
2.792000E-4	-4.539375E-4	-2.216875E-4	-2.322500E-4	-2.546700E-2	2.587263E-2
2.793600E-4	-3.651250E-4	-3.863125E-4	2.118750E-5	-2.544025E-2	2.585150E-2
2.795200E-4	-4.454375E-4	-3.238750E-4	-1.215625E-4	-2.544863E-2	2.584563E-2
2.796800E-4	-4.129375E-4	-2.928125E-4	-1.201250E-4	-2.543188E-2	2.586462E-2
2.798400E-4	-4.268750E-4	-2.488750E-4	-1.780000E-4	-2.543650E-2	2.587763E-2
2.800000E-4	-3.768750E-4	-2.356875E-4	-1.411875E-4	-2.544300E-2	2.588237E-2
2.801600E-4	-4.831250E-4	-1.904375E-4	-2.926875E-4	-2.542125E-2	2.587987E-2
2.803200E-4	-4.685000E-4	-2.746250E-4	-1.938750E-4	-2.547525E-2	2.587487E-2
2.804800E-4	-4.185000E-4	-3.031875E-4	-1.153125E-4	-2.543462E-2	2.588600E-2
2.806400E-4	-3.891250E-4	-3.178750E-4	-7.125000E-5	-2.542100E-2	2.586850E-2
2.808000E-4	-4.668750E-4	-2.973750E-4	-1.695000E-4	-2.543000E-2	2.586587E-2
2.809600E-4	-4.483750E-4	-3.018750E-4	-1.465000E-4	-2.541913E-2	2.588675E-2
2.811200E-4	-4.699375E-4	-2.379375E-4	-2.320000E-4	-2.542287E-2	2.587562E-2
2.812800E-4	-4.910625E-4	-3.537500E-4	-1.373125E-4	-2.541912E-2	2.589313E-2
2.814400E-4	-3.898125E-4	-3.596250E-4	-3.018750E-5	-2.540762E-2	2.587438E-2
2.816000E-4	-4.091875E-4	-4.043750E-4	-4.812500E-6	-2.542613E-2	2.588450E-2
2.817600E-4	-5.761250E-4	-2.224375E-4	-3.536875E-4	-2.541125E-2	2.590763E-2
2.819200E-4	-3.777500E-4	-2.975000E-4	-8.025000E-5	-2.541262E-2	2.589075E-2
2.820800E-4	-4.024375E-4	-3.483125E-4	-5.412500E-5	-2.541088E-2	2.590025E-2
2.822400E-4	-4.320625E-4	-3.126250E-4	-1.194375E-4	-2.542387E-2	2.588738E-2
2.824000E-4	-4.753750E-4	-3.651250E-4	-1.102500E-4	-2.538350E-2	2.589900E-2
2.825600E-4	-5.220000E-4	-2.104375E-4	-3.115625E-4	-2.539488E-2	2.589862E-2
2.827200E-4	-4.018750E-4	-2.360000E-4	-1.658750E-4	-2.540700E-2	2.590963E-2
2.828800E-4	-4.396250E-4	-3.548750E-4	-8.475000E-5	-2.538337E-2	2.589613E-2
2.830400E-4	-5.135625E-4	-3.014375E-4	-2.121250E-4	-2.538750E-2	2.592888E-2
2.832000E-4	-3.821250E-4	-4.001875E-4	1.806250E-5	-2.537863E-2	2.590650E-2
2.833600E-4	-5.365625E-4	-2.736875E-4	-2.628750E-4	-2.539875E-2	2.590213E-2
2.835200E-4	-4.975000E-4	-2.195625E-4	-2.779375E-4	-2.538063E-2	2.591925E-2
2.836800E-4	-4.443125E-4	-2.880625E-4	-1.562500E-4	-2.536500E-2	2.591075E-2
2.838400E-4	-5.345625E-4	-2.878750E-4	-2.466875E-4	-2.536962E-2	2.592850E-2
2.840000E-4	-5.293750E-4	-3.537500E-4	-1.756250E-4	-2.537350E-2	2.590300E-2
2.841600E-4	-4.911875E-4	-2.766875E-4	-2.145000E-4	-2.537888E-2	2.590600E-2
2.843200E-4	-4.585000E-4	-3.019375E-4	-1.565625E-4	-2.536512E-2	2.591300E-2
2.844800E-4	-5.859375E-4	-2.812500E-4	-3.046875E-4	-2.537338E-2	2.590975E-2
2.846400E-4	-5.486875E-4	-4.151250E-4	-1.335625E-4	-2.536950E-2	2.591550E-2
2.848000E-4	-4.646875E-4	-3.555000E-4	-1.091875E-4	-2.536400E-2	2.591663E-2
2.849600E-4	-4.801875E-4	-3.026875E-4	-1.775000E-4	-2.538313E-2	2.592750E-2
2.851200E-4	-4.340625E-4	-3.711875E-4	-6.287500E-5	-2.534700E-2	2.593463E-2
2.852800E-4	-5.706250E-4	-3.106250E-4	-2.600000E-4	-2.536225E-2	2.594762E-2
2.854400E-4	-4.890625E-4	-3.701250E-4	-1.189375E-4	-2.534575E-2	2.594150E-2
2.856000E-4	-3.976250E-4	-2.889375E-4	-1.086875E-4	-2.533888E-2	2.595250E-2
2.857600E-4	-4.410000E-4	-3.937500E-4	-4.725000E-5	-2.534788E-2	2.595362E-2
2.859200E-4	-5.149375E-4	-3.508125E-4	-1.641250E-4	-2.534062E-2	2.593150E-2
2.860800E-4	-5.608750E-4	-2.415000E-4	-3.193750E-4	-2.532525E-2	2.594800E-2
2.862400E-4	-3.461250E-4	-2.208125E-4	-1.253125E-4	-2.533550E-2	2.595163E-2
2.864000E-4	-4.829375E-4	-3.286250E-4	-1.543125E-4	-2.532388E-2	2.593525E-2
2.865600E-4	-4.360000E-4	-2.782500E-4	-1.577500E-4	-2.529988E-2	2.594750E-2
2.867200E-4	-5.423750E-4	-3.958750E-4	-1.465000E-4	-2.532362E-2	2.596075E-2
2.868800E-4	-5.805625E-4	-3.153750E-4	-2.651875E-4	-2.531662E-2	2.597100E-2
2.870400E-4	-4.907500E-4	-4.605625E-4	-3.018750E-5	-2.532087E-2	2.595275E-2
2.872000E-4	-5.445000E-4	-2.628125E-4	-2.816875E-4	-2.531588E-2	2.596862E-2
2.873600E-4	-4.680000E-4	-3.180625E-4	-1.499375E-4	-2.529950E-2	2.594762E-2
2.875200E-4	-5.365625E-4	-2.393125E-4	-2.972500E-4	-2.531325E-2	2.596925E-2
2.876800E-4	-5.185000E-4	-4.491250E-4	-6.937500E-5	-2.531550E-2	2.595425E-2
2.878400E-4	-4.535625E-4	-3.668125E-4	-8.675000E-5	-2.529563E-2	2.598213E-2
2.880000E-4	-5.495000E-4	-2.190625E-4	-3.304375E-4	-2.530787E-2	2.599075E-2
2.881600E-4	-5.358750E-4	-2.672500E-4	-2.686250E-4	-2.529138E-2	2.598900E-2
2.883200E-4	-4.958750E-4	-3.203125E-4	-1.755625E-4	-2.528938E-2	2.598687E-2
2.884800E-4	-4.456250E-4	-3.186875E-4	-1.269375E-4	-2.529525E-2	2.595875E-2
2.886400E-4	-4.860000E-4	-2.201875E-4	-2.658125E-4	-2.528825E-2	2.598300E-2
2.888000E-4	-4.816875E-4	-2.885625E-4	-1.931250E-4	-2.529075E-2	2.597413E-2
2.889600E-4	-5.505000E-4	-2.934375E-4	-2.570625E-4	-2.526275E-2	2.598700E-2
2.891200E-4	-5.461250E-4	-4.214375E-4	-1.246875E-4	-2.530525E-2	2.597288E-2
2.892800E-4	-5.517500E-4	-3.521250E-4	-1.996250E-4	-2.526863E-2	2.597700E-2
2.894400E-4	-5.233750E-4	-3.200000E-4	-2.033750E-4	-2.526737E-2	2.598962E-2
2.896000E-4	-5.841875E-4	-3.888125E-4	-1.953750E-4	-2.528263E-2	2.600050E-2
2.897600E-4	-5.927500E-4	-2.916250E-4	-3.011250E-4	-2.529050E-2	2.598138E-2
2.899200E-4	-5.221875E-4	-4.504375E-4	-7.175000E-5	-2.527350E-2	2.597038E-2
2.900800E-4	-5.371250E-4	-2.147500E-4	-3.223750E-4	-2.527613E-2	2.598437E-2
2.902400E-4	-5.647500E-4	-3.198750E-4	-2.448750E-4	-2.525787E-2	2.598725E-2
2.904000E-4	-5.270000E-4	-4.636875E-4	-6.331250E-5	-2.528038E-2	2.598787E-2
2.905600E-4	-5.508750E-4	-3.273125E-4	-2.235625E-4	-2.528263E-2	2.600438E-2
2.907200E-4	-5.853750E-4	-3.336875E-4	-2.516875E-4	-2.528150E-2	2.599425E-2
2.908800E-4	-6.891875E-4	-3.134375E-4	-3.757500E-4	-2.524963E-2	2.599500E-2
2.910400E-4	-5.583750E-4	-3.981875E-4	-1.601875E-4	-2.525087E-2	2.601462E-2
2.912000E-4	-5.543125E-4	-2.339375E-4	-3.203750E-4	-2.525987E-2	2.601350E-2
2.913600E-4	-5.828125E-4	-2.933750E-4	-2.894375E-4	-2.524938E-2	2.600738E-2
2.915200E-4	-5.978125E-4	-3.761250E-4	-2.216875E-4	-2.526275E-2	2.600950E-2
2.916800E-4	-4.906250E-4	-4.738125E-4	-1.681250E-5	-2.525188E-2	2.599412E-2
2.918400E-4	-6.165625E-4	-3.800625E-4	-2.365000E-4	-2.525713E-2	2.602537E-2
2.920000E-4	-5.282500E-4	-3.460625E-4	-1.821875E-4	-2.525137E-2	2.600675E-2
2.921600E-4	-5.482500E-4	-3.712500E-4	-1.770000E-4	-2.525663E-2	2.600000E-2
2.923200E-4	-4.711875E-4	-3.808125E-4	-9.037500E-5	-2.525462E-2	2.601262E-2
2.924800E-4	-4.707500E-4	-4.440625E-4	-2.668750E-5	-2.523113E-2	2.601312E-2
2.926400E-4	-6.845625E-4	-3.119375E-4	-3.726250E-4	-2.523350E-2	2.600250E-2
2.928000E-4	-4.923125E-4	-3.975625E-4	-9.475000E-5	-2.523975E-2	2.600462E-2
2.929600E-4	-5.551250E-4	-3.455000E-4	-2.096250E-4	-2.526250E-2	2.600087E-2
2.931200E-4	-5.722500E-4	-2.992500E-4	-2.730000E-4	-2.522725E-2	2.602150E-2
2.932800E-4	-5.996250E-4	-4.227500E-4	-1.768750E-4	-2.522287E-2	2.602600E-2
2.934400E-4	-5.253125E-4	-3.848750E-4	-1.404375E-4	-2.523500E-2	2.601888E-2
2.936000E-4	-5.953125E-4	-4.321875E-4	-1.631250E-4	-2.524500E-2	2.602700E-2
2.937600E-4	-5.828750E-4	-3.991875E-4	-1.836875E-4	-2.522575E-2	2.602675E-2
2.939200E-4	-6.218750E-4	-3.527500E-4	-2.691250E-4	-2.522612E-2	2.602988E-2
2.940800E-4	-5.736875E-4	-3.413125E-4	-2.323750E-4	-2.521937E-2	2.600838E-2
2.942400E-4	-6.326875E-4	-4.937500E-4	-1.389375E-4	-2.522275E-2	2.601700E-2
2.944000E-4	-6.055625E-4	-3.403125E-4	-2.652500E-4	-2.522875E-2	2.602862E-2
2.945600E-4	-5.803750E-4	-3.465000E-4	-2.338750E-4	-2.524125E-2	2.601487E-2
2.947200E-4	-4.893125E-4	-4.724375E-4	-1.687500E-5	-2.522350E-2	2.604150E-2
2.948800E-4	-6.560000E-4	-3.115000E-4	-3.445000E-4	-2.521075E-2	2.603950E-2
2.950400E-4	-5.362500E-4	-3.991875E-4	-1.370625E-4	-2.520475E-2	2.603575E-2
2.952000E-4	-6.918750E-4	-3.206250E-4	-3.712500E-4	-2.522700E-2	2.602375E-2
2.953600E-4	-5.654375E-4	-3.507500E-4	-2.146875E-4	-2.521263E-2	2.602275E-2
2.955200E-4	-6.360625E-4	-3.393750E-4	-2.966875E-4	-2.521575E-2	2.602050E-2
2.956800E-4	-5.506250E-4	-3.865625E-4	-1.640625E-4	-2.523075E-2	2.603913E-2
2.958400E-4	-5.910625E-4	-2.771250E-4	-3.139375E-4	-2.521362E-2	2.604775E-2
2.960000E-4	-5.553125E-4	-4.946875E-4	-6.062500E-5	-2.521538E-2	2.603738E-2
2.961600E-4	-6.528125E-4	-3.035000E-4	-3.493125E-4	-2.521663E-2	2.602863E-2
2.963200E-4	-7.028125E-4	-3.816250E-4	-3.211875E-4	-2.522400E-2	2.603837E-2
2.964800E-4	-6.457500E-4	-4.382500E-4	-2.075000E-4	-2.521213E-2	2.605025E-2
2.966400E-4	-5.701250E-4	-3.822500E-4	-1.878750E-4	-2.520463E-2	2.604800E-2
2.968000E-4	-6.689375E-4	-3.445000E-4	-3.244375E-4	-2.519025E-2	2.603788E-2
2.969600E-4	-6.871250E-4	-3.821875E-4	-3.049375E-4	-2.522287E-2	2.604225E-2
2.971200E-4	-7.242500E-4	-4.197500E-4	-3.045000E-4	-2.518575E-2	2.603637E-2
2.972800E-4	-5.319375E-4	-4.686875E-4	-6.325000E-5	-2.518550E-2	2.604675E-2
2.974400E-4	-6.010625E-4	-4.266875E-4	-1.743750E-4	-2.520350E-2	2.604100E-2
2.976000E-4	-6.757500E-4	-4.419375E-4	-2.338125E-4	-2.520725E-2	2.604512E-2
2.977600E-4	-6.140625E-4	-3.906250E-4	-2.234375E-4	-2.521850E-2	2.604775E-2
2.979200E-4	-5.544375E-4	-3.565625E-4	-1.978750E-4	-2.520613E-2	2.604350E-2
2.980800E-4	-6.473750E-4	-3.570000E-4	-2.903750E-4	-2.521175E-2	2.604500E-2
2.982400E-4	-6.024375E-4	-4.317500E-4	-1.706875E-4	-2.519437E-2	2.604088E-2
2.984000E-4	-6.756250E-4	-3.681875E-4	-3.074375E-4	-2.523700E-2	2.603775E-2
2.985600E-4	-7.458125E-4	-4.528750E-4	-2.929375E-4	-2.521513E-2	2.604788E-2
2.987200E-4	-7.575000E-4	-4.795000E-4	-2.780000E-4	-2.520300E-2	2.606113E-2
2.988800E-4	-6.500625E-4	-4.814375E-4	-1.686250E-4	-2.520400E-2	2.605100E-2
2.990400E-4	-4.971875E-4	-4.709375E-4	-2.625000E-5	-2.518925E-2	2.604350E-2
2.992000E-4	-7.218125E-4	-3.665000E-4	-3.553125E-4	-2.519875E-2	2.604238E-2
2.993600E-4	-7.811875E-4	-4.601875E-4	-3.210000E-4	-2.518750E-2	2.604013E-2
2.995200E-4	-7.255000E-4	-4.623750E-4	-2.631250E-4	-2.517137E-2	2.605375E-2
2.996800E-4	-6.248750E-4	-4.214375E-4	-2.034375E-4	-2.521138E-2	2.605450E-2
2.998400E-4	-6.500625E-4	-4.282500E-4	-2.218125E-4	-2.518650E-2	2.603375E-2
3.000000E-4	-6.872500E-4	-4.477500E-4	-2.395000E-4	-2.518637E-2	2.603075E-2
3.001600E-4	-7.285625E-4	-4.102500E-4	-3.183125E-4	-2.518325E-2	2.605513E-2
3.003200E-4	-6.304375E-4	-4.723750E-4	-1.580625E-4	-2.520175E-2	2.603762E-2
3.004800E-4	-7.983750E-4	-4.835625E-4	-3.148125E-4	-2.519325E-2	2.606337E-2
3.006400E-4	-7.217500E-4	-3.437500E-4	-3.780000E-4	-2.517625E-2	2.605250E-2
3.008000E-4	-7.544375E-4	-4.618125E-4	-2.926250E-4	-2.518962E-2	2.604687E-2
3.009600E-4	-6.451250E-4	-5.477500E-4	-9.737500E-5	-2.520763E-2	2.604312E-2
3.011200E-4	-7.640625E-4	-4.299375E-4	-3.341250E-4	-2.519875E-2	2.603975E-2
3.012800E-4	-7.782500E-4	-4.412500E-4	-3.370000E-4	-2.519587E-2	2.603725E-2
3.014400E-4	-8.259375E-4	-5.811875E-4	-2.447500E-4	-2.518512E-2	2.603988E-2
3.016000E-4	-7.518750E-4	-4.965625E-4	-2.553125E-4	-2.518950E-2	2.603500E-2
3.017600E-4	-8.438125E-4	-4.952500E-4	-3.485625E-4	-2.519762E-2	2.604375E-2
3.019200E-4	-7.060000E-4	-5.398750E-4	-1.661250E-4	-2.519538E-2	2.604662E-2
3.020800E-4	-6.998750E-4	-5.712500E-4	-1.286250E-4	-2.521513E-2	2.607100E-2
3.022400E-4	-7.957500E-4	-5.110625E-4	-2.846875E-4	-2.519237E-2	2.603962E-2
3.024000E-4	-7.496875E-4	-3.420000E-4	-4.076875E-4	-2.518425E-2	2.604450E-2
3.025600E-4	-8.423125E-4	-5.710625E-4	-2.712500E-4	-2.520812E-2	2.603613E-2
3.027200E-4	-7.848750E-4	-4.134375E-4	-3.714375E-4	-2.519438E-2	2.605425E-2
3.028800E-4	-7.776875E-4	-4.965625E-4	-2.811250E-4	-2.519138E-2	2.605813E-2
3.030400E-4	-7.998750E-4	-5.246250E-4	-2.752500E-4	-2.518962E-2	2.604738E-2
3.032000E-4	-8.124375E-4	-4.648750E-4	-3.475625E-4	-2.519925E-2	2.604525E-2
3.033600E-4	-7.486875E-4	-6.643750E-4	-8.431250E-5	-2.519925E-2	2.605100E-2
3.035200E-4	-7.975625E-4	-6.089375E-4	-1.886250E-4	-2.519887E-2	2.602612E-2
3.036800E-4	-8.680625E-4	-5.274375E-4	-3.406250E-4	-2.520175E-2	2.604300E-2
3.038400E-4	-8.880625E-4	-5.516250E-4	-3.364375E-4	-2.520050E-2	2.603662E-2
3.040000E-4	-8.643750E-4	-6.354375E-4	-2.289375E-4	-2.520238E-2	2.603212E-2
3.041600E-4	-8.213125E-4	-5.390000E-4	-2.823125E-4	-2.521587E-2	2.604237E-2
3.043200E-4	-9.401875E-4	-5.073125E-4	-4.328750E-4	-2.520088E-2	2.603713E-2
3.044800E-4	-1.007313E-3	-6.061875E-4	-4.011250E-4	-2.519625E-2	2.603562E-2
3.046400E-4	-8.631250E-4	-5.319375E-4	-3.311875E-4	-2.519513E-2	2.603562E-2
3.048000E-4	-9.030625E-4	-5.611875E-4	-3.418750E-4	-2.520175E-2	2.602788E-2
3.049600E-4	-9.333125E-4	-5.713125E-4	-3.620000E-4	-2.519638E-2	2.605137E-2
3.051200E-4	-9.283125E-4	-5.631250E-4	-3.651875E-4	-2.519738E-2	2.603150E-2
3.052800E-4	-1.063375E-3	-5.853125E-4	-4.780625E-4	-2.520600E-2	2.603775E-2
3.054400E-4	-8.950625E-4	-5.019375E-4	-3.931250E-4	-2.518412E-2	2.603038E-2
3.056000E-4	-1.026438E-3	-6.433750E-4	-3.830625E-4	-2.519237E-2	2.602475E-2
3.057600E-4	-9.210000E-4	-6.117500E-4	-3.092500E-4	-2.519812E-2	2.604663E-2
3.059200E-4	-9.015625E-4	-5.732500E-4	-3.283125E-4	-2.519125E-2	2.602100E-2
3.060800E-4	-9.621250E-4	-6.706250E-4	-2.915000E-4	-2.518375E-2	2.603475E-2
3.062400E-4	-1.000312E-3	-7.021250E-4	-2.981875E-4	-2.519700E-2	2.603313E-2
3.064000E-4	-1.060438E-3	-6.509375E-4	-4.095000E-4	-2.522025E-2	2.603750E-2
3.065600E-4	-1.098187E-3	-6.760000E-4	-4.221875E-4	-2.519538E-2	2.602975E-2
3.067200E-4	-1.113687E-3	-6.170625E-4	-4.966250E-4	-2.520175E-2	2.602838E-2
3.068800E-4	-1.080563E-3	-7.047500E-4	-3.758125E-4	-2.519963E-2	2.602512E-2
3.070400E-4	-1.084813E-3	-5.427500E-4	-5.420625E-4	-2.519350E-2	2.602250E-2
3.072000E-4	-1.055312E-3	-6.879375E-4	-3.673750E-4	-2.521250E-2	2.603050E-2
3.073600E-4	-1.132125E-3	-5.699375E-4	-5.621875E-4	-2.520450E-2	2.602950E-2
3.075200E-4	-1.031563E-3	-7.016250E-4	-3.299375E-4	-2.520675E-2	2.603338E-2
3.076800E-4	-1.117938E-3	-6.887500E-4	-4.291875E-4	-2.518775E-2	2.602637E-2
3.078400E-4	-1.217563E-3	-7.318750E-4	-4.856875E-4	-2.518250E-2	2.601275E-2
3.080000E-4	-1.129375E-3	-6.791250E-4	-4.502500E-4	-2.519025E-2	2.602363E-2
3.081600E-4	-1.144188E-3	-6.875625E-4	-4.566250E-4	-2.521700E-2	2.600875E-2
3.083200E-4	-1.182250E-3	-7.102500E-4	-4.720000E-4	-2.520337E-2	2.602475E-2
3.084800E-4	-1.132000E-3	-7.210625E-4	-4.109375E-4	-2.519712E-2	2.602438E-2
3.086400E-4	-1.219625E-3	-7.325625E-4	-4.870625E-4	-2.518138E-2	2.604387E-2
3.088000E-4	-1.195813E-3	-8.045000E-4	-3.913125E-4	-2.518000E-2	2.601850E-2
3.089600E-4	-1.197563E-3	-8.293125E-4	-3.682500E-4	-2.520262E-2	2.600638E-2
3.091200E-4	-1.145375E-3	-8.150000E-4	-3.303750E-4	-2.519750E-2	2.600513E-2
3.092800E-4	-1.326438E-3	-6.994375E-4	-6.270000E-4	-2.519338E-2	2.602275E-2
3.094400E-4	-1.174500E-3	-8.366250E-4	-3.378750E-4	-2.519850E-2	2.603275E-2
3.096000E-4	-1.196750E-3	-7.351250E-4	-4.616250E-4	-2.519800E-2	2.599787E-2
3.097600E-4	-1.186687E-3	-8.051250E-4	-3.815625E-4	-2.519762E-2	2.603225E-2
3.099200E-4	-1.284625E-3	-8.262500E-4	-4.583750E-4	-2.521963E-2	2.602125E-2
3.100800E-4	-1.317312E-3	-8.083750E-4	-5.089375E-4	-2.520937E-2	2.601613E-2
3.102400E-4	-1.283063E-3	-7.773125E-4	-5.057500E-4	-2.519350E-2	2.600750E-2
3.104000E-4	-1.392938E-3	-8.496875E-4	-5.432500E-4	-2.521175E-2	2.599825E-2
3.105600E-4	-1.407312E-3	-9.042500E-4	-5.030625E-4	-2.520263E-2	2.602962E-2
3.107200E-4	-1.382125E-3	-7.273125E-4	-6.548125E-4	-2.520875E-2	2.601087E-2
3.108800E-4	-1.399750E-3	-9.058750E-4	-4.938750E-4	-2.523000E-2	2.599813E-2
3.110400E-4	-1.365938E-3	-9.056250E-4	-4.603125E-4	-2.522313E-2	2.599012E-2
3.112000E-4	-1.359000E-3	-9.318125E-4	-4.271875E-4	-2.521237E-2	2.600450E-2
3.113600E-4	-1.323375E-3	-9.785625E-4	-3.448125E-4	-2.521575E-2	2.602200E-2
3.115200E-4	-1.464063E-3	-9.753125E-4	-4.887500E-4	-2.521475E-2	2.601350E-2
3.116800E-4	-1.394937E-3	-9.844375E-4	-4.105000E-4	-2.520337E-2	2.601362E-2
3.118400E-4	-1.404000E-3	-9.253125E-4	-4.786875E-4	-2.521987E-2	2.601787E-2
3.120000E-4	-1.462625E-3	-8.582500E-4	-6.043750E-4	-2.518938E-2	2.600888E-2
3.121600E-4	-1.460188E-3	-9.620625E-4	-4.981250E-4	-2.520913E-2	2.599838E-2
3.123200E-4	-1.487750E-3	-9.885625E-4	-4.991875E-4	-2.521613E-2	2.600725E-2
3.124800E-4	-1.382188E-3	-9.898750E-4	-3.923125E-4	-2.521612E-2	2.599700E-2
3.126400E-4	-1.568812E-3	-1.052313E-3	-5.165000E-4	-2.520975E-2	2.601800E-2
3.128000E-4	-1.582188E-3	-1.138500E-3	-4.436875E-4	-2.520400E-2	2.603263E-2
3.129600E-4	-1.642813E-3	-1.019375E-3	-6.234375E-4	-2.520150E-2	2.601725E-2
3.131200E-4	-1.578125E-3	-9.431875E-4	-6.349375E-4	-2.519800E-2	2.600775E-2
3.132800E-4	-1.579375E-3	-1.075750E-3	-5.036250E-4	-2.521237E-2	2.599912E-2
3.134400E-4	-1.656062E-3	-9.427500E-4	-7.133125E-4	-2.521888E-2	2.600825E-2
3.136000E-4	-1.654313E-3	-9.893125E-4	-6.650000E-4	-2.522375E-2	2.602675E-2
3.137600E-4	-1.774750E-3	-1.069687E-3	-7.050625E-4	-2.519463E-2	2.599975E-2
3.139200E-4	-1.704563E-3	-1.160063E-3	-5.445000E-4	-2.522962E-2	2.600812E-2
3.140800E-4	-1.705688E-3	-9.595625E-4	-7.461250E-4	-2.520638E-2	2.600275E-2
3.142400E-4	-1.773188E-3	-1.019812E-3	-7.533750E-4	-2.521363E-2	2.600000E-2
3.144000E-4	-1.791625E-3	-1.075687E-3	-7.159375E-4	-2.521188E-2	2.600363E-2
3.145600E-4	-1.687000E-3	-1.093937E-3	-5.930625E-4	-2.519300E-2	2.600900E-2
3.147200E-4	-1.730687E-3	-1.052563E-3	-6.781250E-4	-2.520588E-2	2.601600E-2
3.148800E-4	-1.697750E-3	-1.167875E-3	-5.298750E-4	-2.522088E-2	2.600100E-2
3.150400E-4	-1.770188E-3	-1.210875E-3	-5.593125E-4	-2.520575E-2	2.600038E-2
3.152000E-4	-1.750562E-3	-1.177125E-3	-5.734375E-4	-2.519388E-2	2.600238E-2
3.153600E-4	-1.891500E-3	-1.291688E-3	-5.998125E-4	-2.523062E-2	2.599238E-2
3.155200E-4	-1.867313E-3	-1.220500E-3	-6.468125E-4	-2.521475E-2	2.600938E-2
3.156800E-4	-1.832062E-3	-1.193563E-3	-6.385000E-4	-2.519538E-2	2.599212E-2
3.158400E-4	-1.947937E-3	-1.244812E-3	-7.031250E-4	-2.520125E-2	2.601425E-2
3.160000E-4	-1.874562E-3	-1.315813E-3	-5.587500E-4	-2.521538E-2	2.599600E-2
3.161600E-4	-1.917375E-3	-1.232875E-3	-6.845000E-4	-2.522475E-2	2.601175E-2
3.163200E-4	-2.015187E-3	-1.307563E-3	-7.076250E-4	-2.521388E-2	2.599788E-2
3.164800E-4	-2.008875E-3	-1.149625E-3	-8.592500E-4	-2.519200E-2	2.599412E-2
3.166400E-4	-1.977312E-3	-1.262688E-3	-7.146250E-4	-2.520212E-2	2.600713E-2
3.168000E-4	-2.038625E-3	-1.366313E-3	-6.723125E-4	-2.520212E-2	2.600400E-2
3.169600E-4	-2.054250E-3	-1.384125E-3	-6.701250E-4	-2.518775E-2	2.600162E-2
3.171200E-4	-2.003562E-3	-1.296375E-3	-7.071875E-4	-2.519162E-2	2.601175E-2
3.172800E-4	-2.170312E-3	-1.398875E-3	-7.714375E-4	-2.521238E-2	2.600162E-2
3.174400E-4	-2.165438E-3	-1.333188E-3	-8.322500E-4	-2.520688E-2	2.600425E-2
3.176000E-4	-2.157437E-3	-1.569437E-3	-5.880000E-4	-2.520375E-2	2.601313E-2
3.177600E-4	-2.120625E-3	-1.420750E-3	-6.998750E-4	-2.521938E-2	2.599975E-2
3.179200E-4	-2.162375E-3	-1.493375E-3	-6.690000E-4	-2.522138E-2	2.599787E-2
3.180800E-4	-2.194500E-3	-1.424937E-3	-7.695625E-4	-2.519525E-2	2.600588E-2
3.182400E-4	-2.259313E-3	-1.447938E-3	-8.113750E-4	-2.520575E-2	2.598300E-2
3.184000E-4	-2.252688E-3	-1.466375E-3	-7.863125E-4	-2.520475E-2	2.599525E-2
3.185600E-4	-2.316813E-3	-1.483250E-3	-8.335625E-4	-2.521600E-2	2.599913E-2
3.187200E-4	-2.236562E-3	-1.447938E-3	-7.886250E-4	-2.521725E-2	2.601413E-2
3.188800E-4	-2.222500E-3	-1.527062E-3	-6.954375E-4	-2.520838E-2	2.600913E-2
3.190400E-4	-2.164188E-3	-1.493062E-3	-6.711250E-4	-2.521787E-2	2.599912E-2
3.192000E-4	-2.307500E-3	-1.494375E-3	-8.131250E-4	-2.519338E-2	2.599863E-2
3.193600E-4	-2.350375E-3	-1.513063E-3	-8.373125E-4	-2.522175E-2	2.602062E-2
3.195200E-4	-2.338000E-3	-1.551688E-3	-7.863125E-4	-2.521037E-2	2.600963E-2
[truncated: 502 more rows]
