# Supplementary material for: A simple retarding-potential time-of-flight mass spectrometer for electrospray propulsion diagnostics
Source: J Elect Propuls. 2023 Mar 31;2(1):13. doi: 10.1007/s44205-023-00045-y (PMC10066156; doi:10.1007/s44205-023-00045-y)
Supplement: Supplementary file 1 — Additional file 1. [file 44205_2023_45_MOESM1_ESM.zip › Data and MATLAB Code/RP ToF-MS Data/1600.csv]

Timestamp:	5:30:09.089 PM 9/26/2022
time (s)	tof signal 1 (V)	tof signal 2 (V)	tof1 - tof2 (V)	trigger xy1 (V)	trigger xy2 (V)
0.000000E+0	-3.793187E-3	-3.191625E-3	-6.015625E-4	-2.332562E-2	2.435763E-2
1.600000E-7	-3.893187E-3	-3.066062E-3	-8.271250E-4	-2.333738E-2	2.437263E-2
3.200000E-7	-3.878625E-3	-3.099250E-3	-7.793750E-4	-2.332888E-2	2.437950E-2
4.800000E-7	-3.952125E-3	-3.188437E-3	-7.636875E-4	-2.334938E-2	2.435825E-2
6.400000E-7	-3.821813E-3	-3.071000E-3	-7.508125E-4	-2.330500E-2	2.437650E-2
8.000000E-7	-3.870375E-3	-3.088563E-3	-7.818125E-4	-2.333738E-2	2.436313E-2
9.600000E-7	-3.824125E-3	-3.178875E-3	-6.452500E-4	-2.334938E-2	2.436112E-2
1.120000E-6	-3.812937E-3	-3.182625E-3	-6.303125E-4	-2.335688E-2	2.438975E-2
1.280000E-6	-3.855000E-3	-3.135750E-3	-7.192500E-4	-2.334275E-2	2.437600E-2
1.440000E-6	-3.838687E-3	-3.030500E-3	-8.081875E-4	-2.335088E-2	2.436425E-2
1.600000E-6	-3.859250E-3	-3.114500E-3	-7.447500E-4	-2.332862E-2	2.437325E-2
1.760000E-6	-3.675063E-3	-3.011375E-3	-6.636875E-4	-2.332925E-2	2.436062E-2
1.920000E-6	-3.898313E-3	-3.166000E-3	-7.323125E-4	-2.332825E-2	2.437263E-2
2.080000E-6	-3.687188E-3	-3.087625E-3	-5.995625E-4	-2.332600E-2	2.436900E-2
2.240000E-6	-3.866062E-3	-3.014500E-3	-8.515625E-4	-2.332912E-2	2.436337E-2
2.400000E-6	-3.859250E-3	-3.162437E-3	-6.968125E-4	-2.332875E-2	2.435163E-2
2.560000E-6	-3.829875E-3	-3.127312E-3	-7.025625E-4	-2.332813E-2	2.435163E-2
2.720000E-6	-3.791375E-3	-3.202063E-3	-5.893125E-4	-2.334375E-2	2.436813E-2
2.880000E-6	-3.824563E-3	-3.185188E-3	-6.393750E-4	-2.332525E-2	2.437537E-2
3.040000E-6	-3.848188E-3	-3.120250E-3	-7.279375E-4	-2.332625E-2	2.435125E-2
3.200000E-6	-3.767813E-3	-3.132125E-3	-6.356875E-4	-2.332438E-2	2.438500E-2
3.360000E-6	-3.763375E-3	-3.134875E-3	-6.285000E-4	-2.332812E-2	2.436525E-2
3.520000E-6	-3.815312E-3	-3.190687E-3	-6.246250E-4	-2.333912E-2	2.434900E-2
3.680000E-6	-3.872813E-3	-3.114375E-3	-7.584375E-4	-2.332463E-2	2.435512E-2
3.840000E-6	-3.801063E-3	-3.042000E-3	-7.590625E-4	-2.333525E-2	2.435537E-2
4.000000E-6	-3.795938E-3	-3.090812E-3	-7.051250E-4	-2.334512E-2	2.434588E-2
4.160000E-6	-3.841563E-3	-3.116688E-3	-7.248750E-4	-2.331850E-2	2.435088E-2
4.320000E-6	-3.861313E-3	-3.094563E-3	-7.667500E-4	-2.333662E-2	2.435800E-2
4.480000E-6	-3.755188E-3	-3.088500E-3	-6.666875E-4	-2.333350E-2	2.435900E-2
4.640000E-6	-3.706562E-3	-3.070562E-3	-6.360000E-4	-2.333262E-2	2.438638E-2
4.800000E-6	-3.811438E-3	-3.083938E-3	-7.275000E-4	-2.332350E-2	2.435600E-2
4.960000E-6	-3.878938E-3	-3.111500E-3	-7.674375E-4	-2.333287E-2	2.435837E-2
5.120000E-6	-3.808437E-3	-3.132750E-3	-6.756875E-4	-2.330725E-2	2.437288E-2
5.280000E-6	-3.795875E-3	-3.266250E-3	-5.296250E-4	-2.332413E-2	2.437675E-2
5.440000E-6	-3.783063E-3	-3.096375E-3	-6.866875E-4	-2.334537E-2	2.436463E-2
5.600000E-6	-3.856312E-3	-3.101063E-3	-7.552500E-4	-2.331750E-2	2.436525E-2
5.760000E-6	-3.771875E-3	-3.098937E-3	-6.729375E-4	-2.332662E-2	2.436238E-2
5.920000E-6	-3.980813E-3	-3.097375E-3	-8.834375E-4	-2.335038E-2	2.437100E-2
6.080000E-6	-3.786313E-3	-3.071875E-3	-7.144375E-4	-2.333075E-2	2.435138E-2
6.240000E-6	-3.692875E-3	-3.002188E-3	-6.906875E-4	-2.335437E-2	2.435425E-2
6.400000E-6	-3.799562E-3	-3.239813E-3	-5.597500E-4	-2.331275E-2	2.435788E-2
6.560000E-6	-3.836500E-3	-3.177750E-3	-6.587500E-4	-2.333788E-2	2.436963E-2
6.720000E-6	-3.898813E-3	-3.057562E-3	-8.412500E-4	-2.334163E-2	2.436187E-2
6.880000E-6	-3.756187E-3	-3.195375E-3	-5.608125E-4	-2.330650E-2	2.436312E-2
7.040000E-6	-3.847813E-3	-3.120938E-3	-7.268750E-4	-2.332138E-2	2.438437E-2
7.200000E-6	-3.819125E-3	-3.180250E-3	-6.388750E-4	-2.334350E-2	2.435038E-2
7.360000E-6	-3.765437E-3	-2.988500E-3	-7.769375E-4	-2.333012E-2	2.437713E-2
7.520000E-6	-3.844937E-3	-3.136563E-3	-7.083750E-4	-2.329800E-2	2.437600E-2
7.680000E-6	-3.752562E-3	-3.027688E-3	-7.248750E-4	-2.333238E-2	2.436250E-2
7.840000E-6	-3.807750E-3	-3.123875E-3	-6.838750E-4	-2.333950E-2	2.436975E-2
8.000000E-6	-3.818500E-3	-3.220875E-3	-5.976250E-4	-2.334388E-2	2.435575E-2
8.160000E-6	-3.855000E-3	-3.272563E-3	-5.824375E-4	-2.333325E-2	2.434812E-2
8.320000E-6	-3.839750E-3	-3.106750E-3	-7.330000E-4	-2.332925E-2	2.435263E-2
8.480000E-6	-3.848313E-3	-3.102813E-3	-7.455000E-4	-2.332775E-2	2.435075E-2
8.640000E-6	-3.797313E-3	-3.084750E-3	-7.125625E-4	-2.334025E-2	2.435750E-2
8.800000E-6	-3.778312E-3	-3.009125E-3	-7.691875E-4	-2.332213E-2	2.437750E-2
8.960000E-6	-3.739500E-3	-3.174563E-3	-5.649375E-4	-2.330988E-2	2.435787E-2
9.120000E-6	-3.787750E-3	-3.093688E-3	-6.940625E-4	-2.331787E-2	2.436300E-2
9.280000E-6	-3.811687E-3	-3.123375E-3	-6.883125E-4	-2.331350E-2	2.436613E-2
9.440000E-6	-3.933813E-3	-3.163000E-3	-7.708125E-4	-2.330150E-2	2.435800E-2
9.600000E-6	-3.925750E-3	-3.066687E-3	-8.590625E-4	-2.332650E-2	2.436400E-2
9.760000E-6	-3.870063E-3	-3.046438E-3	-8.236250E-4	-2.334438E-2	2.437950E-2
9.920000E-6	-3.754937E-3	-3.142437E-3	-6.125000E-4	-2.330787E-2	2.437312E-2
1.008000E-5	-3.866438E-3	-3.186125E-3	-6.803125E-4	-2.332050E-2	2.434337E-2
1.024000E-5	-3.845750E-3	-3.047437E-3	-7.983125E-4	-2.330950E-2	2.437513E-2
1.040000E-5	-3.877437E-3	-3.131937E-3	-7.455000E-4	-2.333688E-2	2.436800E-2
1.056000E-5	-3.863500E-3	-3.160125E-3	-7.033750E-4	-2.331100E-2	2.434988E-2
1.072000E-5	-3.841250E-3	-3.039875E-3	-8.013750E-4	-2.329550E-2	2.437975E-2
1.088000E-5	-3.783375E-3	-3.211500E-3	-5.718750E-4	-2.334250E-2	2.434487E-2
1.104000E-5	-3.801063E-3	-3.098750E-3	-7.023125E-4	-2.333950E-2	2.436138E-2
1.120000E-5	-3.819250E-3	-3.083437E-3	-7.358125E-4	-2.332613E-2	2.433938E-2
1.136000E-5	-3.817813E-3	-3.038125E-3	-7.796875E-4	-2.329912E-2	2.436413E-2
1.152000E-5	-3.753125E-3	-3.094750E-3	-6.583750E-4	-2.330900E-2	2.435113E-2
1.168000E-5	-3.872313E-3	-3.143000E-3	-7.293125E-4	-2.332737E-2	2.433900E-2
1.184000E-5	-3.822125E-3	-3.199313E-3	-6.228125E-4	-2.331125E-2	2.434350E-2
1.200000E-5	-3.866063E-3	-3.151625E-3	-7.144375E-4	-2.330863E-2	2.434763E-2
1.216000E-5	-3.823313E-3	-3.153063E-3	-6.702500E-4	-2.330538E-2	2.435113E-2
1.232000E-5	-3.758375E-3	-3.174063E-3	-5.843125E-4	-2.333888E-2	2.436275E-2
1.248000E-5	-3.910250E-3	-3.181375E-3	-7.288750E-4	-2.332400E-2	2.436400E-2
1.264000E-5	-3.802750E-3	-3.048375E-3	-7.543750E-4	-2.332088E-2	2.436000E-2
1.280000E-5	-3.823188E-3	-3.082938E-3	-7.402500E-4	-2.332463E-2	2.435988E-2
1.296000E-5	-3.889625E-3	-3.088375E-3	-8.012500E-4	-2.332288E-2	2.434488E-2
1.312000E-5	-3.768938E-3	-3.181375E-3	-5.875625E-4	-2.332700E-2	2.438138E-2
1.328000E-5	-3.828063E-3	-3.064563E-3	-7.635000E-4	-2.331000E-2	2.435400E-2
1.344000E-5	-3.765750E-3	-3.059188E-3	-7.065625E-4	-2.330250E-2	2.435525E-2
1.360000E-5	-3.900500E-3	-3.183813E-3	-7.166875E-4	-2.332675E-2	2.435563E-2
1.376000E-5	-3.900125E-3	-3.083938E-3	-8.161875E-4	-2.332113E-2	2.433712E-2
1.392000E-5	-3.832375E-3	-3.076625E-3	-7.557500E-4	-2.330625E-2	2.435850E-2
1.408000E-5	-3.965437E-3	-3.140812E-3	-8.246250E-4	-2.333400E-2	2.435750E-2
1.424000E-5	-3.798625E-3	-3.146750E-3	-6.518750E-4	-2.331663E-2	2.435538E-2
1.440000E-5	-3.866938E-3	-3.144250E-3	-7.226875E-4	-2.331013E-2	2.432863E-2
1.456000E-5	-3.770875E-3	-3.062750E-3	-7.081250E-4	-2.330875E-2	2.435038E-2
1.472000E-5	-3.831250E-3	-3.145625E-3	-6.856250E-4	-2.332675E-2	2.435312E-2
1.488000E-5	-3.830250E-3	-3.162625E-3	-6.676250E-4	-2.333325E-2	2.435513E-2
1.504000E-5	-3.875188E-3	-3.059125E-3	-8.160625E-4	-2.330613E-2	2.434012E-2
1.520000E-5	-3.861625E-3	-3.070375E-3	-7.912500E-4	-2.332750E-2	2.436200E-2
1.536000E-5	-3.872625E-3	-3.138938E-3	-7.336875E-4	-2.333450E-2	2.436325E-2
1.552000E-5	-3.834187E-3	-3.087813E-3	-7.463750E-4	-2.329425E-2	2.436775E-2
1.568000E-5	-3.869312E-3	-3.238312E-3	-6.310000E-4	-2.328938E-2	2.434400E-2
1.584000E-5	-3.918250E-3	-3.120437E-3	-7.978125E-4	-2.329925E-2	2.434763E-2
1.600000E-5	-3.916250E-3	-3.162625E-3	-7.536250E-4	-2.330163E-2	2.434837E-2
1.616000E-5	-3.799250E-3	-3.089375E-3	-7.098750E-4	-2.330675E-2	2.435388E-2
1.632000E-5	-3.889688E-3	-3.068125E-3	-8.215625E-4	-2.330600E-2	2.435413E-2
1.648000E-5	-3.883875E-3	-3.122750E-3	-7.611250E-4	-2.331237E-2	2.436562E-2
1.664000E-5	-3.930062E-3	-3.062000E-3	-8.680625E-4	-2.331425E-2	2.435750E-2
1.680000E-5	-3.825063E-3	-3.123500E-3	-7.015625E-4	-2.331838E-2	2.436763E-2
1.696000E-5	-3.836062E-3	-3.100688E-3	-7.353750E-4	-2.332763E-2	2.436288E-2
1.712000E-5	-3.931188E-3	-3.056187E-3	-8.750000E-4	-2.330300E-2	2.436187E-2
1.728000E-5	-3.762687E-3	-3.135062E-3	-6.276250E-4	-2.329500E-2	2.436150E-2
1.744000E-5	-3.958313E-3	-3.087125E-3	-8.711875E-4	-2.330000E-2	2.435813E-2
1.760000E-5	-3.866250E-3	-3.132938E-3	-7.333125E-4	-2.329338E-2	2.436225E-2
1.776000E-5	-3.716938E-3	-3.133188E-3	-5.837500E-4	-2.332162E-2	2.436600E-2
1.792000E-5	-3.935250E-3	-3.079375E-3	-8.558750E-4	-2.331113E-2	2.433800E-2
1.808000E-5	-3.764813E-3	-3.288000E-3	-4.768125E-4	-2.332625E-2	2.434487E-2
1.824000E-5	-3.954625E-3	-3.072000E-3	-8.826250E-4	-2.332000E-2	2.435287E-2
1.840000E-5	-3.834937E-3	-3.092375E-3	-7.425625E-4	-2.329625E-2	2.436400E-2
1.856000E-5	-3.785562E-3	-3.049750E-3	-7.358125E-4	-2.331550E-2	2.436638E-2
1.872000E-5	-3.866938E-3	-3.090188E-3	-7.767500E-4	-2.330313E-2	2.435987E-2
1.888000E-5	-3.883938E-3	-3.103125E-3	-7.808125E-4	-2.332650E-2	2.434850E-2
1.904000E-5	-3.801313E-3	-3.167375E-3	-6.339375E-4	-2.334450E-2	2.449413E-2
1.920000E-5	-3.717437E-3	-3.722250E-3	4.812500E-6	-2.400163E-2	2.724962E-2
1.936000E-5	-6.132813E-3	-6.294312E-3	1.615000E-4	-2.499425E-2	2.670225E-2
1.952000E-5	-6.292000E-3	-4.610125E-3	-1.681875E-3	-2.541288E-2	2.664837E-2
1.968000E-5	-4.754063E-3	-3.870500E-3	-8.835625E-4	-2.513700E-2	2.697400E-2
1.984000E-5	-4.125187E-3	-3.480187E-3	-6.450000E-4	-2.497650E-2	2.691263E-2
2.000000E-5	-3.869000E-3	-3.128500E-3	-7.405000E-4	-2.514113E-2	2.678813E-2
2.016000E-5	-3.799625E-3	-3.132812E-3	-6.668125E-4	-2.514587E-2	2.690588E-2
2.032000E-5	-3.747500E-3	-2.977312E-3	-7.701875E-4	-2.493400E-2	2.702700E-2
2.048000E-5	-3.631312E-3	-2.912437E-3	-7.188750E-4	-2.491100E-2	2.699325E-2
2.064000E-5	-3.771188E-3	-3.171063E-3	-6.001250E-4	-2.500113E-2	2.690950E-2
2.080000E-5	-3.696000E-3	-2.993875E-3	-7.021250E-4	-2.502050E-2	2.690925E-2
2.096000E-5	-3.740000E-3	-3.054688E-3	-6.853125E-4	-2.497925E-2	2.694800E-2
2.112000E-5	-3.682313E-3	-2.912812E-3	-7.695000E-4	-2.497825E-2	2.696638E-2
2.128000E-5	-3.591563E-3	-2.968375E-3	-6.231875E-4	-2.496763E-2	2.692963E-2
2.144000E-5	-3.714937E-3	-2.999188E-3	-7.157500E-4	-2.503087E-2	2.688950E-2
2.160000E-5	-3.737000E-3	-2.986375E-3	-7.506250E-4	-2.502862E-2	2.687487E-2
2.176000E-5	-3.610875E-3	-2.984938E-3	-6.259375E-4	-2.504375E-2	2.682950E-2
2.192000E-5	-3.734438E-3	-2.976437E-3	-7.580000E-4	-2.507425E-2	2.686062E-2
2.208000E-5	-3.668000E-3	-2.962875E-3	-7.051250E-4	-2.505412E-2	2.687388E-2
2.224000E-5	-3.627000E-3	-2.999000E-3	-6.280000E-4	-2.504300E-2	2.686325E-2
2.240000E-5	-3.702750E-3	-2.895938E-3	-8.068125E-4	-2.507450E-2	2.682100E-2
2.256000E-5	-3.692563E-3	-2.953750E-3	-7.388125E-4	-2.508238E-2	2.684337E-2
2.272000E-5	-3.701125E-3	-2.915813E-3	-7.853125E-4	-2.507225E-2	2.681025E-2
2.288000E-5	-3.659313E-3	-2.922250E-3	-7.370625E-4	-2.506138E-2	2.682700E-2
2.304000E-5	-3.650563E-3	-2.975187E-3	-6.753750E-4	-2.507200E-2	2.682063E-2
2.320000E-5	-3.654125E-3	-2.962813E-3	-6.913125E-4	-2.510438E-2	2.679438E-2
2.336000E-5	-3.644687E-3	-2.902188E-3	-7.425000E-4	-2.513038E-2	2.675863E-2
2.352000E-5	-3.608813E-3	-2.937938E-3	-6.708750E-4	-2.513462E-2	2.676238E-2
2.368000E-5	-3.673500E-3	-2.899250E-3	-7.742500E-4	-2.515038E-2	2.674450E-2
2.384000E-5	-3.660500E-3	-2.899875E-3	-7.606250E-4	-2.515087E-2	2.673325E-2
2.400000E-5	-3.666750E-3	-2.926688E-3	-7.400625E-4	-2.517638E-2	2.673100E-2
2.416000E-5	-3.600437E-3	-2.829312E-3	-7.711250E-4	-2.516650E-2	2.670700E-2
2.432000E-5	-3.557813E-3	-3.063562E-3	-4.942500E-4	-2.518288E-2	2.673100E-2
2.448000E-5	-3.494375E-3	-2.997375E-3	-4.970000E-4	-2.517625E-2	2.672450E-2
2.464000E-5	-3.515562E-3	-2.894875E-3	-6.206875E-4	-2.515400E-2	2.674600E-2
2.480000E-5	-3.688063E-3	-2.954500E-3	-7.335625E-4	-2.513288E-2	2.675025E-2
2.496000E-5	-3.584375E-3	-2.811125E-3	-7.732500E-4	-2.513013E-2	2.674713E-2
2.512000E-5	-3.579563E-3	-2.929125E-3	-6.504375E-4	-2.511287E-2	2.679438E-2
2.528000E-5	-3.620625E-3	-2.937250E-3	-6.833750E-4	-2.507775E-2	2.679388E-2
2.544000E-5	-3.640563E-3	-2.938688E-3	-7.018750E-4	-2.506338E-2	2.683050E-2
2.560000E-5	-3.581187E-3	-2.873313E-3	-7.078750E-4	-2.505325E-2	2.684062E-2
2.576000E-5	-3.630688E-3	-2.940937E-3	-6.897500E-4	-2.502750E-2	2.685450E-2
2.592000E-5	-3.545625E-3	-2.810000E-3	-7.356250E-4	-2.499375E-2	2.690175E-2
2.608000E-5	-3.654000E-3	-2.918875E-3	-7.351250E-4	-2.498462E-2	2.688238E-2
2.624000E-5	-3.581813E-3	-2.888938E-3	-6.928750E-4	-2.498500E-2	2.688450E-2
2.640000E-5	-3.569875E-3	-3.029438E-3	-5.404375E-4	-2.497975E-2	2.688863E-2
2.656000E-5	-3.656562E-3	-2.863375E-3	-7.931875E-4	-2.497737E-2	2.689275E-2
2.672000E-5	-3.600125E-3	-2.843875E-3	-7.562500E-4	-2.495213E-2	2.691113E-2
2.688000E-5	-3.633000E-3	-2.837750E-3	-7.952500E-4	-2.499325E-2	2.688025E-2
2.704000E-5	-3.635188E-3	-2.894688E-3	-7.405000E-4	-2.498325E-2	2.686100E-2
2.720000E-5	-3.668187E-3	-2.871500E-3	-7.966875E-4	-2.499850E-2	2.687600E-2
2.736000E-5	-3.642125E-3	-2.899312E-3	-7.428125E-4	-2.498975E-2	2.686537E-2
2.752000E-5	-3.594187E-3	-2.867750E-3	-7.264375E-4	-2.502925E-2	2.686100E-2
2.768000E-5	-3.588688E-3	-2.906562E-3	-6.821250E-4	-2.501850E-2	2.684138E-2
2.784000E-5	-3.761250E-3	-2.927188E-3	-8.340625E-4	-2.501262E-2	2.683350E-2
2.800000E-5	-3.612875E-3	-2.785500E-3	-8.273750E-4	-2.504375E-2	2.684738E-2
2.816000E-5	-3.538812E-3	-2.879625E-3	-6.591875E-4	-2.505913E-2	2.680613E-2
2.832000E-5	-3.573625E-3	-2.863375E-3	-7.102500E-4	-2.504513E-2	2.680550E-2
2.848000E-5	-3.698937E-3	-2.856375E-3	-8.425625E-4	-2.504438E-2	2.681050E-2
2.864000E-5	-3.607625E-3	-2.876375E-3	-7.312500E-4	-2.506650E-2	2.679913E-2
2.880000E-5	-3.685688E-3	-2.851563E-3	-8.341250E-4	-2.507350E-2	2.679063E-2
2.896000E-5	-3.601562E-3	-2.821563E-3	-7.800000E-4	-2.507775E-2	2.681713E-2
2.912000E-5	-3.474625E-3	-2.953688E-3	-5.209375E-4	-2.504863E-2	2.679713E-2
2.928000E-5	-3.551500E-3	-2.887687E-3	-6.638125E-4	-2.505588E-2	2.678812E-2
2.944000E-5	-3.636687E-3	-2.870688E-3	-7.660000E-4	-2.506400E-2	2.679575E-2
2.960000E-5	-3.638313E-3	-2.934938E-3	-7.033750E-4	-2.506738E-2	2.676412E-2
2.976000E-5	-3.598688E-3	-2.867875E-3	-7.308125E-4	-2.506188E-2	2.677925E-2
2.992000E-5	-3.564312E-3	-2.897875E-3	-6.664375E-4	-2.505288E-2	2.679113E-2
3.008000E-5	-3.588000E-3	-2.845562E-3	-7.424375E-4	-2.508038E-2	2.678463E-2
3.024000E-5	-3.562187E-3	-2.813500E-3	-7.486875E-4	-2.506775E-2	2.677662E-2
3.040000E-5	-3.645000E-3	-2.842937E-3	-8.020625E-4	-2.507250E-2	2.676725E-2
3.056000E-5	-3.566813E-3	-2.933563E-3	-6.332500E-4	-2.507900E-2	2.678713E-2
3.072000E-5	-3.625500E-3	-2.844625E-3	-7.808750E-4	-2.505775E-2	2.676150E-2
3.088000E-5	-3.530188E-3	-2.823375E-3	-7.068125E-4	-2.508162E-2	2.677063E-2
3.104000E-5	-3.539562E-3	-2.868875E-3	-6.706875E-4	-2.509375E-2	2.676125E-2
3.120000E-5	-3.565937E-3	-2.810937E-3	-7.550000E-4	-2.511038E-2	2.675837E-2
3.136000E-5	-3.496875E-3	-2.890375E-3	-6.065000E-4	-2.512038E-2	2.678137E-2
3.152000E-5	-3.557750E-3	-2.874313E-3	-6.834375E-4	-2.509737E-2	2.675837E-2
3.168000E-5	-3.604563E-3	-2.823125E-3	-7.814375E-4	-2.510450E-2	2.673950E-2
3.184000E-5	-3.637375E-3	-2.837312E-3	-8.000625E-4	-2.512438E-2	2.674650E-2
3.200000E-5	-3.562312E-3	-2.865188E-3	-6.971250E-4	-2.513138E-2	2.672863E-2
3.216000E-5	-3.497938E-3	-2.823438E-3	-6.745000E-4	-2.515287E-2	2.672188E-2
3.232000E-5	-3.512938E-3	-2.881500E-3	-6.314375E-4	-2.514738E-2	2.671100E-2
3.248000E-5	-3.580875E-3	-2.888125E-3	-6.927500E-4	-2.514750E-2	2.672237E-2
3.264000E-5	-3.595313E-3	-2.827938E-3	-7.673750E-4	-2.516188E-2	2.668813E-2
3.280000E-5	-3.502000E-3	-2.874188E-3	-6.278125E-4	-2.515563E-2	2.668725E-2
3.296000E-5	-3.405375E-3	-2.899500E-3	-5.058750E-4	-2.515875E-2	2.665500E-2
3.312000E-5	-3.559375E-3	-2.794750E-3	-7.646250E-4	-2.518287E-2	2.665463E-2
3.328000E-5	-3.557688E-3	-2.879562E-3	-6.781250E-4	-2.519500E-2	2.663925E-2
3.344000E-5	-3.628813E-3	-2.871187E-3	-7.576250E-4	-2.521813E-2	2.664825E-2
3.360000E-5	-3.495688E-3	-2.814813E-3	-6.808750E-4	-2.522588E-2	2.661013E-2
3.376000E-5	-3.543250E-3	-2.779000E-3	-7.642500E-4	-2.524438E-2	2.662425E-2
3.392000E-5	-3.597000E-3	-2.808375E-3	-7.886250E-4	-2.524862E-2	2.662037E-2
3.408000E-5	-3.551312E-3	-2.862937E-3	-6.883750E-4	-2.524863E-2	2.660013E-2
3.424000E-5	-3.438000E-3	-2.979063E-3	-4.589375E-4	-2.526538E-2	2.656438E-2
3.440000E-5	-3.583438E-3	-2.808563E-3	-7.748750E-4	-2.526250E-2	2.656700E-2
3.456000E-5	-3.565875E-3	-2.867188E-3	-6.986875E-4	-2.529238E-2	2.655150E-2
3.472000E-5	-3.520437E-3	-2.800187E-3	-7.202500E-4	-2.528900E-2	2.656612E-2
3.488000E-5	-3.434375E-3	-2.771875E-3	-6.625000E-4	-2.530250E-2	2.652538E-2
3.504000E-5	-3.465063E-3	-2.747250E-3	-7.178125E-4	-2.531163E-2	2.653375E-2
3.520000E-5	-3.486625E-3	-2.829687E-3	-6.569375E-4	-2.533288E-2	2.651138E-2
3.536000E-5	-3.426187E-3	-2.817375E-3	-6.088125E-4	-2.533313E-2	2.651863E-2
3.552000E-5	-3.420938E-3	-2.694500E-3	-7.264375E-4	-2.535063E-2	2.649375E-2
3.568000E-5	-3.488125E-3	-2.888125E-3	-6.000000E-4	-2.534675E-2	2.651725E-2
3.584000E-5	-3.339750E-3	-2.758562E-3	-5.811875E-4	-2.536175E-2	2.648000E-2
3.600000E-5	-3.400562E-3	-2.781063E-3	-6.195000E-4	-2.536388E-2	2.645550E-2
3.616000E-5	-3.531562E-3	-2.815500E-3	-7.160625E-4	-2.536288E-2	2.647525E-2
3.632000E-5	-3.419562E-3	-2.715938E-3	-7.036250E-4	-2.538362E-2	2.645650E-2
3.648000E-5	-3.413000E-3	-2.856250E-3	-5.567500E-4	-2.539425E-2	2.643638E-2
3.664000E-5	-3.365937E-3	-2.751625E-3	-6.143125E-4	-2.540750E-2	2.642325E-2
3.680000E-5	-3.457188E-3	-2.806062E-3	-6.511250E-4	-2.540938E-2	2.641925E-2
3.696000E-5	-3.427875E-3	-2.895688E-3	-5.321875E-4	-2.542425E-2	2.642688E-2
3.712000E-5	-3.562813E-3	-2.760000E-3	-8.028125E-4	-2.541250E-2	2.640262E-2
3.728000E-5	-3.487687E-3	-2.735812E-3	-7.518750E-4	-2.544412E-2	2.638062E-2
3.744000E-5	-3.416062E-3	-2.779625E-3	-6.364375E-4	-2.544763E-2	2.639000E-2
3.760000E-5	-3.528063E-3	-2.701688E-3	-8.263750E-4	-2.545500E-2	2.637413E-2
3.776000E-5	-3.485312E-3	-2.747437E-3	-7.378750E-4	-2.547662E-2	2.637012E-2
3.792000E-5	-3.349063E-3	-2.779187E-3	-5.698750E-4	-2.547537E-2	2.635988E-2
3.808000E-5	-3.299562E-3	-2.808875E-3	-4.906875E-4	-2.551075E-2	2.636637E-2
3.824000E-5	-3.421687E-3	-2.775375E-3	-6.463125E-4	-2.549200E-2	2.634462E-2
3.840000E-5	-3.411875E-3	-2.846563E-3	-5.653125E-4	-2.549638E-2	2.633600E-2
3.856000E-5	-3.422062E-3	-2.739562E-3	-6.825000E-4	-2.549150E-2	2.633038E-2
3.872000E-5	-3.404188E-3	-2.768938E-3	-6.352500E-4	-2.550925E-2	2.630900E-2
3.888000E-5	-3.344438E-3	-2.620375E-3	-7.240625E-4	-2.554225E-2	2.630212E-2
3.904000E-5	-3.483875E-3	-2.685750E-3	-7.981250E-4	-2.556988E-2	2.628263E-2
3.920000E-5	-3.332250E-3	-2.810500E-3	-5.217500E-4	-2.554875E-2	2.629575E-2
3.936000E-5	-3.452313E-3	-2.751312E-3	-7.010000E-4	-2.556075E-2	2.627100E-2
3.952000E-5	-3.388063E-3	-2.808313E-3	-5.797500E-4	-2.556962E-2	2.624675E-2
3.968000E-5	-3.375250E-3	-2.744625E-3	-6.306250E-4	-2.559788E-2	2.627200E-2
3.984000E-5	-3.309187E-3	-2.771250E-3	-5.379375E-4	-2.559400E-2	2.622838E-2
4.000000E-5	-3.359563E-3	-2.789375E-3	-5.701875E-4	-2.560437E-2	2.623788E-2
4.016000E-5	-3.332688E-3	-2.733625E-3	-5.990625E-4	-2.562025E-2	2.622025E-2
4.032000E-5	-3.367125E-3	-2.700562E-3	-6.665625E-4	-2.561863E-2	2.621675E-2
4.048000E-5	-3.290812E-3	-2.751687E-3	-5.391250E-4	-2.565350E-2	2.618950E-2
4.064000E-5	-3.345938E-3	-2.753625E-3	-5.923125E-4	-2.564325E-2	2.619200E-2
4.080000E-5	-3.335188E-3	-2.632313E-3	-7.028750E-4	-2.565612E-2	2.619350E-2
4.096000E-5	-3.408500E-3	-2.800688E-3	-6.078125E-4	-2.568237E-2	2.617650E-2
4.112000E-5	-3.382812E-3	-2.694312E-3	-6.885000E-4	-2.567650E-2	2.615450E-2
4.128000E-5	-3.338250E-3	-2.749063E-3	-5.891875E-4	-2.568175E-2	2.616775E-2
4.144000E-5	-3.296062E-3	-2.770125E-3	-5.259375E-4	-2.569925E-2	2.613913E-2
4.160000E-5	-3.448250E-3	-2.702938E-3	-7.453125E-4	-2.570288E-2	2.614425E-2
4.176000E-5	-3.374188E-3	-2.591437E-3	-7.827500E-4	-2.573487E-2	2.611588E-2
4.192000E-5	-3.545750E-3	-2.609250E-3	-9.365000E-4	-2.570800E-2	2.611162E-2
4.208000E-5	-3.394312E-3	-2.669125E-3	-7.251875E-4	-2.571800E-2	2.611313E-2
4.224000E-5	-3.291812E-3	-2.680875E-3	-6.109375E-4	-2.571987E-2	2.611562E-2
4.240000E-5	-3.383500E-3	-2.639437E-3	-7.440625E-4	-2.574312E-2	2.610725E-2
4.256000E-5	-3.311938E-3	-2.681813E-3	-6.301250E-4	-2.575037E-2	2.609988E-2
4.272000E-5	-3.305250E-3	-2.590063E-3	-7.151875E-4	-2.575250E-2	2.609000E-2
4.288000E-5	-3.488875E-3	-2.684375E-3	-8.045000E-4	-2.576000E-2	2.608487E-2
4.304000E-5	-3.362500E-3	-2.628938E-3	-7.335625E-4	-2.577075E-2	2.608513E-2
4.320000E-5	-3.353188E-3	-2.744688E-3	-6.085000E-4	-2.576112E-2	2.608987E-2
4.336000E-5	-3.393563E-3	-2.632313E-3	-7.612500E-4	-2.578025E-2	2.604738E-2
4.352000E-5	-3.398625E-3	-2.657938E-3	-7.406875E-4	-2.578600E-2	2.606175E-2
4.368000E-5	-3.294938E-3	-2.574750E-3	-7.201875E-4	-2.579575E-2	2.605750E-2
4.384000E-5	-3.397625E-3	-2.678938E-3	-7.186875E-4	-2.581863E-2	2.604775E-2
4.400000E-5	-3.315750E-3	-2.602562E-3	-7.131875E-4	-2.580413E-2	2.604600E-2
4.416000E-5	-3.326625E-3	-2.687062E-3	-6.395625E-4	-2.583788E-2	2.603725E-2
4.432000E-5	-3.293000E-3	-2.621937E-3	-6.710625E-4	-2.582013E-2	2.603325E-2
4.448000E-5	-3.300187E-3	-2.774937E-3	-5.252500E-4	-2.584950E-2	2.599275E-2
4.464000E-5	-3.374063E-3	-2.570813E-3	-8.032500E-4	-2.583662E-2	2.601762E-2
4.480000E-5	-3.353750E-3	-2.675750E-3	-6.780000E-4	-2.586388E-2	2.600288E-2
4.496000E-5	-3.381375E-3	-2.678437E-3	-7.029375E-4	-2.585775E-2	2.597937E-2
4.512000E-5	-3.361000E-3	-2.666938E-3	-6.940625E-4	-2.585225E-2	2.596887E-2
4.528000E-5	-3.312938E-3	-2.567750E-3	-7.451875E-4	-2.587650E-2	2.596700E-2
4.544000E-5	-3.250938E-3	-2.764063E-3	-4.868750E-4	-2.588550E-2	2.595775E-2
4.560000E-5	-3.317938E-3	-2.627687E-3	-6.902500E-4	-2.587688E-2	2.596150E-2
4.576000E-5	-3.431375E-3	-2.585937E-3	-8.454375E-4	-2.589600E-2	2.594400E-2
4.592000E-5	-3.254563E-3	-2.653313E-3	-6.012500E-4	-2.591300E-2	2.593250E-2
4.608000E-5	-3.273875E-3	-2.614812E-3	-6.590625E-4	-2.592487E-2	2.594300E-2
4.624000E-5	-3.206250E-3	-2.624500E-3	-5.817500E-4	-2.588925E-2	2.593875E-2
4.640000E-5	-3.316688E-3	-2.619500E-3	-6.971875E-4	-2.593350E-2	2.592700E-2
4.656000E-5	-3.303562E-3	-2.538500E-3	-7.650625E-4	-2.594300E-2	2.592275E-2
4.672000E-5	-3.288062E-3	-2.544000E-3	-7.440625E-4	-2.594187E-2	2.591088E-2
4.688000E-5	-3.274687E-3	-2.603250E-3	-6.714375E-4	-2.590913E-2	2.593325E-2
4.704000E-5	-3.213438E-3	-2.646437E-3	-5.670000E-4	-2.594687E-2	2.589700E-2
4.720000E-5	-3.392563E-3	-2.595313E-3	-7.972500E-4	-2.595087E-2	2.590925E-2
4.736000E-5	-3.393750E-3	-2.747688E-3	-6.460625E-4	-2.595325E-2	2.589500E-2
4.752000E-5	-3.291250E-3	-2.693125E-3	-5.981250E-4	-2.594275E-2	2.588625E-2
4.768000E-5	-3.247750E-3	-2.600500E-3	-6.472500E-4	-2.598150E-2	2.589063E-2
4.784000E-5	-3.298562E-3	-2.578562E-3	-7.200000E-4	-2.596237E-2	2.589487E-2
4.800000E-5	-3.355563E-3	-2.559250E-3	-7.963125E-4	-2.595463E-2	2.586413E-2
4.816000E-5	-3.303062E-3	-2.607938E-3	-6.951250E-4	-2.598088E-2	2.587450E-2
4.832000E-5	-3.241125E-3	-2.573813E-3	-6.673125E-4	-2.596213E-2	2.586038E-2
4.848000E-5	-3.380313E-3	-2.427812E-3	-9.525000E-4	-2.599525E-2	2.586062E-2
4.864000E-5	-3.310375E-3	-2.595938E-3	-7.144375E-4	-2.599550E-2	2.584975E-2
4.880000E-5	-3.261000E-3	-2.571938E-3	-6.890625E-4	-2.598537E-2	2.585763E-2
4.896000E-5	-3.272875E-3	-2.617562E-3	-6.553125E-4	-2.600262E-2	2.585712E-2
4.912000E-5	-3.167813E-3	-2.561250E-3	-6.065625E-4	-2.599362E-2	2.584512E-2
4.928000E-5	-3.226250E-3	-2.595000E-3	-6.312500E-4	-2.599913E-2	2.582563E-2
4.944000E-5	-3.248375E-3	-2.470562E-3	-7.778125E-4	-2.602363E-2	2.583238E-2
4.960000E-5	-3.243688E-3	-2.577875E-3	-6.658125E-4	-2.603050E-2	2.583662E-2
4.976000E-5	-3.234563E-3	-2.509938E-3	-7.246250E-4	-2.602013E-2	2.584613E-2
4.992000E-5	-3.173438E-3	-2.632063E-3	-5.413750E-4	-2.602875E-2	2.581962E-2
5.008000E-5	-3.277000E-3	-2.458125E-3	-8.188750E-4	-2.603025E-2	2.580713E-2
5.024000E-5	-3.266188E-3	-2.577625E-3	-6.885625E-4	-2.606775E-2	2.578600E-2
5.040000E-5	-3.214250E-3	-2.483438E-3	-7.308125E-4	-2.604725E-2	2.579450E-2
5.056000E-5	-3.190438E-3	-2.537313E-3	-6.531250E-4	-2.603363E-2	2.578688E-2
5.072000E-5	-3.201937E-3	-2.621250E-3	-5.806875E-4	-2.606638E-2	2.578625E-2
5.088000E-5	-3.237188E-3	-2.623688E-3	-6.135000E-4	-2.605788E-2	2.576487E-2
5.104000E-5	-3.286062E-3	-2.562063E-3	-7.240000E-4	-2.607275E-2	2.579175E-2
5.120000E-5	-3.140625E-3	-2.549000E-3	-5.916250E-4	-2.606350E-2	2.579325E-2
5.136000E-5	-3.196875E-3	-2.555688E-3	-6.411875E-4	-2.607138E-2	2.577700E-2
5.152000E-5	-3.264813E-3	-2.489000E-3	-7.758125E-4	-2.606000E-2	2.576450E-2
5.168000E-5	-3.220938E-3	-2.563063E-3	-6.578750E-4	-2.605138E-2	2.576188E-2
5.184000E-5	-3.211688E-3	-2.467812E-3	-7.438750E-4	-2.608025E-2	2.578150E-2
5.200000E-5	-3.203000E-3	-2.546875E-3	-6.561250E-4	-2.608150E-2	2.575638E-2
5.216000E-5	-3.286125E-3	-2.411437E-3	-8.746875E-4	-2.608112E-2	2.575813E-2
5.232000E-5	-3.216062E-3	-2.512500E-3	-7.035625E-4	-2.608888E-2	2.575338E-2
5.248000E-5	-3.142125E-3	-2.502188E-3	-6.399375E-4	-2.608063E-2	2.575888E-2
5.264000E-5	-3.239062E-3	-2.583750E-3	-6.553125E-4	-2.607225E-2	2.574113E-2
5.280000E-5	-3.235750E-3	-2.457688E-3	-7.780625E-4	-2.608663E-2	2.575825E-2
5.296000E-5	-3.100250E-3	-2.575250E-3	-5.250000E-4	-2.609888E-2	2.574163E-2
5.312000E-5	-3.199563E-3	-2.490938E-3	-7.086250E-4	-2.607838E-2	2.573450E-2
5.328000E-5	-3.249937E-3	-2.583437E-3	-6.665000E-4	-2.610763E-2	2.573937E-2
5.344000E-5	-2.984313E-3	-2.467375E-3	-5.169375E-4	-2.607712E-2	2.574450E-2
5.360000E-5	-3.204688E-3	-2.485000E-3	-7.196875E-4	-2.608713E-2	2.574187E-2
5.376000E-5	-3.051438E-3	-2.545750E-3	-5.056875E-4	-2.610975E-2	2.572775E-2
5.392000E-5	-3.128063E-3	-2.502625E-3	-6.254375E-4	-2.609112E-2	2.572188E-2
5.408000E-5	-3.253187E-3	-2.467312E-3	-7.858750E-4	-2.611275E-2	2.575112E-2
5.424000E-5	-3.165000E-3	-2.512625E-3	-6.523750E-4	-2.612013E-2	2.572400E-2
5.440000E-5	-3.111625E-3	-2.508188E-3	-6.034375E-4	-2.611888E-2	2.570700E-2
5.456000E-5	-3.196250E-3	-2.478750E-3	-7.175000E-4	-2.612163E-2	2.570800E-2
5.472000E-5	-3.148875E-3	-2.566625E-3	-5.822500E-4	-2.607725E-2	2.570950E-2
5.488000E-5	-3.180750E-3	-2.550250E-3	-6.305000E-4	-2.611238E-2	2.570313E-2
5.504000E-5	-3.138500E-3	-2.464812E-3	-6.736875E-4	-2.610487E-2	2.572600E-2
5.520000E-5	-3.124125E-3	-2.588750E-3	-5.353750E-4	-2.612200E-2	2.570438E-2
5.536000E-5	-3.183125E-3	-2.560875E-3	-6.222500E-4	-2.611075E-2	2.568875E-2
5.552000E-5	-3.071750E-3	-2.497938E-3	-5.738125E-4	-2.610625E-2	2.570850E-2
5.568000E-5	-3.101125E-3	-2.587188E-3	-5.139375E-4	-2.610512E-2	2.569912E-2
5.584000E-5	-3.231375E-3	-2.476687E-3	-7.546875E-4	-2.614250E-2	2.569025E-2
5.600000E-5	-3.174938E-3	-2.416938E-3	-7.580000E-4	-2.612325E-2	2.568125E-2
5.616000E-5	-3.218125E-3	-2.543813E-3	-6.743125E-4	-2.613750E-2	2.569837E-2
5.632000E-5	-3.084063E-3	-2.410063E-3	-6.740000E-4	-2.612900E-2	2.569262E-2
5.648000E-5	-3.170125E-3	-2.523312E-3	-6.468125E-4	-2.613300E-2	2.569675E-2
5.664000E-5	-3.174500E-3	-2.554438E-3	-6.200625E-4	-2.613463E-2	2.568938E-2
5.680000E-5	-3.232125E-3	-2.445375E-3	-7.867500E-4	-2.613938E-2	2.569588E-2
5.696000E-5	-3.202063E-3	-2.482750E-3	-7.193125E-4	-2.614075E-2	2.568750E-2
5.712000E-5	-3.136500E-3	-2.578000E-3	-5.585000E-4	-2.611725E-2	2.569113E-2
5.728000E-5	-3.183063E-3	-2.511563E-3	-6.715000E-4	-2.613825E-2	2.569900E-2
5.744000E-5	-3.181187E-3	-2.529313E-3	-6.518750E-4	-2.613450E-2	2.569212E-2
5.760000E-5	-3.111875E-3	-2.478438E-3	-6.334375E-4	-2.611975E-2	2.569213E-2
5.776000E-5	-3.153063E-3	-2.426625E-3	-7.264375E-4	-2.611550E-2	2.568388E-2
5.792000E-5	-3.128313E-3	-2.432313E-3	-6.960000E-4	-2.611862E-2	2.569875E-2
5.808000E-5	-3.107438E-3	-2.605687E-3	-5.017500E-4	-2.611725E-2	2.568388E-2
5.824000E-5	-2.947375E-3	-2.574687E-3	-3.726875E-4	-2.613525E-2	2.569513E-2
5.840000E-5	-3.157000E-3	-2.582125E-3	-5.748750E-4	-2.613725E-2	2.568175E-2
5.856000E-5	-3.031437E-3	-2.478500E-3	-5.529375E-4	-2.613563E-2	2.568762E-2
5.872000E-5	-3.145375E-3	-2.586688E-3	-5.586875E-4	-2.612725E-2	2.570075E-2
5.888000E-5	-3.174313E-3	-2.414750E-3	-7.595625E-4	-2.612000E-2	2.567538E-2
5.904000E-5	-3.325375E-3	-2.535313E-3	-7.900625E-4	-2.610063E-2	2.567900E-2
5.920000E-5	-3.120312E-3	-2.426375E-3	-6.939375E-4	-2.612512E-2	2.569838E-2
5.936000E-5	-3.214563E-3	-2.484250E-3	-7.303125E-4	-2.610737E-2	2.568800E-2
5.952000E-5	-3.055125E-3	-2.427500E-3	-6.276250E-4	-2.612163E-2	2.570150E-2
5.968000E-5	-3.135813E-3	-2.330875E-3	-8.049375E-4	-2.611025E-2	2.569175E-2
5.984000E-5	-3.119688E-3	-2.525000E-3	-5.946875E-4	-2.613450E-2	2.568325E-2
6.000000E-5	-3.140875E-3	-2.319688E-3	-8.211875E-4	-2.612950E-2	2.569562E-2
6.016000E-5	-3.085063E-3	-2.477125E-3	-6.079375E-4	-2.611462E-2	2.566775E-2
6.032000E-5	-3.068812E-3	-2.600563E-3	-4.682500E-4	-2.611875E-2	2.569513E-2
6.048000E-5	-3.085563E-3	-2.478188E-3	-6.073750E-4	-2.611712E-2	2.570487E-2
6.064000E-5	-3.077500E-3	-2.525625E-3	-5.518750E-4	-2.611925E-2	2.568338E-2
6.080000E-5	-3.017875E-3	-2.478313E-3	-5.395625E-4	-2.612888E-2	2.567075E-2
6.096000E-5	-3.095250E-3	-2.530125E-3	-5.651250E-4	-2.612775E-2	2.568363E-2
6.112000E-5	-3.058187E-3	-2.503000E-3	-5.551875E-4	-2.612175E-2	2.569588E-2
6.128000E-5	-3.137812E-3	-2.506813E-3	-6.310000E-4	-2.613250E-2	2.568213E-2
6.144000E-5	-3.051062E-3	-2.443188E-3	-6.078750E-4	-2.608738E-2	2.566162E-2
6.160000E-5	-3.035750E-3	-2.569063E-3	-4.666875E-4	-2.611425E-2	2.568412E-2
6.176000E-5	-3.071500E-3	-2.488875E-3	-5.826250E-4	-2.609387E-2	2.569088E-2
6.192000E-5	-3.028062E-3	-2.452500E-3	-5.755625E-4	-2.612475E-2	2.568212E-2
6.208000E-5	-3.157563E-3	-2.538125E-3	-6.194375E-4	-2.609375E-2	2.567287E-2
6.224000E-5	-3.083062E-3	-2.529875E-3	-5.531875E-4	-2.608762E-2	2.567588E-2
6.240000E-5	-3.127750E-3	-2.511875E-3	-6.158750E-4	-2.610450E-2	2.568537E-2
6.256000E-5	-3.068063E-3	-2.412625E-3	-6.554375E-4	-2.610975E-2	2.568837E-2
6.272000E-5	-3.087563E-3	-2.450063E-3	-6.375000E-4	-2.609300E-2	2.570038E-2
6.288000E-5	-3.062250E-3	-2.455750E-3	-6.065000E-4	-2.610050E-2	2.566613E-2
6.304000E-5	-3.176875E-3	-2.586063E-3	-5.908125E-4	-2.609312E-2	2.571563E-2
6.320000E-5	-3.160688E-3	-2.564062E-3	-5.966250E-4	-2.608200E-2	2.570050E-2
6.336000E-5	-3.021438E-3	-2.430438E-3	-5.910000E-4	-2.609463E-2	2.566312E-2
6.352000E-5	-3.027250E-3	-2.391375E-3	-6.358750E-4	-2.608100E-2	2.569475E-2
6.368000E-5	-3.056500E-3	-2.481938E-3	-5.745625E-4	-2.610550E-2	2.570525E-2
6.384000E-5	-3.093750E-3	-2.451375E-3	-6.423750E-4	-2.608550E-2	2.567537E-2
6.400000E-5	-3.069312E-3	-2.427500E-3	-6.418125E-4	-2.608375E-2	2.569150E-2
6.416000E-5	-3.121375E-3	-2.371813E-3	-7.495625E-4	-2.608563E-2	2.571313E-2
6.432000E-5	-3.074250E-3	-2.481125E-3	-5.931250E-4	-2.608063E-2	2.568838E-2
6.448000E-5	-3.096438E-3	-2.390438E-3	-7.060000E-4	-2.608838E-2	2.569725E-2
6.464000E-5	-3.076563E-3	-2.504500E-3	-5.720625E-4	-2.609300E-2	2.569987E-2
6.480000E-5	-3.043375E-3	-2.477500E-3	-5.658750E-4	-2.608775E-2	2.570037E-2
6.496000E-5	-3.264437E-3	-2.442688E-3	-8.217500E-4	-2.606900E-2	2.570213E-2
6.512000E-5	-3.054625E-3	-2.537063E-3	-5.175625E-4	-2.609537E-2	2.570050E-2
6.528000E-5	-3.140688E-3	-2.432563E-3	-7.081250E-4	-2.606463E-2	2.569537E-2
6.544000E-5	-3.078500E-3	-2.504562E-3	-5.739375E-4	-2.608262E-2	2.569125E-2
6.560000E-5	-2.912625E-3	-2.330063E-3	-5.825625E-4	-2.609363E-2	2.569175E-2
6.576000E-5	-2.978375E-3	-2.457375E-3	-5.210000E-4	-2.607938E-2	2.568125E-2
6.592000E-5	-3.077625E-3	-2.405875E-3	-6.717500E-4	-2.608538E-2	2.567600E-2
6.608000E-5	-3.072563E-3	-2.483375E-3	-5.891875E-4	-2.605725E-2	2.567300E-2
6.624000E-5	-3.023500E-3	-2.479125E-3	-5.443750E-4	-2.608850E-2	2.568950E-2
6.640000E-5	-3.044875E-3	-2.436500E-3	-6.083750E-4	-2.608125E-2	2.571112E-2
6.656000E-5	-3.118313E-3	-2.535000E-3	-5.833125E-4	-2.608288E-2	2.568988E-2
6.672000E-5	-3.171563E-3	-2.434938E-3	-7.366250E-4	-2.607738E-2	2.570163E-2
6.688000E-5	-3.092562E-3	-2.287938E-3	-8.046250E-4	-2.606450E-2	2.570038E-2
6.704000E-5	-3.127063E-3	-2.403125E-3	-7.239375E-4	-2.608375E-2	2.571737E-2
6.720000E-5	-3.027250E-3	-2.326812E-3	-7.004375E-4	-2.606825E-2	2.570788E-2
6.736000E-5	-3.003688E-3	-2.380187E-3	-6.235000E-4	-2.605350E-2	2.571500E-2
6.752000E-5	-3.144625E-3	-2.571500E-3	-5.731250E-4	-2.606225E-2	2.568763E-2
6.768000E-5	-3.132625E-3	-2.465187E-3	-6.674375E-4	-2.606750E-2	2.570087E-2
6.784000E-5	-3.125687E-3	-2.544875E-3	-5.808125E-4	-2.606250E-2	2.568825E-2
6.800000E-5	-2.989437E-3	-2.351313E-3	-6.381250E-4	-2.606113E-2	2.571812E-2
6.816000E-5	-3.124750E-3	-2.467250E-3	-6.575000E-4	-2.603875E-2	2.569613E-2
6.832000E-5	-3.133812E-3	-2.374562E-3	-7.592500E-4	-2.604763E-2	2.568963E-2
6.848000E-5	-3.041625E-3	-2.443000E-3	-5.986250E-4	-2.603050E-2	2.569438E-2
6.864000E-5	-2.993250E-3	-2.373125E-3	-6.201250E-4	-2.604725E-2	2.570750E-2
6.880000E-5	-3.128063E-3	-2.415188E-3	-7.128750E-4	-2.605388E-2	2.571163E-2
6.896000E-5	-3.099250E-3	-2.475688E-3	-6.235625E-4	-2.604963E-2	2.569600E-2
6.912000E-5	-3.098687E-3	-2.375187E-3	-7.235000E-4	-2.606987E-2	2.570250E-2
6.928000E-5	-3.080688E-3	-2.432438E-3	-6.482500E-4	-2.605375E-2	2.569188E-2
6.944000E-5	-3.177625E-3	-2.377313E-3	-8.003125E-4	-2.603712E-2	2.569250E-2
6.960000E-5	-3.071562E-3	-2.529625E-3	-5.419375E-4	-2.605625E-2	2.569187E-2
6.976000E-5	-3.038250E-3	-2.440937E-3	-5.973125E-4	-2.606300E-2	2.569012E-2
6.992000E-5	-3.062312E-3	-2.452938E-3	-6.093750E-4	-2.604512E-2	2.567587E-2
7.008000E-5	-3.006125E-3	-2.379125E-3	-6.270000E-4	-2.606538E-2	2.570038E-2
7.024000E-5	-3.067437E-3	-2.484688E-3	-5.827500E-4	-2.606675E-2	2.568100E-2
7.040000E-5	-2.951125E-3	-2.352938E-3	-5.981875E-4	-2.606625E-2	2.568250E-2
7.056000E-5	-3.084438E-3	-2.420625E-3	-6.638125E-4	-2.604413E-2	2.568488E-2
7.072000E-5	-3.169688E-3	-2.420750E-3	-7.489375E-4	-2.605137E-2	2.568037E-2
7.088000E-5	-3.010313E-3	-2.534500E-3	-4.758125E-4	-2.605500E-2	2.569262E-2
7.104000E-5	-3.028500E-3	-2.391000E-3	-6.375000E-4	-2.602750E-2	2.568513E-2
7.120000E-5	-3.006250E-3	-2.457750E-3	-5.485000E-4	-2.605913E-2	2.570388E-2
7.136000E-5	-3.085687E-3	-2.474938E-3	-6.107500E-4	-2.606437E-2	2.569263E-2
7.152000E-5	-2.975937E-3	-2.396563E-3	-5.793750E-4	-2.605187E-2	2.569563E-2
7.168000E-5	-3.125500E-3	-2.355625E-3	-7.698750E-4	-2.606675E-2	2.568000E-2
7.184000E-5	-3.039250E-3	-2.418375E-3	-6.208750E-4	-2.606425E-2	2.568313E-2
7.200000E-5	-2.867688E-3	-2.362812E-3	-5.048750E-4	-2.605775E-2	2.565675E-2
7.216000E-5	-3.066563E-3	-2.426688E-3	-6.398750E-4	-2.605538E-2	2.570050E-2
7.232000E-5	-3.078125E-3	-2.408063E-3	-6.700625E-4	-2.608075E-2	2.568450E-2
7.248000E-5	-2.999250E-3	-2.455875E-3	-5.433750E-4	-2.605437E-2	2.568425E-2
7.264000E-5	-3.068937E-3	-2.433188E-3	-6.357500E-4	-2.603750E-2	2.568512E-2
7.280000E-5	-3.101625E-3	-2.367813E-3	-7.338125E-4	-2.604600E-2	2.568025E-2
7.296000E-5	-3.051625E-3	-2.397750E-3	-6.538750E-4	-2.605613E-2	2.569500E-2
7.312000E-5	-3.048187E-3	-2.470812E-3	-5.773750E-4	-2.607525E-2	2.568250E-2
7.328000E-5	-3.060500E-3	-2.329500E-3	-7.310000E-4	-2.606362E-2	2.567650E-2
7.344000E-5	-3.025812E-3	-2.426000E-3	-5.998125E-4	-2.605312E-2	2.569338E-2
7.360000E-5	-3.048437E-3	-2.426750E-3	-6.216875E-4	-2.604862E-2	2.568087E-2
7.376000E-5	-3.184125E-3	-2.469312E-3	-7.148125E-4	-2.606563E-2	2.567913E-2
7.392000E-5	-3.074563E-3	-2.395938E-3	-6.786250E-4	-2.605700E-2	2.565987E-2
7.408000E-5	-3.007187E-3	-2.355625E-3	-6.515625E-4	-2.606500E-2	2.566425E-2
7.424000E-5	-3.062625E-3	-2.481688E-3	-5.809375E-4	-2.607125E-2	2.567075E-2
7.440000E-5	-3.010687E-3	-2.492562E-3	-5.181250E-4	-2.604538E-2	2.566825E-2
7.456000E-5	-3.058250E-3	-2.521125E-3	-5.371250E-4	-2.607950E-2	2.567938E-2
7.472000E-5	-3.041375E-3	-2.401000E-3	-6.403750E-4	-2.607675E-2	2.566212E-2
7.488000E-5	-2.985813E-3	-2.473188E-3	-5.126250E-4	-2.604838E-2	2.567325E-2
7.504000E-5	-3.124063E-3	-2.361563E-3	-7.625000E-4	-2.607775E-2	2.566462E-2
7.520000E-5	-3.212375E-3	-2.392500E-3	-8.198750E-4	-2.607988E-2	2.569063E-2
7.536000E-5	-3.080688E-3	-2.450938E-3	-6.297500E-4	-2.606250E-2	2.565675E-2
7.552000E-5	-3.045813E-3	-2.435938E-3	-6.098750E-4	-2.606137E-2	2.565988E-2
7.568000E-5	-3.074688E-3	-2.358812E-3	-7.158750E-4	-2.607238E-2	2.565937E-2
7.584000E-5	-3.101687E-3	-2.443438E-3	-6.582500E-4	-2.607600E-2	2.565913E-2
7.600000E-5	-2.991313E-3	-2.522437E-3	-4.688750E-4	-2.606850E-2	2.565950E-2
7.616000E-5	-3.181937E-3	-2.388938E-3	-7.930000E-4	-2.608062E-2	2.564788E-2
7.632000E-5	-3.086000E-3	-2.393687E-3	-6.923125E-4	-2.609313E-2	2.564000E-2
7.648000E-5	-3.082562E-3	-2.460500E-3	-6.220625E-4	-2.606888E-2	2.563063E-2
7.664000E-5	-3.072563E-3	-2.319688E-3	-7.528750E-4	-2.608050E-2	2.565238E-2
7.680000E-5	-3.070312E-3	-2.373938E-3	-6.963750E-4	-2.607150E-2	2.562775E-2
7.696000E-5	-3.044500E-3	-2.502000E-3	-5.425000E-4	-2.610225E-2	2.563937E-2
7.712000E-5	-3.122563E-3	-2.430937E-3	-6.916250E-4	-2.609675E-2	2.561525E-2
7.728000E-5	-3.075813E-3	-2.334688E-3	-7.411250E-4	-2.608700E-2	2.564500E-2
7.744000E-5	-3.196875E-3	-2.387812E-3	-8.090625E-4	-2.609400E-2	2.562863E-2
7.760000E-5	-3.129625E-3	-2.428125E-3	-7.015000E-4	-2.608938E-2	2.564800E-2
7.776000E-5	-3.035188E-3	-2.427250E-3	-6.079375E-4	-2.609713E-2	2.563738E-2
7.792000E-5	-3.202813E-3	-2.475375E-3	-7.274375E-4	-2.608062E-2	2.562200E-2
7.808000E-5	-3.090062E-3	-2.390062E-3	-7.000000E-4	-2.609000E-2	2.562925E-2
7.824000E-5	-3.156875E-3	-2.324000E-3	-8.328750E-4	-2.610862E-2	2.561338E-2
7.840000E-5	-3.115250E-3	-2.429500E-3	-6.857500E-4	-2.609525E-2	2.561438E-2
7.856000E-5	-3.092250E-3	-2.344625E-3	-7.476250E-4	-2.610337E-2	2.561338E-2
7.872000E-5	-3.154125E-3	-2.475187E-3	-6.789375E-4	-2.611450E-2	2.558487E-2
7.888000E-5	-3.122187E-3	-2.492438E-3	-6.297500E-4	-2.610275E-2	2.560588E-2
7.904000E-5	-3.049063E-3	-2.335000E-3	-7.140625E-4	-2.611588E-2	2.562512E-2
7.920000E-5	-3.100125E-3	-2.566438E-3	-5.336875E-4	-2.612025E-2	2.560538E-2
7.936000E-5	-3.132438E-3	-2.361563E-3	-7.708750E-4	-2.611350E-2	2.561900E-2
7.952000E-5	-3.220000E-3	-2.569813E-3	-6.501875E-4	-2.611463E-2	2.559950E-2
7.968000E-5	-3.072625E-3	-2.451438E-3	-6.211875E-4	-2.611550E-2	2.560850E-2
7.984000E-5	-3.107625E-3	-2.397750E-3	-7.098750E-4	-2.610613E-2	2.559563E-2
8.000000E-5	-3.136063E-3	-2.486188E-3	-6.498750E-4	-2.612350E-2	2.557762E-2
8.016000E-5	-3.127563E-3	-2.506375E-3	-6.211875E-4	-2.612625E-2	2.560550E-2
8.032000E-5	-3.177438E-3	-2.506125E-3	-6.713125E-4	-2.612513E-2	2.558750E-2
8.048000E-5	-3.170438E-3	-2.417625E-3	-7.528125E-4	-2.612925E-2	2.558188E-2
8.064000E-5	-3.160000E-3	-2.477438E-3	-6.825625E-4	-2.614837E-2	2.558887E-2
8.080000E-5	-3.132000E-3	-2.413000E-3	-7.190000E-4	-2.612225E-2	2.558750E-2
8.096000E-5	-3.299250E-3	-2.511187E-3	-7.880625E-4	-2.612188E-2	2.558050E-2
8.112000E-5	-3.166938E-3	-2.509125E-3	-6.578125E-4	-2.613263E-2	2.557475E-2
8.128000E-5	-3.065250E-3	-2.447187E-3	-6.180625E-4	-2.611688E-2	2.557262E-2
8.144000E-5	-3.274750E-3	-2.489375E-3	-7.853750E-4	-2.614413E-2	2.558125E-2
8.160000E-5	-3.185250E-3	-2.435625E-3	-7.496250E-4	-2.613475E-2	2.557163E-2
8.176000E-5	-3.082563E-3	-2.447937E-3	-6.346250E-4	-2.614663E-2	2.556538E-2
8.192000E-5	-3.101063E-3	-2.426938E-3	-6.741250E-4	-2.614763E-2	2.556262E-2
8.208000E-5	-3.327375E-3	-2.467250E-3	-8.601250E-4	-2.612850E-2	2.557625E-2
8.224000E-5	-3.084188E-3	-2.438500E-3	-6.456875E-4	-2.616163E-2	2.555425E-2
8.240000E-5	-3.142250E-3	-2.467188E-3	-6.750625E-4	-2.615600E-2	2.555375E-2
8.256000E-5	-3.255187E-3	-2.464875E-3	-7.903125E-4	-2.614375E-2	2.556663E-2
8.272000E-5	-3.108375E-3	-2.537437E-3	-5.709375E-4	-2.616250E-2	2.555200E-2
8.288000E-5	-3.107437E-3	-2.457875E-3	-6.495625E-4	-2.616300E-2	2.556875E-2
8.304000E-5	-3.156687E-3	-2.542500E-3	-6.141875E-4	-2.615563E-2	2.555975E-2
8.320000E-5	-3.222313E-3	-2.452438E-3	-7.698750E-4	-2.616250E-2	2.553775E-2
8.336000E-5	-3.242875E-3	-2.457250E-3	-7.856250E-4	-2.617800E-2	2.555400E-2
8.352000E-5	-3.119250E-3	-2.605063E-3	-5.141875E-4	-2.617900E-2	2.554450E-2
8.368000E-5	-3.076375E-3	-2.416187E-3	-6.601875E-4	-2.615962E-2	2.553300E-2
8.384000E-5	-3.116250E-3	-2.568625E-3	-5.476250E-4	-2.618150E-2	2.554850E-2
8.400000E-5	-3.113125E-3	-2.492062E-3	-6.210625E-4	-2.619212E-2	2.551263E-2
8.416000E-5	-3.176938E-3	-2.632750E-3	-5.441875E-4	-2.618675E-2	2.553112E-2
8.432000E-5	-3.162563E-3	-2.593000E-3	-5.695625E-4	-2.618662E-2	2.553725E-2
8.448000E-5	-3.161750E-3	-2.388750E-3	-7.730000E-4	-2.619125E-2	2.551825E-2
8.464000E-5	-3.087250E-3	-2.501750E-3	-5.855000E-4	-2.620838E-2	2.551512E-2
8.480000E-5	-3.167750E-3	-2.511063E-3	-6.566875E-4	-2.620500E-2	2.552000E-2
8.496000E-5	-3.170250E-3	-2.543438E-3	-6.268125E-4	-2.619063E-2	2.552137E-2
8.512000E-5	-3.121938E-3	-2.523500E-3	-5.984375E-4	-2.618787E-2	2.551662E-2
8.528000E-5	-3.199000E-3	-2.391937E-3	-8.070625E-4	-2.619450E-2	2.550238E-2
8.544000E-5	-3.268750E-3	-2.412312E-3	-8.564375E-4	-2.618262E-2	2.550913E-2
8.560000E-5	-3.114750E-3	-2.481687E-3	-6.330625E-4	-2.620538E-2	2.551300E-2
8.576000E-5	-3.231688E-3	-2.535125E-3	-6.965625E-4	-2.620413E-2	2.549125E-2
8.592000E-5	-3.249625E-3	-2.486625E-3	-7.630000E-4	-2.619100E-2	2.550462E-2
8.608000E-5	-3.234625E-3	-2.548125E-3	-6.865000E-4	-2.621163E-2	2.550188E-2
8.624000E-5	-3.210500E-3	-2.517563E-3	-6.929375E-4	-2.621013E-2	2.548163E-2
8.640000E-5	-3.220125E-3	-2.600875E-3	-6.192500E-4	-2.621400E-2	2.549500E-2
8.656000E-5	-3.304625E-3	-2.455813E-3	-8.488125E-4	-2.621475E-2	2.547375E-2
8.672000E-5	-3.225063E-3	-2.540062E-3	-6.850000E-4	-2.621775E-2	2.549375E-2
8.688000E-5	-3.278063E-3	-2.544625E-3	-7.334375E-4	-2.621525E-2	2.548700E-2
8.704000E-5	-3.127750E-3	-2.544000E-3	-5.837500E-4	-2.621237E-2	2.549988E-2
8.720000E-5	-3.252313E-3	-2.569250E-3	-6.830625E-4	-2.622000E-2	2.548963E-2
8.736000E-5	-3.207313E-3	-2.467375E-3	-7.399375E-4	-2.623488E-2	2.548600E-2
8.752000E-5	-3.364813E-3	-2.567625E-3	-7.971875E-4	-2.621575E-2	2.546263E-2
8.768000E-5	-3.241750E-3	-2.428250E-3	-8.135000E-4	-2.622962E-2	2.548788E-2
8.784000E-5	-3.059000E-3	-2.398375E-3	-6.606250E-4	-2.622937E-2	2.547775E-2
8.800000E-5	-3.296688E-3	-2.511188E-3	-7.855000E-4	-2.624650E-2	2.548063E-2
8.816000E-5	-3.273813E-3	-2.467375E-3	-8.064375E-4	-2.624275E-2	2.549225E-2
8.832000E-5	-3.331188E-3	-2.532063E-3	-7.991250E-4	-2.623900E-2	2.548575E-2
8.848000E-5	-3.301563E-3	-2.510687E-3	-7.908750E-4	-2.623950E-2	2.546787E-2
8.864000E-5	-3.321000E-3	-2.449250E-3	-8.717500E-4	-2.625725E-2	2.547500E-2
8.880000E-5	-3.161125E-3	-2.577313E-3	-5.838125E-4	-2.623125E-2	2.546175E-2
8.896000E-5	-3.277313E-3	-2.595938E-3	-6.813750E-4	-2.623625E-2	2.545237E-2
8.912000E-5	-3.229750E-3	-2.531063E-3	-6.986875E-4	-2.624213E-2	2.547463E-2
8.928000E-5	-3.183563E-3	-2.548812E-3	-6.347500E-4	-2.625075E-2	2.543537E-2
8.944000E-5	-3.279937E-3	-2.536938E-3	-7.430000E-4	-2.626500E-2	2.545463E-2
8.960000E-5	-3.168750E-3	-2.566937E-3	-6.018125E-4	-2.625688E-2	2.546438E-2
8.976000E-5	-3.191312E-3	-2.489875E-3	-7.014375E-4	-2.626813E-2	2.545263E-2
8.992000E-5	-3.321563E-3	-2.559375E-3	-7.621875E-4	-2.625050E-2	2.544675E-2
9.008000E-5	-3.312812E-3	-2.516563E-3	-7.962500E-4	-2.626300E-2	2.544212E-2
9.024000E-5	-3.299188E-3	-2.660625E-3	-6.385625E-4	-2.627875E-2	2.545687E-2
9.040000E-5	-3.303438E-3	-2.593813E-3	-7.096250E-4	-2.625050E-2	2.545775E-2
9.056000E-5	-3.325875E-3	-2.611375E-3	-7.145000E-4	-2.626838E-2	2.546275E-2
9.072000E-5	-3.402938E-3	-2.501688E-3	-9.012500E-4	-2.627975E-2	2.544575E-2
9.088000E-5	-3.330188E-3	-2.655937E-3	-6.742500E-4	-2.627975E-2	2.544088E-2
9.104000E-5	-3.241125E-3	-2.637063E-3	-6.040625E-4	-2.627750E-2	2.543650E-2
9.120000E-5	-3.357187E-3	-2.556750E-3	-8.004375E-4	-2.625525E-2	2.544138E-2
9.136000E-5	-3.305500E-3	-2.508813E-3	-7.966875E-4	-2.626025E-2	2.543363E-2
9.152000E-5	-3.275813E-3	-2.605250E-3	-6.705625E-4	-2.626863E-2	2.544063E-2
9.168000E-5	-3.272625E-3	-2.701062E-3	-5.715625E-4	-2.626388E-2	2.543187E-2
9.184000E-5	-3.304750E-3	-2.584188E-3	-7.205625E-4	-2.628963E-2	2.543988E-2
9.200000E-5	-3.367250E-3	-2.573812E-3	-7.934375E-4	-2.625975E-2	2.543312E-2
9.216000E-5	-3.292688E-3	-2.714375E-3	-5.783125E-4	-2.626500E-2	2.543062E-2
9.232000E-5	-3.352125E-3	-2.552812E-3	-7.993125E-4	-2.627588E-2	2.543475E-2
9.248000E-5	-3.237438E-3	-2.620187E-3	-6.172500E-4	-2.628638E-2	2.541737E-2
9.264000E-5	-3.296500E-3	-2.450875E-3	-8.456250E-4	-2.629338E-2	2.541150E-2
9.280000E-5	-3.336437E-3	-2.586125E-3	-7.503125E-4	-2.628475E-2	2.543475E-2
9.296000E-5	-3.302812E-3	-2.603250E-3	-6.995625E-4	-2.629963E-2	2.540187E-2
9.312000E-5	-3.334750E-3	-2.646625E-3	-6.881250E-4	-2.630338E-2	2.542550E-2
9.328000E-5	-3.342688E-3	-2.661812E-3	-6.808750E-4	-2.629588E-2	2.541763E-2
9.344000E-5	-3.275375E-3	-2.609188E-3	-6.661875E-4	-2.627337E-2	2.543575E-2
9.360000E-5	-3.339063E-3	-2.729375E-3	-6.096875E-4	-2.629025E-2	2.542313E-2
9.376000E-5	-3.296125E-3	-2.634000E-3	-6.621250E-4	-2.630650E-2	2.540350E-2
9.392000E-5	-3.255500E-3	-2.562250E-3	-6.932500E-4	-2.627925E-2	2.541875E-2
9.408000E-5	-3.343937E-3	-2.514000E-3	-8.299375E-4	-2.630925E-2	2.542075E-2
9.424000E-5	-3.283188E-3	-2.441563E-3	-8.416250E-4	-2.628588E-2	2.543537E-2
9.440000E-5	-3.317875E-3	-2.593437E-3	-7.244375E-4	-2.628975E-2	2.541275E-2
9.456000E-5	-3.367438E-3	-2.639500E-3	-7.279375E-4	-2.629313E-2	2.539963E-2
9.472000E-5	-3.468125E-3	-2.563688E-3	-9.044375E-4	-2.628700E-2	2.541913E-2
9.488000E-5	-3.382562E-3	-2.630250E-3	-7.523125E-4	-2.630863E-2	2.539813E-2
9.504000E-5	-3.377000E-3	-2.634375E-3	-7.426250E-4	-2.630388E-2	2.539988E-2
9.520000E-5	-3.393313E-3	-2.600125E-3	-7.931875E-4	-2.630363E-2	2.539813E-2
9.536000E-5	-3.338000E-3	-2.711313E-3	-6.266875E-4	-2.630313E-2	2.540438E-2
9.552000E-5	-3.358062E-3	-2.558875E-3	-7.991875E-4	-2.629675E-2	2.540588E-2
9.568000E-5	-3.341562E-3	-2.645250E-3	-6.963125E-4	-2.630925E-2	2.540450E-2
9.584000E-5	-3.380813E-3	-2.562500E-3	-8.183125E-4	-2.631663E-2	2.540887E-2
9.600000E-5	-3.334125E-3	-2.736938E-3	-5.971875E-4	-2.629938E-2	2.540700E-2
9.616000E-5	-3.476062E-3	-2.539375E-3	-9.366875E-4	-2.631788E-2	2.541762E-2
9.632000E-5	-3.332937E-3	-2.672562E-3	-6.603750E-4	-2.632137E-2	2.541925E-2
9.648000E-5	-3.317563E-3	-2.665375E-3	-6.521875E-4	-2.631038E-2	2.539513E-2
9.664000E-5	-3.309125E-3	-2.417250E-3	-8.918750E-4	-2.628363E-2	2.541725E-2
9.680000E-5	-3.288000E-3	-2.616625E-3	-6.713750E-4	-2.631788E-2	2.541338E-2
9.696000E-5	-3.369812E-3	-2.598188E-3	-7.716250E-4	-2.632200E-2	2.541588E-2
9.712000E-5	-3.359625E-3	-2.735250E-3	-6.243750E-4	-2.630238E-2	2.540162E-2
9.728000E-5	-3.223250E-3	-2.636937E-3	-5.863125E-4	-2.630012E-2	2.537762E-2
9.744000E-5	-3.326250E-3	-2.689937E-3	-6.363125E-4	-2.631250E-2	2.538538E-2
9.760000E-5	-3.346562E-3	-2.674063E-3	-6.725000E-4	-2.629812E-2	2.538887E-2
9.776000E-5	-3.285313E-3	-2.622125E-3	-6.631875E-4	-2.632438E-2	2.540063E-2
9.792000E-5	-3.287938E-3	-2.579375E-3	-7.085625E-4	-2.630213E-2	2.540075E-2
9.808000E-5	-3.303125E-3	-2.643500E-3	-6.596250E-4	-2.630587E-2	2.539563E-2
9.824000E-5	-3.293375E-3	-2.653125E-3	-6.402500E-4	-2.630763E-2	2.538788E-2
9.840000E-5	-3.293063E-3	-2.560688E-3	-7.323750E-4	-2.631063E-2	2.539275E-2
9.856000E-5	-3.299437E-3	-2.602063E-3	-6.973750E-4	-2.630738E-2	2.537950E-2
9.872000E-5	-3.321125E-3	-2.680875E-3	-6.402500E-4	-2.629600E-2	2.539025E-2
9.888000E-5	-3.275063E-3	-2.483437E-3	-7.916250E-4	-2.630725E-2	2.539188E-2
9.904000E-5	-3.346063E-3	-2.621063E-3	-7.250000E-4	-2.630587E-2	2.540463E-2
9.920000E-5	-3.341563E-3	-2.687500E-3	-6.540625E-4	-2.629050E-2	2.539213E-2
9.936000E-5	-3.234750E-3	-2.562750E-3	-6.720000E-4	-2.630338E-2	2.538238E-2
9.952000E-5	-3.280750E-3	-2.648063E-3	-6.326875E-4	-2.630550E-2	2.539325E-2
9.968000E-5	-3.244625E-3	-2.718688E-3	-5.259375E-4	-2.629837E-2	2.538363E-2
9.984000E-5	-3.370500E-3	-2.621563E-3	-7.489375E-4	-2.629875E-2	2.537525E-2
1.000000E-4	-3.178625E-3	-2.489500E-3	-6.891250E-4	-2.630363E-2	2.539275E-2
1.001600E-4	-3.235063E-3	-2.553500E-3	-6.815625E-4	-2.629037E-2	2.538913E-2
1.003200E-4	-3.205750E-3	-2.518625E-3	-6.871250E-4	-2.630800E-2	2.538125E-2
1.004800E-4	-3.236312E-3	-2.546125E-3	-6.901875E-4	-2.627325E-2	2.539025E-2
1.006400E-4	-3.280250E-3	-2.481063E-3	-7.991875E-4	-2.630975E-2	2.537775E-2
1.008000E-4	-3.185750E-3	-2.649250E-3	-5.365000E-4	-2.628975E-2	2.538687E-2
1.009600E-4	-3.264000E-3	-2.527187E-3	-7.368125E-4	-2.627413E-2	2.537275E-2
1.011200E-4	-3.200625E-3	-2.589687E-3	-6.109375E-4	-2.632212E-2	2.538500E-2
1.012800E-4	-3.334125E-3	-2.506000E-3	-8.281250E-4	-2.629113E-2	2.537262E-2
1.014400E-4	-3.151625E-3	-2.596875E-3	-5.547500E-4	-2.629762E-2	2.537837E-2
1.016000E-4	-3.214625E-3	-2.594125E-3	-6.205000E-4	-2.628163E-2	2.541650E-2
1.017600E-4	-3.227563E-3	-2.510313E-3	-7.172500E-4	-2.630413E-2	2.539313E-2
1.019200E-4	-3.214250E-3	-2.579500E-3	-6.347500E-4	-2.630525E-2	2.537925E-2
1.020800E-4	-3.242937E-3	-2.457750E-3	-7.851875E-4	-2.631363E-2	2.539200E-2
1.022400E-4	-3.206188E-3	-2.537125E-3	-6.690625E-4	-2.628688E-2	2.539487E-2
1.024000E-4	-3.057687E-3	-2.571313E-3	-4.863750E-4	-2.630775E-2	2.539063E-2
1.025600E-4	-3.156687E-3	-2.608625E-3	-5.480625E-4	-2.629362E-2	2.538625E-2
1.027200E-4	-3.140562E-3	-2.464125E-3	-6.764375E-4	-2.628837E-2	2.539313E-2
1.028800E-4	-3.174250E-3	-2.551000E-3	-6.232500E-4	-2.630925E-2	2.538062E-2
1.030400E-4	-3.182812E-3	-2.611438E-3	-5.713750E-4	-2.628938E-2	2.539575E-2
1.032000E-4	-3.177562E-3	-2.635125E-3	-5.424375E-4	-2.627363E-2	2.539100E-2
1.033600E-4	-3.092937E-3	-2.599500E-3	-4.934375E-4	-2.627675E-2	2.537913E-2
1.035200E-4	-3.084313E-3	-2.387750E-3	-6.965625E-4	-2.629013E-2	2.540750E-2
1.036800E-4	-3.179438E-3	-2.573750E-3	-6.056875E-4	-2.628012E-2	2.539625E-2
1.038400E-4	-3.094938E-3	-2.519625E-3	-5.753125E-4	-2.630238E-2	2.538775E-2
1.040000E-4	-3.087375E-3	-2.548688E-3	-5.386875E-4	-2.630125E-2	2.539963E-2
1.041600E-4	-2.981062E-3	-2.535813E-3	-4.452500E-4	-2.627887E-2	2.539025E-2
1.043200E-4	-3.092063E-3	-2.454063E-3	-6.380000E-4	-2.628062E-2	2.538613E-2
1.044800E-4	-3.125625E-3	-2.522437E-3	-6.031875E-4	-2.630413E-2	2.539887E-2
1.046400E-4	-3.014813E-3	-2.567000E-3	-4.478125E-4	-2.628275E-2	2.539513E-2
1.048000E-4	-3.022875E-3	-2.503438E-3	-5.194375E-4	-2.628663E-2	2.538337E-2
1.049600E-4	-3.218313E-3	-2.451125E-3	-7.671875E-4	-2.628463E-2	2.538275E-2
1.051200E-4	-3.068438E-3	-2.464500E-3	-6.039375E-4	-2.625875E-2	2.537863E-2
1.052800E-4	-2.980813E-3	-2.389125E-3	-5.916875E-4	-2.627837E-2	2.539613E-2
1.054400E-4	-2.946375E-3	-2.584312E-3	-3.620625E-4	-2.629150E-2	2.538438E-2
1.056000E-4	-3.026312E-3	-2.511937E-3	-5.143750E-4	-2.628513E-2	2.539975E-2
1.057600E-4	-3.018563E-3	-2.377938E-3	-6.406250E-4	-2.628475E-2	2.538950E-2
1.059200E-4	-3.083438E-3	-2.507000E-3	-5.764375E-4	-2.628162E-2	2.539262E-2
1.060800E-4	-2.807688E-3	-2.443875E-3	-3.638125E-4	-2.627087E-2	2.539637E-2
1.062400E-4	-2.900375E-3	-2.360687E-3	-5.396875E-4	-2.626637E-2	2.539425E-2
1.064000E-4	-2.884813E-3	-2.454687E-3	-4.301250E-4	-2.626650E-2	2.539850E-2
1.065600E-4	-2.931500E-3	-2.414000E-3	-5.175000E-4	-2.625800E-2	2.539075E-2
1.067200E-4	-3.089188E-3	-2.489000E-3	-6.001875E-4	-2.629413E-2	2.541538E-2
1.068800E-4	-3.060313E-3	-2.408250E-3	-6.520625E-4	-2.627213E-2	2.537562E-2
1.070400E-4	-2.976062E-3	-2.351438E-3	-6.246250E-4	-2.627200E-2	2.539700E-2
1.072000E-4	-2.820562E-3	-2.352375E-3	-4.681875E-4	-2.625625E-2	2.539800E-2
1.073600E-4	-2.878187E-3	-2.467250E-3	-4.109375E-4	-2.626700E-2	2.540400E-2
1.075200E-4	-2.868500E-3	-2.439875E-3	-4.286250E-4	-2.626475E-2	2.539963E-2
1.076800E-4	-2.937187E-3	-2.329437E-3	-6.077500E-4	-2.625563E-2	2.538087E-2
1.078400E-4	-2.933750E-3	-2.364437E-3	-5.693125E-4	-2.626712E-2	2.538612E-2
1.080000E-4	-2.855813E-3	-2.416062E-3	-4.397500E-4	-2.625513E-2	2.539150E-2
1.081600E-4	-2.905687E-3	-2.338250E-3	-5.674375E-4	-2.626538E-2	2.538700E-2
1.083200E-4	-2.888188E-3	-2.405313E-3	-4.828750E-4	-2.624925E-2	2.540213E-2
1.084800E-4	-2.890063E-3	-2.285500E-3	-6.045625E-4	-2.629400E-2	2.539175E-2
1.086400E-4	-2.711812E-3	-2.387563E-3	-3.242500E-4	-2.626362E-2	2.539525E-2
1.088000E-4	-2.860250E-3	-2.286500E-3	-5.737500E-4	-2.626838E-2	2.538375E-2
1.089600E-4	-2.810313E-3	-2.362750E-3	-4.475625E-4	-2.627462E-2	2.537875E-2
1.091200E-4	-2.808000E-3	-2.361500E-3	-4.465000E-4	-2.626288E-2	2.539875E-2
1.092800E-4	-2.813375E-3	-2.233875E-3	-5.795000E-4	-2.626700E-2	2.541163E-2
1.094400E-4	-2.750812E-3	-2.350625E-3	-4.001875E-4	-2.627825E-2	2.540400E-2
1.096000E-4	-2.754375E-3	-2.360125E-3	-3.942500E-4	-2.628175E-2	2.539675E-2
1.097600E-4	-2.568750E-3	-2.226563E-3	-3.421875E-4	-2.624063E-2	2.539363E-2
1.099200E-4	-2.768625E-3	-2.311062E-3	-4.575625E-4	-2.625713E-2	2.540688E-2
1.100800E-4	-2.674375E-3	-2.204813E-3	-4.695625E-4	-2.625212E-2	2.538650E-2
1.102400E-4	-2.690187E-3	-2.214562E-3	-4.756250E-4	-2.624213E-2	2.539425E-2
1.104000E-4	-2.589188E-3	-2.263313E-3	-3.258750E-4	-2.625588E-2	2.539588E-2
1.105600E-4	-2.556875E-3	-2.248000E-3	-3.088750E-4	-2.625525E-2	2.540325E-2
1.107200E-4	-2.707937E-3	-2.240313E-3	-4.676250E-4	-2.626013E-2	2.539463E-2
1.108800E-4	-2.683750E-3	-2.146813E-3	-5.369375E-4	-2.625438E-2	2.540538E-2
1.110400E-4	-2.660063E-3	-2.131125E-3	-5.289375E-4	-2.627575E-2	2.540275E-2
1.112000E-4	-2.710750E-3	-2.227188E-3	-4.835625E-4	-2.625013E-2	2.538487E-2
1.113600E-4	-2.632562E-3	-2.188000E-3	-4.445625E-4	-2.624338E-2	2.539150E-2
1.115200E-4	-2.612438E-3	-2.107750E-3	-5.046875E-4	-2.625362E-2	2.538875E-2
1.116800E-4	-2.529625E-3	-2.138500E-3	-3.911250E-4	-2.623700E-2	2.539225E-2
1.118400E-4	-2.684063E-3	-2.220250E-3	-4.638125E-4	-2.622425E-2	2.538912E-2
1.120000E-4	-2.481500E-3	-2.083750E-3	-3.977500E-4	-2.625913E-2	2.539713E-2
1.121600E-4	-2.479250E-3	-2.122313E-3	-3.569375E-4	-2.624688E-2	2.538688E-2
1.123200E-4	-2.557813E-3	-2.018875E-3	-5.389375E-4	-2.625312E-2	2.539313E-2
1.124800E-4	-2.601625E-3	-2.074313E-3	-5.273125E-4	-2.624512E-2	2.541150E-2
1.126400E-4	-2.540125E-3	-2.093500E-3	-4.466250E-4	-2.624700E-2	2.539275E-2
1.128000E-4	-2.578125E-3	-2.105562E-3	-4.725625E-4	-2.623738E-2	2.540312E-2
1.129600E-4	-2.566563E-3	-2.050938E-3	-5.156250E-4	-2.626762E-2	2.540200E-2
1.131200E-4	-2.499000E-3	-1.997625E-3	-5.013750E-4	-2.624987E-2	2.538925E-2
1.132800E-4	-2.574687E-3	-2.097125E-3	-4.775625E-4	-2.626238E-2	2.538913E-2
1.134400E-4	-2.470313E-3	-2.088438E-3	-3.818750E-4	-2.625325E-2	2.538925E-2
1.136000E-4	-2.349500E-3	-2.007500E-3	-3.420000E-4	-2.624712E-2	2.541138E-2
1.137600E-4	-2.470875E-3	-1.991625E-3	-4.792500E-4	-2.625550E-2	2.539963E-2
1.139200E-4	-2.390188E-3	-1.821250E-3	-5.689375E-4	-2.626588E-2	2.540650E-2
1.140800E-4	-2.454500E-3	-2.034563E-3	-4.199375E-4	-2.626763E-2	2.538487E-2
1.142400E-4	-2.471938E-3	-2.054063E-3	-4.178750E-4	-2.623400E-2	2.541212E-2
1.144000E-4	-2.420250E-3	-1.988500E-3	-4.317500E-4	-2.623887E-2	2.540137E-2
1.145600E-4	-2.337875E-3	-1.960188E-3	-3.776875E-4	-2.625438E-2	2.540100E-2
1.147200E-4	-2.348938E-3	-1.898563E-3	-4.503750E-4	-2.624212E-2	2.541025E-2
1.148800E-4	-2.267875E-3	-2.004188E-3	-2.636875E-4	-2.623863E-2	2.541187E-2
1.150400E-4	-2.270625E-3	-1.956000E-3	-3.146250E-4	-2.622600E-2	2.539200E-2
1.152000E-4	-2.230313E-3	-1.897375E-3	-3.329375E-4	-2.625638E-2	2.538750E-2
1.153600E-4	-2.342250E-3	-1.896937E-3	-4.453125E-4	-2.623775E-2	2.539412E-2
1.155200E-4	-2.251437E-3	-1.854875E-3	-3.965625E-4	-2.624863E-2	2.540300E-2
1.156800E-4	-2.160750E-3	-1.870000E-3	-2.907500E-4	-2.625725E-2	2.536462E-2
1.158400E-4	-2.182250E-3	-1.806188E-3	-3.760625E-4	-2.626313E-2	2.538463E-2
1.160000E-4	-2.217937E-3	-1.915937E-3	-3.020000E-4	-2.625775E-2	2.539075E-2
1.161600E-4	-2.102000E-3	-1.925313E-3	-1.766875E-4	-2.625225E-2	2.537537E-2
1.163200E-4	-2.214563E-3	-1.834750E-3	-3.798125E-4	-2.624137E-2	2.539537E-2
1.164800E-4	-2.220813E-3	-1.916688E-3	-3.041250E-4	-2.624600E-2	2.538588E-2
1.166400E-4	-2.122063E-3	-1.865750E-3	-2.563125E-4	-2.625562E-2	2.539088E-2
1.168000E-4	-2.120750E-3	-1.857750E-3	-2.630000E-4	-2.625075E-2	2.538263E-2
1.169600E-4	-2.159250E-3	-1.705313E-3	-4.539375E-4	-2.625538E-2	2.541688E-2
1.171200E-4	-2.165188E-3	-1.769375E-3	-3.958125E-4	-2.623950E-2	2.539850E-2
1.172800E-4	-2.040625E-3	-1.738875E-3	-3.017500E-4	-2.625125E-2	2.537387E-2
1.174400E-4	-2.111500E-3	-1.772312E-3	-3.391875E-4	-2.626163E-2	2.538163E-2
1.176000E-4	-1.995125E-3	-1.839750E-3	-1.553750E-4	-2.623913E-2	2.538175E-2
1.177600E-4	-2.032125E-3	-1.737500E-3	-2.946250E-4	-2.625362E-2	2.538487E-2
1.179200E-4	-2.089063E-3	-1.748250E-3	-3.408125E-4	-2.625725E-2	2.540462E-2
1.180800E-4	-2.080062E-3	-1.599375E-3	-4.806875E-4	-2.626163E-2	2.539988E-2
1.182400E-4	-1.992688E-3	-1.745250E-3	-2.474375E-4	-2.626037E-2	2.538488E-2
1.184000E-4	-1.913688E-3	-1.781125E-3	-1.325625E-4	-2.624662E-2	2.537237E-2
1.185600E-4	-1.820875E-3	-1.606187E-3	-2.146875E-4	-2.623513E-2	2.536813E-2
1.187200E-4	-1.893250E-3	-1.681875E-3	-2.113750E-4	-2.624450E-2	2.537800E-2
1.188800E-4	-1.907375E-3	-1.737250E-3	-1.701250E-4	-2.625125E-2	2.538638E-2
1.190400E-4	-1.924438E-3	-1.661375E-3	-2.630625E-4	-2.623975E-2	2.536663E-2
1.192000E-4	-1.918063E-3	-1.708563E-3	-2.095000E-4	-2.625400E-2	2.537575E-2
1.193600E-4	-1.851063E-3	-1.625313E-3	-2.257500E-4	-2.626050E-2	2.539375E-2
1.195200E-4	-1.772125E-3	-1.622938E-3	-1.491875E-4	-2.627213E-2	2.536925E-2
1.196800E-4	-1.927750E-3	-1.593500E-3	-3.342500E-4	-2.624775E-2	2.537312E-2
1.198400E-4	-1.872375E-3	-1.700250E-3	-1.721250E-4	-2.626263E-2	2.536850E-2
1.200000E-4	-1.855500E-3	-1.593125E-3	-2.623750E-4	-2.623375E-2	2.536700E-2
1.201600E-4	-1.773562E-3	-1.472313E-3	-3.012500E-4	-2.625850E-2	2.538200E-2
1.203200E-4	-1.753875E-3	-1.473375E-3	-2.805000E-4	-2.624263E-2	2.536750E-2
1.204800E-4	-1.711438E-3	-1.602062E-3	-1.093750E-4	-2.625738E-2	2.537562E-2
1.206400E-4	-1.740125E-3	-1.609313E-3	-1.308125E-4	-2.625538E-2	2.537363E-2
1.208000E-4	-1.640187E-3	-1.534813E-3	-1.053750E-4	-2.624675E-2	2.539225E-2
1.209600E-4	-1.613812E-3	-1.466750E-3	-1.470625E-4	-2.624750E-2	2.535925E-2
1.211200E-4	-1.652687E-3	-1.391563E-3	-2.611250E-4	-2.625163E-2	2.536613E-2
1.212800E-4	-1.663250E-3	-1.442125E-3	-2.211250E-4	-2.625175E-2	2.537338E-2
1.214400E-4	-1.695875E-3	-1.438688E-3	-2.571875E-4	-2.623825E-2	2.537775E-2
1.216000E-4	-1.604437E-3	-1.512125E-3	-9.231250E-5	-2.625900E-2	2.536262E-2
1.217600E-4	-1.588438E-3	-1.399625E-3	-1.888125E-4	-2.626525E-2	2.535663E-2
1.219200E-4	-1.742312E-3	-1.423812E-3	-3.185000E-4	-2.626875E-2	2.535950E-2
1.220800E-4	-1.619063E-3	-1.363500E-3	-2.555625E-4	-2.623475E-2	2.536800E-2
1.222400E-4	-1.501875E-3	-1.480187E-3	-2.168750E-5	-2.625300E-2	2.537175E-2
1.224000E-4	-1.573500E-3	-1.374250E-3	-1.992500E-4	-2.627075E-2	2.536325E-2
1.225600E-4	-1.446438E-3	-1.433437E-3	-1.300000E-5	-2.624300E-2	2.536163E-2
1.227200E-4	-1.447063E-3	-1.348000E-3	-9.906250E-5	-2.627363E-2	2.537450E-2
1.228800E-4	-1.496000E-3	-1.262688E-3	-2.333125E-4	-2.625600E-2	2.536075E-2
1.230400E-4	-1.449313E-3	-1.287187E-3	-1.621250E-4	-2.625975E-2	2.536550E-2
1.232000E-4	-1.293875E-3	-1.335938E-3	4.206250E-5	-2.624800E-2	2.535563E-2
1.233600E-4	-1.385250E-3	-1.270188E-3	-1.150625E-4	-2.624075E-2	2.535900E-2
1.235200E-4	-1.475938E-3	-1.189500E-3	-2.864375E-4	-2.626937E-2	2.537300E-2
1.236800E-4	-1.394500E-3	-1.315312E-3	-7.918750E-5	-2.627025E-2	2.536600E-2
1.238400E-4	-1.370750E-3	-1.049813E-3	-3.209375E-4	-2.624500E-2	2.535225E-2
1.240000E-4	-1.291250E-3	-1.160188E-3	-1.310625E-4	-2.625525E-2	2.536688E-2
1.241600E-4	-1.332375E-3	-1.191813E-3	-1.405625E-4	-2.626300E-2	2.535350E-2
1.243200E-4	-1.329750E-3	-1.154625E-3	-1.751250E-4	-2.624850E-2	2.534150E-2
1.244800E-4	-1.329250E-3	-1.222187E-3	-1.070625E-4	-2.626787E-2	2.537563E-2
1.246400E-4	-1.360375E-3	-1.132688E-3	-2.276875E-4	-2.626637E-2	2.536025E-2
1.248000E-4	-1.305687E-3	-1.128625E-3	-1.770625E-4	-2.626688E-2	2.534800E-2
1.249600E-4	-1.380250E-3	-1.107875E-3	-2.723750E-4	-2.625850E-2	2.535750E-2
1.251200E-4	-1.251938E-3	-1.138187E-3	-1.137500E-4	-2.625775E-2	2.533825E-2
1.252800E-4	-1.236500E-3	-1.051687E-3	-1.848125E-4	-2.627387E-2	2.536613E-2
1.254400E-4	-1.160062E-3	-1.080125E-3	-7.993750E-5	-2.627312E-2	2.536500E-2
1.256000E-4	-1.196375E-3	-1.151437E-3	-4.493750E-5	-2.625413E-2	2.533063E-2
1.257600E-4	-1.169875E-3	-1.095375E-3	-7.450000E-5	-2.626888E-2	2.535725E-2
1.259200E-4	-1.177625E-3	-1.035000E-3	-1.426250E-4	-2.627837E-2	2.533875E-2
1.260800E-4	-1.245313E-3	-1.209438E-3	-3.587500E-5	-2.626950E-2	2.535625E-2
1.262400E-4	-1.162000E-3	-9.784375E-4	-1.835625E-4	-2.627663E-2	2.534375E-2
1.264000E-4	-1.124688E-3	-1.045563E-3	-7.912500E-5	-2.626675E-2	2.533975E-2
1.265600E-4	-1.078625E-3	-1.023938E-3	-5.468750E-5	-2.627237E-2	2.533863E-2
1.267200E-4	-1.124125E-3	-9.101875E-4	-2.139375E-4	-2.626700E-2	2.533363E-2
1.268800E-4	-1.132375E-3	-9.703125E-4	-1.620625E-4	-2.629150E-2	2.535263E-2
1.270400E-4	-1.048188E-3	-9.120000E-4	-1.361875E-4	-2.626875E-2	2.535213E-2
1.272000E-4	-1.016312E-3	-7.938125E-4	-2.225000E-4	-2.627625E-2	2.534675E-2
1.273600E-4	-1.025438E-3	-1.023000E-3	-2.437500E-6	-2.628675E-2	2.533825E-2
1.275200E-4	-9.863125E-4	-9.491875E-4	-3.712500E-5	-2.628312E-2	2.534487E-2
1.276800E-4	-1.050563E-3	-8.793750E-4	-1.711875E-4	-2.628138E-2	2.532038E-2
1.278400E-4	-8.740000E-4	-9.243125E-4	5.031250E-5	-2.628600E-2	2.533737E-2
1.280000E-4	-1.050062E-3	-8.730625E-4	-1.770000E-4	-2.626775E-2	2.532275E-2
1.281600E-4	-9.649375E-4	-7.940625E-4	-1.708750E-4	-2.628650E-2	2.533825E-2
1.283200E-4	-1.085250E-3	-8.251875E-4	-2.600625E-4	-2.627850E-2	2.532200E-2
1.284800E-4	-9.612500E-4	-8.051250E-4	-1.561250E-4	-2.629187E-2	2.534137E-2
1.286400E-4	-8.164375E-4	-7.265625E-4	-8.987500E-5	-2.628675E-2	2.532113E-2
1.288000E-4	-8.316250E-4	-7.743750E-4	-5.725000E-5	-2.626900E-2	2.531900E-2
1.289600E-4	-8.369375E-4	-7.958750E-4	-4.106250E-5	-2.629050E-2	2.532675E-2
1.291200E-4	-8.048125E-4	-7.796875E-4	-2.512500E-5	-2.629913E-2	2.531575E-2
1.292800E-4	-9.358125E-4	-7.883750E-4	-1.474375E-4	-2.626937E-2	2.533238E-2
1.294400E-4	-9.038750E-4	-7.121250E-4	-1.917500E-4	-2.628837E-2	2.531750E-2
1.296000E-4	-7.892500E-4	-7.409375E-4	-4.831250E-5	-2.627513E-2	2.530925E-2
1.297600E-4	-8.529375E-4	-7.515625E-4	-1.013750E-4	-2.629925E-2	2.531050E-2
1.299200E-4	-8.576875E-4	-6.433750E-4	-2.143125E-4	-2.629787E-2	2.533063E-2
1.300800E-4	-6.509375E-4	-6.669375E-4	1.600000E-5	-2.629038E-2	2.532800E-2
1.302400E-4	-7.161875E-4	-6.566875E-4	-5.950000E-5	-2.628725E-2	2.530987E-2
1.304000E-4	-6.438750E-4	-6.240625E-4	-1.981250E-5	-2.628638E-2	2.532425E-2
1.305600E-4	-6.555000E-4	-6.401875E-4	-1.531250E-5	-2.629675E-2	2.533275E-2
1.307200E-4	-6.535000E-4	-5.758750E-4	-7.762500E-5	-2.628263E-2	2.530688E-2
1.308800E-4	-7.050000E-4	-6.692500E-4	-3.575000E-5	-2.628375E-2	2.530963E-2
1.310400E-4	-7.300625E-4	-4.675000E-4	-2.625625E-4	-2.627838E-2	2.531037E-2
1.312000E-4	-7.161875E-4	-6.583125E-4	-5.787500E-5	-2.629888E-2	2.530738E-2
1.313600E-4	-7.453750E-4	-6.348125E-4	-1.105625E-4	-2.629837E-2	2.530400E-2
1.315200E-4	-5.092500E-4	-5.956875E-4	8.643750E-5	-2.627300E-2	2.530263E-2
1.316800E-4	-6.290000E-4	-5.436875E-4	-8.531250E-5	-2.631250E-2	2.531350E-2
1.318400E-4	-6.245625E-4	-6.831250E-4	5.856250E-5	-2.629888E-2	2.528675E-2
1.320000E-4	-5.653125E-4	-5.736250E-4	8.312500E-6	-2.630500E-2	2.531438E-2
1.321600E-4	-4.555000E-4	-6.426250E-4	1.871250E-4	-2.630788E-2	2.529138E-2
1.323200E-4	-6.081875E-4	-5.642500E-4	-4.393750E-5	-2.628588E-2	2.531375E-2
1.324800E-4	-3.917500E-4	-3.745625E-4	-1.718750E-5	-2.630075E-2	2.531438E-2
1.326400E-4	-4.366250E-4	-4.153125E-4	-2.131250E-5	-2.629950E-2	2.530025E-2
1.328000E-4	-5.017500E-4	-6.028750E-4	1.011250E-4	-2.630775E-2	2.529862E-2
1.329600E-4	-5.448750E-4	-4.135625E-4	-1.313125E-4	-2.629900E-2	2.529650E-2
1.331200E-4	-4.768750E-4	-5.010000E-4	2.412500E-5	-2.628975E-2	2.531863E-2
1.332800E-4	-4.281250E-4	-3.313125E-4	-9.681250E-5	-2.630875E-2	2.531438E-2
1.334400E-4	-3.990000E-4	-4.755625E-4	7.656250E-5	-2.630937E-2	2.528125E-2
1.336000E-4	-4.691250E-4	-4.626875E-4	-6.437500E-6	-2.630625E-2	2.528863E-2
1.337600E-4	-3.173125E-4	-5.594375E-4	2.421250E-4	-2.632700E-2	2.530938E-2
1.339200E-4	-3.665000E-4	-4.595000E-4	9.300000E-5	-2.631050E-2	2.529138E-2
1.340800E-4	-3.033750E-4	-4.383750E-4	1.350000E-4	-2.630475E-2	2.529000E-2
1.342400E-4	-3.816250E-4	-5.266875E-4	1.450625E-4	-2.629050E-2	2.530350E-2
1.344000E-4	-3.385625E-4	-2.612500E-4	-7.731250E-5	-2.629375E-2	2.530325E-2
1.345600E-4	-3.561875E-4	-3.789375E-4	2.275000E-5	-2.630212E-2	2.529838E-2
1.347200E-4	-3.551875E-4	-3.610000E-4	5.812500E-6	-2.632288E-2	2.528300E-2
1.348800E-4	-3.610000E-4	-3.676875E-4	6.687500E-6	-2.630437E-2	2.530100E-2
1.350400E-4	-3.050000E-4	-2.577500E-4	-4.725000E-5	-2.630125E-2	2.529113E-2
1.352000E-4	-4.027500E-4	-2.757500E-4	-1.270000E-4	-2.631125E-2	2.529600E-2
1.353600E-4	-4.753750E-4	-4.170000E-4	-5.837500E-5	-2.631413E-2	2.532238E-2
1.355200E-4	-2.363125E-4	-3.077500E-4	7.143750E-5	-2.631938E-2	2.529263E-2
1.356800E-4	-3.281875E-4	-3.898750E-4	6.168750E-5	-2.628625E-2	2.529400E-2
1.358400E-4	-1.807500E-4	-2.678750E-4	8.712500E-5	-2.629550E-2	2.527813E-2
1.360000E-4	-3.365000E-4	-2.575625E-4	-7.893750E-5	-2.631537E-2	2.529225E-2
1.361600E-4	-3.791875E-4	-1.586250E-4	-2.205625E-4	-2.631500E-2	2.527850E-2
1.363200E-4	-2.351875E-4	-1.725000E-4	-6.268750E-5	-2.630963E-2	2.528600E-2
1.364800E-4	-1.378750E-4	-2.530625E-4	1.151875E-4	-2.628650E-2	2.529237E-2
1.366400E-4	-1.194375E-4	-2.085625E-4	8.912500E-5	-2.631425E-2	2.529437E-2
1.368000E-4	-2.975000E-4	-2.511250E-4	-4.637500E-5	-2.629738E-2	2.529350E-2
1.369600E-4	-1.858125E-4	-1.859375E-4	1.250000E-7	-2.629613E-2	2.530500E-2
1.371200E-4	-2.203125E-4	-2.047500E-4	-1.556250E-5	-2.632100E-2	2.527213E-2
1.372800E-4	-1.824375E-4	-2.431875E-4	6.075000E-5	-2.630425E-2	2.528837E-2
1.374400E-4	-1.197500E-4	-1.070000E-4	-1.275000E-5	-2.630350E-2	2.529825E-2
1.376000E-4	-2.263125E-4	-2.186250E-4	-7.687500E-6	-2.631188E-2	2.530037E-2
1.377600E-4	-1.957500E-4	-1.300625E-4	-6.568750E-5	-2.630975E-2	2.527312E-2
1.379200E-4	-8.225000E-5	-2.422500E-4	1.600000E-4	-2.632200E-2	2.529412E-2
1.380800E-4	-1.517500E-4	-1.806875E-4	2.893750E-5	-2.630775E-2	2.526987E-2
1.382400E-4	-1.220000E-4	-1.321875E-4	1.018750E-5	-2.629512E-2	2.528525E-2
1.384000E-4	-2.843125E-4	-8.375000E-5	-2.005625E-4	-2.631312E-2	2.526738E-2
1.385600E-4	-1.260000E-4	6.125000E-6	-1.321250E-4	-2.630975E-2	2.528612E-2
1.387200E-4	-1.538125E-4	-1.912500E-4	3.743750E-5	-2.631713E-2	2.526325E-2
1.388800E-4	-6.606250E-5	-1.336875E-4	6.762500E-5	-2.631625E-2	2.527837E-2
1.390400E-4	-4.181250E-5	-3.437500E-5	-7.437500E-6	-2.632263E-2	2.526113E-2
1.392000E-4	-1.369375E-4	-8.581250E-5	-5.112500E-5	-2.632175E-2	2.527125E-2
1.393600E-4	-1.826250E-4	-1.526875E-4	-2.993750E-5	-2.631512E-2	2.528225E-2
1.395200E-4	-6.218750E-5	-3.093750E-5	-3.125000E-5	-2.630625E-2	2.525237E-2
1.396800E-4	5.362500E-5	4.393750E-5	9.687500E-6	-2.632013E-2	2.527525E-2
1.398400E-4	-1.150000E-5	1.258750E-4	-1.373750E-4	-2.631225E-2	2.526425E-2
1.400000E-4	-1.193125E-4	-3.275000E-5	-8.656250E-5	-2.632213E-2	2.527225E-2
1.401600E-4	1.481250E-5	-7.550000E-5	9.031250E-5	-2.631212E-2	2.527638E-2
1.403200E-4	-1.700000E-5	-5.012500E-5	3.312500E-5	-2.630813E-2	2.527388E-2
1.404800E-4	-1.531250E-5	-4.187500E-5	2.656250E-5	-2.631975E-2	2.527887E-2
1.406400E-4	4.906250E-5	-1.356250E-5	6.262500E-5	-2.631075E-2	2.528263E-2
1.408000E-4	-8.637500E-5	-5.150000E-5	-3.487500E-5	-2.631500E-2	2.525975E-2
1.409600E-4	-6.793750E-5	-4.018750E-5	-2.775000E-5	-2.631338E-2	2.529863E-2
1.411200E-4	-3.431250E-5	-7.006250E-5	3.575000E-5	-2.630763E-2	2.528788E-2
1.412800E-4	1.241250E-4	-2.050000E-5	1.446250E-4	-2.631562E-2	2.526500E-2
1.414400E-4	1.368750E-4	5.093750E-5	8.593750E-5	-2.631363E-2	2.527300E-2
1.416000E-4	8.756250E-5	-3.062500E-5	1.181875E-4	-2.629875E-2	2.526888E-2
1.417600E-4	3.137500E-5	1.286250E-4	-9.725000E-5	-2.629838E-2	2.527500E-2
1.419200E-4	9.900000E-5	5.687500E-5	4.212500E-5	-2.631025E-2	2.526700E-2
1.420800E-4	1.590000E-4	-2.050000E-5	1.795000E-4	-2.630775E-2	2.527562E-2
1.422400E-4	-2.125000E-5	1.015000E-4	-1.227500E-4	-2.632213E-2	2.525588E-2
1.424000E-4	4.612500E-5	1.025000E-5	3.587500E-5	-2.632825E-2	2.527038E-2
1.425600E-4	7.656250E-5	1.454375E-4	-6.887500E-5	-2.632750E-2	2.527062E-2
1.427200E-4	1.081250E-4	6.831250E-5	3.981250E-5	-2.630525E-2	2.527925E-2
1.428800E-4	-1.350000E-5	6.475000E-5	-7.825000E-5	-2.630575E-2	2.527438E-2
1.430400E-4	5.937500E-6	2.362500E-5	-1.768750E-5	-2.628675E-2	2.525725E-2
1.432000E-4	4.618750E-5	1.261250E-4	-7.993750E-5	-2.630625E-2	2.527150E-2
1.433600E-4	9.818750E-5	1.396250E-4	-4.143750E-5	-2.631025E-2	2.528325E-2
1.435200E-4	9.993750E-5	6.531250E-5	3.462500E-5	-2.631363E-2	2.527150E-2
1.436800E-4	7.093750E-5	2.156250E-4	-1.446875E-4	-2.631450E-2	2.528150E-2
1.438400E-4	1.225000E-4	1.238125E-4	-1.312500E-6	-2.630512E-2	2.528850E-2
1.440000E-4	1.751875E-4	2.218750E-5	1.530000E-4	-2.631763E-2	2.527913E-2
1.441600E-4	1.801875E-4	1.810000E-4	-8.125000E-7	-2.631687E-2	2.526887E-2
1.443200E-4	2.280625E-4	1.745625E-4	5.350000E-5	-2.630250E-2	2.525588E-2
1.444800E-4	2.009375E-4	2.183125E-4	-1.737500E-5	-2.631763E-2	2.525225E-2
1.446400E-4	1.686250E-4	1.047500E-4	6.387500E-5	-2.630713E-2	2.527750E-2
1.448000E-4	1.953750E-4	1.525000E-5	1.801250E-4	-2.630650E-2	2.525625E-2
1.449600E-4	2.895000E-4	2.456875E-4	4.381250E-5	-2.630200E-2	2.529388E-2
1.451200E-4	2.047500E-4	2.803125E-4	-7.556250E-5	-2.629925E-2	2.527962E-2
1.452800E-4	1.123125E-4	1.197500E-4	-7.437500E-6	-2.630600E-2	2.529163E-2
1.454400E-4	1.987500E-4	8.562500E-6	1.901875E-4	-2.630537E-2	2.527350E-2
1.456000E-4	2.330625E-4	1.904375E-4	4.262500E-5	-2.631750E-2	2.528025E-2
1.457600E-4	3.391250E-4	1.531875E-4	1.859375E-4	-2.631425E-2	2.530600E-2
1.459200E-4	2.075000E-4	2.323125E-4	-2.481250E-5	-2.631125E-2	2.526338E-2
1.460800E-4	2.333125E-4	1.758750E-4	5.743750E-5	-2.630650E-2	2.527112E-2
1.462400E-4	2.364375E-4	2.172500E-4	1.918750E-5	-2.630775E-2	2.526575E-2
1.464000E-4	2.149375E-4	1.851250E-4	2.981250E-5	-2.630900E-2	2.527613E-2
1.465600E-4	2.683750E-4	2.167500E-4	5.162500E-5	-2.630287E-2	2.527138E-2
1.467200E-4	2.411875E-4	2.295625E-4	1.162500E-5	-2.631762E-2	2.525775E-2
1.468800E-4	2.619375E-4	3.000000E-4	-3.806250E-5	-2.628663E-2	2.527313E-2
1.470400E-4	3.548750E-4	3.423750E-4	1.250000E-5	-2.631375E-2	2.527325E-2
1.472000E-4	2.488125E-4	2.795625E-4	-3.075000E-5	-2.629937E-2	2.527038E-2
1.473600E-4	3.363750E-4	3.574375E-4	-2.106250E-5	-2.629813E-2	2.528213E-2
1.475200E-4	3.546250E-4	1.456875E-4	2.089375E-4	-2.630725E-2	2.525050E-2
1.476800E-4	3.192500E-4	2.147500E-4	1.045000E-4	-2.630450E-2	2.526875E-2
1.478400E-4	2.860625E-4	2.585000E-4	2.756250E-5	-2.629800E-2	2.524213E-2
1.480000E-4	4.160625E-4	2.894375E-4	1.266250E-4	-2.630100E-2	2.526613E-2
1.481600E-4	4.240625E-4	1.814375E-4	2.426250E-4	-2.630713E-2	2.527412E-2
1.483200E-4	3.402500E-4	2.358125E-4	1.044375E-4	-2.629300E-2	2.529225E-2
1.484800E-4	2.416250E-4	2.160625E-4	2.556250E-5	-2.630650E-2	2.528087E-2
1.486400E-4	2.593750E-4	2.713125E-4	-1.193750E-5	-2.632250E-2	2.527900E-2
1.488000E-4	3.481875E-4	3.034375E-4	4.475000E-5	-2.630075E-2	2.527488E-2
1.489600E-4	3.612500E-4	3.103750E-4	5.087500E-5	-2.631088E-2	2.527300E-2
1.491200E-4	3.288125E-4	3.713750E-4	-4.256250E-5	-2.626725E-2	2.527262E-2
1.492800E-4	2.897500E-4	2.573125E-4	3.243750E-5	-2.630125E-2	2.526975E-2
1.494400E-4	3.658750E-4	2.500000E-4	1.158750E-4	-2.630375E-2	2.525563E-2
1.496000E-4	3.241250E-4	3.626250E-4	-3.850000E-5	-2.631263E-2	2.529662E-2
1.497600E-4	4.005625E-4	3.610625E-4	3.950000E-5	-2.630738E-2	2.524900E-2
1.499200E-4	3.230000E-4	3.310625E-4	-8.062500E-6	-2.630287E-2	2.527787E-2
1.500800E-4	3.246250E-4	2.689375E-4	5.568750E-5	-2.629600E-2	2.527912E-2
1.502400E-4	4.117500E-4	2.475625E-4	1.641875E-4	-2.629525E-2	2.524375E-2
1.504000E-4	1.751250E-4	4.834375E-4	-3.083125E-4	-2.631050E-2	2.526300E-2
1.505600E-4	3.999375E-4	2.448125E-4	1.551250E-4	-2.630050E-2	2.526475E-2
1.507200E-4	4.911875E-4	2.961875E-4	1.950000E-4	-2.629800E-2	2.527100E-2
1.508800E-4	3.446250E-4	4.201250E-4	-7.550000E-5	-2.629037E-2	2.526825E-2
1.510400E-4	4.041250E-4	2.716250E-4	1.325000E-4	-2.629375E-2	2.524925E-2
1.512000E-4	3.913750E-4	2.915625E-4	9.981250E-5	-2.631488E-2	2.527675E-2
1.513600E-4	4.376250E-4	3.342500E-4	1.033750E-4	-2.629075E-2	2.527163E-2
1.515200E-4	4.141250E-4	3.030625E-4	1.110625E-4	-2.627763E-2	2.524825E-2
1.516800E-4	2.568125E-4	3.888125E-4	-1.320000E-4	-2.628413E-2	2.526200E-2
1.518400E-4	4.023750E-4	3.769375E-4	2.543750E-5	-2.628913E-2	2.528600E-2
1.520000E-4	2.371250E-4	4.085625E-4	-1.714375E-4	-2.629175E-2	2.525313E-2
1.521600E-4	3.711250E-4	4.315625E-4	-6.043750E-5	-2.628813E-2	2.526388E-2
1.523200E-4	5.259375E-4	4.523750E-4	7.356250E-5	-2.628950E-2	2.525625E-2
1.524800E-4	3.911250E-4	3.876250E-4	3.500000E-6	-2.629200E-2	2.528775E-2
1.526400E-4	4.649375E-4	3.917500E-4	7.318750E-5	-2.628987E-2	2.526775E-2
1.528000E-4	4.541250E-4	4.301875E-4	2.393750E-5	-2.628438E-2	2.526563E-2
1.529600E-4	3.396875E-4	2.635000E-4	7.618750E-5	-2.628788E-2	2.525313E-2
1.531200E-4	5.482500E-4	3.484375E-4	1.998125E-4	-2.630025E-2	2.527950E-2
1.532800E-4	5.143125E-4	5.128125E-4	1.500000E-6	-2.629100E-2	2.526913E-2
1.534400E-4	4.593750E-4	4.140625E-4	4.531250E-5	-2.628900E-2	2.526050E-2
1.536000E-4	3.810625E-4	3.568125E-4	2.425000E-5	-2.627125E-2	2.525463E-2
1.537600E-4	5.008125E-4	3.851875E-4	1.156250E-4	-2.630313E-2	2.526025E-2
1.539200E-4	3.742500E-4	3.148125E-4	5.943750E-5	-2.629650E-2	2.525375E-2
1.540800E-4	5.420000E-4	4.003125E-4	1.416875E-4	-2.629475E-2	2.526050E-2
1.542400E-4	4.608125E-4	4.772500E-4	-1.643750E-5	-2.630112E-2	2.526625E-2
1.544000E-4	2.365000E-4	4.335625E-4	-1.970625E-4	-2.628625E-2	2.527938E-2
1.545600E-4	3.981250E-4	4.171875E-4	-1.906250E-5	-2.627950E-2	2.526750E-2
1.547200E-4	3.394375E-4	3.451250E-4	-5.687500E-6	-2.628613E-2	2.526900E-2
1.548800E-4	5.321250E-4	4.495000E-4	8.262500E-5	-2.627713E-2	2.526837E-2
1.550400E-4	2.899375E-4	5.161875E-4	-2.262500E-4	-2.628863E-2	2.527313E-2
1.552000E-4	4.259375E-4	5.246875E-4	-9.875000E-5	-2.629725E-2	2.524462E-2
1.553600E-4	5.193750E-4	4.165625E-4	1.028125E-4	-2.628275E-2	2.527163E-2
1.555200E-4	3.904375E-4	3.818125E-4	8.625000E-6	-2.628262E-2	2.526563E-2
1.556800E-4	4.043125E-4	4.576875E-4	-5.337500E-5	-2.629388E-2	2.526075E-2
1.558400E-4	4.100000E-4	3.713750E-4	3.862500E-5	-2.629200E-2	2.528388E-2
1.560000E-4	4.881875E-4	3.684375E-4	1.197500E-4	-2.628588E-2	2.526712E-2
1.561600E-4	5.287500E-4	4.653750E-4	6.337500E-5	-2.627750E-2	2.526713E-2
1.563200E-4	4.366250E-4	5.698750E-4	-1.332500E-4	-2.629062E-2	2.527150E-2
1.564800E-4	3.642500E-4	4.163125E-4	-5.206250E-5	-2.628538E-2	2.529100E-2
1.566400E-4	4.292500E-4	3.951250E-4	3.412500E-5	-2.625900E-2	2.525363E-2
1.568000E-4	4.115000E-4	4.531250E-4	-4.162500E-5	-2.626600E-2	2.526275E-2
1.569600E-4	3.836250E-4	4.365625E-4	-5.293750E-5	-2.627263E-2	2.526500E-2
1.571200E-4	4.882500E-4	3.795000E-4	1.087500E-4	-2.626837E-2	2.527338E-2
1.572800E-4	4.643750E-4	4.176875E-4	4.668750E-5	-2.631412E-2	2.527138E-2
1.574400E-4	4.848750E-4	4.218125E-4	6.306250E-5	-2.626838E-2	2.526425E-2
1.576000E-4	4.355625E-4	4.285000E-4	7.062500E-6	-2.626875E-2	2.526300E-2
1.577600E-4	4.601250E-4	4.656250E-4	-5.500000E-6	-2.628587E-2	2.525738E-2
1.579200E-4	4.092500E-4	5.079375E-4	-9.868750E-5	-2.627088E-2	2.524987E-2
1.580800E-4	5.449375E-4	4.891250E-4	5.581250E-5	-2.629763E-2	2.525313E-2
1.582400E-4	5.217500E-4	3.626250E-4	1.591250E-4	-2.627213E-2	2.525250E-2
1.584000E-4	4.113750E-4	4.955625E-4	-8.418750E-5	-2.629575E-2	2.525938E-2
1.585600E-4	5.372500E-4	3.371250E-4	2.001250E-4	-2.628075E-2	2.525712E-2
1.587200E-4	4.460000E-4	4.235000E-4	2.250000E-5	-2.628050E-2	2.525538E-2
1.588800E-4	4.596250E-4	4.860000E-4	-2.637500E-5	-2.628313E-2	2.525638E-2
1.590400E-4	4.597500E-4	4.586875E-4	1.062500E-6	-2.630813E-2	2.525363E-2
1.592000E-4	5.373750E-4	4.602500E-4	7.712500E-5	-2.627288E-2	2.526000E-2
1.593600E-4	4.821875E-4	4.485000E-4	3.368750E-5	-2.629425E-2	2.526550E-2
1.595200E-4	4.211250E-4	4.937500E-4	-7.262500E-5	-2.627662E-2	2.524913E-2
1.596800E-4	4.073125E-4	5.034375E-4	-9.612500E-5	-2.628863E-2	2.526237E-2
1.598400E-4	5.121875E-4	4.968750E-4	1.531250E-5	-2.627950E-2	2.525638E-2
1.600000E-4	4.649375E-4	4.453125E-4	1.962500E-5	-2.628100E-2	2.524325E-2
1.601600E-4	5.897500E-4	5.418750E-4	4.787500E-5	-2.626963E-2	2.525737E-2
1.603200E-4	4.218750E-4	4.416250E-4	-1.975000E-5	-2.626188E-2	2.526263E-2
1.604800E-4	4.985000E-4	5.387500E-4	-4.025000E-5	-2.627263E-2	2.524675E-2
1.606400E-4	4.463125E-4	5.523125E-4	-1.060000E-4	-2.628350E-2	2.528088E-2
1.608000E-4	5.071250E-4	5.638125E-4	-5.668750E-5	-2.627250E-2	2.526088E-2
1.609600E-4	5.085625E-4	5.326875E-4	-2.412500E-5	-2.628538E-2	2.526212E-2
1.611200E-4	4.850625E-4	5.275000E-4	-4.243750E-5	-2.628862E-2	2.524988E-2
1.612800E-4	4.948125E-4	4.571875E-4	3.762500E-5	-2.626775E-2	2.525250E-2
1.614400E-4	4.887500E-4	4.955625E-4	-6.812500E-6	-2.627413E-2	2.526788E-2
1.616000E-4	5.991875E-4	4.476875E-4	1.515000E-4	-2.629250E-2	2.525650E-2
1.617600E-4	5.990000E-4	5.126875E-4	8.631250E-5	-2.626400E-2	2.525863E-2
1.619200E-4	4.727500E-4	5.372500E-4	-6.450000E-5	-2.629838E-2	2.525612E-2
1.620800E-4	5.434375E-4	4.963750E-4	4.706250E-5	-2.628000E-2	2.526525E-2
1.622400E-4	4.820000E-4	5.750000E-4	-9.300000E-5	-2.630987E-2	2.524650E-2
1.624000E-4	5.571875E-4	4.351875E-4	1.220000E-4	-2.628025E-2	2.526325E-2
1.625600E-4	4.763750E-4	4.707500E-4	5.625000E-6	-2.630175E-2	2.525175E-2
1.627200E-4	5.413125E-4	4.588750E-4	8.243750E-5	-2.628113E-2	2.524963E-2
1.628800E-4	3.909375E-4	5.639375E-4	-1.730000E-4	-2.629625E-2	2.525013E-2
1.630400E-4	5.153125E-4	4.889375E-4	2.637500E-5	-2.628788E-2	2.523713E-2
1.632000E-4	5.050000E-4	5.165000E-4	-1.150000E-5	-2.627837E-2	2.524750E-2
1.633600E-4	4.521250E-4	5.413750E-4	-8.925000E-5	-2.628837E-2	2.526000E-2
1.635200E-4	5.080625E-4	6.013750E-4	-9.331250E-5	-2.628425E-2	2.523925E-2
1.636800E-4	4.090625E-4	5.990625E-4	-1.900000E-4	-2.626400E-2	2.525363E-2
1.638400E-4	5.234375E-4	5.636250E-4	-4.018750E-5	-2.628225E-2	2.526513E-2
1.640000E-4	6.130625E-4	4.663125E-4	1.467500E-4	-2.627688E-2	2.524025E-2
1.641600E-4	4.549375E-4	4.615000E-4	-6.562500E-6	-2.629050E-2	2.523250E-2
1.643200E-4	5.423750E-4	4.976875E-4	4.468750E-5	-2.627475E-2	2.524500E-2
1.644800E-4	5.258125E-4	5.926250E-4	-6.681250E-5	-2.630338E-2	2.525763E-2
1.646400E-4	5.531250E-4	4.245000E-4	1.286250E-4	-2.627587E-2	2.523313E-2
1.648000E-4	4.529375E-4	4.254375E-4	2.750000E-5	-2.628212E-2	2.525600E-2
1.649600E-4	5.293750E-4	5.281875E-4	1.187500E-6	-2.626663E-2	2.526663E-2
1.651200E-4	5.723750E-4	5.234375E-4	4.893750E-5	-2.628663E-2	2.524900E-2
1.652800E-4	5.926250E-4	5.738750E-4	1.875000E-5	-2.628350E-2	2.523813E-2
1.654400E-4	6.225000E-4	5.747500E-4	4.775000E-5	-2.628700E-2	2.525200E-2
1.656000E-4	5.535625E-4	5.785000E-4	-2.493750E-5	-2.628525E-2	2.523688E-2
1.657600E-4	4.375000E-4	4.887500E-4	-5.125000E-5	-2.628350E-2	2.523963E-2
1.659200E-4	5.352500E-4	5.617500E-4	-2.650000E-5	-2.627250E-2	2.523425E-2
1.660800E-4	5.200000E-4	4.643750E-4	5.562500E-5	-2.629888E-2	2.525437E-2
1.662400E-4	5.973750E-4	5.373750E-4	6.000000E-5	-2.628550E-2	2.524963E-2
1.664000E-4	4.765625E-4	5.789375E-4	-1.023750E-4	-2.629150E-2	2.524175E-2
1.665600E-4	5.724375E-4	5.118125E-4	6.062500E-5	-2.628025E-2	2.523250E-2
1.667200E-4	5.093125E-4	5.055625E-4	3.750000E-6	-2.628338E-2	2.525100E-2
1.668800E-4	4.923125E-4	4.891875E-4	3.125000E-6	-2.626575E-2	2.525725E-2
1.670400E-4	5.422500E-4	5.391875E-4	3.062500E-6	-2.628975E-2	2.525663E-2
1.672000E-4	6.055625E-4	5.690000E-4	3.656250E-5	-2.628113E-2	2.525725E-2
1.673600E-4	4.254375E-4	5.451875E-4	-1.197500E-4	-2.627150E-2	2.523900E-2
1.675200E-4	4.927500E-4	4.873125E-4	5.437500E-6	-2.628262E-2	2.523350E-2
1.676800E-4	4.939375E-4	5.413750E-4	-4.743750E-5	-2.626500E-2	2.522437E-2
1.678400E-4	5.430625E-4	5.271875E-4	1.587500E-5	-2.626950E-2	2.524150E-2
1.680000E-4	6.236250E-4	5.237500E-4	9.987500E-5	-2.628738E-2	2.521325E-2
1.681600E-4	5.200000E-4	6.363125E-4	-1.163125E-4	-2.627025E-2	2.521950E-2
1.683200E-4	5.843125E-4	5.305625E-4	5.375000E-5	-2.628025E-2	2.521725E-2
1.684800E-4	5.636250E-4	4.709375E-4	9.268750E-5	-2.628662E-2	2.522412E-2
1.686400E-4	5.605000E-4	4.410000E-4	1.195000E-4	-2.627550E-2	2.524250E-2
1.688000E-4	4.541875E-4	6.108125E-4	-1.566250E-4	-2.628387E-2	2.522875E-2
1.689600E-4	3.703750E-4	5.893125E-4	-2.189375E-4	-2.628325E-2	2.522287E-2
1.691200E-4	4.921875E-4	5.695000E-4	-7.731250E-5	-2.627900E-2	2.522525E-2
1.692800E-4	4.820000E-4	5.061875E-4	-2.418750E-5	-2.626475E-2	2.524225E-2
1.694400E-4	4.913750E-4	5.261875E-4	-3.481250E-5	-2.629150E-2	2.523500E-2
1.696000E-4	5.360000E-4	4.433125E-4	9.268750E-5	-2.628187E-2	2.524912E-2
1.697600E-4	6.934375E-4	6.177500E-4	7.568750E-5	-2.630113E-2	2.525525E-2
1.699200E-4	5.640000E-4	6.105625E-4	-4.656250E-5	-2.629350E-2	2.524713E-2
1.700800E-4	6.403750E-4	4.583125E-4	1.820625E-4	-2.629187E-2	2.522975E-2
1.702400E-4	5.861875E-4	6.193750E-4	-3.318750E-5	-2.627462E-2	2.523325E-2
1.704000E-4	5.598125E-4	5.225625E-4	3.725000E-5	-2.629625E-2	2.524300E-2
1.705600E-4	5.776250E-4	4.614375E-4	1.161875E-4	-2.626900E-2	2.522675E-2
1.707200E-4	5.357500E-4	6.711250E-4	-1.353750E-4	-2.628912E-2	2.523675E-2
1.708800E-4	5.406875E-4	4.871875E-4	5.350000E-5	-2.629575E-2	2.522700E-2
1.710400E-4	6.915625E-4	6.083125E-4	8.325000E-5	-2.627950E-2	2.521925E-2
1.712000E-4	5.071875E-4	5.304375E-4	-2.325000E-5	-2.628625E-2	2.522975E-2
1.713600E-4	6.745625E-4	6.400000E-4	3.456250E-5	-2.629263E-2	2.520563E-2
1.715200E-4	5.937500E-4	6.128125E-4	-1.906250E-5	-2.629462E-2	2.523225E-2
1.716800E-4	5.795625E-4	5.906875E-4	-1.112500E-5	-2.629062E-2	2.521800E-2
1.718400E-4	4.838750E-4	5.516250E-4	-6.775000E-5	-2.627963E-2	2.523500E-2
1.720000E-4	5.058750E-4	6.000625E-4	-9.418750E-5	-2.629900E-2	2.523088E-2
1.721600E-4	6.463125E-4	5.223750E-4	1.239375E-4	-2.629388E-2	2.523012E-2
1.723200E-4	5.365625E-4	7.088750E-4	-1.723125E-4	-2.628975E-2	2.523213E-2
1.724800E-4	5.680625E-4	5.911250E-4	-2.306250E-5	-2.629075E-2	2.521850E-2
1.726400E-4	4.886875E-4	5.398750E-4	-5.118750E-5	-2.628225E-2	2.522425E-2
1.728000E-4	5.371875E-4	6.406250E-4	-1.034375E-4	-2.628925E-2	2.522125E-2
1.729600E-4	5.929375E-4	5.593125E-4	3.362500E-5	-2.628800E-2	2.523363E-2
1.731200E-4	5.128125E-4	5.336250E-4	-2.081250E-5	-2.629250E-2	2.520700E-2
1.732800E-4	6.564375E-4	6.415000E-4	1.493750E-5	-2.627650E-2	2.522125E-2
1.734400E-4	6.848125E-4	5.382500E-4	1.465625E-4	-2.630075E-2	2.523712E-2
1.736000E-4	5.373125E-4	6.275000E-4	-9.018750E-5	-2.628962E-2	2.523500E-2
1.737600E-4	5.048125E-4	5.726875E-4	-6.787500E-5	-2.630538E-2	2.521350E-2
1.739200E-4	5.206875E-4	5.551250E-4	-3.443750E-5	-2.630437E-2	2.523100E-2
1.740800E-4	5.792500E-4	5.595000E-4	1.975000E-5	-2.628650E-2	2.520763E-2
1.742400E-4	5.197500E-4	4.753750E-4	4.437500E-5	-2.629675E-2	2.523175E-2
1.744000E-4	5.818750E-4	4.744375E-4	1.074375E-4	-2.627650E-2	2.522325E-2
1.745600E-4	4.305625E-4	5.494375E-4	-1.188750E-4	-2.628825E-2	2.522625E-2
1.747200E-4	4.968125E-4	5.511250E-4	-5.431250E-5	-2.627400E-2	2.522250E-2
1.748800E-4	4.310625E-4	5.126875E-4	-8.162500E-5	-2.629912E-2	2.519463E-2
1.750400E-4	5.378750E-4	6.974375E-4	-1.595625E-4	-2.629000E-2	2.522050E-2
1.752000E-4	5.895000E-4	6.507500E-4	-6.125000E-5	-2.626800E-2	2.523663E-2
1.753600E-4	5.520000E-4	4.573750E-4	9.462500E-5	-2.628200E-2	2.521350E-2
1.755200E-4	6.161875E-4	4.767500E-4	1.394375E-4	-2.629525E-2	2.522237E-2
1.756800E-4	6.064375E-4	6.270625E-4	-2.062500E-5	-2.628350E-2	2.522625E-2
1.758400E-4	5.190625E-4	6.299375E-4	-1.108750E-4	-2.628413E-2	2.521587E-2
1.760000E-4	5.584375E-4	6.190000E-4	-6.056250E-5	-2.630713E-2	2.521500E-2
1.761600E-4	5.293125E-4	6.025625E-4	-7.325000E-5	-2.629975E-2	2.520450E-2
1.763200E-4	5.470000E-4	5.237500E-4	2.325000E-5	-2.630563E-2	2.521400E-2
1.764800E-4	5.940000E-4	6.218750E-4	-2.787500E-5	-2.629925E-2	2.521463E-2
1.766400E-4	5.557500E-4	5.894375E-4	-3.368750E-5	-2.629375E-2	2.521287E-2
1.768000E-4	5.986875E-4	6.137500E-4	-1.506250E-5	-2.629812E-2	2.522987E-2
1.769600E-4	6.726875E-4	4.983125E-4	1.743750E-4	-2.630313E-2	2.522800E-2
1.771200E-4	5.391875E-4	5.923125E-4	-5.312500E-5	-2.629500E-2	2.521550E-2
1.772800E-4	5.480625E-4	5.335625E-4	1.450000E-5	-2.628700E-2	2.522175E-2
1.774400E-4	5.008750E-4	4.732500E-4	2.762500E-5	-2.629113E-2	2.520937E-2
1.776000E-4	6.745000E-4	6.376250E-4	3.687500E-5	-2.627200E-2	2.520537E-2
1.777600E-4	5.383125E-4	5.790000E-4	-4.068750E-5	-2.627962E-2	2.520950E-2
1.779200E-4	5.840000E-4	6.776875E-4	-9.368750E-5	-2.629675E-2	2.520412E-2
1.780800E-4	5.995000E-4	5.722500E-4	2.725000E-5	-2.628925E-2	2.521700E-2
1.782400E-4	5.010000E-4	5.475625E-4	-4.656250E-5	-2.628263E-2	2.521800E-2
1.784000E-4	4.913750E-4	6.713750E-4	-1.800000E-4	-2.628575E-2	2.522225E-2
1.785600E-4	5.488750E-4	5.742500E-4	-2.537500E-5	-2.627938E-2	2.521200E-2
1.787200E-4	6.037500E-4	6.240625E-4	-2.031250E-5	-2.629275E-2	2.521888E-2
1.788800E-4	6.116250E-4	5.556875E-4	5.593750E-5	-2.630488E-2	2.521175E-2
1.790400E-4	6.210000E-4	5.356250E-4	8.537500E-5	-2.628225E-2	2.520112E-2
1.792000E-4	5.045000E-4	5.761875E-4	-7.168750E-5	-2.627200E-2	2.520513E-2
1.793600E-4	5.438125E-4	6.193750E-4	-7.556250E-5	-2.629963E-2	2.520612E-2
1.795200E-4	6.046875E-4	6.051250E-4	-4.375000E-7	-2.629387E-2	2.521837E-2
1.796800E-4	5.696875E-4	5.741875E-4	-4.500000E-6	-2.629000E-2	2.520875E-2
1.798400E-4	6.687500E-4	5.818125E-4	8.693750E-5	-2.629488E-2	2.520800E-2
1.800000E-4	6.298750E-4	6.051250E-4	2.475000E-5	-2.631175E-2	2.520538E-2
1.801600E-4	4.906875E-4	5.770000E-4	-8.631250E-5	-2.628000E-2	2.519887E-2
1.803200E-4	5.425000E-4	4.405625E-4	1.019375E-4	-2.629262E-2	2.522587E-2
1.804800E-4	5.884375E-4	5.298125E-4	5.862500E-5	-2.627850E-2	2.521150E-2
1.806400E-4	6.046250E-4	5.733750E-4	3.125000E-5	-2.628588E-2	2.521888E-2
1.808000E-4	5.821875E-4	5.865000E-4	-4.312500E-6	-2.629738E-2	2.519388E-2
1.809600E-4	5.740000E-4	4.848125E-4	8.918750E-5	-2.627275E-2	2.518850E-2
1.811200E-4	6.270625E-4	5.031250E-4	1.239375E-4	-2.629188E-2	2.520575E-2
1.812800E-4	5.713125E-4	5.431875E-4	2.812500E-5	-2.629163E-2	2.518988E-2
1.814400E-4	6.990000E-4	6.033125E-4	9.568750E-5	-2.627900E-2	2.521200E-2
1.816000E-4	5.105625E-4	6.175000E-4	-1.069375E-4	-2.629775E-2	2.520950E-2
1.817600E-4	6.123750E-4	5.461875E-4	6.618750E-5	-2.627900E-2	2.522337E-2
1.819200E-4	5.927500E-4	6.373125E-4	-4.456250E-5	-2.627438E-2	2.521912E-2
1.820800E-4	5.687500E-4	6.253125E-4	-5.656250E-5	-2.626650E-2	2.520688E-2
1.822400E-4	6.514375E-4	4.897500E-4	1.616875E-4	-2.628913E-2	2.519388E-2
1.824000E-4	5.968750E-4	6.118125E-4	-1.493750E-5	-2.629950E-2	2.520862E-2
1.825600E-4	5.170000E-4	5.693125E-4	-5.231250E-5	-2.630350E-2	2.520938E-2
1.827200E-4	5.598750E-4	5.813125E-4	-2.143750E-5	-2.629500E-2	2.520875E-2
1.828800E-4	5.901250E-4	6.093125E-4	-1.918750E-5	-2.627600E-2	2.519200E-2
1.830400E-4	5.758750E-4	6.715625E-4	-9.568750E-5	-2.627862E-2	2.520025E-2
1.832000E-4	6.325625E-4	6.175000E-4	1.506250E-5	-2.627150E-2	2.521013E-2
1.833600E-4	4.966250E-4	6.308750E-4	-1.342500E-4	-2.628387E-2	2.520463E-2
1.835200E-4	6.411875E-4	6.404375E-4	7.500000E-7	-2.628737E-2	2.520363E-2
1.836800E-4	6.775625E-4	6.176250E-4	5.993750E-5	-2.625888E-2	2.520050E-2
1.838400E-4	5.790000E-4	6.398750E-4	-6.087500E-5	-2.627938E-2	2.518913E-2
1.840000E-4	5.124375E-4	4.863750E-4	2.606250E-5	-2.628625E-2	2.520700E-2
1.841600E-4	5.890000E-4	5.500000E-4	3.900000E-5	-2.630675E-2	2.520688E-2
1.843200E-4	6.436875E-4	5.841250E-4	5.956250E-5	-2.628263E-2	2.521912E-2
1.844800E-4	4.596875E-4	5.614375E-4	-1.017500E-4	-2.629363E-2	2.520900E-2
1.846400E-4	6.600000E-4	5.083750E-4	1.516250E-4	-2.628225E-2	2.521225E-2
1.848000E-4	6.824375E-4	5.648750E-4	1.175625E-4	-2.629700E-2	2.520063E-2
1.849600E-4	5.543750E-4	5.159375E-4	3.843750E-5	-2.629925E-2	2.520700E-2
1.851200E-4	5.296250E-4	6.079375E-4	-7.831250E-5	-2.628600E-2	2.518850E-2
1.852800E-4	5.994375E-4	6.148125E-4	-1.537500E-5	-2.629125E-2	2.521463E-2
1.854400E-4	6.048125E-4	5.805000E-4	2.431250E-5	-2.629413E-2	2.521650E-2
1.856000E-4	6.401250E-4	5.391250E-4	1.010000E-4	-2.629512E-2	2.521000E-2
1.857600E-4	5.915625E-4	5.170000E-4	7.456250E-5	-2.627750E-2	2.519638E-2
1.859200E-4	5.320625E-4	5.268750E-4	5.187500E-6	-2.628675E-2	2.518600E-2
1.860800E-4	5.827500E-4	4.901250E-4	9.262500E-5	-2.627463E-2	2.517563E-2
1.862400E-4	4.604375E-4	5.648750E-4	-1.044375E-4	-2.627150E-2	2.517925E-2
1.864000E-4	5.508125E-4	6.236875E-4	-7.287500E-5	-2.627150E-2	2.519688E-2
1.865600E-4	6.018750E-4	5.340625E-4	6.781250E-5	-2.629463E-2	2.520875E-2
1.867200E-4	5.914375E-4	7.123125E-4	-1.208750E-4	-2.626638E-2	2.519463E-2
1.868800E-4	6.135000E-4	5.857500E-4	2.775000E-5	-2.628412E-2	2.521825E-2
1.870400E-4	4.083750E-4	6.400000E-4	-2.316250E-4	-2.628750E-2	2.518488E-2
1.872000E-4	6.380625E-4	4.781250E-4	1.599375E-4	-2.628575E-2	2.518037E-2
1.873600E-4	6.989375E-4	4.963125E-4	2.026250E-4	-2.628312E-2	2.519575E-2
1.875200E-4	5.920625E-4	5.522500E-4	3.981250E-5	-2.628763E-2	2.518650E-2
1.876800E-4	5.923750E-4	6.602500E-4	-6.787500E-5	-2.629787E-2	2.520088E-2
1.878400E-4	5.374375E-4	6.113125E-4	-7.387500E-5	-2.629275E-2	2.519588E-2
1.880000E-4	6.880000E-4	5.611250E-4	1.268750E-4	-2.629388E-2	2.521212E-2
1.881600E-4	6.021250E-4	6.695000E-4	-6.737500E-5	-2.629738E-2	2.519975E-2
1.883200E-4	6.929375E-4	6.611250E-4	3.181250E-5	-2.628250E-2	2.518025E-2
1.884800E-4	6.240625E-4	4.634375E-4	1.606250E-4	-2.625950E-2	2.519500E-2
1.886400E-4	5.921250E-4	5.218125E-4	7.031250E-5	-2.627700E-2	2.520925E-2
1.888000E-4	6.333750E-4	6.085625E-4	2.481250E-5	-2.627900E-2	2.518837E-2
1.889600E-4	5.518750E-4	5.856875E-4	-3.381250E-5	-2.629425E-2	2.519500E-2
1.891200E-4	6.579375E-4	5.513750E-4	1.065625E-4	-2.628713E-2	2.520275E-2
1.892800E-4	5.903750E-4	7.120625E-4	-1.216875E-4	-2.629650E-2	2.518575E-2
1.894400E-4	6.348125E-4	5.046250E-4	1.301875E-4	-2.628600E-2	2.518688E-2
1.896000E-4	7.253750E-4	6.125625E-4	1.128125E-4	-2.628187E-2	2.520337E-2
1.897600E-4	6.021250E-4	6.490625E-4	-4.693750E-5	-2.627237E-2	2.519663E-2
1.899200E-4	5.655625E-4	4.863750E-4	7.918750E-5	-2.628162E-2	2.519463E-2
1.900800E-4	5.356875E-4	5.088125E-4	2.687500E-5	-2.628525E-2	2.518950E-2
1.902400E-4	5.664375E-4	5.684375E-4	-2.000000E-6	-2.628500E-2	2.520075E-2
1.904000E-4	5.605625E-4	6.706875E-4	-1.101250E-4	-2.629663E-2	2.518037E-2
1.905600E-4	6.343750E-4	5.882500E-4	4.612500E-5	-2.629350E-2	2.520863E-2
1.907200E-4	6.428750E-4	6.497500E-4	-6.875000E-6	-2.628525E-2	2.520612E-2
1.908800E-4	5.817500E-4	6.018750E-4	-2.012500E-5	-2.626275E-2	2.520962E-2
1.910400E-4	6.443750E-4	5.724375E-4	7.193750E-5	-2.627375E-2	2.519562E-2
1.912000E-4	7.030000E-4	6.516875E-4	5.131250E-5	-2.628275E-2	2.519538E-2
1.913600E-4	6.491250E-4	6.018750E-4	4.725000E-5	-2.628200E-2	2.518375E-2
1.915200E-4	5.904375E-4	5.575000E-4	3.293750E-5	-2.627800E-2	2.518837E-2
1.916800E-4	6.319375E-4	4.646875E-4	1.672500E-4	-2.625300E-2	2.518525E-2
1.918400E-4	5.048125E-4	5.412500E-4	-3.643750E-5	-2.627900E-2	2.517550E-2
1.920000E-4	6.814375E-4	6.105000E-4	7.093750E-5	-2.630037E-2	2.518200E-2
1.921600E-4	6.740000E-4	6.638750E-4	1.012500E-5	-2.627462E-2	2.519287E-2
1.923200E-4	6.140000E-4	5.556250E-4	5.837500E-5	-2.627638E-2	2.517013E-2
1.924800E-4	5.979375E-4	5.397500E-4	5.818750E-5	-2.629475E-2	2.517675E-2
1.926400E-4	6.510625E-4	4.581250E-4	1.929375E-4	-2.628400E-2	2.518562E-2
1.928000E-4	6.283750E-4	5.578750E-4	7.050000E-5	-2.628588E-2	2.517175E-2
1.929600E-4	6.715625E-4	5.788125E-4	9.275000E-5	-2.627488E-2	2.517400E-2
1.931200E-4	6.266875E-4	6.650000E-4	-3.831250E-5	-2.627288E-2	2.518950E-2
1.932800E-4	6.280000E-4	6.112500E-4	1.675000E-5	-2.630012E-2	2.518775E-2
1.934400E-4	6.628750E-4	5.960625E-4	6.681250E-5	-2.629825E-2	2.518413E-2
1.936000E-4	6.389375E-4	5.613750E-4	7.756250E-5	-2.628862E-2	2.517350E-2
1.937600E-4	5.654375E-4	5.096875E-4	5.575000E-5	-2.627563E-2	2.519725E-2
1.939200E-4	6.354375E-4	5.346250E-4	1.008125E-4	-2.628350E-2	2.517612E-2
1.940800E-4	5.765625E-4	5.473125E-4	2.925000E-5	-2.627100E-2	2.517150E-2
1.942400E-4	6.248750E-4	6.428125E-4	-1.793750E-5	-2.628087E-2	2.516687E-2
1.944000E-4	5.931875E-4	5.892500E-4	3.937500E-6	-2.625875E-2	2.517100E-2
1.945600E-4	6.467500E-4	5.284375E-4	1.183125E-4	-2.628600E-2	2.517088E-2
1.947200E-4	6.102500E-4	5.436250E-4	6.662500E-5	-2.629650E-2	2.518600E-2
1.948800E-4	5.777500E-4	6.640625E-4	-8.631250E-5	-2.628187E-2	2.518213E-2
1.950400E-4	5.674375E-4	5.499375E-4	1.750000E-5	-2.627750E-2	2.518950E-2
1.952000E-4	6.875625E-4	6.246875E-4	6.287500E-5	-2.627250E-2	2.516812E-2
1.953600E-4	6.529375E-4	5.368750E-4	1.160625E-4	-2.629162E-2	2.518263E-2
1.955200E-4	5.889375E-4	6.603125E-4	-7.137500E-5	-2.627938E-2	2.519075E-2
1.956800E-4	5.627500E-4	6.315625E-4	-6.881250E-5	-2.628150E-2	2.517575E-2
1.958400E-4	6.191250E-4	5.242500E-4	9.487500E-5	-2.626737E-2	2.518263E-2
1.960000E-4	6.530000E-4	6.272500E-4	2.575000E-5	-2.628212E-2	2.517550E-2
1.961600E-4	6.246875E-4	5.310000E-4	9.368750E-5	-2.626600E-2	2.517813E-2
1.963200E-4	5.259375E-4	5.136250E-4	1.231250E-5	-2.627400E-2	2.517350E-2
1.964800E-4	6.095625E-4	6.241875E-4	-1.462500E-5	-2.627462E-2	2.518000E-2
1.966400E-4	7.030625E-4	4.778750E-4	2.251875E-4	-2.628187E-2	2.516800E-2
1.968000E-4	6.991875E-4	6.849375E-4	1.425000E-5	-2.626912E-2	2.518075E-2
1.969600E-4	7.195000E-4	7.080000E-4	1.150000E-5	-2.628150E-2	2.517487E-2
1.971200E-4	5.310000E-4	6.303125E-4	-9.931250E-5	-2.626900E-2	2.518025E-2
1.972800E-4	6.494375E-4	5.476875E-4	1.017500E-4	-2.627300E-2	2.517787E-2
1.974400E-4	6.145000E-4	5.215625E-4	9.293750E-5	-2.626112E-2	2.519863E-2
1.976000E-4	6.955000E-4	4.668125E-4	2.286875E-4	-2.629263E-2	2.519125E-2
1.977600E-4	6.314375E-4	5.971875E-4	3.425000E-5	-2.629225E-2	2.517437E-2
1.979200E-4	5.924375E-4	6.462500E-4	-5.381250E-5	-2.628050E-2	2.517700E-2
1.980800E-4	6.163750E-4	6.582500E-4	-4.187500E-5	-2.627125E-2	2.517500E-2
1.982400E-4	7.181250E-4	6.158750E-4	1.022500E-4	-2.626763E-2	2.518313E-2
1.984000E-4	5.350625E-4	5.386875E-4	-3.625000E-6	-2.628612E-2	2.518162E-2
1.985600E-4	5.714375E-4	5.782500E-4	-6.812500E-6	-2.627325E-2	2.516750E-2
1.987200E-4	6.128750E-4	5.715625E-4	4.131250E-5	-2.628325E-2	2.516900E-2
1.988800E-4	5.937500E-4	4.767500E-4	1.170000E-4	-2.627487E-2	2.517950E-2
1.990400E-4	4.907500E-4	6.594375E-4	-1.686875E-4	-2.628187E-2	2.517550E-2
1.992000E-4	5.866875E-4	5.910000E-4	-4.312500E-6	-2.627088E-2	2.519212E-2
1.993600E-4	5.305000E-4	6.175000E-4	-8.700000E-5	-2.627200E-2	2.517513E-2
1.995200E-4	6.090000E-4	6.046875E-4	4.312500E-6	-2.627837E-2	2.516175E-2
1.996800E-4	6.548125E-4	6.860000E-4	-3.118750E-5	-2.627562E-2	2.517800E-2
1.998400E-4	4.888125E-4	5.603750E-4	-7.156250E-5	-2.627763E-2	2.516250E-2
2.000000E-4	7.000625E-4	6.096250E-4	9.043750E-5	-2.624700E-2	2.518813E-2
2.001600E-4	7.133750E-4	6.703750E-4	4.300000E-5	-2.626412E-2	2.518600E-2
2.003200E-4	5.553750E-4	6.915625E-4	-1.361875E-4	-2.628225E-2	2.518400E-2
2.004800E-4	6.103750E-4	5.166875E-4	9.368750E-5	-2.626550E-2	2.518450E-2
2.006400E-4	5.012500E-4	5.857500E-4	-8.450000E-5	-2.627987E-2	2.517413E-2
2.008000E-4	6.255000E-4	5.272500E-4	9.825000E-5	-2.629175E-2	2.517262E-2
2.009600E-4	6.328125E-4	5.001250E-4	1.326875E-4	-2.627900E-2	2.516313E-2
2.011200E-4	6.358750E-4	6.229375E-4	1.293750E-5	-2.627225E-2	2.518450E-2
2.012800E-4	6.453750E-4	6.709375E-4	-2.556250E-5	-2.629113E-2	2.515312E-2
2.014400E-4	6.138750E-4	5.871875E-4	2.668750E-5	-2.626937E-2	2.516063E-2
2.016000E-4	5.739375E-4	4.919375E-4	8.200000E-5	-2.627688E-2	2.517075E-2
2.017600E-4	7.100625E-4	5.538750E-4	1.561875E-4	-2.625125E-2	2.516487E-2
2.019200E-4	4.314375E-4	6.035000E-4	-1.720625E-4	-2.626138E-2	2.518062E-2
2.020800E-4	6.326875E-4	6.082500E-4	2.443750E-5	-2.626888E-2	2.517925E-2
2.022400E-4	6.229375E-4	4.624375E-4	1.605000E-4	-2.625225E-2	2.517512E-2
2.024000E-4	5.477500E-4	6.714375E-4	-1.236875E-4	-2.625950E-2	2.517063E-2
2.025600E-4	4.575625E-4	6.759375E-4	-2.183750E-4	-2.626688E-2	2.519275E-2
2.027200E-4	5.627500E-4	5.836250E-4	-2.087500E-5	-2.625425E-2	2.515725E-2
2.028800E-4	5.802500E-4	4.782500E-4	1.020000E-4	-2.627500E-2	2.517175E-2
2.030400E-4	6.080625E-4	6.902500E-4	-8.218750E-5	-2.627013E-2	2.518088E-2
2.032000E-4	4.882500E-4	6.943125E-4	-2.060625E-4	-2.626762E-2	2.517062E-2
2.033600E-4	7.010625E-4	6.675000E-4	3.356250E-5	-2.624838E-2	2.518937E-2
2.035200E-4	5.033125E-4	5.117500E-4	-8.437500E-6	-2.627462E-2	2.517337E-2
2.036800E-4	6.075000E-4	5.440000E-4	6.350000E-5	-2.625588E-2	2.516525E-2
2.038400E-4	6.479375E-4	5.440625E-4	1.038750E-4	-2.628862E-2	2.515675E-2
2.040000E-4	5.955000E-4	6.037500E-4	-8.250000E-6	-2.626575E-2	2.517825E-2
2.041600E-4	6.356875E-4	6.579375E-4	-2.225000E-5	-2.626688E-2	2.518400E-2
2.043200E-4	6.997500E-4	5.823125E-4	1.174375E-4	-2.627250E-2	2.516088E-2
2.044800E-4	5.696875E-4	6.801875E-4	-1.105000E-4	-2.625612E-2	2.518363E-2
2.046400E-4	6.977500E-4	4.868125E-4	2.109375E-4	-2.626825E-2	2.516038E-2
2.048000E-4	5.643750E-4	6.255000E-4	-6.112500E-5	-2.625012E-2	2.516525E-2
2.049600E-4	6.101250E-4	5.194375E-4	9.068750E-5	-2.625087E-2	2.518563E-2
2.051200E-4	6.863125E-4	6.068750E-4	7.943750E-5	-2.626100E-2	2.516725E-2
2.052800E-4	6.331875E-4	6.216875E-4	1.150000E-5	-2.625100E-2	2.518325E-2
2.054400E-4	6.269375E-4	5.070000E-4	1.199375E-4	-2.626538E-2	2.517800E-2
2.056000E-4	5.516250E-4	6.770625E-4	-1.254375E-4	-2.624725E-2	2.519287E-2
2.057600E-4	5.255625E-4	5.060000E-4	1.956250E-5	-2.628525E-2	2.517875E-2
2.059200E-4	6.713750E-4	5.575000E-4	1.138750E-4	-2.627225E-2	2.516225E-2
2.060800E-4	5.111250E-4	5.815625E-4	-7.043750E-5	-2.625300E-2	2.517062E-2
2.062400E-4	5.601250E-4	6.029375E-4	-4.281250E-5	-2.624538E-2	2.515913E-2
2.064000E-4	6.621875E-4	5.696875E-4	9.250000E-5	-2.625025E-2	2.517487E-2
2.065600E-4	6.121250E-4	5.156250E-4	9.650000E-5	-2.626738E-2	2.516588E-2
2.067200E-4	4.640000E-4	5.873125E-4	-1.233125E-4	-2.625712E-2	2.515900E-2
2.068800E-4	5.553125E-4	5.268750E-4	2.843750E-5	-2.625138E-2	2.518537E-2
2.070400E-4	4.810000E-4	5.575000E-4	-7.650000E-5	-2.628300E-2	2.516663E-2
2.072000E-4	6.521875E-4	5.823125E-4	6.987500E-5	-2.626938E-2	2.517075E-2
2.073600E-4	6.526875E-4	5.619375E-4	9.075000E-5	-2.625563E-2	2.514113E-2
2.075200E-4	5.853125E-4	6.421875E-4	-5.687500E-5	-2.625913E-2	2.518488E-2
2.076800E-4	5.744375E-4	6.109375E-4	-3.650000E-5	-2.625300E-2	2.517700E-2
2.078400E-4	5.330625E-4	6.436875E-4	-1.106250E-4	-2.626337E-2	2.516750E-2
2.080000E-4	6.024375E-4	5.961875E-4	6.250000E-6	-2.626538E-2	2.516350E-2
2.081600E-4	6.614375E-4	5.450625E-4	1.163750E-4	-2.625650E-2	2.516050E-2
2.083200E-4	6.850000E-4	5.900625E-4	9.493750E-5	-2.627125E-2	2.518400E-2
2.084800E-4	6.305625E-4	5.063750E-4	1.241875E-4	-2.625012E-2	2.517125E-2
2.086400E-4	6.318750E-4	6.505000E-4	-1.862500E-5	-2.627100E-2	2.514375E-2
2.088000E-4	6.332500E-4	6.397500E-4	-6.500000E-6	-2.624312E-2	2.516988E-2
2.089600E-4	6.069375E-4	5.774375E-4	2.950000E-5	-2.625087E-2	2.516512E-2
2.091200E-4	6.309375E-4	5.510000E-4	7.993750E-5	-2.626725E-2	2.517512E-2
2.092800E-4	5.256875E-4	6.717500E-4	-1.460625E-4	-2.626550E-2	2.516725E-2
2.094400E-4	6.123750E-4	5.006250E-4	1.117500E-4	-2.625025E-2	2.516325E-2
2.096000E-4	6.771250E-4	6.306875E-4	4.643750E-5	-2.627125E-2	2.516400E-2
2.097600E-4	5.206875E-4	6.147500E-4	-9.406250E-5	-2.626513E-2	2.516600E-2
2.099200E-4	6.476875E-4	5.573125E-4	9.037500E-5	-2.624938E-2	2.514738E-2
2.100800E-4	7.102500E-4	7.555625E-4	-4.531250E-5	-2.625625E-2	2.515425E-2
2.102400E-4	5.173125E-4	5.040625E-4	1.325000E-5	-2.626812E-2	2.514388E-2
2.104000E-4	6.323750E-4	5.790625E-4	5.331250E-5	-2.626450E-2	2.515150E-2
2.105600E-4	6.861875E-4	6.070625E-4	7.912500E-5	-2.626513E-2	2.517662E-2
2.107200E-4	6.333750E-4	5.581250E-4	7.525000E-5	-2.625612E-2	2.515888E-2
2.108800E-4	6.119375E-4	6.530625E-4	-4.112500E-5	-2.625875E-2	2.514425E-2
2.110400E-4	5.677500E-4	5.702500E-4	-2.500000E-6	-2.628250E-2	2.516087E-2
2.112000E-4	5.460000E-4	5.615625E-4	-1.556250E-5	-2.627862E-2	2.516750E-2
2.113600E-4	6.753750E-4	6.037500E-4	7.162500E-5	-2.626050E-2	2.517087E-2
2.115200E-4	6.726250E-4	5.730625E-4	9.956250E-5	-2.627563E-2	2.516525E-2
2.116800E-4	6.195625E-4	5.355000E-4	8.406250E-5	-2.626200E-2	2.514575E-2
2.118400E-4	5.893125E-4	5.369375E-4	5.237500E-5	-2.626487E-2	2.517487E-2
2.120000E-4	6.323750E-4	4.918750E-4	1.405000E-4	-2.626488E-2	2.516538E-2
2.121600E-4	5.453750E-4	5.943750E-4	-4.900000E-5	-2.626250E-2	2.514975E-2
2.123200E-4	5.425625E-4	6.758750E-4	-1.333125E-4	-2.625837E-2	2.515450E-2
2.124800E-4	6.078750E-4	5.657500E-4	4.212500E-5	-2.627463E-2	2.516125E-2
2.126400E-4	6.665000E-4	5.730625E-4	9.343750E-5	-2.624900E-2	2.516362E-2
2.128000E-4	5.943125E-4	6.020000E-4	-7.687500E-6	-2.624763E-2	2.515887E-2
2.129600E-4	5.333125E-4	5.758125E-4	-4.250000E-5	-2.627225E-2	2.514588E-2
2.131200E-4	6.281875E-4	5.484375E-4	7.975000E-5	-2.626088E-2	2.517350E-2
2.132800E-4	6.698750E-4	6.396250E-4	3.025000E-5	-2.625012E-2	2.516100E-2
2.134400E-4	6.495625E-4	4.738750E-4	1.756875E-4	-2.627975E-2	2.515588E-2
2.136000E-4	5.611875E-4	7.066875E-4	-1.455000E-4	-2.624950E-2	2.516175E-2
2.137600E-4	6.755625E-4	5.478125E-4	1.277500E-4	-2.627475E-2	2.516838E-2
2.139200E-4	6.998750E-4	5.891875E-4	1.106875E-4	-2.626112E-2	2.515963E-2
2.140800E-4	7.023750E-4	5.174375E-4	1.849375E-4	-2.625787E-2	2.515400E-2
2.142400E-4	5.612500E-4	6.364375E-4	-7.518750E-5	-2.625837E-2	2.517563E-2
2.144000E-4	5.785000E-4	5.918750E-4	-1.337500E-5	-2.625775E-2	2.516300E-2
2.145600E-4	6.667500E-4	6.733125E-4	-6.562500E-6	-2.627175E-2	2.514975E-2
2.147200E-4	5.544375E-4	6.543750E-4	-9.993750E-5	-2.625725E-2	2.516087E-2
2.148800E-4	6.520625E-4	5.177500E-4	1.343125E-4	-2.625913E-2	2.517113E-2
2.150400E-4	5.495625E-4	6.501250E-4	-1.005625E-4	-2.626650E-2	2.516812E-2
2.152000E-4	6.396250E-4	6.116875E-4	2.793750E-5	-2.627125E-2	2.515450E-2
2.153600E-4	6.893750E-4	5.960000E-4	9.337500E-5	-2.626712E-2	2.516137E-2
2.155200E-4	5.246250E-4	5.986875E-4	-7.406250E-5	-2.626250E-2	2.515988E-2
2.156800E-4	7.676250E-4	6.321250E-4	1.355000E-4	-2.626650E-2	2.517350E-2
2.158400E-4	6.061875E-4	6.833750E-4	-7.718750E-5	-2.625362E-2	2.513863E-2
2.160000E-4	6.594375E-4	5.626875E-4	9.675000E-5	-2.626425E-2	2.515775E-2
2.161600E-4	6.285625E-4	6.546250E-4	-2.606250E-5	-2.626513E-2	2.515062E-2
2.163200E-4	5.518750E-4	6.821250E-4	-1.302500E-4	-2.626150E-2	2.515138E-2
2.164800E-4	6.226875E-4	5.610000E-4	6.168750E-5	-2.626063E-2	2.515787E-2
2.166400E-4	5.436875E-4	5.665000E-4	-2.281250E-5	-2.626775E-2	2.515513E-2
2.168000E-4	6.567500E-4	5.492500E-4	1.075000E-4	-2.626713E-2	2.515375E-2
2.169600E-4	6.615625E-4	7.032500E-4	-4.168750E-5	-2.626813E-2	2.515212E-2
2.171200E-4	5.891875E-4	5.840000E-4	5.187500E-6	-2.625075E-2	2.515325E-2
2.172800E-4	6.445625E-4	5.642500E-4	8.031250E-5	-2.625938E-2	2.514287E-2
2.174400E-4	6.491250E-4	4.857500E-4	1.633750E-4	-2.625138E-2	2.513462E-2
2.176000E-4	6.744375E-4	5.188125E-4	1.556250E-4	-2.626775E-2	2.515650E-2
2.177600E-4	5.004375E-4	6.401875E-4	-1.397500E-4	-2.625737E-2	2.515375E-2
2.179200E-4	6.771250E-4	6.541250E-4	2.300000E-5	-2.626337E-2	2.516100E-2
2.180800E-4	6.768125E-4	5.176250E-4	1.591875E-4	-2.626000E-2	2.514463E-2
2.182400E-4	6.196875E-4	5.689375E-4	5.075000E-5	-2.625887E-2	2.516088E-2
2.184000E-4	6.824375E-4	6.415625E-4	4.087500E-5	-2.626213E-2	2.515687E-2
2.185600E-4	5.849375E-4	7.518125E-4	-1.668750E-4	-2.625650E-2	2.515312E-2
2.187200E-4	6.831875E-4	5.395000E-4	1.436875E-4	-2.626263E-2	2.513888E-2
2.188800E-4	6.274375E-4	6.338125E-4	-6.375000E-6	-2.626500E-2	2.515575E-2
2.190400E-4	5.843750E-4	5.878125E-4	-3.437500E-6	-2.626088E-2	2.501725E-2
2.192000E-4	6.799375E-4	4.614375E-4	2.185000E-4	-2.685963E-2	2.422775E-2
2.193600E-4	1.924250E-3	3.525625E-3	-1.601375E-3	-2.698000E-2	2.471088E-2
2.195200E-4	3.552312E-3	2.873125E-3	6.791875E-4	-2.643813E-2	2.512550E-2
2.196800E-4	1.971187E-3	1.495000E-3	4.761875E-4	-2.641438E-2	2.478875E-2
2.198400E-4	1.135938E-3	8.640625E-4	2.718750E-4	-2.678525E-2	2.461400E-2
2.200000E-4	9.875000E-4	7.004375E-4	2.870625E-4	-2.670350E-2	2.476250E-2
2.201600E-4	5.384375E-4	6.716250E-4	-1.331875E-4	-2.661063E-2	2.476975E-2
2.203200E-4	4.423125E-4	4.774375E-4	-3.512500E-5	-2.674475E-2	2.455275E-2
2.204800E-4	6.076250E-4	4.750000E-4	1.326250E-4	-2.689500E-2	2.455837E-2
2.206400E-4	4.945000E-4	5.654375E-4	-7.093750E-5	-2.676963E-2	2.471450E-2
2.208000E-4	5.380625E-4	4.330000E-4	1.050625E-4	-2.664525E-2	2.475450E-2
2.209600E-4	5.471250E-4	5.003750E-4	4.675000E-5	-2.665225E-2	2.468600E-2
2.211200E-4	5.491875E-4	5.447500E-4	4.437500E-6	-2.674000E-2	2.465313E-2
2.212800E-4	3.519375E-4	5.155000E-4	-1.635625E-4	-2.675575E-2	2.470262E-2
2.214400E-4	5.682500E-4	4.936875E-4	7.456250E-5	-2.667550E-2	2.473137E-2
2.216000E-4	4.269375E-4	4.364375E-4	-9.500000E-6	-2.665437E-2	2.476975E-2
2.217600E-4	4.369375E-4	4.135000E-4	2.343750E-5	-2.662512E-2	2.477937E-2
2.219200E-4	3.526250E-4	4.186875E-4	-6.606250E-5	-2.661638E-2	2.474738E-2
2.220800E-4	4.741875E-4	4.486250E-4	2.556250E-5	-2.665488E-2	2.473337E-2
2.222400E-4	3.930625E-4	4.526875E-4	-5.962500E-5	-2.664900E-2	2.474850E-2
2.224000E-4	4.721875E-4	4.011875E-4	7.100000E-5	-2.663438E-2	2.477013E-2
2.225600E-4	5.040000E-4	4.669375E-4	3.706250E-5	-2.659100E-2	2.480712E-2
2.227200E-4	4.603125E-4	3.726250E-4	8.768750E-5	-2.660962E-2	2.476587E-2
2.228800E-4	4.456250E-4	3.673125E-4	7.831250E-5	-2.660225E-2	2.475325E-2
2.230400E-4	5.075000E-4	4.136875E-4	9.381250E-5	-2.660863E-2	2.479625E-2
2.232000E-4	3.845000E-4	4.868750E-4	-1.023750E-4	-2.657113E-2	2.484913E-2
2.233600E-4	4.460000E-4	4.654375E-4	-1.943750E-5	-2.653425E-2	2.487813E-2
2.235200E-4	4.410625E-4	5.058750E-4	-6.481250E-5	-2.653488E-2	2.485625E-2
2.236800E-4	4.568125E-4	4.460000E-4	1.081250E-5	-2.652675E-2	2.487388E-2
2.238400E-4	4.478750E-4	4.488125E-4	-9.375000E-7	-2.650963E-2	2.489325E-2
2.240000E-4	4.702500E-4	3.838125E-4	8.643750E-5	-2.646838E-2	2.492175E-2
2.241600E-4	4.138125E-4	3.909375E-4	2.287500E-5	-2.649850E-2	2.489512E-2
2.243200E-4	3.392500E-4	4.498125E-4	-1.105625E-4	-2.650738E-2	2.490387E-2
2.244800E-4	3.940000E-4	4.281250E-4	-3.412500E-5	-2.647587E-2	2.491250E-2
2.246400E-4	4.230625E-4	4.076875E-4	1.537500E-5	-2.649475E-2	2.487737E-2
2.248000E-4	3.960625E-4	3.326250E-4	6.343750E-5	-2.653462E-2	2.485150E-2
2.249600E-4	4.618125E-4	3.981875E-4	6.362500E-5	-2.653913E-2	2.485775E-2
2.251200E-4	3.943750E-4	3.091875E-4	8.518750E-5	-2.654150E-2	2.484925E-2
2.252800E-4	4.636250E-4	2.940625E-4	1.695625E-4	-2.655038E-2	2.480513E-2
2.254400E-4	3.663750E-4	3.566250E-4	9.750000E-6	-2.661675E-2	2.477000E-2
2.256000E-4	4.355000E-4	3.740625E-4	6.143750E-5	-2.661938E-2	2.477725E-2
2.257600E-4	3.986250E-4	4.238125E-4	-2.518750E-5	-2.662637E-2	2.475825E-2
2.259200E-4	2.815000E-4	3.745000E-4	-9.300000E-5	-2.662600E-2	2.476262E-2
2.260800E-4	4.509375E-4	4.456250E-4	5.312500E-6	-2.664050E-2	2.473638E-2
2.262400E-4	4.570000E-4	4.682500E-4	-1.125000E-5	-2.662525E-2	2.475787E-2
2.264000E-4	3.592500E-4	4.036875E-4	-4.443750E-5	-2.664800E-2	2.477587E-2
2.265600E-4	3.251875E-4	4.115625E-4	-8.637500E-5	-2.662825E-2	2.473988E-2
2.267200E-4	4.200625E-4	5.066875E-4	-8.662500E-5	-2.662625E-2	2.477025E-2
2.268800E-4	4.406250E-4	4.013750E-4	3.925000E-5	-2.661262E-2	2.477500E-2
2.270400E-4	3.640625E-4	4.315000E-4	-6.743750E-5	-2.659937E-2	2.480438E-2
2.272000E-4	4.498750E-4	3.716875E-4	7.818750E-5	-2.660913E-2	2.479025E-2
2.273600E-4	3.838750E-4	3.801875E-4	3.687500E-6	-2.658238E-2	2.480413E-2
2.275200E-4	3.658125E-4	3.511250E-4	1.468750E-5	-2.656425E-2	2.484513E-2
2.276800E-4	4.810000E-4	4.483125E-4	3.268750E-5	-2.655713E-2	2.483987E-2
2.278400E-4	4.531875E-4	4.108750E-4	4.231250E-5	-2.653925E-2	2.485312E-2
2.280000E-4	3.973750E-4	4.258125E-4	-2.843750E-5	-2.654075E-2	2.483512E-2
2.281600E-4	4.245000E-4	3.824375E-4	4.206250E-5	-2.651850E-2	2.484762E-2
2.283200E-4	4.307500E-4	3.778750E-4	5.287500E-5	-2.649338E-2	2.487175E-2
2.284800E-4	4.285000E-4	4.023750E-4	2.612500E-5	-2.651875E-2	2.488813E-2
2.286400E-4	3.369375E-4	3.683125E-4	-3.137500E-5	-2.649950E-2	2.487650E-2
2.288000E-4	3.640625E-4	3.751875E-4	-1.112500E-5	-2.649288E-2	2.486875E-2
2.289600E-4	3.715625E-4	4.301250E-4	-5.856250E-5	-2.650513E-2	2.488763E-2
2.291200E-4	4.592500E-4	3.376875E-4	1.215625E-4	-2.651425E-2	2.488625E-2
2.292800E-4	4.343125E-4	3.162500E-4	1.180625E-4	-2.650950E-2	2.490000E-2
2.294400E-4	2.320625E-4	3.965000E-4	-1.644375E-4	-2.650075E-2	2.491763E-2
2.296000E-4	4.421875E-4	3.327500E-4	1.094375E-4	-2.648975E-2	2.490550E-2
2.297600E-4	3.171250E-4	3.207500E-4	-3.625000E-6	-2.651100E-2	2.489013E-2
2.299200E-4	4.298125E-4	3.464375E-4	8.337500E-5	-2.648950E-2	2.491075E-2
2.300800E-4	4.820000E-4	3.668125E-4	1.151875E-4	-2.648688E-2	2.489775E-2
2.302400E-4	4.022500E-4	2.972500E-4	1.050000E-4	-2.649588E-2	2.490400E-2
2.304000E-4	2.693750E-4	4.489375E-4	-1.795625E-4	-2.647338E-2	2.490775E-2
2.305600E-4	4.010000E-4	4.490625E-4	-4.806250E-5	-2.649288E-2	2.490762E-2
2.307200E-4	4.746875E-4	3.982500E-4	7.643750E-5	-2.647463E-2	2.489337E-2
2.308800E-4	3.897500E-4	5.218750E-4	-1.321250E-4	-2.646950E-2	2.492225E-2
2.310400E-4	3.144375E-4	3.680625E-4	-5.362500E-5	-2.648163E-2	2.490062E-2
2.312000E-4	3.635000E-4	4.726250E-4	-1.091250E-4	-2.647500E-2	2.492175E-2
2.313600E-4	2.819375E-4	3.538125E-4	-7.187500E-5	-2.647675E-2	2.491988E-2
2.315200E-4	3.615625E-4	2.895000E-4	7.206250E-5	-2.647050E-2	2.492438E-2
2.316800E-4	4.361250E-4	3.300625E-4	1.060625E-4	-2.645863E-2	2.493488E-2
2.318400E-4	3.843125E-4	3.790000E-4	5.312500E-6	-2.644200E-2	2.494137E-2
2.320000E-4	3.314375E-4	3.286875E-4	2.750000E-6	-2.643312E-2	2.493287E-2
2.321600E-4	2.400625E-4	3.207500E-4	-8.068750E-5	-2.644850E-2	2.494350E-2
2.323200E-4	4.098750E-4	3.123125E-4	9.756250E-5	-2.642688E-2	2.495038E-2
2.324800E-4	3.826250E-4	3.628750E-4	1.975000E-5	-2.642237E-2	2.496300E-2
2.326400E-4	3.877500E-4	1.999375E-4	1.878125E-4	-2.639588E-2	2.497913E-2
2.328000E-4	3.261250E-4	3.620625E-4	-3.593750E-5	-2.640638E-2	2.497825E-2
2.329600E-4	3.827500E-4	3.919375E-4	-9.187500E-6	-2.638375E-2	2.497962E-2
2.331200E-4	2.480625E-4	2.905000E-4	-4.243750E-5	-2.639725E-2	2.497188E-2
2.332800E-4	3.478750E-4	2.942500E-4	5.362500E-5	-2.636288E-2	2.500513E-2
2.334400E-4	4.618125E-4	1.939375E-4	2.678750E-4	-2.634775E-2	2.501387E-2
2.336000E-4	3.168125E-4	3.082500E-4	8.562500E-6	-2.634187E-2	2.500025E-2
2.337600E-4	3.213125E-4	2.701250E-4	5.118750E-5	-2.633138E-2	2.504038E-2
2.339200E-4	3.053125E-4	2.356875E-4	6.962500E-5	-2.634238E-2	2.501600E-2
2.340800E-4	2.533750E-4	2.313125E-4	2.206250E-5	-2.631413E-2	2.503813E-2
2.342400E-4	3.252500E-4	3.665625E-4	-4.131250E-5	-2.632875E-2	2.505275E-2
2.344000E-4	4.271875E-4	2.592500E-4	1.679375E-4	-2.630888E-2	2.505112E-2
2.345600E-4	2.661875E-4	2.495000E-4	1.668750E-5	-2.632425E-2	2.506512E-2
2.347200E-4	3.225000E-4	2.558125E-4	6.668750E-5	-2.630838E-2	2.505488E-2
2.348800E-4	3.073125E-4	3.679375E-4	-6.062500E-5	-2.629675E-2	2.508175E-2
2.350400E-4	3.345000E-4	3.166875E-4	1.781250E-5	-2.629525E-2	2.507050E-2
2.352000E-4	2.826875E-4	2.373125E-4	4.537500E-5	-2.626913E-2	2.509613E-2
2.353600E-4	3.278125E-4	2.900625E-4	3.775000E-5	-2.626500E-2	2.510163E-2
2.355200E-4	3.305625E-4	3.875625E-4	-5.700000E-5	-2.626588E-2	2.510250E-2
2.356800E-4	2.950625E-4	1.878125E-4	1.072500E-4	-2.627188E-2	2.511250E-2
2.358400E-4	3.301875E-4	2.447500E-4	8.543750E-5	-2.625675E-2	2.511675E-2
2.360000E-4	3.060000E-4	3.281250E-4	-2.212500E-5	-2.624825E-2	2.510938E-2
2.361600E-4	3.165625E-4	3.235000E-4	-6.937500E-6	-2.623038E-2	2.511425E-2
2.363200E-4	3.048125E-4	3.185000E-4	-1.368750E-5	-2.622388E-2	2.513687E-2
2.364800E-4	3.598750E-4	3.065000E-4	5.337500E-5	-2.621712E-2	2.514763E-2
2.366400E-4	3.221875E-4	2.525000E-4	6.968750E-5	-2.620150E-2	2.512850E-2
2.368000E-4	2.917500E-4	2.735625E-4	1.818750E-5	-2.618150E-2	2.515188E-2
2.369600E-4	2.521250E-4	2.328750E-4	1.925000E-5	-2.619725E-2	2.515537E-2
2.371200E-4	2.475000E-4	3.198125E-4	-7.231250E-5	-2.617887E-2	2.516925E-2
2.372800E-4	3.006875E-4	4.071875E-4	-1.065000E-4	-2.619112E-2	2.516150E-2
2.374400E-4	2.846250E-4	2.923125E-4	-7.687500E-6	-2.616875E-2	2.517825E-2
2.376000E-4	2.193750E-4	2.325625E-4	-1.318750E-5	-2.615325E-2	2.517363E-2
2.377600E-4	2.428125E-4	2.198750E-4	2.293750E-5	-2.616500E-2	2.519938E-2
2.379200E-4	2.958125E-4	3.106250E-4	-1.481250E-5	-2.615887E-2	2.519450E-2
2.380800E-4	2.672500E-4	2.862500E-4	-1.900000E-5	-2.614725E-2	2.521300E-2
2.382400E-4	3.295625E-4	3.030625E-4	2.650000E-5	-2.614562E-2	2.522375E-2
2.384000E-4	2.553750E-4	3.113125E-4	-5.593750E-5	-2.613113E-2	2.521200E-2
2.385600E-4	3.668750E-4	1.853125E-4	1.815625E-4	-2.609325E-2	2.523438E-2
2.387200E-4	2.594375E-4	2.797500E-4	-2.031250E-5	-2.610275E-2	2.524913E-2
2.388800E-4	2.886875E-4	2.162500E-4	7.243750E-5	-2.609050E-2	2.526438E-2
2.390400E-4	2.682500E-4	2.653125E-4	2.937500E-6	-2.608400E-2	2.524225E-2
2.392000E-4	3.751250E-4	2.318125E-4	1.433125E-4	-2.606425E-2	2.527837E-2
2.393600E-4	3.461250E-4	3.240000E-4	2.212500E-5	-2.605225E-2	2.528625E-2
2.395200E-4	2.797500E-4	3.064375E-4	-2.668750E-5	-2.605575E-2	2.527538E-2
2.396800E-4	2.261875E-4	1.739375E-4	5.225000E-5	-2.605450E-2	2.531188E-2
2.398400E-4	9.418750E-5	2.339375E-4	-1.397500E-4	-2.603188E-2	2.530325E-2
2.400000E-4	2.276250E-4	2.140625E-4	1.356250E-5	-2.602288E-2	2.531288E-2
2.401600E-4	2.636875E-4	2.192500E-4	4.443750E-5	-2.600850E-2	2.532888E-2
2.403200E-4	3.683750E-4	2.782500E-4	9.012500E-5	-2.600063E-2	2.534000E-2
2.404800E-4	2.426875E-4	2.220000E-4	2.068750E-5	-2.598738E-2	2.535212E-2
2.406400E-4	2.925625E-4	2.955000E-4	-2.937500E-6	-2.599200E-2	2.534487E-2
2.408000E-4	2.159375E-4	1.615000E-4	5.443750E-5	-2.598500E-2	2.535875E-2
2.409600E-4	1.013750E-4	2.668750E-4	-1.655000E-4	-2.596263E-2	2.533888E-2
2.411200E-4	1.850625E-4	2.584375E-4	-7.337500E-5	-2.596613E-2	2.538175E-2
2.412800E-4	7.343750E-5	3.403750E-4	-2.669375E-4	-2.593750E-2	2.538975E-2
2.414400E-4	1.922500E-4	2.551250E-4	-6.287500E-5	-2.595000E-2	2.539113E-2
2.416000E-4	2.798125E-4	1.410000E-4	1.388125E-4	-2.594650E-2	2.539463E-2
2.417600E-4	1.528125E-4	2.234375E-4	-7.062500E-5	-2.594050E-2	2.539263E-2
2.419200E-4	2.247500E-4	1.235000E-4	1.012500E-4	-2.590062E-2	2.541413E-2
2.420800E-4	2.158125E-4	2.425000E-4	-2.668750E-5	-2.592875E-2	2.541700E-2
2.422400E-4	1.286250E-4	1.052500E-4	2.337500E-5	-2.591175E-2	2.542650E-2
2.424000E-4	2.702500E-4	1.413750E-4	1.288750E-4	-2.588650E-2	2.543175E-2
2.425600E-4	1.191250E-4	5.050000E-5	6.862500E-5	-2.588387E-2	2.543088E-2
2.427200E-4	1.511875E-4	2.105000E-4	-5.931250E-5	-2.586812E-2	2.544200E-2
2.428800E-4	1.639375E-4	1.503750E-4	1.356250E-5	-2.586925E-2	2.544400E-2
2.430400E-4	1.643125E-4	1.307500E-4	3.356250E-5	-2.586375E-2	2.546663E-2
2.432000E-4	2.476875E-4	1.605000E-4	8.718750E-5	-2.586412E-2	2.547088E-2
2.433600E-4	1.825000E-4	1.399375E-4	4.256250E-5	-2.584262E-2	2.546575E-2
2.435200E-4	1.146250E-4	2.072500E-4	-9.262500E-5	-2.584162E-2	2.546575E-2
2.436800E-4	1.556875E-4	1.082500E-4	4.743750E-5	-2.581850E-2	2.547687E-2
2.438400E-4	9.525000E-5	2.551250E-4	-1.598750E-4	-2.580438E-2	2.548775E-2
2.440000E-4	2.073750E-4	2.138750E-4	-6.500000E-6	-2.580850E-2	2.550363E-2
2.441600E-4	2.052500E-4	9.093750E-5	1.143125E-4	-2.581550E-2	2.549625E-2
2.443200E-4	4.931250E-5	1.970625E-4	-1.477500E-4	-2.580300E-2	2.553050E-2
2.444800E-4	1.083750E-4	1.867500E-4	-7.837500E-5	-2.579038E-2	2.551450E-2
2.446400E-4	2.608125E-4	2.003125E-4	6.050000E-5	-2.579288E-2	2.553862E-2
2.448000E-4	1.545000E-4	1.581875E-4	-3.687500E-6	-2.578412E-2	2.554800E-2
2.449600E-4	7.250000E-5	1.690000E-4	-9.650000E-5	-2.577575E-2	2.554187E-2
2.451200E-4	1.874375E-4	1.205625E-4	6.687500E-5	-2.577000E-2	2.555263E-2
2.452800E-4	1.746875E-4	2.086250E-4	-3.393750E-5	-2.573700E-2	2.556775E-2
2.454400E-4	5.637500E-5	2.270625E-4	-1.706875E-4	-2.573338E-2	2.557000E-2
2.456000E-4	1.126875E-4	1.422500E-4	-2.956250E-5	-2.572050E-2	2.556925E-2
2.457600E-4	8.068750E-5	1.326250E-4	-5.193750E-5	-2.571725E-2	2.557063E-2
2.459200E-4	1.561875E-4	1.040625E-4	5.212500E-5	-2.571900E-2	2.557175E-2
2.460800E-4	2.043750E-4	4.987500E-5	1.545000E-4	-2.570325E-2	2.559175E-2
2.462400E-4	4.750000E-5	1.693750E-4	-1.218750E-4	-2.570313E-2	2.561063E-2
2.464000E-4	1.590000E-4	4.225000E-5	1.167500E-4	-2.569138E-2	2.559700E-2
2.465600E-4	1.599375E-4	4.162500E-5	1.183125E-4	-2.568488E-2	2.561525E-2
2.467200E-4	1.045000E-4	1.619375E-4	-5.743750E-5	-2.567763E-2	2.562375E-2
2.468800E-4	-1.981250E-5	4.743750E-5	-6.725000E-5	-2.566788E-2	2.562463E-2
2.470400E-4	5.612500E-5	4.550000E-5	1.062500E-5	-2.568125E-2	2.560888E-2
2.472000E-4	9.237500E-5	8.506250E-5	7.312500E-6	-2.567600E-2	2.563787E-2
2.473600E-4	4.225000E-5	9.381250E-5	-5.156250E-5	-2.565613E-2	2.562775E-2
2.475200E-4	1.710625E-4	8.706250E-5	8.400000E-5	-2.565863E-2	2.563838E-2
2.476800E-4	1.281875E-4	1.548750E-4	-2.668750E-5	-2.563037E-2	2.563275E-2
2.478400E-4	3.731250E-5	1.778750E-4	-1.405625E-4	-2.565462E-2	2.565025E-2
2.480000E-4	2.881250E-5	-2.968750E-5	5.850000E-5	-2.564888E-2	2.563025E-2
2.481600E-4	1.643750E-5	1.494375E-4	-1.330000E-4	-2.562812E-2	2.565775E-2
2.483200E-4	2.183750E-4	8.506250E-5	1.333125E-4	-2.561938E-2	2.566525E-2
2.484800E-4	1.073125E-4	1.174375E-4	-1.012500E-5	-2.562075E-2	2.566250E-2
2.486400E-4	1.046250E-4	-2.643750E-5	1.310625E-4	-2.561450E-2	2.566463E-2
2.488000E-4	1.550000E-5	1.451875E-4	-1.296875E-4	-2.561462E-2	2.568000E-2
2.489600E-4	3.200000E-5	4.131250E-5	-9.312500E-6	-2.560238E-2	2.569713E-2
2.491200E-4	7.562500E-6	4.550000E-5	-3.793750E-5	-2.560287E-2	2.571337E-2
2.492800E-4	-3.612500E-5	7.687500E-5	-1.130000E-4	-2.558438E-2	2.569387E-2
2.494400E-4	1.181875E-4	5.318750E-5	6.500000E-5	-2.558287E-2	2.570675E-2
2.496000E-4	6.750000E-5	4.781250E-5	1.968750E-5	-2.557050E-2	2.568538E-2
2.497600E-4	-8.450000E-5	1.154375E-4	-1.999375E-4	-2.560150E-2	2.572725E-2
2.499200E-4	-3.568750E-5	8.875000E-6	-4.456250E-5	-2.557075E-2	2.572800E-2
2.500800E-4	7.200000E-5	2.033125E-4	-1.313125E-4	-2.557713E-2	2.573250E-2
2.502400E-4	7.406250E-5	9.043750E-5	-1.637500E-5	-2.557050E-2	2.573775E-2
2.504000E-4	1.192500E-4	7.862500E-5	4.062500E-5	-2.556725E-2	2.573538E-2
2.505600E-4	6.512500E-5	6.462500E-5	5.000000E-7	-2.557788E-2	2.576138E-2
2.507200E-4	3.037500E-5	1.450000E-5	1.587500E-5	-2.552962E-2	2.572700E-2
2.508800E-4	-8.500000E-6	2.818750E-5	-3.668750E-5	-2.554700E-2	2.576100E-2
2.510400E-4	9.093750E-5	8.706250E-5	3.875000E-6	-2.554738E-2	2.575675E-2
2.512000E-4	5.737500E-5	-4.350000E-5	1.008750E-4	-2.551950E-2	2.575800E-2
2.513600E-4	9.718750E-5	7.687500E-5	2.031250E-5	-2.554800E-2	2.575650E-2
2.515200E-4	1.518750E-5	2.506250E-5	-9.875000E-6	-2.552137E-2	2.576450E-2
2.516800E-4	4.250000E-6	-1.375000E-6	5.625000E-6	-2.552787E-2	2.575762E-2
2.518400E-4	-6.862500E-5	4.687500E-5	-1.155000E-4	-2.551712E-2	2.577188E-2
2.520000E-4	-3.625000E-5	1.701875E-4	-2.064375E-4	-2.550800E-2	2.575200E-2
2.521600E-4	7.425000E-5	1.257500E-4	-5.150000E-5	-2.549862E-2	2.576087E-2
2.523200E-4	8.750000E-7	4.000000E-5	-3.912500E-5	-2.550075E-2	2.575325E-2
2.524800E-4	-2.506250E-5	7.981250E-5	-1.048750E-4	-2.551925E-2	2.577900E-2
2.526400E-4	5.737500E-5	-1.687500E-5	7.425000E-5	-2.547975E-2	2.576287E-2
2.528000E-4	-3.637500E-5	4.050000E-5	-7.687500E-5	-2.550675E-2	2.576375E-2
2.529600E-4	2.937500E-5	-4.093750E-5	7.031250E-5	-2.549313E-2	2.577238E-2
2.531200E-4	-5.812500E-5	-4.375000E-6	-5.375000E-5	-2.551850E-2	2.578650E-2
2.532800E-4	-1.206250E-5	6.806250E-5	-8.012500E-5	-2.550863E-2	2.578063E-2
2.534400E-4	7.531250E-5	-4.387500E-5	1.191875E-4	-2.549575E-2	2.577637E-2
2.536000E-4	1.040000E-4	1.043125E-4	-3.125000E-7	-2.547950E-2	2.578837E-2
2.537600E-4	-1.431250E-5	7.887500E-5	-9.318750E-5	-2.550450E-2	2.579162E-2
2.539200E-4	2.675000E-5	2.525000E-5	1.500000E-6	-2.547375E-2	2.578738E-2
2.540800E-4	1.731250E-5	6.250000E-7	1.668750E-5	-2.548775E-2	2.577400E-2
2.542400E-4	-1.843750E-5	2.968750E-5	-4.812500E-5	-2.549663E-2	2.580475E-2
2.544000E-4	2.125000E-6	2.925000E-5	-2.712500E-5	-2.546863E-2	2.578287E-2
2.545600E-4	-3.981250E-5	4.912500E-5	-8.893750E-5	-2.548813E-2	2.581325E-2
2.547200E-4	1.843750E-5	-1.981250E-5	3.825000E-5	-2.546013E-2	2.581487E-2
2.548800E-4	-1.475000E-5	-6.625000E-6	-8.125000E-6	-2.548225E-2	2.579938E-2
2.550400E-4	4.231250E-5	-4.312500E-6	4.662500E-5	-2.547413E-2	2.580375E-2
2.552000E-4	-6.243750E-5	7.062500E-6	-6.950000E-5	-2.545263E-2	2.580762E-2
2.553600E-4	-7.043750E-5	-1.096250E-4	3.918750E-5	-2.546700E-2	2.581038E-2
2.555200E-4	1.043750E-5	8.462500E-5	-7.418750E-5	-2.545537E-2	2.581300E-2
2.556800E-4	-2.063750E-4	2.975000E-5	-2.361250E-4	-2.546988E-2	2.580400E-2
2.558400E-4	-1.046250E-4	-4.568750E-5	-5.893750E-5	-2.546200E-2	2.581338E-2
2.560000E-4	-4.131250E-5	-1.875000E-7	-4.112500E-5	-2.546713E-2	2.583187E-2
2.561600E-4	5.181250E-5	3.168750E-5	2.012500E-5	-2.545263E-2	2.583312E-2
2.563200E-4	8.987500E-5	-1.481250E-5	1.046875E-4	-2.546337E-2	2.580850E-2
2.564800E-4	-3.493750E-5	2.862500E-5	-6.356250E-5	-2.544262E-2	2.581950E-2
2.566400E-4	-8.450000E-5	7.350000E-5	-1.580000E-4	-2.544913E-2	2.583038E-2
2.568000E-4	-1.460625E-4	-1.806250E-5	-1.280000E-4	-2.544825E-2	2.583375E-2
2.569600E-4	-1.675000E-5	-5.450000E-5	3.775000E-5	-2.543750E-2	2.582025E-2
2.571200E-4	-5.400000E-5	1.793750E-5	-7.193750E-5	-2.546963E-2	2.580100E-2
2.572800E-4	1.975000E-5	1.318750E-5	6.562500E-6	-2.546175E-2	2.580788E-2
2.574400E-4	5.550000E-5	-2.318750E-5	7.868750E-5	-2.544575E-2	2.581475E-2
2.576000E-4	-1.139375E-4	-3.525000E-5	-7.868750E-5	-2.545150E-2	2.581538E-2
2.577600E-4	-1.516250E-4	1.431250E-5	-1.659375E-4	-2.545288E-2	2.582712E-2
2.579200E-4	-6.431250E-5	-3.325000E-5	-3.106250E-5	-2.546587E-2	2.582100E-2
2.580800E-4	-3.187500E-6	5.506250E-5	-5.825000E-5	-2.544963E-2	2.579963E-2
2.582400E-4	3.050000E-5	-1.737500E-5	4.787500E-5	-2.543725E-2	2.582625E-2
2.584000E-4	9.600000E-5	8.125000E-7	9.518750E-5	-2.545538E-2	2.583238E-2
2.585600E-4	-5.793750E-5	4.775000E-5	-1.056875E-4	-2.544175E-2	2.583425E-2
2.587200E-4	-8.475000E-5	-4.175000E-5	-4.300000E-5	-2.548062E-2	2.582750E-2
2.588800E-4	-7.006250E-5	2.462500E-5	-9.468750E-5	-2.545300E-2	2.581887E-2
2.590400E-4	2.043750E-5	7.212500E-5	-5.168750E-5	-2.543012E-2	2.581700E-2
2.592000E-4	-1.278125E-4	-4.250000E-6	-1.235625E-4	-2.545438E-2	2.581675E-2
2.593600E-4	-1.345000E-4	-5.562500E-6	-1.289375E-4	-2.545550E-2	2.581763E-2
2.595200E-4	7.406250E-5	8.000000E-6	6.606250E-5	-2.546300E-2	2.582363E-2
2.596800E-4	3.468750E-5	-5.400000E-5	8.868750E-5	-2.545375E-2	2.581750E-2
2.598400E-4	-1.070000E-4	1.635000E-4	-2.705000E-4	-2.547250E-2	2.582587E-2
2.600000E-4	-3.693750E-5	-9.562500E-6	-2.737500E-5	-2.544063E-2	2.582463E-2
2.601600E-4	-1.415625E-4	5.681250E-5	-1.983750E-4	-2.545700E-2	2.582825E-2
2.603200E-4	-2.100000E-5	-7.068750E-5	4.968750E-5	-2.545138E-2	2.582125E-2
2.604800E-4	5.956250E-5	-1.293750E-5	7.250000E-5	-2.543762E-2	2.583525E-2
2.606400E-4	-1.181875E-4	8.375000E-6	-1.265625E-4	-2.548338E-2	2.581788E-2
2.608000E-4	-1.340000E-4	-3.543750E-5	-9.856250E-5	-2.545150E-2	2.583138E-2
2.609600E-4	-6.456250E-5	-6.287500E-5	-1.687500E-6	-2.545612E-2	2.582287E-2
2.611200E-4	-3.187500E-6	7.631250E-5	-7.950000E-5	-2.544438E-2	2.581488E-2
2.612800E-4	-6.206250E-5	9.375000E-6	-7.143750E-5	-2.546338E-2	2.585088E-2
2.614400E-4	1.468750E-5	-1.750000E-5	3.218750E-5	-2.545713E-2	2.584200E-2
2.616000E-4	-2.631250E-5	1.812500E-5	-4.443750E-5	-2.545325E-2	2.581562E-2
2.617600E-4	-1.275000E-4	-8.000000E-6	-1.195000E-4	-2.547262E-2	2.582700E-2
2.619200E-4	6.500000E-6	-2.281250E-5	2.931250E-5	-2.546613E-2	2.583313E-2
2.620800E-4	-9.106250E-5	-1.762500E-5	-7.343750E-5	-2.548275E-2	2.582500E-2
2.622400E-4	-1.055625E-4	-7.443750E-5	-3.112500E-5	-2.546150E-2	2.582400E-2
2.624000E-4	-8.406250E-5	-3.337500E-5	-5.068750E-5	-2.546238E-2	2.583125E-2
2.625600E-4	-2.787500E-5	1.031250E-5	-3.818750E-5	-2.547325E-2	2.580212E-2
2.627200E-4	-2.556250E-5	-1.125625E-4	8.700000E-5	-2.547438E-2	2.582438E-2
2.628800E-4	-1.180625E-4	3.387500E-5	-1.519375E-4	-2.547250E-2	2.581175E-2
2.630400E-4	-1.237500E-4	3.037500E-5	-1.541250E-4	-2.547538E-2	2.581062E-2
2.632000E-4	-1.656875E-4	4.162500E-5	-2.073125E-4	-2.547000E-2	2.581288E-2
2.633600E-4	-9.162500E-5	-5.462500E-5	-3.700000E-5	-2.545875E-2	2.580550E-2
2.635200E-4	-1.008750E-4	2.587500E-5	-1.267500E-4	-2.546838E-2	2.582100E-2
2.636800E-4	-4.075000E-5	9.937500E-6	-5.068750E-5	-2.547625E-2	2.581450E-2
2.638400E-4	-1.581250E-4	2.181250E-5	-1.799375E-4	-2.547838E-2	2.581950E-2
2.640000E-4	-9.893750E-5	-9.693750E-5	-2.000000E-6	-2.546875E-2	2.580313E-2
2.641600E-4	-9.662500E-5	-9.043750E-5	-6.187500E-6	-2.547050E-2	2.579925E-2
2.643200E-4	-8.337500E-5	-1.135625E-4	3.018750E-5	-2.548362E-2	2.579612E-2
2.644800E-4	-1.466875E-4	4.181250E-5	-1.885000E-4	-2.548550E-2	2.581113E-2
2.646400E-4	-2.218750E-5	-9.381250E-5	7.162500E-5	-2.548950E-2	2.582037E-2
2.648000E-4	-5.512500E-5	7.987500E-5	-1.350000E-4	-2.547338E-2	2.580200E-2
2.649600E-4	-1.507500E-4	1.843750E-5	-1.691875E-4	-2.547738E-2	2.580587E-2
2.651200E-4	-1.521250E-4	9.375000E-7	-1.530625E-4	-2.547075E-2	2.579788E-2
2.652800E-4	4.968750E-5	-3.837500E-5	8.806250E-5	-2.547450E-2	2.583412E-2
2.654400E-4	4.631250E-5	-2.987500E-5	7.618750E-5	-2.547663E-2	2.580537E-2
2.656000E-4	-8.287500E-5	-8.275000E-5	-1.250000E-7	-2.548525E-2	2.580325E-2
2.657600E-4	-4.406250E-5	-7.125000E-5	2.718750E-5	-2.548188E-2	2.581050E-2
2.659200E-4	-4.312500E-6	-2.237500E-5	1.806250E-5	-2.546650E-2	2.581025E-2
2.660800E-4	-8.975000E-5	-7.443750E-5	-1.531250E-5	-2.549137E-2	2.581450E-2
2.662400E-4	-1.875000E-5	-4.825000E-5	2.950000E-5	-2.549075E-2	2.582775E-2
2.664000E-4	-1.506250E-5	-6.125000E-6	-8.937500E-6	-2.550400E-2	2.580412E-2
2.665600E-4	-1.941875E-4	-6.675000E-5	-1.274375E-4	-2.548688E-2	2.578537E-2
2.667200E-4	-3.150000E-5	-5.862500E-5	2.712500E-5	-2.546575E-2	2.579650E-2
2.668800E-4	-8.475000E-5	-5.868750E-5	-2.606250E-5	-2.549300E-2	2.579313E-2
2.670400E-4	-1.166875E-4	-9.225000E-5	-2.443750E-5	-2.548750E-2	2.579875E-2
2.672000E-4	-9.368750E-5	1.743750E-5	-1.111250E-4	-2.548837E-2	2.581250E-2
2.673600E-4	-1.631875E-4	-1.317500E-4	-3.143750E-5	-2.548838E-2	2.580488E-2
2.675200E-4	-7.212500E-5	-5.743750E-5	-1.468750E-5	-2.548925E-2	2.579200E-2
2.676800E-4	-1.692500E-4	-5.887500E-5	-1.103750E-4	-2.549688E-2	2.579862E-2
2.678400E-4	-6.687500E-6	-7.881250E-5	7.212500E-5	-2.549375E-2	2.580150E-2
2.680000E-4	-1.513750E-4	-2.187500E-5	-1.295000E-4	-2.550263E-2	2.577925E-2
2.681600E-4	1.656250E-5	-8.912500E-5	1.056875E-4	-2.550075E-2	2.578612E-2
2.683200E-4	-1.275625E-4	-6.950000E-5	-5.806250E-5	-2.550913E-2	2.578663E-2
2.684800E-4	-1.161875E-4	3.937500E-6	-1.201250E-4	-2.549687E-2	2.578875E-2
2.686400E-4	-8.943750E-5	-1.450000E-5	-7.493750E-5	-2.550087E-2	2.580213E-2
2.688000E-4	-1.431875E-4	9.500000E-6	-1.526875E-4	-2.550600E-2	2.580825E-2
2.689600E-4	-2.562500E-6	-3.218750E-5	2.962500E-5	-2.550263E-2	2.580625E-2
2.691200E-4	-1.144375E-4	-1.475000E-4	3.306250E-5	-2.551750E-2	2.578987E-2
2.692800E-4	-4.143750E-5	-7.231250E-5	3.087500E-5	-2.548525E-2	2.579200E-2
2.694400E-4	-1.643125E-4	-8.850000E-5	-7.581250E-5	-2.550013E-2	2.577825E-2
2.696000E-4	-1.269375E-4	-1.249375E-4	-2.000000E-6	-2.548700E-2	2.581775E-2
2.697600E-4	-4.768750E-5	-1.411250E-4	9.343750E-5	-2.549125E-2	2.579463E-2
2.699200E-4	-8.356250E-5	-2.700000E-5	-5.656250E-5	-2.549825E-2	2.578800E-2
2.700800E-4	-4.362500E-5	-1.021250E-4	5.850000E-5	-2.549612E-2	2.579288E-2
2.702400E-4	1.875000E-6	-1.017500E-4	1.036250E-4	-2.549813E-2	2.579513E-2
2.704000E-4	-1.912500E-4	-3.150000E-5	-1.597500E-4	-2.548800E-2	2.579188E-2
2.705600E-4	-1.725000E-4	-8.437500E-5	-8.812500E-5	-2.550650E-2	2.579962E-2
2.707200E-4	-1.730625E-4	6.712500E-5	-2.401875E-4	-2.550913E-2	2.580813E-2
2.708800E-4	-2.552500E-4	-2.175000E-5	-2.335000E-4	-2.550862E-2	2.581675E-2
2.710400E-4	-2.198125E-4	-1.200000E-4	-9.981250E-5	-2.548700E-2	2.578513E-2
2.712000E-4	-8.225000E-5	-1.104375E-4	2.818750E-5	-2.550137E-2	2.579675E-2
2.713600E-4	-1.011250E-4	3.568750E-5	-1.368125E-4	-2.550575E-2	2.579763E-2
2.715200E-4	-8.893750E-5	-3.787500E-5	-5.106250E-5	-2.549088E-2	2.579662E-2
2.716800E-4	-1.075625E-4	-1.575000E-5	-9.181250E-5	-2.548362E-2	2.579287E-2
2.718400E-4	6.375000E-6	-5.762500E-5	6.400000E-5	-2.549638E-2	2.579688E-2
2.720000E-4	-1.499375E-4	-9.862500E-5	-5.131250E-5	-2.549975E-2	2.581013E-2
2.721600E-4	-1.641250E-4	-2.400000E-5	-1.401250E-4	-2.549575E-2	2.580188E-2
2.723200E-4	-6.250000E-5	-1.023125E-4	3.981250E-5	-2.550250E-2	2.579813E-2
2.724800E-4	-1.080000E-4	-4.393750E-5	-6.406250E-5	-2.548613E-2	2.580450E-2
2.726400E-4	-1.371875E-4	-8.062500E-5	-5.656250E-5	-2.548400E-2	2.580875E-2
2.728000E-4	-1.937500E-6	1.812500E-5	-2.006250E-5	-2.549925E-2	2.579213E-2
2.729600E-4	-1.425000E-4	1.006250E-5	-1.525625E-4	-2.548900E-2	2.578075E-2
2.731200E-4	-6.881250E-5	-3.756250E-5	-3.125000E-5	-2.549913E-2	2.579475E-2
2.732800E-4	-1.633750E-4	-1.294375E-4	-3.393750E-5	-2.549425E-2	2.580088E-2
2.734400E-4	-2.036875E-4	-2.113125E-4	7.625000E-6	-2.548900E-2	2.580213E-2
2.736000E-4	-1.330625E-4	2.087500E-5	-1.539375E-4	-2.548150E-2	2.579625E-2
2.737600E-4	-1.824375E-4	-7.250000E-5	-1.099375E-4	-2.549638E-2	2.581187E-2
2.739200E-4	-1.183750E-4	-5.225000E-5	-6.612500E-5	-2.551313E-2	2.579763E-2
2.740800E-4	-2.106875E-4	-6.243750E-5	-1.482500E-4	-2.548313E-2	2.578725E-2
2.742400E-4	-1.365625E-4	-6.306250E-5	-7.350000E-5	-2.547275E-2	2.578725E-2
2.744000E-4	-1.807500E-4	-4.075000E-5	-1.400000E-4	-2.549175E-2	2.582062E-2
2.745600E-4	-1.170000E-4	-3.481250E-5	-8.218750E-5	-2.548838E-2	2.580063E-2
2.747200E-4	-1.932500E-4	3.818750E-5	-2.314375E-4	-2.547750E-2	2.581675E-2
2.748800E-4	-9.387500E-5	-1.676875E-4	7.381250E-5	-2.547025E-2	2.579225E-2
2.750400E-4	-1.853750E-4	-8.612500E-5	-9.925000E-5	-2.549400E-2	2.580575E-2
2.752000E-4	-1.520000E-4	-9.687500E-5	-5.512500E-5	-2.546200E-2	2.580887E-2
2.753600E-4	-1.710000E-4	-4.950000E-5	-1.215000E-4	-2.548163E-2	2.582762E-2
2.755200E-4	-3.568750E-5	-2.205625E-4	1.848750E-4	-2.545850E-2	2.581062E-2
2.756800E-4	-1.158750E-4	1.981250E-5	-1.356875E-4	-2.547750E-2	2.580575E-2
2.758400E-4	-9.212500E-5	-4.387500E-5	-4.825000E-5	-2.547275E-2	2.581700E-2
2.760000E-4	-2.266250E-4	-2.354375E-4	8.812500E-6	-2.547650E-2	2.583113E-2
2.761600E-4	-1.822500E-4	-6.343750E-5	-1.188125E-4	-2.544963E-2	2.582088E-2
2.763200E-4	-1.342500E-4	-1.055000E-4	-2.875000E-5	-2.546912E-2	2.582012E-2
2.764800E-4	-2.176875E-4	-1.515000E-4	-6.618750E-5	-2.545125E-2	2.581913E-2
2.766400E-4	-1.118750E-4	-1.165625E-4	4.687500E-6	-2.547738E-2	2.580725E-2
2.768000E-4	-1.648750E-4	-1.376250E-4	-2.725000E-5	-2.544325E-2	2.585250E-2
2.769600E-4	-1.785625E-4	-9.175000E-5	-8.681250E-5	-2.546250E-2	2.582962E-2
2.771200E-4	-5.731250E-5	-4.081250E-5	-1.650000E-5	-2.545075E-2	2.584213E-2
2.772800E-4	-1.481250E-4	-1.471250E-4	-1.000000E-6	-2.544988E-2	2.581125E-2
2.774400E-4	-1.392500E-4	-7.518750E-5	-6.406250E-5	-2.546525E-2	2.584437E-2
2.776000E-4	-8.006250E-5	-1.198750E-4	3.981250E-5	-2.545700E-2	2.582100E-2
2.777600E-4	-8.918750E-5	-5.856250E-5	-3.062500E-5	-2.544912E-2	2.585125E-2
2.779200E-4	-1.822500E-4	-2.096250E-4	2.737500E-5	-2.543788E-2	2.582150E-2
2.780800E-4	-7.793750E-5	-3.512500E-5	-4.281250E-5	-2.545637E-2	2.581875E-2
2.782400E-4	-4.856250E-5	-6.862500E-5	2.006250E-5	-2.544475E-2	2.583400E-2
2.784000E-4	-1.156875E-4	-8.518750E-5	-3.050000E-5	-2.545938E-2	2.583762E-2
2.785600E-4	-2.366250E-4	-9.262500E-5	-1.440000E-4	-2.543663E-2	2.582075E-2
2.787200E-4	-6.750000E-5	-7.875000E-5	1.125000E-5	-2.543825E-2	2.583587E-2
2.788800E-4	-2.128750E-4	-9.868750E-5	-1.141875E-4	-2.543525E-2	2.582775E-2
2.790400E-4	-1.563750E-4	6.143750E-5	-2.178125E-4	-2.542813E-2	2.585700E-2
2.792000E-4	-2.998750E-4	-9.375000E-6	-2.905000E-4	-2.544825E-2	2.585387E-2
2.793600E-4	-1.112500E-4	-1.272500E-4	1.600000E-5	-2.542200E-2	2.584900E-2
2.795200E-4	-1.730000E-4	-3.100000E-5	-1.420000E-4	-2.541875E-2	2.586875E-2
2.796800E-4	-2.175625E-4	-9.968750E-5	-1.178750E-4	-2.540175E-2	2.584812E-2
2.798400E-4	-3.512500E-5	-7.150000E-5	3.637500E-5	-2.542025E-2	2.584425E-2
2.800000E-4	-1.621875E-4	-3.887500E-5	-1.233125E-4	-2.541500E-2	2.584987E-2
2.801600E-4	-1.439375E-4	-1.703750E-4	2.643750E-5	-2.539913E-2	2.585462E-2
2.803200E-4	-2.198750E-4	-5.868750E-5	-1.611875E-4	-2.541925E-2	2.584813E-2
2.804800E-4	-1.998750E-4	-2.047500E-4	4.875000E-6	-2.540963E-2	2.585800E-2
2.806400E-4	-1.904375E-4	2.825000E-5	-2.186875E-4	-2.540538E-2	2.586375E-2
2.808000E-4	-1.911875E-4	-2.072500E-4	1.606250E-5	-2.540175E-2	2.587487E-2
2.809600E-4	-2.542500E-4	-6.500000E-5	-1.892500E-4	-2.540275E-2	2.587625E-2
2.811200E-4	-1.336875E-4	-1.875000E-6	-1.318125E-4	-2.539925E-2	2.586813E-2
2.812800E-4	-7.031250E-5	-2.240000E-4	1.536875E-4	-2.540737E-2	2.586975E-2
2.814400E-4	-1.876875E-4	-2.168750E-5	-1.660000E-4	-2.538237E-2	2.586813E-2
2.816000E-4	-2.129375E-4	-1.335625E-4	-7.937500E-5	-2.540850E-2	2.586825E-2
2.817600E-4	-1.470000E-4	-1.667500E-4	1.975000E-5	-2.539487E-2	2.587988E-2
2.819200E-4	-1.685625E-4	-6.156250E-5	-1.070000E-4	-2.540750E-2	2.589088E-2
2.820800E-4	-7.662500E-5	-1.376250E-4	6.100000E-5	-2.538213E-2	2.589463E-2
2.822400E-4	-3.356250E-5	-1.450000E-4	1.114375E-4	-2.539013E-2	2.587838E-2
2.824000E-4	-2.348750E-4	-2.241875E-4	-1.068750E-5	-2.538350E-2	2.586613E-2
2.825600E-4	-2.011875E-4	-1.215000E-4	-7.968750E-5	-2.537750E-2	2.589775E-2
2.827200E-4	-7.631250E-5	-6.387500E-5	-1.243750E-5	-2.537413E-2	2.589325E-2
2.828800E-4	-1.135625E-4	-9.212500E-5	-2.143750E-5	-2.537200E-2	2.590200E-2
2.830400E-4	-7.131250E-5	-1.138125E-4	4.250000E-5	-2.537200E-2	2.588662E-2
2.832000E-4	-2.203125E-4	9.375000E-7	-2.212500E-4	-2.535975E-2	2.589725E-2
2.833600E-4	-1.756250E-4	-2.384375E-4	6.281250E-5	-2.535663E-2	2.587650E-2
2.835200E-4	-1.191250E-4	-4.100000E-5	-7.812500E-5	-2.536488E-2	2.588075E-2
2.836800E-4	-7.712500E-5	-2.205000E-4	1.433750E-4	-2.535487E-2	2.589450E-2
2.838400E-4	-1.748750E-4	-1.164375E-4	-5.843750E-5	-2.536288E-2	2.591550E-2
2.840000E-4	-2.518750E-4	-1.516250E-4	-1.002500E-4	-2.535450E-2	2.591263E-2
2.841600E-4	-1.026250E-4	-1.361875E-4	3.356250E-5	-2.536463E-2	2.589350E-2
2.843200E-4	-1.927500E-4	-2.362500E-4	4.350000E-5	-2.534825E-2	2.590787E-2
2.844800E-4	-1.985625E-4	-1.321250E-4	-6.643750E-5	-2.533775E-2	2.591600E-2
2.846400E-4	-1.598125E-4	-1.400625E-4	-1.975000E-5	-2.534412E-2	2.591638E-2
2.848000E-4	-1.003125E-4	-5.800000E-5	-4.231250E-5	-2.533150E-2	2.589425E-2
2.849600E-4	-2.658750E-4	-2.543750E-5	-2.404375E-4	-2.532500E-2	2.592037E-2
2.851200E-4	-2.166250E-4	-1.687500E-4	-4.787500E-5	-2.531213E-2	2.593513E-2
2.852800E-4	-2.553125E-4	-1.970000E-4	-5.831250E-5	-2.531637E-2	2.591350E-2
2.854400E-4	-4.300000E-5	-2.125000E-5	-2.175000E-5	-2.532100E-2	2.593875E-2
2.856000E-4	-1.030625E-4	-8.512500E-5	-1.793750E-5	-2.530275E-2	2.591763E-2
2.857600E-4	-9.106250E-5	-1.746250E-4	8.356250E-5	-2.530325E-2	2.592938E-2
2.859200E-4	-2.171250E-4	-1.200625E-4	-9.706250E-5	-2.531688E-2	2.592950E-2
2.860800E-4	-1.506875E-4	-1.308750E-4	-1.981250E-5	-2.531113E-2	2.592225E-2
2.862400E-4	-2.485000E-4	-9.025000E-5	-1.582500E-4	-2.530950E-2	2.594088E-2
2.864000E-4	-1.756250E-4	-1.445625E-4	-3.106250E-5	-2.529588E-2	2.595325E-2
2.865600E-4	-2.489375E-4	-1.695000E-4	-7.943750E-5	-2.530712E-2	2.594862E-2
2.867200E-4	-1.462500E-4	-7.768750E-5	-6.856250E-5	-2.530825E-2	2.594263E-2
2.868800E-4	-6.943750E-5	-1.272500E-4	5.781250E-5	-2.529963E-2	2.595175E-2
2.870400E-4	-1.761875E-4	-4.500000E-5	-1.311875E-4	-2.529450E-2	2.593588E-2
2.872000E-4	-1.559375E-4	-1.410000E-4	-1.493750E-5	-2.530825E-2	2.594213E-2
2.873600E-4	-1.409375E-4	-1.481250E-4	7.187500E-6	-2.531050E-2	2.595363E-2
2.875200E-4	-1.778750E-4	-4.106250E-5	-1.368125E-4	-2.529787E-2	2.593825E-2
2.876800E-4	-1.890625E-4	-1.272500E-4	-6.181250E-5	-2.530138E-2	2.594200E-2
2.878400E-4	-2.675625E-4	-1.778125E-4	-8.975000E-5	-2.527575E-2	2.596763E-2
2.880000E-4	-2.686875E-4	-1.517500E-4	-1.169375E-4	-2.527625E-2	2.597013E-2
2.881600E-4	-2.346250E-4	-1.223125E-4	-1.123125E-4	-2.527113E-2	2.596950E-2
2.883200E-4	-2.448750E-4	-1.378125E-4	-1.070625E-4	-2.527675E-2	2.596388E-2
2.884800E-4	-1.861875E-4	-1.466875E-4	-3.950000E-5	-2.529725E-2	2.596400E-2
2.886400E-4	-2.822500E-4	-1.532500E-4	-1.290000E-4	-2.527125E-2	2.596088E-2
2.888000E-4	-1.760625E-4	-1.398750E-4	-3.618750E-5	-2.526625E-2	2.597638E-2
2.889600E-4	-2.360625E-4	-7.481250E-5	-1.612500E-4	-2.526075E-2	2.595850E-2
2.891200E-4	-1.426250E-4	-2.313125E-4	8.868750E-5	-2.527313E-2	2.597400E-2
2.892800E-4	-1.771250E-4	-1.851250E-4	8.000000E-6	-2.526788E-2	2.596788E-2
2.894400E-4	-2.529375E-4	-3.293750E-5	-2.200000E-4	-2.527438E-2	2.598863E-2
2.896000E-4	-3.680000E-4	-1.900625E-4	-1.779375E-4	-2.526825E-2	2.598225E-2
2.897600E-4	-2.464375E-4	-1.609375E-4	-8.550000E-5	-2.525175E-2	2.598463E-2
2.899200E-4	-1.281250E-4	-7.906250E-5	-4.906250E-5	-2.523975E-2	2.599162E-2
2.900800E-4	-1.508125E-4	-5.162500E-5	-9.918750E-5	-2.525338E-2	2.598900E-2
2.902400E-4	-3.445625E-4	-1.528750E-4	-1.916875E-4	-2.524750E-2	2.599412E-2
2.904000E-4	-2.576250E-4	-1.065000E-4	-1.511250E-4	-2.525513E-2	2.599750E-2
2.905600E-4	-1.973125E-4	-2.120000E-4	1.468750E-5	-2.525575E-2	2.597375E-2
2.907200E-4	-1.114375E-4	-1.638125E-4	5.237500E-5	-2.524400E-2	2.597875E-2
2.908800E-4	-3.056875E-4	-1.228750E-4	-1.828125E-4	-2.523600E-2	2.599712E-2
2.910400E-4	-1.505000E-4	-1.866875E-4	3.618750E-5	-2.523163E-2	2.599625E-2
2.912000E-4	-2.208125E-4	-1.863125E-4	-3.450000E-5	-2.523050E-2	2.600413E-2
2.913600E-4	-3.589375E-4	-1.860000E-4	-1.729375E-4	-2.524088E-2	2.599263E-2
2.915200E-4	-3.211250E-4	-2.410000E-4	-8.012500E-5	-2.523388E-2	2.598538E-2
2.916800E-4	-2.198750E-4	-1.963125E-4	-2.356250E-5	-2.522362E-2	2.598513E-2
2.918400E-4	-2.105000E-4	-2.451875E-4	3.468750E-5	-2.521738E-2	2.598937E-2
2.920000E-4	-2.148125E-4	-1.419375E-4	-7.287500E-5	-2.523188E-2	2.599300E-2
2.921600E-4	-2.267500E-4	-2.595625E-4	3.281250E-5	-2.523588E-2	2.599037E-2
2.923200E-4	-1.453125E-4	-9.975000E-5	-4.556250E-5	-2.523737E-2	2.598850E-2
2.924800E-4	-2.299375E-4	-1.119375E-4	-1.180000E-4	-2.522950E-2	2.601925E-2
2.926400E-4	-2.231875E-4	-1.366250E-4	-8.656250E-5	-2.523350E-2	2.599438E-2
2.928000E-4	-2.956250E-4	-1.625625E-4	-1.330625E-4	-2.523688E-2	2.599125E-2
2.929600E-4	-1.666875E-4	-1.695000E-4	2.812500E-6	-2.521900E-2	2.601862E-2
2.931200E-4	-1.903125E-4	-1.229375E-4	-6.737500E-5	-2.522700E-2	2.601737E-2
2.932800E-4	-1.552500E-4	-2.016250E-4	4.637500E-5	-2.520863E-2	2.600888E-2
2.934400E-4	-3.588750E-4	-1.995000E-4	-1.593750E-4	-2.520850E-2	2.602688E-2
2.936000E-4	-2.456875E-4	-1.832500E-4	-6.243750E-5	-2.519812E-2	2.601512E-2
2.937600E-4	-2.659375E-4	-1.745000E-4	-9.143750E-5	-2.520413E-2	2.600838E-2
2.939200E-4	-2.130625E-4	-1.787500E-4	-3.431250E-5	-2.521500E-2	2.600800E-2
2.940800E-4	-2.327500E-4	-1.826250E-4	-5.012500E-5	-2.519825E-2	2.601412E-2
2.942400E-4	-1.844375E-4	-2.247500E-4	4.031250E-5	-2.520875E-2	2.602375E-2
2.944000E-4	-2.771875E-4	-1.749375E-4	-1.022500E-4	-2.519913E-2	2.601038E-2
2.945600E-4	-2.931250E-4	-2.261250E-4	-6.700000E-5	-2.521250E-2	2.600525E-2
2.947200E-4	-2.496875E-4	-1.005625E-4	-1.491250E-4	-2.521538E-2	2.601762E-2
2.948800E-4	-1.519375E-4	-3.115625E-4	1.596250E-4	-2.520038E-2	2.603037E-2
2.950400E-4	-2.482500E-4	-2.370625E-4	-1.118750E-5	-2.518362E-2	2.602250E-2
2.952000E-4	-2.302500E-4	-2.166250E-4	-1.362500E-5	-2.519938E-2	2.603288E-2
2.953600E-4	-2.033750E-4	-1.670625E-4	-3.631250E-5	-2.518612E-2	2.603650E-2
2.955200E-4	-3.259375E-4	-2.563125E-4	-6.962500E-5	-2.519962E-2	2.600850E-2
2.956800E-4	-2.115625E-4	-2.058750E-4	-5.687500E-6	-2.519550E-2	2.601588E-2
2.958400E-4	-2.578125E-4	-2.219375E-4	-3.587500E-5	-2.518638E-2	2.601100E-2
2.960000E-4	-1.547500E-4	-2.076250E-4	5.287500E-5	-2.520538E-2	2.602037E-2
2.961600E-4	-3.086875E-4	-2.687500E-4	-3.993750E-5	-2.520350E-2	2.601300E-2
2.963200E-4	-2.734375E-4	-1.455000E-4	-1.279375E-4	-2.519462E-2	2.601750E-2
2.964800E-4	-3.146250E-4	-2.132500E-4	-1.013750E-4	-2.520600E-2	2.602338E-2
2.966400E-4	-1.886250E-4	-9.837500E-5	-9.025000E-5	-2.518925E-2	2.601813E-2
2.968000E-4	-3.122500E-4	-1.350625E-4	-1.771875E-4	-2.517300E-2	2.602425E-2
2.969600E-4	-3.011250E-4	-1.805625E-4	-1.205625E-4	-2.520562E-2	2.601225E-2
2.971200E-4	-2.170000E-4	-3.066875E-4	8.968750E-5	-2.520375E-2	2.603675E-2
2.972800E-4	-3.391875E-4	-1.333125E-4	-2.058750E-4	-2.518875E-2	2.602512E-2
2.974400E-4	-2.780625E-4	-1.915625E-4	-8.650000E-5	-2.518500E-2	2.602688E-2
2.976000E-4	-2.765000E-4	-2.706250E-4	-5.875000E-6	-2.519063E-2	2.602837E-2
2.977600E-4	-2.445000E-4	-3.333125E-4	8.881250E-5	-2.517213E-2	2.602987E-2
2.979200E-4	-2.561250E-4	-2.069375E-4	-4.918750E-5	-2.519088E-2	2.601237E-2
2.980800E-4	-2.808750E-4	-2.139375E-4	-6.693750E-5	-2.521000E-2	2.603050E-2
2.982400E-4	-2.675625E-4	-2.589375E-4	-8.625000E-6	-2.518188E-2	2.602988E-2
2.984000E-4	-3.915625E-4	-1.615625E-4	-2.300000E-4	-2.515588E-2	2.602787E-2
2.985600E-4	-3.035625E-4	-9.018750E-5	-2.133750E-4	-2.518475E-2	2.603975E-2
2.987200E-4	-3.050000E-4	-1.065625E-4	-1.984375E-4	-2.516763E-2	2.604013E-2
2.988800E-4	-3.313125E-4	-3.215625E-4	-9.750000E-6	-2.516637E-2	2.601488E-2
2.990400E-4	-2.213750E-4	-1.720000E-4	-4.937500E-5	-2.516012E-2	2.603900E-2
2.992000E-4	-2.159375E-4	-3.033125E-4	8.737500E-5	-2.517638E-2	2.604012E-2
2.993600E-4	-3.321250E-4	-2.280625E-4	-1.040625E-4	-2.517187E-2	2.602975E-2
2.995200E-4	-2.033750E-4	-2.453750E-4	4.200000E-5	-2.517412E-2	2.603762E-2
2.996800E-4	-3.571250E-4	-1.861875E-4	-1.709375E-4	-2.517363E-2	2.601737E-2
2.998400E-4	-3.578750E-4	-1.525625E-4	-2.053125E-4	-2.516000E-2	2.602212E-2
3.000000E-4	-3.462500E-4	-7.825000E-5	-2.680000E-4	-2.518938E-2	2.604713E-2
3.001600E-4	-3.796250E-4	-2.211250E-4	-1.585000E-4	-2.516137E-2	2.602013E-2
3.003200E-4	-2.433750E-4	-1.554375E-4	-8.793750E-5	-2.517888E-2	2.602512E-2
3.004800E-4	-2.248125E-4	-3.103750E-4	8.556250E-5	-2.518837E-2	2.604213E-2
3.006400E-4	-2.428125E-4	-1.956875E-4	-4.712500E-5	-2.517987E-2	2.602725E-2
3.008000E-4	-2.318750E-4	-3.378125E-4	1.059375E-4	-2.517037E-2	2.605038E-2
3.009600E-4	-2.844375E-4	-1.637500E-4	-1.206875E-4	-2.517438E-2	2.604100E-2
3.011200E-4	-2.463750E-4	-2.630625E-4	1.668750E-5	-2.518413E-2	2.604175E-2
3.012800E-4	-3.910625E-4	-2.754375E-4	-1.156250E-4	-2.518738E-2	2.602800E-2
3.014400E-4	-3.486875E-4	-1.659375E-4	-1.827500E-4	-2.517563E-2	2.602050E-2
3.016000E-4	-3.655625E-4	-2.439375E-4	-1.216250E-4	-2.518250E-2	2.603188E-2
3.017600E-4	-3.435000E-4	-2.408750E-4	-1.026250E-4	-2.517700E-2	2.602575E-2
3.019200E-4	-2.955625E-4	-1.877500E-4	-1.078125E-4	-2.519237E-2	2.601875E-2
3.020800E-4	-3.356250E-4	-1.462500E-4	-1.893750E-4	-2.516837E-2	2.604800E-2
3.022400E-4	-3.370000E-4	-3.131250E-4	-2.387500E-5	-2.517387E-2	2.602675E-2
3.024000E-4	-4.094375E-4	-2.536250E-4	-1.558125E-4	-2.517925E-2	2.603100E-2
3.025600E-4	-4.975000E-4	-1.896250E-4	-3.078750E-4	-2.518337E-2	2.603400E-2
3.027200E-4	-2.401250E-4	-1.708125E-4	-6.931250E-5	-2.516437E-2	2.603725E-2
3.028800E-4	-2.983750E-4	-1.861250E-4	-1.122500E-4	-2.518913E-2	2.602188E-2
3.030400E-4	-2.968750E-4	-1.850000E-4	-1.118750E-4	-2.515612E-2	2.602688E-2
3.032000E-4	-3.192500E-4	-1.663125E-4	-1.529375E-4	-2.517637E-2	2.601650E-2
3.033600E-4	-4.131875E-4	-2.674375E-4	-1.457500E-4	-2.515887E-2	2.602100E-2
3.035200E-4	-2.850625E-4	-2.264375E-4	-5.862500E-5	-2.519987E-2	2.602837E-2
3.036800E-4	-3.774375E-4	-1.910625E-4	-1.863750E-4	-2.518663E-2	2.600100E-2
3.038400E-4	-4.070625E-4	-3.005000E-4	-1.065625E-4	-2.518175E-2	2.601650E-2
3.040000E-4	-3.783750E-4	-2.076875E-4	-1.706875E-4	-2.516363E-2	2.602925E-2
3.041600E-4	-4.775625E-4	-2.171250E-4	-2.604375E-4	-2.515275E-2	2.601112E-2
3.043200E-4	-4.146250E-4	-2.283750E-4	-1.862500E-4	-2.518388E-2	2.601725E-2
3.044800E-4	-3.586250E-4	-2.648125E-4	-9.381250E-5	-2.517700E-2	2.601038E-2
3.046400E-4	-3.792500E-4	-3.054375E-4	-7.381250E-5	-2.516850E-2	2.601612E-2
3.048000E-4	-3.768125E-4	-2.450000E-4	-1.318125E-4	-2.517150E-2	2.601400E-2
3.049600E-4	-3.172500E-4	-1.742500E-4	-1.430000E-4	-2.517650E-2	2.603163E-2
3.051200E-4	-3.223750E-4	-2.272500E-4	-9.512500E-5	-2.520288E-2	2.601375E-2
3.052800E-4	-3.821875E-4	-3.185000E-4	-6.368750E-5	-2.518912E-2	2.600538E-2
3.054400E-4	-3.230625E-4	-2.841875E-4	-3.887500E-5	-2.517025E-2	2.602075E-2
3.056000E-4	-4.175000E-4	-2.954375E-4	-1.220625E-4	-2.518675E-2	2.602525E-2
3.057600E-4	-3.897500E-4	-2.872500E-4	-1.025000E-4	-2.518550E-2	2.600863E-2
3.059200E-4	-4.739375E-4	-2.522500E-4	-2.216875E-4	-2.518612E-2	2.602075E-2
3.060800E-4	-3.813750E-4	-3.765625E-4	-4.812500E-6	-2.519312E-2	2.601800E-2
3.062400E-4	-3.702500E-4	-1.995000E-4	-1.707500E-4	-2.516963E-2	2.601925E-2
3.064000E-4	-4.721250E-4	-2.060625E-4	-2.660625E-4	-2.518075E-2	2.602737E-2
3.065600E-4	-4.677500E-4	-3.024375E-4	-1.653125E-4	-2.519750E-2	2.601300E-2
3.067200E-4	-4.718750E-4	-1.915625E-4	-2.803125E-4	-2.517675E-2	2.601537E-2
3.068800E-4	-4.610000E-4	-2.705625E-4	-1.904375E-4	-2.518788E-2	2.599650E-2
3.070400E-4	-4.481875E-4	-3.095625E-4	-1.386250E-4	-2.515213E-2	2.602450E-2
3.072000E-4	-4.171875E-4	-2.750000E-4	-1.421875E-4	-2.518500E-2	2.601775E-2
3.073600E-4	-4.695000E-4	-2.903125E-4	-1.791875E-4	-2.519025E-2	2.601350E-2
3.075200E-4	-4.121875E-4	-2.351250E-4	-1.770625E-4	-2.518025E-2	2.601875E-2
3.076800E-4	-3.836250E-4	-3.094375E-4	-7.418750E-5	-2.516300E-2	2.602700E-2
3.078400E-4	-4.277500E-4	-3.168125E-4	-1.109375E-4	-2.519312E-2	2.600912E-2
3.080000E-4	-5.028125E-4	-2.698750E-4	-2.329375E-4	-2.518575E-2	2.600913E-2
3.081600E-4	-3.140625E-4	-2.910625E-4	-2.300000E-5	-2.518638E-2	2.600550E-2
3.083200E-4	-4.346250E-4	-3.137500E-4	-1.208750E-4	-2.518262E-2	2.599312E-2
3.084800E-4	-3.372500E-4	-4.790000E-4	1.417500E-4	-2.520012E-2	2.600363E-2
3.086400E-4	-4.423750E-4	-3.186250E-4	-1.237500E-4	-2.518013E-2	2.601137E-2
3.088000E-4	-4.949375E-4	-2.557500E-4	-2.391875E-4	-2.518675E-2	2.601937E-2
3.089600E-4	-5.216875E-4	-2.765625E-4	-2.451250E-4	-2.518575E-2	2.600075E-2
3.091200E-4	-5.085625E-4	-2.891875E-4	-2.193750E-4	-2.519713E-2	2.600275E-2
3.092800E-4	-4.814375E-4	-3.782500E-4	-1.031875E-4	-2.518938E-2	2.600175E-2
3.094400E-4	-5.135625E-4	-2.803125E-4	-2.332500E-4	-2.520075E-2	2.601050E-2
3.096000E-4	-5.987500E-4	-4.056875E-4	-1.930625E-4	-2.519113E-2	2.602287E-2
3.097600E-4	-6.101250E-4	-3.303750E-4	-2.797500E-4	-2.521613E-2	2.600363E-2
3.099200E-4	-4.884375E-4	-4.281250E-4	-6.031250E-5	-2.519388E-2	2.601350E-2
3.100800E-4	-6.233125E-4	-5.259375E-4	-9.737500E-5	-2.518463E-2	2.600862E-2
3.102400E-4	-7.027500E-4	-3.705625E-4	-3.321875E-4	-2.519275E-2	2.600263E-2
3.104000E-4	-5.308750E-4	-3.895000E-4	-1.413750E-4	-2.521575E-2	2.602200E-2
3.105600E-4	-5.603750E-4	-4.521875E-4	-1.081875E-4	-2.520150E-2	2.600887E-2
3.107200E-4	-7.031250E-4	-3.728125E-4	-3.303125E-4	-2.519612E-2	2.599700E-2
3.108800E-4	-5.568125E-4	-4.200625E-4	-1.367500E-4	-2.518813E-2	2.601950E-2
3.110400E-4	-6.041250E-4	-4.962500E-4	-1.078750E-4	-2.520988E-2	2.599737E-2
3.112000E-4	-4.852500E-4	-3.655000E-4	-1.197500E-4	-2.520388E-2	2.601425E-2
3.113600E-4	-6.095625E-4	-3.882500E-4	-2.213125E-4	-2.519875E-2	2.598750E-2
3.115200E-4	-6.298125E-4	-4.052500E-4	-2.245625E-4	-2.519687E-2	2.600500E-2
3.116800E-4	-5.260625E-4	-3.450000E-4	-1.810625E-4	-2.521775E-2	2.600638E-2
3.118400E-4	-5.728750E-4	-4.919375E-4	-8.093750E-5	-2.518363E-2	2.600837E-2
3.120000E-4	-5.350625E-4	-4.341875E-4	-1.008750E-4	-2.521325E-2	2.601600E-2
3.121600E-4	-7.701875E-4	-3.665625E-4	-4.036250E-4	-2.519875E-2	2.598163E-2
3.123200E-4	-6.178125E-4	-3.620625E-4	-2.557500E-4	-2.518475E-2	2.600150E-2
3.124800E-4	-6.208750E-4	-6.065625E-4	-1.431250E-5	-2.519713E-2	2.601375E-2
3.126400E-4	-6.692500E-4	-4.872500E-4	-1.820000E-4	-2.518250E-2	2.601537E-2
3.128000E-4	-5.839375E-4	-4.658750E-4	-1.180625E-4	-2.520200E-2	2.599075E-2
3.129600E-4	-6.551250E-4	-4.051875E-4	-2.499375E-4	-2.518925E-2	2.599400E-2
3.131200E-4	-6.271875E-4	-4.157500E-4	-2.114375E-4	-2.520663E-2	2.600663E-2
3.132800E-4	-6.373750E-4	-5.077500E-4	-1.296250E-4	-2.519900E-2	2.599863E-2
3.134400E-4	-6.661875E-4	-4.651250E-4	-2.010625E-4	-2.521238E-2	2.598725E-2
3.136000E-4	-6.538750E-4	-5.048750E-4	-1.490000E-4	-2.521075E-2	2.599000E-2
3.137600E-4	-7.940000E-4	-4.435625E-4	-3.504375E-4	-2.520338E-2	2.602188E-2
3.139200E-4	-7.847500E-4	-5.101250E-4	-2.746250E-4	-2.520475E-2	2.600637E-2
3.140800E-4	-6.498125E-4	-4.855625E-4	-1.642500E-4	-2.517575E-2	2.599987E-2
3.142400E-4	-7.312500E-4	-4.535000E-4	-2.777500E-4	-2.519888E-2	2.600900E-2
3.144000E-4	-8.091250E-4	-4.943125E-4	-3.148125E-4	-2.521638E-2	2.599975E-2
3.145600E-4	-8.044375E-4	-6.015000E-4	-2.029375E-4	-2.520738E-2	2.601038E-2
3.147200E-4	-7.166875E-4	-5.648125E-4	-1.518750E-4	-2.519350E-2	2.599750E-2
3.148800E-4	-6.507500E-4	-4.495625E-4	-2.011875E-4	-2.518088E-2	2.601675E-2
3.150400E-4	-6.968125E-4	-4.340625E-4	-2.627500E-4	-2.520913E-2	2.600125E-2
3.152000E-4	-8.145625E-4	-4.841875E-4	-3.303750E-4	-2.520650E-2	2.600513E-2
3.153600E-4	-7.517500E-4	-4.758125E-4	-2.759375E-4	-2.520350E-2	2.599550E-2
3.155200E-4	-8.495000E-4	-5.843750E-4	-2.651250E-4	-2.517688E-2	2.597575E-2
3.156800E-4	-7.326875E-4	-5.195000E-4	-2.131875E-4	-2.519675E-2	2.601012E-2
3.158400E-4	-8.411875E-4	-6.042500E-4	-2.369375E-4	-2.521663E-2	2.600288E-2
3.160000E-4	-7.838750E-4	-5.870000E-4	-1.968750E-4	-2.519312E-2	2.597913E-2
3.161600E-4	-8.584375E-4	-5.675625E-4	-2.908750E-4	-2.519125E-2	2.597987E-2
3.163200E-4	-9.019375E-4	-4.177500E-4	-4.841875E-4	-2.520037E-2	2.599987E-2
3.164800E-4	-9.115000E-4	-5.702500E-4	-3.412500E-4	-2.520688E-2	2.599513E-2
3.166400E-4	-8.079375E-4	-5.997500E-4	-2.081875E-4	-2.520800E-2	2.599013E-2
3.168000E-4	-7.802500E-4	-5.360000E-4	-2.442500E-4	-2.520587E-2	2.599000E-2
3.169600E-4	-7.637500E-4	-6.101875E-4	-1.535625E-4	-2.519900E-2	2.598425E-2
3.171200E-4	-9.489375E-4	-7.205000E-4	-2.284375E-4	-2.518900E-2	2.598650E-2
3.172800E-4	-8.430000E-4	-5.417500E-4	-3.012500E-4	-2.520375E-2	2.598450E-2
3.174400E-4	-8.935000E-4	-6.108750E-4	-2.826250E-4	-2.518738E-2	2.601750E-2
3.176000E-4	-9.597500E-4	-6.893125E-4	-2.704375E-4	-2.520012E-2	2.598850E-2
3.177600E-4	-8.549375E-4	-5.611875E-4	-2.937500E-4	-2.520287E-2	2.600525E-2
3.179200E-4	-8.723125E-4	-6.159375E-4	-2.563750E-4	-2.519338E-2	2.599850E-2
3.180800E-4	-9.646250E-4	-6.569375E-4	-3.076875E-4	-2.518550E-2	2.599650E-2
3.182400E-4	-9.119375E-4	-6.959375E-4	-2.160000E-4	-2.520362E-2	2.599763E-2
3.184000E-4	-1.022250E-3	-5.468125E-4	-4.754375E-4	-2.519887E-2	2.597600E-2
3.185600E-4	-1.030563E-3	-6.943125E-4	-3.362500E-4	-2.520063E-2	2.598500E-2
3.187200E-4	-9.070625E-4	-6.321875E-4	-2.748750E-4	-2.518112E-2	2.600262E-2
3.188800E-4	-1.092000E-3	-6.030625E-4	-4.889375E-4	-2.519638E-2	2.599538E-2
3.190400E-4	-1.041250E-3	-6.126875E-4	-4.285625E-4	-2.518200E-2	2.598738E-2
3.192000E-4	-1.042000E-3	-6.976250E-4	-3.443750E-4	-2.518150E-2	2.599175E-2
3.193600E-4	-1.048188E-3	-7.141875E-4	-3.340000E-4	-2.520750E-2	2.598188E-2
3.195200E-4	-1.040000E-3	-7.473125E-4	-2.926875E-4	-2.518937E-2	2.598575E-2
[truncated: 502 more rows]
