# Supplementary material for: A simple retarding-potential time-of-flight mass spectrometer for electrospray propulsion diagnostics
Source: J Elect Propuls. 2023 Mar 31;2(1):13. doi: 10.1007/s44205-023-00045-y (PMC10066156; doi:10.1007/s44205-023-00045-y)
Supplement: Supplementary file 1 — Additional file 1. [file 44205_2023_45_MOESM1_ESM.zip › Data and MATLAB Code/RP ToF-MS Data/1650.csv]

Timestamp:	5:30:39.117 PM 9/26/2022
time (s)	tof signal 1 (V)	tof signal 2 (V)	tof1 - tof2 (V)	trigger xy1 (V)	trigger xy2 (V)
0.000000E+0	-2.548188E-3	-1.873313E-3	-6.748750E-4	-2.337125E-2	2.437263E-2
1.600000E-7	-2.509250E-3	-1.993562E-3	-5.156875E-4	-2.338050E-2	2.434713E-2
3.200000E-7	-2.556062E-3	-2.057813E-3	-4.982500E-4	-2.337188E-2	2.435888E-2
4.800000E-7	-2.463875E-3	-1.928062E-3	-5.358125E-4	-2.337275E-2	2.435850E-2
6.400000E-7	-2.431438E-3	-1.954938E-3	-4.765000E-4	-2.333437E-2	2.435512E-2
8.000000E-7	-2.520813E-3	-2.075188E-3	-4.456250E-4	-2.337213E-2	2.436250E-2
9.600000E-7	-2.507750E-3	-1.969938E-3	-5.378125E-4	-2.337888E-2	2.435625E-2
1.120000E-6	-2.557000E-3	-1.873750E-3	-6.832500E-4	-2.336325E-2	2.434300E-2
1.280000E-6	-2.470375E-3	-2.040375E-3	-4.300000E-4	-2.337288E-2	2.436900E-2
1.440000E-6	-2.507000E-3	-2.041562E-3	-4.654375E-4	-2.335350E-2	2.435550E-2
1.600000E-6	-2.453688E-3	-1.967500E-3	-4.861875E-4	-2.337387E-2	2.433600E-2
1.760000E-6	-2.439188E-3	-2.028313E-3	-4.108750E-4	-2.338350E-2	2.436837E-2
1.920000E-6	-2.594438E-3	-2.203125E-3	-3.913125E-4	-2.337688E-2	2.436837E-2
2.080000E-6	-2.468187E-3	-2.032375E-3	-4.358125E-4	-2.335887E-2	2.435150E-2
2.240000E-6	-2.393437E-3	-1.975625E-3	-4.178125E-4	-2.338125E-2	2.436525E-2
2.400000E-6	-2.510500E-3	-1.969313E-3	-5.411875E-4	-2.337263E-2	2.436587E-2
2.560000E-6	-2.572000E-3	-1.952000E-3	-6.200000E-4	-2.337712E-2	2.436062E-2
2.720000E-6	-2.483187E-3	-1.971125E-3	-5.120625E-4	-2.338288E-2	2.434688E-2
2.880000E-6	-2.648688E-3	-2.069125E-3	-5.795625E-4	-2.334700E-2	2.435762E-2
3.040000E-6	-2.462437E-3	-1.946438E-3	-5.160000E-4	-2.335725E-2	2.434487E-2
3.200000E-6	-2.606250E-3	-1.988125E-3	-6.181250E-4	-2.335950E-2	2.433662E-2
3.360000E-6	-2.508875E-3	-2.029063E-3	-4.798125E-4	-2.336425E-2	2.435188E-2
3.520000E-6	-2.482625E-3	-1.968875E-3	-5.137500E-4	-2.336488E-2	2.437137E-2
3.680000E-6	-2.524625E-3	-1.964375E-3	-5.602500E-4	-2.335888E-2	2.435863E-2
3.840000E-6	-2.412750E-3	-1.988000E-3	-4.247500E-4	-2.336012E-2	2.435025E-2
4.000000E-6	-2.456188E-3	-1.880313E-3	-5.758750E-4	-2.335025E-2	2.435237E-2
4.160000E-6	-2.536250E-3	-2.013187E-3	-5.230625E-4	-2.336213E-2	2.434950E-2
4.320000E-6	-2.375687E-3	-2.095000E-3	-2.806875E-4	-2.335050E-2	2.434437E-2
4.480000E-6	-2.562750E-3	-2.043188E-3	-5.195625E-4	-2.335388E-2	2.436212E-2
4.640000E-6	-2.406313E-3	-2.119063E-3	-2.872500E-4	-2.336163E-2	2.435650E-2
4.800000E-6	-2.573500E-3	-1.955187E-3	-6.183125E-4	-2.336350E-2	2.433862E-2
4.960000E-6	-2.562875E-3	-1.939188E-3	-6.236875E-4	-2.334938E-2	2.435113E-2
5.120000E-6	-2.502750E-3	-2.013312E-3	-4.894375E-4	-2.335350E-2	2.435887E-2
5.280000E-6	-2.480438E-3	-2.067250E-3	-4.131875E-4	-2.336000E-2	2.434750E-2
5.440000E-6	-2.591312E-3	-2.122063E-3	-4.692500E-4	-2.337388E-2	2.434875E-2
5.600000E-6	-2.555000E-3	-2.079500E-3	-4.755000E-4	-2.335062E-2	2.434550E-2
5.760000E-6	-2.467063E-3	-1.961250E-3	-5.058125E-4	-2.336238E-2	2.436525E-2
5.920000E-6	-2.484750E-3	-1.907125E-3	-5.776250E-4	-2.337025E-2	2.435550E-2
6.080000E-6	-2.577063E-3	-2.046500E-3	-5.305625E-4	-2.336863E-2	2.436425E-2
6.240000E-6	-2.593250E-3	-2.078938E-3	-5.143125E-4	-2.334625E-2	2.434350E-2
6.400000E-6	-2.553563E-3	-2.025312E-3	-5.282500E-4	-2.335938E-2	2.435563E-2
6.560000E-6	-2.506625E-3	-2.079000E-3	-4.276250E-4	-2.335925E-2	2.436250E-2
6.720000E-6	-2.496563E-3	-1.959625E-3	-5.369375E-4	-2.335862E-2	2.434987E-2
6.880000E-6	-2.558812E-3	-2.098188E-3	-4.606250E-4	-2.336238E-2	2.436587E-2
7.040000E-6	-2.516687E-3	-2.010875E-3	-5.058125E-4	-2.334025E-2	2.434012E-2
7.200000E-6	-2.589750E-3	-2.006938E-3	-5.828125E-4	-2.336550E-2	2.434987E-2
7.360000E-6	-2.493812E-3	-2.032375E-3	-4.614375E-4	-2.335875E-2	2.436650E-2
7.520000E-6	-2.527375E-3	-2.079250E-3	-4.481250E-4	-2.334888E-2	2.436088E-2
7.680000E-6	-2.477688E-3	-2.060625E-3	-4.170625E-4	-2.334588E-2	2.435863E-2
7.840000E-6	-2.433625E-3	-2.076062E-3	-3.575625E-4	-2.335100E-2	2.434625E-2
8.000000E-6	-2.508813E-3	-2.075250E-3	-4.335625E-4	-2.335525E-2	2.435825E-2
8.160000E-6	-2.518813E-3	-2.030187E-3	-4.886250E-4	-2.335675E-2	2.436238E-2
8.320000E-6	-2.443500E-3	-1.977187E-3	-4.663125E-4	-2.337338E-2	2.436350E-2
8.480000E-6	-2.506500E-3	-1.859938E-3	-6.465625E-4	-2.335463E-2	2.435813E-2
8.640000E-6	-2.483812E-3	-2.078875E-3	-4.049375E-4	-2.335563E-2	2.435425E-2
8.800000E-6	-2.524000E-3	-1.981875E-3	-5.421250E-4	-2.336400E-2	2.436225E-2
8.960000E-6	-2.549938E-3	-2.089313E-3	-4.606250E-4	-2.337538E-2	2.435425E-2
9.120000E-6	-2.484875E-3	-2.073688E-3	-4.111875E-4	-2.335700E-2	2.432900E-2
9.280000E-6	-2.553500E-3	-2.006750E-3	-5.467500E-4	-2.334438E-2	2.436513E-2
9.440000E-6	-2.545688E-3	-2.019438E-3	-5.262500E-4	-2.335675E-2	2.436300E-2
9.600000E-6	-2.528375E-3	-2.042313E-3	-4.860625E-4	-2.333850E-2	2.434637E-2
9.760000E-6	-2.529813E-3	-1.916500E-3	-6.133125E-4	-2.336250E-2	2.433525E-2
9.920000E-6	-2.507875E-3	-2.024938E-3	-4.829375E-4	-2.336388E-2	2.435613E-2
1.008000E-5	-2.456688E-3	-1.934250E-3	-5.224375E-4	-2.334850E-2	2.435138E-2
1.024000E-5	-2.525000E-3	-2.055500E-3	-4.695000E-4	-2.335400E-2	2.435175E-2
1.040000E-5	-2.445125E-3	-1.867875E-3	-5.772500E-4	-2.336675E-2	2.434800E-2
1.056000E-5	-2.676750E-3	-2.127750E-3	-5.490000E-4	-2.335325E-2	2.435850E-2
1.072000E-5	-2.422937E-3	-2.093437E-3	-3.295000E-4	-2.333262E-2	2.436613E-2
1.088000E-5	-2.493313E-3	-2.043312E-3	-4.500000E-4	-2.335625E-2	2.435825E-2
1.104000E-5	-2.456375E-3	-1.990750E-3	-4.656250E-4	-2.337575E-2	2.435375E-2
1.120000E-5	-2.522813E-3	-2.008312E-3	-5.145000E-4	-2.335875E-2	2.435163E-2
1.136000E-5	-2.440750E-3	-1.949625E-3	-4.911250E-4	-2.334987E-2	2.433112E-2
1.152000E-5	-2.501625E-3	-2.040687E-3	-4.609375E-4	-2.336938E-2	2.434863E-2
1.168000E-5	-2.585188E-3	-1.846688E-3	-7.385000E-4	-2.335275E-2	2.434825E-2
1.184000E-5	-2.508062E-3	-2.056063E-3	-4.520000E-4	-2.335700E-2	2.435788E-2
1.200000E-5	-2.566812E-3	-1.984563E-3	-5.822500E-4	-2.334938E-2	2.434338E-2
1.216000E-5	-2.480250E-3	-2.065312E-3	-4.149375E-4	-2.334163E-2	2.436738E-2
1.232000E-5	-2.360063E-3	-1.954687E-3	-4.053750E-4	-2.335938E-2	2.435337E-2
1.248000E-5	-2.457812E-3	-1.988562E-3	-4.692500E-4	-2.335087E-2	2.434663E-2
1.264000E-5	-2.562937E-3	-2.015750E-3	-5.471875E-4	-2.334688E-2	2.436663E-2
1.280000E-5	-2.509313E-3	-1.983250E-3	-5.260625E-4	-2.334438E-2	2.435263E-2
1.296000E-5	-2.526875E-3	-2.000063E-3	-5.268125E-4	-2.333612E-2	2.434638E-2
1.312000E-5	-2.561375E-3	-2.056188E-3	-5.051875E-4	-2.334413E-2	2.436700E-2
1.328000E-5	-2.472688E-3	-2.110312E-3	-3.623750E-4	-2.334488E-2	2.435338E-2
1.344000E-5	-2.417500E-3	-1.953750E-3	-4.637500E-4	-2.335125E-2	2.436275E-2
1.360000E-5	-2.500500E-3	-1.979750E-3	-5.207500E-4	-2.333975E-2	2.434163E-2
1.376000E-5	-2.467938E-3	-1.988750E-3	-4.791875E-4	-2.335463E-2	2.435988E-2
1.392000E-5	-2.478125E-3	-1.937062E-3	-5.410625E-4	-2.335750E-2	2.437850E-2
1.408000E-5	-2.495438E-3	-1.982812E-3	-5.126250E-4	-2.334913E-2	2.435900E-2
1.424000E-5	-2.496500E-3	-1.993063E-3	-5.034375E-4	-2.333312E-2	2.433900E-2
1.440000E-5	-2.548562E-3	-1.847000E-3	-7.015625E-4	-2.333262E-2	2.434713E-2
1.456000E-5	-2.434813E-3	-2.031688E-3	-4.031250E-4	-2.334438E-2	2.434675E-2
1.472000E-5	-2.496250E-3	-2.009812E-3	-4.864375E-4	-2.333075E-2	2.437063E-2
1.488000E-5	-2.536938E-3	-1.865750E-3	-6.711875E-4	-2.334763E-2	2.434513E-2
1.504000E-5	-2.597500E-3	-1.919500E-3	-6.780000E-4	-2.332537E-2	2.434837E-2
1.520000E-5	-2.564938E-3	-2.176188E-3	-3.887500E-4	-2.335087E-2	2.434875E-2
1.536000E-5	-2.521437E-3	-2.078188E-3	-4.432500E-4	-2.333625E-2	2.435300E-2
1.552000E-5	-2.471187E-3	-2.037250E-3	-4.339375E-4	-2.334625E-2	2.436375E-2
1.568000E-5	-2.559250E-3	-2.148625E-3	-4.106250E-4	-2.335812E-2	2.433825E-2
1.584000E-5	-2.454250E-3	-2.111063E-3	-3.431875E-4	-2.333262E-2	2.436163E-2
1.600000E-5	-2.413250E-3	-2.091437E-3	-3.218125E-4	-2.332838E-2	2.435738E-2
1.616000E-5	-2.524438E-3	-1.975875E-3	-5.485625E-4	-2.333975E-2	2.435075E-2
1.632000E-5	-2.488687E-3	-1.923375E-3	-5.653125E-4	-2.333350E-2	2.435525E-2
1.648000E-5	-2.560438E-3	-2.028750E-3	-5.316875E-4	-2.333150E-2	2.434038E-2
1.664000E-5	-2.562250E-3	-2.024438E-3	-5.378125E-4	-2.333775E-2	2.435700E-2
1.680000E-5	-2.503375E-3	-2.079313E-3	-4.240625E-4	-2.334087E-2	2.436163E-2
1.696000E-5	-2.460875E-3	-2.037063E-3	-4.238125E-4	-2.332088E-2	2.436138E-2
1.712000E-5	-2.542750E-3	-1.957875E-3	-5.848750E-4	-2.335100E-2	2.435863E-2
1.728000E-5	-2.463000E-3	-2.013687E-3	-4.493125E-4	-2.333388E-2	2.433525E-2
1.744000E-5	-2.444375E-3	-2.072250E-3	-3.721250E-4	-2.334413E-2	2.435075E-2
1.760000E-5	-2.576938E-3	-2.009625E-3	-5.673125E-4	-2.332875E-2	2.434825E-2
1.776000E-5	-2.439313E-3	-1.913812E-3	-5.255000E-4	-2.334737E-2	2.434663E-2
1.792000E-5	-2.536750E-3	-1.991687E-3	-5.450625E-4	-2.333100E-2	2.434587E-2
1.808000E-5	-2.452250E-3	-1.952062E-3	-5.001875E-4	-2.334400E-2	2.435675E-2
1.824000E-5	-2.440812E-3	-2.010250E-3	-4.305625E-4	-2.333750E-2	2.436113E-2
1.840000E-5	-2.377312E-3	-1.977500E-3	-3.998125E-4	-2.333300E-2	2.434725E-2
1.856000E-5	-2.469750E-3	-2.025812E-3	-4.439375E-4	-2.333763E-2	2.435838E-2
1.872000E-5	-2.530000E-3	-1.980938E-3	-5.490625E-4	-2.333275E-2	2.435413E-2
1.888000E-5	-2.420437E-3	-2.154312E-3	-2.661250E-4	-2.333150E-2	2.434525E-2
1.904000E-5	-2.401563E-3	-1.976813E-3	-4.247500E-4	-2.338613E-2	2.444913E-2
1.920000E-5	-2.394188E-3	-2.430625E-3	3.643750E-5	-2.399312E-2	2.720087E-2
1.936000E-5	-4.661688E-3	-5.229687E-3	5.680000E-4	-2.501650E-2	2.673375E-2
1.952000E-5	-4.994625E-3	-3.666563E-3	-1.328062E-3	-2.543638E-2	2.665650E-2
1.968000E-5	-3.472812E-3	-2.818500E-3	-6.543125E-4	-2.519162E-2	2.696863E-2
1.984000E-5	-2.866938E-3	-2.457500E-3	-4.094375E-4	-2.500475E-2	2.692975E-2
2.000000E-5	-2.552625E-3	-1.968313E-3	-5.843125E-4	-2.516525E-2	2.677925E-2
2.016000E-5	-2.596688E-3	-1.945688E-3	-6.510000E-4	-2.515137E-2	2.691100E-2
2.032000E-5	-2.426938E-3	-1.867875E-3	-5.590625E-4	-2.497650E-2	2.703562E-2
2.048000E-5	-2.280813E-3	-1.826500E-3	-4.543125E-4	-2.494612E-2	2.699375E-2
2.064000E-5	-2.396000E-3	-1.903375E-3	-4.926250E-4	-2.502063E-2	2.692275E-2
2.080000E-5	-2.291187E-3	-1.900000E-3	-3.911875E-4	-2.506613E-2	2.692113E-2
2.096000E-5	-2.457250E-3	-1.974188E-3	-4.830625E-4	-2.504038E-2	2.694600E-2
2.112000E-5	-2.379937E-3	-1.930313E-3	-4.496250E-4	-2.501387E-2	2.695150E-2
2.128000E-5	-2.373125E-3	-1.970250E-3	-4.028750E-4	-2.501587E-2	2.692500E-2
2.144000E-5	-2.481688E-3	-1.673625E-3	-8.080625E-4	-2.503000E-2	2.689575E-2
2.160000E-5	-2.295500E-3	-1.826437E-3	-4.690625E-4	-2.505425E-2	2.689838E-2
2.176000E-5	-2.300125E-3	-1.890250E-3	-4.098750E-4	-2.507600E-2	2.686475E-2
2.192000E-5	-2.336125E-3	-1.872313E-3	-4.638125E-4	-2.512400E-2	2.684450E-2
2.208000E-5	-2.309000E-3	-1.780000E-3	-5.290000E-4	-2.508138E-2	2.688188E-2
2.224000E-5	-2.286188E-3	-1.751563E-3	-5.346250E-4	-2.507900E-2	2.686363E-2
2.240000E-5	-2.283438E-3	-1.717625E-3	-5.658125E-4	-2.513075E-2	2.682675E-2
2.256000E-5	-2.274500E-3	-1.882875E-3	-3.916250E-4	-2.513062E-2	2.683550E-2
2.272000E-5	-2.285750E-3	-1.792312E-3	-4.934375E-4	-2.509613E-2	2.684213E-2
2.288000E-5	-2.391625E-3	-1.787500E-3	-6.041250E-4	-2.509850E-2	2.683625E-2
2.304000E-5	-2.353687E-3	-1.818063E-3	-5.356250E-4	-2.512687E-2	2.680813E-2
2.320000E-5	-2.231688E-3	-1.818312E-3	-4.133750E-4	-2.510750E-2	2.679250E-2
2.336000E-5	-2.351313E-3	-1.875875E-3	-4.754375E-4	-2.513588E-2	2.676712E-2
2.352000E-5	-2.207625E-3	-1.894250E-3	-3.133750E-4	-2.518213E-2	2.674350E-2
2.368000E-5	-2.315813E-3	-1.737250E-3	-5.785625E-4	-2.517600E-2	2.675325E-2
2.384000E-5	-2.249813E-3	-1.732438E-3	-5.173750E-4	-2.517762E-2	2.673112E-2
2.400000E-5	-2.295750E-3	-1.826125E-3	-4.696250E-4	-2.519050E-2	2.672575E-2
2.416000E-5	-2.313063E-3	-1.813437E-3	-4.996250E-4	-2.521325E-2	2.673038E-2
2.432000E-5	-2.256875E-3	-1.838750E-3	-4.181250E-4	-2.520500E-2	2.671000E-2
2.448000E-5	-2.289875E-3	-1.731625E-3	-5.582500E-4	-2.520975E-2	2.669925E-2
2.464000E-5	-2.358000E-3	-1.725813E-3	-6.321875E-4	-2.519062E-2	2.675737E-2
2.480000E-5	-2.353438E-3	-1.821000E-3	-5.324375E-4	-2.517563E-2	2.677538E-2
2.496000E-5	-2.276063E-3	-1.813000E-3	-4.630625E-4	-2.516687E-2	2.674662E-2
2.512000E-5	-2.299938E-3	-1.755125E-3	-5.448125E-4	-2.513300E-2	2.676963E-2
2.528000E-5	-2.147000E-3	-1.691063E-3	-4.559375E-4	-2.510838E-2	2.679538E-2
2.544000E-5	-2.273063E-3	-1.845875E-3	-4.271875E-4	-2.507100E-2	2.682738E-2
2.560000E-5	-2.280437E-3	-1.770375E-3	-5.100625E-4	-2.509025E-2	2.683350E-2
2.576000E-5	-2.193188E-3	-1.698000E-3	-4.951875E-4	-2.506487E-2	2.683225E-2
2.592000E-5	-2.222688E-3	-1.757062E-3	-4.656250E-4	-2.502975E-2	2.686888E-2
2.608000E-5	-2.299000E-3	-1.845813E-3	-4.531875E-4	-2.504313E-2	2.688025E-2
2.624000E-5	-2.197625E-3	-1.691625E-3	-5.060000E-4	-2.500925E-2	2.687075E-2
2.640000E-5	-2.275250E-3	-1.918188E-3	-3.570625E-4	-2.501438E-2	2.687363E-2
2.656000E-5	-2.252688E-3	-1.740187E-3	-5.125000E-4	-2.502788E-2	2.688738E-2
2.672000E-5	-2.279375E-3	-1.694438E-3	-5.849375E-4	-2.502225E-2	2.687988E-2
2.688000E-5	-2.183000E-3	-1.790937E-3	-3.920625E-4	-2.501425E-2	2.687862E-2
2.704000E-5	-2.299313E-3	-1.758938E-3	-5.403750E-4	-2.501850E-2	2.687850E-2
2.720000E-5	-2.339937E-3	-1.790750E-3	-5.491875E-4	-2.501663E-2	2.685425E-2
2.736000E-5	-2.336563E-3	-1.859687E-3	-4.768750E-4	-2.500950E-2	2.689088E-2
2.752000E-5	-2.345563E-3	-1.720687E-3	-6.248750E-4	-2.504412E-2	2.684138E-2
2.768000E-5	-2.367250E-3	-1.789687E-3	-5.775625E-4	-2.504650E-2	2.684213E-2
2.784000E-5	-2.281625E-3	-1.771750E-3	-5.098750E-4	-2.505237E-2	2.682913E-2
2.800000E-5	-2.361062E-3	-1.859250E-3	-5.018125E-4	-2.507600E-2	2.682612E-2
2.816000E-5	-2.203188E-3	-1.963812E-3	-2.393750E-4	-2.507750E-2	2.679537E-2
2.832000E-5	-2.311563E-3	-1.814875E-3	-4.966875E-4	-2.505900E-2	2.682788E-2
2.848000E-5	-2.403188E-3	-1.788625E-3	-6.145625E-4	-2.506962E-2	2.680663E-2
2.864000E-5	-2.342625E-3	-1.822875E-3	-5.197500E-4	-2.509225E-2	2.679875E-2
2.880000E-5	-2.242563E-3	-1.740688E-3	-5.018750E-4	-2.509200E-2	2.678938E-2
2.896000E-5	-2.182813E-3	-1.901938E-3	-2.808750E-4	-2.509288E-2	2.678975E-2
2.912000E-5	-2.266063E-3	-1.891813E-3	-3.742500E-4	-2.508200E-2	2.679325E-2
2.928000E-5	-2.366812E-3	-1.839125E-3	-5.276875E-4	-2.509400E-2	2.677613E-2
2.944000E-5	-2.247500E-3	-1.794563E-3	-4.529375E-4	-2.511625E-2	2.678525E-2
2.960000E-5	-2.292250E-3	-1.770313E-3	-5.219375E-4	-2.511075E-2	2.678162E-2
2.976000E-5	-2.235500E-3	-1.704500E-3	-5.310000E-4	-2.511263E-2	2.679025E-2
2.992000E-5	-2.156500E-3	-1.702500E-3	-4.540000E-4	-2.511263E-2	2.677550E-2
3.008000E-5	-2.291875E-3	-1.726875E-3	-5.650000E-4	-2.510538E-2	2.678925E-2
3.024000E-5	-2.336500E-3	-1.853438E-3	-4.830625E-4	-2.510438E-2	2.678525E-2
3.040000E-5	-2.414937E-3	-1.853937E-3	-5.610000E-4	-2.511900E-2	2.677200E-2
3.056000E-5	-2.255063E-3	-1.788500E-3	-4.665625E-4	-2.511237E-2	2.675700E-2
3.072000E-5	-2.247312E-3	-1.739500E-3	-5.078125E-4	-2.511888E-2	2.675100E-2
3.088000E-5	-2.268812E-3	-1.797938E-3	-4.708750E-4	-2.510512E-2	2.675175E-2
3.104000E-5	-2.277250E-3	-1.806063E-3	-4.711875E-4	-2.511787E-2	2.674587E-2
3.120000E-5	-2.353813E-3	-1.786813E-3	-5.670000E-4	-2.513775E-2	2.675113E-2
3.136000E-5	-2.208625E-3	-1.781188E-3	-4.274375E-4	-2.514550E-2	2.673288E-2
3.152000E-5	-2.221313E-3	-1.692313E-3	-5.290000E-4	-2.511013E-2	2.674600E-2
3.168000E-5	-2.240937E-3	-1.805875E-3	-4.350625E-4	-2.512750E-2	2.674837E-2
3.184000E-5	-2.227188E-3	-1.653250E-3	-5.739375E-4	-2.516713E-2	2.671787E-2
3.200000E-5	-2.259938E-3	-1.660687E-3	-5.992500E-4	-2.516137E-2	2.671212E-2
3.216000E-5	-2.208250E-3	-1.636000E-3	-5.722500E-4	-2.517013E-2	2.672400E-2
3.232000E-5	-2.224313E-3	-1.603500E-3	-6.208125E-4	-2.517875E-2	2.672788E-2
3.248000E-5	-2.208937E-3	-1.717875E-3	-4.910625E-4	-2.518738E-2	2.670212E-2
3.264000E-5	-2.316500E-3	-1.737625E-3	-5.788750E-4	-2.520788E-2	2.670513E-2
3.280000E-5	-2.175813E-3	-1.712750E-3	-4.630625E-4	-2.519375E-2	2.668413E-2
3.296000E-5	-2.068313E-3	-1.869063E-3	-1.992500E-4	-2.521137E-2	2.667900E-2
3.312000E-5	-2.196750E-3	-1.654000E-3	-5.427500E-4	-2.522363E-2	2.666262E-2
3.328000E-5	-2.275250E-3	-1.808875E-3	-4.663750E-4	-2.523612E-2	2.664212E-2
3.344000E-5	-2.210188E-3	-1.617063E-3	-5.931250E-4	-2.524662E-2	2.663113E-2
3.360000E-5	-2.189438E-3	-1.637687E-3	-5.517500E-4	-2.524412E-2	2.663038E-2
3.376000E-5	-2.186812E-3	-1.770500E-3	-4.163125E-4	-2.527450E-2	2.662900E-2
3.392000E-5	-2.216938E-3	-1.701563E-3	-5.153750E-4	-2.527463E-2	2.660613E-2
3.408000E-5	-2.199938E-3	-1.715188E-3	-4.847500E-4	-2.527200E-2	2.659937E-2
3.424000E-5	-2.169563E-3	-1.734500E-3	-4.350625E-4	-2.528238E-2	2.656650E-2
3.440000E-5	-2.087062E-3	-1.721250E-3	-3.658125E-4	-2.529388E-2	2.656525E-2
3.456000E-5	-2.209188E-3	-1.820625E-3	-3.885625E-4	-2.532113E-2	2.657925E-2
3.472000E-5	-2.220813E-3	-1.740375E-3	-4.804375E-4	-2.531888E-2	2.655413E-2
3.488000E-5	-2.214188E-3	-1.768250E-3	-4.459375E-4	-2.533337E-2	2.654575E-2
3.504000E-5	-2.162500E-3	-1.683313E-3	-4.791875E-4	-2.534225E-2	2.654375E-2
3.520000E-5	-2.118375E-3	-1.714187E-3	-4.041875E-4	-2.533275E-2	2.650525E-2
3.536000E-5	-2.169437E-3	-1.724750E-3	-4.446875E-4	-2.535363E-2	2.649438E-2
3.552000E-5	-2.068750E-3	-1.772250E-3	-2.965000E-4	-2.534525E-2	2.651200E-2
3.568000E-5	-2.160625E-3	-1.806375E-3	-3.542500E-4	-2.537513E-2	2.648275E-2
3.584000E-5	-2.224625E-3	-1.651500E-3	-5.731250E-4	-2.539213E-2	2.650575E-2
3.600000E-5	-2.157500E-3	-1.729000E-3	-4.285000E-4	-2.540350E-2	2.648275E-2
3.616000E-5	-2.234438E-3	-1.697938E-3	-5.365000E-4	-2.541425E-2	2.646950E-2
3.632000E-5	-2.113938E-3	-1.684625E-3	-4.293125E-4	-2.539575E-2	2.644600E-2
3.648000E-5	-2.220000E-3	-1.637312E-3	-5.826875E-4	-2.541950E-2	2.643813E-2
3.664000E-5	-2.213375E-3	-1.725937E-3	-4.874375E-4	-2.543238E-2	2.642925E-2
3.680000E-5	-2.131625E-3	-1.808375E-3	-3.232500E-4	-2.544800E-2	2.643238E-2
3.696000E-5	-2.169563E-3	-1.807500E-3	-3.620625E-4	-2.546125E-2	2.640313E-2
3.712000E-5	-2.150437E-3	-1.627938E-3	-5.225000E-4	-2.546700E-2	2.640088E-2
3.728000E-5	-2.217500E-3	-1.708062E-3	-5.094375E-4	-2.547138E-2	2.639250E-2
3.744000E-5	-2.274438E-3	-1.571938E-3	-7.025000E-4	-2.547488E-2	2.636725E-2
3.760000E-5	-2.216187E-3	-1.683625E-3	-5.325625E-4	-2.548700E-2	2.638575E-2
3.776000E-5	-2.198188E-3	-1.686625E-3	-5.115625E-4	-2.551687E-2	2.636375E-2
3.792000E-5	-2.144813E-3	-1.772313E-3	-3.725000E-4	-2.551725E-2	2.634188E-2
3.808000E-5	-2.009625E-3	-1.621313E-3	-3.883125E-4	-2.551200E-2	2.633637E-2
3.824000E-5	-2.157563E-3	-1.610375E-3	-5.471875E-4	-2.553963E-2	2.635225E-2
3.840000E-5	-2.216750E-3	-1.780188E-3	-4.365625E-4	-2.555375E-2	2.631275E-2
3.856000E-5	-2.198813E-3	-1.658250E-3	-5.405625E-4	-2.555300E-2	2.632762E-2
3.872000E-5	-2.200062E-3	-1.699250E-3	-5.008125E-4	-2.557000E-2	2.631400E-2
3.888000E-5	-2.077313E-3	-1.672188E-3	-4.051250E-4	-2.557112E-2	2.628825E-2
3.904000E-5	-2.140688E-3	-1.782000E-3	-3.586875E-4	-2.557288E-2	2.630738E-2
3.920000E-5	-2.125062E-3	-1.740125E-3	-3.849375E-4	-2.559625E-2	2.628812E-2
3.936000E-5	-2.119000E-3	-1.661500E-3	-4.575000E-4	-2.558338E-2	2.628062E-2
3.952000E-5	-2.132125E-3	-1.650812E-3	-4.813125E-4	-2.562337E-2	2.624763E-2
3.968000E-5	-2.165437E-3	-1.741500E-3	-4.239375E-4	-2.563612E-2	2.625550E-2
3.984000E-5	-2.208875E-3	-1.612375E-3	-5.965000E-4	-2.564000E-2	2.625062E-2
4.000000E-5	-2.124063E-3	-1.651250E-3	-4.728125E-4	-2.563350E-2	2.622138E-2
4.016000E-5	-2.148750E-3	-1.782875E-3	-3.658750E-4	-2.565750E-2	2.622012E-2
4.032000E-5	-2.208812E-3	-1.669563E-3	-5.392500E-4	-2.565825E-2	2.621650E-2
4.048000E-5	-2.131125E-3	-1.733563E-3	-3.975625E-4	-2.568338E-2	2.619813E-2
4.064000E-5	-2.123750E-3	-1.640438E-3	-4.833125E-4	-2.567362E-2	2.619663E-2
4.080000E-5	-2.099062E-3	-1.666875E-3	-4.321875E-4	-2.569212E-2	2.618438E-2
4.096000E-5	-2.155313E-3	-1.615750E-3	-5.395625E-4	-2.569062E-2	2.616613E-2
4.112000E-5	-2.119250E-3	-1.625875E-3	-4.933750E-4	-2.572100E-2	2.616362E-2
4.128000E-5	-2.034187E-3	-1.695375E-3	-3.388125E-4	-2.573250E-2	2.614800E-2
4.144000E-5	-2.084125E-3	-1.681437E-3	-4.026875E-4	-2.572388E-2	2.614950E-2
4.160000E-5	-2.050500E-3	-1.626937E-3	-4.235625E-4	-2.572737E-2	2.613513E-2
4.176000E-5	-2.212187E-3	-1.709125E-3	-5.030625E-4	-2.572588E-2	2.612713E-2
4.192000E-5	-2.030062E-3	-1.635687E-3	-3.943750E-4	-2.576388E-2	2.611338E-2
4.208000E-5	-2.066000E-3	-1.646812E-3	-4.191875E-4	-2.576262E-2	2.610537E-2
4.224000E-5	-2.067313E-3	-1.645687E-3	-4.216250E-4	-2.575487E-2	2.610700E-2
4.240000E-5	-2.026500E-3	-1.629750E-3	-3.967500E-4	-2.577712E-2	2.610600E-2
4.256000E-5	-2.084062E-3	-1.666375E-3	-4.176875E-4	-2.577450E-2	2.608313E-2
4.272000E-5	-2.096688E-3	-1.650125E-3	-4.465625E-4	-2.578900E-2	2.608050E-2
4.288000E-5	-2.108187E-3	-1.664063E-3	-4.441250E-4	-2.582475E-2	2.610175E-2
4.304000E-5	-2.069375E-3	-1.524813E-3	-5.445625E-4	-2.580025E-2	2.607263E-2
4.320000E-5	-2.025375E-3	-1.670063E-3	-3.553125E-4	-2.581437E-2	2.606900E-2
4.336000E-5	-2.081125E-3	-1.619875E-3	-4.612500E-4	-2.581437E-2	2.605812E-2
4.352000E-5	-2.138750E-3	-1.652438E-3	-4.863125E-4	-2.582250E-2	2.604975E-2
4.368000E-5	-1.985062E-3	-1.720313E-3	-2.647500E-4	-2.583375E-2	2.603950E-2
4.384000E-5	-2.023625E-3	-1.697500E-3	-3.261250E-4	-2.584225E-2	2.603763E-2
4.400000E-5	-1.974188E-3	-1.611125E-3	-3.630625E-4	-2.585625E-2	2.601500E-2
4.416000E-5	-2.087625E-3	-1.636875E-3	-4.507500E-4	-2.585112E-2	2.603175E-2
4.432000E-5	-2.074125E-3	-1.728562E-3	-3.455625E-4	-2.586587E-2	2.603863E-2
4.448000E-5	-2.202250E-3	-1.656313E-3	-5.459375E-4	-2.585900E-2	2.600138E-2
4.464000E-5	-2.041000E-3	-1.470563E-3	-5.704375E-4	-2.588875E-2	2.600312E-2
4.480000E-5	-2.076750E-3	-1.657625E-3	-4.191250E-4	-2.589925E-2	2.597463E-2
4.496000E-5	-2.167375E-3	-1.687437E-3	-4.799375E-4	-2.592263E-2	2.597400E-2
4.512000E-5	-2.071250E-3	-1.677438E-3	-3.938125E-4	-2.590100E-2	2.597675E-2
4.528000E-5	-2.087125E-3	-1.665000E-3	-4.221250E-4	-2.590388E-2	2.598738E-2
4.544000E-5	-2.200687E-3	-1.564750E-3	-6.359375E-4	-2.593037E-2	2.596587E-2
4.560000E-5	-2.073062E-3	-1.614500E-3	-4.585625E-4	-2.592250E-2	2.595950E-2
4.576000E-5	-2.082438E-3	-1.497938E-3	-5.845000E-4	-2.593000E-2	2.593750E-2
4.592000E-5	-2.036125E-3	-1.588313E-3	-4.478125E-4	-2.594800E-2	2.594850E-2
4.608000E-5	-2.001313E-3	-1.627562E-3	-3.737500E-4	-2.594800E-2	2.593050E-2
4.624000E-5	-2.028125E-3	-1.511313E-3	-5.168125E-4	-2.595275E-2	2.592263E-2
4.640000E-5	-1.951563E-3	-1.698688E-3	-2.528750E-4	-2.596400E-2	2.591800E-2
4.656000E-5	-1.944562E-3	-1.504750E-3	-4.398125E-4	-2.598275E-2	2.590538E-2
4.672000E-5	-2.107812E-3	-1.476125E-3	-6.316875E-4	-2.596488E-2	2.589550E-2
4.688000E-5	-2.058500E-3	-1.483187E-3	-5.753125E-4	-2.597150E-2	2.590113E-2
4.704000E-5	-2.068563E-3	-1.696563E-3	-3.720000E-4	-2.597437E-2	2.590038E-2
4.720000E-5	-2.102375E-3	-1.544500E-3	-5.578750E-4	-2.598325E-2	2.589238E-2
4.736000E-5	-2.089187E-3	-1.659687E-3	-4.295000E-4	-2.598563E-2	2.589587E-2
4.752000E-5	-2.017875E-3	-1.485500E-3	-5.323750E-4	-2.597925E-2	2.588000E-2
4.768000E-5	-2.060938E-3	-1.625812E-3	-4.351250E-4	-2.600687E-2	2.588513E-2
4.784000E-5	-1.859688E-3	-1.522688E-3	-3.370000E-4	-2.597975E-2	2.587563E-2
4.800000E-5	-2.138563E-3	-1.576750E-3	-5.618125E-4	-2.601725E-2	2.587513E-2
4.816000E-5	-2.032187E-3	-1.562000E-3	-4.701875E-4	-2.601837E-2	2.588650E-2
4.832000E-5	-2.024500E-3	-1.556938E-3	-4.675625E-4	-2.601225E-2	2.588550E-2
4.848000E-5	-1.994188E-3	-1.579750E-3	-4.144375E-4	-2.604050E-2	2.584950E-2
4.864000E-5	-1.974438E-3	-1.741500E-3	-2.329375E-4	-2.602925E-2	2.586700E-2
4.880000E-5	-2.011313E-3	-1.530938E-3	-4.803750E-4	-2.601413E-2	2.585075E-2
4.896000E-5	-2.043813E-3	-1.551000E-3	-4.928125E-4	-2.601725E-2	2.585550E-2
4.912000E-5	-2.064813E-3	-1.548188E-3	-5.166250E-4	-2.604300E-2	2.583513E-2
4.928000E-5	-2.039750E-3	-1.488750E-3	-5.510000E-4	-2.602925E-2	2.583150E-2
4.944000E-5	-1.948750E-3	-1.612063E-3	-3.366875E-4	-2.604275E-2	2.583275E-2
4.960000E-5	-2.061563E-3	-1.539250E-3	-5.223125E-4	-2.605650E-2	2.581325E-2
4.976000E-5	-1.964750E-3	-1.617812E-3	-3.469375E-4	-2.607300E-2	2.580700E-2
4.992000E-5	-1.945063E-3	-1.533937E-3	-4.111250E-4	-2.607162E-2	2.582663E-2
5.008000E-5	-1.980375E-3	-1.663938E-3	-3.164375E-4	-2.607137E-2	2.580713E-2
5.024000E-5	-2.019125E-3	-1.625250E-3	-3.938750E-4	-2.607325E-2	2.579313E-2
5.040000E-5	-1.974688E-3	-1.423750E-3	-5.509375E-4	-2.607175E-2	2.579913E-2
5.056000E-5	-2.111250E-3	-1.576000E-3	-5.352500E-4	-2.608275E-2	2.578125E-2
5.072000E-5	-2.062688E-3	-1.524250E-3	-5.384375E-4	-2.608250E-2	2.579338E-2
5.088000E-5	-2.089313E-3	-1.499438E-3	-5.898750E-4	-2.609950E-2	2.579000E-2
5.104000E-5	-1.953875E-3	-1.506812E-3	-4.470625E-4	-2.608350E-2	2.577487E-2
5.120000E-5	-2.010312E-3	-1.568563E-3	-4.417500E-4	-2.609375E-2	2.577875E-2
5.136000E-5	-1.950188E-3	-1.539750E-3	-4.104375E-4	-2.612112E-2	2.575300E-2
5.152000E-5	-1.990688E-3	-1.564500E-3	-4.261875E-4	-2.611025E-2	2.577638E-2
5.168000E-5	-1.928313E-3	-1.659125E-3	-2.691875E-4	-2.610450E-2	2.576113E-2
5.184000E-5	-1.942687E-3	-1.466688E-3	-4.760000E-4	-2.611975E-2	2.577550E-2
5.200000E-5	-2.081437E-3	-1.413125E-3	-6.683125E-4	-2.611550E-2	2.574062E-2
5.216000E-5	-2.044125E-3	-1.518063E-3	-5.260625E-4	-2.611425E-2	2.574200E-2
5.232000E-5	-2.013125E-3	-1.528625E-3	-4.845000E-4	-2.610725E-2	2.574650E-2
5.248000E-5	-1.952688E-3	-1.559875E-3	-3.928125E-4	-2.612175E-2	2.576488E-2
5.264000E-5	-2.050187E-3	-1.484750E-3	-5.654375E-4	-2.611687E-2	2.574863E-2
5.280000E-5	-1.941375E-3	-1.619250E-3	-3.221250E-4	-2.611487E-2	2.574737E-2
5.296000E-5	-1.890375E-3	-1.546438E-3	-3.439375E-4	-2.613987E-2	2.575312E-2
5.312000E-5	-1.903500E-3	-1.638813E-3	-2.646875E-4	-2.613563E-2	2.572875E-2
5.328000E-5	-1.898250E-3	-1.482938E-3	-4.153125E-4	-2.613212E-2	2.575163E-2
5.344000E-5	-1.886937E-3	-1.471687E-3	-4.152500E-4	-2.614825E-2	2.575950E-2
5.360000E-5	-1.991438E-3	-1.497375E-3	-4.940625E-4	-2.612100E-2	2.572700E-2
5.376000E-5	-1.936125E-3	-1.497125E-3	-4.390000E-4	-2.613675E-2	2.576188E-2
5.392000E-5	-1.894500E-3	-1.463375E-3	-4.311250E-4	-2.615750E-2	2.572725E-2
5.408000E-5	-2.022625E-3	-1.410750E-3	-6.118750E-4	-2.614012E-2	2.572513E-2
5.424000E-5	-1.866187E-3	-1.510375E-3	-3.558125E-4	-2.612075E-2	2.572400E-2
5.440000E-5	-2.032625E-3	-1.433312E-3	-5.993125E-4	-2.612350E-2	2.573925E-2
5.456000E-5	-1.914438E-3	-1.426625E-3	-4.878125E-4	-2.615488E-2	2.571363E-2
5.472000E-5	-1.972687E-3	-1.446625E-3	-5.260625E-4	-2.613775E-2	2.572900E-2
5.488000E-5	-1.944000E-3	-1.374000E-3	-5.700000E-4	-2.614738E-2	2.571188E-2
5.504000E-5	-1.993500E-3	-1.517188E-3	-4.763125E-4	-2.615238E-2	2.571713E-2
5.520000E-5	-1.941625E-3	-1.530687E-3	-4.109375E-4	-2.613650E-2	2.568563E-2
5.536000E-5	-1.880063E-3	-1.513875E-3	-3.661875E-4	-2.615388E-2	2.571088E-2
5.552000E-5	-1.963063E-3	-1.435250E-3	-5.278125E-4	-2.615438E-2	2.567913E-2
5.568000E-5	-1.911000E-3	-1.428500E-3	-4.825000E-4	-2.615313E-2	2.568800E-2
5.584000E-5	-1.838063E-3	-1.287750E-3	-5.503125E-4	-2.615925E-2	2.570975E-2
5.600000E-5	-1.933375E-3	-1.531375E-3	-4.020000E-4	-2.615275E-2	2.571013E-2
5.616000E-5	-1.792188E-3	-1.521812E-3	-2.703750E-4	-2.616012E-2	2.569250E-2
5.632000E-5	-1.935688E-3	-1.512688E-3	-4.230000E-4	-2.614788E-2	2.570013E-2
5.648000E-5	-1.918625E-3	-1.435312E-3	-4.833125E-4	-2.616450E-2	2.568513E-2
5.664000E-5	-1.889000E-3	-1.357250E-3	-5.317500E-4	-2.616075E-2	2.568112E-2
5.680000E-5	-1.919000E-3	-1.551813E-3	-3.671875E-4	-2.615812E-2	2.568013E-2
5.696000E-5	-1.924250E-3	-1.323437E-3	-6.008125E-4	-2.616463E-2	2.568175E-2
5.712000E-5	-1.951563E-3	-1.508750E-3	-4.428125E-4	-2.618037E-2	2.568875E-2
5.728000E-5	-1.939188E-3	-1.570812E-3	-3.683750E-4	-2.616288E-2	2.567175E-2
5.744000E-5	-1.959438E-3	-1.411062E-3	-5.483750E-4	-2.616525E-2	2.566288E-2
5.760000E-5	-1.956688E-3	-1.489438E-3	-4.672500E-4	-2.616125E-2	2.569825E-2
5.776000E-5	-2.041375E-3	-1.375063E-3	-6.663125E-4	-2.616713E-2	2.570250E-2
5.792000E-5	-1.936625E-3	-1.504062E-3	-4.325625E-4	-2.615525E-2	2.569600E-2
5.808000E-5	-2.004813E-3	-1.490812E-3	-5.140000E-4	-2.614462E-2	2.568600E-2
5.824000E-5	-1.924062E-3	-1.573625E-3	-3.504375E-4	-2.615550E-2	2.567337E-2
5.840000E-5	-1.962000E-3	-1.436500E-3	-5.255000E-4	-2.615713E-2	2.568775E-2
5.856000E-5	-1.993187E-3	-1.507875E-3	-4.853125E-4	-2.614837E-2	2.569000E-2
5.872000E-5	-1.909625E-3	-1.358438E-3	-5.511875E-4	-2.615588E-2	2.566638E-2
5.888000E-5	-1.997312E-3	-1.461500E-3	-5.358125E-4	-2.615113E-2	2.568613E-2
5.904000E-5	-1.971188E-3	-1.421813E-3	-5.493750E-4	-2.616100E-2	2.568713E-2
5.920000E-5	-1.946313E-3	-1.493688E-3	-4.526250E-4	-2.616350E-2	2.568700E-2
5.936000E-5	-1.905875E-3	-1.525500E-3	-3.803750E-4	-2.614325E-2	2.567588E-2
5.952000E-5	-1.984375E-3	-1.429375E-3	-5.550000E-4	-2.616037E-2	2.568875E-2
5.968000E-5	-1.878187E-3	-1.520500E-3	-3.576875E-4	-2.616175E-2	2.571550E-2
5.984000E-5	-1.904688E-3	-1.425000E-3	-4.796875E-4	-2.614888E-2	2.567688E-2
6.000000E-5	-1.940000E-3	-1.353562E-3	-5.864375E-4	-2.614187E-2	2.569312E-2
6.016000E-5	-2.039812E-3	-1.458188E-3	-5.816250E-4	-2.616550E-2	2.566550E-2
6.032000E-5	-1.932125E-3	-1.508500E-3	-4.236250E-4	-2.614263E-2	2.566862E-2
6.048000E-5	-1.842063E-3	-1.518625E-3	-3.234375E-4	-2.614575E-2	2.567200E-2
6.064000E-5	-1.960250E-3	-1.425438E-3	-5.348125E-4	-2.614387E-2	2.568875E-2
6.080000E-5	-1.847250E-3	-1.482625E-3	-3.646250E-4	-2.614638E-2	2.567375E-2
6.096000E-5	-1.936500E-3	-1.441875E-3	-4.946250E-4	-2.614587E-2	2.568662E-2
6.112000E-5	-1.896813E-3	-1.333563E-3	-5.632500E-4	-2.615988E-2	2.566488E-2
6.128000E-5	-1.977187E-3	-1.413375E-3	-5.638125E-4	-2.615538E-2	2.566812E-2
6.144000E-5	-1.928188E-3	-1.483187E-3	-4.450000E-4	-2.614850E-2	2.568350E-2
6.160000E-5	-1.871563E-3	-1.323938E-3	-5.476250E-4	-2.614113E-2	2.565363E-2
6.176000E-5	-1.958000E-3	-1.498750E-3	-4.592500E-4	-2.614100E-2	2.568050E-2
6.192000E-5	-1.911313E-3	-1.367125E-3	-5.441875E-4	-2.613912E-2	2.566888E-2
6.208000E-5	-1.940125E-3	-1.350937E-3	-5.891875E-4	-2.613750E-2	2.567062E-2
6.224000E-5	-1.852250E-3	-1.415063E-3	-4.371875E-4	-2.613163E-2	2.568250E-2
6.240000E-5	-2.017063E-3	-1.488188E-3	-5.288750E-4	-2.612700E-2	2.566675E-2
6.256000E-5	-1.850000E-3	-1.503625E-3	-3.463750E-4	-2.612762E-2	2.567525E-2
6.272000E-5	-1.938188E-3	-1.452000E-3	-4.861875E-4	-2.614275E-2	2.569050E-2
6.288000E-5	-1.848500E-3	-1.438875E-3	-4.096250E-4	-2.612500E-2	2.569900E-2
6.304000E-5	-2.031313E-3	-1.454563E-3	-5.767500E-4	-2.612938E-2	2.567825E-2
6.320000E-5	-1.777813E-3	-1.487438E-3	-2.903750E-4	-2.612088E-2	2.568750E-2
6.336000E-5	-1.935562E-3	-1.438750E-3	-4.968125E-4	-2.611963E-2	2.568700E-2
6.352000E-5	-1.925125E-3	-1.399250E-3	-5.258750E-4	-2.612825E-2	2.569113E-2
6.368000E-5	-1.746125E-3	-1.448062E-3	-2.980625E-4	-2.611162E-2	2.567950E-2
6.384000E-5	-1.825625E-3	-1.463062E-3	-3.625625E-4	-2.611400E-2	2.568413E-2
6.400000E-5	-1.875250E-3	-1.475125E-3	-4.001250E-4	-2.612163E-2	2.568025E-2
6.416000E-5	-1.884625E-3	-1.320125E-3	-5.645000E-4	-2.609675E-2	2.569538E-2
6.432000E-5	-1.940375E-3	-1.540687E-3	-3.996875E-4	-2.611262E-2	2.569600E-2
6.448000E-5	-1.860813E-3	-1.447813E-3	-4.130000E-4	-2.611963E-2	2.568513E-2
6.464000E-5	-1.882750E-3	-1.399750E-3	-4.830000E-4	-2.611225E-2	2.568925E-2
6.480000E-5	-1.896750E-3	-1.411188E-3	-4.855625E-4	-2.610688E-2	2.569212E-2
6.496000E-5	-1.968625E-3	-1.453375E-3	-5.152500E-4	-2.611137E-2	2.567088E-2
6.512000E-5	-1.850250E-3	-1.458312E-3	-3.919375E-4	-2.610112E-2	2.569213E-2
6.528000E-5	-1.872063E-3	-1.480000E-3	-3.920625E-4	-2.610512E-2	2.568913E-2
6.544000E-5	-1.798250E-3	-1.505500E-3	-2.927500E-4	-2.613000E-2	2.569575E-2
6.560000E-5	-1.933250E-3	-1.511125E-3	-4.221250E-4	-2.610913E-2	2.568837E-2
6.576000E-5	-1.980375E-3	-1.412625E-3	-5.677500E-4	-2.611725E-2	2.569800E-2
6.592000E-5	-1.858750E-3	-1.381250E-3	-4.775000E-4	-2.611487E-2	2.568000E-2
6.608000E-5	-1.883250E-3	-1.335687E-3	-5.475625E-4	-2.610550E-2	2.568250E-2
6.624000E-5	-1.998938E-3	-1.621750E-3	-3.771875E-4	-2.610238E-2	2.569138E-2
6.640000E-5	-1.854375E-3	-1.367875E-3	-4.865000E-4	-2.609387E-2	2.569100E-2
6.656000E-5	-1.965562E-3	-1.403563E-3	-5.620000E-4	-2.609050E-2	2.569700E-2
6.672000E-5	-1.778188E-3	-1.376000E-3	-4.021875E-4	-2.610000E-2	2.568687E-2
6.688000E-5	-1.896250E-3	-1.396875E-3	-4.993750E-4	-2.609975E-2	2.567338E-2
6.704000E-5	-1.872938E-3	-1.525625E-3	-3.473125E-4	-2.609425E-2	2.569400E-2
6.720000E-5	-1.884500E-3	-1.445187E-3	-4.393125E-4	-2.608737E-2	2.569187E-2
6.736000E-5	-1.873438E-3	-1.395187E-3	-4.782500E-4	-2.609313E-2	2.570113E-2
6.752000E-5	-1.850125E-3	-1.435312E-3	-4.148125E-4	-2.610838E-2	2.569025E-2
6.768000E-5	-1.899438E-3	-1.332812E-3	-5.666250E-4	-2.610175E-2	2.568162E-2
6.784000E-5	-1.936687E-3	-1.468625E-3	-4.680625E-4	-2.608675E-2	2.568662E-2
6.800000E-5	-1.945625E-3	-1.463313E-3	-4.823125E-4	-2.610112E-2	2.569075E-2
6.816000E-5	-1.766312E-3	-1.452437E-3	-3.138750E-4	-2.609387E-2	2.571175E-2
6.832000E-5	-1.912938E-3	-1.426562E-3	-4.863750E-4	-2.609163E-2	2.569887E-2
6.848000E-5	-1.895000E-3	-1.307313E-3	-5.876875E-4	-2.608050E-2	2.568325E-2
6.864000E-5	-1.787687E-3	-1.357062E-3	-4.306250E-4	-2.609313E-2	2.569475E-2
6.880000E-5	-1.842187E-3	-1.372313E-3	-4.698750E-4	-2.608125E-2	2.570113E-2
6.896000E-5	-1.901937E-3	-1.387063E-3	-5.148750E-4	-2.609900E-2	2.569975E-2
6.912000E-5	-1.851875E-3	-1.460563E-3	-3.913125E-4	-2.607212E-2	2.569950E-2
6.928000E-5	-1.926625E-3	-1.416438E-3	-5.101875E-4	-2.609925E-2	2.569300E-2
6.944000E-5	-2.049312E-3	-1.323188E-3	-7.261250E-4	-2.611250E-2	2.570050E-2
6.960000E-5	-1.910625E-3	-1.407438E-3	-5.031875E-4	-2.610225E-2	2.568088E-2
6.976000E-5	-1.841000E-3	-1.480375E-3	-3.606250E-4	-2.608500E-2	2.568087E-2
6.992000E-5	-1.880875E-3	-1.476187E-3	-4.046875E-4	-2.608163E-2	2.568537E-2
7.008000E-5	-1.893375E-3	-1.495563E-3	-3.978125E-4	-2.608000E-2	2.569375E-2
7.024000E-5	-1.836312E-3	-1.362563E-3	-4.737500E-4	-2.608400E-2	2.568875E-2
7.040000E-5	-1.821688E-3	-1.443687E-3	-3.780000E-4	-2.608363E-2	2.568250E-2
7.056000E-5	-1.809750E-3	-1.418063E-3	-3.916875E-4	-2.609737E-2	2.569113E-2
7.072000E-5	-1.792625E-3	-1.459062E-3	-3.335625E-4	-2.607875E-2	2.566888E-2
7.088000E-5	-1.847500E-3	-1.474313E-3	-3.731875E-4	-2.611188E-2	2.569100E-2
7.104000E-5	-1.899875E-3	-1.458125E-3	-4.417500E-4	-2.608250E-2	2.569000E-2
7.120000E-5	-1.854688E-3	-1.400500E-3	-4.541875E-4	-2.608675E-2	2.569200E-2
7.136000E-5	-1.693875E-3	-1.386813E-3	-3.070625E-4	-2.609362E-2	2.566675E-2
7.152000E-5	-1.913937E-3	-1.403562E-3	-5.103750E-4	-2.608525E-2	2.567563E-2
7.168000E-5	-1.814062E-3	-1.431375E-3	-3.826875E-4	-2.607763E-2	2.569688E-2
7.184000E-5	-1.969500E-3	-1.382500E-3	-5.870000E-4	-2.609563E-2	2.568288E-2
7.200000E-5	-1.698312E-3	-1.376813E-3	-3.215000E-4	-2.608400E-2	2.568412E-2
7.216000E-5	-1.792000E-3	-1.391750E-3	-4.002500E-4	-2.607950E-2	2.570075E-2
7.232000E-5	-1.864875E-3	-1.462563E-3	-4.023125E-4	-2.607900E-2	2.567613E-2
7.248000E-5	-1.747375E-3	-1.383938E-3	-3.634375E-4	-2.607325E-2	2.568775E-2
7.264000E-5	-1.912687E-3	-1.492250E-3	-4.204375E-4	-2.606587E-2	2.567600E-2
7.280000E-5	-1.828375E-3	-1.383687E-3	-4.446875E-4	-2.607138E-2	2.568813E-2
7.296000E-5	-1.824000E-3	-1.375750E-3	-4.482500E-4	-2.610950E-2	2.568462E-2
7.312000E-5	-1.843313E-3	-1.349812E-3	-4.935000E-4	-2.609725E-2	2.567650E-2
7.328000E-5	-1.837938E-3	-1.460438E-3	-3.775000E-4	-2.608088E-2	2.568350E-2
7.344000E-5	-1.790500E-3	-1.364000E-3	-4.265000E-4	-2.609150E-2	2.567125E-2
7.360000E-5	-1.792813E-3	-1.407000E-3	-3.858125E-4	-2.608187E-2	2.566963E-2
7.376000E-5	-1.737938E-3	-1.266500E-3	-4.714375E-4	-2.609700E-2	2.567437E-2
7.392000E-5	-1.935500E-3	-1.379125E-3	-5.563750E-4	-2.607913E-2	2.567875E-2
7.408000E-5	-1.895938E-3	-1.480500E-3	-4.154375E-4	-2.608200E-2	2.566188E-2
7.424000E-5	-1.878188E-3	-1.338875E-3	-5.393125E-4	-2.608300E-2	2.568413E-2
7.440000E-5	-1.833625E-3	-1.439000E-3	-3.946250E-4	-2.608900E-2	2.567075E-2
7.456000E-5	-1.860875E-3	-1.539625E-3	-3.212500E-4	-2.609325E-2	2.566350E-2
7.472000E-5	-1.862750E-3	-1.386250E-3	-4.765000E-4	-2.608825E-2	2.566025E-2
7.488000E-5	-1.893688E-3	-1.360813E-3	-5.328750E-4	-2.612437E-2	2.568313E-2
7.504000E-5	-1.890500E-3	-1.289312E-3	-6.011875E-4	-2.608800E-2	2.564250E-2
7.520000E-5	-1.880813E-3	-1.338063E-3	-5.427500E-4	-2.609862E-2	2.563350E-2
7.536000E-5	-1.802813E-3	-1.410375E-3	-3.924375E-4	-2.608975E-2	2.564288E-2
7.552000E-5	-1.768688E-3	-1.375500E-3	-3.931875E-4	-2.610450E-2	2.564888E-2
7.568000E-5	-1.735187E-3	-1.376062E-3	-3.591250E-4	-2.613700E-2	2.564575E-2
7.584000E-5	-1.841187E-3	-1.486000E-3	-3.551875E-4	-2.611250E-2	2.564688E-2
7.600000E-5	-1.838313E-3	-1.396375E-3	-4.419375E-4	-2.610738E-2	2.566500E-2
7.616000E-5	-1.895813E-3	-1.348938E-3	-5.468750E-4	-2.609575E-2	2.564950E-2
7.632000E-5	-1.822813E-3	-1.385313E-3	-4.375000E-4	-2.609975E-2	2.564888E-2
7.648000E-5	-1.792563E-3	-1.440687E-3	-3.518750E-4	-2.613400E-2	2.564300E-2
7.664000E-5	-1.814500E-3	-1.323125E-3	-4.913750E-4	-2.612525E-2	2.562650E-2
7.680000E-5	-1.897000E-3	-1.315500E-3	-5.815000E-4	-2.611550E-2	2.565125E-2
7.696000E-5	-1.992188E-3	-1.419438E-3	-5.727500E-4	-2.613837E-2	2.564375E-2
7.712000E-5	-1.965562E-3	-1.398750E-3	-5.668125E-4	-2.612413E-2	2.565188E-2
7.728000E-5	-1.800250E-3	-1.285313E-3	-5.149375E-4	-2.610875E-2	2.563363E-2
7.744000E-5	-1.841938E-3	-1.469875E-3	-3.720625E-4	-2.613287E-2	2.562700E-2
7.760000E-5	-1.799688E-3	-1.281062E-3	-5.186250E-4	-2.612250E-2	2.561913E-2
7.776000E-5	-1.853500E-3	-1.384625E-3	-4.688750E-4	-2.613100E-2	2.562325E-2
7.792000E-5	-1.926437E-3	-1.433125E-3	-4.933125E-4	-2.612488E-2	2.561963E-2
7.808000E-5	-1.815562E-3	-1.415500E-3	-4.000625E-4	-2.612338E-2	2.562038E-2
7.824000E-5	-1.911500E-3	-1.433125E-3	-4.783750E-4	-2.613425E-2	2.562362E-2
7.840000E-5	-1.951250E-3	-1.365625E-3	-5.856250E-4	-2.614287E-2	2.563088E-2
7.856000E-5	-1.890750E-3	-1.525250E-3	-3.655000E-4	-2.614475E-2	2.561925E-2
7.872000E-5	-1.880375E-3	-1.435375E-3	-4.450000E-4	-2.613388E-2	2.561325E-2
7.888000E-5	-1.885313E-3	-1.478562E-3	-4.067500E-4	-2.613750E-2	2.560450E-2
7.904000E-5	-1.927312E-3	-1.383313E-3	-5.440000E-4	-2.614738E-2	2.561175E-2
7.920000E-5	-1.815562E-3	-1.210750E-3	-6.048125E-4	-2.613850E-2	2.560837E-2
7.936000E-5	-1.910750E-3	-1.420750E-3	-4.900000E-4	-2.614300E-2	2.562587E-2
7.952000E-5	-1.901062E-3	-1.456188E-3	-4.448750E-4	-2.616213E-2	2.558937E-2
7.968000E-5	-1.976563E-3	-1.372500E-3	-6.040625E-4	-2.615250E-2	2.561062E-2
7.984000E-5	-1.920250E-3	-1.438875E-3	-4.813750E-4	-2.616037E-2	2.557063E-2
8.000000E-5	-1.860438E-3	-1.356438E-3	-5.040000E-4	-2.613450E-2	2.559750E-2
8.016000E-5	-1.839688E-3	-1.457438E-3	-3.822500E-4	-2.615962E-2	2.558600E-2
8.032000E-5	-1.820750E-3	-1.383063E-3	-4.376875E-4	-2.617400E-2	2.558538E-2
8.048000E-5	-1.831187E-3	-1.415187E-3	-4.160000E-4	-2.615550E-2	2.557725E-2
8.064000E-5	-1.887563E-3	-1.376000E-3	-5.115625E-4	-2.617100E-2	2.557525E-2
8.080000E-5	-1.884125E-3	-1.332687E-3	-5.514375E-4	-2.615563E-2	2.555637E-2
8.096000E-5	-1.758250E-3	-1.354938E-3	-4.033125E-4	-2.618550E-2	2.557463E-2
8.112000E-5	-1.835750E-3	-1.430500E-3	-4.052500E-4	-2.617800E-2	2.556725E-2
8.128000E-5	-1.880500E-3	-1.351500E-3	-5.290000E-4	-2.617313E-2	2.558825E-2
8.144000E-5	-1.881375E-3	-1.354063E-3	-5.273125E-4	-2.617263E-2	2.558225E-2
8.160000E-5	-1.838000E-3	-1.333188E-3	-5.048125E-4	-2.618513E-2	2.557825E-2
8.176000E-5	-1.892563E-3	-1.421625E-3	-4.709375E-4	-2.620600E-2	2.559063E-2
8.192000E-5	-1.773813E-3	-1.323063E-3	-4.507500E-4	-2.617488E-2	2.557588E-2
8.208000E-5	-1.790750E-3	-1.406125E-3	-3.846250E-4	-2.619388E-2	2.556763E-2
8.224000E-5	-1.873375E-3	-1.443062E-3	-4.303125E-4	-2.616887E-2	2.556975E-2
8.240000E-5	-1.909250E-3	-1.354000E-3	-5.552500E-4	-2.617125E-2	2.555588E-2
8.256000E-5	-1.829750E-3	-1.401187E-3	-4.285625E-4	-2.618275E-2	2.554025E-2
8.272000E-5	-1.873438E-3	-1.378500E-3	-4.949375E-4	-2.619712E-2	2.555438E-2
8.288000E-5	-1.845125E-3	-1.416938E-3	-4.281875E-4	-2.619375E-2	2.553425E-2
8.304000E-5	-1.778312E-3	-1.363438E-3	-4.148750E-4	-2.619250E-2	2.554200E-2
8.320000E-5	-1.918687E-3	-1.268938E-3	-6.497500E-4	-2.619212E-2	2.553100E-2
8.336000E-5	-2.030313E-3	-1.461875E-3	-5.684375E-4	-2.620638E-2	2.554225E-2
8.352000E-5	-1.710375E-3	-1.479188E-3	-2.311875E-4	-2.620225E-2	2.553075E-2
8.368000E-5	-1.895438E-3	-1.365125E-3	-5.303125E-4	-2.619362E-2	2.553113E-2
8.384000E-5	-1.908625E-3	-1.373313E-3	-5.353125E-4	-2.618988E-2	2.555625E-2
8.400000E-5	-1.823812E-3	-1.355375E-3	-4.684375E-4	-2.621000E-2	2.550675E-2
8.416000E-5	-1.828812E-3	-1.337938E-3	-4.908750E-4	-2.622963E-2	2.552037E-2
8.432000E-5	-1.864375E-3	-1.351938E-3	-5.124375E-4	-2.621725E-2	2.552775E-2
8.448000E-5	-1.875938E-3	-1.296000E-3	-5.799375E-4	-2.622062E-2	2.553750E-2
8.464000E-5	-1.775813E-3	-1.408375E-3	-3.674375E-4	-2.621275E-2	2.552062E-2
8.480000E-5	-1.950063E-3	-1.466188E-3	-4.838750E-4	-2.623150E-2	2.551263E-2
8.496000E-5	-1.760437E-3	-1.413687E-3	-3.467500E-4	-2.621725E-2	2.550625E-2
8.512000E-5	-1.897813E-3	-1.342188E-3	-5.556250E-4	-2.622375E-2	2.550638E-2
8.528000E-5	-1.912875E-3	-1.407375E-3	-5.055000E-4	-2.623975E-2	2.552338E-2
8.544000E-5	-2.014250E-3	-1.416000E-3	-5.982500E-4	-2.624100E-2	2.548450E-2
8.560000E-5	-1.910187E-3	-1.521750E-3	-3.884375E-4	-2.623175E-2	2.553213E-2
8.576000E-5	-1.947125E-3	-1.339687E-3	-6.074375E-4	-2.623475E-2	2.551062E-2
8.592000E-5	-1.948125E-3	-1.327437E-3	-6.206875E-4	-2.626150E-2	2.549312E-2
8.608000E-5	-1.836000E-3	-1.385750E-3	-4.502500E-4	-2.622900E-2	2.550050E-2
8.624000E-5	-1.964188E-3	-1.423313E-3	-5.408750E-4	-2.622613E-2	2.550125E-2
8.640000E-5	-1.813875E-3	-1.409000E-3	-4.048750E-4	-2.624000E-2	2.549500E-2
8.656000E-5	-1.976563E-3	-1.495625E-3	-4.809375E-4	-2.628300E-2	2.547575E-2
8.672000E-5	-1.949500E-3	-1.364500E-3	-5.850000E-4	-2.626688E-2	2.550450E-2
8.688000E-5	-1.976375E-3	-1.420812E-3	-5.555625E-4	-2.623588E-2	2.549338E-2
8.704000E-5	-1.897187E-3	-1.383188E-3	-5.140000E-4	-2.626313E-2	2.549675E-2
8.720000E-5	-1.842125E-3	-1.524688E-3	-3.174375E-4	-2.623512E-2	2.549738E-2
8.736000E-5	-1.953500E-3	-1.433625E-3	-5.198750E-4	-2.625800E-2	2.546925E-2
8.752000E-5	-2.013000E-3	-1.389375E-3	-6.236250E-4	-2.625475E-2	2.547762E-2
8.768000E-5	-1.999563E-3	-1.394813E-3	-6.047500E-4	-2.627112E-2	2.547350E-2
8.784000E-5	-2.067750E-3	-1.398375E-3	-6.693750E-4	-2.627437E-2	2.545875E-2
8.800000E-5	-1.903813E-3	-1.355750E-3	-5.480625E-4	-2.626412E-2	2.547950E-2
8.816000E-5	-1.823750E-3	-1.367875E-3	-4.558750E-4	-2.626787E-2	2.547063E-2
8.832000E-5	-1.866875E-3	-1.360250E-3	-5.066250E-4	-2.626050E-2	2.545950E-2
8.848000E-5	-1.902500E-3	-1.434563E-3	-4.679375E-4	-2.626800E-2	2.547112E-2
8.864000E-5	-1.957250E-3	-1.472688E-3	-4.845625E-4	-2.627975E-2	2.545463E-2
8.880000E-5	-1.880188E-3	-1.443188E-3	-4.370000E-4	-2.628750E-2	2.547138E-2
8.896000E-5	-1.982563E-3	-1.319937E-3	-6.626250E-4	-2.628788E-2	2.545812E-2
8.912000E-5	-1.911250E-3	-1.403437E-3	-5.078125E-4	-2.631488E-2	2.544975E-2
8.928000E-5	-1.839938E-3	-1.448687E-3	-3.912500E-4	-2.628913E-2	2.545400E-2
8.944000E-5	-1.976750E-3	-1.453438E-3	-5.233125E-4	-2.630287E-2	2.545388E-2
8.960000E-5	-1.921500E-3	-1.503937E-3	-4.175625E-4	-2.631925E-2	2.543600E-2
8.976000E-5	-1.932187E-3	-1.374375E-3	-5.578125E-4	-2.629175E-2	2.542500E-2
8.992000E-5	-1.959188E-3	-1.381375E-3	-5.778125E-4	-2.627463E-2	2.543663E-2
9.008000E-5	-1.994188E-3	-1.311000E-3	-6.831875E-4	-2.629837E-2	2.542675E-2
9.024000E-5	-1.962250E-3	-1.334437E-3	-6.278125E-4	-2.629813E-2	2.543500E-2
9.040000E-5	-1.936813E-3	-1.465437E-3	-4.713750E-4	-2.629312E-2	2.544438E-2
9.056000E-5	-1.932875E-3	-1.431500E-3	-5.013750E-4	-2.627900E-2	2.544475E-2
9.072000E-5	-1.912062E-3	-1.428750E-3	-4.833125E-4	-2.630300E-2	2.543112E-2
9.088000E-5	-2.060688E-3	-1.413312E-3	-6.473750E-4	-2.629975E-2	2.541938E-2
9.104000E-5	-2.034562E-3	-1.480812E-3	-5.537500E-4	-2.631688E-2	2.544150E-2
9.120000E-5	-1.996500E-3	-1.440625E-3	-5.558750E-4	-2.630900E-2	2.543525E-2
9.136000E-5	-1.982438E-3	-1.468312E-3	-5.141250E-4	-2.628975E-2	2.542850E-2
9.152000E-5	-1.960125E-3	-1.451250E-3	-5.088750E-4	-2.632775E-2	2.542287E-2
9.168000E-5	-1.826000E-3	-1.523500E-3	-3.025000E-4	-2.630650E-2	2.540975E-2
9.184000E-5	-2.104250E-3	-1.368063E-3	-7.361875E-4	-2.631275E-2	2.542037E-2
9.200000E-5	-1.969688E-3	-1.455625E-3	-5.140625E-4	-2.631975E-2	2.543275E-2
9.216000E-5	-1.930500E-3	-1.454188E-3	-4.763125E-4	-2.631363E-2	2.544050E-2
9.232000E-5	-1.955000E-3	-1.414813E-3	-5.401875E-4	-2.631775E-2	2.540688E-2
9.248000E-5	-1.885750E-3	-1.483500E-3	-4.022500E-4	-2.630763E-2	2.540612E-2
9.264000E-5	-1.857000E-3	-1.335000E-3	-5.220000E-4	-2.630587E-2	2.542913E-2
9.280000E-5	-1.983437E-3	-1.487438E-3	-4.960000E-4	-2.631350E-2	2.541138E-2
9.296000E-5	-1.907125E-3	-1.481938E-3	-4.251875E-4	-2.631838E-2	2.540675E-2
9.312000E-5	-2.011125E-3	-1.515187E-3	-4.959375E-4	-2.632625E-2	2.540000E-2
9.328000E-5	-1.929938E-3	-1.441375E-3	-4.885625E-4	-2.632200E-2	2.541988E-2
9.344000E-5	-2.046188E-3	-1.494063E-3	-5.521250E-4	-2.633013E-2	2.541400E-2
9.360000E-5	-1.998750E-3	-1.586187E-3	-4.125625E-4	-2.632888E-2	2.538613E-2
9.376000E-5	-1.900625E-3	-1.466875E-3	-4.337500E-4	-2.633687E-2	2.541688E-2
9.392000E-5	-1.940063E-3	-1.412813E-3	-5.272500E-4	-2.633163E-2	2.541062E-2
9.408000E-5	-1.929813E-3	-1.492375E-3	-4.374375E-4	-2.633675E-2	2.541388E-2
9.424000E-5	-1.975937E-3	-1.531250E-3	-4.446875E-4	-2.635437E-2	2.539075E-2
9.440000E-5	-1.929750E-3	-1.533813E-3	-3.959375E-4	-2.634112E-2	2.540825E-2
9.456000E-5	-1.980750E-3	-1.474000E-3	-5.067500E-4	-2.634075E-2	2.541400E-2
9.472000E-5	-1.946813E-3	-1.422938E-3	-5.238750E-4	-2.633150E-2	2.539188E-2
9.488000E-5	-1.919000E-3	-1.511375E-3	-4.076250E-4	-2.631950E-2	2.539563E-2
9.504000E-5	-1.950500E-3	-1.449250E-3	-5.012500E-4	-2.633488E-2	2.539700E-2
9.520000E-5	-1.938188E-3	-1.466438E-3	-4.717500E-4	-2.632550E-2	2.540175E-2
9.536000E-5	-2.059750E-3	-1.384375E-3	-6.753750E-4	-2.633525E-2	2.540938E-2
9.552000E-5	-1.958563E-3	-1.430125E-3	-5.284375E-4	-2.634500E-2	2.539825E-2
9.568000E-5	-2.010062E-3	-1.460937E-3	-5.491250E-4	-2.631987E-2	2.540387E-2
9.584000E-5	-1.983000E-3	-1.369875E-3	-6.131250E-4	-2.634188E-2	2.540613E-2
9.600000E-5	-2.029750E-3	-1.443875E-3	-5.858750E-4	-2.634638E-2	2.538900E-2
9.616000E-5	-1.909000E-3	-1.484063E-3	-4.249375E-4	-2.633637E-2	2.539012E-2
9.632000E-5	-1.870687E-3	-1.445875E-3	-4.248125E-4	-2.633075E-2	2.539450E-2
9.648000E-5	-2.086563E-3	-1.535687E-3	-5.508750E-4	-2.634100E-2	2.539038E-2
9.664000E-5	-2.081250E-3	-1.466000E-3	-6.152500E-4	-2.632312E-2	2.538200E-2
9.680000E-5	-1.930813E-3	-1.452563E-3	-4.782500E-4	-2.633563E-2	2.540563E-2
9.696000E-5	-2.040438E-3	-1.438062E-3	-6.023750E-4	-2.634600E-2	2.539812E-2
9.712000E-5	-1.918250E-3	-1.493750E-3	-4.245000E-4	-2.633900E-2	2.539637E-2
9.728000E-5	-1.868312E-3	-1.410875E-3	-4.574375E-4	-2.635100E-2	2.540138E-2
9.744000E-5	-1.936813E-3	-1.535750E-3	-4.010625E-4	-2.635550E-2	2.539263E-2
9.760000E-5	-1.953688E-3	-1.473625E-3	-4.800625E-4	-2.632350E-2	2.539437E-2
9.776000E-5	-1.867063E-3	-1.575625E-3	-2.914375E-4	-2.633938E-2	2.540612E-2
9.792000E-5	-2.049687E-3	-1.540937E-3	-5.087500E-4	-2.632900E-2	2.539538E-2
9.808000E-5	-2.029437E-3	-1.442500E-3	-5.869375E-4	-2.634075E-2	2.539163E-2
9.824000E-5	-1.936188E-3	-1.558188E-3	-3.780000E-4	-2.633988E-2	2.539787E-2
9.840000E-5	-2.032437E-3	-1.533687E-3	-4.987500E-4	-2.633075E-2	2.539700E-2
9.856000E-5	-1.935875E-3	-1.455313E-3	-4.805625E-4	-2.633150E-2	2.539662E-2
9.872000E-5	-1.935375E-3	-1.561125E-3	-3.742500E-4	-2.633975E-2	2.538225E-2
9.888000E-5	-2.027750E-3	-1.506938E-3	-5.208125E-4	-2.633362E-2	2.538575E-2
9.904000E-5	-1.977750E-3	-1.549750E-3	-4.280000E-4	-2.633050E-2	2.538488E-2
9.920000E-5	-1.930938E-3	-1.442813E-3	-4.881250E-4	-2.633100E-2	2.538725E-2
9.936000E-5	-2.016938E-3	-1.602875E-3	-4.140625E-4	-2.631500E-2	2.537625E-2
9.952000E-5	-1.967500E-3	-1.530438E-3	-4.370625E-4	-2.634500E-2	2.537025E-2
9.968000E-5	-1.943437E-3	-1.481250E-3	-4.621875E-4	-2.633737E-2	2.539088E-2
9.984000E-5	-2.019125E-3	-1.472125E-3	-5.470000E-4	-2.631500E-2	2.538075E-2
1.000000E-4	-1.943813E-3	-1.569125E-3	-3.746875E-4	-2.632650E-2	2.540938E-2
1.001600E-4	-2.023188E-3	-1.371875E-3	-6.513125E-4	-2.633750E-2	2.538175E-2
1.003200E-4	-1.967375E-3	-1.475937E-3	-4.914375E-4	-2.632350E-2	2.538712E-2
1.004800E-4	-2.033375E-3	-1.522000E-3	-5.113750E-4	-2.633050E-2	2.539025E-2
1.006400E-4	-1.938563E-3	-1.558000E-3	-3.805625E-4	-2.634250E-2	2.538875E-2
1.008000E-4	-2.072812E-3	-1.576562E-3	-4.962500E-4	-2.631900E-2	2.537000E-2
1.009600E-4	-1.906875E-3	-1.542062E-3	-3.648125E-4	-2.631413E-2	2.537388E-2
1.011200E-4	-2.061688E-3	-1.392187E-3	-6.695000E-4	-2.633513E-2	2.539425E-2
1.012800E-4	-1.990563E-3	-1.537313E-3	-4.532500E-4	-2.632625E-2	2.537450E-2
1.014400E-4	-1.932813E-3	-1.503438E-3	-4.293750E-4	-2.634025E-2	2.537838E-2
1.016000E-4	-1.915438E-3	-1.411750E-3	-5.036875E-4	-2.630725E-2	2.535587E-2
1.017600E-4	-2.025375E-3	-1.471250E-3	-5.541250E-4	-2.634163E-2	2.538238E-2
1.019200E-4	-1.903938E-3	-1.531562E-3	-3.723750E-4	-2.633262E-2	2.536350E-2
1.020800E-4	-1.976063E-3	-1.464688E-3	-5.113750E-4	-2.633675E-2	2.539350E-2
1.022400E-4	-2.093687E-3	-1.478687E-3	-6.150000E-4	-2.632963E-2	2.537925E-2
1.024000E-4	-1.983625E-3	-1.575562E-3	-4.080625E-4	-2.633712E-2	2.537950E-2
1.025600E-4	-1.902312E-3	-1.340500E-3	-5.618125E-4	-2.630588E-2	2.536950E-2
1.027200E-4	-1.953625E-3	-1.553375E-3	-4.002500E-4	-2.633200E-2	2.539250E-2
1.028800E-4	-1.967188E-3	-1.418188E-3	-5.490000E-4	-2.635050E-2	2.539963E-2
1.030400E-4	-1.908875E-3	-1.442125E-3	-4.667500E-4	-2.633263E-2	2.536737E-2
1.032000E-4	-2.003062E-3	-1.408187E-3	-5.948750E-4	-2.631675E-2	2.540150E-2
1.033600E-4	-1.947687E-3	-1.360625E-3	-5.870625E-4	-2.631137E-2	2.538188E-2
1.035200E-4	-1.954750E-3	-1.425563E-3	-5.291875E-4	-2.632275E-2	2.539888E-2
1.036800E-4	-1.938437E-3	-1.403938E-3	-5.345000E-4	-2.633100E-2	2.537513E-2
1.038400E-4	-1.968875E-3	-1.378688E-3	-5.901875E-4	-2.632850E-2	2.537562E-2
1.040000E-4	-1.828875E-3	-1.543937E-3	-2.849375E-4	-2.633762E-2	2.538700E-2
1.041600E-4	-1.941188E-3	-1.485187E-3	-4.560000E-4	-2.630700E-2	2.538862E-2
1.043200E-4	-2.011000E-3	-1.357188E-3	-6.538125E-4	-2.632100E-2	2.539300E-2
1.044800E-4	-1.802062E-3	-1.400625E-3	-4.014375E-4	-2.631913E-2	2.537863E-2
1.046400E-4	-1.921563E-3	-1.486688E-3	-4.348750E-4	-2.632537E-2	2.537863E-2
1.048000E-4	-1.911438E-3	-1.451875E-3	-4.595625E-4	-2.632275E-2	2.538762E-2
1.049600E-4	-1.896188E-3	-1.530438E-3	-3.657500E-4	-2.631863E-2	2.537300E-2
1.051200E-4	-1.873563E-3	-1.425937E-3	-4.476250E-4	-2.630113E-2	2.538662E-2
1.052800E-4	-2.002688E-3	-1.486938E-3	-5.157500E-4	-2.631338E-2	2.539400E-2
1.054400E-4	-1.750562E-3	-1.466062E-3	-2.845000E-4	-2.632150E-2	2.537925E-2
1.056000E-4	-1.973750E-3	-1.421938E-3	-5.518125E-4	-2.631425E-2	2.538062E-2
1.057600E-4	-1.926125E-3	-1.446375E-3	-4.797500E-4	-2.630488E-2	2.538725E-2
1.059200E-4	-1.942813E-3	-1.544500E-3	-3.983125E-4	-2.631525E-2	2.537488E-2
1.060800E-4	-1.871938E-3	-1.410187E-3	-4.617500E-4	-2.629250E-2	2.539563E-2
1.062400E-4	-1.993875E-3	-1.411063E-3	-5.828125E-4	-2.632475E-2	2.540150E-2
1.064000E-4	-2.043938E-3	-1.367313E-3	-6.766250E-4	-2.630625E-2	2.537088E-2
1.065600E-4	-1.859750E-3	-1.343688E-3	-5.160625E-4	-2.628887E-2	2.539100E-2
1.067200E-4	-1.939812E-3	-1.491937E-3	-4.478750E-4	-2.629400E-2	2.537538E-2
1.068800E-4	-1.837500E-3	-1.428562E-3	-4.089375E-4	-2.629550E-2	2.538550E-2
1.070400E-4	-1.878938E-3	-1.348000E-3	-5.309375E-4	-2.630337E-2	2.538800E-2
1.072000E-4	-1.904812E-3	-1.435625E-3	-4.691875E-4	-2.630188E-2	2.538900E-2
1.073600E-4	-1.772938E-3	-1.459750E-3	-3.131875E-4	-2.630387E-2	2.536663E-2
1.075200E-4	-1.866438E-3	-1.389812E-3	-4.766250E-4	-2.630425E-2	2.539362E-2
1.076800E-4	-1.872500E-3	-1.429125E-3	-4.433750E-4	-2.631550E-2	2.538263E-2
1.078400E-4	-1.866812E-3	-1.526812E-3	-3.400000E-4	-2.630700E-2	2.538075E-2
1.080000E-4	-1.897938E-3	-1.381625E-3	-5.163125E-4	-2.628700E-2	2.540500E-2
1.081600E-4	-1.660812E-3	-1.504500E-3	-1.563125E-4	-2.628975E-2	2.539663E-2
1.083200E-4	-1.917063E-3	-1.439187E-3	-4.778750E-4	-2.628613E-2	2.538250E-2
1.084800E-4	-1.843875E-3	-1.325187E-3	-5.186875E-4	-2.628600E-2	2.540850E-2
1.086400E-4	-1.735750E-3	-1.378313E-3	-3.574375E-4	-2.627200E-2	2.538625E-2
1.088000E-4	-1.958062E-3	-1.394312E-3	-5.637500E-4	-2.627250E-2	2.539138E-2
1.089600E-4	-1.807625E-3	-1.310063E-3	-4.975625E-4	-2.629688E-2	2.539175E-2
1.091200E-4	-1.777375E-3	-1.421188E-3	-3.561875E-4	-2.628937E-2	2.539512E-2
1.092800E-4	-1.843562E-3	-1.326000E-3	-5.175625E-4	-2.630375E-2	2.539637E-2
1.094400E-4	-1.674312E-3	-1.452938E-3	-2.213750E-4	-2.630050E-2	2.538700E-2
1.096000E-4	-1.764938E-3	-1.369313E-3	-3.956250E-4	-2.630875E-2	2.540050E-2
1.097600E-4	-1.808000E-3	-1.376500E-3	-4.315000E-4	-2.630625E-2	2.539738E-2
1.099200E-4	-1.684938E-3	-1.334688E-3	-3.502500E-4	-2.630763E-2	2.540000E-2
1.100800E-4	-1.790375E-3	-1.333563E-3	-4.568125E-4	-2.629338E-2	2.537875E-2
1.102400E-4	-1.733500E-3	-1.466750E-3	-2.667500E-4	-2.628088E-2	2.539563E-2
1.104000E-4	-1.860625E-3	-1.315750E-3	-5.448750E-4	-2.629988E-2	2.540800E-2
1.105600E-4	-1.721500E-3	-1.407438E-3	-3.140625E-4	-2.627000E-2	2.538775E-2
1.107200E-4	-1.721375E-3	-1.393875E-3	-3.275000E-4	-2.628837E-2	2.539113E-2
1.108800E-4	-1.789312E-3	-1.316625E-3	-4.726875E-4	-2.629550E-2	2.539238E-2
1.110400E-4	-1.669000E-3	-1.381938E-3	-2.870625E-4	-2.627475E-2	2.538813E-2
1.112000E-4	-1.760375E-3	-1.380500E-3	-3.798750E-4	-2.629850E-2	2.540912E-2
1.113600E-4	-1.665437E-3	-1.330500E-3	-3.349375E-4	-2.627687E-2	2.539688E-2
1.115200E-4	-1.800125E-3	-1.299312E-3	-5.008125E-4	-2.628450E-2	2.538663E-2
1.116800E-4	-1.716688E-3	-1.260125E-3	-4.565625E-4	-2.630425E-2	2.538700E-2
1.118400E-4	-1.688188E-3	-1.250938E-3	-4.372500E-4	-2.626337E-2	2.538413E-2
1.120000E-4	-1.585563E-3	-1.246063E-3	-3.395000E-4	-2.627400E-2	2.539625E-2
1.121600E-4	-1.647188E-3	-1.174563E-3	-4.726250E-4	-2.629463E-2	2.541100E-2
1.123200E-4	-1.641375E-3	-1.389063E-3	-2.523125E-4	-2.628550E-2	2.539275E-2
1.124800E-4	-1.720563E-3	-1.304438E-3	-4.161250E-4	-2.628050E-2	2.537825E-2
1.126400E-4	-1.667250E-3	-1.223313E-3	-4.439375E-4	-2.629275E-2	2.539662E-2
1.128000E-4	-1.579563E-3	-1.187062E-3	-3.925000E-4	-2.627250E-2	2.537775E-2
1.129600E-4	-1.594063E-3	-1.415562E-3	-1.785000E-4	-2.628912E-2	2.538650E-2
1.131200E-4	-1.771437E-3	-1.238438E-3	-5.330000E-4	-2.628825E-2	2.540513E-2
1.132800E-4	-1.643687E-3	-1.362688E-3	-2.810000E-4	-2.627650E-2	2.539075E-2
1.134400E-4	-1.619500E-3	-1.314625E-3	-3.048750E-4	-2.629250E-2	2.538138E-2
1.136000E-4	-1.674500E-3	-1.197250E-3	-4.772500E-4	-2.626988E-2	2.539225E-2
1.137600E-4	-1.666000E-3	-1.315375E-3	-3.506250E-4	-2.628762E-2	2.537400E-2
1.139200E-4	-1.704250E-3	-1.192062E-3	-5.121875E-4	-2.630063E-2	2.538838E-2
1.140800E-4	-1.643188E-3	-1.223000E-3	-4.201875E-4	-2.628062E-2	2.539112E-2
1.142400E-4	-1.727937E-3	-1.284125E-3	-4.438125E-4	-2.627400E-2	2.540475E-2
1.144000E-4	-1.555125E-3	-1.133438E-3	-4.216875E-4	-2.627400E-2	2.539475E-2
1.145600E-4	-1.613125E-3	-1.321250E-3	-2.918750E-4	-2.627713E-2	2.536962E-2
1.147200E-4	-1.522250E-3	-1.216563E-3	-3.056875E-4	-2.629125E-2	2.539763E-2
1.148800E-4	-1.583750E-3	-1.200813E-3	-3.829375E-4	-2.627488E-2	2.539025E-2
1.150400E-4	-1.619187E-3	-1.264812E-3	-3.543750E-4	-2.628050E-2	2.540400E-2
1.152000E-4	-1.606187E-3	-1.233187E-3	-3.730000E-4	-2.625875E-2	2.539800E-2
1.153600E-4	-1.412687E-3	-1.253125E-3	-1.595625E-4	-2.628650E-2	2.538913E-2
1.155200E-4	-1.609625E-3	-1.247937E-3	-3.616875E-4	-2.627087E-2	2.539475E-2
1.156800E-4	-1.524063E-3	-1.254375E-3	-2.696875E-4	-2.629038E-2	2.538625E-2
1.158400E-4	-1.514750E-3	-1.279250E-3	-2.355000E-4	-2.627150E-2	2.539188E-2
1.160000E-4	-1.498688E-3	-1.208875E-3	-2.898125E-4	-2.628975E-2	2.538913E-2
1.161600E-4	-1.521500E-3	-1.158500E-3	-3.630000E-4	-2.627700E-2	2.539138E-2
1.163200E-4	-1.535625E-3	-1.233437E-3	-3.021875E-4	-2.629350E-2	2.539375E-2
1.164800E-4	-1.454563E-3	-1.107875E-3	-3.466875E-4	-2.628488E-2	2.540213E-2
1.166400E-4	-1.456562E-3	-1.191750E-3	-2.648125E-4	-2.626450E-2	2.539213E-2
1.168000E-4	-1.486938E-3	-1.170437E-3	-3.165000E-4	-2.627063E-2	2.539550E-2
1.169600E-4	-1.493188E-3	-1.222563E-3	-2.706250E-4	-2.629662E-2	2.539738E-2
1.171200E-4	-1.478938E-3	-1.125438E-3	-3.535000E-4	-2.628650E-2	2.539125E-2
1.172800E-4	-1.512625E-3	-1.221188E-3	-2.914375E-4	-2.626612E-2	2.537925E-2
1.174400E-4	-1.283438E-3	-1.149563E-3	-1.338750E-4	-2.628975E-2	2.539400E-2
1.176000E-4	-1.411438E-3	-1.159250E-3	-2.521875E-4	-2.629100E-2	2.538500E-2
1.177600E-4	-1.464938E-3	-1.113688E-3	-3.512500E-4	-2.626438E-2	2.537850E-2
1.179200E-4	-1.400187E-3	-1.116062E-3	-2.841250E-4	-2.627725E-2	2.539063E-2
1.180800E-4	-1.315063E-3	-1.130937E-3	-1.841250E-4	-2.627425E-2	2.539475E-2
1.182400E-4	-1.393688E-3	-1.155563E-3	-2.381250E-4	-2.629650E-2	2.538750E-2
1.184000E-4	-1.414688E-3	-1.147812E-3	-2.668750E-4	-2.628400E-2	2.537150E-2
1.185600E-4	-1.515500E-3	-1.156875E-3	-3.586250E-4	-2.630862E-2	2.537063E-2
1.187200E-4	-1.245812E-3	-1.079625E-3	-1.661875E-4	-2.628350E-2	2.539612E-2
1.188800E-4	-1.394938E-3	-1.079875E-3	-3.150625E-4	-2.628750E-2	2.538175E-2
1.190400E-4	-1.321813E-3	-1.074062E-3	-2.477500E-4	-2.626375E-2	2.538812E-2
1.192000E-4	-1.299250E-3	-1.071250E-3	-2.280000E-4	-2.630787E-2	2.537413E-2
1.193600E-4	-1.334125E-3	-1.129187E-3	-2.049375E-4	-2.627737E-2	2.538200E-2
1.195200E-4	-1.296063E-3	-1.079938E-3	-2.161250E-4	-2.628050E-2	2.537125E-2
1.196800E-4	-1.284375E-3	-1.023312E-3	-2.610625E-4	-2.630125E-2	2.537850E-2
1.198400E-4	-1.275188E-3	-9.527500E-4	-3.224375E-4	-2.630525E-2	2.536500E-2
1.200000E-4	-1.290063E-3	-1.165813E-3	-1.242500E-4	-2.628887E-2	2.537712E-2
1.201600E-4	-1.256687E-3	-9.800625E-4	-2.766250E-4	-2.627675E-2	2.537300E-2
1.203200E-4	-1.183188E-3	-9.678125E-4	-2.153750E-4	-2.626988E-2	2.536625E-2
1.204800E-4	-1.183188E-3	-9.613750E-4	-2.218125E-4	-2.626288E-2	2.536438E-2
1.206400E-4	-1.344687E-3	-9.376875E-4	-4.070000E-4	-2.629012E-2	2.537063E-2
1.208000E-4	-1.399437E-3	-1.005062E-3	-3.943750E-4	-2.629763E-2	2.536187E-2
1.209600E-4	-1.302625E-3	-8.435000E-4	-4.591250E-4	-2.625238E-2	2.534738E-2
1.211200E-4	-1.131625E-3	-1.057125E-3	-7.450000E-5	-2.631488E-2	2.537050E-2
1.212800E-4	-1.196812E-3	-8.985625E-4	-2.982500E-4	-2.629363E-2	2.537638E-2
1.214400E-4	-1.221937E-3	-9.664375E-4	-2.555000E-4	-2.628375E-2	2.535725E-2
1.216000E-4	-1.225438E-3	-1.001500E-3	-2.239375E-4	-2.628900E-2	2.536375E-2
1.217600E-4	-1.191500E-3	-8.625625E-4	-3.289375E-4	-2.626000E-2	2.537363E-2
1.219200E-4	-1.197438E-3	-9.265625E-4	-2.708750E-4	-2.628825E-2	2.536975E-2
1.220800E-4	-1.199000E-3	-1.026688E-3	-1.723125E-4	-2.629088E-2	2.534850E-2
1.222400E-4	-1.106000E-3	-9.168750E-4	-1.891250E-4	-2.628638E-2	2.535075E-2
1.224000E-4	-1.205875E-3	-8.673750E-4	-3.385000E-4	-2.628813E-2	2.536163E-2
1.225600E-4	-1.116938E-3	-8.794375E-4	-2.375000E-4	-2.631463E-2	2.536537E-2
1.227200E-4	-1.117937E-3	-8.850000E-4	-2.329375E-4	-2.628313E-2	2.535175E-2
1.228800E-4	-1.151563E-3	-9.948750E-4	-1.566875E-4	-2.631013E-2	2.535587E-2
1.230400E-4	-1.069437E-3	-8.390625E-4	-2.303750E-4	-2.629588E-2	2.535150E-2
1.232000E-4	-1.075375E-3	-9.170625E-4	-1.583125E-4	-2.629988E-2	2.536175E-2
1.233600E-4	-1.118000E-3	-9.695000E-4	-1.485000E-4	-2.629500E-2	2.533563E-2
1.235200E-4	-9.848750E-4	-8.645625E-4	-1.203125E-4	-2.629975E-2	2.534738E-2
1.236800E-4	-1.100250E-3	-7.641875E-4	-3.360625E-4	-2.627875E-2	2.537325E-2
1.238400E-4	-1.104000E-3	-8.621250E-4	-2.418750E-4	-2.628637E-2	2.534713E-2
1.240000E-4	-1.078813E-3	-7.808125E-4	-2.980000E-4	-2.631975E-2	2.535700E-2
1.241600E-4	-9.545625E-4	-8.663750E-4	-8.818750E-5	-2.629637E-2	2.537088E-2
1.243200E-4	-9.363750E-4	-8.750625E-4	-6.131250E-5	-2.631425E-2	2.534837E-2
1.244800E-4	-1.082438E-3	-8.990625E-4	-1.833750E-4	-2.631775E-2	2.535075E-2
1.246400E-4	-9.178750E-4	-8.664375E-4	-5.143750E-5	-2.631262E-2	2.537312E-2
1.248000E-4	-9.690625E-4	-8.803750E-4	-8.868750E-5	-2.630413E-2	2.534675E-2
1.249600E-4	-1.013875E-3	-8.332500E-4	-1.806250E-4	-2.629563E-2	2.535188E-2
1.251200E-4	-9.425625E-4	-6.480625E-4	-2.945000E-4	-2.630613E-2	2.533287E-2
1.252800E-4	-9.426250E-4	-7.870625E-4	-1.555625E-4	-2.629500E-2	2.533863E-2
1.254400E-4	-9.195625E-4	-7.166250E-4	-2.029375E-4	-2.629237E-2	2.533100E-2
1.256000E-4	-8.315000E-4	-7.310000E-4	-1.005000E-4	-2.631362E-2	2.533037E-2
1.257600E-4	-7.653125E-4	-8.131875E-4	4.787500E-5	-2.630263E-2	2.534937E-2
1.259200E-4	-9.459375E-4	-6.885625E-4	-2.573750E-4	-2.630825E-2	2.532950E-2
1.260800E-4	-8.628750E-4	-6.988125E-4	-1.640625E-4	-2.629438E-2	2.533100E-2
1.262400E-4	-8.961250E-4	-7.925625E-4	-1.035625E-4	-2.630575E-2	2.535850E-2
1.264000E-4	-7.483125E-4	-6.289375E-4	-1.193750E-4	-2.628950E-2	2.536025E-2
1.265600E-4	-9.058125E-4	-7.151875E-4	-1.906250E-4	-2.630263E-2	2.532200E-2
1.267200E-4	-8.341875E-4	-6.906250E-4	-1.435625E-4	-2.630963E-2	2.531875E-2
1.268800E-4	-8.852500E-4	-7.709375E-4	-1.143125E-4	-2.629912E-2	2.534050E-2
1.270400E-4	-8.239375E-4	-7.145000E-4	-1.094375E-4	-2.631563E-2	2.533225E-2
1.272000E-4	-8.053125E-4	-6.681875E-4	-1.371250E-4	-2.629112E-2	2.533463E-2
1.273600E-4	-8.378750E-4	-5.488125E-4	-2.890625E-4	-2.631312E-2	2.531838E-2
1.275200E-4	-7.433125E-4	-6.097500E-4	-1.335625E-4	-2.630812E-2	2.532175E-2
1.276800E-4	-7.485000E-4	-6.675625E-4	-8.093750E-5	-2.631675E-2	2.533913E-2
1.278400E-4	-7.283125E-4	-5.370000E-4	-1.913125E-4	-2.632613E-2	2.533400E-2
1.280000E-4	-7.796250E-4	-6.288750E-4	-1.507500E-4	-2.629937E-2	2.532463E-2
1.281600E-4	-6.967500E-4	-5.120000E-4	-1.847500E-4	-2.630363E-2	2.532375E-2
1.283200E-4	-8.748125E-4	-5.791250E-4	-2.956875E-4	-2.631700E-2	2.531775E-2
1.284800E-4	-6.443750E-4	-6.923750E-4	4.800000E-5	-2.633162E-2	2.531988E-2
1.286400E-4	-7.980000E-4	-5.467500E-4	-2.512500E-4	-2.632975E-2	2.532288E-2
1.288000E-4	-6.981250E-4	-5.637500E-4	-1.343750E-4	-2.631675E-2	2.532175E-2
1.289600E-4	-5.796875E-4	-6.356875E-4	5.600000E-5	-2.631950E-2	2.530675E-2
1.291200E-4	-7.054375E-4	-5.455625E-4	-1.598750E-4	-2.631775E-2	2.531825E-2
1.292800E-4	-7.503750E-4	-6.666250E-4	-8.375000E-5	-2.630700E-2	2.530537E-2
1.294400E-4	-6.456250E-4	-4.511875E-4	-1.944375E-4	-2.631412E-2	2.531725E-2
1.296000E-4	-4.775625E-4	-4.974375E-4	1.987500E-5	-2.633837E-2	2.531975E-2
1.297600E-4	-5.208125E-4	-5.903750E-4	6.956250E-5	-2.633800E-2	2.531188E-2
1.299200E-4	-6.183125E-4	-4.140625E-4	-2.042500E-4	-2.633737E-2	2.529825E-2
1.300800E-4	-6.546875E-4	-5.913750E-4	-6.331250E-5	-2.631050E-2	2.531187E-2
1.302400E-4	-5.946250E-4	-4.631875E-4	-1.314375E-4	-2.632400E-2	2.531725E-2
1.304000E-4	-5.506875E-4	-5.111250E-4	-3.956250E-5	-2.632925E-2	2.530875E-2
1.305600E-4	-5.526250E-4	-5.178125E-4	-3.481250E-5	-2.633975E-2	2.531800E-2
1.307200E-4	-5.793125E-4	-5.138125E-4	-6.550000E-5	-2.632463E-2	2.530625E-2
1.308800E-4	-5.168125E-4	-4.061875E-4	-1.106250E-4	-2.631437E-2	2.532112E-2
1.310400E-4	-5.045625E-4	-4.225625E-4	-8.200000E-5	-2.633500E-2	2.530738E-2
1.312000E-4	-6.885000E-4	-4.982500E-4	-1.902500E-4	-2.632613E-2	2.530375E-2
1.313600E-4	-5.557500E-4	-4.346875E-4	-1.210625E-4	-2.632188E-2	2.532563E-2
1.315200E-4	-5.403750E-4	-4.566250E-4	-8.375000E-5	-2.635488E-2	2.530150E-2
1.316800E-4	-5.140000E-4	-3.851250E-4	-1.288750E-4	-2.631225E-2	2.530875E-2
1.318400E-4	-3.834375E-4	-4.140625E-4	3.062500E-5	-2.632875E-2	2.531250E-2
1.320000E-4	-5.078750E-4	-2.865625E-4	-2.213125E-4	-2.632637E-2	2.531150E-2
1.321600E-4	-5.725000E-4	-5.086875E-4	-6.381250E-5	-2.632688E-2	2.530075E-2
1.323200E-4	-4.718750E-4	-3.950625E-4	-7.681250E-5	-2.635538E-2	2.530700E-2
1.324800E-4	-5.095000E-4	-3.014375E-4	-2.080625E-4	-2.632450E-2	2.529300E-2
1.326400E-4	-5.078125E-4	-3.223125E-4	-1.855000E-4	-2.633737E-2	2.530250E-2
1.328000E-4	-4.107500E-4	-3.663750E-4	-4.437500E-5	-2.631400E-2	2.529925E-2
1.329600E-4	-4.904375E-4	-3.593750E-4	-1.310625E-4	-2.632725E-2	2.528300E-2
1.331200E-4	-4.733125E-4	-2.845625E-4	-1.887500E-4	-2.631962E-2	2.531150E-2
1.332800E-4	-4.562500E-4	-3.878125E-4	-6.843750E-5	-2.631912E-2	2.532825E-2
1.334400E-4	-3.985000E-4	-3.635000E-4	-3.500000E-5	-2.634550E-2	2.529425E-2
1.336000E-4	-3.646875E-4	-3.828125E-4	1.812500E-5	-2.632700E-2	2.527463E-2
1.337600E-4	-4.719375E-4	-3.721875E-4	-9.975000E-5	-2.633750E-2	2.528650E-2
1.339200E-4	-3.946250E-4	-3.281875E-4	-6.643750E-5	-2.634562E-2	2.528475E-2
1.340800E-4	-4.229375E-4	-2.882500E-4	-1.346875E-4	-2.632875E-2	2.528525E-2
1.342400E-4	-3.093750E-4	-2.243125E-4	-8.506250E-5	-2.633962E-2	2.528850E-2
1.344000E-4	-3.145625E-4	-2.568750E-4	-5.768750E-5	-2.634150E-2	2.527837E-2
1.345600E-4	-4.170625E-4	-2.159375E-4	-2.011250E-4	-2.633863E-2	2.530662E-2
1.347200E-4	-4.228750E-4	-2.189375E-4	-2.039375E-4	-2.636738E-2	2.528075E-2
1.348800E-4	-2.606250E-4	-3.790000E-4	1.183750E-4	-2.632975E-2	2.528950E-2
1.350400E-4	-3.590000E-4	-1.808125E-4	-1.781875E-4	-2.633038E-2	2.529838E-2
1.352000E-4	-2.753125E-4	-1.398125E-4	-1.355000E-4	-2.633525E-2	2.528400E-2
1.353600E-4	-3.903750E-4	-2.419375E-4	-1.484375E-4	-2.634762E-2	2.530038E-2
1.355200E-4	-4.145625E-4	-3.129375E-4	-1.016250E-4	-2.635100E-2	2.530875E-2
1.356800E-4	-2.233750E-4	-3.880000E-4	1.646250E-4	-2.632888E-2	2.529038E-2
1.358400E-4	-2.422500E-4	-2.132500E-4	-2.900000E-5	-2.635063E-2	2.528187E-2
1.360000E-4	-2.893125E-4	-2.447500E-4	-4.456250E-5	-2.634363E-2	2.530162E-2
1.361600E-4	-2.723750E-4	-2.328125E-4	-3.956250E-5	-2.634637E-2	2.528513E-2
1.363200E-4	-2.586250E-4	-1.809375E-4	-7.768750E-5	-2.632475E-2	2.529238E-2
1.364800E-4	-3.109375E-4	-1.234375E-4	-1.875000E-4	-2.633975E-2	2.528413E-2
1.366400E-4	-3.265625E-4	-1.964375E-4	-1.301250E-4	-2.634550E-2	2.526825E-2
1.368000E-4	-2.471250E-4	-6.381250E-5	-1.833125E-4	-2.632813E-2	2.528175E-2
1.369600E-4	-2.120000E-4	-1.359375E-4	-7.606250E-5	-2.632975E-2	2.529075E-2
1.371200E-4	-1.740625E-4	-1.620625E-4	-1.200000E-5	-2.633475E-2	2.527488E-2
1.372800E-4	-8.956250E-5	-1.773750E-4	8.781250E-5	-2.635063E-2	2.527100E-2
1.374400E-4	-2.701250E-4	-2.565625E-4	-1.356250E-5	-2.635075E-2	2.528313E-2
1.376000E-4	-5.068750E-5	-9.381250E-5	4.312500E-5	-2.632688E-2	2.528875E-2
1.377600E-4	-1.939375E-4	-2.223750E-4	2.843750E-5	-2.632925E-2	2.529738E-2
1.379200E-4	-1.543750E-4	-1.923750E-4	3.800000E-5	-2.634788E-2	2.528137E-2
1.380800E-4	-1.510625E-4	-1.151875E-4	-3.587500E-5	-2.634775E-2	2.527387E-2
1.382400E-4	-1.173750E-4	-5.187500E-5	-6.550000E-5	-2.633813E-2	2.529713E-2
1.384000E-4	-1.721875E-4	-1.409375E-4	-3.125000E-5	-2.635163E-2	2.526988E-2
1.385600E-4	-1.696875E-4	-6.443750E-5	-1.052500E-4	-2.634425E-2	2.528388E-2
1.387200E-4	-9.862500E-5	-1.088125E-4	1.018750E-5	-2.633425E-2	2.528400E-2
1.388800E-4	-4.325000E-5	-1.312500E-5	-3.012500E-5	-2.633438E-2	2.528125E-2
1.390400E-4	-2.177500E-4	2.462500E-5	-2.423750E-4	-2.634425E-2	2.529275E-2
1.392000E-4	-1.259375E-4	-9.937500E-6	-1.160000E-4	-2.631788E-2	2.528325E-2
1.393600E-4	-5.206250E-5	-5.512500E-5	3.062500E-6	-2.634438E-2	2.528362E-2
1.395200E-4	-8.618750E-5	-6.337500E-5	-2.281250E-5	-2.634975E-2	2.527075E-2
1.396800E-4	1.181250E-4	-1.681250E-5	1.349375E-4	-2.633963E-2	2.527600E-2
1.398400E-4	-6.331250E-5	-7.031250E-5	7.000000E-6	-2.635112E-2	2.526050E-2
1.400000E-4	-3.600000E-5	-1.293750E-5	-2.306250E-5	-2.636275E-2	2.527088E-2
1.401600E-4	-1.071250E-4	4.000000E-5	-1.471250E-4	-2.633300E-2	2.528300E-2
1.403200E-4	-7.731250E-5	-1.070625E-4	2.975000E-5	-2.633412E-2	2.527963E-2
1.404800E-4	3.912500E-5	2.725000E-5	1.187500E-5	-2.635238E-2	2.525463E-2
1.406400E-4	-1.300000E-5	-2.687500E-5	1.387500E-5	-2.635700E-2	2.526375E-2
1.408000E-4	2.125000E-6	6.518750E-5	-6.306250E-5	-2.636275E-2	2.529488E-2
1.409600E-4	-6.806250E-5	-3.443750E-5	-3.362500E-5	-2.634500E-2	2.527513E-2
1.411200E-4	8.100000E-5	5.743750E-5	2.356250E-5	-2.633388E-2	2.527775E-2
1.412800E-4	2.600000E-5	-1.837500E-5	4.437500E-5	-2.633900E-2	2.527962E-2
1.414400E-4	-5.437500E-5	3.850000E-5	-9.287500E-5	-2.633888E-2	2.526612E-2
1.416000E-4	2.231250E-5	1.156250E-5	1.075000E-5	-2.634737E-2	2.526000E-2
1.417600E-4	2.006250E-5	7.925000E-5	-5.918750E-5	-2.634037E-2	2.525862E-2
1.419200E-4	1.463125E-4	7.462500E-5	7.168750E-5	-2.634775E-2	2.525600E-2
1.420800E-4	1.281250E-5	1.074375E-4	-9.462500E-5	-2.634000E-2	2.527950E-2
1.422400E-4	-3.068750E-5	1.151250E-4	-1.458125E-4	-2.633975E-2	2.527400E-2
1.424000E-4	1.593125E-4	1.040625E-4	5.525000E-5	-2.634900E-2	2.525638E-2
1.425600E-4	2.502500E-4	1.594375E-4	9.081250E-5	-2.632975E-2	2.526150E-2
1.427200E-4	1.458125E-4	1.129375E-4	3.287500E-5	-2.635087E-2	2.526550E-2
1.428800E-4	-2.868750E-5	1.361250E-4	-1.648125E-4	-2.633863E-2	2.527875E-2
1.430400E-4	1.258750E-4	9.462500E-5	3.125000E-5	-2.633175E-2	2.525362E-2
1.432000E-4	1.888125E-4	9.625000E-5	9.256250E-5	-2.633238E-2	2.525500E-2
1.433600E-4	1.515000E-4	1.086875E-4	4.281250E-5	-2.633725E-2	2.525850E-2
1.435200E-4	7.875000E-5	4.762500E-5	3.112500E-5	-2.633613E-2	2.526850E-2
1.436800E-4	1.300000E-4	7.031250E-5	5.968750E-5	-2.634737E-2	2.527312E-2
1.438400E-4	9.225000E-5	2.053750E-4	-1.131250E-4	-2.635212E-2	2.526913E-2
1.440000E-4	1.056250E-4	1.790625E-4	-7.343750E-5	-2.633675E-2	2.529087E-2
1.441600E-4	1.524375E-4	1.776250E-4	-2.518750E-5	-2.634163E-2	2.525800E-2
1.443200E-4	1.152500E-4	1.227500E-4	-7.500000E-6	-2.635900E-2	2.525950E-2
1.444800E-4	5.981250E-5	1.176875E-4	-5.787500E-5	-2.635900E-2	2.525863E-2
1.446400E-4	1.199375E-4	1.558750E-4	-3.593750E-5	-2.634575E-2	2.527338E-2
1.448000E-4	2.013750E-4	1.882500E-4	1.312500E-5	-2.635313E-2	2.527212E-2
1.449600E-4	1.658125E-4	1.986875E-4	-3.287500E-5	-2.634762E-2	2.527263E-2
1.451200E-4	1.531250E-4	2.466250E-4	-9.350000E-5	-2.633063E-2	2.527087E-2
1.452800E-4	2.188750E-4	2.757500E-4	-5.687500E-5	-2.632987E-2	2.526363E-2
1.454400E-4	1.675625E-4	1.163125E-4	5.125000E-5	-2.634450E-2	2.528788E-2
1.456000E-4	2.245000E-4	1.917500E-4	3.275000E-5	-2.634912E-2	2.524225E-2
1.457600E-4	1.758125E-4	1.973750E-4	-2.156250E-5	-2.633788E-2	2.527612E-2
1.459200E-4	8.993750E-5	2.685000E-4	-1.785625E-4	-2.634375E-2	2.527063E-2
1.460800E-4	1.578125E-4	2.378750E-4	-8.006250E-5	-2.633013E-2	2.528187E-2
1.462400E-4	3.016875E-4	1.915000E-4	1.101875E-4	-2.633713E-2	2.527525E-2
1.464000E-4	2.376875E-4	1.402500E-4	9.743750E-5	-2.634237E-2	2.527350E-2
1.465600E-4	2.000625E-4	3.050000E-4	-1.049375E-4	-2.633587E-2	2.527500E-2
1.467200E-4	2.397500E-4	2.711250E-4	-3.137500E-5	-2.633650E-2	2.527962E-2
1.468800E-4	1.683125E-4	2.228125E-4	-5.450000E-5	-2.634075E-2	2.524787E-2
1.470400E-4	2.648750E-4	3.728125E-4	-1.079375E-4	-2.632750E-2	2.526575E-2
1.472000E-4	2.431875E-4	3.747500E-4	-1.315625E-4	-2.634850E-2	2.527650E-2
1.473600E-4	2.502500E-4	2.794375E-4	-2.918750E-5	-2.632975E-2	2.525325E-2
1.475200E-4	2.325625E-4	2.243750E-4	8.187500E-6	-2.633463E-2	2.526525E-2
1.476800E-4	1.870625E-4	3.601250E-4	-1.730625E-4	-2.635688E-2	2.527262E-2
1.478400E-4	1.461875E-4	3.498125E-4	-2.036250E-4	-2.632200E-2	2.526112E-2
1.480000E-4	1.906875E-4	2.658750E-4	-7.518750E-5	-2.635050E-2	2.525700E-2
1.481600E-4	1.923750E-4	2.933125E-4	-1.009375E-4	-2.633362E-2	2.526038E-2
1.483200E-4	2.735000E-4	3.008750E-4	-2.737500E-5	-2.633213E-2	2.526188E-2
1.484800E-4	2.128750E-4	2.651250E-4	-5.225000E-5	-2.633625E-2	2.527313E-2
1.486400E-4	2.450000E-4	2.910000E-4	-4.600000E-5	-2.631600E-2	2.525187E-2
1.488000E-4	3.852500E-4	1.855000E-4	1.997500E-4	-2.632038E-2	2.527163E-2
1.489600E-4	2.405000E-4	2.843750E-4	-4.387500E-5	-2.632688E-2	2.525650E-2
1.491200E-4	2.693750E-4	2.698750E-4	-5.000000E-7	-2.631463E-2	2.525400E-2
1.492800E-4	1.903750E-4	3.538125E-4	-1.634375E-4	-2.635038E-2	2.526125E-2
1.494400E-4	3.178125E-4	2.112500E-4	1.065625E-4	-2.633075E-2	2.526612E-2
1.496000E-4	3.495625E-4	2.033125E-4	1.462500E-4	-2.632475E-2	2.527250E-2
1.497600E-4	3.455625E-4	3.704375E-4	-2.487500E-5	-2.633388E-2	2.528150E-2
1.499200E-4	3.523125E-4	3.654375E-4	-1.312500E-5	-2.631850E-2	2.526487E-2
1.500800E-4	3.522500E-4	4.223125E-4	-7.006250E-5	-2.632300E-2	2.526750E-2
1.502400E-4	3.360625E-4	1.867500E-4	1.493125E-4	-2.631488E-2	2.525838E-2
1.504000E-4	3.270625E-4	3.541250E-4	-2.706250E-5	-2.632287E-2	2.526737E-2
1.505600E-4	2.482500E-4	3.464375E-4	-9.818750E-5	-2.631000E-2	2.528212E-2
1.507200E-4	3.466875E-4	3.468125E-4	-1.250000E-7	-2.631938E-2	2.526137E-2
1.508800E-4	3.831250E-4	3.943750E-4	-1.125000E-5	-2.630775E-2	2.527325E-2
1.510400E-4	4.143125E-4	3.370000E-4	7.731250E-5	-2.633938E-2	2.525625E-2
1.512000E-4	3.005625E-4	3.048750E-4	-4.312500E-6	-2.633400E-2	2.528113E-2
1.513600E-4	3.860625E-4	3.338125E-4	5.225000E-5	-2.631525E-2	2.525425E-2
1.515200E-4	2.658750E-4	4.261875E-4	-1.603125E-4	-2.634025E-2	2.526563E-2
1.516800E-4	3.678750E-4	3.635625E-4	4.312500E-6	-2.633938E-2	2.527300E-2
1.518400E-4	2.628750E-4	3.616250E-4	-9.875000E-5	-2.631425E-2	2.525925E-2
1.520000E-4	3.446250E-4	4.499375E-4	-1.053125E-4	-2.633200E-2	2.525338E-2
1.521600E-4	3.660000E-4	4.388750E-4	-7.287500E-5	-2.629025E-2	2.527875E-2
1.523200E-4	3.881875E-4	2.603750E-4	1.278125E-4	-2.632763E-2	2.525638E-2
1.524800E-4	3.651875E-4	2.848125E-4	8.037500E-5	-2.632588E-2	2.528113E-2
1.526400E-4	1.934375E-4	4.147500E-4	-2.213125E-4	-2.632450E-2	2.526963E-2
1.528000E-4	3.915000E-4	3.960625E-4	-4.562500E-6	-2.632138E-2	2.526350E-2
1.529600E-4	3.601875E-4	3.423750E-4	1.781250E-5	-2.632725E-2	2.526800E-2
1.531200E-4	4.031250E-4	3.306875E-4	7.243750E-5	-2.630850E-2	2.526912E-2
1.532800E-4	4.413125E-4	4.360625E-4	5.250000E-6	-2.631550E-2	2.524950E-2
1.534400E-4	3.836875E-4	2.541250E-4	1.295625E-4	-2.631637E-2	2.525662E-2
1.536000E-4	2.841250E-4	4.157500E-4	-1.316250E-4	-2.632013E-2	2.526225E-2
1.537600E-4	4.253750E-4	3.140625E-4	1.113125E-4	-2.631463E-2	2.526525E-2
1.539200E-4	3.461875E-4	4.022500E-4	-5.606250E-5	-2.633050E-2	2.526588E-2
1.540800E-4	4.072500E-4	3.916250E-4	1.562500E-5	-2.631813E-2	2.525713E-2
1.542400E-4	3.709375E-4	4.186250E-4	-4.768750E-5	-2.632463E-2	2.526825E-2
1.544000E-4	4.385625E-4	4.238750E-4	1.468750E-5	-2.633850E-2	2.523400E-2
1.545600E-4	3.376875E-4	3.263125E-4	1.137500E-5	-2.633762E-2	2.527112E-2
1.547200E-4	3.886250E-4	4.371250E-4	-4.850000E-5	-2.632275E-2	2.525125E-2
1.548800E-4	3.262500E-4	2.955625E-4	3.068750E-5	-2.632512E-2	2.528488E-2
1.550400E-4	4.815625E-4	3.951875E-4	8.637500E-5	-2.631725E-2	2.526075E-2
1.552000E-4	5.038125E-4	3.841250E-4	1.196875E-4	-2.631850E-2	2.526675E-2
1.553600E-4	4.399375E-4	4.625625E-4	-2.262500E-5	-2.632113E-2	2.525962E-2
1.555200E-4	4.540000E-4	3.560625E-4	9.793750E-5	-2.634112E-2	2.526513E-2
1.556800E-4	2.711250E-4	4.588125E-4	-1.876875E-4	-2.630988E-2	2.525313E-2
1.558400E-4	5.227500E-4	5.293750E-4	-6.625000E-6	-2.631275E-2	2.527138E-2
1.560000E-4	4.501250E-4	4.041875E-4	4.593750E-5	-2.630437E-2	2.525600E-2
1.561600E-4	4.111875E-4	5.385000E-4	-1.273125E-4	-2.631325E-2	2.525275E-2
1.563200E-4	4.540000E-4	4.667500E-4	-1.275000E-5	-2.632287E-2	2.526237E-2
1.564800E-4	4.292500E-4	5.289375E-4	-9.968750E-5	-2.632075E-2	2.523362E-2
1.566400E-4	4.367500E-4	5.094375E-4	-7.268750E-5	-2.632063E-2	2.526638E-2
1.568000E-4	4.070000E-4	3.940000E-4	1.300000E-5	-2.632338E-2	2.524213E-2
1.569600E-4	3.219375E-4	4.938750E-4	-1.719375E-4	-2.631012E-2	2.528613E-2
1.571200E-4	3.663750E-4	4.405625E-4	-7.418750E-5	-2.632275E-2	2.524975E-2
1.572800E-4	4.648750E-4	4.199375E-4	4.493750E-5	-2.632288E-2	2.527088E-2
1.574400E-4	3.354375E-4	4.495000E-4	-1.140625E-4	-2.632638E-2	2.526850E-2
1.576000E-4	4.618125E-4	4.714375E-4	-9.625000E-6	-2.632375E-2	2.523538E-2
1.577600E-4	4.079375E-4	4.433125E-4	-3.537500E-5	-2.633400E-2	2.527675E-2
1.579200E-4	5.270625E-4	3.525625E-4	1.745000E-4	-2.633913E-2	2.528150E-2
1.580800E-4	4.743750E-4	4.575000E-4	1.687500E-5	-2.629988E-2	2.524575E-2
1.582400E-4	4.915625E-4	4.548750E-4	3.668750E-5	-2.633387E-2	2.526038E-2
1.584000E-4	5.249375E-4	4.020625E-4	1.228750E-4	-2.630538E-2	2.527575E-2
1.585600E-4	4.322500E-4	4.128125E-4	1.943750E-5	-2.630488E-2	2.525725E-2
1.587200E-4	4.420625E-4	4.771250E-4	-3.506250E-5	-2.631400E-2	2.528700E-2
1.588800E-4	4.789375E-4	4.859375E-4	-7.000000E-6	-2.632113E-2	2.527162E-2
1.590400E-4	4.284375E-4	6.048125E-4	-1.763750E-4	-2.630313E-2	2.525550E-2
1.592000E-4	4.928750E-4	5.115625E-4	-1.868750E-5	-2.630525E-2	2.525650E-2
1.593600E-4	4.406875E-4	4.902500E-4	-4.956250E-5	-2.631387E-2	2.526187E-2
1.595200E-4	3.830000E-4	4.536875E-4	-7.068750E-5	-2.631637E-2	2.525612E-2
1.596800E-4	4.159375E-4	5.093750E-4	-9.343750E-5	-2.630375E-2	2.524313E-2
1.598400E-4	4.849375E-4	4.116875E-4	7.325000E-5	-2.631575E-2	2.526075E-2
1.600000E-4	4.537500E-4	5.263125E-4	-7.256250E-5	-2.630575E-2	2.526687E-2
1.601600E-4	4.379375E-4	5.082500E-4	-7.031250E-5	-2.631538E-2	2.525563E-2
1.603200E-4	4.698750E-4	5.572500E-4	-8.737500E-5	-2.632550E-2	2.525650E-2
1.604800E-4	4.334375E-4	4.040625E-4	2.937500E-5	-2.633875E-2	2.525475E-2
1.606400E-4	4.956875E-4	4.532500E-4	4.243750E-5	-2.631125E-2	2.525213E-2
1.608000E-4	5.740000E-4	4.696875E-4	1.043125E-4	-2.629488E-2	2.525650E-2
1.609600E-4	5.280625E-4	4.254375E-4	1.026250E-4	-2.632200E-2	2.524888E-2
1.611200E-4	4.842500E-4	5.359375E-4	-5.168750E-5	-2.631512E-2	2.526350E-2
1.612800E-4	5.326875E-4	4.611875E-4	7.150000E-5	-2.630863E-2	2.527038E-2
1.614400E-4	5.639375E-4	5.003750E-4	6.356250E-5	-2.630975E-2	2.524188E-2
1.616000E-4	4.625000E-4	4.016250E-4	6.087500E-5	-2.631513E-2	2.525213E-2
1.617600E-4	3.826875E-4	4.445000E-4	-6.181250E-5	-2.631488E-2	2.524825E-2
1.619200E-4	4.174375E-4	4.661875E-4	-4.875000E-5	-2.630363E-2	2.525725E-2
1.620800E-4	4.827500E-4	5.627500E-4	-8.000000E-5	-2.630875E-2	2.523638E-2
1.622400E-4	5.718125E-4	4.130625E-4	1.587500E-4	-2.631388E-2	2.524925E-2
1.624000E-4	5.018125E-4	5.875000E-4	-8.568750E-5	-2.631738E-2	2.524975E-2
1.625600E-4	5.157500E-4	4.425625E-4	7.318750E-5	-2.631900E-2	2.525050E-2
1.627200E-4	5.081250E-4	4.603750E-4	4.775000E-5	-2.631025E-2	2.525638E-2
1.628800E-4	4.093750E-4	4.925000E-4	-8.312500E-5	-2.630875E-2	2.526162E-2
1.630400E-4	6.138125E-4	3.889375E-4	2.248750E-4	-2.630638E-2	2.524000E-2
1.632000E-4	4.268125E-4	4.146875E-4	1.212500E-5	-2.630825E-2	2.524313E-2
1.633600E-4	4.597500E-4	4.842500E-4	-2.450000E-5	-2.629587E-2	2.526650E-2
1.635200E-4	5.541250E-4	5.443750E-4	9.750000E-6	-2.632388E-2	2.524238E-2
1.636800E-4	4.520000E-4	6.541875E-4	-2.021875E-4	-2.631887E-2	2.524825E-2
1.638400E-4	4.285000E-4	4.723750E-4	-4.387500E-5	-2.631150E-2	2.524500E-2
1.640000E-4	5.220000E-4	4.517500E-4	7.025000E-5	-2.630612E-2	2.522600E-2
1.641600E-4	5.303750E-4	5.700625E-4	-3.968750E-5	-2.630000E-2	2.524213E-2
1.643200E-4	5.963125E-4	4.686250E-4	1.276875E-4	-2.630688E-2	2.524262E-2
1.644800E-4	4.881250E-4	5.191875E-4	-3.106250E-5	-2.630738E-2	2.522900E-2
1.646400E-4	4.629375E-4	5.287500E-4	-6.581250E-5	-2.631988E-2	2.524625E-2
1.648000E-4	5.264375E-4	4.820000E-4	4.443750E-5	-2.630975E-2	2.523525E-2
1.649600E-4	4.961875E-4	4.545625E-4	4.162500E-5	-2.632150E-2	2.524175E-2
1.651200E-4	5.099375E-4	5.120000E-4	-2.062500E-6	-2.628687E-2	2.524188E-2
1.652800E-4	4.798750E-4	4.828125E-4	-2.937500E-6	-2.633888E-2	2.524975E-2
1.654400E-4	5.686250E-4	4.677500E-4	1.008750E-4	-2.632788E-2	2.525100E-2
1.656000E-4	5.486875E-4	5.456875E-4	3.000000E-6	-2.632825E-2	2.522625E-2
1.657600E-4	5.370000E-4	5.840000E-4	-4.700000E-5	-2.630825E-2	2.525837E-2
1.659200E-4	4.941250E-4	5.190000E-4	-2.487500E-5	-2.632475E-2	2.524950E-2
1.660800E-4	5.036875E-4	4.918125E-4	1.187500E-5	-2.629325E-2	2.523213E-2
1.662400E-4	5.847500E-4	4.840625E-4	1.006875E-4	-2.629812E-2	2.526550E-2
1.664000E-4	5.772500E-4	5.339375E-4	4.331250E-5	-2.631250E-2	2.524338E-2
1.665600E-4	4.482500E-4	5.041250E-4	-5.587500E-5	-2.630675E-2	2.524338E-2
1.667200E-4	4.606875E-4	5.770000E-4	-1.163125E-4	-2.631525E-2	2.523863E-2
1.668800E-4	5.709375E-4	4.923125E-4	7.862500E-5	-2.631588E-2	2.524912E-2
1.670400E-4	4.655000E-4	6.016875E-4	-1.361875E-4	-2.630688E-2	2.524100E-2
1.672000E-4	5.259375E-4	4.855000E-4	4.043750E-5	-2.633700E-2	2.523525E-2
1.673600E-4	4.590625E-4	5.178750E-4	-5.881250E-5	-2.630750E-2	2.523412E-2
1.675200E-4	4.826875E-4	6.357500E-4	-1.530625E-4	-2.631838E-2	2.525150E-2
1.676800E-4	4.183750E-4	7.154375E-4	-2.970625E-4	-2.629137E-2	2.524163E-2
1.678400E-4	4.920625E-4	5.460000E-4	-5.393750E-5	-2.632838E-2	2.522712E-2
1.680000E-4	5.571875E-4	5.776875E-4	-2.050000E-5	-2.632012E-2	2.524550E-2
1.681600E-4	4.757500E-4	5.256875E-4	-4.993750E-5	-2.630813E-2	2.522463E-2
1.683200E-4	4.476250E-4	5.498125E-4	-1.021875E-4	-2.632787E-2	2.523975E-2
1.684800E-4	5.434375E-4	5.289375E-4	1.450000E-5	-2.631738E-2	2.523450E-2
1.686400E-4	4.716250E-4	5.311250E-4	-5.950000E-5	-2.632275E-2	2.524138E-2
1.688000E-4	5.852500E-4	5.122500E-4	7.300000E-5	-2.631787E-2	2.521138E-2
1.689600E-4	5.592500E-4	5.544375E-4	4.812500E-6	-2.633663E-2	2.523450E-2
1.691200E-4	5.770625E-4	5.546250E-4	2.243750E-5	-2.631338E-2	2.523338E-2
1.692800E-4	5.239375E-4	5.472500E-4	-2.331250E-5	-2.631275E-2	2.522013E-2
1.694400E-4	4.763125E-4	4.950625E-4	-1.875000E-5	-2.631838E-2	2.522550E-2
1.696000E-4	5.256875E-4	4.670000E-4	5.868750E-5	-2.632363E-2	2.523650E-2
1.697600E-4	4.800000E-4	4.160000E-4	6.400000E-5	-2.631400E-2	2.523188E-2
1.699200E-4	4.885000E-4	5.048750E-4	-1.637500E-5	-2.629600E-2	2.523350E-2
1.700800E-4	5.700000E-4	4.494375E-4	1.205625E-4	-2.631138E-2	2.524538E-2
1.702400E-4	5.776250E-4	4.960000E-4	8.162500E-5	-2.630375E-2	2.521800E-2
1.704000E-4	5.025000E-4	5.451875E-4	-4.268750E-5	-2.632350E-2	2.522263E-2
1.705600E-4	5.045000E-4	5.660000E-4	-6.150000E-5	-2.631875E-2	2.522813E-2
1.707200E-4	4.339375E-4	5.223750E-4	-8.843750E-5	-2.631200E-2	2.522625E-2
1.708800E-4	5.554375E-4	4.961875E-4	5.925000E-5	-2.631738E-2	2.523287E-2
1.710400E-4	5.435625E-4	5.488125E-4	-5.250000E-6	-2.630725E-2	2.521188E-2
1.712000E-4	6.546875E-4	5.490625E-4	1.056250E-4	-2.633062E-2	2.522462E-2
1.713600E-4	5.375625E-4	6.123125E-4	-7.475000E-5	-2.633488E-2	2.522237E-2
1.715200E-4	4.772500E-4	4.896250E-4	-1.237500E-5	-2.631713E-2	2.521025E-2
1.716800E-4	5.272500E-4	5.465000E-4	-1.925000E-5	-2.629863E-2	2.521500E-2
1.718400E-4	4.984375E-4	5.280000E-4	-2.956250E-5	-2.632788E-2	2.522263E-2
1.720000E-4	5.954375E-4	6.290000E-4	-3.356250E-5	-2.632600E-2	2.523975E-2
1.721600E-4	5.835000E-4	4.945625E-4	8.893750E-5	-2.632413E-2	2.522938E-2
1.723200E-4	4.396250E-4	5.856250E-4	-1.460000E-4	-2.631375E-2	2.522388E-2
1.724800E-4	4.960000E-4	5.398125E-4	-4.381250E-5	-2.632687E-2	2.522900E-2
1.726400E-4	4.771875E-4	5.996875E-4	-1.225000E-4	-2.633088E-2	2.519950E-2
1.728000E-4	4.731875E-4	5.351250E-4	-6.193750E-5	-2.632575E-2	2.521800E-2
1.729600E-4	5.808125E-4	5.776875E-4	3.125000E-6	-2.631325E-2	2.521425E-2
1.731200E-4	5.156250E-4	5.276875E-4	-1.206250E-5	-2.633338E-2	2.522038E-2
1.732800E-4	5.138125E-4	6.055000E-4	-9.168750E-5	-2.632537E-2	2.521438E-2
1.734400E-4	5.113750E-4	5.283125E-4	-1.693750E-5	-2.633612E-2	2.522163E-2
1.736000E-4	4.355625E-4	5.351875E-4	-9.962500E-5	-2.632438E-2	2.521888E-2
1.737600E-4	4.440625E-4	4.347500E-4	9.312500E-6	-2.631362E-2	2.521050E-2
1.739200E-4	5.433750E-4	4.691875E-4	7.418750E-5	-2.631600E-2	2.520250E-2
1.740800E-4	5.335000E-4	5.441875E-4	-1.068750E-5	-2.631787E-2	2.520113E-2
1.742400E-4	6.261250E-4	5.452500E-4	8.087500E-5	-2.632987E-2	2.521687E-2
1.744000E-4	5.283125E-4	4.971250E-4	3.118750E-5	-2.632375E-2	2.521150E-2
1.745600E-4	5.458125E-4	5.146875E-4	3.112500E-5	-2.632288E-2	2.522938E-2
1.747200E-4	5.323125E-4	6.138125E-4	-8.150000E-5	-2.631363E-2	2.520075E-2
1.748800E-4	5.043750E-4	6.088125E-4	-1.044375E-4	-2.632162E-2	2.520925E-2
1.750400E-4	4.686250E-4	4.609375E-4	7.687500E-6	-2.630438E-2	2.520388E-2
1.752000E-4	5.159375E-4	4.914375E-4	2.450000E-5	-2.633512E-2	2.521650E-2
1.753600E-4	6.062500E-4	3.752500E-4	2.310000E-4	-2.631850E-2	2.520550E-2
1.755200E-4	5.465000E-4	6.746875E-4	-1.281875E-4	-2.633163E-2	2.521937E-2
1.756800E-4	7.007500E-4	5.148125E-4	1.859375E-4	-2.633713E-2	2.520200E-2
1.758400E-4	5.948750E-4	4.625000E-4	1.323750E-4	-2.632600E-2	2.519975E-2
1.760000E-4	5.752500E-4	5.732500E-4	2.000000E-6	-2.629450E-2	2.521000E-2
1.761600E-4	5.045625E-4	5.945000E-4	-8.993750E-5	-2.633163E-2	2.522563E-2
1.763200E-4	6.680000E-4	4.218750E-4	2.461250E-4	-2.631913E-2	2.520100E-2
1.764800E-4	6.445000E-4	5.984375E-4	4.606250E-5	-2.631550E-2	2.523588E-2
1.766400E-4	5.970625E-4	4.843750E-4	1.126875E-4	-2.633362E-2	2.520037E-2
1.768000E-4	5.262500E-4	5.879375E-4	-6.168750E-5	-2.633200E-2	2.519850E-2
1.769600E-4	5.290000E-4	5.106250E-4	1.837500E-5	-2.632138E-2	2.520625E-2
1.771200E-4	5.250625E-4	6.070000E-4	-8.193750E-5	-2.631788E-2	2.522850E-2
1.772800E-4	7.006875E-4	5.583750E-4	1.423125E-4	-2.631412E-2	2.521463E-2
1.774400E-4	4.807500E-4	6.310000E-4	-1.502500E-4	-2.631312E-2	2.521650E-2
1.776000E-4	5.225625E-4	5.468125E-4	-2.425000E-5	-2.633037E-2	2.520013E-2
1.777600E-4	4.951250E-4	5.311875E-4	-3.606250E-5	-2.633362E-2	2.521987E-2
1.779200E-4	4.393125E-4	5.330000E-4	-9.368750E-5	-2.632050E-2	2.520150E-2
1.780800E-4	5.986875E-4	4.711875E-4	1.275000E-4	-2.632050E-2	2.518150E-2
1.782400E-4	5.309375E-4	5.202500E-4	1.068750E-5	-2.632875E-2	2.520450E-2
1.784000E-4	4.651250E-4	6.173750E-4	-1.522500E-4	-2.633325E-2	2.521675E-2
1.785600E-4	6.095625E-4	4.993125E-4	1.102500E-4	-2.631888E-2	2.520675E-2
1.787200E-4	5.110000E-4	6.590625E-4	-1.480625E-4	-2.630937E-2	2.520638E-2
1.788800E-4	5.444375E-4	6.671250E-4	-1.226875E-4	-2.634913E-2	2.519925E-2
1.790400E-4	5.559375E-4	4.685000E-4	8.743750E-5	-2.630863E-2	2.520625E-2
1.792000E-4	5.006250E-4	4.765625E-4	2.406250E-5	-2.633712E-2	2.519825E-2
1.793600E-4	5.407500E-4	5.698750E-4	-2.912500E-5	-2.632600E-2	2.522075E-2
1.795200E-4	5.010000E-4	5.439375E-4	-4.293750E-5	-2.632825E-2	2.519400E-2
1.796800E-4	5.236875E-4	5.274375E-4	-3.750000E-6	-2.633075E-2	2.521213E-2
1.798400E-4	5.386250E-4	7.069375E-4	-1.683125E-4	-2.631912E-2	2.521175E-2
1.800000E-4	4.542500E-4	6.036250E-4	-1.493750E-4	-2.633813E-2	2.519450E-2
1.801600E-4	5.411250E-4	6.298125E-4	-8.868750E-5	-2.631100E-2	2.520138E-2
1.803200E-4	5.427500E-4	6.190000E-4	-7.625000E-5	-2.631888E-2	2.520313E-2
1.804800E-4	5.670000E-4	6.382500E-4	-7.125000E-5	-2.634125E-2	2.520500E-2
1.806400E-4	5.138125E-4	5.608125E-4	-4.700000E-5	-2.632063E-2	2.521188E-2
1.808000E-4	5.808750E-4	5.428750E-4	3.800000E-5	-2.632125E-2	2.520563E-2
1.809600E-4	6.112500E-4	4.987500E-4	1.125000E-4	-2.631700E-2	2.520325E-2
1.811200E-4	5.801875E-4	5.653750E-4	1.481250E-5	-2.633925E-2	2.519850E-2
1.812800E-4	6.071875E-4	5.383125E-4	6.887500E-5	-2.632412E-2	2.519963E-2
1.814400E-4	4.826875E-4	5.488750E-4	-6.618750E-5	-2.632963E-2	2.520200E-2
1.816000E-4	5.221250E-4	5.624375E-4	-4.031250E-5	-2.633425E-2	2.519575E-2
1.817600E-4	5.568125E-4	5.574375E-4	-6.250000E-7	-2.633325E-2	2.520475E-2
1.819200E-4	5.275000E-4	4.765000E-4	5.100000E-5	-2.632550E-2	2.520350E-2
1.820800E-4	4.382500E-4	5.142500E-4	-7.600000E-5	-2.635175E-2	2.519125E-2
1.822400E-4	5.529375E-4	5.387500E-4	1.418750E-5	-2.632338E-2	2.518813E-2
1.824000E-4	5.859375E-4	4.768125E-4	1.091250E-4	-2.630125E-2	2.517825E-2
1.825600E-4	5.580000E-4	4.578125E-4	1.001875E-4	-2.634263E-2	2.520500E-2
1.827200E-4	5.819375E-4	5.168125E-4	6.512500E-5	-2.631125E-2	2.518150E-2
1.828800E-4	4.899375E-4	5.593125E-4	-6.937500E-5	-2.632650E-2	2.519662E-2
1.830400E-4	5.801875E-4	5.240000E-4	5.618750E-5	-2.633513E-2	2.521925E-2
1.832000E-4	3.785625E-4	5.709375E-4	-1.923750E-4	-2.631550E-2	2.516875E-2
1.833600E-4	5.240625E-4	5.931250E-4	-6.906250E-5	-2.633050E-2	2.520512E-2
1.835200E-4	5.006875E-4	5.526250E-4	-5.193750E-5	-2.631963E-2	2.519500E-2
1.836800E-4	5.680000E-4	5.458125E-4	2.218750E-5	-2.633550E-2	2.518150E-2
1.838400E-4	6.070625E-4	5.703125E-4	3.675000E-5	-2.631637E-2	2.519012E-2
1.840000E-4	6.001250E-4	6.273125E-4	-2.718750E-5	-2.632225E-2	2.519775E-2
1.841600E-4	6.421250E-4	5.544375E-4	8.768750E-5	-2.633575E-2	2.519475E-2
1.843200E-4	4.991250E-4	7.101875E-4	-2.110625E-4	-2.631113E-2	2.518600E-2
1.844800E-4	5.089375E-4	4.745000E-4	3.443750E-5	-2.630025E-2	2.518888E-2
1.846400E-4	5.420625E-4	5.290000E-4	1.306250E-5	-2.632400E-2	2.519288E-2
1.848000E-4	5.304375E-4	4.886875E-4	4.175000E-5	-2.632700E-2	2.520625E-2
1.849600E-4	4.448125E-4	5.604375E-4	-1.156250E-4	-2.633425E-2	2.518825E-2
1.851200E-4	5.652500E-4	5.877500E-4	-2.250000E-5	-2.633850E-2	2.518288E-2
1.852800E-4	5.720625E-4	5.195625E-4	5.250000E-5	-2.632837E-2	2.518450E-2
1.854400E-4	5.846250E-4	5.401250E-4	4.450000E-5	-2.633150E-2	2.517662E-2
1.856000E-4	6.029375E-4	4.276250E-4	1.753125E-4	-2.631512E-2	2.517487E-2
1.857600E-4	5.796875E-4	6.170000E-4	-3.731250E-5	-2.631062E-2	2.518862E-2
1.859200E-4	4.995000E-4	5.665625E-4	-6.706250E-5	-2.632363E-2	2.517975E-2
1.860800E-4	5.073125E-4	5.471250E-4	-3.981250E-5	-2.633725E-2	2.519225E-2
1.862400E-4	4.878125E-4	5.892500E-4	-1.014375E-4	-2.631250E-2	2.520613E-2
1.864000E-4	4.808750E-4	5.653125E-4	-8.443750E-5	-2.631763E-2	2.518950E-2
1.865600E-4	5.000625E-4	5.260000E-4	-2.593750E-5	-2.631950E-2	2.517900E-2
1.867200E-4	4.100000E-4	5.186875E-4	-1.086875E-4	-2.633988E-2	2.520425E-2
1.868800E-4	5.647500E-4	4.568125E-4	1.079375E-4	-2.633800E-2	2.518337E-2
1.870400E-4	6.149375E-4	5.812500E-4	3.368750E-5	-2.630250E-2	2.516475E-2
1.872000E-4	5.425625E-4	6.046250E-4	-6.206250E-5	-2.631650E-2	2.519562E-2
1.873600E-4	5.875625E-4	6.504375E-4	-6.287500E-5	-2.631975E-2	2.520612E-2
1.875200E-4	5.441250E-4	5.861875E-4	-4.206250E-5	-2.632188E-2	2.517262E-2
1.876800E-4	6.585625E-4	4.906250E-4	1.679375E-4	-2.631375E-2	2.520213E-2
1.878400E-4	6.609375E-4	6.171875E-4	4.375000E-5	-2.630788E-2	2.519413E-2
1.880000E-4	6.245625E-4	5.495625E-4	7.500000E-5	-2.631700E-2	2.518300E-2
1.881600E-4	4.651875E-4	5.824375E-4	-1.172500E-4	-2.633063E-2	2.518350E-2
1.883200E-4	6.413125E-4	7.068750E-4	-6.556250E-5	-2.632725E-2	2.518788E-2
1.884800E-4	5.706250E-4	5.846250E-4	-1.400000E-5	-2.630825E-2	2.520600E-2
1.886400E-4	5.860000E-4	5.746875E-4	1.131250E-5	-2.630438E-2	2.519587E-2
1.888000E-4	5.229375E-4	6.044375E-4	-8.150000E-5	-2.630425E-2	2.517962E-2
1.889600E-4	5.598125E-4	6.096250E-4	-4.981250E-5	-2.632637E-2	2.517200E-2
1.891200E-4	5.945000E-4	5.845625E-4	9.937500E-6	-2.633200E-2	2.520063E-2
1.892800E-4	6.560000E-4	5.958125E-4	6.018750E-5	-2.631725E-2	2.519962E-2
1.894400E-4	6.108750E-4	6.311875E-4	-2.031250E-5	-2.631537E-2	2.518713E-2
1.896000E-4	5.651250E-4	7.120625E-4	-1.469375E-4	-2.631262E-2	2.519137E-2
1.897600E-4	5.001250E-4	5.873750E-4	-8.725000E-5	-2.630975E-2	2.518788E-2
1.899200E-4	4.693750E-4	5.343750E-4	-6.500000E-5	-2.632900E-2	2.519737E-2
1.900800E-4	6.240625E-4	5.983125E-4	2.575000E-5	-2.631088E-2	2.518538E-2
1.902400E-4	5.973750E-4	5.382500E-4	5.912500E-5	-2.631900E-2	2.517700E-2
1.904000E-4	6.366250E-4	7.076875E-4	-7.106250E-5	-2.632000E-2	2.520575E-2
1.905600E-4	5.839375E-4	6.165000E-4	-3.256250E-5	-2.632625E-2	2.518275E-2
1.907200E-4	5.128125E-4	6.401875E-4	-1.273750E-4	-2.631138E-2	2.516912E-2
1.908800E-4	6.093125E-4	5.870625E-4	2.225000E-5	-2.630812E-2	2.516225E-2
1.910400E-4	5.310625E-4	5.088125E-4	2.225000E-5	-2.630625E-2	2.518750E-2
1.912000E-4	5.747500E-4	6.180625E-4	-4.331250E-5	-2.629762E-2	2.517538E-2
1.913600E-4	5.893125E-4	5.234375E-4	6.587500E-5	-2.632662E-2	2.517637E-2
1.915200E-4	6.627500E-4	5.208750E-4	1.418750E-4	-2.633225E-2	2.517663E-2
1.916800E-4	6.643750E-4	4.777500E-4	1.866250E-4	-2.632862E-2	2.517513E-2
1.918400E-4	5.625000E-4	5.181250E-4	4.437500E-5	-2.632550E-2	2.518800E-2
1.920000E-4	5.861875E-4	6.020625E-4	-1.587500E-5	-2.630000E-2	2.519575E-2
1.921600E-4	5.950625E-4	5.631250E-4	3.193750E-5	-2.631075E-2	2.518150E-2
1.923200E-4	5.514375E-4	5.085625E-4	4.287500E-5	-2.632638E-2	2.516538E-2
1.924800E-4	6.380000E-4	5.538125E-4	8.418750E-5	-2.630875E-2	2.516663E-2
1.926400E-4	4.719375E-4	5.248750E-4	-5.293750E-5	-2.630413E-2	2.517013E-2
1.928000E-4	5.201250E-4	6.319375E-4	-1.118125E-4	-2.627800E-2	2.520162E-2
1.929600E-4	5.703125E-4	6.280625E-4	-5.775000E-5	-2.630588E-2	2.516463E-2
1.931200E-4	5.438750E-4	5.455000E-4	-1.625000E-6	-2.631287E-2	2.518475E-2
1.932800E-4	4.087500E-4	5.608750E-4	-1.521250E-4	-2.631275E-2	2.518813E-2
1.934400E-4	6.746250E-4	5.989375E-4	7.568750E-5	-2.630137E-2	2.518262E-2
1.936000E-4	6.946250E-4	6.161875E-4	7.843750E-5	-2.630588E-2	2.518012E-2
1.937600E-4	4.921875E-4	6.276250E-4	-1.354375E-4	-2.630638E-2	2.517938E-2
1.939200E-4	5.430000E-4	6.726250E-4	-1.296250E-4	-2.633525E-2	2.517038E-2
1.940800E-4	5.509375E-4	5.765625E-4	-2.562500E-5	-2.631688E-2	2.518887E-2
1.942400E-4	6.056875E-4	5.491875E-4	5.650000E-5	-2.633238E-2	2.519013E-2
1.944000E-4	6.362500E-4	5.818750E-4	5.437500E-5	-2.631175E-2	2.516338E-2
1.945600E-4	6.183750E-4	6.276250E-4	-9.250000E-6	-2.632012E-2	2.517475E-2
1.947200E-4	5.586875E-4	5.423125E-4	1.637500E-5	-2.631962E-2	2.520425E-2
1.948800E-4	5.218125E-4	5.554375E-4	-3.362500E-5	-2.631450E-2	2.518313E-2
1.950400E-4	5.164375E-4	7.180625E-4	-2.016250E-4	-2.630837E-2	2.517637E-2
1.952000E-4	6.183125E-4	4.515000E-4	1.668125E-4	-2.630125E-2	2.518750E-2
1.953600E-4	5.496875E-4	5.204375E-4	2.925000E-5	-2.628562E-2	2.516363E-2
1.955200E-4	5.926875E-4	6.107500E-4	-1.806250E-5	-2.632575E-2	2.518288E-2
1.956800E-4	5.424375E-4	5.854375E-4	-4.300000E-5	-2.631400E-2	2.518975E-2
1.958400E-4	6.187500E-4	5.219375E-4	9.681250E-5	-2.629413E-2	2.517500E-2
1.960000E-4	7.035625E-4	4.566250E-4	2.469375E-4	-2.631362E-2	2.516613E-2
1.961600E-4	6.569375E-4	5.608750E-4	9.606250E-5	-2.630525E-2	2.518475E-2
1.963200E-4	5.811250E-4	6.255000E-4	-4.437500E-5	-2.630400E-2	2.517925E-2
1.964800E-4	6.078750E-4	5.589375E-4	4.893750E-5	-2.631012E-2	2.519387E-2
1.966400E-4	6.026875E-4	5.531875E-4	4.950000E-5	-2.629987E-2	2.517175E-2
1.968000E-4	4.326875E-4	5.602500E-4	-1.275625E-4	-2.632175E-2	2.517038E-2
1.969600E-4	5.948125E-4	4.939375E-4	1.008750E-4	-2.631162E-2	2.518663E-2
1.971200E-4	4.772500E-4	5.126250E-4	-3.537500E-5	-2.630375E-2	2.515325E-2
1.972800E-4	6.458125E-4	6.330625E-4	1.275000E-5	-2.629788E-2	2.517163E-2
1.974400E-4	5.974375E-4	6.744375E-4	-7.700000E-5	-2.628825E-2	2.518775E-2
1.976000E-4	5.779375E-4	5.710625E-4	6.875000E-6	-2.630800E-2	2.518487E-2
1.977600E-4	4.995625E-4	6.020000E-4	-1.024375E-4	-2.630962E-2	2.517275E-2
1.979200E-4	5.918125E-4	5.444375E-4	4.737500E-5	-2.630263E-2	2.516850E-2
1.980800E-4	6.885625E-4	6.288125E-4	5.975000E-5	-2.631738E-2	2.516325E-2
1.982400E-4	5.380625E-4	6.091875E-4	-7.112500E-5	-2.631200E-2	2.518300E-2
1.984000E-4	5.641250E-4	5.432500E-4	2.087500E-5	-2.631100E-2	2.517013E-2
1.985600E-4	6.690000E-4	5.937500E-4	7.525000E-5	-2.630650E-2	2.520225E-2
1.987200E-4	6.578750E-4	5.816250E-4	7.625000E-5	-2.630450E-2	2.518975E-2
1.988800E-4	6.071875E-4	5.273125E-4	7.987500E-5	-2.633813E-2	2.518225E-2
1.990400E-4	5.329375E-4	6.946875E-4	-1.617500E-4	-2.631438E-2	2.517875E-2
1.992000E-4	5.985625E-4	5.916875E-4	6.875000E-6	-2.630287E-2	2.517838E-2
1.993600E-4	5.606875E-4	6.625000E-4	-1.018125E-4	-2.629925E-2	2.515500E-2
1.995200E-4	5.933750E-4	5.848125E-4	8.562500E-6	-2.630713E-2	2.518025E-2
1.996800E-4	6.166250E-4	4.369375E-4	1.796875E-4	-2.630425E-2	2.517887E-2
1.998400E-4	4.725625E-4	6.166250E-4	-1.440625E-4	-2.629463E-2	2.518375E-2
2.000000E-4	6.033750E-4	5.010625E-4	1.023125E-4	-2.628700E-2	2.517763E-2
2.001600E-4	4.578125E-4	5.949375E-4	-1.371250E-4	-2.630612E-2	2.517425E-2
2.003200E-4	4.770000E-4	6.185000E-4	-1.415000E-4	-2.629950E-2	2.518650E-2
2.004800E-4	5.441250E-4	6.458125E-4	-1.016875E-4	-2.630825E-2	2.517862E-2
2.006400E-4	5.951875E-4	5.963125E-4	-1.125000E-6	-2.628888E-2	2.517675E-2
2.008000E-4	5.328125E-4	5.471875E-4	-1.437500E-5	-2.631250E-2	2.515838E-2
2.009600E-4	5.054375E-4	6.601250E-4	-1.546875E-4	-2.631862E-2	2.516488E-2
2.011200E-4	5.335000E-4	6.004375E-4	-6.693750E-5	-2.630325E-2	2.517675E-2
2.012800E-4	6.534375E-4	5.873125E-4	6.612500E-5	-2.630375E-2	2.516637E-2
2.014400E-4	4.974375E-4	5.973750E-4	-9.993750E-5	-2.631312E-2	2.516575E-2
2.016000E-4	5.630625E-4	5.144375E-4	4.862500E-5	-2.631850E-2	2.517813E-2
2.017600E-4	5.038125E-4	5.860000E-4	-8.218750E-5	-2.631425E-2	2.516563E-2
2.019200E-4	5.303125E-4	5.509375E-4	-2.062500E-5	-2.630012E-2	2.517538E-2
2.020800E-4	6.102500E-4	6.653750E-4	-5.512500E-5	-2.630275E-2	2.518925E-2
2.022400E-4	4.960625E-4	5.472500E-4	-5.118750E-5	-2.629687E-2	2.516975E-2
2.024000E-4	5.498125E-4	6.489375E-4	-9.912500E-5	-2.629938E-2	2.516812E-2
2.025600E-4	6.166875E-4	6.788125E-4	-6.212500E-5	-2.629000E-2	2.515575E-2
2.027200E-4	5.251250E-4	6.846875E-4	-1.595625E-4	-2.632213E-2	2.519412E-2
2.028800E-4	6.731875E-4	6.251250E-4	4.806250E-5	-2.630100E-2	2.517763E-2
2.030400E-4	5.950625E-4	5.296875E-4	6.537500E-5	-2.629750E-2	2.518888E-2
2.032000E-4	6.125000E-4	5.157500E-4	9.675000E-5	-2.629550E-2	2.518688E-2
2.033600E-4	5.093125E-4	6.787500E-4	-1.694375E-4	-2.630675E-2	2.516700E-2
2.035200E-4	6.906250E-4	6.250625E-4	6.556250E-5	-2.628788E-2	2.517675E-2
2.036800E-4	4.395000E-4	5.943750E-4	-1.548750E-4	-2.629725E-2	2.516238E-2
2.038400E-4	5.775625E-4	5.751875E-4	2.375000E-6	-2.628512E-2	2.514962E-2
2.040000E-4	6.317500E-4	6.321875E-4	-4.375000E-7	-2.630300E-2	2.516963E-2
2.041600E-4	5.812500E-4	6.311250E-4	-4.987500E-5	-2.631988E-2	2.517012E-2
2.043200E-4	5.958125E-4	6.226250E-4	-2.681250E-5	-2.629725E-2	2.517600E-2
2.044800E-4	5.751250E-4	6.752500E-4	-1.001250E-4	-2.631062E-2	2.516712E-2
2.046400E-4	5.820625E-4	5.652500E-4	1.681250E-5	-2.630475E-2	2.516113E-2
2.048000E-4	7.125000E-4	5.978125E-4	1.146875E-4	-2.629500E-2	2.516788E-2
2.049600E-4	4.190000E-4	5.828750E-4	-1.638750E-4	-2.631187E-2	2.517875E-2
2.051200E-4	5.890625E-4	5.024375E-4	8.662500E-5	-2.628025E-2	2.516763E-2
2.052800E-4	5.945000E-4	6.181875E-4	-2.368750E-5	-2.630800E-2	2.516913E-2
2.054400E-4	5.745625E-4	6.378750E-4	-6.331250E-5	-2.629100E-2	2.517700E-2
2.056000E-4	4.818125E-4	5.460000E-4	-6.418750E-5	-2.629562E-2	2.516425E-2
2.057600E-4	5.444375E-4	6.073125E-4	-6.287500E-5	-2.629400E-2	2.515750E-2
2.059200E-4	4.718125E-4	4.884375E-4	-1.662500E-5	-2.630425E-2	2.517613E-2
2.060800E-4	4.944375E-4	6.295000E-4	-1.350625E-4	-2.630275E-2	2.517013E-2
2.062400E-4	6.443750E-4	5.551875E-4	8.918750E-5	-2.628250E-2	2.514862E-2
2.064000E-4	4.766875E-4	5.223125E-4	-4.562500E-5	-2.630600E-2	2.516500E-2
2.065600E-4	6.291250E-4	5.341875E-4	9.493750E-5	-2.628363E-2	2.514900E-2
2.067200E-4	5.879375E-4	6.591250E-4	-7.118750E-5	-2.628525E-2	2.518413E-2
2.068800E-4	6.184375E-4	5.313750E-4	8.706250E-5	-2.630875E-2	2.515438E-2
2.070400E-4	6.016875E-4	6.440625E-4	-4.237500E-5	-2.630137E-2	2.517963E-2
2.072000E-4	5.970000E-4	5.545625E-4	4.243750E-5	-2.630463E-2	2.516375E-2
2.073600E-4	6.221875E-4	6.753750E-4	-5.318750E-5	-2.630162E-2	2.515988E-2
2.075200E-4	5.097500E-4	6.658750E-4	-1.561250E-4	-2.630463E-2	2.515300E-2
2.076800E-4	6.052500E-4	5.157500E-4	8.950000E-5	-2.629812E-2	2.517988E-2
2.078400E-4	5.521250E-4	5.356875E-4	1.643750E-5	-2.629825E-2	2.515625E-2
2.080000E-4	5.407500E-4	6.076250E-4	-6.687500E-5	-2.628550E-2	2.516162E-2
2.081600E-4	4.816875E-4	5.069375E-4	-2.525000E-5	-2.630275E-2	2.515075E-2
2.083200E-4	6.177500E-4	5.896875E-4	2.806250E-5	-2.628613E-2	2.516925E-2
2.084800E-4	5.489375E-4	5.440000E-4	4.937500E-6	-2.630125E-2	2.515125E-2
2.086400E-4	5.841875E-4	6.046875E-4	-2.050000E-5	-2.630975E-2	2.517025E-2
2.088000E-4	5.355000E-4	6.033750E-4	-6.787500E-5	-2.629875E-2	2.517275E-2
2.089600E-4	6.715000E-4	6.723125E-4	-8.125000E-7	-2.629025E-2	2.516213E-2
2.091200E-4	5.839375E-4	5.802500E-4	3.687500E-6	-2.628825E-2	2.517100E-2
2.092800E-4	5.985000E-4	5.936250E-4	4.875000E-6	-2.629113E-2	2.515225E-2
2.094400E-4	5.666250E-4	5.885625E-4	-2.193750E-5	-2.630338E-2	2.517100E-2
2.096000E-4	6.713125E-4	5.088125E-4	1.625000E-4	-2.630963E-2	2.515425E-2
2.097600E-4	4.961875E-4	6.150625E-4	-1.188750E-4	-2.628575E-2	2.517213E-2
2.099200E-4	6.291250E-4	5.805625E-4	4.856250E-5	-2.629525E-2	2.515875E-2
2.100800E-4	5.943750E-4	6.298750E-4	-3.550000E-5	-2.631325E-2	2.514912E-2
2.102400E-4	5.590000E-4	6.498750E-4	-9.087500E-5	-2.631913E-2	2.514737E-2
2.104000E-4	6.143125E-4	5.606875E-4	5.362500E-5	-2.628887E-2	2.516175E-2
2.105600E-4	5.416875E-4	5.868750E-4	-4.518750E-5	-2.630788E-2	2.516850E-2
2.107200E-4	5.323750E-4	5.801250E-4	-4.775000E-5	-2.626450E-2	2.514863E-2
2.108800E-4	5.693750E-4	5.990000E-4	-2.962500E-5	-2.629113E-2	2.515650E-2
2.110400E-4	6.046250E-4	6.039375E-4	6.875000E-7	-2.628800E-2	2.514988E-2
2.112000E-4	7.433125E-4	7.159375E-4	2.737500E-5	-2.630062E-2	2.514150E-2
2.113600E-4	5.645000E-4	6.067500E-4	-4.225000E-5	-2.630188E-2	2.515188E-2
2.115200E-4	6.310625E-4	5.995625E-4	3.150000E-5	-2.630487E-2	2.515500E-2
2.116800E-4	5.271875E-4	4.763750E-4	5.081250E-5	-2.630600E-2	2.512188E-2
2.118400E-4	5.140625E-4	6.921875E-4	-1.781250E-4	-2.628837E-2	2.516525E-2
2.120000E-4	6.026250E-4	5.353125E-4	6.731250E-5	-2.630500E-2	2.515163E-2
2.121600E-4	6.050000E-4	5.133750E-4	9.162500E-5	-2.627763E-2	2.513813E-2
2.123200E-4	5.545000E-4	5.616875E-4	-7.187500E-6	-2.631350E-2	2.516538E-2
2.124800E-4	6.071875E-4	6.320000E-4	-2.481250E-5	-2.630962E-2	2.516438E-2
2.126400E-4	6.244375E-4	5.664375E-4	5.800000E-5	-2.629837E-2	2.516000E-2
2.128000E-4	5.515000E-4	5.229375E-4	2.856250E-5	-2.629787E-2	2.517450E-2
2.129600E-4	4.968125E-4	5.122500E-4	-1.543750E-5	-2.629575E-2	2.516887E-2
2.131200E-4	5.230625E-4	6.520625E-4	-1.290000E-4	-2.628588E-2	2.514962E-2
2.132800E-4	4.939375E-4	5.188750E-4	-2.493750E-5	-2.628800E-2	2.514800E-2
2.134400E-4	6.195000E-4	5.928750E-4	2.662500E-5	-2.632112E-2	2.512613E-2
2.136000E-4	5.982500E-4	6.248750E-4	-2.662500E-5	-2.628338E-2	2.515425E-2
2.137600E-4	5.929375E-4	5.761875E-4	1.675000E-5	-2.630737E-2	2.516125E-2
2.139200E-4	5.186250E-4	5.170000E-4	1.625000E-6	-2.629238E-2	2.513587E-2
2.140800E-4	6.651250E-4	6.042500E-4	6.087500E-5	-2.628725E-2	2.515438E-2
2.142400E-4	5.136875E-4	5.879375E-4	-7.425000E-5	-2.629663E-2	2.515925E-2
2.144000E-4	5.623125E-4	6.068125E-4	-4.450000E-5	-2.628563E-2	2.515300E-2
2.145600E-4	5.735000E-4	4.611250E-4	1.123750E-4	-2.629550E-2	2.516175E-2
2.147200E-4	5.349375E-4	5.609375E-4	-2.600000E-5	-2.627900E-2	2.513463E-2
2.148800E-4	5.930625E-4	5.360625E-4	5.700000E-5	-2.631075E-2	2.514325E-2
2.150400E-4	5.653125E-4	5.827500E-4	-1.743750E-5	-2.629975E-2	2.515025E-2
2.152000E-4	6.122500E-4	5.428750E-4	6.937500E-5	-2.630225E-2	2.515988E-2
2.153600E-4	5.865000E-4	6.091250E-4	-2.262500E-5	-2.630200E-2	2.515675E-2
2.155200E-4	5.781250E-4	5.869375E-4	-8.812500E-6	-2.629838E-2	2.516638E-2
2.156800E-4	5.876875E-4	4.895000E-4	9.818750E-5	-2.629975E-2	2.515062E-2
2.158400E-4	5.412500E-4	6.788125E-4	-1.375625E-4	-2.629825E-2	2.515812E-2
2.160000E-4	6.160000E-4	5.523125E-4	6.368750E-5	-2.630412E-2	2.515362E-2
2.161600E-4	5.852500E-4	5.619375E-4	2.331250E-5	-2.630238E-2	2.516187E-2
2.163200E-4	4.993750E-4	5.662500E-4	-6.687500E-5	-2.630475E-2	2.515263E-2
2.164800E-4	5.670625E-4	6.111875E-4	-4.412500E-5	-2.628162E-2	2.514075E-2
2.166400E-4	5.083750E-4	5.218750E-4	-1.350000E-5	-2.630875E-2	2.515238E-2
2.168000E-4	5.926875E-4	5.862500E-4	6.437500E-6	-2.629750E-2	2.513125E-2
2.169600E-4	5.188125E-4	4.770000E-4	4.181250E-5	-2.627125E-2	2.514813E-2
2.171200E-4	6.705625E-4	5.310000E-4	1.395625E-4	-2.629800E-2	2.515688E-2
2.172800E-4	6.074375E-4	5.646875E-4	4.275000E-5	-2.630350E-2	2.514513E-2
2.174400E-4	5.453125E-4	7.048750E-4	-1.595625E-4	-2.629525E-2	2.514950E-2
2.176000E-4	4.900625E-4	5.720000E-4	-8.193750E-5	-2.630000E-2	2.513938E-2
2.177600E-4	6.681875E-4	5.652500E-4	1.029375E-4	-2.630575E-2	2.514700E-2
2.179200E-4	6.698125E-4	5.518125E-4	1.180000E-4	-2.631337E-2	2.515100E-2
2.180800E-4	6.880625E-4	5.663750E-4	1.216875E-4	-2.630250E-2	2.515663E-2
2.182400E-4	5.801250E-4	5.861250E-4	-6.000000E-6	-2.629838E-2	2.516113E-2
2.184000E-4	6.323750E-4	5.249375E-4	1.074375E-4	-2.628400E-2	2.514075E-2
2.185600E-4	5.850000E-4	7.486250E-4	-1.636250E-4	-2.627713E-2	2.514288E-2
2.187200E-4	5.617500E-4	6.345000E-4	-7.275000E-5	-2.629838E-2	2.513013E-2
2.188800E-4	5.972500E-4	5.170625E-4	8.018750E-5	-2.627825E-2	2.515188E-2
2.190400E-4	5.858125E-4	5.676250E-4	1.818750E-5	-2.625875E-2	2.500825E-2
2.192000E-4	5.748125E-4	3.586875E-4	2.161250E-4	-2.685800E-2	2.424162E-2
2.193600E-4	1.825125E-3	3.232812E-3	-1.407687E-3	-2.706875E-2	2.469412E-2
2.195200E-4	3.548063E-3	2.968562E-3	5.795000E-4	-2.646825E-2	2.511088E-2
2.196800E-4	2.025875E-3	1.575500E-3	4.503750E-4	-2.643013E-2	2.479475E-2
2.198400E-4	1.112438E-3	9.280000E-4	1.844375E-4	-2.680237E-2	2.462363E-2
2.200000E-4	7.763750E-4	7.288125E-4	4.756250E-5	-2.673600E-2	2.476200E-2
2.201600E-4	5.976250E-4	5.501250E-4	4.750000E-5	-2.664950E-2	2.474350E-2
2.203200E-4	5.018125E-4	4.803125E-4	2.150000E-5	-2.679812E-2	2.457712E-2
2.204800E-4	4.684375E-4	4.512500E-4	1.718750E-5	-2.688837E-2	2.456388E-2
2.206400E-4	5.012500E-4	5.496875E-4	-4.843750E-5	-2.678137E-2	2.472975E-2
2.208000E-4	4.298750E-4	4.764375E-4	-4.656250E-5	-2.668750E-2	2.475325E-2
2.209600E-4	4.962500E-4	4.795000E-4	1.675000E-5	-2.668838E-2	2.468688E-2
2.211200E-4	4.054375E-4	4.228125E-4	-1.737500E-5	-2.679163E-2	2.463363E-2
2.212800E-4	4.663750E-4	4.863750E-4	-2.000000E-5	-2.678550E-2	2.468050E-2
2.214400E-4	5.255625E-4	4.036250E-4	1.219375E-4	-2.670050E-2	2.473025E-2
2.216000E-4	3.595625E-4	4.020000E-4	-4.243750E-5	-2.668688E-2	2.475325E-2
2.217600E-4	4.406250E-4	3.954375E-4	4.518750E-5	-2.667038E-2	2.475487E-2
2.219200E-4	3.735625E-4	2.986875E-4	7.487500E-5	-2.666000E-2	2.474713E-2
2.220800E-4	3.428125E-4	3.955625E-4	-5.275000E-5	-2.668375E-2	2.474450E-2
2.222400E-4	2.850625E-4	3.211250E-4	-3.606250E-5	-2.670000E-2	2.475687E-2
2.224000E-4	4.368125E-4	3.963750E-4	4.043750E-5	-2.666575E-2	2.476562E-2
2.225600E-4	4.906875E-4	4.805000E-4	1.018750E-5	-2.662737E-2	2.479050E-2
2.227200E-4	4.580000E-4	4.597500E-4	-1.750000E-6	-2.665888E-2	2.479000E-2
2.228800E-4	4.203750E-4	2.990000E-4	1.213750E-4	-2.665350E-2	2.477113E-2
2.230400E-4	4.886875E-4	4.130000E-4	7.568750E-5	-2.666763E-2	2.479788E-2
2.232000E-4	3.908125E-4	4.054375E-4	-1.462500E-5	-2.660938E-2	2.483600E-2
2.233600E-4	3.851875E-4	5.556250E-4	-1.704375E-4	-2.656237E-2	2.488163E-2
2.235200E-4	3.395625E-4	4.208750E-4	-8.131250E-5	-2.654863E-2	2.487588E-2
2.236800E-4	5.502500E-4	3.287500E-4	2.215000E-4	-2.655813E-2	2.487075E-2
2.238400E-4	3.471875E-4	4.080000E-4	-6.081250E-5	-2.654675E-2	2.490125E-2
2.240000E-4	3.940625E-4	4.548750E-4	-6.081250E-5	-2.651138E-2	2.491550E-2
2.241600E-4	3.654375E-4	3.814375E-4	-1.600000E-5	-2.652275E-2	2.490138E-2
2.243200E-4	3.373125E-4	4.150625E-4	-7.775000E-5	-2.655088E-2	2.488113E-2
2.244800E-4	3.962500E-4	4.893750E-4	-9.312500E-5	-2.652775E-2	2.489638E-2
2.246400E-4	3.468125E-4	4.441250E-4	-9.731250E-5	-2.653650E-2	2.486262E-2
2.248000E-4	4.498750E-4	2.311875E-4	2.186875E-4	-2.657300E-2	2.486400E-2
2.249600E-4	3.237500E-4	5.017500E-4	-1.780000E-4	-2.656775E-2	2.483650E-2
2.251200E-4	4.630625E-4	3.391250E-4	1.239375E-4	-2.658138E-2	2.485212E-2
2.252800E-4	4.102500E-4	3.430625E-4	6.718750E-5	-2.658663E-2	2.482800E-2
2.254400E-4	4.406250E-4	5.318750E-4	-9.125000E-5	-2.664175E-2	2.479763E-2
2.256000E-4	4.286875E-4	3.443750E-4	8.431250E-5	-2.663663E-2	2.478975E-2
2.257600E-4	3.792500E-4	3.595000E-4	1.975000E-5	-2.666187E-2	2.478525E-2
2.259200E-4	3.676250E-4	3.775625E-4	-9.937500E-6	-2.666888E-2	2.475513E-2
2.260800E-4	4.183125E-4	3.608125E-4	5.750000E-5	-2.666838E-2	2.474263E-2
2.262400E-4	4.481875E-4	3.306250E-4	1.175625E-4	-2.667625E-2	2.472975E-2
2.264000E-4	4.169375E-4	3.278125E-4	8.912500E-5	-2.664687E-2	2.475000E-2
2.265600E-4	3.396875E-4	2.313125E-4	1.083750E-4	-2.663775E-2	2.474650E-2
2.267200E-4	3.798125E-4	4.051250E-4	-2.531250E-5	-2.665125E-2	2.476787E-2
2.268800E-4	3.621250E-4	2.728125E-4	8.931250E-5	-2.665300E-2	2.476037E-2
2.270400E-4	5.392500E-4	4.133125E-4	1.259375E-4	-2.662875E-2	2.478675E-2
2.272000E-4	4.227500E-4	3.603750E-4	6.237500E-5	-2.661300E-2	2.480188E-2
2.273600E-4	3.861875E-4	4.025625E-4	-1.637500E-5	-2.661075E-2	2.480288E-2
2.275200E-4	4.611250E-4	4.298750E-4	3.125000E-5	-2.661038E-2	2.480138E-2
2.276800E-4	3.840625E-4	3.751250E-4	8.937500E-6	-2.657300E-2	2.484050E-2
2.278400E-4	4.635000E-4	4.320000E-4	3.150000E-5	-2.655525E-2	2.484413E-2
2.280000E-4	3.654375E-4	3.543125E-4	1.112500E-5	-2.657262E-2	2.486488E-2
2.281600E-4	3.367500E-4	2.923750E-4	4.437500E-5	-2.657225E-2	2.486487E-2
2.283200E-4	3.620000E-4	3.285000E-4	3.350000E-5	-2.655900E-2	2.487387E-2
2.284800E-4	3.677500E-4	3.661875E-4	1.562500E-6	-2.653825E-2	2.489400E-2
2.286400E-4	2.830000E-4	3.554375E-4	-7.243750E-5	-2.653725E-2	2.486187E-2
2.288000E-4	3.648125E-4	3.211875E-4	4.362500E-5	-2.652563E-2	2.487650E-2
2.289600E-4	3.970625E-4	3.480625E-4	4.900000E-5	-2.653025E-2	2.490375E-2
2.291200E-4	3.930625E-4	4.078750E-4	-1.481250E-5	-2.652937E-2	2.490363E-2
2.292800E-4	3.135000E-4	4.103750E-4	-9.687500E-5	-2.651737E-2	2.490013E-2
2.294400E-4	3.819375E-4	4.936875E-4	-1.117500E-4	-2.653425E-2	2.489287E-2
2.296000E-4	3.826875E-4	3.836875E-4	-1.000000E-6	-2.653137E-2	2.489650E-2
2.297600E-4	3.440625E-4	3.224375E-4	2.162500E-5	-2.650937E-2	2.490400E-2
2.299200E-4	4.500000E-4	4.389375E-4	1.106250E-5	-2.652925E-2	2.490837E-2
2.300800E-4	3.847500E-4	3.198750E-4	6.487500E-5	-2.652125E-2	2.488550E-2
2.302400E-4	3.527500E-4	4.253750E-4	-7.262500E-5	-2.652875E-2	2.489350E-2
2.304000E-4	3.062500E-4	3.093750E-4	-3.125000E-6	-2.651713E-2	2.488750E-2
2.305600E-4	2.182500E-4	4.292500E-4	-2.110000E-4	-2.651025E-2	2.492162E-2
2.307200E-4	3.177500E-4	2.930000E-4	2.475000E-5	-2.651100E-2	2.489625E-2
2.308800E-4	4.240625E-4	2.931875E-4	1.308750E-4	-2.651737E-2	2.488550E-2
2.310400E-4	4.048750E-4	3.241875E-4	8.068750E-5	-2.651138E-2	2.490913E-2
2.312000E-4	2.531875E-4	3.443125E-4	-9.112500E-5	-2.650350E-2	2.491650E-2
2.313600E-4	2.762500E-4	2.921875E-4	-1.593750E-5	-2.650313E-2	2.491563E-2
2.315200E-4	3.783750E-4	3.038750E-4	7.450000E-5	-2.651325E-2	2.492625E-2
2.316800E-4	2.715000E-4	3.505000E-4	-7.900000E-5	-2.650175E-2	2.491562E-2
2.318400E-4	3.464375E-4	2.220625E-4	1.243750E-4	-2.647775E-2	2.494787E-2
2.320000E-4	3.903750E-4	4.071250E-4	-1.675000E-5	-2.647088E-2	2.492550E-2
2.321600E-4	3.039375E-4	3.001875E-4	3.750000E-6	-2.647262E-2	2.492925E-2
2.323200E-4	2.515000E-4	3.290000E-4	-7.750000E-5	-2.647600E-2	2.495713E-2
2.324800E-4	3.759375E-4	3.138125E-4	6.212500E-5	-2.645313E-2	2.494613E-2
2.326400E-4	1.635000E-4	3.131250E-4	-1.496250E-4	-2.643950E-2	2.494250E-2
2.328000E-4	3.098750E-4	3.311875E-4	-2.131250E-5	-2.643850E-2	2.496838E-2
2.329600E-4	3.763750E-4	3.151250E-4	6.125000E-5	-2.642688E-2	2.499625E-2
2.331200E-4	3.048125E-4	3.742500E-4	-6.943750E-5	-2.642100E-2	2.500263E-2
2.332800E-4	1.933125E-4	3.568750E-4	-1.635625E-4	-2.641950E-2	2.498575E-2
2.334400E-4	2.735000E-4	3.376250E-4	-6.412500E-5	-2.640363E-2	2.500275E-2
2.336000E-4	2.819375E-4	4.183750E-4	-1.364375E-4	-2.638738E-2	2.501250E-2
2.337600E-4	3.135000E-4	3.315625E-4	-1.806250E-5	-2.636500E-2	2.502388E-2
2.339200E-4	2.068125E-4	2.416250E-4	-3.481250E-5	-2.637650E-2	2.504825E-2
2.340800E-4	1.369375E-4	3.795625E-4	-2.426250E-4	-2.635288E-2	2.504600E-2
2.342400E-4	2.123750E-4	3.863125E-4	-1.739375E-4	-2.634425E-2	2.505337E-2
2.344000E-4	2.691875E-4	3.729375E-4	-1.037500E-4	-2.635563E-2	2.504137E-2
2.345600E-4	4.013125E-4	2.593125E-4	1.420000E-4	-2.633325E-2	2.504863E-2
2.347200E-4	3.031875E-4	2.706875E-4	3.250000E-5	-2.633475E-2	2.507550E-2
2.348800E-4	2.846250E-4	4.190000E-4	-1.343750E-4	-2.631963E-2	2.506063E-2
2.350400E-4	1.786250E-4	3.253125E-4	-1.466875E-4	-2.631587E-2	2.508000E-2
2.352000E-4	1.981250E-4	3.180625E-4	-1.199375E-4	-2.631150E-2	2.507813E-2
2.353600E-4	3.293750E-4	3.045625E-4	2.481250E-5	-2.631112E-2	2.506837E-2
2.355200E-4	2.715000E-4	3.720000E-4	-1.005000E-4	-2.631713E-2	2.509600E-2
2.356800E-4	2.371250E-4	3.838125E-4	-1.466875E-4	-2.628975E-2	2.510550E-2
2.358400E-4	2.259375E-4	3.118750E-4	-8.593750E-5	-2.630300E-2	2.509400E-2
2.360000E-4	3.365000E-4	2.590000E-4	7.750000E-5	-2.626038E-2	2.510288E-2
2.361600E-4	2.500000E-4	2.148125E-4	3.518750E-5	-2.628400E-2	2.512075E-2
2.363200E-4	1.690625E-4	2.890625E-4	-1.200000E-4	-2.625775E-2	2.513150E-2
2.364800E-4	3.628750E-4	2.364375E-4	1.264375E-4	-2.624938E-2	2.514138E-2
2.366400E-4	2.996875E-4	3.858750E-4	-8.618750E-5	-2.623125E-2	2.514312E-2
2.368000E-4	3.041875E-4	3.570000E-4	-5.281250E-5	-2.623775E-2	2.512400E-2
2.369600E-4	3.166875E-4	3.495625E-4	-3.287500E-5	-2.624213E-2	2.514362E-2
2.371200E-4	1.935625E-4	3.293750E-4	-1.358125E-4	-2.622387E-2	2.517575E-2
2.372800E-4	2.273750E-4	3.288750E-4	-1.015000E-4	-2.622500E-2	2.515813E-2
2.374400E-4	2.745625E-4	2.092500E-4	6.531250E-5	-2.620687E-2	2.518887E-2
2.376000E-4	3.811250E-4	4.525625E-4	-7.143750E-5	-2.620712E-2	2.519625E-2
2.377600E-4	2.333125E-4	2.156875E-4	1.762500E-5	-2.619500E-2	2.516900E-2
2.379200E-4	2.380625E-4	2.986250E-4	-6.056250E-5	-2.617450E-2	2.521250E-2
2.380800E-4	2.852500E-4	2.988750E-4	-1.362500E-5	-2.618288E-2	2.521912E-2
2.382400E-4	3.195625E-4	3.140625E-4	5.500000E-6	-2.616863E-2	2.521313E-2
2.384000E-4	2.494375E-4	3.499375E-4	-1.005000E-4	-2.615825E-2	2.521875E-2
2.385600E-4	3.007500E-4	2.712500E-4	2.950000E-5	-2.614438E-2	2.522800E-2
2.387200E-4	2.583750E-4	3.098125E-4	-5.143750E-5	-2.614113E-2	2.524325E-2
2.388800E-4	2.038125E-4	2.113125E-4	-7.500000E-6	-2.612300E-2	2.525088E-2
2.390400E-4	1.969375E-4	1.958750E-4	1.062500E-6	-2.609838E-2	2.526763E-2
2.392000E-4	2.620625E-4	2.884375E-4	-2.637500E-5	-2.611175E-2	2.525213E-2
2.393600E-4	2.381250E-4	3.234375E-4	-8.531250E-5	-2.610538E-2	2.528575E-2
2.395200E-4	1.986875E-4	3.071250E-4	-1.084375E-4	-2.610100E-2	2.527150E-2
2.396800E-4	3.246250E-4	2.680625E-4	5.656250E-5	-2.609038E-2	2.529925E-2
2.398400E-4	1.982500E-4	2.203750E-4	-2.212500E-5	-2.605325E-2	2.529288E-2
2.400000E-4	2.891250E-4	2.134375E-4	7.568750E-5	-2.605063E-2	2.532025E-2
2.401600E-4	2.499375E-4	2.912500E-4	-4.131250E-5	-2.605113E-2	2.532075E-2
2.403200E-4	2.271250E-4	1.754375E-4	5.168750E-5	-2.603775E-2	2.533125E-2
2.404800E-4	3.545625E-4	3.073125E-4	4.725000E-5	-2.603650E-2	2.533113E-2
2.406400E-4	2.095000E-4	1.881875E-4	2.131250E-5	-2.600325E-2	2.532700E-2
2.408000E-4	2.095000E-4	2.093125E-4	1.875000E-7	-2.600375E-2	2.534387E-2
2.409600E-4	2.001250E-4	1.684375E-4	3.168750E-5	-2.601925E-2	2.536813E-2
2.411200E-4	2.103125E-4	2.919375E-4	-8.162500E-5	-2.600125E-2	2.537600E-2
2.412800E-4	1.735000E-4	2.178125E-4	-4.431250E-5	-2.598137E-2	2.539100E-2
2.414400E-4	1.177500E-4	3.401250E-4	-2.223750E-4	-2.597638E-2	2.538062E-2
2.416000E-4	3.210625E-4	3.042500E-4	1.681250E-5	-2.595650E-2	2.540000E-2
2.417600E-4	2.555000E-4	3.078750E-4	-5.237500E-5	-2.596550E-2	2.539700E-2
2.419200E-4	2.737500E-4	1.931250E-4	8.062500E-5	-2.595213E-2	2.540038E-2
2.420800E-4	1.061250E-4	1.190000E-4	-1.287500E-5	-2.593787E-2	2.539700E-2
2.422400E-4	2.024375E-4	2.688125E-4	-6.637500E-5	-2.593700E-2	2.542425E-2
2.424000E-4	1.056875E-4	2.023750E-4	-9.668750E-5	-2.591262E-2	2.542512E-2
2.425600E-4	2.646250E-4	3.120000E-4	-4.737500E-5	-2.590188E-2	2.542925E-2
2.427200E-4	2.263750E-4	1.969375E-4	2.943750E-5	-2.590687E-2	2.542450E-2
2.428800E-4	1.725000E-4	1.852500E-4	-1.275000E-5	-2.589925E-2	2.543362E-2
2.430400E-4	1.295625E-4	2.553125E-4	-1.257500E-4	-2.588763E-2	2.543200E-2
2.432000E-4	2.093125E-4	2.170625E-4	-7.750000E-6	-2.587800E-2	2.546113E-2
2.433600E-4	1.488750E-4	2.580000E-4	-1.091250E-4	-2.589325E-2	2.546650E-2
2.435200E-4	1.030000E-4	2.328750E-4	-1.298750E-4	-2.589088E-2	2.547012E-2
2.436800E-4	1.866250E-4	2.638750E-4	-7.725000E-5	-2.587125E-2	2.547725E-2
2.438400E-4	1.656250E-4	2.128750E-4	-4.725000E-5	-2.584288E-2	2.548050E-2
2.440000E-4	1.292500E-4	2.034375E-4	-7.418750E-5	-2.585750E-2	2.549062E-2
2.441600E-4	1.563125E-4	2.058125E-4	-4.950000E-5	-2.581962E-2	2.552038E-2
2.443200E-4	2.138750E-4	1.493750E-4	6.450000E-5	-2.582463E-2	2.551088E-2
2.444800E-4	9.362500E-5	2.170000E-4	-1.233750E-4	-2.582375E-2	2.553300E-2
2.446400E-4	1.523750E-4	1.268750E-4	2.550000E-5	-2.582050E-2	2.552900E-2
2.448000E-4	1.984375E-4	2.392500E-4	-4.081250E-5	-2.580100E-2	2.554513E-2
2.449600E-4	2.409375E-4	1.770625E-4	6.387500E-5	-2.580213E-2	2.554000E-2
2.451200E-4	2.549375E-4	1.649375E-4	9.000000E-5	-2.576175E-2	2.555738E-2
2.452800E-4	2.013125E-4	2.938750E-4	-9.256250E-5	-2.577750E-2	2.555813E-2
2.454400E-4	2.268125E-4	2.122500E-4	1.456250E-5	-2.576413E-2	2.555150E-2
2.456000E-4	1.336875E-4	1.521250E-4	-1.843750E-5	-2.574075E-2	2.558050E-2
2.457600E-4	2.176875E-4	1.886250E-4	2.906250E-5	-2.575475E-2	2.556825E-2
2.459200E-4	1.056250E-4	1.936250E-4	-8.800000E-5	-2.574813E-2	2.558625E-2
2.460800E-4	1.526250E-4	1.535000E-4	-8.750000E-7	-2.574850E-2	2.559075E-2
2.462400E-4	1.714375E-4	1.941250E-4	-2.268750E-5	-2.571337E-2	2.560400E-2
2.464000E-4	1.157500E-4	1.341875E-4	-1.843750E-5	-2.573337E-2	2.560325E-2
2.465600E-4	2.052500E-4	1.507500E-4	5.450000E-5	-2.570975E-2	2.560250E-2
2.467200E-4	5.468750E-5	1.794375E-4	-1.247500E-4	-2.569587E-2	2.561950E-2
2.468800E-4	2.917500E-4	1.244375E-4	1.673125E-4	-2.570600E-2	2.562200E-2
2.470400E-4	4.443750E-5	1.466250E-4	-1.021875E-4	-2.570262E-2	2.563562E-2
2.472000E-4	1.053750E-4	8.625000E-5	1.912500E-5	-2.568475E-2	2.562038E-2
2.473600E-4	1.675000E-4	1.068125E-4	6.068750E-5	-2.568600E-2	2.562050E-2
2.475200E-4	1.058125E-4	2.478125E-4	-1.420000E-4	-2.567863E-2	2.563138E-2
2.476800E-4	3.475000E-5	2.158125E-4	-1.810625E-4	-2.565800E-2	2.562687E-2
2.478400E-4	1.629375E-4	1.156875E-4	4.725000E-5	-2.567400E-2	2.564300E-2
2.480000E-4	1.404375E-4	1.398125E-4	6.250000E-7	-2.566150E-2	2.565638E-2
2.481600E-4	3.700000E-5	1.776250E-4	-1.406250E-4	-2.565688E-2	2.566188E-2
2.483200E-4	2.750000E-5	1.160000E-4	-8.850000E-5	-2.568137E-2	2.566575E-2
2.484800E-4	1.211250E-4	1.410000E-4	-1.987500E-5	-2.565712E-2	2.566762E-2
2.486400E-4	1.280625E-4	2.213125E-4	-9.325000E-5	-2.564975E-2	2.566512E-2
2.488000E-4	-2.212500E-5	1.420000E-4	-1.641250E-4	-2.565225E-2	2.566925E-2
2.489600E-4	7.193750E-5	9.343750E-5	-2.150000E-5	-2.565888E-2	2.566725E-2
2.491200E-4	5.475000E-5	1.337500E-4	-7.900000E-5	-2.563662E-2	2.569350E-2
2.492800E-4	2.613750E-4	1.263125E-4	1.350625E-4	-2.562475E-2	2.570575E-2
2.494400E-4	8.062500E-5	1.856250E-4	-1.050000E-4	-2.562475E-2	2.571350E-2
2.496000E-4	7.550000E-5	7.356250E-5	1.937500E-6	-2.561800E-2	2.571262E-2
2.497600E-4	1.563125E-4	1.092500E-4	4.706250E-5	-2.559750E-2	2.571188E-2
2.499200E-4	1.041875E-4	2.118750E-4	-1.076875E-4	-2.561213E-2	2.572188E-2
2.500800E-4	1.668750E-4	1.281875E-4	3.868750E-5	-2.560350E-2	2.573050E-2
2.502400E-4	1.055625E-4	1.912500E-4	-8.568750E-5	-2.559888E-2	2.571363E-2
2.504000E-4	1.800625E-4	1.498750E-4	3.018750E-5	-2.559000E-2	2.572650E-2
2.505600E-4	7.262500E-5	3.487500E-5	3.775000E-5	-2.557913E-2	2.572875E-2
2.507200E-4	3.668750E-5	2.113125E-4	-1.746250E-4	-2.556500E-2	2.573812E-2
2.508800E-4	1.268750E-4	8.043750E-5	4.643750E-5	-2.557125E-2	2.574400E-2
2.510400E-4	1.909375E-4	1.135000E-4	7.743750E-5	-2.555838E-2	2.575413E-2
2.512000E-4	4.075000E-5	5.787500E-5	-1.712500E-5	-2.557200E-2	2.575963E-2
2.513600E-4	8.825000E-5	1.676875E-4	-7.943750E-5	-2.555550E-2	2.578650E-2
2.515200E-4	1.698750E-4	9.981250E-5	7.006250E-5	-2.556000E-2	2.574275E-2
2.516800E-4	2.750000E-6	4.925000E-5	-4.650000E-5	-2.554950E-2	2.575912E-2
2.518400E-4	1.681875E-4	1.986875E-4	-3.050000E-5	-2.553762E-2	2.576088E-2
2.520000E-4	6.731250E-5	1.656250E-5	5.075000E-5	-2.556688E-2	2.576425E-2
2.521600E-4	1.395625E-4	-6.250000E-8	1.396250E-4	-2.556437E-2	2.576350E-2
2.523200E-4	8.125000E-7	9.256250E-5	-9.175000E-5	-2.555162E-2	2.575838E-2
2.524800E-4	9.731250E-5	1.806250E-5	7.925000E-5	-2.553900E-2	2.578075E-2
2.526400E-4	5.556250E-5	1.293125E-4	-7.375000E-5	-2.554850E-2	2.576838E-2
2.528000E-4	1.506875E-4	8.937500E-6	1.417500E-4	-2.554100E-2	2.577800E-2
2.529600E-4	8.231250E-5	1.421875E-4	-5.987500E-5	-2.553038E-2	2.576938E-2
2.531200E-4	-3.018750E-5	9.556250E-5	-1.257500E-4	-2.553400E-2	2.574525E-2
2.532800E-4	-5.437500E-5	1.441875E-4	-1.985625E-4	-2.552762E-2	2.578650E-2
2.534400E-4	-9.462500E-5	1.015000E-4	-1.961250E-4	-2.553162E-2	2.577337E-2
2.536000E-4	2.212500E-5	1.477500E-4	-1.256250E-4	-2.551062E-2	2.577850E-2
2.537600E-4	1.255000E-4	1.068750E-4	1.862500E-5	-2.553663E-2	2.578088E-2
2.539200E-4	-2.900000E-5	6.843750E-5	-9.743750E-5	-2.551513E-2	2.578275E-2
2.540800E-4	-2.006250E-5	1.297500E-4	-1.498125E-4	-2.550975E-2	2.579788E-2
2.542400E-4	3.212500E-5	8.168750E-5	-4.956250E-5	-2.550875E-2	2.578700E-2
2.544000E-4	4.375000E-7	1.098125E-4	-1.093750E-4	-2.551563E-2	2.579637E-2
2.545600E-4	2.662500E-5	1.654375E-4	-1.388125E-4	-2.552912E-2	2.578963E-2
2.547200E-4	1.098125E-4	-1.181250E-5	1.216250E-4	-2.550825E-2	2.579650E-2
2.548800E-4	-3.362500E-5	6.468750E-5	-9.831250E-5	-2.549575E-2	2.581712E-2
2.550400E-4	6.362500E-5	2.331875E-4	-1.695625E-4	-2.550087E-2	2.579888E-2
2.552000E-4	1.131875E-4	4.837500E-5	6.481250E-5	-2.549825E-2	2.580337E-2
2.553600E-4	1.023125E-4	2.862500E-5	7.368750E-5	-2.552388E-2	2.579512E-2
2.555200E-4	1.161250E-4	-1.093750E-5	1.270625E-4	-2.548213E-2	2.579325E-2
2.556800E-4	-1.806250E-5	1.230625E-4	-1.411250E-4	-2.549112E-2	2.580825E-2
2.558400E-4	4.168750E-5	8.487500E-5	-4.318750E-5	-2.550263E-2	2.581900E-2
2.560000E-4	4.387500E-5	1.333125E-4	-8.943750E-5	-2.551600E-2	2.582513E-2
2.561600E-4	4.437500E-6	5.418750E-5	-4.975000E-5	-2.549438E-2	2.581963E-2
2.563200E-4	6.700000E-5	9.050000E-5	-2.350000E-5	-2.550925E-2	2.582213E-2
2.564800E-4	4.187500E-5	1.344375E-4	-9.256250E-5	-2.547837E-2	2.581688E-2
2.566400E-4	-2.556250E-5	1.965625E-4	-2.221250E-4	-2.549950E-2	2.581900E-2
2.568000E-4	-1.693750E-5	6.456250E-5	-8.150000E-5	-2.548113E-2	2.582537E-2
2.569600E-4	-5.000000E-7	1.381250E-5	-1.431250E-5	-2.549450E-2	2.581775E-2
2.571200E-4	1.316875E-4	1.771250E-4	-4.543750E-5	-2.550412E-2	2.582938E-2
2.572800E-4	5.050000E-5	1.475000E-5	3.575000E-5	-2.549312E-2	2.580275E-2
2.574400E-4	4.450000E-5	1.247500E-4	-8.025000E-5	-2.548762E-2	2.580700E-2
2.576000E-4	-3.681250E-5	7.262500E-5	-1.094375E-4	-2.548400E-2	2.582475E-2
2.577600E-4	-4.525000E-5	2.012500E-5	-6.537500E-5	-2.546962E-2	2.583325E-2
2.579200E-4	-1.400000E-5	5.000000E-6	-1.900000E-5	-2.549700E-2	2.581962E-2
2.580800E-4	4.793750E-5	2.437500E-5	2.356250E-5	-2.550087E-2	2.582300E-2
2.582400E-4	-1.068750E-5	2.793750E-5	-3.862500E-5	-2.548713E-2	2.581487E-2
2.584000E-4	9.606250E-5	7.187500E-5	2.418750E-5	-2.546800E-2	2.582125E-2
2.585600E-4	-1.662500E-5	5.693750E-5	-7.356250E-5	-2.550063E-2	2.580463E-2
2.587200E-4	4.600000E-5	7.918750E-5	-3.318750E-5	-2.549500E-2	2.581663E-2
2.588800E-4	-2.343750E-5	9.912500E-5	-1.225625E-4	-2.548562E-2	2.580812E-2
2.590400E-4	1.958125E-4	5.575000E-5	1.400625E-4	-2.548850E-2	2.581100E-2
2.592000E-4	-1.006875E-4	1.818750E-5	-1.188750E-4	-2.549637E-2	2.580200E-2
2.593600E-4	4.131250E-5	8.400000E-5	-4.268750E-5	-2.547725E-2	2.580725E-2
2.595200E-4	7.100000E-5	1.550625E-4	-8.406250E-5	-2.550813E-2	2.580975E-2
2.596800E-4	-1.137500E-5	8.887500E-5	-1.002500E-4	-2.549712E-2	2.583275E-2
2.598400E-4	1.434375E-4	7.568750E-5	6.775000E-5	-2.548213E-2	2.582625E-2
2.600000E-4	8.043750E-5	-9.000000E-6	8.943750E-5	-2.550375E-2	2.583150E-2
2.601600E-4	-2.068750E-5	1.490000E-4	-1.696875E-4	-2.548187E-2	2.582600E-2
2.603200E-4	2.693750E-5	-1.054375E-4	1.323750E-4	-2.550037E-2	2.583450E-2
2.604800E-4	8.812500E-6	-7.118750E-5	8.000000E-5	-2.549700E-2	2.581088E-2
2.606400E-4	-2.400000E-5	-1.572500E-4	1.332500E-4	-2.549262E-2	2.582187E-2
2.608000E-4	3.281250E-5	1.091250E-4	-7.631250E-5	-2.548700E-2	2.582212E-2
2.609600E-4	-2.150000E-5	-3.543750E-5	1.393750E-5	-2.549063E-2	2.583337E-2
2.611200E-4	4.368750E-5	3.668750E-5	7.000000E-6	-2.548425E-2	2.581837E-2
2.612800E-4	5.687500E-6	3.025000E-5	-2.456250E-5	-2.548675E-2	2.580075E-2
2.614400E-4	5.181250E-5	1.080625E-4	-5.625000E-5	-2.548938E-2	2.582263E-2
2.616000E-4	-5.950000E-5	3.593750E-5	-9.543750E-5	-2.549075E-2	2.583187E-2
2.617600E-4	6.687500E-5	5.387500E-5	1.300000E-5	-2.548062E-2	2.582588E-2
2.619200E-4	2.325000E-5	2.731250E-5	-4.062500E-6	-2.549038E-2	2.582062E-2
2.620800E-4	5.250000E-6	-9.000000E-6	1.425000E-5	-2.547662E-2	2.582188E-2
2.622400E-4	-3.837500E-5	3.312500E-6	-4.168750E-5	-2.549425E-2	2.583613E-2
2.624000E-4	6.243750E-5	6.893750E-5	-6.500000E-6	-2.548613E-2	2.579725E-2
2.625600E-4	-9.437500E-6	3.887500E-5	-4.831250E-5	-2.550350E-2	2.581975E-2
2.627200E-4	4.556250E-5	1.070625E-4	-6.150000E-5	-2.550762E-2	2.581362E-2
2.628800E-4	6.975000E-5	-2.156250E-5	9.131250E-5	-2.550650E-2	2.582425E-2
2.630400E-4	2.925000E-5	-4.268750E-5	7.193750E-5	-2.549875E-2	2.580750E-2
2.632000E-4	-1.731250E-5	8.000000E-5	-9.731250E-5	-2.549825E-2	2.579150E-2
2.633600E-4	5.187500E-5	-7.556250E-5	1.274375E-4	-2.551100E-2	2.580288E-2
2.635200E-4	2.187500E-5	1.474375E-4	-1.255625E-4	-2.550563E-2	2.579525E-2
2.636800E-4	5.268750E-5	-7.625000E-6	6.031250E-5	-2.550812E-2	2.579638E-2
2.638400E-4	-1.087500E-5	1.216250E-4	-1.325000E-4	-2.550925E-2	2.580425E-2
2.640000E-4	6.131250E-5	-4.987500E-5	1.111875E-4	-2.551500E-2	2.580375E-2
2.641600E-4	-8.687500E-6	5.262500E-5	-6.131250E-5	-2.549025E-2	2.580975E-2
2.643200E-4	-2.387500E-5	1.021875E-4	-1.260625E-4	-2.551700E-2	2.578637E-2
2.644800E-4	5.562500E-6	5.931250E-5	-5.375000E-5	-2.552462E-2	2.579938E-2
2.646400E-4	-6.125000E-5	1.723750E-4	-2.336250E-4	-2.551600E-2	2.580125E-2
2.648000E-4	1.943750E-5	4.881250E-5	-2.937500E-5	-2.550450E-2	2.579887E-2
2.649600E-4	3.743750E-5	9.131250E-5	-5.387500E-5	-2.550838E-2	2.581200E-2
2.651200E-4	1.662500E-5	-8.500000E-5	1.016250E-4	-2.551063E-2	2.580238E-2
2.652800E-4	6.012500E-5	-2.268750E-5	8.281250E-5	-2.551812E-2	2.580438E-2
2.654400E-4	7.168750E-5	-2.425000E-5	9.593750E-5	-2.549963E-2	2.580813E-2
2.656000E-4	5.756250E-5	-3.131250E-5	8.887500E-5	-2.551587E-2	2.581400E-2
2.657600E-4	6.512500E-5	5.125000E-5	1.387500E-5	-2.550725E-2	2.578413E-2
2.659200E-4	4.731250E-5	3.018750E-5	1.712500E-5	-2.549150E-2	2.581500E-2
2.660800E-4	3.687500E-6	9.343750E-5	-8.975000E-5	-2.551512E-2	2.579975E-2
2.662400E-4	-3.425000E-5	1.745625E-4	-2.088125E-4	-2.550300E-2	2.581725E-2
2.664000E-4	-3.000000E-5	5.750000E-5	-8.750000E-5	-2.551850E-2	2.581350E-2
2.665600E-4	5.493750E-5	9.850000E-5	-4.356250E-5	-2.550800E-2	2.579438E-2
2.667200E-4	-4.943750E-5	-8.712500E-5	3.768750E-5	-2.550500E-2	2.580487E-2
2.668800E-4	7.068750E-5	9.018750E-5	-1.950000E-5	-2.552587E-2	2.579538E-2
2.670400E-4	-2.175000E-5	1.176875E-4	-1.394375E-4	-2.552175E-2	2.579088E-2
2.672000E-4	-5.375000E-5	1.070625E-4	-1.608125E-4	-2.552513E-2	2.580500E-2
2.673600E-4	1.068750E-5	4.231250E-5	-3.162500E-5	-2.554675E-2	2.580625E-2
2.675200E-4	-4.962500E-5	1.312500E-6	-5.093750E-5	-2.554713E-2	2.578825E-2
2.676800E-4	1.931250E-5	-3.343750E-5	5.275000E-5	-2.554475E-2	2.579413E-2
2.678400E-4	-6.187500E-6	2.187500E-6	-8.375000E-6	-2.552675E-2	2.578587E-2
2.680000E-4	-7.137500E-5	-2.625000E-5	-4.512500E-5	-2.551737E-2	2.579613E-2
2.681600E-4	1.293125E-4	2.225000E-5	1.070625E-4	-2.553625E-2	2.578200E-2
2.683200E-4	3.143750E-5	9.875000E-6	2.156250E-5	-2.553037E-2	2.578775E-2
2.684800E-4	-5.562500E-6	3.756250E-5	-4.312500E-5	-2.551350E-2	2.578688E-2
2.686400E-4	-2.143750E-5	7.275000E-5	-9.418750E-5	-2.553588E-2	2.578350E-2
2.688000E-4	-3.368750E-5	1.762500E-5	-5.131250E-5	-2.554250E-2	2.579700E-2
2.689600E-4	-8.700000E-5	3.768750E-5	-1.246875E-4	-2.552287E-2	2.578850E-2
2.691200E-4	-4.043750E-5	-7.562500E-6	-3.287500E-5	-2.553425E-2	2.578612E-2
2.692800E-4	-5.831250E-5	-1.361875E-4	7.787500E-5	-2.553212E-2	2.578363E-2
2.694400E-4	-4.387500E-5	5.612500E-5	-1.000000E-4	-2.551088E-2	2.577912E-2
2.696000E-4	3.350000E-5	5.118750E-5	-1.768750E-5	-2.553650E-2	2.578750E-2
2.697600E-4	-1.476875E-4	1.475000E-5	-1.624375E-4	-2.552512E-2	2.578525E-2
2.699200E-4	3.162500E-5	1.318125E-4	-1.001875E-4	-2.554038E-2	2.578537E-2
2.700800E-4	8.875000E-6	7.356250E-5	-6.468750E-5	-2.553800E-2	2.578163E-2
2.702400E-4	-1.287500E-5	-2.912500E-5	1.625000E-5	-2.552288E-2	2.578875E-2
2.704000E-4	9.193750E-5	-1.184375E-4	2.103750E-4	-2.552025E-2	2.580050E-2
2.705600E-4	-1.987500E-5	-3.087500E-5	1.100000E-5	-2.551763E-2	2.580138E-2
2.707200E-4	-9.000000E-6	-6.312500E-6	-2.687500E-6	-2.552975E-2	2.577425E-2
2.708800E-4	-5.431250E-5	5.525000E-5	-1.095625E-4	-2.554713E-2	2.578975E-2
2.710400E-4	1.425000E-5	-1.331250E-5	2.756250E-5	-2.552963E-2	2.580050E-2
2.712000E-4	-3.768750E-5	-6.643750E-5	2.875000E-5	-2.554475E-2	2.579600E-2
2.713600E-4	-2.195625E-4	2.718750E-5	-2.467500E-4	-2.553387E-2	2.579100E-2
2.715200E-4	-8.300000E-5	5.081250E-5	-1.338125E-4	-2.553625E-2	2.577900E-2
2.716800E-4	-8.187500E-5	-7.218750E-5	-9.687500E-6	-2.552912E-2	2.578125E-2
2.718400E-4	-4.412500E-5	4.450000E-5	-8.862500E-5	-2.553550E-2	2.580350E-2
2.720000E-4	1.162500E-5	3.231250E-5	-2.068750E-5	-2.553138E-2	2.577450E-2
2.721600E-4	-4.037500E-5	1.484375E-4	-1.888125E-4	-2.554000E-2	2.578900E-2
2.723200E-4	-9.125000E-6	2.018750E-5	-2.931250E-5	-2.553575E-2	2.577200E-2
2.724800E-4	-1.670000E-4	-1.181875E-4	-4.881250E-5	-2.552400E-2	2.580288E-2
2.726400E-4	-1.249375E-4	1.200000E-4	-2.449375E-4	-2.552625E-2	2.578838E-2
2.728000E-4	-6.906250E-5	5.606250E-5	-1.251250E-4	-2.553550E-2	2.579238E-2
2.729600E-4	-2.175000E-5	2.900000E-5	-5.075000E-5	-2.555538E-2	2.579525E-2
2.731200E-4	-4.293750E-5	-1.687500E-5	-2.606250E-5	-2.556038E-2	2.580962E-2
2.732800E-4	-2.768750E-5	-5.768750E-5	3.000000E-5	-2.551850E-2	2.580400E-2
2.734400E-4	-8.706250E-5	-5.750000E-6	-8.131250E-5	-2.552163E-2	2.580950E-2
2.736000E-4	-1.794375E-4	6.525000E-5	-2.446875E-4	-2.551725E-2	2.579438E-2
2.737600E-4	-6.350000E-5	8.475000E-5	-1.482500E-4	-2.553613E-2	2.580875E-2
2.739200E-4	-2.843750E-5	5.418750E-5	-8.262500E-5	-2.550263E-2	2.576850E-2
2.740800E-4	4.125000E-5	-1.413750E-4	1.826250E-4	-2.550925E-2	2.580875E-2
2.742400E-4	-1.740625E-4	-1.248125E-4	-4.925000E-5	-2.552150E-2	2.582125E-2
2.744000E-4	-8.950000E-5	6.637500E-5	-1.558750E-4	-2.551288E-2	2.581362E-2
2.745600E-4	-1.355625E-4	-5.050000E-5	-8.506250E-5	-2.550150E-2	2.579950E-2
2.747200E-4	-8.237500E-5	-6.687500E-6	-7.568750E-5	-2.551313E-2	2.579963E-2
2.748800E-4	-9.518750E-5	-3.775000E-5	-5.743750E-5	-2.550975E-2	2.581125E-2
2.750400E-4	6.875000E-6	-1.806250E-5	2.493750E-5	-2.552725E-2	2.581313E-2
2.752000E-4	-1.204375E-4	1.775000E-5	-1.381875E-4	-2.552200E-2	2.580625E-2
2.753600E-4	-4.837500E-5	2.118750E-5	-6.956250E-5	-2.550412E-2	2.582337E-2
2.755200E-4	-1.082500E-4	8.562500E-6	-1.168125E-4	-2.549425E-2	2.581650E-2
2.756800E-4	-1.105000E-4	4.825000E-5	-1.587500E-4	-2.551563E-2	2.581888E-2
2.758400E-4	8.750000E-6	2.543750E-5	-1.668750E-5	-2.549875E-2	2.581075E-2
2.760000E-4	1.225000E-5	-7.118750E-5	8.343750E-5	-2.551737E-2	2.580025E-2
2.761600E-4	2.000000E-5	-1.125625E-4	1.325625E-4	-2.549288E-2	2.581650E-2
2.763200E-4	6.200000E-5	3.293750E-5	2.906250E-5	-2.550187E-2	2.581825E-2
2.764800E-4	-1.686875E-4	4.912500E-5	-2.178125E-4	-2.550850E-2	2.582087E-2
2.766400E-4	-7.781250E-5	-8.687500E-6	-6.912500E-5	-2.551288E-2	2.582762E-2
2.768000E-4	-7.500000E-5	-2.987500E-5	-4.512500E-5	-2.548487E-2	2.580712E-2
2.769600E-4	-1.260000E-4	-1.059375E-4	-2.006250E-5	-2.550013E-2	2.582312E-2
2.771200E-4	-6.593750E-5	-2.112500E-5	-4.481250E-5	-2.550075E-2	2.581350E-2
2.772800E-4	-3.312500E-5	-8.062500E-6	-2.506250E-5	-2.549225E-2	2.583000E-2
2.774400E-4	-1.224375E-4	-6.281250E-5	-5.962500E-5	-2.548988E-2	2.582475E-2
2.776000E-4	-3.287500E-5	-4.925000E-5	1.637500E-5	-2.546475E-2	2.582638E-2
2.777600E-4	-1.559375E-4	-1.420625E-4	-1.387500E-5	-2.548650E-2	2.581562E-2
2.779200E-4	-7.862500E-5	-1.462500E-5	-6.400000E-5	-2.547387E-2	2.581338E-2
2.780800E-4	-9.593750E-5	-1.732500E-4	7.731250E-5	-2.547250E-2	2.583375E-2
2.782400E-4	-6.587500E-5	-1.437500E-5	-5.150000E-5	-2.547350E-2	2.583913E-2
2.784000E-4	-1.200625E-4	-6.556250E-5	-5.450000E-5	-2.547675E-2	2.584513E-2
2.785600E-4	-5.687500E-5	-4.675000E-5	-1.012500E-5	-2.546412E-2	2.585137E-2
2.787200E-4	-1.868750E-5	-9.000000E-6	-9.687500E-6	-2.545750E-2	2.584075E-2
2.788800E-4	-2.106250E-5	-1.001250E-4	7.906250E-5	-2.548475E-2	2.582450E-2
2.790400E-4	-8.500000E-6	7.500000E-6	-1.600000E-5	-2.545900E-2	2.583175E-2
2.792000E-4	-6.718750E-5	-8.081250E-5	1.362500E-5	-2.546225E-2	2.583525E-2
2.793600E-4	-1.092500E-4	-4.237500E-5	-6.687500E-5	-2.546600E-2	2.584900E-2
2.795200E-4	-3.675000E-5	4.325000E-5	-8.000000E-5	-2.544075E-2	2.581637E-2
2.796800E-4	-1.210625E-4	8.793750E-5	-2.090000E-4	-2.543275E-2	2.583650E-2
2.798400E-4	-5.437500E-5	7.706250E-5	-1.314375E-4	-2.545450E-2	2.584950E-2
2.800000E-4	-7.537500E-5	-3.050000E-5	-4.487500E-5	-2.545987E-2	2.586875E-2
2.801600E-4	-7.756250E-5	-4.031250E-5	-3.725000E-5	-2.543713E-2	2.582988E-2
2.803200E-4	-4.231250E-5	1.543750E-5	-5.775000E-5	-2.545575E-2	2.586350E-2
2.804800E-4	-1.316250E-4	-7.743750E-5	-5.418750E-5	-2.542800E-2	2.585438E-2
2.806400E-4	-2.850000E-5	-2.243125E-4	1.958125E-4	-2.545175E-2	2.586200E-2
2.808000E-4	-1.896250E-4	9.543750E-5	-2.850625E-4	-2.543938E-2	2.585938E-2
2.809600E-4	-9.731250E-5	2.131250E-5	-1.186250E-4	-2.542375E-2	2.587025E-2
2.811200E-4	-1.562500E-5	1.250000E-6	-1.687500E-5	-2.545075E-2	2.586912E-2
2.812800E-4	-8.600000E-5	-4.693750E-5	-3.906250E-5	-2.541137E-2	2.586200E-2
2.814400E-4	-1.946250E-4	-1.243750E-4	-7.025000E-5	-2.542638E-2	2.585825E-2
2.816000E-4	-1.905000E-4	-5.931250E-5	-1.311875E-4	-2.541775E-2	2.587163E-2
2.817600E-4	-1.351875E-4	-7.625000E-5	-5.893750E-5	-2.540563E-2	2.584788E-2
2.819200E-4	-3.837500E-5	-6.287500E-5	2.450000E-5	-2.541775E-2	2.587663E-2
2.820800E-4	-8.687500E-6	2.587500E-5	-3.456250E-5	-2.539487E-2	2.588462E-2
2.822400E-4	-1.706250E-5	-1.191875E-4	1.021250E-4	-2.542263E-2	2.588925E-2
2.824000E-4	-1.953750E-4	-6.125000E-5	-1.341250E-4	-2.542037E-2	2.587362E-2
2.825600E-4	-1.200625E-4	-2.831250E-5	-9.175000E-5	-2.540412E-2	2.587050E-2
2.827200E-4	-1.222500E-4	-5.306250E-5	-6.918750E-5	-2.540862E-2	2.590625E-2
2.828800E-4	-1.491875E-4	-1.401250E-4	-9.062500E-6	-2.541562E-2	2.590638E-2
2.830400E-4	-6.343750E-5	-1.070625E-4	4.362500E-5	-2.539800E-2	2.589400E-2
2.832000E-4	-1.528750E-4	-1.348750E-4	-1.800000E-5	-2.540150E-2	2.589238E-2
2.833600E-4	-1.464375E-4	-9.562500E-5	-5.081250E-5	-2.539088E-2	2.590425E-2
2.835200E-4	-9.375000E-6	3.506250E-5	-4.443750E-5	-2.538338E-2	2.589287E-2
2.836800E-4	-7.506250E-5	-1.026875E-4	2.762500E-5	-2.538187E-2	2.590625E-2
2.838400E-4	-1.042500E-4	-5.850000E-5	-4.575000E-5	-2.537775E-2	2.589725E-2
2.840000E-4	-1.075000E-5	-8.706250E-5	7.631250E-5	-2.537950E-2	2.589525E-2
2.841600E-4	-5.356250E-5	3.875000E-6	-5.743750E-5	-2.538225E-2	2.590137E-2
2.843200E-4	-5.625000E-7	3.062500E-6	-3.625000E-6	-2.537162E-2	2.589650E-2
2.844800E-4	-1.171250E-4	6.093750E-5	-1.780625E-4	-2.537450E-2	2.590625E-2
2.846400E-4	-1.392500E-4	-2.618750E-5	-1.130625E-4	-2.534775E-2	2.591375E-2
2.848000E-4	-1.030625E-4	-1.036875E-4	6.250000E-7	-2.535975E-2	2.589600E-2
2.849600E-4	-2.812500E-5	-7.681250E-5	4.868750E-5	-2.535575E-2	2.592350E-2
2.851200E-4	-1.130000E-4	-6.850000E-5	-4.450000E-5	-2.537888E-2	2.592088E-2
2.852800E-4	-4.300000E-5	-5.943750E-5	1.643750E-5	-2.536863E-2	2.591563E-2
2.854400E-4	-9.043750E-5	-4.000000E-5	-5.043750E-5	-2.536338E-2	2.592188E-2
2.856000E-4	-1.885625E-4	-5.675000E-5	-1.318125E-4	-2.534562E-2	2.591475E-2
2.857600E-4	-1.683750E-4	-1.225625E-4	-4.581250E-5	-2.535388E-2	2.592863E-2
2.859200E-4	-4.468750E-5	-1.521875E-4	1.075000E-4	-2.536650E-2	2.591712E-2
2.860800E-4	-7.206250E-5	-3.375000E-6	-6.868750E-5	-2.534587E-2	2.592600E-2
2.862400E-4	-1.293125E-4	-1.309375E-4	1.625000E-6	-2.536262E-2	2.593325E-2
2.864000E-4	-1.143750E-4	-6.006250E-5	-5.431250E-5	-2.533362E-2	2.593363E-2
2.865600E-4	-1.867500E-4	-7.156250E-5	-1.151875E-4	-2.535463E-2	2.593775E-2
2.867200E-4	-6.825000E-5	-4.500000E-5	-2.325000E-5	-2.533688E-2	2.594800E-2
2.868800E-4	-6.356250E-5	4.212500E-5	-1.056875E-4	-2.533113E-2	2.596038E-2
2.870400E-4	-1.030625E-4	-1.049375E-4	1.875000E-6	-2.533950E-2	2.595225E-2
2.872000E-4	-1.370625E-4	3.125000E-5	-1.683125E-4	-2.530663E-2	2.593238E-2
2.873600E-4	-3.373125E-4	-1.166250E-4	-2.206875E-4	-2.532450E-2	2.595637E-2
2.875200E-4	-1.444375E-4	-1.837500E-4	3.931250E-5	-2.531013E-2	2.593387E-2
2.876800E-4	-9.337500E-5	-8.543750E-5	-7.937500E-6	-2.530500E-2	2.595313E-2
2.878400E-4	-7.600000E-5	6.812500E-6	-8.281250E-5	-2.530487E-2	2.595925E-2
2.880000E-4	-8.250000E-5	-6.162500E-5	-2.087500E-5	-2.531175E-2	2.594488E-2
2.881600E-4	-1.512500E-5	-5.568750E-5	4.056250E-5	-2.529825E-2	2.595475E-2
2.883200E-4	-9.112500E-5	-1.393125E-4	4.818750E-5	-2.531213E-2	2.595850E-2
2.884800E-4	-1.531250E-5	-5.512500E-5	3.981250E-5	-2.530525E-2	2.596488E-2
2.886400E-4	-2.050000E-5	-3.068750E-5	1.018750E-5	-2.530563E-2	2.597900E-2
2.888000E-4	-1.573750E-4	-1.058750E-4	-5.150000E-5	-2.530538E-2	2.594638E-2
2.889600E-4	-1.903750E-4	-1.005625E-4	-8.981250E-5	-2.531675E-2	2.597625E-2
2.891200E-4	-5.268750E-5	-8.743750E-5	3.475000E-5	-2.531775E-2	2.595288E-2
2.892800E-4	-1.158750E-4	-1.379375E-4	2.206250E-5	-2.529825E-2	2.598013E-2
2.894400E-4	-7.106250E-5	-8.712500E-5	1.606250E-5	-2.528838E-2	2.597637E-2
2.896000E-4	-1.446250E-4	-1.236250E-4	-2.100000E-5	-2.528138E-2	2.597862E-2
2.897600E-4	-1.286250E-4	-1.269375E-4	-1.687500E-6	-2.526988E-2	2.597188E-2
2.899200E-4	-5.856250E-5	-8.900000E-5	3.043750E-5	-2.528612E-2	2.596888E-2
2.900800E-4	-1.395625E-4	-4.968750E-5	-8.987500E-5	-2.529000E-2	2.598288E-2
2.902400E-4	-9.668750E-5	-1.736250E-4	7.693750E-5	-2.528475E-2	2.596525E-2
2.904000E-4	-9.956250E-5	-1.056875E-4	6.125000E-6	-2.528700E-2	2.596512E-2
2.905600E-4	-1.668750E-5	-3.968750E-5	2.300000E-5	-2.527288E-2	2.599312E-2
2.907200E-4	-1.740000E-4	-1.079375E-4	-6.606250E-5	-2.528375E-2	2.599275E-2
2.908800E-4	-1.642500E-4	-2.030625E-4	3.881250E-5	-2.526750E-2	2.599575E-2
2.910400E-4	-1.715000E-4	-1.161875E-4	-5.531250E-5	-2.528738E-2	2.599425E-2
2.912000E-4	-1.386250E-4	-2.587500E-5	-1.127500E-4	-2.526800E-2	2.599588E-2
2.913600E-4	-1.553750E-4	-2.512500E-5	-1.302500E-4	-2.525463E-2	2.599488E-2
2.915200E-4	-2.112500E-5	-2.093125E-4	1.881875E-4	-2.530025E-2	2.597725E-2
2.916800E-4	-6.031250E-5	-5.056250E-5	-9.750000E-6	-2.527800E-2	2.599238E-2
2.918400E-4	-1.228125E-4	-1.530000E-4	3.018750E-5	-2.527050E-2	2.600800E-2
2.920000E-4	-7.318750E-5	-7.662500E-5	3.437500E-6	-2.526313E-2	2.599588E-2
2.921600E-4	-1.373125E-4	-1.657500E-4	2.843750E-5	-2.525062E-2	2.601262E-2
2.923200E-4	-1.470625E-4	-9.843750E-5	-4.862500E-5	-2.524687E-2	2.599113E-2
2.924800E-4	-9.950000E-5	-6.912500E-5	-3.037500E-5	-2.523200E-2	2.600425E-2
2.926400E-4	-1.163750E-4	-5.643750E-5	-5.993750E-5	-2.524738E-2	2.601000E-2
2.928000E-4	-1.263750E-4	-1.135000E-4	-1.287500E-5	-2.526925E-2	2.601075E-2
2.929600E-4	-9.506250E-5	-1.031250E-5	-8.475000E-5	-2.526875E-2	2.602038E-2
2.931200E-4	-2.010000E-4	-4.681250E-5	-1.541875E-4	-2.523175E-2	2.600662E-2
2.932800E-4	-6.468750E-5	-1.061250E-4	4.143750E-5	-2.524237E-2	2.600738E-2
2.934400E-4	-1.058125E-4	-1.446875E-4	3.887500E-5	-2.522975E-2	2.601200E-2
2.936000E-4	-1.468750E-4	-1.515625E-4	4.687500E-6	-2.523825E-2	2.601375E-2
2.937600E-4	-1.425625E-4	-4.812500E-5	-9.443750E-5	-2.524175E-2	2.602412E-2
2.939200E-4	-1.415625E-4	-1.945625E-4	5.300000E-5	-2.525838E-2	2.600163E-2
2.940800E-4	-9.568750E-5	-2.681250E-5	-6.887500E-5	-2.524738E-2	2.601088E-2
2.942400E-4	-2.381875E-4	3.750000E-7	-2.385625E-4	-2.525188E-2	2.602013E-2
2.944000E-4	3.362500E-5	-9.012500E-5	1.237500E-4	-2.523375E-2	2.602213E-2
2.945600E-4	-2.153125E-4	-1.270000E-4	-8.831250E-5	-2.522513E-2	2.601750E-2
2.947200E-4	-1.851875E-4	-1.666875E-4	-1.850000E-5	-2.522250E-2	2.601963E-2
2.948800E-4	-1.459375E-4	-1.643750E-4	1.843750E-5	-2.525112E-2	2.601825E-2
2.950400E-4	-6.956250E-5	-1.193750E-4	4.981250E-5	-2.526025E-2	2.602375E-2
2.952000E-4	-1.774375E-4	-1.238125E-4	-5.362500E-5	-2.522963E-2	2.601712E-2
2.953600E-4	-1.483750E-4	1.250000E-7	-1.485000E-4	-2.524850E-2	2.601725E-2
2.955200E-4	-2.332500E-4	-1.376250E-4	-9.562500E-5	-2.525300E-2	2.602025E-2
2.956800E-4	-7.862500E-5	-1.556875E-4	7.706250E-5	-2.522713E-2	2.601775E-2
2.958400E-4	-1.195000E-4	-1.355625E-4	1.606250E-5	-2.523412E-2	2.601613E-2
2.960000E-4	-2.122500E-4	-1.340625E-4	-7.818750E-5	-2.523975E-2	2.603837E-2
2.961600E-4	-8.712500E-5	-3.412500E-5	-5.300000E-5	-2.521237E-2	2.601788E-2
2.963200E-4	-1.259375E-4	-1.128750E-4	-1.306250E-5	-2.521825E-2	2.603175E-2
2.964800E-4	-1.297500E-4	-7.743750E-5	-5.231250E-5	-2.521025E-2	2.601900E-2
2.966400E-4	-1.537500E-4	-1.011875E-4	-5.256250E-5	-2.521238E-2	2.603350E-2
2.968000E-4	-1.078125E-4	-2.881250E-5	-7.900000E-5	-2.523225E-2	2.603350E-2
2.969600E-4	-1.216250E-4	-1.116875E-4	-9.937500E-6	-2.522338E-2	2.602600E-2
2.971200E-4	-1.258125E-4	-2.012500E-5	-1.056875E-4	-2.523900E-2	2.603887E-2
2.972800E-4	-1.966250E-4	-1.467500E-4	-4.987500E-5	-2.522888E-2	2.601775E-2
2.974400E-4	-3.065000E-4	-1.075000E-4	-1.990000E-4	-2.520788E-2	2.604563E-2
2.976000E-4	-1.493750E-4	-9.187500E-5	-5.750000E-5	-2.522325E-2	2.602700E-2
2.977600E-4	-1.302500E-4	-1.395000E-4	9.250000E-6	-2.521725E-2	2.601488E-2
2.979200E-4	-1.186875E-4	-1.111250E-4	-7.562500E-6	-2.520875E-2	2.603575E-2
2.980800E-4	-1.398750E-4	-1.912500E-4	5.137500E-5	-2.522675E-2	2.604112E-2
2.982400E-4	-2.175000E-4	-2.016875E-4	-1.581250E-5	-2.520700E-2	2.603025E-2
2.984000E-4	-2.500625E-4	-1.155625E-4	-1.345000E-4	-2.522212E-2	2.604625E-2
2.985600E-4	-1.838125E-4	-1.925625E-4	8.750000E-6	-2.520125E-2	2.603050E-2
2.987200E-4	-2.450000E-4	-1.551250E-4	-8.987500E-5	-2.522000E-2	2.602538E-2
2.988800E-4	-1.158750E-4	-1.231250E-4	7.250000E-6	-2.523013E-2	2.603275E-2
2.990400E-4	-2.479375E-4	-1.579375E-4	-9.000000E-5	-2.523425E-2	2.602863E-2
2.992000E-4	-2.188750E-4	1.250000E-6	-2.201250E-4	-2.519200E-2	2.602063E-2
2.993600E-4	-7.356250E-5	-2.041250E-4	1.305625E-4	-2.519775E-2	2.604725E-2
2.995200E-4	-1.814375E-4	-5.268750E-5	-1.287500E-4	-2.519887E-2	2.603362E-2
2.996800E-4	-1.567500E-4	-1.793750E-4	2.262500E-5	-2.521037E-2	2.602575E-2
2.998400E-4	-1.773750E-4	-1.065625E-4	-7.081250E-5	-2.521613E-2	2.602650E-2
3.000000E-4	-4.500000E-5	-7.375000E-5	2.875000E-5	-2.520937E-2	2.601913E-2
3.001600E-4	-3.718750E-5	-1.376250E-4	1.004375E-4	-2.521438E-2	2.600625E-2
3.003200E-4	-2.008750E-4	-1.302500E-4	-7.062500E-5	-2.520400E-2	2.602375E-2
3.004800E-4	-1.992500E-4	-1.633750E-4	-3.587500E-5	-2.519600E-2	2.602125E-2
3.006400E-4	-2.757500E-4	-1.683125E-4	-1.074375E-4	-2.521325E-2	2.603963E-2
3.008000E-4	-2.180000E-4	-1.505000E-4	-6.750000E-5	-2.520175E-2	2.600988E-2
3.009600E-4	-1.361250E-4	-7.975000E-5	-5.637500E-5	-2.520888E-2	2.602587E-2
3.011200E-4	-2.148125E-4	-1.113125E-4	-1.035000E-4	-2.522125E-2	2.602988E-2
3.012800E-4	-1.591250E-4	-1.820000E-4	2.287500E-5	-2.520875E-2	2.602425E-2
3.014400E-4	-1.593125E-4	-5.012500E-5	-1.091875E-4	-2.519800E-2	2.603800E-2
3.016000E-4	-1.874375E-4	-8.306250E-5	-1.043750E-4	-2.520125E-2	2.601025E-2
3.017600E-4	-2.672500E-4	-8.325000E-5	-1.840000E-4	-2.520038E-2	2.602650E-2
3.019200E-4	-4.768750E-5	-1.920625E-4	1.443750E-4	-2.521225E-2	2.600513E-2
3.020800E-4	-1.435000E-4	-8.400000E-5	-5.950000E-5	-2.519887E-2	2.603275E-2
3.022400E-4	-1.050625E-4	-1.441250E-4	3.906250E-5	-2.519513E-2	2.603713E-2
3.024000E-4	-2.851875E-4	-1.869375E-4	-9.825000E-5	-2.521037E-2	2.600750E-2
3.025600E-4	-1.809375E-4	-9.793750E-5	-8.300000E-5	-2.520388E-2	2.603475E-2
3.027200E-4	-2.589375E-4	-7.612500E-5	-1.828125E-4	-2.522300E-2	2.601500E-2
3.028800E-4	-2.296875E-4	-9.212500E-5	-1.375625E-4	-2.519588E-2	2.601787E-2
3.030400E-4	-2.306875E-4	-1.725000E-4	-5.818750E-5	-2.519375E-2	2.604138E-2
3.032000E-4	-2.791875E-4	-1.446250E-4	-1.345625E-4	-2.521275E-2	2.598700E-2
3.033600E-4	-2.797500E-4	-5.075000E-5	-2.290000E-4	-2.520800E-2	2.602150E-2
3.035200E-4	-3.070625E-4	-1.291875E-4	-1.778750E-4	-2.522425E-2	2.603450E-2
3.036800E-4	-6.925000E-5	-2.193125E-4	1.500625E-4	-2.519550E-2	2.601087E-2
3.038400E-4	-1.689375E-4	-2.320000E-4	6.306250E-5	-2.520375E-2	2.603362E-2
3.040000E-4	-2.054375E-4	-2.391250E-4	3.368750E-5	-2.520863E-2	2.601838E-2
3.041600E-4	-1.995625E-4	-1.668125E-4	-3.275000E-5	-2.520700E-2	2.600900E-2
3.043200E-4	-1.584375E-4	-1.220625E-4	-3.637500E-5	-2.521875E-2	2.603200E-2
3.044800E-4	-2.068750E-4	-1.028125E-4	-1.040625E-4	-2.521925E-2	2.604163E-2
3.046400E-4	-1.758750E-4	-1.867500E-4	1.087500E-5	-2.520987E-2	2.600800E-2
3.048000E-4	-2.748750E-4	-1.737500E-4	-1.011250E-4	-2.522325E-2	2.602250E-2
3.049600E-4	-7.887500E-5	-1.580625E-4	7.918750E-5	-2.521325E-2	2.602200E-2
3.051200E-4	-2.867500E-4	-1.329375E-4	-1.538125E-4	-2.521062E-2	2.601425E-2
3.052800E-4	-2.005625E-4	-2.315000E-4	3.093750E-5	-2.521862E-2	2.601313E-2
3.054400E-4	-1.761250E-4	-1.588125E-4	-1.731250E-5	-2.520587E-2	2.600913E-2
3.056000E-4	-2.030000E-4	-3.247500E-4	1.217500E-4	-2.522788E-2	2.601563E-2
3.057600E-4	-2.476250E-4	-1.642500E-4	-8.337500E-5	-2.520425E-2	2.601237E-2
3.059200E-4	-2.343750E-4	-8.487500E-5	-1.495000E-4	-2.521587E-2	2.602425E-2
3.060800E-4	-3.048125E-4	-1.445625E-4	-1.602500E-4	-2.521388E-2	2.602013E-2
3.062400E-4	-3.371875E-4	-2.173125E-4	-1.198750E-4	-2.521450E-2	2.600463E-2
3.064000E-4	-1.576250E-4	-4.337500E-5	-1.142500E-4	-2.521250E-2	2.600625E-2
3.065600E-4	-2.425000E-4	-2.593750E-4	1.687500E-5	-2.522375E-2	2.601250E-2
3.067200E-4	-2.062500E-4	-2.130625E-4	6.812500E-6	-2.521525E-2	2.602075E-2
3.068800E-4	-2.665625E-4	-1.083750E-4	-1.581875E-4	-2.521763E-2	2.602250E-2
3.070400E-4	-2.184375E-4	-2.190000E-4	5.625000E-7	-2.521025E-2	2.600150E-2
3.072000E-4	-3.180000E-4	-2.589375E-4	-5.906250E-5	-2.522863E-2	2.601000E-2
3.073600E-4	-2.867500E-4	-1.570000E-4	-1.297500E-4	-2.521763E-2	2.601013E-2
3.075200E-4	-2.663750E-4	-2.457500E-4	-2.062500E-5	-2.524025E-2	2.599738E-2
3.076800E-4	-1.943750E-4	-1.674375E-4	-2.693750E-5	-2.521525E-2	2.599825E-2
3.078400E-4	-2.406875E-4	-2.105625E-4	-3.012500E-5	-2.521275E-2	2.600788E-2
3.080000E-4	-2.388125E-4	-2.530000E-4	1.418750E-5	-2.519863E-2	2.598850E-2
3.081600E-4	-2.016875E-4	-2.242500E-4	2.256250E-5	-2.523150E-2	2.600925E-2
3.083200E-4	-1.615625E-4	-1.968750E-4	3.531250E-5	-2.522525E-2	2.599488E-2
3.084800E-4	-2.025625E-4	-1.803750E-4	-2.218750E-5	-2.521025E-2	2.599425E-2
3.086400E-4	-2.591250E-4	-2.133125E-4	-4.581250E-5	-2.522975E-2	2.599825E-2
3.088000E-4	-3.872500E-4	-1.703125E-4	-2.169375E-4	-2.523238E-2	2.599863E-2
3.089600E-4	-2.527500E-4	-1.488125E-4	-1.039375E-4	-2.521550E-2	2.598850E-2
3.091200E-4	-2.487500E-4	-1.796875E-4	-6.906250E-5	-2.524038E-2	2.600662E-2
3.092800E-4	-2.000625E-4	-1.915000E-4	-8.562500E-6	-2.522738E-2	2.600850E-2
3.094400E-4	-2.546250E-4	-2.680000E-4	1.337500E-5	-2.523675E-2	2.598975E-2
3.096000E-4	-2.117500E-4	-1.650000E-4	-4.675000E-5	-2.522825E-2	2.599387E-2
3.097600E-4	-2.611250E-4	-2.551250E-4	-6.000000E-6	-2.521463E-2	2.599875E-2
3.099200E-4	-4.411875E-4	-1.896875E-4	-2.515000E-4	-2.522275E-2	2.601163E-2
3.100800E-4	-3.675625E-4	-1.358125E-4	-2.317500E-4	-2.521562E-2	2.599438E-2
3.102400E-4	-2.201250E-4	-2.065000E-4	-1.362500E-5	-2.523113E-2	2.599650E-2
3.104000E-4	-2.844375E-4	-1.766875E-4	-1.077500E-4	-2.521100E-2	2.599275E-2
3.105600E-4	-3.394375E-4	-2.407500E-4	-9.868750E-5	-2.521112E-2	2.600050E-2
3.107200E-4	-2.638125E-4	-1.726250E-4	-9.118750E-5	-2.521850E-2	2.599038E-2
3.108800E-4	-2.220625E-4	-1.329375E-4	-8.912500E-5	-2.523088E-2	2.599975E-2
3.110400E-4	-2.690625E-4	-2.061875E-4	-6.287500E-5	-2.522275E-2	2.601750E-2
3.112000E-4	-3.848125E-4	-1.805625E-4	-2.042500E-4	-2.522488E-2	2.602050E-2
3.113600E-4	-3.501250E-4	-1.860625E-4	-1.640625E-4	-2.525188E-2	2.598050E-2
3.115200E-4	-3.811875E-4	-2.904375E-4	-9.075000E-5	-2.525350E-2	2.600350E-2
3.116800E-4	-3.678125E-4	-1.815000E-4	-1.863125E-4	-2.522550E-2	2.599888E-2
3.118400E-4	-3.938750E-4	-2.428125E-4	-1.510625E-4	-2.523350E-2	2.600300E-2
3.120000E-4	-2.685000E-4	-9.606250E-5	-1.724375E-4	-2.523400E-2	2.599162E-2
3.121600E-4	-3.820625E-4	-2.290000E-4	-1.530625E-4	-2.524438E-2	2.598563E-2
3.123200E-4	-2.485625E-4	-1.938125E-4	-5.475000E-5	-2.523475E-2	2.599088E-2
3.124800E-4	-4.186250E-4	-2.718125E-4	-1.468125E-4	-2.523013E-2	2.597937E-2
3.126400E-4	-2.452500E-4	-2.704375E-4	2.518750E-5	-2.523612E-2	2.599537E-2
3.128000E-4	-3.656875E-4	-1.767500E-4	-1.889375E-4	-2.522337E-2	2.598725E-2
3.129600E-4	-3.934375E-4	-2.113125E-4	-1.821250E-4	-2.522337E-2	2.600750E-2
3.131200E-4	-4.306875E-4	-2.416250E-4	-1.890625E-4	-2.523975E-2	2.598238E-2
3.132800E-4	-3.591875E-4	-2.187500E-4	-1.404375E-4	-2.523750E-2	2.599988E-2
3.134400E-4	-3.024375E-4	-3.001250E-4	-2.312500E-6	-2.524075E-2	2.599125E-2
3.136000E-4	-2.603125E-4	-2.285625E-4	-3.175000E-5	-2.523625E-2	2.598550E-2
3.137600E-4	-2.882500E-4	-1.682500E-4	-1.200000E-4	-2.522425E-2	2.600500E-2
3.139200E-4	-3.685625E-4	-1.176875E-4	-2.508750E-4	-2.522388E-2	2.599625E-2
3.140800E-4	-3.271875E-4	-2.241875E-4	-1.030000E-4	-2.522738E-2	2.600037E-2
3.142400E-4	-3.051250E-4	-2.272500E-4	-7.787500E-5	-2.524300E-2	2.599263E-2
3.144000E-4	-2.973750E-4	-3.201875E-4	2.281250E-5	-2.524475E-2	2.598325E-2
3.145600E-4	-3.730000E-4	-2.333750E-4	-1.396250E-4	-2.521588E-2	2.599038E-2
3.147200E-4	-2.518750E-4	-2.889375E-4	3.706250E-5	-2.523188E-2	2.600713E-2
3.148800E-4	-2.668125E-4	-3.030000E-4	3.618750E-5	-2.523300E-2	2.599763E-2
3.150400E-4	-2.714375E-4	-2.559375E-4	-1.550000E-5	-2.522525E-2	2.599375E-2
3.152000E-4	-3.900000E-4	-3.112500E-4	-7.875000E-5	-2.523037E-2	2.597888E-2
3.153600E-4	-4.542500E-4	-3.513750E-4	-1.028750E-4	-2.523163E-2	2.600125E-2
3.155200E-4	-3.799375E-4	-1.604375E-4	-2.195000E-4	-2.520987E-2	2.598600E-2
3.156800E-4	-3.995000E-4	-2.502500E-4	-1.492500E-4	-2.521062E-2	2.598163E-2
3.158400E-4	-4.408750E-4	-3.215000E-4	-1.193750E-4	-2.522213E-2	2.598813E-2
3.160000E-4	-3.633125E-4	-1.903750E-4	-1.729375E-4	-2.523662E-2	2.597500E-2
3.161600E-4	-4.498125E-4	-2.556875E-4	-1.941250E-4	-2.521837E-2	2.599775E-2
3.163200E-4	-3.845625E-4	-2.909375E-4	-9.362500E-5	-2.523175E-2	2.598750E-2
3.164800E-4	-3.518125E-4	-3.323750E-4	-1.943750E-5	-2.522825E-2	2.598913E-2
3.166400E-4	-3.781875E-4	-3.362500E-4	-4.193750E-5	-2.523125E-2	2.598675E-2
3.168000E-4	-4.718750E-4	-1.721875E-4	-2.996875E-4	-2.522263E-2	2.598738E-2
3.169600E-4	-3.949375E-4	-3.640625E-4	-3.087500E-5	-2.520650E-2	2.599788E-2
3.171200E-4	-5.060000E-4	-2.662500E-4	-2.397500E-4	-2.525875E-2	2.599475E-2
3.172800E-4	-3.398125E-4	-3.533750E-4	1.356250E-5	-2.522788E-2	2.598625E-2
3.174400E-4	-2.601250E-4	-3.921875E-4	1.320625E-4	-2.522963E-2	2.599737E-2
3.176000E-4	-4.479375E-4	-3.656875E-4	-8.225000E-5	-2.521200E-2	2.596800E-2
3.177600E-4	-4.341875E-4	-3.105000E-4	-1.236875E-4	-2.520075E-2	2.596863E-2
3.179200E-4	-5.274375E-4	-2.401250E-4	-2.873125E-4	-2.522162E-2	2.598575E-2
3.180800E-4	-5.315000E-4	-2.638750E-4	-2.676250E-4	-2.523738E-2	2.599850E-2
3.182400E-4	-3.281875E-4	-2.578750E-4	-7.031250E-5	-2.522150E-2	2.596663E-2
3.184000E-4	-4.220625E-4	-3.083125E-4	-1.137500E-4	-2.521588E-2	2.599325E-2
3.185600E-4	-4.996250E-4	-3.000000E-4	-1.996250E-4	-2.521712E-2	2.596925E-2
3.187200E-4	-5.188125E-4	-3.420000E-4	-1.768125E-4	-2.522500E-2	2.596938E-2
3.188800E-4	-5.566250E-4	-3.983750E-4	-1.582500E-4	-2.523025E-2	2.597563E-2
3.190400E-4	-4.831875E-4	-3.866875E-4	-9.650000E-5	-2.522687E-2	2.599662E-2
3.192000E-4	-4.326250E-4	-3.166875E-4	-1.159375E-4	-2.521650E-2	2.598350E-2
3.193600E-4	-5.385625E-4	-3.242500E-4	-2.143125E-4	-2.522025E-2	2.599112E-2
3.195200E-4	-4.773750E-4	-3.034375E-4	-1.739375E-4	-2.520637E-2	2.599663E-2
[truncated: 502 more rows]
