# Supplementary material for: A simple retarding-potential time-of-flight mass spectrometer for electrospray propulsion diagnostics
Source: J Elect Propuls. 2023 Mar 31;2(1):13. doi: 10.1007/s44205-023-00045-y (PMC10066156; doi:10.1007/s44205-023-00045-y)
Supplement: Supplementary file 1 — Additional file 1. [file 44205_2023_45_MOESM1_ESM.zip › Data and MATLAB Code/RP ToF-MS Data/1700.csv]

Timestamp:	5:31:09.205 PM 9/26/2022
time (s)	tof signal 1 (V)	tof signal 2 (V)	tof1 - tof2 (V)	trigger xy1 (V)	trigger xy2 (V)
0.000000E+0	-1.609375E-3	-1.243750E-3	-3.656250E-4	-2.338900E-2	2.433175E-2
1.600000E-7	-1.610125E-3	-1.178187E-3	-4.319375E-4	-2.340037E-2	2.437075E-2
3.200000E-7	-1.611688E-3	-1.321313E-3	-2.903750E-4	-2.339600E-2	2.438137E-2
4.800000E-7	-1.694250E-3	-1.126813E-3	-5.674375E-4	-2.339175E-2	2.438712E-2
6.400000E-7	-1.675375E-3	-1.290250E-3	-3.851250E-4	-2.339050E-2	2.436850E-2
8.000000E-7	-1.618562E-3	-1.252063E-3	-3.665000E-4	-2.339300E-2	2.435588E-2
9.600000E-7	-1.531813E-3	-1.453625E-3	-7.818750E-5	-2.338825E-2	2.437125E-2
1.120000E-6	-1.565563E-3	-1.182062E-3	-3.835000E-4	-2.339638E-2	2.435725E-2
1.280000E-6	-1.582438E-3	-1.291063E-3	-2.913750E-4	-2.339212E-2	2.436138E-2
1.440000E-6	-1.503250E-3	-1.247313E-3	-2.559375E-4	-2.340200E-2	2.434950E-2
1.600000E-6	-1.550750E-3	-1.386687E-3	-1.640625E-4	-2.338037E-2	2.437238E-2
1.760000E-6	-1.560813E-3	-1.210875E-3	-3.499375E-4	-2.339375E-2	2.434600E-2
1.920000E-6	-1.657438E-3	-1.299875E-3	-3.575625E-4	-2.341175E-2	2.436300E-2
2.080000E-6	-1.435188E-3	-1.353938E-3	-8.125000E-5	-2.341400E-2	2.436813E-2
2.240000E-6	-1.646938E-3	-1.221000E-3	-4.259375E-4	-2.340800E-2	2.435363E-2
2.400000E-6	-1.556500E-3	-1.315625E-3	-2.408750E-4	-2.341487E-2	2.437138E-2
2.560000E-6	-1.511000E-3	-1.242500E-3	-2.685000E-4	-2.339900E-2	2.435687E-2
2.720000E-6	-1.495375E-3	-1.297687E-3	-1.976875E-4	-2.338688E-2	2.435863E-2
2.880000E-6	-1.530375E-3	-1.285937E-3	-2.444375E-4	-2.339200E-2	2.436475E-2
3.040000E-6	-1.588750E-3	-1.271250E-3	-3.175000E-4	-2.338988E-2	2.437675E-2
3.200000E-6	-1.473375E-3	-1.224375E-3	-2.490000E-4	-2.336713E-2	2.434900E-2
3.360000E-6	-1.653438E-3	-1.202625E-3	-4.508125E-4	-2.340137E-2	2.438900E-2
3.520000E-6	-1.595500E-3	-1.249063E-3	-3.464375E-4	-2.338475E-2	2.437988E-2
3.680000E-6	-1.588938E-3	-1.290500E-3	-2.984375E-4	-2.339950E-2	2.436513E-2
3.840000E-6	-1.523500E-3	-1.265125E-3	-2.583750E-4	-2.340375E-2	2.435187E-2
4.000000E-6	-1.543500E-3	-1.174313E-3	-3.691875E-4	-2.340438E-2	2.436437E-2
4.160000E-6	-1.585437E-3	-1.229062E-3	-3.563750E-4	-2.339188E-2	2.435800E-2
4.320000E-6	-1.559938E-3	-1.206375E-3	-3.535625E-4	-2.339387E-2	2.437938E-2
4.480000E-6	-1.641125E-3	-1.224188E-3	-4.169375E-4	-2.340837E-2	2.435262E-2
4.640000E-6	-1.537687E-3	-1.267438E-3	-2.702500E-4	-2.338075E-2	2.437712E-2
4.800000E-6	-1.528063E-3	-1.242125E-3	-2.859375E-4	-2.340187E-2	2.437000E-2
4.960000E-6	-1.644813E-3	-1.317687E-3	-3.271250E-4	-2.339762E-2	2.437238E-2
5.120000E-6	-1.530625E-3	-1.279000E-3	-2.516250E-4	-2.339475E-2	2.436400E-2
5.280000E-6	-1.598000E-3	-1.221375E-3	-3.766250E-4	-2.340050E-2	2.436500E-2
5.440000E-6	-1.530687E-3	-1.254812E-3	-2.758750E-4	-2.339575E-2	2.437475E-2
5.600000E-6	-1.478813E-3	-1.294937E-3	-1.838750E-4	-2.339037E-2	2.436562E-2
5.760000E-6	-1.537125E-3	-1.270688E-3	-2.664375E-4	-2.339463E-2	2.437350E-2
5.920000E-6	-1.626188E-3	-1.202250E-3	-4.239375E-4	-2.338062E-2	2.436900E-2
6.080000E-6	-1.631312E-3	-1.325875E-3	-3.054375E-4	-2.340250E-2	2.435188E-2
6.240000E-6	-1.572125E-3	-1.278188E-3	-2.939375E-4	-2.339100E-2	2.437150E-2
6.400000E-6	-1.573313E-3	-1.287000E-3	-2.863125E-4	-2.340400E-2	2.435463E-2
6.560000E-6	-1.546500E-3	-1.138813E-3	-4.076875E-4	-2.338375E-2	2.436888E-2
6.720000E-6	-1.599125E-3	-1.340438E-3	-2.586875E-4	-2.338888E-2	2.435625E-2
6.880000E-6	-1.521250E-3	-1.256687E-3	-2.645625E-4	-2.340412E-2	2.435863E-2
7.040000E-6	-1.642000E-3	-1.271250E-3	-3.707500E-4	-2.338850E-2	2.435300E-2
7.200000E-6	-1.639188E-3	-1.261688E-3	-3.775000E-4	-2.339375E-2	2.438688E-2
7.360000E-6	-1.564437E-3	-1.200562E-3	-3.638750E-4	-2.338363E-2	2.436062E-2
7.520000E-6	-1.524562E-3	-1.253563E-3	-2.710000E-4	-2.338313E-2	2.437100E-2
7.680000E-6	-1.555938E-3	-1.220125E-3	-3.358125E-4	-2.338525E-2	2.435888E-2
7.840000E-6	-1.543125E-3	-1.383813E-3	-1.593125E-4	-2.339300E-2	2.436725E-2
8.000000E-6	-1.578188E-3	-1.331563E-3	-2.466250E-4	-2.338687E-2	2.435962E-2
8.160000E-6	-1.688313E-3	-1.387250E-3	-3.010625E-4	-2.339313E-2	2.436738E-2
8.320000E-6	-1.586125E-3	-1.174000E-3	-4.121250E-4	-2.340638E-2	2.436187E-2
8.480000E-6	-1.624813E-3	-1.300500E-3	-3.243125E-4	-2.340738E-2	2.435363E-2
8.640000E-6	-1.634687E-3	-1.203687E-3	-4.310000E-4	-2.337075E-2	2.435087E-2
8.800000E-6	-1.694188E-3	-1.233687E-3	-4.605000E-4	-2.337563E-2	2.435625E-2
8.960000E-6	-1.608500E-3	-1.276125E-3	-3.323750E-4	-2.338012E-2	2.436563E-2
9.120000E-6	-1.536812E-3	-1.231313E-3	-3.055000E-4	-2.338700E-2	2.435675E-2
9.280000E-6	-1.510688E-3	-1.286937E-3	-2.237500E-4	-2.336300E-2	2.436738E-2
9.440000E-6	-1.694000E-3	-1.125000E-3	-5.690000E-4	-2.339550E-2	2.436000E-2
9.600000E-6	-1.557250E-3	-1.306500E-3	-2.507500E-4	-2.337250E-2	2.435625E-2
9.760000E-6	-1.593250E-3	-1.154063E-3	-4.391875E-4	-2.339363E-2	2.435963E-2
9.920000E-6	-1.728000E-3	-1.161750E-3	-5.662500E-4	-2.339762E-2	2.436025E-2
1.008000E-5	-1.549813E-3	-1.365250E-3	-1.845625E-4	-2.340313E-2	2.434713E-2
1.024000E-5	-1.549437E-3	-1.257938E-3	-2.915000E-4	-2.336638E-2	2.436075E-2
1.040000E-5	-1.585625E-3	-1.280313E-3	-3.053125E-4	-2.338025E-2	2.435837E-2
1.056000E-5	-1.620562E-3	-1.313313E-3	-3.072500E-4	-2.338563E-2	2.435487E-2
1.072000E-5	-1.620437E-3	-1.228375E-3	-3.920625E-4	-2.338062E-2	2.436087E-2
1.088000E-5	-1.555188E-3	-1.225438E-3	-3.297500E-4	-2.338938E-2	2.437450E-2
1.104000E-5	-1.571438E-3	-1.321000E-3	-2.504375E-4	-2.337212E-2	2.435350E-2
1.120000E-5	-1.573875E-3	-1.317562E-3	-2.563125E-4	-2.335325E-2	2.435363E-2
1.136000E-5	-1.541500E-3	-1.266688E-3	-2.748125E-4	-2.336713E-2	2.434300E-2
1.152000E-5	-1.593812E-3	-1.292938E-3	-3.008750E-4	-2.338013E-2	2.435537E-2
1.168000E-5	-1.633313E-3	-1.113813E-3	-5.195000E-4	-2.337575E-2	2.435575E-2
1.184000E-5	-1.634875E-3	-1.157937E-3	-4.769375E-4	-2.337975E-2	2.436525E-2
1.200000E-5	-1.561250E-3	-1.321625E-3	-2.396250E-4	-2.340088E-2	2.436300E-2
1.216000E-5	-1.542188E-3	-1.291188E-3	-2.510000E-4	-2.336613E-2	2.434025E-2
1.232000E-5	-1.651813E-3	-1.191000E-3	-4.608125E-4	-2.339875E-2	2.432788E-2
1.248000E-5	-1.685688E-3	-1.335437E-3	-3.502500E-4	-2.337537E-2	2.436825E-2
1.264000E-5	-1.528687E-3	-1.231000E-3	-2.976875E-4	-2.336963E-2	2.435313E-2
1.280000E-5	-1.593313E-3	-1.265813E-3	-3.275000E-4	-2.339063E-2	2.438425E-2
1.296000E-5	-1.538313E-3	-1.281375E-3	-2.569375E-4	-2.335888E-2	2.436525E-2
1.312000E-5	-1.641687E-3	-1.351938E-3	-2.897500E-4	-2.338225E-2	2.435375E-2
1.328000E-5	-1.536062E-3	-1.155188E-3	-3.808750E-4	-2.338775E-2	2.434975E-2
1.344000E-5	-1.521438E-3	-1.361563E-3	-1.598750E-4	-2.339225E-2	2.437463E-2
1.360000E-5	-1.591063E-3	-1.214750E-3	-3.763125E-4	-2.338325E-2	2.434950E-2
1.376000E-5	-1.563750E-3	-1.267875E-3	-2.958750E-4	-2.339287E-2	2.434788E-2
1.392000E-5	-1.552375E-3	-1.309062E-3	-2.433125E-4	-2.338687E-2	2.436413E-2
1.408000E-5	-1.441125E-3	-1.277625E-3	-1.635000E-4	-2.337100E-2	2.435113E-2
1.424000E-5	-1.569937E-3	-1.338813E-3	-2.311250E-4	-2.339562E-2	2.435875E-2
1.440000E-5	-1.617562E-3	-1.399500E-3	-2.180625E-4	-2.338738E-2	2.436800E-2
1.456000E-5	-1.606188E-3	-1.317562E-3	-2.886250E-4	-2.339487E-2	2.435587E-2
1.472000E-5	-1.461375E-3	-1.241375E-3	-2.200000E-4	-2.336325E-2	2.436538E-2
1.488000E-5	-1.548375E-3	-1.270063E-3	-2.783125E-4	-2.339038E-2	2.435950E-2
1.504000E-5	-1.588500E-3	-1.289313E-3	-2.991875E-4	-2.336725E-2	2.437738E-2
1.520000E-5	-1.594438E-3	-1.186000E-3	-4.084375E-4	-2.338450E-2	2.436575E-2
1.536000E-5	-1.506688E-3	-1.253187E-3	-2.535000E-4	-2.338100E-2	2.435600E-2
1.552000E-5	-1.619313E-3	-1.291563E-3	-3.277500E-4	-2.338537E-2	2.433650E-2
1.568000E-5	-1.531187E-3	-1.248313E-3	-2.828750E-4	-2.337538E-2	2.436388E-2
1.584000E-5	-1.699188E-3	-1.276812E-3	-4.223750E-4	-2.337400E-2	2.436475E-2
1.600000E-5	-1.590625E-3	-1.201563E-3	-3.890625E-4	-2.338312E-2	2.436975E-2
1.616000E-5	-1.643625E-3	-1.414000E-3	-2.296250E-4	-2.337963E-2	2.434612E-2
1.632000E-5	-1.616313E-3	-1.230188E-3	-3.861250E-4	-2.338588E-2	2.435975E-2
1.648000E-5	-1.677750E-3	-1.328375E-3	-3.493750E-4	-2.337175E-2	2.435712E-2
1.664000E-5	-1.569063E-3	-1.318250E-3	-2.508125E-4	-2.337150E-2	2.433388E-2
1.680000E-5	-1.617875E-3	-1.257875E-3	-3.600000E-4	-2.337563E-2	2.435875E-2
1.696000E-5	-1.580500E-3	-1.318312E-3	-2.621875E-4	-2.337187E-2	2.435750E-2
1.712000E-5	-1.509125E-3	-1.232937E-3	-2.761875E-4	-2.336200E-2	2.435000E-2
1.728000E-5	-1.685937E-3	-1.299375E-3	-3.865625E-4	-2.337400E-2	2.434287E-2
1.744000E-5	-1.612938E-3	-1.280563E-3	-3.323750E-4	-2.338163E-2	2.437162E-2
1.760000E-5	-1.494375E-3	-1.272125E-3	-2.222500E-4	-2.338225E-2	2.436075E-2
1.776000E-5	-1.495500E-3	-1.209688E-3	-2.858125E-4	-2.336762E-2	2.436937E-2
1.792000E-5	-1.619625E-3	-1.368750E-3	-2.508750E-4	-2.338600E-2	2.435188E-2
1.808000E-5	-1.591563E-3	-1.241313E-3	-3.502500E-4	-2.336225E-2	2.436450E-2
1.824000E-5	-1.607812E-3	-1.268562E-3	-3.392500E-4	-2.337400E-2	2.434125E-2
1.840000E-5	-1.588875E-3	-1.226938E-3	-3.619375E-4	-2.337300E-2	2.435087E-2
1.856000E-5	-1.546687E-3	-1.356250E-3	-1.904375E-4	-2.337525E-2	2.433713E-2
1.872000E-5	-1.527562E-3	-1.336250E-3	-1.913125E-4	-2.335425E-2	2.437412E-2
1.888000E-5	-1.486562E-3	-1.237125E-3	-2.494375E-4	-2.337475E-2	2.436738E-2
1.904000E-5	-1.565000E-3	-1.280750E-3	-2.842500E-4	-2.339125E-2	2.443087E-2
1.920000E-5	-1.487437E-3	-1.709125E-3	2.216875E-4	-2.401262E-2	2.719362E-2
1.936000E-5	-3.748938E-3	-4.514625E-3	7.656875E-4	-2.505200E-2	2.671312E-2
1.952000E-5	-4.056563E-3	-2.788563E-3	-1.268000E-3	-2.545750E-2	2.666375E-2
1.968000E-5	-2.766000E-3	-2.093562E-3	-6.724375E-4	-2.520200E-2	2.695838E-2
1.984000E-5	-1.890125E-3	-1.612500E-3	-2.776250E-4	-2.503763E-2	2.693512E-2
2.000000E-5	-1.711562E-3	-1.366375E-3	-3.451875E-4	-2.519625E-2	2.679688E-2
2.016000E-5	-1.632438E-3	-1.204813E-3	-4.276250E-4	-2.521425E-2	2.691475E-2
2.032000E-5	-1.550000E-3	-1.136000E-3	-4.140000E-4	-2.502050E-2	2.705862E-2
2.048000E-5	-1.474250E-3	-1.154875E-3	-3.193750E-4	-2.498250E-2	2.701175E-2
2.064000E-5	-1.465813E-3	-1.075125E-3	-3.906875E-4	-2.503975E-2	2.690937E-2
2.080000E-5	-1.502813E-3	-1.195750E-3	-3.070625E-4	-2.506775E-2	2.693575E-2
2.096000E-5	-1.420750E-3	-1.108438E-3	-3.123125E-4	-2.506425E-2	2.697087E-2
2.112000E-5	-1.475000E-3	-1.096688E-3	-3.783125E-4	-2.502512E-2	2.695575E-2
2.128000E-5	-1.342687E-3	-1.167562E-3	-1.751250E-4	-2.503375E-2	2.692712E-2
2.144000E-5	-1.392125E-3	-1.079000E-3	-3.131250E-4	-2.506075E-2	2.689388E-2
2.160000E-5	-1.416750E-3	-1.176125E-3	-2.406250E-4	-2.509137E-2	2.689275E-2
2.176000E-5	-1.476813E-3	-1.094937E-3	-3.818750E-4	-2.512325E-2	2.684650E-2
2.192000E-5	-1.362438E-3	-1.133438E-3	-2.290000E-4	-2.513237E-2	2.684363E-2
2.208000E-5	-1.385750E-3	-1.104000E-3	-2.817500E-4	-2.512275E-2	2.687438E-2
2.224000E-5	-1.331625E-3	-1.120375E-3	-2.112500E-4	-2.509500E-2	2.683463E-2
2.240000E-5	-1.291438E-3	-1.215938E-3	-7.550000E-5	-2.513938E-2	2.683937E-2
2.256000E-5	-1.425125E-3	-9.933750E-4	-4.317500E-4	-2.514475E-2	2.682612E-2
2.272000E-5	-1.399000E-3	-1.109750E-3	-2.892500E-4	-2.514638E-2	2.685387E-2
2.288000E-5	-1.370437E-3	-1.110250E-3	-2.601875E-4	-2.513125E-2	2.683250E-2
2.304000E-5	-1.394688E-3	-1.180312E-3	-2.143750E-4	-2.515500E-2	2.681475E-2
2.320000E-5	-1.272375E-3	-1.103625E-3	-1.687500E-4	-2.515750E-2	2.680463E-2
2.336000E-5	-1.426813E-3	-1.126812E-3	-3.000000E-4	-2.519337E-2	2.677712E-2
2.352000E-5	-1.348250E-3	-1.058688E-3	-2.895625E-4	-2.520862E-2	2.675525E-2
2.368000E-5	-1.327375E-3	-1.114188E-3	-2.131875E-4	-2.519050E-2	2.673787E-2
2.384000E-5	-1.395688E-3	-1.168688E-3	-2.270000E-4	-2.522175E-2	2.672438E-2
2.400000E-5	-1.313000E-3	-1.113563E-3	-1.994375E-4	-2.523812E-2	2.673437E-2
2.416000E-5	-1.438438E-3	-1.090812E-3	-3.476250E-4	-2.522125E-2	2.671763E-2
2.432000E-5	-1.339875E-3	-1.131563E-3	-2.083125E-4	-2.523238E-2	2.672450E-2
2.448000E-5	-1.343500E-3	-1.008625E-3	-3.348750E-4	-2.521925E-2	2.671538E-2
2.464000E-5	-1.468437E-3	-9.725000E-4	-4.959375E-4	-2.520900E-2	2.674425E-2
2.480000E-5	-1.396125E-3	-1.100125E-3	-2.960000E-4	-2.517350E-2	2.674725E-2
2.496000E-5	-1.381938E-3	-1.130875E-3	-2.510625E-4	-2.517925E-2	2.674963E-2
2.512000E-5	-1.427625E-3	-1.021063E-3	-4.065625E-4	-2.516263E-2	2.676413E-2
2.528000E-5	-1.316938E-3	-1.068438E-3	-2.485000E-4	-2.513400E-2	2.680075E-2
2.544000E-5	-1.381813E-3	-9.075000E-4	-4.743125E-4	-2.513100E-2	2.680962E-2
2.560000E-5	-1.327937E-3	-1.044187E-3	-2.837500E-4	-2.510787E-2	2.684325E-2
2.576000E-5	-1.322625E-3	-1.060375E-3	-2.622500E-4	-2.509012E-2	2.686650E-2
2.592000E-5	-1.274375E-3	-1.051375E-3	-2.230000E-4	-2.507750E-2	2.687300E-2
2.608000E-5	-1.425500E-3	-1.103063E-3	-3.224375E-4	-2.505300E-2	2.688612E-2
2.624000E-5	-1.443750E-3	-9.493125E-4	-4.944375E-4	-2.506175E-2	2.690000E-2
2.640000E-5	-1.454750E-3	-1.092312E-3	-3.624375E-4	-2.502963E-2	2.687300E-2
2.656000E-5	-1.363125E-3	-9.853750E-4	-3.777500E-4	-2.503900E-2	2.688263E-2
2.672000E-5	-1.407063E-3	-9.658125E-4	-4.412500E-4	-2.506325E-2	2.688525E-2
2.688000E-5	-1.378562E-3	-1.189250E-3	-1.893125E-4	-2.502662E-2	2.687638E-2
2.704000E-5	-1.255000E-3	-1.020000E-3	-2.350000E-4	-2.505263E-2	2.686875E-2
2.720000E-5	-1.374375E-3	-1.035500E-3	-3.388750E-4	-2.507113E-2	2.687213E-2
2.736000E-5	-1.350125E-3	-1.047125E-3	-3.030000E-4	-2.507375E-2	2.685412E-2
2.752000E-5	-1.357188E-3	-1.108812E-3	-2.483750E-4	-2.505688E-2	2.685337E-2
2.768000E-5	-1.294938E-3	-9.556875E-4	-3.392500E-4	-2.507038E-2	2.685488E-2
2.784000E-5	-1.329625E-3	-1.112938E-3	-2.166875E-4	-2.507688E-2	2.685212E-2
2.800000E-5	-1.207813E-3	-1.098688E-3	-1.091250E-4	-2.508863E-2	2.683762E-2
2.816000E-5	-1.391750E-3	-1.111688E-3	-2.800625E-4	-2.512413E-2	2.682250E-2
2.832000E-5	-1.450375E-3	-9.330625E-4	-5.173125E-4	-2.511425E-2	2.682187E-2
2.848000E-5	-1.308687E-3	-1.085437E-3	-2.232500E-4	-2.511712E-2	2.682900E-2
2.864000E-5	-1.449563E-3	-1.065375E-3	-3.841875E-4	-2.510725E-2	2.680950E-2
2.880000E-5	-1.390313E-3	-1.021250E-3	-3.690625E-4	-2.511987E-2	2.680200E-2
2.896000E-5	-1.414750E-3	-1.004625E-3	-4.101250E-4	-2.512500E-2	2.678550E-2
2.912000E-5	-1.411062E-3	-9.045000E-4	-5.065625E-4	-2.512350E-2	2.678700E-2
2.928000E-5	-1.275687E-3	-1.054063E-3	-2.216250E-4	-2.513163E-2	2.680812E-2
2.944000E-5	-1.443625E-3	-1.126063E-3	-3.175625E-4	-2.513788E-2	2.680275E-2
2.960000E-5	-1.314125E-3	-1.000562E-3	-3.135625E-4	-2.511463E-2	2.679237E-2
2.976000E-5	-1.327063E-3	-9.172500E-4	-4.098125E-4	-2.514300E-2	2.678300E-2
2.992000E-5	-1.443563E-3	-9.949375E-4	-4.486250E-4	-2.513837E-2	2.678150E-2
3.008000E-5	-1.360938E-3	-1.041750E-3	-3.191875E-4	-2.512650E-2	2.680525E-2
3.024000E-5	-1.371750E-3	-1.030375E-3	-3.413750E-4	-2.514100E-2	2.679212E-2
3.040000E-5	-1.271313E-3	-1.060313E-3	-2.110000E-4	-2.514200E-2	2.676463E-2
3.056000E-5	-1.354875E-3	-9.791875E-4	-3.756875E-4	-2.514050E-2	2.677000E-2
3.072000E-5	-1.349437E-3	-9.603125E-4	-3.891250E-4	-2.512138E-2	2.676613E-2
3.088000E-5	-1.420312E-3	-9.706875E-4	-4.496250E-4	-2.514312E-2	2.677825E-2
3.104000E-5	-1.379500E-3	-1.007500E-3	-3.720000E-4	-2.515875E-2	2.676875E-2
3.120000E-5	-1.456125E-3	-1.005438E-3	-4.506875E-4	-2.515288E-2	2.676487E-2
3.136000E-5	-1.257750E-3	-9.301250E-4	-3.276250E-4	-2.515300E-2	2.674525E-2
3.152000E-5	-1.371375E-3	-9.683125E-4	-4.030625E-4	-2.515813E-2	2.675550E-2
3.168000E-5	-1.349875E-3	-1.020500E-3	-3.293750E-4	-2.517913E-2	2.674937E-2
3.184000E-5	-1.365188E-3	-1.020937E-3	-3.442500E-4	-2.518150E-2	2.672525E-2
3.200000E-5	-1.311063E-3	-1.059438E-3	-2.516250E-4	-2.517575E-2	2.672225E-2
3.216000E-5	-1.325187E-3	-8.890625E-4	-4.361250E-4	-2.517150E-2	2.669450E-2
3.232000E-5	-1.245875E-3	-1.023438E-3	-2.224375E-4	-2.519950E-2	2.671712E-2
3.248000E-5	-1.318000E-3	-1.025812E-3	-2.921875E-4	-2.521425E-2	2.669025E-2
3.264000E-5	-1.232813E-3	-9.489375E-4	-2.838750E-4	-2.521100E-2	2.667287E-2
3.280000E-5	-1.278250E-3	-1.066187E-3	-2.120625E-4	-2.523637E-2	2.668187E-2
3.296000E-5	-1.284313E-3	-8.470000E-4	-4.373125E-4	-2.525000E-2	2.664625E-2
3.312000E-5	-1.322812E-3	-1.145250E-3	-1.775625E-4	-2.523300E-2	2.665350E-2
3.328000E-5	-1.300938E-3	-9.896250E-4	-3.113125E-4	-2.526287E-2	2.665563E-2
3.344000E-5	-1.218313E-3	-9.688125E-4	-2.495000E-4	-2.528100E-2	2.664688E-2
3.360000E-5	-1.327750E-3	-9.736875E-4	-3.540625E-4	-2.527425E-2	2.662488E-2
3.376000E-5	-1.229562E-3	-1.024313E-3	-2.052500E-4	-2.530025E-2	2.661200E-2
3.392000E-5	-1.292750E-3	-9.683750E-4	-3.243750E-4	-2.529912E-2	2.661188E-2
3.408000E-5	-1.370313E-3	-9.556250E-4	-4.146875E-4	-2.530188E-2	2.660337E-2
3.424000E-5	-1.330813E-3	-9.012500E-4	-4.295625E-4	-2.533512E-2	2.658813E-2
3.440000E-5	-1.313313E-3	-1.046875E-3	-2.664375E-4	-2.533400E-2	2.656137E-2
3.456000E-5	-1.132812E-3	-9.589375E-4	-1.738750E-4	-2.533500E-2	2.656425E-2
3.472000E-5	-1.299562E-3	-9.785625E-4	-3.210000E-4	-2.536212E-2	2.654963E-2
3.488000E-5	-1.297750E-3	-9.316250E-4	-3.661250E-4	-2.537675E-2	2.654313E-2
3.504000E-5	-1.235375E-3	-1.101250E-3	-1.341250E-4	-2.537475E-2	2.653600E-2
3.520000E-5	-1.271063E-3	-9.186875E-4	-3.523750E-4	-2.538337E-2	2.652137E-2
3.536000E-5	-1.274062E-3	-9.781250E-4	-2.959375E-4	-2.538075E-2	2.650463E-2
3.552000E-5	-1.299000E-3	-1.052000E-3	-2.470000E-4	-2.540663E-2	2.651775E-2
3.568000E-5	-1.359563E-3	-9.958125E-4	-3.637500E-4	-2.542112E-2	2.651512E-2
3.584000E-5	-1.203188E-3	-9.122500E-4	-2.909375E-4	-2.542688E-2	2.647400E-2
3.600000E-5	-1.256750E-3	-1.025500E-3	-2.312500E-4	-2.543425E-2	2.649013E-2
3.616000E-5	-1.252187E-3	-1.027437E-3	-2.247500E-4	-2.545350E-2	2.646025E-2
3.632000E-5	-1.352000E-3	-9.396250E-4	-4.123750E-4	-2.544212E-2	2.645438E-2
3.648000E-5	-1.403188E-3	-9.438750E-4	-4.593125E-4	-2.545437E-2	2.644275E-2
3.664000E-5	-1.244250E-3	-9.481250E-4	-2.961250E-4	-2.546325E-2	2.643087E-2
3.680000E-5	-1.204688E-3	-8.741875E-4	-3.305000E-4	-2.548463E-2	2.643212E-2
3.696000E-5	-1.276812E-3	-9.058750E-4	-3.709375E-4	-2.547913E-2	2.643238E-2
3.712000E-5	-1.216125E-3	-1.014500E-3	-2.016250E-4	-2.549450E-2	2.641300E-2
3.728000E-5	-1.186688E-3	-1.014688E-3	-1.720000E-4	-2.548313E-2	2.640925E-2
3.744000E-5	-1.256125E-3	-9.735000E-4	-2.826250E-4	-2.551238E-2	2.639363E-2
3.760000E-5	-1.245812E-3	-9.288125E-4	-3.170000E-4	-2.552400E-2	2.636737E-2
3.776000E-5	-1.193188E-3	-9.546875E-4	-2.385000E-4	-2.551725E-2	2.638538E-2
3.792000E-5	-1.390375E-3	-1.106750E-3	-2.836250E-4	-2.554413E-2	2.636713E-2
3.808000E-5	-1.241188E-3	-9.564375E-4	-2.847500E-4	-2.554312E-2	2.635850E-2
3.824000E-5	-1.167625E-3	-9.765625E-4	-1.910625E-4	-2.556512E-2	2.635725E-2
3.840000E-5	-1.227625E-3	-9.605000E-4	-2.671250E-4	-2.556837E-2	2.633500E-2
3.856000E-5	-1.104438E-3	-9.475625E-4	-1.568750E-4	-2.557525E-2	2.632687E-2
3.872000E-5	-1.262000E-3	-1.014938E-3	-2.470625E-4	-2.558662E-2	2.631787E-2
3.888000E-5	-1.104500E-3	-9.618125E-4	-1.426875E-4	-2.560275E-2	2.631113E-2
3.904000E-5	-1.352000E-3	-1.002688E-3	-3.493125E-4	-2.560288E-2	2.629412E-2
3.920000E-5	-1.235750E-3	-9.897500E-4	-2.460000E-4	-2.562313E-2	2.627925E-2
3.936000E-5	-1.305250E-3	-1.029750E-3	-2.755000E-4	-2.563313E-2	2.628312E-2
3.952000E-5	-1.257125E-3	-1.104500E-3	-1.526250E-4	-2.564700E-2	2.626238E-2
3.968000E-5	-1.281562E-3	-9.516250E-4	-3.299375E-4	-2.564900E-2	2.626338E-2
3.984000E-5	-1.375500E-3	-9.684375E-4	-4.070625E-4	-2.566250E-2	2.623450E-2
4.000000E-5	-1.113937E-3	-8.981250E-4	-2.158125E-4	-2.568750E-2	2.622700E-2
4.016000E-5	-1.313813E-3	-8.912500E-4	-4.225625E-4	-2.569325E-2	2.623200E-2
4.032000E-5	-1.282187E-3	-1.000875E-3	-2.813125E-4	-2.571950E-2	2.621288E-2
4.048000E-5	-1.136562E-3	-9.590000E-4	-1.775625E-4	-2.570800E-2	2.620550E-2
4.064000E-5	-1.164000E-3	-8.655625E-4	-2.984375E-4	-2.572037E-2	2.619025E-2
4.080000E-5	-1.180750E-3	-9.503750E-4	-2.303750E-4	-2.573425E-2	2.618938E-2
4.096000E-5	-1.145500E-3	-9.398125E-4	-2.056875E-4	-2.573287E-2	2.618188E-2
4.112000E-5	-1.245000E-3	-1.002563E-3	-2.424375E-4	-2.575625E-2	2.615638E-2
4.128000E-5	-1.286688E-3	-9.658125E-4	-3.208750E-4	-2.574725E-2	2.616950E-2
4.144000E-5	-1.198813E-3	-9.958125E-4	-2.030000E-4	-2.574688E-2	2.614363E-2
4.160000E-5	-1.221438E-3	-8.675625E-4	-3.538750E-4	-2.575925E-2	2.614012E-2
4.176000E-5	-1.186813E-3	-9.913125E-4	-1.955000E-4	-2.576912E-2	2.612400E-2
4.192000E-5	-1.214188E-3	-9.394375E-4	-2.747500E-4	-2.578162E-2	2.612737E-2
4.208000E-5	-1.280437E-3	-9.788750E-4	-3.015625E-4	-2.582738E-2	2.611850E-2
4.224000E-5	-1.212437E-3	-1.006938E-3	-2.055000E-4	-2.579938E-2	2.608950E-2
4.240000E-5	-1.209750E-3	-1.088313E-3	-1.214375E-4	-2.581175E-2	2.611663E-2
4.256000E-5	-1.274375E-3	-8.214375E-4	-4.529375E-4	-2.581062E-2	2.610225E-2
4.272000E-5	-1.207375E-3	-1.005000E-3	-2.023750E-4	-2.581163E-2	2.610825E-2
4.288000E-5	-1.234688E-3	-9.862500E-4	-2.484375E-4	-2.583550E-2	2.608300E-2
4.304000E-5	-1.201562E-3	-9.468125E-4	-2.547500E-4	-2.584738E-2	2.609538E-2
4.320000E-5	-1.254500E-3	-9.861250E-4	-2.683750E-4	-2.585275E-2	2.605462E-2
4.336000E-5	-1.312500E-3	-8.736250E-4	-4.388750E-4	-2.584425E-2	2.604950E-2
4.352000E-5	-1.144750E-3	-9.838750E-4	-1.608750E-4	-2.584425E-2	2.606438E-2
4.368000E-5	-1.181625E-3	-9.581875E-4	-2.234375E-4	-2.587838E-2	2.605725E-2
4.384000E-5	-1.119750E-3	-9.946250E-4	-1.251250E-4	-2.586163E-2	2.603950E-2
4.400000E-5	-1.240250E-3	-9.016875E-4	-3.385625E-4	-2.588462E-2	2.602087E-2
4.416000E-5	-1.319062E-3	-1.005687E-3	-3.133750E-4	-2.586988E-2	2.604663E-2
4.432000E-5	-1.219062E-3	-9.430000E-4	-2.760625E-4	-2.590150E-2	2.600775E-2
4.448000E-5	-1.364563E-3	-8.980625E-4	-4.665000E-4	-2.591188E-2	2.601500E-2
4.464000E-5	-1.211250E-3	-8.609375E-4	-3.503125E-4	-2.590800E-2	2.599675E-2
4.480000E-5	-1.279125E-3	-9.745625E-4	-3.045625E-4	-2.592663E-2	2.599738E-2
4.496000E-5	-1.208688E-3	-9.298125E-4	-2.788750E-4	-2.593188E-2	2.596863E-2
4.512000E-5	-1.242312E-3	-9.228750E-4	-3.194375E-4	-2.591988E-2	2.597700E-2
4.528000E-5	-1.140563E-3	-9.185000E-4	-2.220625E-4	-2.594413E-2	2.597138E-2
4.544000E-5	-1.233625E-3	-9.459375E-4	-2.876875E-4	-2.594988E-2	2.597650E-2
4.560000E-5	-1.103437E-3	-1.036187E-3	-6.725000E-5	-2.595138E-2	2.595050E-2
4.576000E-5	-1.291188E-3	-9.335625E-4	-3.576250E-4	-2.595687E-2	2.594388E-2
4.592000E-5	-1.186625E-3	-8.798125E-4	-3.068125E-4	-2.599013E-2	2.595512E-2
4.608000E-5	-1.135375E-3	-9.880625E-4	-1.473125E-4	-2.596813E-2	2.593025E-2
4.624000E-5	-1.176750E-3	-8.328750E-4	-3.438750E-4	-2.597500E-2	2.593275E-2
4.640000E-5	-1.261313E-3	-8.086250E-4	-4.526875E-4	-2.599338E-2	2.591563E-2
4.656000E-5	-1.239562E-3	-8.896875E-4	-3.498750E-4	-2.599425E-2	2.591175E-2
4.672000E-5	-1.114437E-3	-9.314375E-4	-1.830000E-4	-2.601150E-2	2.591913E-2
4.688000E-5	-1.132313E-3	-9.344375E-4	-1.978750E-4	-2.602137E-2	2.590975E-2
4.704000E-5	-1.076500E-3	-9.851250E-4	-9.137500E-5	-2.602700E-2	2.591175E-2
4.720000E-5	-1.243375E-3	-7.729375E-4	-4.704375E-4	-2.601863E-2	2.588687E-2
4.736000E-5	-1.207750E-3	-9.751250E-4	-2.326250E-4	-2.599488E-2	2.590675E-2
4.752000E-5	-1.175188E-3	-8.003750E-4	-3.748125E-4	-2.602037E-2	2.589687E-2
4.768000E-5	-1.158688E-3	-8.963125E-4	-2.623750E-4	-2.603237E-2	2.588737E-2
4.784000E-5	-1.184000E-3	-8.831875E-4	-3.008125E-4	-2.603288E-2	2.586438E-2
4.800000E-5	-1.145688E-3	-8.321875E-4	-3.135000E-4	-2.602563E-2	2.586150E-2
4.816000E-5	-1.143438E-3	-8.357500E-4	-3.076875E-4	-2.604563E-2	2.588975E-2
4.832000E-5	-1.345500E-3	-8.423750E-4	-5.031250E-4	-2.602050E-2	2.588187E-2
4.848000E-5	-9.943750E-4	-8.408750E-4	-1.535000E-4	-2.605600E-2	2.585938E-2
4.864000E-5	-1.022750E-3	-8.134375E-4	-2.093125E-4	-2.605325E-2	2.585563E-2
4.880000E-5	-1.218000E-3	-7.982500E-4	-4.197500E-4	-2.604350E-2	2.586413E-2
4.896000E-5	-1.021375E-3	-8.001875E-4	-2.211875E-4	-2.605500E-2	2.584687E-2
4.912000E-5	-1.182563E-3	-9.231875E-4	-2.593750E-4	-2.606850E-2	2.585713E-2
4.928000E-5	-1.146313E-3	-8.322500E-4	-3.140625E-4	-2.607688E-2	2.584700E-2
4.944000E-5	-1.081687E-3	-9.402500E-4	-1.414375E-4	-2.607850E-2	2.584212E-2
4.960000E-5	-1.097000E-3	-8.951250E-4	-2.018750E-4	-2.610050E-2	2.581813E-2
4.976000E-5	-1.188875E-3	-8.798125E-4	-3.090625E-4	-2.609863E-2	2.581863E-2
4.992000E-5	-1.176063E-3	-7.733125E-4	-4.027500E-4	-2.609313E-2	2.581450E-2
5.008000E-5	-1.187625E-3	-8.115625E-4	-3.760625E-4	-2.612600E-2	2.581837E-2
5.024000E-5	-1.183562E-3	-8.135000E-4	-3.700625E-4	-2.610275E-2	2.578875E-2
5.040000E-5	-1.015937E-3	-8.126875E-4	-2.032500E-4	-2.612562E-2	2.579725E-2
5.056000E-5	-1.173625E-3	-8.245625E-4	-3.490625E-4	-2.611900E-2	2.578650E-2
5.072000E-5	-1.142313E-3	-9.010000E-4	-2.413125E-4	-2.611925E-2	2.579600E-2
5.088000E-5	-1.158813E-3	-9.216875E-4	-2.371250E-4	-2.612150E-2	2.580538E-2
5.104000E-5	-9.878750E-4	-8.870000E-4	-1.008750E-4	-2.614100E-2	2.578675E-2
5.120000E-5	-1.118813E-3	-8.288125E-4	-2.900000E-4	-2.613987E-2	2.579162E-2
5.136000E-5	-1.191312E-3	-8.660625E-4	-3.252500E-4	-2.614725E-2	2.578250E-2
5.152000E-5	-1.153188E-3	-9.082500E-4	-2.449375E-4	-2.614075E-2	2.578237E-2
5.168000E-5	-1.111688E-3	-8.484375E-4	-2.632500E-4	-2.614025E-2	2.575100E-2
5.184000E-5	-1.124875E-3	-8.231875E-4	-3.016875E-4	-2.615313E-2	2.579263E-2
5.200000E-5	-1.099813E-3	-7.027500E-4	-3.970625E-4	-2.614100E-2	2.576700E-2
5.216000E-5	-1.102250E-3	-8.691875E-4	-2.330625E-4	-2.616250E-2	2.575663E-2
5.232000E-5	-1.136938E-3	-8.011250E-4	-3.358125E-4	-2.613738E-2	2.576613E-2
5.248000E-5	-1.160437E-3	-7.934375E-4	-3.670000E-4	-2.612837E-2	2.576813E-2
5.264000E-5	-1.248875E-3	-7.895000E-4	-4.593750E-4	-2.616212E-2	2.576650E-2
5.280000E-5	-1.157750E-3	-8.676250E-4	-2.901250E-4	-2.614650E-2	2.575925E-2
5.296000E-5	-1.122563E-3	-7.876250E-4	-3.349375E-4	-2.615425E-2	2.576063E-2
5.312000E-5	-1.107062E-3	-8.040625E-4	-3.030000E-4	-2.613875E-2	2.576225E-2
5.328000E-5	-1.088438E-3	-8.072500E-4	-2.811875E-4	-2.614925E-2	2.574813E-2
5.344000E-5	-1.111625E-3	-8.586250E-4	-2.530000E-4	-2.614187E-2	2.573525E-2
5.360000E-5	-1.084312E-3	-7.754375E-4	-3.088750E-4	-2.614387E-2	2.573788E-2
5.376000E-5	-1.150625E-3	-8.238125E-4	-3.268125E-4	-2.615975E-2	2.572463E-2
5.392000E-5	-1.090875E-3	-6.901875E-4	-4.006875E-4	-2.615113E-2	2.574013E-2
5.408000E-5	-1.082313E-3	-7.676875E-4	-3.146250E-4	-2.616050E-2	2.573788E-2
5.424000E-5	-1.114938E-3	-7.205625E-4	-3.943750E-4	-2.616588E-2	2.571737E-2
5.440000E-5	-1.147750E-3	-7.671875E-4	-3.805625E-4	-2.616012E-2	2.573238E-2
5.456000E-5	-1.166500E-3	-7.599375E-4	-4.065625E-4	-2.616075E-2	2.572038E-2
5.472000E-5	-1.142812E-3	-8.821875E-4	-2.606250E-4	-2.618088E-2	2.571512E-2
5.488000E-5	-1.033062E-3	-8.146250E-4	-2.184375E-4	-2.616237E-2	2.571162E-2
5.504000E-5	-1.025875E-3	-7.620000E-4	-2.638750E-4	-2.619575E-2	2.572225E-2
5.520000E-5	-1.088375E-3	-7.208750E-4	-3.675000E-4	-2.617925E-2	2.570638E-2
5.536000E-5	-9.826250E-4	-7.791875E-4	-2.034375E-4	-2.618000E-2	2.570137E-2
5.552000E-5	-1.108625E-3	-7.003125E-4	-4.083125E-4	-2.618900E-2	2.570750E-2
5.568000E-5	-1.098313E-3	-6.753125E-4	-4.230000E-4	-2.618525E-2	2.569962E-2
5.584000E-5	-9.918750E-4	-8.078125E-4	-1.840625E-4	-2.619425E-2	2.569700E-2
5.600000E-5	-1.062625E-3	-7.912500E-4	-2.713750E-4	-2.619512E-2	2.568275E-2
5.616000E-5	-1.026125E-3	-7.785625E-4	-2.475625E-4	-2.619588E-2	2.569275E-2
5.632000E-5	-1.042813E-3	-8.323750E-4	-2.104375E-4	-2.618337E-2	2.569738E-2
5.648000E-5	-1.156812E-3	-7.760625E-4	-3.807500E-4	-2.620475E-2	2.568650E-2
5.664000E-5	-1.012625E-3	-7.281875E-4	-2.844375E-4	-2.619038E-2	2.568688E-2
5.680000E-5	-1.088187E-3	-7.822500E-4	-3.059375E-4	-2.619950E-2	2.569200E-2
5.696000E-5	-1.073063E-3	-9.023750E-4	-1.706875E-4	-2.619438E-2	2.570162E-2
5.712000E-5	-1.031500E-3	-7.691250E-4	-2.623750E-4	-2.618275E-2	2.568563E-2
5.728000E-5	-1.008875E-3	-8.805000E-4	-1.283750E-4	-2.616963E-2	2.570250E-2
5.744000E-5	-1.118188E-3	-7.821250E-4	-3.360625E-4	-2.619263E-2	2.568000E-2
5.760000E-5	-1.096375E-3	-8.761250E-4	-2.202500E-4	-2.618463E-2	2.569488E-2
5.776000E-5	-9.401250E-4	-9.078125E-4	-3.231250E-5	-2.617400E-2	2.567938E-2
5.792000E-5	-1.015313E-3	-7.270625E-4	-2.882500E-4	-2.619813E-2	2.569475E-2
5.808000E-5	-1.013375E-3	-7.974375E-4	-2.159375E-4	-2.619813E-2	2.570512E-2
5.824000E-5	-1.082188E-3	-8.786250E-4	-2.035625E-4	-2.616250E-2	2.569687E-2
5.840000E-5	-1.111187E-3	-8.070625E-4	-3.041250E-4	-2.617862E-2	2.569987E-2
5.856000E-5	-1.018125E-3	-7.972500E-4	-2.208750E-4	-2.619113E-2	2.568087E-2
5.872000E-5	-1.061375E-3	-8.239375E-4	-2.374375E-4	-2.617312E-2	2.568537E-2
5.888000E-5	-1.105937E-3	-7.505625E-4	-3.553750E-4	-2.618425E-2	2.571500E-2
5.904000E-5	-1.042000E-3	-7.286250E-4	-3.133750E-4	-2.618338E-2	2.569975E-2
5.920000E-5	-1.082437E-3	-7.721250E-4	-3.103125E-4	-2.617038E-2	2.568350E-2
5.936000E-5	-1.037125E-3	-7.494375E-4	-2.876875E-4	-2.617450E-2	2.568075E-2
5.952000E-5	-1.091375E-3	-7.414375E-4	-3.499375E-4	-2.618025E-2	2.568025E-2
5.968000E-5	-1.123750E-3	-6.880625E-4	-4.356875E-4	-2.617150E-2	2.568000E-2
5.984000E-5	-1.101188E-3	-7.313750E-4	-3.698125E-4	-2.619025E-2	2.566812E-2
6.000000E-5	-1.130438E-3	-7.920000E-4	-3.384375E-4	-2.618125E-2	2.568250E-2
6.016000E-5	-1.092063E-3	-7.726250E-4	-3.194375E-4	-2.618625E-2	2.567888E-2
6.032000E-5	-1.090750E-3	-6.805625E-4	-4.101875E-4	-2.618087E-2	2.569363E-2
6.048000E-5	-1.107375E-3	-8.267500E-4	-2.806250E-4	-2.619000E-2	2.566825E-2
6.064000E-5	-9.973750E-4	-7.925000E-4	-2.048750E-4	-2.619462E-2	2.566987E-2
6.080000E-5	-8.923750E-4	-8.221250E-4	-7.025000E-5	-2.619125E-2	2.566925E-2
6.096000E-5	-1.081813E-3	-6.938750E-4	-3.879375E-4	-2.617662E-2	2.568988E-2
6.112000E-5	-9.624375E-4	-7.530000E-4	-2.094375E-4	-2.619900E-2	2.566925E-2
6.128000E-5	-1.080625E-3	-8.042500E-4	-2.763750E-4	-2.617188E-2	2.568462E-2
6.144000E-5	-9.840000E-4	-7.090000E-4	-2.750000E-4	-2.616800E-2	2.567113E-2
6.160000E-5	-1.012500E-3	-7.523750E-4	-2.601250E-4	-2.617462E-2	2.568425E-2
6.176000E-5	-1.079937E-3	-6.946250E-4	-3.853125E-4	-2.616687E-2	2.568500E-2
6.192000E-5	-1.066000E-3	-7.363125E-4	-3.296875E-4	-2.616887E-2	2.567500E-2
6.208000E-5	-1.142625E-3	-8.135000E-4	-3.291250E-4	-2.616525E-2	2.570700E-2
6.224000E-5	-1.060750E-3	-7.561250E-4	-3.046250E-4	-2.615463E-2	2.569387E-2
6.240000E-5	-9.622500E-4	-8.186250E-4	-1.436250E-4	-2.614613E-2	2.568125E-2
6.256000E-5	-1.029750E-3	-7.569375E-4	-2.728125E-4	-2.615250E-2	2.569525E-2
6.272000E-5	-1.104875E-3	-8.303750E-4	-2.745000E-4	-2.615438E-2	2.569138E-2
6.288000E-5	-1.080812E-3	-7.979375E-4	-2.828750E-4	-2.615400E-2	2.567288E-2
6.304000E-5	-1.037938E-3	-8.281250E-4	-2.098125E-4	-2.617213E-2	2.566900E-2
6.320000E-5	-1.015625E-3	-7.053750E-4	-3.102500E-4	-2.616638E-2	2.570137E-2
6.336000E-5	-1.046937E-3	-7.107500E-4	-3.361875E-4	-2.615563E-2	2.569125E-2
6.352000E-5	-1.012000E-3	-7.901250E-4	-2.218750E-4	-2.614662E-2	2.568688E-2
6.368000E-5	-1.008438E-3	-7.668750E-4	-2.415625E-4	-2.614788E-2	2.569637E-2
6.384000E-5	-1.022687E-3	-8.304375E-4	-1.922500E-4	-2.615825E-2	2.569350E-2
6.400000E-5	-1.117562E-3	-7.836250E-4	-3.339375E-4	-2.613650E-2	2.569613E-2
6.416000E-5	-1.128500E-3	-6.119375E-4	-5.165625E-4	-2.615613E-2	2.568900E-2
6.432000E-5	-1.105063E-3	-6.758125E-4	-4.292500E-4	-2.614438E-2	2.569550E-2
6.448000E-5	-1.034188E-3	-6.870000E-4	-3.471875E-4	-2.613775E-2	2.569963E-2
6.464000E-5	-9.415000E-4	-7.435000E-4	-1.980000E-4	-2.616250E-2	2.570338E-2
6.480000E-5	-9.160000E-4	-6.890000E-4	-2.270000E-4	-2.615088E-2	2.568175E-2
6.496000E-5	-1.067500E-3	-7.304375E-4	-3.370625E-4	-2.616100E-2	2.569613E-2
6.512000E-5	-1.047313E-3	-8.186250E-4	-2.286875E-4	-2.614638E-2	2.570538E-2
6.528000E-5	-1.118750E-3	-7.845625E-4	-3.341875E-4	-2.614562E-2	2.568412E-2
6.544000E-5	-9.881875E-4	-5.982500E-4	-3.899375E-4	-2.616425E-2	2.572088E-2
6.560000E-5	-9.636250E-4	-7.877500E-4	-1.758750E-4	-2.613250E-2	2.569200E-2
6.576000E-5	-1.015000E-3	-7.924375E-4	-2.225625E-4	-2.613763E-2	2.568825E-2
6.592000E-5	-9.628750E-4	-7.191875E-4	-2.436875E-4	-2.614388E-2	2.569325E-2
6.608000E-5	-9.993125E-4	-7.906875E-4	-2.086250E-4	-2.611875E-2	2.571050E-2
6.624000E-5	-1.047187E-3	-7.885625E-4	-2.586250E-4	-2.612137E-2	2.567063E-2
6.640000E-5	-1.072000E-3	-8.673750E-4	-2.046250E-4	-2.611488E-2	2.569600E-2
6.656000E-5	-9.964375E-4	-6.423125E-4	-3.541250E-4	-2.613725E-2	2.569437E-2
6.672000E-5	-9.851875E-4	-7.561250E-4	-2.290625E-4	-2.611750E-2	2.569875E-2
6.688000E-5	-1.026000E-3	-6.318750E-4	-3.941250E-4	-2.612575E-2	2.569525E-2
6.704000E-5	-9.783750E-4	-8.060000E-4	-1.723750E-4	-2.613500E-2	2.570388E-2
6.720000E-5	-1.063375E-3	-7.115625E-4	-3.518125E-4	-2.610500E-2	2.568513E-2
6.736000E-5	-1.086563E-3	-7.600625E-4	-3.265000E-4	-2.610538E-2	2.569512E-2
6.752000E-5	-1.011813E-3	-7.010000E-4	-3.108125E-4	-2.612775E-2	2.569575E-2
6.768000E-5	-1.014063E-3	-7.915000E-4	-2.225625E-4	-2.611862E-2	2.569238E-2
6.784000E-5	-8.742500E-4	-6.702500E-4	-2.040000E-4	-2.610825E-2	2.571562E-2
6.800000E-5	-1.082500E-3	-7.962500E-4	-2.862500E-4	-2.612350E-2	2.570300E-2
6.816000E-5	-1.115063E-3	-7.210000E-4	-3.940625E-4	-2.612600E-2	2.571237E-2
6.832000E-5	-9.561875E-4	-8.318125E-4	-1.243750E-4	-2.611650E-2	2.570237E-2
6.848000E-5	-1.136563E-3	-7.105000E-4	-4.260625E-4	-2.611087E-2	2.569200E-2
6.864000E-5	-1.119750E-3	-6.931875E-4	-4.265625E-4	-2.610900E-2	2.568838E-2
6.880000E-5	-9.870625E-4	-7.825625E-4	-2.045000E-4	-2.610275E-2	2.569937E-2
6.896000E-5	-1.073563E-3	-6.515625E-4	-4.220000E-4	-2.611663E-2	2.569688E-2
6.912000E-5	-1.013187E-3	-7.449375E-4	-2.682500E-4	-2.611775E-2	2.570325E-2
6.928000E-5	-1.032313E-3	-7.651875E-4	-2.671250E-4	-2.611888E-2	2.568225E-2
6.944000E-5	-1.074875E-3	-7.716250E-4	-3.032500E-4	-2.610800E-2	2.570663E-2
6.960000E-5	-1.057313E-3	-8.146250E-4	-2.426875E-4	-2.611612E-2	2.569088E-2
6.976000E-5	-1.086875E-3	-6.988750E-4	-3.880000E-4	-2.610425E-2	2.570113E-2
6.992000E-5	-1.050688E-3	-8.306875E-4	-2.200000E-4	-2.611562E-2	2.568700E-2
7.008000E-5	-1.049250E-3	-6.861875E-4	-3.630625E-4	-2.610688E-2	2.569213E-2
7.024000E-5	-9.951250E-4	-6.559375E-4	-3.391875E-4	-2.609988E-2	2.569600E-2
7.040000E-5	-9.604375E-4	-6.748750E-4	-2.855625E-4	-2.609113E-2	2.569038E-2
7.056000E-5	-1.088312E-3	-8.098750E-4	-2.784375E-4	-2.611775E-2	2.570012E-2
7.072000E-5	-1.014188E-3	-8.674375E-4	-1.467500E-4	-2.611775E-2	2.569138E-2
7.088000E-5	-9.954375E-4	-7.166250E-4	-2.788125E-4	-2.610425E-2	2.569413E-2
7.104000E-5	-1.093250E-3	-7.896250E-4	-3.036250E-4	-2.611763E-2	2.568738E-2
7.120000E-5	-8.943125E-4	-7.673750E-4	-1.269375E-4	-2.611862E-2	2.569725E-2
7.136000E-5	-8.958125E-4	-6.547500E-4	-2.410625E-4	-2.613575E-2	2.568987E-2
7.152000E-5	-1.038188E-3	-7.276250E-4	-3.105625E-4	-2.612288E-2	2.569012E-2
7.168000E-5	-1.035438E-3	-7.259375E-4	-3.095000E-4	-2.612250E-2	2.567925E-2
7.184000E-5	-1.102313E-3	-6.122500E-4	-4.900625E-4	-2.612225E-2	2.567900E-2
7.200000E-5	-1.048750E-3	-6.856250E-4	-3.631250E-4	-2.612875E-2	2.569100E-2
7.216000E-5	-9.655625E-4	-7.087500E-4	-2.568125E-4	-2.611863E-2	2.567987E-2
7.232000E-5	-8.636875E-4	-7.658750E-4	-9.781250E-5	-2.612200E-2	2.568425E-2
7.248000E-5	-9.971875E-4	-6.891875E-4	-3.080000E-4	-2.611100E-2	2.569050E-2
7.264000E-5	-9.590000E-4	-7.184375E-4	-2.405625E-4	-2.612925E-2	2.568025E-2
7.280000E-5	-9.729375E-4	-6.669375E-4	-3.060000E-4	-2.611138E-2	2.568900E-2
7.296000E-5	-1.094438E-3	-6.626875E-4	-4.317500E-4	-2.612900E-2	2.569475E-2
7.312000E-5	-8.541875E-4	-6.950625E-4	-1.591250E-4	-2.610788E-2	2.568750E-2
7.328000E-5	-9.705625E-4	-8.028750E-4	-1.676875E-4	-2.613288E-2	2.567825E-2
7.344000E-5	-1.060625E-3	-7.916875E-4	-2.689375E-4	-2.613200E-2	2.568088E-2
7.360000E-5	-1.003313E-3	-7.308125E-4	-2.725000E-4	-2.613800E-2	2.565837E-2
7.376000E-5	-1.098750E-3	-6.746875E-4	-4.240625E-4	-2.614825E-2	2.566725E-2
7.392000E-5	-1.033438E-3	-7.315625E-4	-3.018750E-4	-2.612763E-2	2.569663E-2
7.408000E-5	-1.027937E-3	-7.223750E-4	-3.055625E-4	-2.611900E-2	2.566950E-2
7.424000E-5	-1.055687E-3	-8.093125E-4	-2.463750E-4	-2.613425E-2	2.566137E-2
7.440000E-5	-9.236250E-4	-6.742500E-4	-2.493750E-4	-2.610950E-2	2.567638E-2
7.456000E-5	-1.017625E-3	-5.155000E-4	-5.021250E-4	-2.613475E-2	2.567425E-2
7.472000E-5	-8.947500E-4	-7.376875E-4	-1.570625E-4	-2.615425E-2	2.566675E-2
7.488000E-5	-1.020875E-3	-5.928125E-4	-4.280625E-4	-2.612613E-2	2.566312E-2
7.504000E-5	-1.075063E-3	-6.268125E-4	-4.482500E-4	-2.613438E-2	2.565987E-2
7.520000E-5	-1.082937E-3	-7.240625E-4	-3.588750E-4	-2.613437E-2	2.564612E-2
7.536000E-5	-9.975625E-4	-6.320625E-4	-3.655000E-4	-2.612913E-2	2.567750E-2
7.552000E-5	-9.180625E-4	-6.688750E-4	-2.491875E-4	-2.613750E-2	2.565925E-2
7.568000E-5	-9.908125E-4	-8.410625E-4	-1.497500E-4	-2.612263E-2	2.565488E-2
7.584000E-5	-1.023625E-3	-7.243750E-4	-2.992500E-4	-2.613037E-2	2.564200E-2
7.600000E-5	-9.981875E-4	-7.696250E-4	-2.285625E-4	-2.614800E-2	2.562400E-2
7.616000E-5	-9.782500E-4	-5.815625E-4	-3.966875E-4	-2.614350E-2	2.563300E-2
7.632000E-5	-9.826875E-4	-6.866250E-4	-2.960625E-4	-2.613675E-2	2.565538E-2
7.648000E-5	-9.835625E-4	-7.378125E-4	-2.457500E-4	-2.614350E-2	2.565675E-2
7.664000E-5	-9.856875E-4	-6.511250E-4	-3.345625E-4	-2.615400E-2	2.565275E-2
7.680000E-5	-8.991250E-4	-7.609375E-4	-1.381875E-4	-2.613225E-2	2.563838E-2
7.696000E-5	-9.673750E-4	-6.943125E-4	-2.730625E-4	-2.615350E-2	2.563887E-2
7.712000E-5	-9.645000E-4	-6.347500E-4	-3.297500E-4	-2.614500E-2	2.562525E-2
7.728000E-5	-9.217500E-4	-6.203750E-4	-3.013750E-4	-2.614625E-2	2.563637E-2
7.744000E-5	-9.910000E-4	-8.078125E-4	-1.831875E-4	-2.616250E-2	2.562187E-2
7.760000E-5	-9.315000E-4	-6.413125E-4	-2.901875E-4	-2.614700E-2	2.562587E-2
7.776000E-5	-1.010625E-3	-7.037500E-4	-3.068750E-4	-2.616138E-2	2.564100E-2
7.792000E-5	-1.003562E-3	-7.772500E-4	-2.263125E-4	-2.615938E-2	2.563088E-2
7.808000E-5	-8.952500E-4	-7.684375E-4	-1.268125E-4	-2.616550E-2	2.563788E-2
7.824000E-5	-1.043437E-3	-7.891875E-4	-2.542500E-4	-2.615450E-2	2.561800E-2
7.840000E-5	-8.821250E-4	-5.980000E-4	-2.841250E-4	-2.616475E-2	2.561125E-2
7.856000E-5	-9.828750E-4	-7.614375E-4	-2.214375E-4	-2.616862E-2	2.561450E-2
7.872000E-5	-8.501250E-4	-6.238125E-4	-2.263125E-4	-2.616900E-2	2.563325E-2
7.888000E-5	-9.405000E-4	-7.767500E-4	-1.637500E-4	-2.617013E-2	2.561787E-2
7.904000E-5	-8.161875E-4	-7.886250E-4	-2.756250E-5	-2.620525E-2	2.562662E-2
7.920000E-5	-9.033125E-4	-6.195625E-4	-2.837500E-4	-2.616650E-2	2.560925E-2
7.936000E-5	-1.027312E-3	-7.338125E-4	-2.935000E-4	-2.618800E-2	2.560663E-2
7.952000E-5	-9.582500E-4	-6.778750E-4	-2.803750E-4	-2.619188E-2	2.561262E-2
7.968000E-5	-1.048625E-3	-7.871875E-4	-2.614375E-4	-2.616863E-2	2.561338E-2
7.984000E-5	-9.279375E-4	-6.546875E-4	-2.732500E-4	-2.616838E-2	2.558275E-2
8.000000E-5	-1.106000E-3	-6.338750E-4	-4.721250E-4	-2.617525E-2	2.560225E-2
8.016000E-5	-1.038562E-3	-6.460000E-4	-3.925625E-4	-2.620325E-2	2.559625E-2
8.032000E-5	-9.088750E-4	-6.168125E-4	-2.920625E-4	-2.619088E-2	2.559588E-2
8.048000E-5	-1.058812E-3	-6.210000E-4	-4.378125E-4	-2.621638E-2	2.559925E-2
8.064000E-5	-9.783125E-4	-7.616250E-4	-2.166875E-4	-2.618775E-2	2.558900E-2
8.080000E-5	-9.146250E-4	-7.183750E-4	-1.962500E-4	-2.620263E-2	2.557675E-2
8.096000E-5	-1.075438E-3	-7.921875E-4	-2.832500E-4	-2.619225E-2	2.557000E-2
8.112000E-5	-1.038063E-3	-6.313125E-4	-4.067500E-4	-2.618062E-2	2.559213E-2
8.128000E-5	-9.856875E-4	-6.908750E-4	-2.948125E-4	-2.618150E-2	2.558038E-2
8.144000E-5	-9.366250E-4	-6.803125E-4	-2.563125E-4	-2.620587E-2	2.556050E-2
8.160000E-5	-9.578750E-4	-7.118750E-4	-2.460000E-4	-2.622012E-2	2.558625E-2
8.176000E-5	-9.661250E-4	-7.158125E-4	-2.503125E-4	-2.623550E-2	2.556900E-2
8.192000E-5	-1.050250E-3	-6.925625E-4	-3.576875E-4	-2.620400E-2	2.557250E-2
8.208000E-5	-9.555625E-4	-7.055625E-4	-2.500000E-4	-2.623988E-2	2.556725E-2
8.224000E-5	-9.447500E-4	-6.226875E-4	-3.220625E-4	-2.621300E-2	2.557300E-2
8.240000E-5	-1.009813E-3	-7.565625E-4	-2.532500E-4	-2.620012E-2	2.557800E-2
8.256000E-5	-8.905000E-4	-6.574375E-4	-2.330625E-4	-2.622388E-2	2.556913E-2
8.272000E-5	-9.155000E-4	-7.233125E-4	-1.921875E-4	-2.624338E-2	2.556238E-2
8.288000E-5	-1.048000E-3	-7.763125E-4	-2.716875E-4	-2.621725E-2	2.554325E-2
8.304000E-5	-9.643750E-4	-7.396875E-4	-2.246875E-4	-2.624088E-2	2.555713E-2
8.320000E-5	-9.536875E-4	-5.505625E-4	-4.031250E-4	-2.622463E-2	2.553925E-2
8.336000E-5	-9.428125E-4	-7.033750E-4	-2.394375E-4	-2.621975E-2	2.554187E-2
8.352000E-5	-8.674375E-4	-6.830000E-4	-1.844375E-4	-2.625538E-2	2.555375E-2
8.368000E-5	-1.145688E-3	-7.706875E-4	-3.750000E-4	-2.624812E-2	2.555238E-2
8.384000E-5	-8.956250E-4	-6.773125E-4	-2.183125E-4	-2.623963E-2	2.553550E-2
8.400000E-5	-1.037187E-3	-6.910625E-4	-3.461250E-4	-2.623738E-2	2.555588E-2
8.416000E-5	-1.157000E-3	-7.975625E-4	-3.594375E-4	-2.623700E-2	2.555138E-2
8.432000E-5	-8.865000E-4	-7.673750E-4	-1.191250E-4	-2.624800E-2	2.553088E-2
8.448000E-5	-1.050000E-3	-6.459375E-4	-4.040625E-4	-2.625087E-2	2.551562E-2
8.464000E-5	-9.120625E-4	-7.219375E-4	-1.901250E-4	-2.625525E-2	2.551400E-2
8.480000E-5	-9.001875E-4	-7.001875E-4	-2.000000E-4	-2.624387E-2	2.551087E-2
8.496000E-5	-9.551875E-4	-7.169375E-4	-2.382500E-4	-2.626800E-2	2.553763E-2
8.512000E-5	-9.516875E-4	-6.028125E-4	-3.488750E-4	-2.628275E-2	2.551862E-2
8.528000E-5	-9.359375E-4	-6.764375E-4	-2.595000E-4	-2.625575E-2	2.551350E-2
8.544000E-5	-1.060250E-3	-7.679375E-4	-2.923125E-4	-2.626888E-2	2.551963E-2
8.560000E-5	-9.245000E-4	-6.077500E-4	-3.167500E-4	-2.625962E-2	2.550863E-2
8.576000E-5	-8.385000E-4	-7.505000E-4	-8.800000E-5	-2.628012E-2	2.548550E-2
8.592000E-5	-1.023500E-3	-5.685625E-4	-4.549375E-4	-2.626987E-2	2.550550E-2
8.608000E-5	-9.640000E-4	-6.248125E-4	-3.391875E-4	-2.628325E-2	2.550963E-2
8.624000E-5	-1.050125E-3	-5.976250E-4	-4.525000E-4	-2.627125E-2	2.550712E-2
8.640000E-5	-9.630000E-4	-6.041250E-4	-3.588750E-4	-2.627600E-2	2.548775E-2
8.656000E-5	-1.034688E-3	-6.465625E-4	-3.881250E-4	-2.628937E-2	2.549787E-2
8.672000E-5	-8.956250E-4	-6.560000E-4	-2.396250E-4	-2.629275E-2	2.548913E-2
8.688000E-5	-9.698125E-4	-7.858750E-4	-1.839375E-4	-2.629288E-2	2.549087E-2
8.704000E-5	-1.048937E-3	-6.793750E-4	-3.695625E-4	-2.628238E-2	2.548900E-2
8.720000E-5	-1.083375E-3	-5.496875E-4	-5.336875E-4	-2.628525E-2	2.547075E-2
8.736000E-5	-9.170625E-4	-7.807500E-4	-1.363125E-4	-2.629763E-2	2.546800E-2
8.752000E-5	-1.059000E-3	-7.498750E-4	-3.091250E-4	-2.631150E-2	2.549125E-2
8.768000E-5	-1.067250E-3	-7.281875E-4	-3.390625E-4	-2.630175E-2	2.547375E-2
8.784000E-5	-9.630000E-4	-6.806875E-4	-2.823125E-4	-2.629062E-2	2.547850E-2
8.800000E-5	-1.024375E-3	-5.760000E-4	-4.483750E-4	-2.629625E-2	2.547488E-2
8.816000E-5	-1.077188E-3	-7.100000E-4	-3.671875E-4	-2.629025E-2	2.547263E-2
8.832000E-5	-9.228750E-4	-6.893750E-4	-2.335000E-4	-2.629837E-2	2.546813E-2
8.848000E-5	-1.068063E-3	-5.161875E-4	-5.518750E-4	-2.629800E-2	2.548425E-2
8.864000E-5	-1.043062E-3	-7.591250E-4	-2.839375E-4	-2.631525E-2	2.544450E-2
8.880000E-5	-9.699375E-4	-6.831875E-4	-2.867500E-4	-2.630013E-2	2.545788E-2
8.896000E-5	-9.840000E-4	-7.038750E-4	-2.801250E-4	-2.631662E-2	2.547663E-2
8.912000E-5	-1.022688E-3	-6.984375E-4	-3.242500E-4	-2.629912E-2	2.544763E-2
8.928000E-5	-1.057187E-3	-6.898125E-4	-3.673750E-4	-2.631100E-2	2.547900E-2
8.944000E-5	-1.004937E-3	-6.072500E-4	-3.976875E-4	-2.630688E-2	2.545612E-2
8.960000E-5	-1.013563E-3	-7.038125E-4	-3.097500E-4	-2.632850E-2	2.546125E-2
8.976000E-5	-9.894375E-4	-7.329375E-4	-2.565000E-4	-2.630512E-2	2.545912E-2
8.992000E-5	-9.688125E-4	-7.496250E-4	-2.191875E-4	-2.631288E-2	2.543425E-2
9.008000E-5	-9.866875E-4	-5.766875E-4	-4.100000E-4	-2.633438E-2	2.545650E-2
9.024000E-5	-1.039063E-3	-6.138125E-4	-4.252500E-4	-2.631788E-2	2.544225E-2
9.040000E-5	-1.060250E-3	-6.571250E-4	-4.031250E-4	-2.631275E-2	2.545037E-2
9.056000E-5	-9.302500E-4	-7.453750E-4	-1.848750E-4	-2.633175E-2	2.546000E-2
9.072000E-5	-9.817500E-4	-6.348750E-4	-3.468750E-4	-2.634262E-2	2.543375E-2
9.088000E-5	-9.294375E-4	-7.123750E-4	-2.170625E-4	-2.631737E-2	2.544150E-2
9.104000E-5	-1.026625E-3	-6.420000E-4	-3.846250E-4	-2.634388E-2	2.544425E-2
9.120000E-5	-1.019750E-3	-6.115000E-4	-4.082500E-4	-2.634000E-2	2.544687E-2
9.136000E-5	-1.085938E-3	-7.687500E-4	-3.171875E-4	-2.632700E-2	2.544700E-2
9.152000E-5	-9.804375E-4	-5.822500E-4	-3.981875E-4	-2.633400E-2	2.543500E-2
9.168000E-5	-9.787500E-4	-6.574375E-4	-3.213125E-4	-2.633625E-2	2.543762E-2
9.184000E-5	-1.099688E-3	-5.816875E-4	-5.180000E-4	-2.635412E-2	2.543163E-2
9.200000E-5	-9.408750E-4	-6.360625E-4	-3.048125E-4	-2.632063E-2	2.543738E-2
9.216000E-5	-9.256250E-4	-6.401250E-4	-2.855000E-4	-2.634213E-2	2.542787E-2
9.232000E-5	-9.411875E-4	-7.684375E-4	-1.727500E-4	-2.631913E-2	2.543100E-2
9.248000E-5	-1.053937E-3	-6.287500E-4	-4.251875E-4	-2.634888E-2	2.542825E-2
9.264000E-5	-8.905000E-4	-7.791875E-4	-1.113125E-4	-2.634163E-2	2.542137E-2
9.280000E-5	-1.112000E-3	-5.807500E-4	-5.312500E-4	-2.635112E-2	2.543112E-2
9.296000E-5	-1.039250E-3	-6.660000E-4	-3.732500E-4	-2.634787E-2	2.542962E-2
9.312000E-5	-1.000625E-3	-6.770000E-4	-3.236250E-4	-2.636613E-2	2.542125E-2
9.328000E-5	-9.910000E-4	-8.108125E-4	-1.801875E-4	-2.635075E-2	2.543413E-2
9.344000E-5	-1.017375E-3	-6.548750E-4	-3.625000E-4	-2.634875E-2	2.539487E-2
9.360000E-5	-1.049312E-3	-6.134375E-4	-4.358750E-4	-2.634313E-2	2.541350E-2
9.376000E-5	-1.035625E-3	-7.349375E-4	-3.006875E-4	-2.636313E-2	2.543338E-2
9.392000E-5	-8.632500E-4	-5.276875E-4	-3.355625E-4	-2.635300E-2	2.540138E-2
9.408000E-5	-1.082562E-3	-7.078750E-4	-3.746875E-4	-2.634525E-2	2.541600E-2
9.424000E-5	-9.886250E-4	-6.141875E-4	-3.744375E-4	-2.635137E-2	2.541663E-2
9.440000E-5	-1.026250E-3	-5.634375E-4	-4.628125E-4	-2.635575E-2	2.540500E-2
9.456000E-5	-9.924375E-4	-7.085625E-4	-2.838750E-4	-2.636250E-2	2.540537E-2
9.472000E-5	-8.746875E-4	-6.796250E-4	-1.950625E-4	-2.635262E-2	2.541013E-2
9.488000E-5	-1.073687E-3	-6.770625E-4	-3.966250E-4	-2.636638E-2	2.541713E-2
9.504000E-5	-1.007000E-3	-6.453125E-4	-3.616875E-4	-2.636600E-2	2.540625E-2
9.520000E-5	-9.058125E-4	-6.829375E-4	-2.228750E-4	-2.635787E-2	2.541087E-2
9.536000E-5	-9.865000E-4	-7.283125E-4	-2.581875E-4	-2.635762E-2	2.538775E-2
9.552000E-5	-1.014563E-3	-5.773750E-4	-4.371875E-4	-2.637513E-2	2.540450E-2
9.568000E-5	-1.090375E-3	-7.497500E-4	-3.406250E-4	-2.636075E-2	2.540888E-2
9.584000E-5	-1.010250E-3	-5.983125E-4	-4.119375E-4	-2.637350E-2	2.539313E-2
9.600000E-5	-1.002688E-3	-6.952500E-4	-3.074375E-4	-2.635612E-2	2.539662E-2
9.616000E-5	-1.013187E-3	-7.227500E-4	-2.904375E-4	-2.637500E-2	2.540112E-2
9.632000E-5	-9.656875E-4	-7.673750E-4	-1.983125E-4	-2.635075E-2	2.539750E-2
9.648000E-5	-9.566250E-4	-6.853750E-4	-2.712500E-4	-2.636625E-2	2.538700E-2
9.664000E-5	-1.088812E-3	-7.237500E-4	-3.650625E-4	-2.635288E-2	2.540550E-2
9.680000E-5	-9.549375E-4	-7.387500E-4	-2.161875E-4	-2.636875E-2	2.540037E-2
9.696000E-5	-1.079563E-3	-7.435625E-4	-3.360000E-4	-2.636125E-2	2.542450E-2
9.712000E-5	-1.005188E-3	-6.413750E-4	-3.638125E-4	-2.635738E-2	2.539437E-2
9.728000E-5	-9.988125E-4	-6.986250E-4	-3.001875E-4	-2.636425E-2	2.539350E-2
9.744000E-5	-1.068812E-3	-5.581875E-4	-5.106250E-4	-2.636650E-2	2.540575E-2
9.760000E-5	-9.663125E-4	-7.762500E-4	-1.900625E-4	-2.637725E-2	2.540313E-2
9.776000E-5	-8.543125E-4	-6.930625E-4	-1.612500E-4	-2.635113E-2	2.538950E-2
9.792000E-5	-9.831875E-4	-7.236250E-4	-2.595625E-4	-2.637250E-2	2.538975E-2
9.808000E-5	-1.021125E-3	-5.511250E-4	-4.700000E-4	-2.637575E-2	2.538850E-2
9.824000E-5	-1.009875E-3	-6.942500E-4	-3.156250E-4	-2.637287E-2	2.540950E-2
9.840000E-5	-9.449375E-4	-6.345625E-4	-3.103750E-4	-2.637088E-2	2.538925E-2
9.856000E-5	-9.525625E-4	-6.214375E-4	-3.311250E-4	-2.637000E-2	2.539537E-2
9.872000E-5	-9.990625E-4	-6.720000E-4	-3.270625E-4	-2.635950E-2	2.540675E-2
9.888000E-5	-9.250000E-4	-7.268125E-4	-1.981875E-4	-2.636988E-2	2.538612E-2
9.904000E-5	-9.973125E-4	-6.217500E-4	-3.755625E-4	-2.635263E-2	2.539450E-2
9.920000E-5	-1.058062E-3	-6.128125E-4	-4.452500E-4	-2.635413E-2	2.539425E-2
9.936000E-5	-1.037500E-3	-6.083750E-4	-4.291250E-4	-2.637150E-2	2.539600E-2
9.952000E-5	-1.089625E-3	-8.008125E-4	-2.888125E-4	-2.636187E-2	2.539575E-2
9.968000E-5	-1.085438E-3	-6.227500E-4	-4.626875E-4	-2.636362E-2	2.538888E-2
9.984000E-5	-9.878750E-4	-7.865625E-4	-2.013125E-4	-2.636975E-2	2.537738E-2
1.000000E-4	-9.605625E-4	-7.288125E-4	-2.317500E-4	-2.636813E-2	2.537563E-2
1.001600E-4	-9.533125E-4	-6.693125E-4	-2.840000E-4	-2.637325E-2	2.539950E-2
1.003200E-4	-1.103625E-3	-6.996875E-4	-4.039375E-4	-2.634563E-2	2.539588E-2
1.004800E-4	-9.881875E-4	-6.537500E-4	-3.344375E-4	-2.635050E-2	2.538000E-2
1.006400E-4	-1.129250E-3	-6.225000E-4	-5.067500E-4	-2.637450E-2	2.539050E-2
1.008000E-4	-1.042875E-3	-7.545625E-4	-2.883125E-4	-2.636462E-2	2.538938E-2
1.009600E-4	-9.877500E-4	-7.061250E-4	-2.816250E-4	-2.635275E-2	2.538225E-2
1.011200E-4	-1.167188E-3	-6.984375E-4	-4.687500E-4	-2.637475E-2	2.539712E-2
1.012800E-4	-1.008750E-3	-7.101875E-4	-2.985625E-4	-2.638013E-2	2.538887E-2
1.014400E-4	-9.686250E-4	-7.597500E-4	-2.088750E-4	-2.637625E-2	2.540537E-2
1.016000E-4	-1.003812E-3	-7.556875E-4	-2.481250E-4	-2.635100E-2	2.538113E-2
1.017600E-4	-1.020500E-3	-7.280000E-4	-2.925000E-4	-2.635350E-2	2.538700E-2
1.019200E-4	-1.033438E-3	-6.692500E-4	-3.641875E-4	-2.635087E-2	2.540262E-2
1.020800E-4	-1.047063E-3	-7.536250E-4	-2.934375E-4	-2.637763E-2	2.537862E-2
1.022400E-4	-1.118375E-3	-8.966250E-4	-2.217500E-4	-2.635913E-2	2.538825E-2
1.024000E-4	-9.176250E-4	-7.911250E-4	-1.265000E-4	-2.634887E-2	2.537825E-2
1.025600E-4	-1.053937E-3	-6.911250E-4	-3.628125E-4	-2.635363E-2	2.539488E-2
1.027200E-4	-1.092062E-3	-7.410000E-4	-3.510625E-4	-2.636162E-2	2.540263E-2
1.028800E-4	-1.156875E-3	-7.149375E-4	-4.419375E-4	-2.635888E-2	2.539088E-2
1.030400E-4	-1.066625E-3	-7.968125E-4	-2.698125E-4	-2.634138E-2	2.540125E-2
1.032000E-4	-9.678750E-4	-6.555625E-4	-3.123125E-4	-2.637975E-2	2.541900E-2
1.033600E-4	-1.032687E-3	-6.896875E-4	-3.430000E-4	-2.637212E-2	2.539887E-2
1.035200E-4	-1.012437E-3	-7.417500E-4	-2.706875E-4	-2.635600E-2	2.539800E-2
1.036800E-4	-9.555625E-4	-6.759375E-4	-2.796250E-4	-2.635888E-2	2.539600E-2
1.038400E-4	-1.132250E-3	-7.668750E-4	-3.653750E-4	-2.632612E-2	2.537200E-2
1.040000E-4	-9.965625E-4	-7.815000E-4	-2.150625E-4	-2.634863E-2	2.541638E-2
1.041600E-4	-9.438750E-4	-6.815000E-4	-2.623750E-4	-2.634388E-2	2.540362E-2
1.043200E-4	-1.024625E-3	-9.060000E-4	-1.186250E-4	-2.635263E-2	2.539500E-2
1.044800E-4	-9.652500E-4	-7.426250E-4	-2.226250E-4	-2.636712E-2	2.539662E-2
1.046400E-4	-1.005125E-3	-6.293125E-4	-3.758125E-4	-2.634225E-2	2.540712E-2
1.048000E-4	-9.876875E-4	-7.512500E-4	-2.364375E-4	-2.634737E-2	2.538500E-2
1.049600E-4	-9.573125E-4	-6.983750E-4	-2.589375E-4	-2.635013E-2	2.538675E-2
1.051200E-4	-9.891250E-4	-6.448125E-4	-3.443125E-4	-2.633988E-2	2.539200E-2
1.052800E-4	-1.036062E-3	-7.716875E-4	-2.643750E-4	-2.636500E-2	2.539100E-2
1.054400E-4	-1.045813E-3	-6.481250E-4	-3.976875E-4	-2.634250E-2	2.540913E-2
1.056000E-4	-1.035063E-3	-7.812500E-4	-2.538125E-4	-2.633000E-2	2.540175E-2
1.057600E-4	-1.068937E-3	-6.646875E-4	-4.042500E-4	-2.633563E-2	2.539313E-2
1.059200E-4	-1.036938E-3	-7.346250E-4	-3.023125E-4	-2.636062E-2	2.540713E-2
1.060800E-4	-9.594375E-4	-6.386875E-4	-3.207500E-4	-2.634800E-2	2.539150E-2
1.062400E-4	-9.906250E-4	-6.701875E-4	-3.204375E-4	-2.632625E-2	2.537975E-2
1.064000E-4	-1.032187E-3	-7.360000E-4	-2.961875E-4	-2.632088E-2	2.538763E-2
1.065600E-4	-1.063937E-3	-6.547500E-4	-4.091875E-4	-2.632775E-2	2.539275E-2
1.067200E-4	-1.070500E-3	-6.825000E-4	-3.880000E-4	-2.633113E-2	2.537863E-2
1.068800E-4	-9.800000E-4	-6.881875E-4	-2.918125E-4	-2.634875E-2	2.538575E-2
1.070400E-4	-1.056313E-3	-6.773125E-4	-3.790000E-4	-2.635763E-2	2.540650E-2
1.072000E-4	-9.295000E-4	-5.970625E-4	-3.324375E-4	-2.633225E-2	2.539050E-2
1.073600E-4	-1.066063E-3	-6.663125E-4	-3.997500E-4	-2.633688E-2	2.538975E-2
1.075200E-4	-9.046250E-4	-7.818125E-4	-1.228125E-4	-2.632050E-2	2.537575E-2
1.076800E-4	-1.020000E-3	-7.056250E-4	-3.143750E-4	-2.634663E-2	2.540237E-2
1.078400E-4	-9.078750E-4	-7.566875E-4	-1.511875E-4	-2.634112E-2	2.539150E-2
1.080000E-4	-9.125625E-4	-5.766875E-4	-3.358750E-4	-2.631887E-2	2.538600E-2
1.081600E-4	-1.017000E-3	-7.622500E-4	-2.547500E-4	-2.634712E-2	2.539100E-2
1.083200E-4	-1.068688E-3	-6.146250E-4	-4.540625E-4	-2.631513E-2	2.540138E-2
1.084800E-4	-9.310000E-4	-6.530000E-4	-2.780000E-4	-2.630837E-2	2.538187E-2
1.086400E-4	-9.936250E-4	-6.390000E-4	-3.546250E-4	-2.632950E-2	2.541263E-2
1.088000E-4	-9.835000E-4	-7.768750E-4	-2.066250E-4	-2.634000E-2	2.540563E-2
1.089600E-4	-1.036500E-3	-6.983750E-4	-3.381250E-4	-2.631775E-2	2.541688E-2
1.091200E-4	-1.065125E-3	-7.046875E-4	-3.604375E-4	-2.636313E-2	2.540762E-2
1.092800E-4	-1.042875E-3	-6.670625E-4	-3.758125E-4	-2.634725E-2	2.539525E-2
1.094400E-4	-9.956250E-4	-6.980625E-4	-2.975625E-4	-2.632363E-2	2.539975E-2
1.096000E-4	-9.651875E-4	-6.489375E-4	-3.162500E-4	-2.634938E-2	2.538887E-2
1.097600E-4	-1.041312E-3	-6.812500E-4	-3.600625E-4	-2.634087E-2	2.539625E-2
1.099200E-4	-1.091125E-3	-7.025625E-4	-3.885625E-4	-2.631512E-2	2.540325E-2
1.100800E-4	-1.022812E-3	-6.830625E-4	-3.397500E-4	-2.632800E-2	2.540688E-2
1.102400E-4	-8.679375E-4	-7.736250E-4	-9.431250E-5	-2.632388E-2	2.539725E-2
1.104000E-4	-9.901875E-4	-8.030625E-4	-1.871250E-4	-2.633663E-2	2.539150E-2
1.105600E-4	-9.623750E-4	-6.331250E-4	-3.292500E-4	-2.632438E-2	2.539225E-2
1.107200E-4	-1.000313E-3	-6.964375E-4	-3.038750E-4	-2.630750E-2	2.539125E-2
1.108800E-4	-9.390625E-4	-6.050000E-4	-3.340625E-4	-2.631800E-2	2.539238E-2
1.110400E-4	-1.018625E-3	-6.001875E-4	-4.184375E-4	-2.632737E-2	2.542387E-2
1.112000E-4	-8.851875E-4	-6.349375E-4	-2.502500E-4	-2.632050E-2	2.538763E-2
1.113600E-4	-9.729375E-4	-6.917500E-4	-2.811875E-4	-2.630713E-2	2.540125E-2
1.115200E-4	-8.715000E-4	-7.541250E-4	-1.173750E-4	-2.634125E-2	2.543588E-2
1.116800E-4	-9.933750E-4	-6.846875E-4	-3.086875E-4	-2.630500E-2	2.540388E-2
1.118400E-4	-9.510625E-4	-5.522500E-4	-3.988125E-4	-2.632063E-2	2.540225E-2
1.120000E-4	-9.186875E-4	-6.686875E-4	-2.500000E-4	-2.630587E-2	2.539450E-2
1.121600E-4	-9.990000E-4	-5.778125E-4	-4.211875E-4	-2.631350E-2	2.541050E-2
1.123200E-4	-9.186250E-4	-5.575625E-4	-3.610625E-4	-2.629625E-2	2.539163E-2
1.124800E-4	-9.446875E-4	-5.539375E-4	-3.907500E-4	-2.631350E-2	2.541500E-2
1.126400E-4	-9.735000E-4	-5.560000E-4	-4.175000E-4	-2.632163E-2	2.538475E-2
1.128000E-4	-7.787500E-4	-7.442500E-4	-3.450000E-5	-2.632563E-2	2.541687E-2
1.129600E-4	-8.735625E-4	-6.855625E-4	-1.880000E-4	-2.633125E-2	2.539950E-2
1.131200E-4	-8.998125E-4	-5.516875E-4	-3.481250E-4	-2.630887E-2	2.539112E-2
1.132800E-4	-9.055000E-4	-6.900625E-4	-2.154375E-4	-2.631675E-2	2.539500E-2
1.134400E-4	-9.730625E-4	-6.156250E-4	-3.574375E-4	-2.630250E-2	2.539962E-2
1.136000E-4	-9.015625E-4	-6.129375E-4	-2.886250E-4	-2.630725E-2	2.541138E-2
1.137600E-4	-9.441875E-4	-6.402500E-4	-3.039375E-4	-2.632675E-2	2.539088E-2
1.139200E-4	-8.598750E-4	-7.118125E-4	-1.480625E-4	-2.632088E-2	2.541762E-2
1.140800E-4	-8.521875E-4	-6.175625E-4	-2.346250E-4	-2.630062E-2	2.539488E-2
1.142400E-4	-9.196875E-4	-6.329375E-4	-2.867500E-4	-2.631637E-2	2.541075E-2
1.144000E-4	-8.305000E-4	-7.375000E-4	-9.300000E-5	-2.630050E-2	2.539138E-2
1.145600E-4	-8.235000E-4	-6.017500E-4	-2.217500E-4	-2.629513E-2	2.537125E-2
1.147200E-4	-9.011875E-4	-5.490625E-4	-3.521250E-4	-2.630475E-2	2.541250E-2
1.148800E-4	-8.623125E-4	-6.846875E-4	-1.776250E-4	-2.630437E-2	2.538838E-2
1.150400E-4	-9.377500E-4	-5.960000E-4	-3.417500E-4	-2.630313E-2	2.541025E-2
1.152000E-4	-7.733125E-4	-5.255625E-4	-2.477500E-4	-2.631638E-2	2.539250E-2
1.153600E-4	-9.061250E-4	-6.048750E-4	-3.012500E-4	-2.631650E-2	2.540163E-2
1.155200E-4	-8.398750E-4	-6.267500E-4	-2.131250E-4	-2.632900E-2	2.539000E-2
1.156800E-4	-8.200000E-4	-5.632500E-4	-2.567500E-4	-2.630963E-2	2.539275E-2
1.158400E-4	-8.318750E-4	-6.605000E-4	-1.713750E-4	-2.631500E-2	2.538438E-2
1.160000E-4	-9.101875E-4	-7.038125E-4	-2.063750E-4	-2.629700E-2	2.537650E-2
1.161600E-4	-8.190000E-4	-6.056875E-4	-2.133125E-4	-2.631650E-2	2.538713E-2
1.163200E-4	-9.406875E-4	-5.882500E-4	-3.524375E-4	-2.630537E-2	2.537288E-2
1.164800E-4	-8.306875E-4	-5.248125E-4	-3.058750E-4	-2.631388E-2	2.540288E-2
1.166400E-4	-8.003125E-4	-6.150625E-4	-1.852500E-4	-2.630738E-2	2.540450E-2
1.168000E-4	-8.370000E-4	-6.710000E-4	-1.660000E-4	-2.631113E-2	2.539338E-2
1.169600E-4	-7.853750E-4	-4.820000E-4	-3.033750E-4	-2.630050E-2	2.541250E-2
1.171200E-4	-8.703125E-4	-5.833125E-4	-2.870000E-4	-2.631337E-2	2.539850E-2
1.172800E-4	-8.132500E-4	-5.961250E-4	-2.171250E-4	-2.629188E-2	2.538950E-2
1.174400E-4	-8.003750E-4	-5.923750E-4	-2.080000E-4	-2.630237E-2	2.538050E-2
1.176000E-4	-7.880000E-4	-5.555625E-4	-2.324375E-4	-2.629238E-2	2.540113E-2
1.177600E-4	-8.692500E-4	-4.826250E-4	-3.866250E-4	-2.630363E-2	2.538863E-2
1.179200E-4	-8.505000E-4	-5.067500E-4	-3.437500E-4	-2.632475E-2	2.536725E-2
1.180800E-4	-8.060000E-4	-5.011875E-4	-3.048125E-4	-2.630588E-2	2.540075E-2
1.182400E-4	-8.336875E-4	-5.560625E-4	-2.776250E-4	-2.630688E-2	2.538200E-2
1.184000E-4	-7.503750E-4	-5.124375E-4	-2.379375E-4	-2.631075E-2	2.539075E-2
1.185600E-4	-8.190625E-4	-5.313750E-4	-2.876875E-4	-2.632563E-2	2.537850E-2
1.187200E-4	-7.490625E-4	-5.151875E-4	-2.338750E-4	-2.634212E-2	2.537975E-2
1.188800E-4	-7.545625E-4	-4.213750E-4	-3.331875E-4	-2.632013E-2	2.538538E-2
1.190400E-4	-7.202500E-4	-5.188125E-4	-2.014375E-4	-2.631062E-2	2.538650E-2
1.192000E-4	-7.834375E-4	-4.985625E-4	-2.848750E-4	-2.631100E-2	2.538850E-2
1.193600E-4	-7.324375E-4	-5.445625E-4	-1.878750E-4	-2.632775E-2	2.536713E-2
1.195200E-4	-7.354375E-4	-3.171875E-4	-4.182500E-4	-2.630275E-2	2.538262E-2
1.196800E-4	-7.563125E-4	-4.607500E-4	-2.955625E-4	-2.631200E-2	2.537900E-2
1.198400E-4	-6.972500E-4	-4.909375E-4	-2.063125E-4	-2.632175E-2	2.538175E-2
1.200000E-4	-6.861250E-4	-4.435000E-4	-2.426250E-4	-2.630838E-2	2.539488E-2
1.201600E-4	-6.620625E-4	-5.421250E-4	-1.199375E-4	-2.632188E-2	2.539087E-2
1.203200E-4	-7.373750E-4	-3.583125E-4	-3.790625E-4	-2.633575E-2	2.537400E-2
1.204800E-4	-6.405625E-4	-4.391875E-4	-2.013750E-4	-2.631500E-2	2.537200E-2
1.206400E-4	-6.915625E-4	-4.366875E-4	-2.548750E-4	-2.631138E-2	2.536038E-2
1.208000E-4	-6.774375E-4	-5.528750E-4	-1.245625E-4	-2.629863E-2	2.536812E-2
1.209600E-4	-7.205625E-4	-4.746875E-4	-2.458750E-4	-2.631438E-2	2.538612E-2
1.211200E-4	-6.988125E-4	-5.116875E-4	-1.871250E-4	-2.631525E-2	2.536888E-2
1.212800E-4	-7.172500E-4	-4.450000E-4	-2.722500E-4	-2.631450E-2	2.538150E-2
1.214400E-4	-7.013750E-4	-3.617500E-4	-3.396250E-4	-2.631738E-2	2.536150E-2
1.216000E-4	-6.325625E-4	-5.299375E-4	-1.026250E-4	-2.632400E-2	2.536725E-2
1.217600E-4	-6.693125E-4	-3.841250E-4	-2.851875E-4	-2.633325E-2	2.537125E-2
1.219200E-4	-6.370000E-4	-3.540625E-4	-2.829375E-4	-2.630875E-2	2.536625E-2
1.220800E-4	-5.877500E-4	-4.264375E-4	-1.613125E-4	-2.633863E-2	2.535325E-2
1.222400E-4	-6.744375E-4	-5.928125E-4	-8.162500E-5	-2.632137E-2	2.536062E-2
1.224000E-4	-6.829375E-4	-5.151250E-4	-1.678125E-4	-2.632625E-2	2.537350E-2
1.225600E-4	-5.703125E-4	-4.886250E-4	-8.168750E-5	-2.634763E-2	2.537625E-2
1.227200E-4	-5.974375E-4	-3.979375E-4	-1.995000E-4	-2.630863E-2	2.535975E-2
1.228800E-4	-6.367500E-4	-4.435625E-4	-1.931875E-4	-2.634300E-2	2.535525E-2
1.230400E-4	-6.907500E-4	-3.890625E-4	-3.016875E-4	-2.630325E-2	2.537088E-2
1.232000E-4	-6.843125E-4	-5.264375E-4	-1.578750E-4	-2.634938E-2	2.536425E-2
1.233600E-4	-6.971250E-4	-4.908125E-4	-2.063125E-4	-2.631787E-2	2.537263E-2
1.235200E-4	-7.375000E-4	-5.168750E-4	-2.206250E-4	-2.630425E-2	2.537125E-2
1.236800E-4	-4.470000E-4	-4.496250E-4	2.625000E-6	-2.632200E-2	2.535700E-2
1.238400E-4	-5.248750E-4	-4.680625E-4	-5.681250E-5	-2.633737E-2	2.537662E-2
1.240000E-4	-6.756250E-4	-3.598750E-4	-3.157500E-4	-2.632387E-2	2.536075E-2
1.241600E-4	-5.427500E-4	-4.091250E-4	-1.336250E-4	-2.633238E-2	2.534925E-2
1.243200E-4	-6.576250E-4	-2.985000E-4	-3.591250E-4	-2.632150E-2	2.536500E-2
1.244800E-4	-4.631875E-4	-4.638750E-4	6.875000E-7	-2.632662E-2	2.534763E-2
1.246400E-4	-5.475000E-4	-3.240000E-4	-2.235000E-4	-2.633000E-2	2.535863E-2
1.248000E-4	-5.742500E-4	-3.818125E-4	-1.924375E-4	-2.633212E-2	2.535075E-2
1.249600E-4	-6.030625E-4	-3.601250E-4	-2.429375E-4	-2.634525E-2	2.535125E-2
1.251200E-4	-6.253125E-4	-3.340625E-4	-2.912500E-4	-2.633862E-2	2.534038E-2
1.252800E-4	-5.525000E-4	-3.743125E-4	-1.781875E-4	-2.632638E-2	2.535112E-2
1.254400E-4	-6.341875E-4	-5.557500E-4	-7.843750E-5	-2.633037E-2	2.536738E-2
1.256000E-4	-5.842500E-4	-2.593750E-4	-3.248750E-4	-2.633488E-2	2.534862E-2
1.257600E-4	-5.098125E-4	-3.619375E-4	-1.478750E-4	-2.633963E-2	2.535113E-2
1.259200E-4	-4.763750E-4	-4.046250E-4	-7.175000E-5	-2.634025E-2	2.535125E-2
1.260800E-4	-4.451250E-4	-3.971875E-4	-4.793750E-5	-2.634238E-2	2.535100E-2
1.262400E-4	-5.856875E-4	-3.762500E-4	-2.094375E-4	-2.634125E-2	2.536225E-2
1.264000E-4	-4.671875E-4	-4.458125E-4	-2.137500E-5	-2.633038E-2	2.535900E-2
1.265600E-4	-3.661250E-4	-2.538125E-4	-1.123125E-4	-2.633825E-2	2.535238E-2
1.267200E-4	-5.193125E-4	-3.696875E-4	-1.496250E-4	-2.633038E-2	2.534938E-2
1.268800E-4	-4.663125E-4	-3.581875E-4	-1.081250E-4	-2.633413E-2	2.534563E-2
1.270400E-4	-4.710625E-4	-3.489375E-4	-1.221250E-4	-2.634350E-2	2.533100E-2
1.272000E-4	-4.843750E-4	-3.714375E-4	-1.129375E-4	-2.633662E-2	2.533163E-2
1.273600E-4	-5.261875E-4	-2.775000E-4	-2.486875E-4	-2.634388E-2	2.533788E-2
1.275200E-4	-4.567500E-4	-1.696875E-4	-2.870625E-4	-2.635825E-2	2.533838E-2
1.276800E-4	-5.288125E-4	-2.947500E-4	-2.340625E-4	-2.635813E-2	2.533913E-2
1.278400E-4	-3.569375E-4	-3.281875E-4	-2.875000E-5	-2.636600E-2	2.533487E-2
1.280000E-4	-4.870625E-4	-3.176250E-4	-1.694375E-4	-2.634962E-2	2.533513E-2
1.281600E-4	-3.986875E-4	-1.216250E-4	-2.770625E-4	-2.633288E-2	2.531737E-2
1.283200E-4	-3.099375E-4	-2.985000E-4	-1.143750E-5	-2.636337E-2	2.534425E-2
1.284800E-4	-3.548125E-4	-3.489375E-4	-5.875000E-6	-2.633412E-2	2.535025E-2
1.286400E-4	-4.004375E-4	-2.335000E-4	-1.669375E-4	-2.636150E-2	2.534212E-2
1.288000E-4	-4.830625E-4	-2.290000E-4	-2.540625E-4	-2.634988E-2	2.533100E-2
1.289600E-4	-3.798750E-4	-2.616875E-4	-1.181875E-4	-2.633600E-2	2.532162E-2
1.291200E-4	-4.906875E-4	-3.303125E-4	-1.603750E-4	-2.634887E-2	2.533700E-2
1.292800E-4	-3.280625E-4	-2.180000E-4	-1.100625E-4	-2.635838E-2	2.532700E-2
1.294400E-4	-3.412500E-4	-3.092500E-4	-3.200000E-5	-2.635112E-2	2.533712E-2
1.296000E-4	-4.285000E-4	-2.732500E-4	-1.552500E-4	-2.638150E-2	2.532212E-2
1.297600E-4	-3.692500E-4	-1.866250E-4	-1.826250E-4	-2.634625E-2	2.531313E-2
1.299200E-4	-4.114375E-4	-2.543125E-4	-1.571250E-4	-2.635375E-2	2.530438E-2
1.300800E-4	-4.505000E-4	-1.602500E-4	-2.902500E-4	-2.635125E-2	2.534213E-2
1.302400E-4	-4.135000E-4	-2.038125E-4	-2.096875E-4	-2.634788E-2	2.529813E-2
1.304000E-4	-3.543125E-4	-2.514375E-4	-1.028750E-4	-2.637300E-2	2.533763E-2
1.305600E-4	-4.354375E-4	-2.691875E-4	-1.662500E-4	-2.636925E-2	2.531212E-2
1.307200E-4	-4.001875E-4	-2.385625E-4	-1.616250E-4	-2.634787E-2	2.533175E-2
1.308800E-4	-3.963125E-4	-3.288125E-4	-6.750000E-5	-2.635675E-2	2.529863E-2
1.310400E-4	-3.528750E-4	-1.813125E-4	-1.715625E-4	-2.635462E-2	2.529275E-2
1.312000E-4	-3.510000E-4	-1.501875E-4	-2.008125E-4	-2.634375E-2	2.531025E-2
1.313600E-4	-2.488750E-4	-1.301250E-4	-1.187500E-4	-2.635525E-2	2.530787E-2
1.315200E-4	-4.023125E-4	-1.079375E-4	-2.943750E-4	-2.636050E-2	2.530263E-2
1.316800E-4	-4.183750E-4	-1.987500E-4	-2.196250E-4	-2.636613E-2	2.531862E-2
1.318400E-4	-2.063750E-4	-1.236875E-4	-8.268750E-5	-2.637200E-2	2.532525E-2
1.320000E-4	-3.393125E-4	-3.160625E-4	-2.325000E-5	-2.638100E-2	2.531388E-2
1.321600E-4	-3.197500E-4	-1.021875E-4	-2.175625E-4	-2.634125E-2	2.530825E-2
1.323200E-4	-2.183750E-4	-1.751875E-4	-4.318750E-5	-2.636462E-2	2.530875E-2
1.324800E-4	-3.408125E-4	-2.502500E-4	-9.056250E-5	-2.637975E-2	2.530575E-2
1.326400E-4	-3.255625E-4	-1.876250E-4	-1.379375E-4	-2.637075E-2	2.531337E-2
1.328000E-4	-2.738750E-4	-1.014375E-4	-1.724375E-4	-2.636625E-2	2.531463E-2
1.329600E-4	-2.230625E-4	-2.028750E-4	-2.018750E-5	-2.637563E-2	2.530400E-2
1.331200E-4	-2.549375E-4	-2.064375E-4	-4.850000E-5	-2.635850E-2	2.531350E-2
1.332800E-4	-3.609375E-4	-1.462500E-5	-3.463125E-4	-2.636475E-2	2.529975E-2
1.334400E-4	-1.924375E-4	-1.224375E-4	-7.000000E-5	-2.637400E-2	2.532300E-2
1.336000E-4	-3.366875E-4	-2.391875E-4	-9.750000E-5	-2.635087E-2	2.530638E-2
1.337600E-4	-1.291875E-4	-2.293125E-4	1.001250E-4	-2.635250E-2	2.529363E-2
1.339200E-4	-2.922500E-4	-8.656250E-5	-2.056875E-4	-2.634937E-2	2.531137E-2
1.340800E-4	-2.291250E-4	-1.641250E-4	-6.500000E-5	-2.637125E-2	2.531975E-2
1.342400E-4	-1.873125E-4	-1.403125E-4	-4.700000E-5	-2.638375E-2	2.531525E-2
1.344000E-4	-2.415000E-4	-4.912500E-5	-1.923750E-4	-2.637275E-2	2.531775E-2
1.345600E-4	-2.387500E-4	-1.140000E-4	-1.247500E-4	-2.635725E-2	2.531525E-2
1.347200E-4	-4.100000E-5	-1.415000E-4	1.005000E-4	-2.636888E-2	2.531000E-2
1.348800E-4	-3.493750E-5	-9.912500E-5	6.418750E-5	-2.638262E-2	2.530738E-2
1.350400E-4	-1.708750E-4	-1.254375E-4	-4.543750E-5	-2.636337E-2	2.529113E-2
1.352000E-4	-1.059375E-4	-1.228750E-4	1.693750E-5	-2.638475E-2	2.529513E-2
1.353600E-4	-1.406875E-4	-6.318750E-5	-7.750000E-5	-2.635175E-2	2.529013E-2
1.355200E-4	-1.260000E-4	-8.268750E-5	-4.331250E-5	-2.635975E-2	2.530200E-2
1.356800E-4	-7.131250E-5	-5.806250E-5	-1.325000E-5	-2.636150E-2	2.528013E-2
1.358400E-4	-2.656250E-5	-2.112500E-5	-5.437500E-6	-2.638213E-2	2.529250E-2
1.360000E-4	-1.040000E-4	-1.737500E-5	-8.662500E-5	-2.638225E-2	2.529650E-2
1.361600E-4	-9.462500E-5	-1.128750E-4	1.825000E-5	-2.636950E-2	2.527775E-2
1.363200E-4	-1.236250E-4	-6.018750E-5	-6.343750E-5	-2.637412E-2	2.530762E-2
1.364800E-4	-1.018750E-4	-8.787500E-5	-1.400000E-5	-2.638400E-2	2.529800E-2
1.366400E-4	-5.318750E-5	-3.987500E-5	-1.331250E-5	-2.637262E-2	2.528625E-2
1.368000E-4	-1.709375E-4	-4.068750E-5	-1.302500E-4	-2.636075E-2	2.529300E-2
1.369600E-4	-1.470625E-4	-4.418750E-5	-1.028750E-4	-2.637087E-2	2.528500E-2
1.371200E-4	-4.925000E-5	-1.058125E-4	5.656250E-5	-2.638713E-2	2.528688E-2
1.372800E-4	-1.334375E-4	-3.743750E-5	-9.600000E-5	-2.637250E-2	2.526375E-2
1.374400E-4	-1.145000E-4	4.762500E-5	-1.621250E-4	-2.635212E-2	2.528512E-2
1.376000E-4	-1.777500E-4	-7.250000E-5	-1.052500E-4	-2.639300E-2	2.529350E-2
1.377600E-4	-8.412500E-5	-8.937500E-6	-7.518750E-5	-2.638000E-2	2.529000E-2
1.379200E-4	3.862500E-5	-4.375000E-5	8.237500E-5	-2.637587E-2	2.525988E-2
1.380800E-4	-7.556250E-5	-2.806250E-5	-4.750000E-5	-2.638050E-2	2.529112E-2
1.382400E-4	-1.093750E-5	-1.187500E-5	9.375000E-7	-2.636087E-2	2.528875E-2
1.384000E-4	-1.500000E-5	-1.075000E-5	-4.250000E-6	-2.636550E-2	2.529587E-2
1.385600E-4	-1.163125E-4	4.656250E-5	-1.628750E-4	-2.638475E-2	2.527975E-2
1.387200E-4	-3.750000E-6	3.293750E-5	-3.668750E-5	-2.637725E-2	2.527938E-2
1.388800E-4	-4.975000E-5	2.637500E-5	-7.612500E-5	-2.638187E-2	2.528200E-2
1.390400E-4	1.650000E-5	8.393750E-5	-6.743750E-5	-2.637288E-2	2.527425E-2
1.392000E-4	6.356250E-5	3.918750E-5	2.437500E-5	-2.635575E-2	2.529950E-2
1.393600E-4	2.037500E-5	1.641250E-4	-1.437500E-4	-2.638525E-2	2.526975E-2
1.395200E-4	9.562500E-6	1.418750E-5	-4.625000E-6	-2.638887E-2	2.527363E-2
1.396800E-4	-2.087500E-5	3.781250E-5	-5.868750E-5	-2.636937E-2	2.527112E-2
1.398400E-4	8.437500E-5	1.387500E-5	7.050000E-5	-2.638613E-2	2.527575E-2
1.400000E-4	7.581250E-5	-8.562500E-6	8.437500E-5	-2.637063E-2	2.527900E-2
1.401600E-4	-3.856250E-5	1.148125E-4	-1.533750E-4	-2.637950E-2	2.528425E-2
1.403200E-4	1.203125E-4	2.036875E-4	-8.337500E-5	-2.639213E-2	2.527100E-2
1.404800E-4	8.606250E-5	1.693750E-5	6.912500E-5	-2.636988E-2	2.530075E-2
1.406400E-4	1.596875E-4	1.188750E-4	4.081250E-5	-2.637025E-2	2.527025E-2
1.408000E-4	5.075000E-5	1.362500E-4	-8.550000E-5	-2.637787E-2	2.528613E-2
1.409600E-4	8.300000E-5	2.562500E-5	5.737500E-5	-2.634813E-2	2.527675E-2
1.411200E-4	-7.250000E-5	9.156250E-5	-1.640625E-4	-2.638025E-2	2.527237E-2
1.412800E-4	1.268750E-4	1.531250E-4	-2.625000E-5	-2.637800E-2	2.527813E-2
1.414400E-4	1.301250E-4	2.119375E-4	-8.181250E-5	-2.636738E-2	2.527538E-2
1.416000E-4	1.423125E-4	2.527500E-4	-1.104375E-4	-2.636750E-2	2.526688E-2
1.417600E-4	5.425000E-5	1.463750E-4	-9.212500E-5	-2.636238E-2	2.527762E-2
1.419200E-4	7.250000E-5	2.028125E-4	-1.303125E-4	-2.635750E-2	2.528338E-2
1.420800E-4	7.606250E-5	9.325000E-5	-1.718750E-5	-2.638075E-2	2.528513E-2
1.422400E-4	1.981875E-4	1.398125E-4	5.837500E-5	-2.638450E-2	2.526825E-2
1.424000E-4	1.995000E-4	1.071250E-4	9.237500E-5	-2.637325E-2	2.528625E-2
1.425600E-4	2.112500E-4	1.411875E-4	7.006250E-5	-2.638337E-2	2.529212E-2
1.427200E-4	1.036250E-4	2.383125E-4	-1.346875E-4	-2.637913E-2	2.529062E-2
1.428800E-4	1.657500E-4	1.835000E-4	-1.775000E-5	-2.639113E-2	2.526188E-2
1.430400E-4	2.042500E-4	1.312500E-4	7.300000E-5	-2.636788E-2	2.526200E-2
1.432000E-4	2.698750E-4	1.890625E-4	8.081250E-5	-2.638887E-2	2.526450E-2
1.433600E-4	1.463125E-4	1.938750E-4	-4.756250E-5	-2.636187E-2	2.529088E-2
1.435200E-4	1.106250E-4	1.635625E-4	-5.293750E-5	-2.637388E-2	2.528737E-2
1.436800E-4	7.575000E-5	2.150625E-4	-1.393125E-4	-2.636962E-2	2.528313E-2
1.438400E-4	2.510000E-4	1.587500E-4	9.225000E-5	-2.636488E-2	2.527425E-2
1.440000E-4	2.822500E-4	2.449375E-4	3.731250E-5	-2.637350E-2	2.526313E-2
1.441600E-4	2.779375E-4	2.362500E-4	4.168750E-5	-2.637375E-2	2.527963E-2
1.443200E-4	2.552500E-4	2.107500E-4	4.450000E-5	-2.635513E-2	2.527525E-2
1.444800E-4	2.930625E-4	1.913750E-4	1.016875E-4	-2.636862E-2	2.526338E-2
1.446400E-4	3.668750E-4	1.313125E-4	2.355625E-4	-2.637875E-2	2.527125E-2
1.448000E-4	1.623750E-4	8.750000E-5	7.487500E-5	-2.636113E-2	2.528050E-2
1.449600E-4	1.765000E-4	2.481875E-4	-7.168750E-5	-2.637612E-2	2.527038E-2
1.451200E-4	2.528750E-4	1.119375E-4	1.409375E-4	-2.636800E-2	2.527400E-2
1.452800E-4	1.795000E-4	2.503750E-4	-7.087500E-5	-2.636675E-2	2.526625E-2
1.454400E-4	1.637500E-4	1.840625E-4	-2.031250E-5	-2.636887E-2	2.526475E-2
1.456000E-4	2.715000E-4	2.750000E-4	-3.500000E-6	-2.638575E-2	2.526663E-2
1.457600E-4	2.552500E-4	2.441250E-4	1.112500E-5	-2.635700E-2	2.526475E-2
1.459200E-4	2.287500E-4	3.088125E-4	-8.006250E-5	-2.637575E-2	2.526625E-2
1.460800E-4	3.752500E-4	2.594375E-4	1.158125E-4	-2.636925E-2	2.527625E-2
1.462400E-4	3.770625E-4	2.391875E-4	1.378750E-4	-2.637325E-2	2.527575E-2
1.464000E-4	2.473750E-4	2.960000E-4	-4.862500E-5	-2.637100E-2	2.526200E-2
1.465600E-4	1.860000E-4	2.313750E-4	-4.537500E-5	-2.637350E-2	2.528763E-2
1.467200E-4	2.241250E-4	2.273125E-4	-3.187500E-6	-2.637450E-2	2.525875E-2
1.468800E-4	3.520625E-4	2.512500E-4	1.008125E-4	-2.635725E-2	2.526663E-2
1.470400E-4	3.034375E-4	1.955625E-4	1.078750E-4	-2.636063E-2	2.526325E-2
1.472000E-4	2.535625E-4	3.366250E-4	-8.306250E-5	-2.635637E-2	2.527988E-2
1.473600E-4	3.355625E-4	2.019375E-4	1.336250E-4	-2.637363E-2	2.527275E-2
1.475200E-4	3.714375E-4	2.736250E-4	9.781250E-5	-2.635500E-2	2.527750E-2
1.476800E-4	3.112500E-4	3.259375E-4	-1.468750E-5	-2.636713E-2	2.526650E-2
1.478400E-4	2.523125E-4	3.854375E-4	-1.331250E-4	-2.636750E-2	2.528075E-2
1.480000E-4	3.013125E-4	3.938125E-4	-9.250000E-5	-2.635750E-2	2.526275E-2
1.481600E-4	3.463125E-4	3.625000E-4	-1.618750E-5	-2.637550E-2	2.526925E-2
1.483200E-4	3.689375E-4	2.169375E-4	1.520000E-4	-2.635900E-2	2.527500E-2
1.484800E-4	4.317500E-4	3.485625E-4	8.318750E-5	-2.636150E-2	2.527363E-2
1.486400E-4	3.041250E-4	3.794375E-4	-7.531250E-5	-2.636400E-2	2.526738E-2
1.488000E-4	2.970000E-4	2.592500E-4	3.775000E-5	-2.637800E-2	2.527150E-2
1.489600E-4	2.598750E-4	3.208125E-4	-6.093750E-5	-2.637450E-2	2.529550E-2
1.491200E-4	3.256875E-4	3.749375E-4	-4.925000E-5	-2.637412E-2	2.525913E-2
1.492800E-4	3.983125E-4	3.626250E-4	3.568750E-5	-2.637162E-2	2.527150E-2
1.494400E-4	4.345625E-4	3.766250E-4	5.793750E-5	-2.635337E-2	2.528000E-2
1.496000E-4	2.560000E-4	2.823750E-4	-2.637500E-5	-2.637200E-2	2.528613E-2
1.497600E-4	4.830000E-4	3.025000E-4	1.805000E-4	-2.636713E-2	2.528675E-2
1.499200E-4	2.717500E-4	4.195625E-4	-1.478125E-4	-2.637663E-2	2.525313E-2
1.500800E-4	3.874375E-4	3.620000E-4	2.543750E-5	-2.635850E-2	2.527313E-2
1.502400E-4	3.622500E-4	4.539375E-4	-9.168750E-5	-2.638675E-2	2.528163E-2
1.504000E-4	4.098750E-4	3.471875E-4	6.268750E-5	-2.637350E-2	2.529100E-2
1.505600E-4	1.941875E-4	4.085625E-4	-2.143750E-4	-2.635513E-2	2.525675E-2
1.507200E-4	4.678125E-4	3.310625E-4	1.367500E-4	-2.635700E-2	2.527500E-2
1.508800E-4	2.974375E-4	2.909375E-4	6.500000E-6	-2.635888E-2	2.526900E-2
1.510400E-4	3.303125E-4	4.023750E-4	-7.206250E-5	-2.637700E-2	2.526788E-2
1.512000E-4	3.216250E-4	3.954375E-4	-7.381250E-5	-2.636038E-2	2.527713E-2
1.513600E-4	3.373125E-4	4.203125E-4	-8.300000E-5	-2.636350E-2	2.527500E-2
1.515200E-4	4.390000E-4	3.492500E-4	8.975000E-5	-2.635100E-2	2.526100E-2
1.516800E-4	4.116875E-4	3.510625E-4	6.062500E-5	-2.636863E-2	2.526775E-2
1.518400E-4	4.243125E-4	4.503750E-4	-2.606250E-5	-2.637737E-2	2.528413E-2
1.520000E-4	4.326250E-4	4.744375E-4	-4.181250E-5	-2.635888E-2	2.526250E-2
1.521600E-4	4.321250E-4	4.583750E-4	-2.625000E-5	-2.636550E-2	2.527350E-2
1.523200E-4	4.513750E-4	4.168750E-4	3.450000E-5	-2.633025E-2	2.527150E-2
1.524800E-4	3.835625E-4	3.723750E-4	1.118750E-5	-2.633025E-2	2.528800E-2
1.526400E-4	3.210000E-4	2.880000E-4	3.300000E-5	-2.636500E-2	2.527900E-2
1.528000E-4	3.859375E-4	4.621250E-4	-7.618750E-5	-2.636263E-2	2.526188E-2
1.529600E-4	4.013125E-4	3.643125E-4	3.700000E-5	-2.637862E-2	2.526225E-2
1.531200E-4	3.548125E-4	3.370625E-4	1.775000E-5	-2.635413E-2	2.527063E-2
1.532800E-4	3.238750E-4	4.877500E-4	-1.638750E-4	-2.634388E-2	2.525225E-2
1.534400E-4	3.066875E-4	3.807500E-4	-7.406250E-5	-2.635000E-2	2.529550E-2
1.536000E-4	3.765625E-4	4.383125E-4	-6.175000E-5	-2.634863E-2	2.526862E-2
1.537600E-4	3.588750E-4	2.953125E-4	6.356250E-5	-2.635375E-2	2.527112E-2
1.539200E-4	5.830000E-4	4.134375E-4	1.695625E-4	-2.636050E-2	2.524600E-2
1.540800E-4	4.588125E-4	4.178125E-4	4.100000E-5	-2.635188E-2	2.527325E-2
1.542400E-4	5.447500E-4	2.835000E-4	2.612500E-4	-2.636725E-2	2.526038E-2
1.544000E-4	3.382500E-4	4.448125E-4	-1.065625E-4	-2.637088E-2	2.528425E-2
1.545600E-4	4.030000E-4	3.931250E-4	9.875000E-6	-2.634250E-2	2.526988E-2
1.547200E-4	4.045625E-4	3.378750E-4	6.668750E-5	-2.637238E-2	2.528475E-2
1.548800E-4	3.023750E-4	3.500000E-4	-4.762500E-5	-2.635200E-2	2.526062E-2
1.550400E-4	4.793750E-4	3.248750E-4	1.545000E-4	-2.635987E-2	2.526562E-2
1.552000E-4	3.878125E-4	4.108125E-4	-2.300000E-5	-2.636075E-2	2.526712E-2
1.553600E-4	4.345625E-4	4.101250E-4	2.443750E-5	-2.634837E-2	2.527213E-2
1.555200E-4	4.052500E-4	4.073125E-4	-2.062500E-6	-2.631638E-2	2.527250E-2
1.556800E-4	5.096250E-4	4.053750E-4	1.042500E-4	-2.634650E-2	2.526238E-2
1.558400E-4	4.647500E-4	4.722500E-4	-7.500000E-6	-2.636938E-2	2.525250E-2
1.560000E-4	4.288125E-4	5.004375E-4	-7.162500E-5	-2.635137E-2	2.529375E-2
1.561600E-4	3.411250E-4	4.586250E-4	-1.175000E-4	-2.633625E-2	2.528088E-2
1.563200E-4	5.176250E-4	4.732500E-4	4.437500E-5	-2.635525E-2	2.526863E-2
1.564800E-4	3.019375E-4	5.472500E-4	-2.453125E-4	-2.632287E-2	2.525300E-2
1.566400E-4	5.111250E-4	4.565000E-4	5.462500E-5	-2.634188E-2	2.527088E-2
1.568000E-4	4.415625E-4	5.143750E-4	-7.281250E-5	-2.632975E-2	2.527238E-2
1.569600E-4	5.777500E-4	4.125625E-4	1.651875E-4	-2.635363E-2	2.527050E-2
1.571200E-4	5.057500E-4	4.283750E-4	7.737500E-5	-2.633887E-2	2.526575E-2
1.572800E-4	4.246250E-4	4.505625E-4	-2.593750E-5	-2.634050E-2	2.526037E-2
1.574400E-4	4.185625E-4	4.246250E-4	-6.062500E-6	-2.633825E-2	2.525238E-2
1.576000E-4	4.896875E-4	4.588125E-4	3.087500E-5	-2.635325E-2	2.525963E-2
1.577600E-4	4.726875E-4	5.696250E-4	-9.693750E-5	-2.634175E-2	2.526213E-2
1.579200E-4	5.513750E-4	4.812500E-4	7.012500E-5	-2.632800E-2	2.527550E-2
1.580800E-4	4.946875E-4	4.157500E-4	7.893750E-5	-2.635350E-2	2.526838E-2
1.582400E-4	5.171875E-4	4.861875E-4	3.100000E-5	-2.634300E-2	2.526050E-2
1.584000E-4	4.526250E-4	5.316250E-4	-7.900000E-5	-2.635112E-2	2.527300E-2
1.585600E-4	4.350625E-4	6.323125E-4	-1.972500E-4	-2.633838E-2	2.525463E-2
1.587200E-4	4.853125E-4	5.653750E-4	-8.006250E-5	-2.635162E-2	2.526900E-2
1.588800E-4	4.053125E-4	4.673125E-4	-6.200000E-5	-2.634325E-2	2.526900E-2
1.590400E-4	4.679375E-4	4.941250E-4	-2.618750E-5	-2.634750E-2	2.526700E-2
1.592000E-4	4.822500E-4	5.268125E-4	-4.456250E-5	-2.634513E-2	2.527000E-2
1.593600E-4	4.211250E-4	5.600625E-4	-1.389375E-4	-2.634612E-2	2.529100E-2
1.595200E-4	5.269375E-4	5.276875E-4	-7.500000E-7	-2.634312E-2	2.525850E-2
1.596800E-4	4.820000E-4	4.260625E-4	5.593750E-5	-2.634062E-2	2.526300E-2
1.598400E-4	5.329375E-4	4.368125E-4	9.612500E-5	-2.636125E-2	2.527175E-2
1.600000E-4	4.462500E-4	4.900625E-4	-4.381250E-5	-2.634988E-2	2.526200E-2
1.601600E-4	4.749375E-4	3.143125E-4	1.606250E-4	-2.633950E-2	2.524687E-2
1.603200E-4	5.432500E-4	5.506250E-4	-7.375000E-6	-2.635775E-2	2.526262E-2
1.604800E-4	3.801250E-4	5.610625E-4	-1.809375E-4	-2.634913E-2	2.527063E-2
1.606400E-4	4.915000E-4	3.980000E-4	9.350000E-5	-2.635563E-2	2.525975E-2
1.608000E-4	5.001875E-4	4.590625E-4	4.112500E-5	-2.634175E-2	2.525925E-2
1.609600E-4	4.181875E-4	4.528125E-4	-3.462500E-5	-2.635175E-2	2.526863E-2
1.611200E-4	4.253750E-4	5.053125E-4	-7.993750E-5	-2.636113E-2	2.527612E-2
1.612800E-4	4.349375E-4	4.928125E-4	-5.787500E-5	-2.633825E-2	2.525313E-2
1.614400E-4	5.331875E-4	4.502500E-4	8.293750E-5	-2.635050E-2	2.527212E-2
1.616000E-4	5.061875E-4	5.296250E-4	-2.343750E-5	-2.633737E-2	2.526813E-2
1.617600E-4	4.482500E-4	5.528750E-4	-1.046250E-4	-2.633813E-2	2.524675E-2
1.619200E-4	5.895625E-4	6.077500E-4	-1.818750E-5	-2.634412E-2	2.526475E-2
1.620800E-4	4.958750E-4	5.458125E-4	-4.993750E-5	-2.634500E-2	2.526413E-2
1.622400E-4	6.525625E-4	6.242500E-4	2.831250E-5	-2.636475E-2	2.526137E-2
1.624000E-4	5.220000E-4	4.709375E-4	5.106250E-5	-2.635087E-2	2.523762E-2
1.625600E-4	5.638750E-4	5.605625E-4	3.312500E-6	-2.635575E-2	2.527738E-2
1.627200E-4	6.046875E-4	5.057500E-4	9.893750E-5	-2.635875E-2	2.526050E-2
1.628800E-4	4.551250E-4	4.986250E-4	-4.350000E-5	-2.636363E-2	2.524300E-2
1.630400E-4	5.002500E-4	4.653750E-4	3.487500E-5	-2.633788E-2	2.524963E-2
1.632000E-4	5.385625E-4	4.222500E-4	1.163125E-4	-2.635637E-2	2.526475E-2
1.633600E-4	5.842500E-4	5.301875E-4	5.406250E-5	-2.633987E-2	2.525675E-2
1.635200E-4	6.076875E-4	5.820000E-4	2.568750E-5	-2.635937E-2	2.525625E-2
1.636800E-4	5.737500E-4	4.784375E-4	9.531250E-5	-2.636500E-2	2.526150E-2
1.638400E-4	4.606250E-4	5.026250E-4	-4.200000E-5	-2.634612E-2	2.524975E-2
1.640000E-4	3.877500E-4	5.584375E-4	-1.706875E-4	-2.634112E-2	2.524900E-2
1.641600E-4	5.678750E-4	5.594375E-4	8.437500E-6	-2.635712E-2	2.525238E-2
1.643200E-4	5.270625E-4	5.559375E-4	-2.887500E-5	-2.633575E-2	2.524837E-2
1.644800E-4	5.758750E-4	6.333750E-4	-5.750000E-5	-2.635163E-2	2.526550E-2
1.646400E-4	5.104375E-4	5.149375E-4	-4.500000E-6	-2.634325E-2	2.525900E-2
1.648000E-4	5.003750E-4	6.041875E-4	-1.038125E-4	-2.633975E-2	2.526288E-2
1.649600E-4	5.098750E-4	4.413750E-4	6.850000E-5	-2.634763E-2	2.524913E-2
1.651200E-4	5.525625E-4	5.379375E-4	1.462500E-5	-2.636375E-2	2.524775E-2
1.652800E-4	6.749375E-4	4.310625E-4	2.438750E-4	-2.632450E-2	2.525125E-2
1.654400E-4	5.433125E-4	4.684375E-4	7.487500E-5	-2.634687E-2	2.524700E-2
1.656000E-4	5.716875E-4	5.091250E-4	6.256250E-5	-2.633300E-2	2.524100E-2
1.657600E-4	5.381875E-4	5.021875E-4	3.600000E-5	-2.634438E-2	2.524050E-2
1.659200E-4	5.855000E-4	5.460625E-4	3.943750E-5	-2.634888E-2	2.523350E-2
1.660800E-4	6.440625E-4	4.873125E-4	1.567500E-4	-2.635750E-2	2.524463E-2
1.662400E-4	6.091875E-4	5.508750E-4	5.831250E-5	-2.633500E-2	2.523062E-2
1.664000E-4	4.836875E-4	4.308125E-4	5.287500E-5	-2.633225E-2	2.524913E-2
1.665600E-4	5.102500E-4	5.354375E-4	-2.518750E-5	-2.634088E-2	2.522725E-2
1.667200E-4	5.477500E-4	6.246875E-4	-7.693750E-5	-2.632663E-2	2.523700E-2
1.668800E-4	5.745625E-4	5.408750E-4	3.368750E-5	-2.636637E-2	2.523662E-2
1.670400E-4	4.623750E-4	5.650000E-4	-1.026250E-4	-2.634300E-2	2.524125E-2
1.672000E-4	5.155625E-4	5.846250E-4	-6.906250E-5	-2.632688E-2	2.525450E-2
1.673600E-4	4.827500E-4	6.039375E-4	-1.211875E-4	-2.634712E-2	2.524888E-2
1.675200E-4	5.638750E-4	4.973125E-4	6.656250E-5	-2.636575E-2	2.524637E-2
1.676800E-4	4.995625E-4	4.133125E-4	8.625000E-5	-2.633275E-2	2.524112E-2
1.678400E-4	4.819375E-4	4.797500E-4	2.187500E-6	-2.634525E-2	2.523450E-2
1.680000E-4	5.698125E-4	5.123750E-4	5.743750E-5	-2.635300E-2	2.523912E-2
1.681600E-4	5.713125E-4	5.360625E-4	3.525000E-5	-2.634025E-2	2.523663E-2
1.683200E-4	4.854375E-4	5.799375E-4	-9.450000E-5	-2.634400E-2	2.524737E-2
1.684800E-4	4.917500E-4	5.578125E-4	-6.606250E-5	-2.632675E-2	2.523588E-2
1.686400E-4	4.983750E-4	5.911250E-4	-9.275000E-5	-2.633887E-2	2.523738E-2
1.688000E-4	7.300625E-4	5.513125E-4	1.787500E-4	-2.634238E-2	2.523075E-2
1.689600E-4	6.006250E-4	5.441875E-4	5.643750E-5	-2.635375E-2	2.523350E-2
1.691200E-4	4.116875E-4	5.977500E-4	-1.860625E-4	-2.635163E-2	2.525050E-2
1.692800E-4	6.046875E-4	7.338125E-4	-1.291250E-4	-2.635037E-2	2.524063E-2
1.694400E-4	5.756875E-4	5.158750E-4	5.981250E-5	-2.635437E-2	2.522937E-2
1.696000E-4	4.871875E-4	5.731250E-4	-8.593750E-5	-2.636925E-2	2.523587E-2
1.697600E-4	5.485625E-4	5.726250E-4	-2.406250E-5	-2.634325E-2	2.521963E-2
1.699200E-4	4.948125E-4	5.019375E-4	-7.125000E-6	-2.634188E-2	2.524325E-2
1.700800E-4	5.658125E-4	5.931250E-4	-2.731250E-5	-2.635275E-2	2.526050E-2
1.702400E-4	4.991250E-4	5.933125E-4	-9.418750E-5	-2.635563E-2	2.523287E-2
1.704000E-4	6.588750E-4	5.103750E-4	1.485000E-4	-2.634800E-2	2.521063E-2
1.705600E-4	6.130000E-4	4.843750E-4	1.286250E-4	-2.636337E-2	2.521662E-2
1.707200E-4	6.184375E-4	5.580000E-4	6.043750E-5	-2.635487E-2	2.522763E-2
1.708800E-4	5.773750E-4	5.150000E-4	6.237500E-5	-2.634688E-2	2.522362E-2
1.710400E-4	5.207500E-4	5.104375E-4	1.031250E-5	-2.635912E-2	2.523888E-2
1.712000E-4	5.481250E-4	5.895625E-4	-4.143750E-5	-2.634087E-2	2.524575E-2
1.713600E-4	5.670000E-4	5.829375E-4	-1.593750E-5	-2.635250E-2	2.523087E-2
1.715200E-4	5.306250E-4	5.578125E-4	-2.718750E-5	-2.636075E-2	2.522362E-2
1.716800E-4	6.130625E-4	5.706875E-4	4.237500E-5	-2.635950E-2	2.521563E-2
1.718400E-4	5.595625E-4	4.874375E-4	7.212500E-5	-2.635413E-2	2.524062E-2
1.720000E-4	5.915625E-4	5.051875E-4	8.637500E-5	-2.635975E-2	2.523013E-2
1.721600E-4	5.471250E-4	5.321875E-4	1.493750E-5	-2.636138E-2	2.522900E-2
1.723200E-4	6.498125E-4	5.615625E-4	8.825000E-5	-2.637475E-2	2.523975E-2
1.724800E-4	5.915625E-4	5.583125E-4	3.325000E-5	-2.635988E-2	2.521513E-2
1.726400E-4	5.440000E-4	5.443750E-4	-3.750000E-7	-2.635338E-2	2.524188E-2
1.728000E-4	5.556875E-4	6.408750E-4	-8.518750E-5	-2.635813E-2	2.521787E-2
1.729600E-4	4.963125E-4	6.458750E-4	-1.495625E-4	-2.635075E-2	2.521663E-2
1.731200E-4	5.881875E-4	5.166250E-4	7.156250E-5	-2.636275E-2	2.522125E-2
1.732800E-4	5.188125E-4	6.807500E-4	-1.619375E-4	-2.632950E-2	2.522038E-2
1.734400E-4	4.328125E-4	5.740625E-4	-1.412500E-4	-2.634262E-2	2.521700E-2
1.736000E-4	5.806875E-4	5.381250E-4	4.256250E-5	-2.635437E-2	2.523700E-2
1.737600E-4	4.653750E-4	5.418750E-4	-7.650000E-5	-2.635513E-2	2.524275E-2
1.739200E-4	6.050625E-4	5.129375E-4	9.212500E-5	-2.637637E-2	2.522563E-2
1.740800E-4	5.022500E-4	4.907500E-4	1.150000E-5	-2.634725E-2	2.520988E-2
1.742400E-4	4.885000E-4	5.723125E-4	-8.381250E-5	-2.634813E-2	2.521887E-2
1.744000E-4	5.716875E-4	5.051250E-4	6.656250E-5	-2.634462E-2	2.521138E-2
1.745600E-4	6.108125E-4	6.094375E-4	1.375000E-6	-2.638462E-2	2.522213E-2
1.747200E-4	5.138750E-4	4.968750E-4	1.700000E-5	-2.634025E-2	2.522075E-2
1.748800E-4	6.019375E-4	6.233750E-4	-2.143750E-5	-2.633688E-2	2.524475E-2
1.750400E-4	4.913750E-4	5.652500E-4	-7.387500E-5	-2.635675E-2	2.523150E-2
1.752000E-4	5.228750E-4	6.678750E-4	-1.450000E-4	-2.636113E-2	2.521350E-2
1.753600E-4	6.176875E-4	5.625000E-4	5.518750E-5	-2.635125E-2	2.522163E-2
1.755200E-4	5.823125E-4	5.908750E-4	-8.562500E-6	-2.635650E-2	2.522363E-2
1.756800E-4	5.035625E-4	5.344375E-4	-3.087500E-5	-2.635663E-2	2.522838E-2
1.758400E-4	5.726250E-4	5.861250E-4	-1.350000E-5	-2.636787E-2	2.521463E-2
1.760000E-4	5.994375E-4	5.826875E-4	1.675000E-5	-2.636325E-2	2.522013E-2
1.761600E-4	5.740625E-4	4.686875E-4	1.053750E-4	-2.636100E-2	2.524125E-2
1.763200E-4	5.768750E-4	4.751875E-4	1.016875E-4	-2.636662E-2	2.522775E-2
1.764800E-4	5.797500E-4	5.264375E-4	5.331250E-5	-2.635600E-2	2.522275E-2
1.766400E-4	7.072500E-4	4.738125E-4	2.334375E-4	-2.634913E-2	2.521488E-2
1.768000E-4	5.555000E-4	5.357500E-4	1.975000E-5	-2.636663E-2	2.520425E-2
1.769600E-4	6.219375E-4	5.338750E-4	8.806250E-5	-2.636187E-2	2.521775E-2
1.771200E-4	6.381875E-4	5.023750E-4	1.358125E-4	-2.635475E-2	2.520613E-2
1.772800E-4	5.900625E-4	6.170625E-4	-2.700000E-5	-2.635913E-2	2.522488E-2
1.774400E-4	5.917500E-4	5.869375E-4	4.812500E-6	-2.635837E-2	2.523150E-2
1.776000E-4	5.210625E-4	5.241875E-4	-3.125000E-6	-2.636175E-2	2.522225E-2
1.777600E-4	5.684375E-4	6.620625E-4	-9.362500E-5	-2.637675E-2	2.520650E-2
1.779200E-4	5.393750E-4	4.619375E-4	7.743750E-5	-2.635937E-2	2.522363E-2
1.780800E-4	6.585000E-4	5.750000E-4	8.350000E-5	-2.636413E-2	2.519275E-2
1.782400E-4	4.706875E-4	6.465000E-4	-1.758125E-4	-2.635425E-2	2.519388E-2
1.784000E-4	6.205625E-4	6.218750E-4	-1.312500E-6	-2.632587E-2	2.522612E-2
1.785600E-4	5.597500E-4	5.293125E-4	3.043750E-5	-2.638363E-2	2.520613E-2
1.787200E-4	6.078125E-4	6.043125E-4	3.500000E-6	-2.634600E-2	2.521850E-2
1.788800E-4	5.973750E-4	5.493750E-4	4.800000E-5	-2.635525E-2	2.522125E-2
1.790400E-4	4.420000E-4	5.826875E-4	-1.406875E-4	-2.634663E-2	2.520950E-2
1.792000E-4	5.196250E-4	5.351250E-4	-1.550000E-5	-2.634813E-2	2.519525E-2
1.793600E-4	5.601875E-4	5.366875E-4	2.350000E-5	-2.635738E-2	2.521425E-2
1.795200E-4	5.248125E-4	6.215000E-4	-9.668750E-5	-2.636812E-2	2.519775E-2
1.796800E-4	5.191875E-4	5.685000E-4	-4.931250E-5	-2.635675E-2	2.520288E-2
1.798400E-4	4.798125E-4	6.154375E-4	-1.356250E-4	-2.634175E-2	2.521388E-2
1.800000E-4	5.990625E-4	6.162500E-4	-1.718750E-5	-2.635363E-2	2.520775E-2
1.801600E-4	6.131875E-4	5.678750E-4	4.531250E-5	-2.635013E-2	2.520338E-2
1.803200E-4	5.065000E-4	5.343125E-4	-2.781250E-5	-2.637788E-2	2.520925E-2
1.804800E-4	5.065625E-4	6.674375E-4	-1.608750E-4	-2.633500E-2	2.521113E-2
1.806400E-4	5.550000E-4	5.504375E-4	4.562500E-6	-2.633688E-2	2.520062E-2
1.808000E-4	4.433125E-4	4.741875E-4	-3.087500E-5	-2.634712E-2	2.520900E-2
1.809600E-4	6.355000E-4	5.010625E-4	1.344375E-4	-2.635375E-2	2.520025E-2
1.811200E-4	6.278125E-4	6.601875E-4	-3.237500E-5	-2.634950E-2	2.518675E-2
1.812800E-4	5.298750E-4	4.640000E-4	6.587500E-5	-2.634850E-2	2.519325E-2
1.814400E-4	5.878750E-4	5.536250E-4	3.425000E-5	-2.635138E-2	2.519738E-2
1.816000E-4	5.900000E-4	5.570000E-4	3.300000E-5	-2.635413E-2	2.520337E-2
1.817600E-4	6.171875E-4	4.985000E-4	1.186875E-4	-2.635475E-2	2.519387E-2
1.819200E-4	6.095000E-4	4.718125E-4	1.376875E-4	-2.636325E-2	2.518937E-2
1.820800E-4	5.803125E-4	5.098125E-4	7.050000E-5	-2.635063E-2	2.520875E-2
1.822400E-4	5.431875E-4	5.750000E-4	-3.181250E-5	-2.635200E-2	2.520400E-2
1.824000E-4	5.358125E-4	4.999375E-4	3.587500E-5	-2.635125E-2	2.519138E-2
1.825600E-4	6.826250E-4	5.630625E-4	1.195625E-4	-2.636662E-2	2.520275E-2
1.827200E-4	5.681875E-4	5.132500E-4	5.493750E-5	-2.635400E-2	2.520363E-2
1.828800E-4	4.700000E-4	5.515625E-4	-8.156250E-5	-2.635288E-2	2.519175E-2
1.830400E-4	5.325625E-4	4.480000E-4	8.456250E-5	-2.635912E-2	2.517050E-2
1.832000E-4	5.844375E-4	6.170000E-4	-3.256250E-5	-2.634513E-2	2.519713E-2
1.833600E-4	5.577500E-4	4.572500E-4	1.005000E-4	-2.635337E-2	2.520413E-2
1.835200E-4	6.095625E-4	6.634375E-4	-5.387500E-5	-2.633737E-2	2.519650E-2
1.836800E-4	6.354375E-4	5.438750E-4	9.156250E-5	-2.635687E-2	2.519125E-2
1.838400E-4	5.380625E-4	6.098125E-4	-7.175000E-5	-2.634762E-2	2.520187E-2
1.840000E-4	5.373125E-4	5.594375E-4	-2.212500E-5	-2.635700E-2	2.520350E-2
1.841600E-4	5.918125E-4	6.356875E-4	-4.387500E-5	-2.636350E-2	2.519938E-2
1.843200E-4	5.892500E-4	5.197500E-4	6.950000E-5	-2.633850E-2	2.519887E-2
1.844800E-4	5.941250E-4	6.476875E-4	-5.356250E-5	-2.635613E-2	2.520562E-2
1.846400E-4	5.643750E-4	4.614375E-4	1.029375E-4	-2.635975E-2	2.520013E-2
1.848000E-4	5.357500E-4	5.923750E-4	-5.662500E-5	-2.635888E-2	2.519375E-2
1.849600E-4	5.292500E-4	4.888125E-4	4.043750E-5	-2.631925E-2	2.518425E-2
1.851200E-4	5.998125E-4	5.993750E-4	4.375000E-7	-2.635812E-2	2.520838E-2
1.852800E-4	4.648125E-4	5.780000E-4	-1.131875E-4	-2.634712E-2	2.519350E-2
1.854400E-4	6.231875E-4	5.845625E-4	3.862500E-5	-2.634225E-2	2.520063E-2
1.856000E-4	6.649375E-4	5.046250E-4	1.603125E-4	-2.636800E-2	2.519875E-2
1.857600E-4	6.445000E-4	5.818750E-4	6.262500E-5	-2.634737E-2	2.519675E-2
1.859200E-4	5.399375E-4	6.121875E-4	-7.225000E-5	-2.633500E-2	2.521575E-2
1.860800E-4	6.164375E-4	6.227500E-4	-6.312500E-6	-2.634462E-2	2.518875E-2
1.862400E-4	5.750000E-4	5.088125E-4	6.618750E-5	-2.635075E-2	2.521163E-2
1.864000E-4	6.204375E-4	6.628125E-4	-4.237500E-5	-2.635538E-2	2.520163E-2
1.865600E-4	6.408750E-4	6.117500E-4	2.912500E-5	-2.635425E-2	2.519087E-2
1.867200E-4	5.828125E-4	5.398125E-4	4.300000E-5	-2.634750E-2	2.518225E-2
1.868800E-4	5.399375E-4	5.373125E-4	2.625000E-6	-2.634850E-2	2.520588E-2
1.870400E-4	5.487500E-4	6.798125E-4	-1.310625E-4	-2.633988E-2	2.519375E-2
1.872000E-4	5.173750E-4	5.836250E-4	-6.625000E-5	-2.631875E-2	2.520275E-2
1.873600E-4	5.312500E-4	5.667500E-4	-3.550000E-5	-2.633900E-2	2.518675E-2
1.875200E-4	6.268125E-4	5.385625E-4	8.825000E-5	-2.633425E-2	2.518875E-2
1.876800E-4	5.446875E-4	6.388125E-4	-9.412500E-5	-2.633263E-2	2.518500E-2
1.878400E-4	6.246250E-4	7.061250E-4	-8.150000E-5	-2.635375E-2	2.520087E-2
1.880000E-4	5.346250E-4	5.098750E-4	2.475000E-5	-2.635487E-2	2.515762E-2
1.881600E-4	5.543125E-4	5.449375E-4	9.375000E-6	-2.635400E-2	2.519288E-2
1.883200E-4	6.543750E-4	6.227500E-4	3.162500E-5	-2.634150E-2	2.522712E-2
1.884800E-4	5.743750E-4	6.154375E-4	-4.106250E-5	-2.635800E-2	2.519438E-2
1.886400E-4	5.268125E-4	6.211250E-4	-9.431250E-5	-2.635850E-2	2.519975E-2
1.888000E-4	6.529375E-4	5.820625E-4	7.087500E-5	-2.636400E-2	2.518787E-2
1.889600E-4	6.558125E-4	6.108125E-4	4.500000E-5	-2.632413E-2	2.518488E-2
1.891200E-4	5.595625E-4	6.036250E-4	-4.406250E-5	-2.633750E-2	2.520538E-2
1.892800E-4	6.120000E-4	5.915000E-4	2.050000E-5	-2.634075E-2	2.518125E-2
1.894400E-4	6.717500E-4	6.101875E-4	6.156250E-5	-2.634188E-2	2.517988E-2
1.896000E-4	5.934375E-4	6.017500E-4	-8.312500E-6	-2.633938E-2	2.520400E-2
1.897600E-4	5.017500E-4	5.911875E-4	-8.943750E-5	-2.634225E-2	2.519950E-2
1.899200E-4	5.765625E-4	4.816250E-4	9.493750E-5	-2.634888E-2	2.516475E-2
1.900800E-4	6.130625E-4	5.332500E-4	7.981250E-5	-2.634250E-2	2.517750E-2
1.902400E-4	6.748750E-4	5.312500E-4	1.436250E-4	-2.634762E-2	2.518575E-2
1.904000E-4	5.860625E-4	6.195625E-4	-3.350000E-5	-2.633400E-2	2.518688E-2
1.905600E-4	7.832500E-4	5.995000E-4	1.837500E-4	-2.633513E-2	2.519600E-2
1.907200E-4	6.009375E-4	6.484375E-4	-4.750000E-5	-2.636338E-2	2.519262E-2
1.908800E-4	5.403125E-4	6.142500E-4	-7.393750E-5	-2.634525E-2	2.518938E-2
1.910400E-4	5.774375E-4	5.206875E-4	5.675000E-5	-2.635650E-2	2.519300E-2
1.912000E-4	6.255625E-4	6.006250E-4	2.493750E-5	-2.634838E-2	2.519875E-2
1.913600E-4	6.680625E-4	6.694375E-4	-1.375000E-6	-2.634713E-2	2.518575E-2
1.915200E-4	5.615000E-4	5.613125E-4	1.875000E-7	-2.636663E-2	2.519888E-2
1.916800E-4	6.291250E-4	5.983125E-4	3.081250E-5	-2.635450E-2	2.521950E-2
1.918400E-4	6.221875E-4	6.385625E-4	-1.637500E-5	-2.635063E-2	2.517775E-2
1.920000E-4	6.800000E-4	5.603125E-4	1.196875E-4	-2.634787E-2	2.518412E-2
1.921600E-4	5.370000E-4	5.115000E-4	2.550000E-5	-2.634300E-2	2.518450E-2
1.923200E-4	5.765000E-4	5.665000E-4	1.000000E-5	-2.634238E-2	2.518350E-2
1.924800E-4	6.226875E-4	7.125000E-4	-8.981250E-5	-2.636850E-2	2.517787E-2
1.926400E-4	5.894375E-4	5.304375E-4	5.900000E-5	-2.632062E-2	2.520138E-2
1.928000E-4	6.355625E-4	5.644375E-4	7.112500E-5	-2.634662E-2	2.518663E-2
1.929600E-4	5.311875E-4	5.461250E-4	-1.493750E-5	-2.634813E-2	2.517925E-2
1.931200E-4	5.993125E-4	5.560000E-4	4.331250E-5	-2.635762E-2	2.519262E-2
1.932800E-4	6.285625E-4	5.993750E-4	2.918750E-5	-2.634600E-2	2.519175E-2
1.934400E-4	6.517500E-4	5.748750E-4	7.687500E-5	-2.635913E-2	2.520013E-2
1.936000E-4	5.695000E-4	6.148125E-4	-4.531250E-5	-2.635737E-2	2.517713E-2
1.937600E-4	5.829375E-4	5.824375E-4	5.000000E-7	-2.634538E-2	2.519312E-2
1.939200E-4	6.435000E-4	5.787500E-4	6.475000E-5	-2.634838E-2	2.520638E-2
1.940800E-4	5.689375E-4	5.833125E-4	-1.437500E-5	-2.633325E-2	2.519150E-2
1.942400E-4	7.019375E-4	5.768125E-4	1.251250E-4	-2.633713E-2	2.518500E-2
1.944000E-4	6.718125E-4	5.776250E-4	9.418750E-5	-2.633638E-2	2.518762E-2
1.945600E-4	6.978750E-4	5.388750E-4	1.590000E-4	-2.634437E-2	2.519100E-2
1.947200E-4	6.553750E-4	5.375000E-4	1.178750E-4	-2.634025E-2	2.518463E-2
1.948800E-4	5.745625E-4	5.703125E-4	4.250000E-6	-2.633725E-2	2.518650E-2
1.950400E-4	4.961250E-4	5.759375E-4	-7.981250E-5	-2.634188E-2	2.516562E-2
1.952000E-4	5.571250E-4	6.648125E-4	-1.076875E-4	-2.633138E-2	2.519450E-2
1.953600E-4	5.172500E-4	5.237500E-4	-6.500000E-6	-2.633225E-2	2.518150E-2
1.955200E-4	5.829375E-4	5.254375E-4	5.750000E-5	-2.634688E-2	2.519063E-2
1.956800E-4	5.686875E-4	6.174375E-4	-4.875000E-5	-2.635150E-2	2.519888E-2
1.958400E-4	4.915625E-4	5.838125E-4	-9.225000E-5	-2.633925E-2	2.517750E-2
1.960000E-4	5.667500E-4	5.783125E-4	-1.156250E-5	-2.631788E-2	2.519763E-2
1.961600E-4	6.892500E-4	5.878750E-4	1.013750E-4	-2.632600E-2	2.517362E-2
1.963200E-4	5.170000E-4	5.165625E-4	4.375000E-7	-2.636150E-2	2.521088E-2
1.964800E-4	5.220625E-4	5.702500E-4	-4.818750E-5	-2.635338E-2	2.517525E-2
1.966400E-4	5.720000E-4	5.591875E-4	1.281250E-5	-2.634725E-2	2.516613E-2
1.968000E-4	5.839375E-4	5.913125E-4	-7.375000E-6	-2.633188E-2	2.519175E-2
1.969600E-4	6.257500E-4	5.340625E-4	9.168750E-5	-2.633800E-2	2.520038E-2
1.971200E-4	5.328750E-4	5.849375E-4	-5.206250E-5	-2.632463E-2	2.518263E-2
1.972800E-4	6.439375E-4	5.691875E-4	7.475000E-5	-2.633587E-2	2.518038E-2
1.974400E-4	5.821875E-4	5.343125E-4	4.787500E-5	-2.633012E-2	2.517213E-2
1.976000E-4	5.735000E-4	6.566250E-4	-8.312500E-5	-2.633487E-2	2.519437E-2
1.977600E-4	5.836875E-4	6.175000E-4	-3.381250E-5	-2.633575E-2	2.517850E-2
1.979200E-4	5.256875E-4	7.581875E-4	-2.325000E-4	-2.634725E-2	2.517812E-2
1.980800E-4	6.326250E-4	5.522500E-4	8.037500E-5	-2.630575E-2	2.518125E-2
1.982400E-4	5.801875E-4	7.135625E-4	-1.333750E-4	-2.633812E-2	2.518288E-2
1.984000E-4	6.403125E-4	5.922500E-4	4.806250E-5	-2.634175E-2	2.519087E-2
1.985600E-4	6.820000E-4	6.290625E-4	5.293750E-5	-2.635462E-2	2.518137E-2
1.987200E-4	5.838125E-4	6.205000E-4	-3.668750E-5	-2.634288E-2	2.518363E-2
1.988800E-4	6.655000E-4	5.705000E-4	9.500000E-5	-2.634237E-2	2.518663E-2
1.990400E-4	5.160000E-4	5.749375E-4	-5.893750E-5	-2.633187E-2	2.517387E-2
1.992000E-4	6.450625E-4	5.966875E-4	4.837500E-5	-2.633512E-2	2.517225E-2
1.993600E-4	6.065625E-4	5.735000E-4	3.306250E-5	-2.635425E-2	2.518275E-2
1.995200E-4	6.100000E-4	5.926875E-4	1.731250E-5	-2.631588E-2	2.519063E-2
1.996800E-4	6.048125E-4	6.065625E-4	-1.750000E-6	-2.633387E-2	2.518925E-2
1.998400E-4	6.275625E-4	6.716875E-4	-4.412500E-5	-2.633538E-2	2.516813E-2
2.000000E-4	6.563750E-4	5.931875E-4	6.318750E-5	-2.633900E-2	2.517950E-2
2.001600E-4	5.067500E-4	6.490625E-4	-1.423125E-4	-2.630625E-2	2.517387E-2
2.003200E-4	4.990000E-4	6.678750E-4	-1.688750E-4	-2.634075E-2	2.518225E-2
2.004800E-4	5.722500E-4	4.633125E-4	1.089375E-4	-2.634025E-2	2.517725E-2
2.006400E-4	6.849375E-4	6.333750E-4	5.156250E-5	-2.634438E-2	2.518150E-2
2.008000E-4	6.858125E-4	5.621250E-4	1.236875E-4	-2.632062E-2	2.516487E-2
2.009600E-4	5.266875E-4	6.516875E-4	-1.250000E-4	-2.632150E-2	2.516350E-2
2.011200E-4	6.483125E-4	5.819375E-4	6.637500E-5	-2.632738E-2	2.518600E-2
2.012800E-4	6.161875E-4	6.495000E-4	-3.331250E-5	-2.632300E-2	2.518187E-2
2.014400E-4	6.798125E-4	6.007500E-4	7.906250E-5	-2.632450E-2	2.516875E-2
2.016000E-4	5.828125E-4	6.118125E-4	-2.900000E-5	-2.633150E-2	2.518063E-2
2.017600E-4	4.830625E-4	6.023125E-4	-1.192500E-4	-2.633500E-2	2.517612E-2
2.019200E-4	7.000000E-4	5.701875E-4	1.298125E-4	-2.633662E-2	2.517263E-2
2.020800E-4	5.752500E-4	5.601250E-4	1.512500E-5	-2.633138E-2	2.515875E-2
2.022400E-4	6.468750E-4	4.878750E-4	1.590000E-4	-2.631525E-2	2.518088E-2
2.024000E-4	7.576250E-4	5.628750E-4	1.947500E-4	-2.633675E-2	2.519488E-2
2.025600E-4	6.248125E-4	6.557500E-4	-3.093750E-5	-2.633725E-2	2.515700E-2
2.027200E-4	4.293125E-4	4.968750E-4	-6.756250E-5	-2.632200E-2	2.516587E-2
2.028800E-4	6.313750E-4	5.287500E-4	1.026250E-4	-2.631363E-2	2.518575E-2
2.030400E-4	5.753750E-4	4.660625E-4	1.093125E-4	-2.632088E-2	2.516087E-2
2.032000E-4	5.627500E-4	6.523750E-4	-8.962500E-5	-2.634025E-2	2.515075E-2
2.033600E-4	5.889375E-4	5.745000E-4	1.443750E-5	-2.632937E-2	2.517913E-2
2.035200E-4	6.257500E-4	5.775000E-4	4.825000E-5	-2.631150E-2	2.517662E-2
2.036800E-4	6.118750E-4	5.503125E-4	6.156250E-5	-2.631575E-2	2.519462E-2
2.038400E-4	6.083750E-4	5.864375E-4	2.193750E-5	-2.634050E-2	2.516150E-2
2.040000E-4	6.031875E-4	6.314375E-4	-2.825000E-5	-2.632825E-2	2.517025E-2
2.041600E-4	6.102500E-4	4.708125E-4	1.394375E-4	-2.629200E-2	2.519912E-2
2.043200E-4	6.065000E-4	5.541250E-4	5.237500E-5	-2.632287E-2	2.517413E-2
2.044800E-4	6.012500E-4	4.724375E-4	1.288125E-4	-2.633013E-2	2.518138E-2
2.046400E-4	6.633750E-4	5.930625E-4	7.031250E-5	-2.634625E-2	2.517050E-2
2.048000E-4	5.918750E-4	6.075625E-4	-1.568750E-5	-2.634200E-2	2.519313E-2
2.049600E-4	6.011250E-4	6.509375E-4	-4.981250E-5	-2.634800E-2	2.516700E-2
2.051200E-4	6.010000E-4	5.115000E-4	8.950000E-5	-2.635375E-2	2.516825E-2
2.052800E-4	5.856875E-4	5.753125E-4	1.037500E-5	-2.632213E-2	2.518788E-2
2.054400E-4	6.175625E-4	5.895000E-4	2.806250E-5	-2.633788E-2	2.517887E-2
2.056000E-4	6.283750E-4	5.635000E-4	6.487500E-5	-2.635025E-2	2.516137E-2
2.057600E-4	6.257500E-4	6.879375E-4	-6.218750E-5	-2.632638E-2	2.517713E-2
2.059200E-4	5.886250E-4	6.718750E-4	-8.325000E-5	-2.633200E-2	2.515138E-2
2.060800E-4	6.363750E-4	6.740000E-4	-3.762500E-5	-2.632438E-2	2.518062E-2
2.062400E-4	6.740625E-4	5.055000E-4	1.685625E-4	-2.631500E-2	2.519000E-2
2.064000E-4	6.638750E-4	7.044375E-4	-4.056250E-5	-2.633400E-2	2.517563E-2
2.065600E-4	5.561250E-4	4.904375E-4	6.568750E-5	-2.633175E-2	2.516712E-2
2.067200E-4	6.877500E-4	6.195000E-4	6.825000E-5	-2.631675E-2	2.516550E-2
2.068800E-4	5.976875E-4	6.037500E-4	-6.062500E-6	-2.632738E-2	2.517837E-2
2.070400E-4	6.388750E-4	5.716250E-4	6.725000E-5	-2.632413E-2	2.516388E-2
2.072000E-4	6.198750E-4	5.386250E-4	8.125000E-5	-2.632950E-2	2.516887E-2
2.073600E-4	6.676250E-4	5.707500E-4	9.687500E-5	-2.633250E-2	2.517275E-2
2.075200E-4	6.324375E-4	6.486875E-4	-1.625000E-5	-2.631963E-2	2.518450E-2
2.076800E-4	6.786250E-4	6.196875E-4	5.893750E-5	-2.633450E-2	2.517362E-2
2.078400E-4	5.245625E-4	5.516250E-4	-2.706250E-5	-2.631150E-2	2.517663E-2
2.080000E-4	4.909375E-4	6.151875E-4	-1.242500E-4	-2.631550E-2	2.516825E-2
2.081600E-4	5.853750E-4	6.586875E-4	-7.331250E-5	-2.633200E-2	2.517038E-2
2.083200E-4	6.661875E-4	6.044375E-4	6.175000E-5	-2.633888E-2	2.517987E-2
2.084800E-4	5.354375E-4	6.329375E-4	-9.750000E-5	-2.633163E-2	2.517650E-2
2.086400E-4	6.321875E-4	5.276250E-4	1.045625E-4	-2.631213E-2	2.516875E-2
2.088000E-4	6.649375E-4	5.675625E-4	9.737500E-5	-2.633950E-2	2.518212E-2
2.089600E-4	5.831250E-4	7.578125E-4	-1.746875E-4	-2.632463E-2	2.517987E-2
2.091200E-4	7.293750E-4	5.925000E-4	1.368750E-4	-2.632850E-2	2.514475E-2
2.092800E-4	6.795625E-4	6.856875E-4	-6.125000E-6	-2.632075E-2	2.515887E-2
2.094400E-4	6.528125E-4	4.842500E-4	1.685625E-4	-2.631850E-2	2.516575E-2
2.096000E-4	7.398125E-4	4.531875E-4	2.866250E-4	-2.631975E-2	2.516012E-2
2.097600E-4	5.105000E-4	6.370625E-4	-1.265625E-4	-2.634138E-2	2.514788E-2
2.099200E-4	4.958750E-4	5.453750E-4	-4.950000E-5	-2.631937E-2	2.516975E-2
2.100800E-4	6.490000E-4	6.519375E-4	-2.937500E-6	-2.633613E-2	2.515775E-2
2.102400E-4	6.315625E-4	5.881875E-4	4.337500E-5	-2.633575E-2	2.516000E-2
2.104000E-4	6.531875E-4	4.962500E-4	1.569375E-4	-2.632650E-2	2.517100E-2
2.105600E-4	6.640000E-4	5.428750E-4	1.211250E-4	-2.634488E-2	2.516037E-2
2.107200E-4	6.450625E-4	5.531250E-4	9.193750E-5	-2.633488E-2	2.517100E-2
2.108800E-4	5.793750E-4	6.158750E-4	-3.650000E-5	-2.633063E-2	2.515300E-2
2.110400E-4	5.719375E-4	5.016250E-4	7.031250E-5	-2.633588E-2	2.515313E-2
2.112000E-4	6.252500E-4	6.150000E-4	1.025000E-5	-2.633662E-2	2.517588E-2
2.113600E-4	5.750625E-4	7.130625E-4	-1.380000E-4	-2.632325E-2	2.516888E-2
2.115200E-4	6.493125E-4	5.811250E-4	6.818750E-5	-2.633538E-2	2.516200E-2
2.116800E-4	6.201875E-4	5.888750E-4	3.131250E-5	-2.631287E-2	2.516413E-2
2.118400E-4	6.686250E-4	6.381250E-4	3.050000E-5	-2.632387E-2	2.516688E-2
2.120000E-4	7.260000E-4	5.288125E-4	1.971875E-4	-2.633000E-2	2.515888E-2
2.121600E-4	5.995000E-4	7.093125E-4	-1.098125E-4	-2.631950E-2	2.516950E-2
2.123200E-4	6.313750E-4	6.294375E-4	1.937500E-6	-2.632088E-2	2.516613E-2
2.124800E-4	5.616250E-4	5.691875E-4	-7.562500E-6	-2.635050E-2	2.517875E-2
2.126400E-4	6.773750E-4	5.714375E-4	1.059375E-4	-2.633800E-2	2.516200E-2
2.128000E-4	6.154375E-4	6.133750E-4	2.062500E-6	-2.631637E-2	2.515663E-2
2.129600E-4	6.503125E-4	5.980000E-4	5.231250E-5	-2.635888E-2	2.514938E-2
2.131200E-4	6.203125E-4	5.665625E-4	5.375000E-5	-2.632950E-2	2.515300E-2
2.132800E-4	4.106250E-4	7.158750E-4	-3.052500E-4	-2.632375E-2	2.516313E-2
2.134400E-4	5.801250E-4	5.978125E-4	-1.768750E-5	-2.632600E-2	2.515113E-2
2.136000E-4	6.568125E-4	6.872500E-4	-3.043750E-5	-2.632325E-2	2.514850E-2
2.137600E-4	6.251875E-4	6.758750E-4	-5.068750E-5	-2.631838E-2	2.515450E-2
2.139200E-4	5.953750E-4	5.601250E-4	3.525000E-5	-2.633100E-2	2.514863E-2
2.140800E-4	7.503125E-4	5.943125E-4	1.560000E-4	-2.633200E-2	2.515313E-2
2.142400E-4	5.930000E-4	4.636875E-4	1.293125E-4	-2.633125E-2	2.513412E-2
2.144000E-4	5.718125E-4	5.283125E-4	4.350000E-5	-2.634100E-2	2.515975E-2
2.145600E-4	5.761250E-4	5.403125E-4	3.581250E-5	-2.630638E-2	2.514750E-2
2.147200E-4	6.271250E-4	5.840000E-4	4.312500E-5	-2.631250E-2	2.515525E-2
2.148800E-4	6.423125E-4	6.580625E-4	-1.575000E-5	-2.633100E-2	2.516738E-2
2.150400E-4	4.690625E-4	5.713750E-4	-1.023125E-4	-2.632887E-2	2.514725E-2
2.152000E-4	4.650000E-4	6.416875E-4	-1.766875E-4	-2.632125E-2	2.514350E-2
2.153600E-4	6.414375E-4	6.218750E-4	1.956250E-5	-2.633675E-2	2.514562E-2
2.155200E-4	6.011875E-4	6.218125E-4	-2.062500E-5	-2.631575E-2	2.515000E-2
2.156800E-4	4.914375E-4	4.764375E-4	1.500000E-5	-2.633600E-2	2.516238E-2
2.158400E-4	5.538125E-4	6.280625E-4	-7.425000E-5	-2.630725E-2	2.515300E-2
2.160000E-4	5.410000E-4	6.793125E-4	-1.383125E-4	-2.631075E-2	2.513737E-2
2.161600E-4	6.928750E-4	5.190625E-4	1.738125E-4	-2.631512E-2	2.515537E-2
2.163200E-4	6.518125E-4	6.341875E-4	1.762500E-5	-2.631825E-2	2.515188E-2
2.164800E-4	5.616250E-4	4.749375E-4	8.668750E-5	-2.631013E-2	2.514113E-2
2.166400E-4	6.563750E-4	6.191875E-4	3.718750E-5	-2.632600E-2	2.513687E-2
2.168000E-4	6.036875E-4	5.953750E-4	8.312500E-6	-2.633050E-2	2.515887E-2
2.169600E-4	5.511875E-4	6.618750E-4	-1.106875E-4	-2.630937E-2	2.513950E-2
2.171200E-4	5.931250E-4	5.545625E-4	3.856250E-5	-2.634025E-2	2.515037E-2
2.172800E-4	6.256875E-4	5.378125E-4	8.787500E-5	-2.633650E-2	2.516125E-2
2.174400E-4	6.671250E-4	6.335000E-4	3.362500E-5	-2.632250E-2	2.515163E-2
2.176000E-4	4.477500E-4	5.236875E-4	-7.593750E-5	-2.635913E-2	2.516063E-2
2.177600E-4	6.366875E-4	6.397500E-4	-3.062500E-6	-2.634288E-2	2.514488E-2
2.179200E-4	6.560625E-4	5.983125E-4	5.775000E-5	-2.629787E-2	2.513712E-2
2.180800E-4	5.570000E-4	6.468125E-4	-8.981250E-5	-2.631238E-2	2.513837E-2
2.182400E-4	5.764375E-4	6.057500E-4	-2.931250E-5	-2.632863E-2	2.514312E-2
2.184000E-4	5.791875E-4	5.108125E-4	6.837500E-5	-2.632300E-2	2.513475E-2
2.185600E-4	6.184375E-4	6.145625E-4	3.875000E-6	-2.632700E-2	2.512487E-2
2.187200E-4	7.440000E-4	6.177500E-4	1.262500E-4	-2.636263E-2	2.514750E-2
2.188800E-4	6.923750E-4	4.995000E-4	1.928750E-4	-2.629850E-2	2.515363E-2
2.190400E-4	6.393125E-4	4.876875E-4	1.516250E-4	-2.631250E-2	2.502825E-2
2.192000E-4	7.712500E-4	4.277500E-4	3.435000E-4	-2.689888E-2	2.425900E-2
2.193600E-4	1.916125E-3	3.248313E-3	-1.332188E-3	-2.711075E-2	2.471112E-2
2.195200E-4	3.575688E-3	2.818875E-3	7.568125E-4	-2.652975E-2	2.512213E-2
2.196800E-4	1.939437E-3	1.645500E-3	2.939375E-4	-2.644712E-2	2.480650E-2
2.198400E-4	1.199250E-3	8.913125E-4	3.079375E-4	-2.682850E-2	2.460325E-2
2.200000E-4	8.937500E-4	6.123750E-4	2.813750E-4	-2.677037E-2	2.476750E-2
2.201600E-4	5.105625E-4	6.972500E-4	-1.866875E-4	-2.667038E-2	2.476200E-2
2.203200E-4	4.904375E-4	6.281250E-4	-1.376875E-4	-2.681900E-2	2.456425E-2
2.204800E-4	6.161250E-4	3.898125E-4	2.263125E-4	-2.694100E-2	2.455675E-2
2.206400E-4	4.419375E-4	5.113750E-4	-6.943750E-5	-2.680837E-2	2.469313E-2
2.208000E-4	4.818125E-4	5.773750E-4	-9.556250E-5	-2.670612E-2	2.474950E-2
2.209600E-4	5.529375E-4	3.692500E-4	1.836875E-4	-2.674388E-2	2.468275E-2
2.211200E-4	3.057500E-4	4.105625E-4	-1.048125E-4	-2.680787E-2	2.463788E-2
2.212800E-4	5.587500E-4	4.322500E-4	1.265000E-4	-2.681413E-2	2.467087E-2
2.214400E-4	5.582500E-4	4.008750E-4	1.573750E-4	-2.675462E-2	2.474163E-2
2.216000E-4	4.444375E-4	4.441875E-4	2.500000E-7	-2.669663E-2	2.476388E-2
2.217600E-4	4.480625E-4	4.105000E-4	3.756250E-5	-2.668763E-2	2.477688E-2
2.219200E-4	3.637500E-4	3.415625E-4	2.218750E-5	-2.668787E-2	2.475450E-2
2.220800E-4	4.693750E-4	4.085625E-4	6.081250E-5	-2.671263E-2	2.472575E-2
2.222400E-4	4.868125E-4	4.228750E-4	6.393750E-5	-2.671688E-2	2.472800E-2
2.224000E-4	3.908750E-4	4.303125E-4	-3.943750E-5	-2.669062E-2	2.478613E-2
2.225600E-4	4.751875E-4	5.335625E-4	-5.837500E-5	-2.666675E-2	2.477813E-2
2.227200E-4	4.692500E-4	3.575625E-4	1.116875E-4	-2.666938E-2	2.478537E-2
2.228800E-4	4.825625E-4	4.409375E-4	4.162500E-5	-2.670463E-2	2.477775E-2
2.230400E-4	3.401250E-4	4.470625E-4	-1.069375E-4	-2.667800E-2	2.477100E-2
2.232000E-4	4.505000E-4	5.580625E-4	-1.075625E-4	-2.664163E-2	2.483337E-2
2.233600E-4	4.431250E-4	3.356875E-4	1.074375E-4	-2.659650E-2	2.487275E-2
2.235200E-4	2.781250E-4	4.593125E-4	-1.811875E-4	-2.660700E-2	2.485450E-2
2.236800E-4	4.676250E-4	4.595000E-4	8.125000E-6	-2.658337E-2	2.486800E-2
2.238400E-4	4.315000E-4	3.648750E-4	6.662500E-5	-2.658163E-2	2.489775E-2
2.240000E-4	4.183750E-4	3.743125E-4	4.406250E-5	-2.654650E-2	2.491538E-2
2.241600E-4	5.214375E-4	3.463750E-4	1.750625E-4	-2.654087E-2	2.491713E-2
2.243200E-4	4.130000E-4	4.256250E-4	-1.262500E-5	-2.655137E-2	2.489037E-2
2.244800E-4	3.831250E-4	4.353750E-4	-5.225000E-5	-2.657338E-2	2.491525E-2
2.246400E-4	3.869375E-4	3.886250E-4	-1.687500E-6	-2.658575E-2	2.488650E-2
2.248000E-4	3.486250E-4	3.769375E-4	-2.831250E-5	-2.658238E-2	2.485200E-2
2.249600E-4	4.936875E-4	3.256875E-4	1.680000E-4	-2.661025E-2	2.485800E-2
2.251200E-4	4.788750E-4	4.427500E-4	3.612500E-5	-2.661763E-2	2.485088E-2
2.252800E-4	5.250000E-4	4.346250E-4	9.037500E-5	-2.663650E-2	2.481163E-2
2.254400E-4	3.735000E-4	3.898125E-4	-1.631250E-5	-2.665875E-2	2.479362E-2
2.256000E-4	3.950625E-4	4.398125E-4	-4.475000E-5	-2.670787E-2	2.477350E-2
2.257600E-4	4.040000E-4	3.296875E-4	7.431250E-5	-2.668637E-2	2.478700E-2
2.259200E-4	4.225000E-4	4.467500E-4	-2.425000E-5	-2.669800E-2	2.475462E-2
2.260800E-4	5.373125E-4	3.476250E-4	1.896875E-4	-2.672688E-2	2.475425E-2
2.262400E-4	3.225000E-4	3.562500E-4	-3.375000E-5	-2.672200E-2	2.473962E-2
2.264000E-4	4.359375E-4	4.169375E-4	1.900000E-5	-2.669638E-2	2.477488E-2
2.265600E-4	4.040625E-4	2.657500E-4	1.383125E-4	-2.669338E-2	2.476588E-2
2.267200E-4	5.777500E-4	3.573125E-4	2.204375E-4	-2.667213E-2	2.476950E-2
2.268800E-4	3.670000E-4	4.114375E-4	-4.443750E-5	-2.670575E-2	2.478275E-2
2.270400E-4	4.019375E-4	4.441875E-4	-4.225000E-5	-2.663800E-2	2.479113E-2
2.272000E-4	2.350000E-4	4.798125E-4	-2.448125E-4	-2.668300E-2	2.481175E-2
2.273600E-4	5.993125E-4	3.206875E-4	2.786250E-4	-2.665675E-2	2.480850E-2
2.275200E-4	3.505625E-4	3.557500E-4	-5.187500E-6	-2.664775E-2	2.483925E-2
2.276800E-4	3.238125E-4	4.430625E-4	-1.192500E-4	-2.662512E-2	2.486163E-2
2.278400E-4	2.935000E-4	4.725000E-4	-1.790000E-4	-2.661600E-2	2.485137E-2
2.280000E-4	5.031875E-4	2.648750E-4	2.383125E-4	-2.661075E-2	2.485612E-2
2.281600E-4	4.203750E-4	4.760000E-4	-5.562500E-5	-2.659087E-2	2.486188E-2
2.283200E-4	3.562500E-4	4.448750E-4	-8.862500E-5	-2.657688E-2	2.487325E-2
2.284800E-4	3.455000E-4	3.258750E-4	1.962500E-5	-2.658388E-2	2.488300E-2
2.286400E-4	3.485000E-4	5.031250E-4	-1.546250E-4	-2.654287E-2	2.488350E-2
2.288000E-4	3.158750E-4	5.004375E-4	-1.845625E-4	-2.656962E-2	2.489250E-2
2.289600E-4	4.206250E-4	4.007500E-4	1.987500E-5	-2.656225E-2	2.488587E-2
2.291200E-4	3.537500E-4	3.293750E-4	2.437500E-5	-2.655250E-2	2.489087E-2
2.292800E-4	3.925625E-4	4.444375E-4	-5.187500E-5	-2.655300E-2	2.490300E-2
2.294400E-4	3.619375E-4	5.291875E-4	-1.672500E-4	-2.654325E-2	2.490200E-2
2.296000E-4	3.372500E-4	3.486875E-4	-1.143750E-5	-2.654188E-2	2.488225E-2
2.297600E-4	4.309375E-4	4.502500E-4	-1.931250E-5	-2.656163E-2	2.491600E-2
2.299200E-4	4.706875E-4	4.349375E-4	3.575000E-5	-2.656350E-2	2.490375E-2
2.300800E-4	4.947500E-4	4.020000E-4	9.275000E-5	-2.655825E-2	2.489150E-2
2.302400E-4	3.266875E-4	3.258750E-4	8.125000E-7	-2.656413E-2	2.489450E-2
2.304000E-4	2.972500E-4	3.813750E-4	-8.412500E-5	-2.654375E-2	2.488738E-2
2.305600E-4	3.665000E-4	3.516875E-4	1.481250E-5	-2.654575E-2	2.489925E-2
2.307200E-4	3.131250E-4	4.398125E-4	-1.266875E-4	-2.655450E-2	2.488763E-2
2.308800E-4	4.151250E-4	3.439375E-4	7.118750E-5	-2.655625E-2	2.490813E-2
2.310400E-4	3.500000E-4	3.690625E-4	-1.906250E-5	-2.653725E-2	2.491000E-2
2.312000E-4	3.799375E-4	4.638750E-4	-8.393750E-5	-2.655063E-2	2.489613E-2
2.313600E-4	3.251875E-4	2.814375E-4	4.375000E-5	-2.652312E-2	2.492425E-2
2.315200E-4	2.301875E-4	3.379375E-4	-1.077500E-4	-2.654238E-2	2.490475E-2
2.316800E-4	4.348125E-4	4.431250E-4	-8.312500E-6	-2.651150E-2	2.494825E-2
2.318400E-4	3.793125E-4	4.240000E-4	-4.468750E-5	-2.653862E-2	2.494750E-2
2.320000E-4	2.826250E-4	2.296875E-4	5.293750E-5	-2.651238E-2	2.491975E-2
2.321600E-4	3.648750E-4	3.222500E-4	4.262500E-5	-2.651950E-2	2.494037E-2
2.323200E-4	3.773750E-4	4.260000E-4	-4.862500E-5	-2.647688E-2	2.495325E-2
2.324800E-4	4.358125E-4	3.378750E-4	9.793750E-5	-2.648913E-2	2.495688E-2
2.326400E-4	3.869375E-4	3.843125E-4	2.625000E-6	-2.648825E-2	2.497725E-2
2.328000E-4	3.376250E-4	3.438125E-4	-6.187500E-6	-2.645713E-2	2.497663E-2
2.329600E-4	2.955625E-4	3.801250E-4	-8.456250E-5	-2.647075E-2	2.499487E-2
2.331200E-4	3.535625E-4	3.280625E-4	2.550000E-5	-2.644312E-2	2.499500E-2
2.332800E-4	1.810625E-4	3.665000E-4	-1.854375E-4	-2.642525E-2	2.500213E-2
2.334400E-4	4.070000E-4	2.901250E-4	1.168750E-4	-2.641050E-2	2.501425E-2
2.336000E-4	2.449375E-4	4.811250E-4	-2.361875E-4	-2.642388E-2	2.503150E-2
2.337600E-4	3.950625E-4	3.653750E-4	2.968750E-5	-2.641150E-2	2.501137E-2
2.339200E-4	2.613750E-4	4.240625E-4	-1.626875E-4	-2.640900E-2	2.504325E-2
2.340800E-4	3.393125E-4	3.972500E-4	-5.793750E-5	-2.639100E-2	2.504900E-2
2.342400E-4	2.783125E-4	4.020000E-4	-1.236875E-4	-2.641125E-2	2.504163E-2
2.344000E-4	3.911875E-4	4.337500E-4	-4.256250E-5	-2.640050E-2	2.505225E-2
2.345600E-4	3.688750E-4	3.318125E-4	3.706250E-5	-2.636063E-2	2.505187E-2
2.347200E-4	3.002500E-4	4.908750E-4	-1.906250E-4	-2.636038E-2	2.506675E-2
2.348800E-4	2.755625E-4	3.865625E-4	-1.110000E-4	-2.637150E-2	2.508275E-2
2.350400E-4	2.831875E-4	4.283125E-4	-1.451250E-4	-2.634900E-2	2.506075E-2
2.352000E-4	3.095000E-4	3.327500E-4	-2.325000E-5	-2.635738E-2	2.508375E-2
2.353600E-4	3.278750E-4	3.265000E-4	1.375000E-6	-2.634225E-2	2.511563E-2
2.355200E-4	3.469375E-4	2.234375E-4	1.235000E-4	-2.632525E-2	2.510750E-2
2.356800E-4	3.433125E-4	2.180000E-4	1.253125E-4	-2.631963E-2	2.509762E-2
2.358400E-4	3.607500E-4	4.239375E-4	-6.318750E-5	-2.631163E-2	2.513275E-2
2.360000E-4	3.172500E-4	4.179375E-4	-1.006875E-4	-2.631038E-2	2.512550E-2
2.361600E-4	2.793125E-4	3.381875E-4	-5.887500E-5	-2.630462E-2	2.513500E-2
2.363200E-4	2.970000E-4	2.231875E-4	7.381250E-5	-2.628462E-2	2.513513E-2
2.364800E-4	3.989375E-4	3.440625E-4	5.487500E-5	-2.631700E-2	2.515300E-2
2.366400E-4	3.357500E-4	3.800000E-4	-4.425000E-5	-2.628625E-2	2.514050E-2
2.368000E-4	4.169375E-4	2.876250E-4	1.293125E-4	-2.627625E-2	2.516350E-2
2.369600E-4	3.374375E-4	3.806875E-4	-4.325000E-5	-2.626612E-2	2.517512E-2
2.371200E-4	3.302500E-4	3.280625E-4	2.187500E-6	-2.623863E-2	2.517238E-2
2.372800E-4	3.273750E-4	3.138750E-4	1.350000E-5	-2.624387E-2	2.520050E-2
2.374400E-4	2.520625E-4	2.858750E-4	-3.381250E-5	-2.622900E-2	2.518562E-2
2.376000E-4	2.848750E-4	3.232500E-4	-3.837500E-5	-2.622363E-2	2.518300E-2
2.377600E-4	3.884375E-4	3.151250E-4	7.331250E-5	-2.620237E-2	2.521100E-2
2.379200E-4	2.671250E-4	3.067500E-4	-3.962500E-5	-2.620175E-2	2.521700E-2
2.380800E-4	2.864375E-4	3.301250E-4	-4.368750E-5	-2.619825E-2	2.520837E-2
2.382400E-4	3.155625E-4	3.225625E-4	-7.000000E-6	-2.617900E-2	2.523250E-2
2.384000E-4	3.690625E-4	2.393750E-4	1.296875E-4	-2.618263E-2	2.522350E-2
2.385600E-4	3.150625E-4	2.411250E-4	7.393750E-5	-2.617000E-2	2.525338E-2
2.387200E-4	3.484375E-4	2.681875E-4	8.025000E-5	-2.616738E-2	2.524800E-2
2.388800E-4	3.333750E-4	4.362500E-4	-1.028750E-4	-2.614638E-2	2.526000E-2
2.390400E-4	3.471250E-4	3.069375E-4	4.018750E-5	-2.614037E-2	2.527725E-2
2.392000E-4	2.591250E-4	3.090000E-4	-4.987500E-5	-2.613200E-2	2.527987E-2
2.393600E-4	4.443125E-4	4.140625E-4	3.025000E-5	-2.614750E-2	2.527375E-2
2.395200E-4	2.111875E-4	3.502500E-4	-1.390625E-4	-2.611013E-2	2.529425E-2
2.396800E-4	2.416250E-4	2.203750E-4	2.125000E-5	-2.610625E-2	2.531163E-2
2.398400E-4	3.145625E-4	2.189375E-4	9.562500E-5	-2.610275E-2	2.531000E-2
2.400000E-4	3.388750E-4	3.069375E-4	3.193750E-5	-2.609525E-2	2.531088E-2
2.401600E-4	2.981250E-4	3.133125E-4	-1.518750E-5	-2.607575E-2	2.532188E-2
2.403200E-4	2.327500E-4	2.545000E-4	-2.175000E-5	-2.607537E-2	2.534313E-2
2.404800E-4	3.780000E-4	2.225625E-4	1.554375E-4	-2.607062E-2	2.532738E-2
2.406400E-4	1.430625E-4	2.759375E-4	-1.328750E-4	-2.604825E-2	2.535063E-2
2.408000E-4	2.272500E-4	3.332500E-4	-1.060000E-4	-2.602962E-2	2.535587E-2
2.409600E-4	3.110625E-4	2.935625E-4	1.750000E-5	-2.603250E-2	2.537687E-2
2.411200E-4	2.943125E-4	2.866250E-4	7.687500E-6	-2.603438E-2	2.538025E-2
2.412800E-4	2.963750E-4	3.275000E-4	-3.112500E-5	-2.602600E-2	2.536638E-2
2.414400E-4	2.473125E-4	2.273125E-4	2.000000E-5	-2.601750E-2	2.539463E-2
2.416000E-4	3.502500E-4	2.905000E-4	5.975000E-5	-2.599188E-2	2.537662E-2
2.417600E-4	2.217500E-4	2.218125E-4	-6.250000E-8	-2.597850E-2	2.541125E-2
2.419200E-4	2.995625E-4	2.723125E-4	2.725000E-5	-2.599825E-2	2.541625E-2
2.420800E-4	1.347500E-4	2.855625E-4	-1.508125E-4	-2.597125E-2	2.541225E-2
2.422400E-4	2.653125E-4	1.724375E-4	9.287500E-5	-2.596688E-2	2.542075E-2
2.424000E-4	3.167500E-4	2.958750E-4	2.087500E-5	-2.596788E-2	2.543375E-2
2.425600E-4	3.595625E-4	2.758750E-4	8.368750E-5	-2.595337E-2	2.544875E-2
2.427200E-4	2.187500E-4	2.114375E-4	7.312500E-6	-2.594987E-2	2.545313E-2
2.428800E-4	1.962500E-4	3.481250E-4	-1.518750E-4	-2.595162E-2	2.545625E-2
2.430400E-4	3.371875E-4	2.945000E-4	4.268750E-5	-2.592037E-2	2.545275E-2
2.432000E-4	2.385625E-4	3.228125E-4	-8.425000E-5	-2.591750E-2	2.548100E-2
2.433600E-4	1.283125E-4	3.684375E-4	-2.401250E-4	-2.592450E-2	2.546188E-2
2.435200E-4	2.298750E-4	3.555625E-4	-1.256875E-4	-2.592313E-2	2.547000E-2
2.436800E-4	2.582500E-4	1.916250E-4	6.662500E-5	-2.589575E-2	2.548262E-2
2.438400E-4	2.387500E-4	2.393125E-4	-5.625000E-7	-2.590525E-2	2.550263E-2
2.440000E-4	2.748125E-4	3.365625E-4	-6.175000E-5	-2.590563E-2	2.549850E-2
2.441600E-4	9.868750E-5	1.982500E-4	-9.956250E-5	-2.585663E-2	2.550825E-2
2.443200E-4	1.826875E-4	2.131875E-4	-3.050000E-5	-2.586463E-2	2.551888E-2
2.444800E-4	2.780000E-4	3.188750E-4	-4.087500E-5	-2.585150E-2	2.551612E-2
2.446400E-4	2.861875E-4	2.319375E-4	5.425000E-5	-2.585787E-2	2.553900E-2
2.448000E-4	3.641250E-4	1.889375E-4	1.751875E-4	-2.584275E-2	2.556600E-2
2.449600E-4	2.656250E-4	2.676250E-4	-2.000000E-6	-2.584650E-2	2.555887E-2
2.451200E-4	1.300625E-4	3.185625E-4	-1.885000E-4	-2.581463E-2	2.556175E-2
2.452800E-4	2.347500E-4	2.970625E-4	-6.231250E-5	-2.581138E-2	2.554688E-2
2.454400E-4	1.581875E-4	1.579375E-4	2.500000E-7	-2.580200E-2	2.556325E-2
2.456000E-4	2.529375E-4	2.653750E-4	-1.243750E-5	-2.581525E-2	2.557563E-2
2.457600E-4	2.922500E-4	2.448750E-4	4.737500E-5	-2.578212E-2	2.558800E-2
2.459200E-4	2.385000E-4	2.381250E-4	3.750000E-7	-2.577625E-2	2.557950E-2
2.460800E-4	2.879375E-4	2.612500E-4	2.668750E-5	-2.577588E-2	2.559000E-2
2.462400E-4	1.693125E-4	3.109375E-4	-1.416250E-4	-2.575375E-2	2.561675E-2
2.464000E-4	1.927500E-4	1.769375E-4	1.581250E-5	-2.575450E-2	2.563425E-2
2.465600E-4	2.688125E-4	2.848125E-4	-1.600000E-5	-2.575825E-2	2.560950E-2
2.467200E-4	2.971875E-4	3.637500E-4	-6.656250E-5	-2.574963E-2	2.560613E-2
2.468800E-4	1.625625E-4	1.860000E-4	-2.343750E-5	-2.572025E-2	2.562000E-2
2.470400E-4	1.891250E-4	1.756250E-4	1.350000E-5	-2.572350E-2	2.561938E-2
2.472000E-4	2.485000E-4	1.797500E-4	6.875000E-5	-2.573712E-2	2.562887E-2
2.473600E-4	2.564375E-4	2.519375E-4	4.500000E-6	-2.573212E-2	2.564837E-2
2.475200E-4	2.299375E-4	1.788750E-4	5.106250E-5	-2.572625E-2	2.564862E-2
2.476800E-4	1.763125E-4	1.978125E-4	-2.150000E-5	-2.570650E-2	2.565738E-2
2.478400E-4	1.446250E-4	2.538125E-4	-1.091875E-4	-2.571813E-2	2.564850E-2
2.480000E-4	2.544375E-4	2.450000E-4	9.437500E-6	-2.571137E-2	2.565225E-2
2.481600E-4	6.381250E-5	2.461250E-4	-1.823125E-4	-2.570512E-2	2.565350E-2
2.483200E-4	6.081250E-5	1.510625E-4	-9.025000E-5	-2.569263E-2	2.566550E-2
2.484800E-4	1.149375E-4	2.172500E-4	-1.023125E-4	-2.569662E-2	2.567625E-2
2.486400E-4	2.076250E-4	1.759375E-4	3.168750E-5	-2.569900E-2	2.566675E-2
2.488000E-4	1.880625E-4	1.638750E-4	2.418750E-5	-2.570250E-2	2.567813E-2
2.489600E-4	1.544375E-4	2.104375E-4	-5.600000E-5	-2.566625E-2	2.568550E-2
2.491200E-4	2.358750E-4	1.975625E-4	3.831250E-5	-2.566237E-2	2.569162E-2
2.492800E-4	2.380000E-4	2.654375E-4	-2.743750E-5	-2.565425E-2	2.568850E-2
2.494400E-4	2.698125E-4	1.858125E-4	8.400000E-5	-2.565250E-2	2.569625E-2
2.496000E-4	1.969375E-4	2.038750E-4	-6.937500E-6	-2.564788E-2	2.571913E-2
2.497600E-4	1.765000E-4	2.350000E-4	-5.850000E-5	-2.564475E-2	2.571538E-2
2.499200E-4	2.355625E-4	1.681875E-4	6.737500E-5	-2.563100E-2	2.571037E-2
2.500800E-4	1.301875E-4	2.190000E-4	-8.881250E-5	-2.560988E-2	2.570738E-2
2.502400E-4	2.323750E-4	3.008750E-4	-6.850000E-5	-2.560925E-2	2.572800E-2
2.504000E-4	1.850000E-4	1.089375E-4	7.606250E-5	-2.561925E-2	2.573525E-2
2.505600E-4	2.341875E-4	2.200000E-4	1.418750E-5	-2.560812E-2	2.574075E-2
2.507200E-4	1.918125E-4	1.691250E-4	2.268750E-5	-2.559325E-2	2.573750E-2
2.508800E-4	1.291250E-4	1.008750E-4	2.825000E-5	-2.559387E-2	2.573425E-2
2.510400E-4	2.340000E-4	1.987500E-4	3.525000E-5	-2.560662E-2	2.575100E-2
2.512000E-4	1.323125E-4	1.883125E-4	-5.600000E-5	-2.559788E-2	2.576163E-2
2.513600E-4	1.321250E-4	2.582500E-4	-1.261250E-4	-2.558788E-2	2.576812E-2
2.515200E-4	1.600000E-4	2.012500E-4	-4.125000E-5	-2.556925E-2	2.575338E-2
2.516800E-4	1.965625E-4	2.107500E-4	-1.418750E-5	-2.559500E-2	2.575787E-2
2.518400E-4	1.173750E-4	1.807500E-4	-6.337500E-5	-2.558250E-2	2.575575E-2
2.520000E-4	6.493750E-5	1.767500E-4	-1.118125E-4	-2.557425E-2	2.578013E-2
2.521600E-4	1.168750E-4	2.010000E-4	-8.412500E-5	-2.557288E-2	2.577563E-2
2.523200E-4	2.506875E-4	2.406250E-4	1.006250E-5	-2.556837E-2	2.578675E-2
2.524800E-4	1.230000E-4	2.973750E-4	-1.743750E-4	-2.556525E-2	2.577863E-2
2.526400E-4	8.987500E-5	1.456875E-4	-5.581250E-5	-2.557700E-2	2.576463E-2
2.528000E-4	2.017500E-4	1.440000E-4	5.775000E-5	-2.556450E-2	2.579038E-2
2.529600E-4	1.420625E-4	1.538125E-4	-1.175000E-5	-2.556450E-2	2.578400E-2
2.531200E-4	1.473750E-4	1.540000E-4	-6.625000E-6	-2.559075E-2	2.578888E-2
2.532800E-4	8.793750E-5	2.221250E-4	-1.341875E-4	-2.556262E-2	2.579425E-2
2.534400E-4	1.539375E-4	2.371250E-4	-8.318750E-5	-2.556075E-2	2.576675E-2
2.536000E-4	1.016875E-4	2.318750E-4	-1.301875E-4	-2.555863E-2	2.580338E-2
2.537600E-4	1.530625E-4	2.466875E-4	-9.362500E-5	-2.555588E-2	2.578537E-2
2.539200E-4	1.645625E-4	1.650625E-4	-5.000000E-7	-2.557938E-2	2.580438E-2
2.540800E-4	1.325000E-4	1.536875E-4	-2.118750E-5	-2.555387E-2	2.578887E-2
2.542400E-4	1.929375E-4	1.877500E-4	5.187500E-6	-2.553975E-2	2.581150E-2
2.544000E-4	1.332500E-4	1.103125E-4	2.293750E-5	-2.556812E-2	2.580650E-2
2.545600E-4	9.081250E-5	1.938125E-4	-1.030000E-4	-2.552975E-2	2.578663E-2
2.547200E-4	1.699375E-4	1.436875E-4	2.625000E-5	-2.554075E-2	2.580525E-2
2.548800E-4	6.081250E-5	1.183750E-4	-5.756250E-5	-2.553925E-2	2.580087E-2
2.550400E-4	1.777500E-4	1.593750E-4	1.837500E-5	-2.555650E-2	2.580962E-2
2.552000E-4	1.390625E-4	1.352500E-4	3.812500E-6	-2.552812E-2	2.581775E-2
2.553600E-4	2.113750E-4	1.535000E-4	5.787500E-5	-2.554275E-2	2.581900E-2
2.555200E-4	1.470625E-4	4.931250E-5	9.775000E-5	-2.551837E-2	2.581425E-2
2.556800E-4	8.800000E-5	1.579375E-4	-6.993750E-5	-2.554275E-2	2.582175E-2
2.558400E-4	1.588750E-4	9.300000E-5	6.587500E-5	-2.552337E-2	2.584225E-2
2.560000E-4	1.318750E-4	1.108125E-4	2.106250E-5	-2.551737E-2	2.582463E-2
2.561600E-4	4.812500E-5	2.531875E-4	-2.050625E-4	-2.552450E-2	2.582625E-2
2.563200E-4	7.381250E-5	1.603750E-4	-8.656250E-5	-2.552825E-2	2.583000E-2
2.564800E-4	4.525000E-5	9.106250E-5	-4.581250E-5	-2.552200E-2	2.583200E-2
2.566400E-4	1.275000E-4	8.100000E-5	4.650000E-5	-2.552562E-2	2.583163E-2
2.568000E-4	1.280625E-4	7.262500E-5	5.543750E-5	-2.553475E-2	2.581887E-2
2.569600E-4	1.373125E-4	1.058750E-4	3.143750E-5	-2.550512E-2	2.582375E-2
2.571200E-4	5.918750E-5	1.779375E-4	-1.187500E-4	-2.553612E-2	2.583088E-2
2.572800E-4	1.866250E-4	4.393750E-5	1.426875E-4	-2.552187E-2	2.581463E-2
2.574400E-4	1.088750E-4	2.038750E-4	-9.500000E-5	-2.550425E-2	2.582600E-2
2.576000E-4	1.705000E-4	1.185625E-4	5.193750E-5	-2.549225E-2	2.582100E-2
2.577600E-4	9.843750E-5	8.931250E-5	9.125000E-6	-2.549512E-2	2.581475E-2
2.579200E-4	5.912500E-5	1.243125E-4	-6.518750E-5	-2.552100E-2	2.582363E-2
2.580800E-4	5.587500E-5	9.712500E-5	-4.125000E-5	-2.551375E-2	2.584463E-2
2.582400E-4	8.618750E-5	1.666250E-4	-8.043750E-5	-2.553750E-2	2.582000E-2
2.584000E-4	9.425000E-5	1.898125E-4	-9.556250E-5	-2.552638E-2	2.583363E-2
2.585600E-4	1.100625E-4	7.250000E-5	3.756250E-5	-2.551488E-2	2.581700E-2
2.587200E-4	1.667500E-4	1.431875E-4	2.356250E-5	-2.552513E-2	2.582475E-2
2.588800E-4	1.791250E-4	9.493750E-5	8.418750E-5	-2.552650E-2	2.581663E-2
2.590400E-4	5.506250E-5	9.093750E-5	-3.587500E-5	-2.549950E-2	2.581375E-2
2.592000E-4	9.443750E-5	1.195625E-4	-2.512500E-5	-2.550975E-2	2.583425E-2
2.593600E-4	4.756250E-5	1.246875E-4	-7.712500E-5	-2.551488E-2	2.582475E-2
2.595200E-4	8.056250E-5	1.651875E-4	-8.462500E-5	-2.552850E-2	2.583825E-2
2.596800E-4	4.850000E-5	9.818750E-5	-4.968750E-5	-2.552550E-2	2.584437E-2
2.598400E-4	1.384375E-4	1.471250E-4	-8.687500E-6	-2.550837E-2	2.583813E-2
2.600000E-4	1.341875E-4	8.162500E-5	5.256250E-5	-2.551113E-2	2.583863E-2
2.601600E-4	1.376875E-4	1.578750E-4	-2.018750E-5	-2.552963E-2	2.581675E-2
2.603200E-4	4.218750E-5	1.220000E-4	-7.981250E-5	-2.551625E-2	2.581325E-2
2.604800E-4	6.275000E-5	-2.637500E-5	8.912500E-5	-2.551212E-2	2.584062E-2
2.606400E-4	-1.862500E-5	8.537500E-5	-1.040000E-4	-2.551037E-2	2.584738E-2
2.608000E-4	6.443750E-5	2.061875E-4	-1.417500E-4	-2.551325E-2	2.582750E-2
2.609600E-4	1.000625E-4	1.224375E-4	-2.237500E-5	-2.553313E-2	2.586063E-2
2.611200E-4	4.887500E-5	-1.393750E-5	6.281250E-5	-2.550562E-2	2.583263E-2
2.612800E-4	9.793750E-5	1.948125E-4	-9.687500E-5	-2.551837E-2	2.583863E-2
2.614400E-4	1.070000E-4	1.830625E-4	-7.606250E-5	-2.552025E-2	2.582812E-2
2.616000E-4	1.635000E-4	5.000000E-5	1.135000E-4	-2.553138E-2	2.582475E-2
2.617600E-4	1.087500E-4	5.418750E-5	5.456250E-5	-2.552063E-2	2.582063E-2
2.619200E-4	1.160000E-4	8.987500E-5	2.612500E-5	-2.553637E-2	2.582050E-2
2.620800E-4	1.136250E-4	1.007500E-4	1.287500E-5	-2.551262E-2	2.582313E-2
2.622400E-4	1.830625E-4	1.053750E-4	7.768750E-5	-2.552600E-2	2.582500E-2
2.624000E-4	2.110000E-4	-2.262500E-5	2.336250E-4	-2.554975E-2	2.581863E-2
2.625600E-4	5.200000E-5	2.418750E-4	-1.898750E-4	-2.553200E-2	2.580625E-2
2.627200E-4	1.441875E-4	2.368750E-5	1.205000E-4	-2.553175E-2	2.580725E-2
2.628800E-4	5.887500E-5	-2.962500E-5	8.850000E-5	-2.554262E-2	2.580900E-2
2.630400E-4	2.020625E-4	2.250000E-5	1.795625E-4	-2.552500E-2	2.580550E-2
2.632000E-4	1.568125E-4	5.518750E-5	1.016250E-4	-2.553725E-2	2.582275E-2
2.633600E-4	1.246875E-4	4.912500E-5	7.556250E-5	-2.552037E-2	2.581988E-2
2.635200E-4	1.608125E-4	1.520000E-4	8.812500E-6	-2.551837E-2	2.581550E-2
2.636800E-4	1.136875E-4	7.618750E-5	3.750000E-5	-2.552550E-2	2.581025E-2
2.638400E-4	1.290625E-4	4.675000E-5	8.231250E-5	-2.554225E-2	2.581325E-2
2.640000E-4	-3.556250E-5	1.593750E-5	-5.150000E-5	-2.551212E-2	2.581100E-2
2.641600E-4	7.450000E-5	2.086875E-4	-1.341875E-4	-2.553638E-2	2.580850E-2
2.643200E-4	9.187500E-5	8.318750E-5	8.687500E-6	-2.553675E-2	2.580375E-2
2.644800E-4	2.006875E-4	1.879375E-4	1.275000E-5	-2.552937E-2	2.580425E-2
2.646400E-4	2.264375E-4	8.900000E-5	1.374375E-4	-2.554100E-2	2.580675E-2
2.648000E-4	1.006875E-4	1.231250E-4	-2.243750E-5	-2.552350E-2	2.581738E-2
2.649600E-4	1.031875E-4	9.387500E-5	9.312500E-6	-2.552525E-2	2.580287E-2
2.651200E-4	1.238125E-4	1.250000E-5	1.113125E-4	-2.555287E-2	2.581887E-2
2.652800E-4	1.278125E-4	1.268125E-4	1.000000E-6	-2.554050E-2	2.581112E-2
2.654400E-4	5.668750E-5	6.081250E-5	-4.125000E-6	-2.555175E-2	2.580700E-2
2.656000E-4	1.237500E-4	6.581250E-5	5.793750E-5	-2.554988E-2	2.580888E-2
2.657600E-4	3.137500E-5	2.024375E-4	-1.710625E-4	-2.552925E-2	2.582638E-2
2.659200E-4	2.256250E-4	2.455000E-4	-1.987500E-5	-2.553263E-2	2.580713E-2
2.660800E-4	1.487500E-5	1.912500E-5	-4.250000E-6	-2.554950E-2	2.580975E-2
2.662400E-4	7.337500E-5	9.393750E-5	-2.056250E-5	-2.553612E-2	2.581088E-2
2.664000E-4	9.437500E-6	-3.075000E-5	4.018750E-5	-2.553838E-2	2.580413E-2
2.665600E-4	3.393750E-5	-1.656250E-5	5.050000E-5	-2.555925E-2	2.580113E-2
2.667200E-4	2.136250E-4	2.593750E-5	1.876875E-4	-2.554938E-2	2.581587E-2
2.668800E-4	6.000000E-6	2.231875E-4	-2.171875E-4	-2.554863E-2	2.580713E-2
2.670400E-4	8.231250E-5	1.637500E-4	-8.143750E-5	-2.557538E-2	2.581513E-2
2.672000E-4	8.850000E-5	1.949375E-4	-1.064375E-4	-2.555113E-2	2.580600E-2
2.673600E-4	9.537500E-5	2.737500E-5	6.800000E-5	-2.555262E-2	2.580100E-2
2.675200E-4	1.446875E-4	1.012500E-4	4.343750E-5	-2.556425E-2	2.578613E-2
2.676800E-4	2.031875E-4	1.150000E-4	8.818750E-5	-2.554438E-2	2.579900E-2
2.678400E-4	6.593750E-5	2.090000E-4	-1.430625E-4	-2.555875E-2	2.582113E-2
2.680000E-4	1.937500E-6	-7.687500E-6	9.625000E-6	-2.554562E-2	2.577588E-2
2.681600E-4	1.018750E-4	4.800000E-5	5.387500E-5	-2.554050E-2	2.580150E-2
2.683200E-4	1.387500E-4	-1.100000E-5	1.497500E-4	-2.555738E-2	2.581325E-2
2.684800E-4	4.456250E-5	-1.312500E-5	5.768750E-5	-2.555562E-2	2.579250E-2
2.686400E-4	1.068750E-4	-2.118750E-5	1.280625E-4	-2.558075E-2	2.577950E-2
2.688000E-4	-1.262500E-5	1.400000E-4	-1.526250E-4	-2.554113E-2	2.578487E-2
2.689600E-4	9.506250E-5	5.437500E-5	4.068750E-5	-2.556063E-2	2.579513E-2
2.691200E-4	9.062500E-5	1.056250E-4	-1.500000E-5	-2.556563E-2	2.580637E-2
2.692800E-4	6.525000E-5	4.400000E-5	2.125000E-5	-2.556300E-2	2.580413E-2
2.694400E-4	-3.675000E-5	4.843750E-5	-8.518750E-5	-2.557175E-2	2.581225E-2
2.696000E-4	1.646250E-4	5.612500E-5	1.085000E-4	-2.556725E-2	2.580425E-2
2.697600E-4	-3.381250E-5	5.656250E-5	-9.037500E-5	-2.555175E-2	2.578500E-2
2.699200E-4	1.643750E-5	2.450000E-5	-8.062500E-6	-2.557500E-2	2.579300E-2
2.700800E-4	2.325000E-5	1.459375E-4	-1.226875E-4	-2.556413E-2	2.581100E-2
2.702400E-4	2.081250E-5	4.362500E-5	-2.281250E-5	-2.555775E-2	2.581388E-2
2.704000E-4	2.831250E-5	-8.750000E-7	2.918750E-5	-2.554775E-2	2.578350E-2
2.705600E-4	-3.162500E-5	1.616875E-4	-1.933125E-4	-2.554287E-2	2.578200E-2
2.707200E-4	-7.125000E-6	8.337500E-5	-9.050000E-5	-2.555488E-2	2.579025E-2
2.708800E-4	7.093750E-5	1.121875E-4	-4.125000E-5	-2.555887E-2	2.579375E-2
2.710400E-4	4.393750E-5	1.293750E-4	-8.543750E-5	-2.557450E-2	2.581000E-2
2.712000E-4	1.412500E-4	4.718750E-5	9.406250E-5	-2.555563E-2	2.576838E-2
2.713600E-4	7.231250E-5	9.181250E-5	-1.950000E-5	-2.553262E-2	2.578113E-2
2.715200E-4	6.037500E-5	3.875000E-5	2.162500E-5	-2.556375E-2	2.581100E-2
2.716800E-4	4.712500E-5	6.975000E-5	-2.262500E-5	-2.556037E-2	2.579937E-2
2.718400E-4	5.862500E-5	9.368750E-5	-3.506250E-5	-2.554538E-2	2.581137E-2
2.720000E-4	2.718750E-5	-5.093750E-5	7.812500E-5	-2.555450E-2	2.581350E-2
2.721600E-4	6.400000E-5	-5.125000E-6	6.912500E-5	-2.557012E-2	2.582000E-2
2.723200E-4	-8.075000E-5	9.175000E-5	-1.725000E-4	-2.555950E-2	2.581475E-2
2.724800E-4	1.241875E-4	9.981250E-5	2.437500E-5	-2.555563E-2	2.578012E-2
2.726400E-4	5.868750E-5	1.441250E-4	-8.543750E-5	-2.556475E-2	2.580325E-2
2.728000E-4	-8.187500E-6	-3.700000E-5	2.881250E-5	-2.554500E-2	2.581288E-2
2.729600E-4	1.097500E-4	1.172500E-4	-7.500000E-6	-2.554463E-2	2.578025E-2
2.731200E-4	6.725000E-5	8.093750E-5	-1.368750E-5	-2.555913E-2	2.580350E-2
2.732800E-4	-2.500000E-7	1.397500E-4	-1.400000E-4	-2.554875E-2	2.578450E-2
2.734400E-4	1.308125E-4	-5.625000E-7	1.313750E-4	-2.555262E-2	2.579138E-2
2.736000E-4	-7.012500E-5	7.218750E-5	-1.423125E-4	-2.553688E-2	2.580950E-2
2.737600E-4	9.350000E-5	1.354375E-4	-4.193750E-5	-2.554838E-2	2.580787E-2
2.739200E-4	5.693750E-5	-8.375000E-6	6.531250E-5	-2.555438E-2	2.579975E-2
2.740800E-4	4.525000E-5	-1.843750E-5	6.368750E-5	-2.554787E-2	2.581362E-2
2.742400E-4	4.731250E-5	2.663125E-4	-2.190000E-4	-2.554038E-2	2.582588E-2
2.744000E-4	-1.296875E-4	-2.187500E-6	-1.275000E-4	-2.553500E-2	2.580725E-2
2.745600E-4	9.450000E-5	1.458750E-4	-5.137500E-5	-2.554275E-2	2.581925E-2
2.747200E-4	1.296250E-4	-4.862500E-5	1.782500E-4	-2.554150E-2	2.581513E-2
2.748800E-4	-5.181250E-5	1.850000E-5	-7.031250E-5	-2.551575E-2	2.580500E-2
2.750400E-4	8.893750E-5	-5.187500E-5	1.408125E-4	-2.554338E-2	2.582425E-2
2.752000E-4	-4.537500E-5	-4.918750E-5	3.812500E-6	-2.555200E-2	2.580238E-2
2.753600E-4	5.550000E-5	4.481250E-5	1.068750E-5	-2.553700E-2	2.582488E-2
2.755200E-4	4.331250E-5	1.375000E-5	2.956250E-5	-2.555000E-2	2.582450E-2
2.756800E-4	1.043750E-4	-3.668750E-5	1.410625E-4	-2.553313E-2	2.581887E-2
2.758400E-4	1.107500E-4	5.231250E-5	5.843750E-5	-2.552463E-2	2.583937E-2
2.760000E-4	3.625000E-5	7.868750E-5	-4.243750E-5	-2.553763E-2	2.582950E-2
2.761600E-4	-4.256250E-5	4.062500E-5	-8.318750E-5	-2.553475E-2	2.583238E-2
2.763200E-4	7.043750E-5	2.187500E-6	6.825000E-5	-2.554100E-2	2.581825E-2
2.764800E-4	3.193750E-5	7.137500E-5	-3.943750E-5	-2.552538E-2	2.583613E-2
2.766400E-4	-2.950000E-5	4.143750E-5	-7.093750E-5	-2.549900E-2	2.582125E-2
2.768000E-4	6.637500E-5	5.706250E-5	9.312500E-6	-2.552275E-2	2.581663E-2
2.769600E-4	5.093750E-5	1.118750E-5	3.975000E-5	-2.552225E-2	2.583600E-2
2.771200E-4	-5.625000E-6	1.525625E-4	-1.581875E-4	-2.550838E-2	2.583150E-2
2.772800E-4	-2.037500E-5	6.725000E-5	-8.762500E-5	-2.552988E-2	2.581588E-2
2.774400E-4	7.756250E-5	4.668750E-5	3.087500E-5	-2.550850E-2	2.581738E-2
2.776000E-4	7.281250E-5	-2.500000E-6	7.531250E-5	-2.551200E-2	2.582375E-2
2.777600E-4	-6.062500E-6	5.962500E-5	-6.568750E-5	-2.551375E-2	2.583462E-2
2.779200E-4	4.750000E-6	-5.006250E-5	5.481250E-5	-2.551925E-2	2.583025E-2
2.780800E-4	2.300000E-5	-1.993750E-5	4.293750E-5	-2.548825E-2	2.582462E-2
2.782400E-4	3.906250E-5	-1.056250E-5	4.962500E-5	-2.549238E-2	2.582200E-2
2.784000E-4	3.375000E-5	-7.556250E-5	1.093125E-4	-2.550450E-2	2.583963E-2
2.785600E-4	1.054375E-4	-7.500000E-6	1.129375E-4	-2.550588E-2	2.584625E-2
2.787200E-4	1.401875E-4	5.518750E-5	8.500000E-5	-2.548963E-2	2.584400E-2
2.788800E-4	1.975000E-5	1.670625E-4	-1.473125E-4	-2.548762E-2	2.584525E-2
2.790400E-4	4.937500E-5	-2.506250E-5	7.443750E-5	-2.549663E-2	2.582113E-2
2.792000E-4	1.912500E-4	8.950000E-5	1.017500E-4	-2.548500E-2	2.584725E-2
2.793600E-4	5.000000E-7	-6.637500E-5	6.687500E-5	-2.549913E-2	2.584963E-2
2.795200E-4	-1.205000E-4	8.950000E-5	-2.100000E-4	-2.548675E-2	2.584775E-2
2.796800E-4	1.406250E-5	4.293750E-5	-2.887500E-5	-2.548762E-2	2.586562E-2
2.798400E-4	9.256250E-5	8.543750E-5	7.125000E-6	-2.547413E-2	2.585537E-2
2.800000E-4	-4.818750E-5	6.650000E-5	-1.146875E-4	-2.547550E-2	2.585963E-2
2.801600E-4	4.050000E-5	7.625000E-5	-3.575000E-5	-2.546875E-2	2.585475E-2
2.803200E-4	-9.237500E-5	2.093750E-5	-1.133125E-4	-2.546013E-2	2.586975E-2
2.804800E-4	-5.793750E-5	1.781250E-5	-7.575000E-5	-2.546825E-2	2.586075E-2
2.806400E-4	4.293750E-5	-7.800000E-5	1.209375E-4	-2.546600E-2	2.588275E-2
2.808000E-4	2.568750E-5	4.531250E-5	-1.962500E-5	-2.546012E-2	2.585713E-2
2.809600E-4	-6.312500E-6	-1.675000E-5	1.043750E-5	-2.547238E-2	2.586475E-2
2.811200E-4	-1.756250E-5	1.330000E-4	-1.505625E-4	-2.544300E-2	2.587963E-2
2.812800E-4	-3.250000E-6	1.398750E-4	-1.431250E-4	-2.545663E-2	2.587925E-2
2.814400E-4	4.500000E-6	1.018750E-5	-5.687500E-6	-2.544387E-2	2.584825E-2
2.816000E-4	4.456250E-5	1.675000E-4	-1.229375E-4	-2.545262E-2	2.589063E-2
2.817600E-4	3.875000E-5	6.912500E-5	-3.037500E-5	-2.545800E-2	2.589450E-2
2.819200E-4	5.531250E-5	3.725000E-5	1.806250E-5	-2.545450E-2	2.587263E-2
2.820800E-4	-3.287500E-5	1.062500E-4	-1.391250E-4	-2.545100E-2	2.587700E-2
2.822400E-4	-4.025000E-5	3.068750E-5	-7.093750E-5	-2.544275E-2	2.588937E-2
2.824000E-4	4.256250E-5	-3.318750E-5	7.575000E-5	-2.544125E-2	2.587388E-2
2.825600E-4	-6.518750E-5	7.868750E-5	-1.438750E-4	-2.543450E-2	2.589062E-2
2.827200E-4	3.700000E-5	-2.612500E-5	6.312500E-5	-2.542638E-2	2.588775E-2
2.828800E-4	9.175000E-5	-5.993750E-5	1.516875E-4	-2.543188E-2	2.589712E-2
2.830400E-4	-2.156250E-5	4.562500E-6	-2.612500E-5	-2.543812E-2	2.588363E-2
2.832000E-4	4.881250E-5	1.012500E-5	3.868750E-5	-2.542350E-2	2.587875E-2
2.833600E-4	-9.050000E-5	4.337500E-5	-1.338750E-4	-2.542075E-2	2.590700E-2
2.835200E-4	-7.381250E-5	-2.287500E-5	-5.093750E-5	-2.542512E-2	2.589388E-2
2.836800E-4	-2.856250E-5	7.687500E-5	-1.054375E-4	-2.542875E-2	2.591037E-2
2.838400E-4	-8.712500E-5	-2.562500E-5	-6.150000E-5	-2.541087E-2	2.591450E-2
2.840000E-4	3.443750E-5	5.856250E-5	-2.412500E-5	-2.541113E-2	2.590525E-2
2.841600E-4	-1.431250E-5	-5.300000E-5	3.868750E-5	-2.543413E-2	2.590750E-2
2.843200E-4	3.487500E-5	-5.881250E-5	9.368750E-5	-2.541013E-2	2.592725E-2
2.844800E-4	-4.793750E-5	-5.412500E-5	6.187500E-6	-2.541512E-2	2.590638E-2
2.846400E-4	4.343750E-5	-2.781250E-5	7.125000E-5	-2.541663E-2	2.591925E-2
2.848000E-4	-4.993750E-5	3.781250E-5	-8.775000E-5	-2.540762E-2	2.591325E-2
2.849600E-4	-1.093750E-4	-1.604375E-4	5.106250E-5	-2.538188E-2	2.592313E-2
2.851200E-4	1.345625E-4	2.968750E-5	1.048750E-4	-2.538075E-2	2.593800E-2
2.852800E-4	-1.145625E-4	3.231250E-5	-1.468750E-4	-2.538238E-2	2.594013E-2
2.854400E-4	-9.987500E-5	-4.625000E-5	-5.362500E-5	-2.538950E-2	2.595963E-2
2.856000E-4	-4.100000E-5	-7.106250E-5	3.006250E-5	-2.538850E-2	2.595138E-2
2.857600E-4	-2.850000E-5	1.058125E-4	-1.343125E-4	-2.539163E-2	2.592213E-2
2.859200E-4	-5.806250E-5	-6.293750E-5	4.875000E-6	-2.537200E-2	2.592800E-2
2.860800E-4	-1.262500E-4	-4.712500E-5	-7.912500E-5	-2.535950E-2	2.592388E-2
2.862400E-4	1.206250E-5	2.006250E-5	-8.000000E-6	-2.538812E-2	2.594838E-2
2.864000E-4	-3.593750E-5	-6.437500E-6	-2.950000E-5	-2.538238E-2	2.594738E-2
2.865600E-4	1.187500E-5	1.228125E-4	-1.109375E-4	-2.535663E-2	2.594088E-2
2.867200E-4	-4.306250E-5	-9.062500E-6	-3.400000E-5	-2.536413E-2	2.594988E-2
2.868800E-4	-9.356250E-5	1.050625E-4	-1.986250E-4	-2.536837E-2	2.597463E-2
2.870400E-4	-9.875000E-6	5.650000E-5	-6.637500E-5	-2.536912E-2	2.595000E-2
2.872000E-4	-2.050000E-5	-7.206250E-5	5.156250E-5	-2.533200E-2	2.595950E-2
2.873600E-4	-1.943750E-5	-4.243750E-5	2.300000E-5	-2.535038E-2	2.595137E-2
2.875200E-4	-3.787500E-5	-2.225000E-5	-1.562500E-5	-2.538300E-2	2.596300E-2
2.876800E-4	-3.137500E-5	-7.118750E-5	3.981250E-5	-2.534063E-2	2.595750E-2
2.878400E-4	-2.368750E-5	-7.618750E-5	5.250000E-5	-2.532925E-2	2.594950E-2
2.880000E-4	-9.612500E-5	-5.931250E-5	-3.681250E-5	-2.533438E-2	2.595663E-2
2.881600E-4	-3.200000E-5	-5.356250E-5	2.156250E-5	-2.532413E-2	2.595213E-2
2.883200E-4	-1.076875E-4	3.850000E-5	-1.461875E-4	-2.534287E-2	2.598112E-2
2.884800E-4	6.587500E-5	-7.662500E-5	1.425000E-4	-2.533200E-2	2.595575E-2
2.886400E-4	-6.975000E-5	8.056250E-5	-1.503125E-4	-2.536438E-2	2.597125E-2
2.888000E-4	-8.762500E-5	8.968750E-5	-1.773125E-4	-2.534813E-2	2.596262E-2
2.889600E-4	-4.500000E-5	-5.168750E-5	6.687500E-6	-2.532488E-2	2.593813E-2
2.891200E-4	-1.443750E-4	-1.913750E-4	4.700000E-5	-2.531525E-2	2.597337E-2
2.892800E-4	-9.437500E-5	-4.000000E-5	-5.437500E-5	-2.532000E-2	2.600150E-2
2.894400E-4	-2.800000E-5	-2.237500E-5	-5.625000E-6	-2.532788E-2	2.597225E-2
2.896000E-4	1.668750E-5	-2.587500E-5	4.256250E-5	-2.532638E-2	2.598138E-2
2.897600E-4	-8.456250E-5	3.125000E-7	-8.487500E-5	-2.532338E-2	2.596788E-2
2.899200E-4	1.881250E-5	-6.725000E-5	8.606250E-5	-2.532813E-2	2.598312E-2
2.900800E-4	-1.993750E-5	-1.021875E-4	8.225000E-5	-2.531450E-2	2.598525E-2
2.902400E-4	5.625000E-7	-8.775000E-5	8.831250E-5	-2.531637E-2	2.598012E-2
2.904000E-4	-5.818750E-5	6.387500E-5	-1.220625E-4	-2.531438E-2	2.599587E-2
2.905600E-4	-1.016250E-4	-1.650000E-5	-8.512500E-5	-2.529550E-2	2.600013E-2
2.907200E-4	-7.018750E-5	-3.281250E-5	-3.737500E-5	-2.530525E-2	2.599725E-2
2.908800E-4	-8.518750E-5	-5.356250E-5	-3.162500E-5	-2.530887E-2	2.599938E-2
2.910400E-4	-9.268750E-5	-1.095000E-4	1.681250E-5	-2.530550E-2	2.599763E-2
2.912000E-4	-2.587500E-5	-2.312500E-6	-2.356250E-5	-2.527625E-2	2.599850E-2
2.913600E-4	-1.738125E-4	-9.768750E-5	-7.612500E-5	-2.530050E-2	2.600650E-2
2.915200E-4	-1.568750E-5	-5.212500E-5	3.643750E-5	-2.531075E-2	2.599050E-2
2.916800E-4	-4.593750E-5	-3.700000E-5	-8.937500E-6	-2.529763E-2	2.600100E-2
2.918400E-4	-5.968750E-5	-3.762500E-5	-2.206250E-5	-2.530175E-2	2.600100E-2
2.920000E-4	-7.481250E-5	-9.675000E-5	2.193750E-5	-2.527663E-2	2.599788E-2
2.921600E-4	4.156250E-5	-1.307500E-4	1.723125E-4	-2.530350E-2	2.602137E-2
2.923200E-4	-2.368750E-5	1.031250E-5	-3.400000E-5	-2.529900E-2	2.601350E-2
2.924800E-4	-1.076250E-4	-5.200000E-5	-5.562500E-5	-2.529587E-2	2.600275E-2
2.926400E-4	-6.281250E-5	-2.800000E-5	-3.481250E-5	-2.528013E-2	2.599675E-2
2.928000E-4	-5.500000E-5	-4.481250E-5	-1.018750E-5	-2.528450E-2	2.602700E-2
2.929600E-4	-6.162500E-5	-1.456250E-5	-4.706250E-5	-2.527338E-2	2.600925E-2
2.931200E-4	-5.975000E-5	2.368750E-5	-8.343750E-5	-2.530750E-2	2.601975E-2
2.932800E-4	4.556250E-5	-1.179375E-4	1.635000E-4	-2.528900E-2	2.602263E-2
2.934400E-4	-2.506250E-5	6.375000E-5	-8.881250E-5	-2.527638E-2	2.601537E-2
2.936000E-4	-2.018750E-4	-1.067500E-4	-9.512500E-5	-2.528875E-2	2.602725E-2
2.937600E-4	-2.443750E-5	-2.618750E-5	1.750000E-6	-2.527313E-2	2.600675E-2
2.939200E-4	-1.756250E-5	2.012500E-5	-3.768750E-5	-2.528325E-2	2.603963E-2
2.940800E-4	-4.050000E-5	-1.005625E-4	6.006250E-5	-2.527038E-2	2.599913E-2
2.942400E-4	6.500000E-6	3.156250E-5	-2.506250E-5	-2.527200E-2	2.603925E-2
2.944000E-4	-6.000000E-6	5.831250E-5	-6.431250E-5	-2.525950E-2	2.602762E-2
2.945600E-4	-1.228750E-4	-5.143750E-5	-7.143750E-5	-2.526962E-2	2.603650E-2
2.947200E-4	-5.087500E-5	5.456250E-5	-1.054375E-4	-2.524850E-2	2.601362E-2
2.948800E-4	-6.231250E-5	-5.787500E-5	-4.437500E-6	-2.526112E-2	2.604900E-2
2.950400E-4	-8.362500E-5	-4.856250E-5	-3.506250E-5	-2.526362E-2	2.603300E-2
2.952000E-4	-8.700000E-5	-7.568750E-5	-1.131250E-5	-2.526500E-2	2.602625E-2
2.953600E-4	-8.525000E-5	-9.450000E-5	9.250000E-6	-2.526750E-2	2.604762E-2
2.955200E-4	-7.850000E-5	-8.531250E-5	6.812500E-6	-2.527237E-2	2.602225E-2
2.956800E-4	-1.605625E-4	-4.243750E-5	-1.181250E-4	-2.525525E-2	2.602563E-2
2.958400E-4	-1.218750E-5	-3.312500E-5	2.093750E-5	-2.524525E-2	2.602625E-2
2.960000E-4	3.931250E-5	-1.056250E-4	1.449375E-4	-2.526000E-2	2.603063E-2
2.961600E-4	-1.763125E-4	-1.195000E-4	-5.681250E-5	-2.524550E-2	2.604087E-2
2.963200E-4	-2.125000E-6	-1.850000E-5	1.637500E-5	-2.526088E-2	2.602762E-2
2.964800E-4	-1.126250E-4	-1.420000E-4	2.937500E-5	-2.525050E-2	2.603288E-2
2.966400E-4	-2.012500E-5	7.187500E-5	-9.200000E-5	-2.525600E-2	2.603263E-2
2.968000E-4	-3.793750E-5	-1.270625E-4	8.912500E-5	-2.524962E-2	2.602138E-2
2.969600E-4	-1.502500E-4	-1.255000E-4	-2.475000E-5	-2.525650E-2	2.602475E-2
2.971200E-4	-3.537500E-5	-1.380625E-4	1.026875E-4	-2.527100E-2	2.603988E-2
2.972800E-4	-4.225000E-5	-5.125000E-6	-3.712500E-5	-2.524350E-2	2.603413E-2
2.974400E-4	-1.046875E-4	-7.218750E-5	-3.250000E-5	-2.523563E-2	2.604013E-2
2.976000E-4	-9.043750E-5	-1.099375E-4	1.950000E-5	-2.525000E-2	2.602925E-2
2.977600E-4	-7.756250E-5	-1.000000E-6	-7.656250E-5	-2.526338E-2	2.604900E-2
2.979200E-4	-5.468750E-5	-9.687500E-5	4.218750E-5	-2.526550E-2	2.601300E-2
2.980800E-4	-3.387500E-5	-5.706250E-5	2.318750E-5	-2.525413E-2	2.602862E-2
2.982400E-4	-1.458750E-4	-7.681250E-5	-6.906250E-5	-2.524650E-2	2.603475E-2
2.984000E-4	-8.737500E-5	-9.293750E-5	5.562500E-6	-2.525362E-2	2.602288E-2
2.985600E-4	-4.562500E-5	-5.231250E-5	6.687500E-6	-2.525312E-2	2.602237E-2
2.987200E-4	-8.412500E-5	-9.593750E-5	1.181250E-5	-2.526237E-2	2.603712E-2
2.988800E-4	-1.193750E-4	-5.387500E-5	-6.550000E-5	-2.524213E-2	2.602537E-2
2.990400E-4	-1.134375E-4	-5.425000E-5	-5.918750E-5	-2.524400E-2	2.602025E-2
2.992000E-4	-1.070000E-4	-1.023750E-4	-4.625000E-6	-2.525025E-2	2.600988E-2
2.993600E-4	-6.400000E-5	-2.275000E-5	-4.125000E-5	-2.524875E-2	2.602475E-2
2.995200E-4	-7.275000E-5	-1.153125E-4	4.256250E-5	-2.524512E-2	2.604288E-2
2.996800E-4	-4.793750E-5	-3.293750E-5	-1.500000E-5	-2.524325E-2	2.603562E-2
2.998400E-4	-4.662500E-5	-5.037500E-5	3.750000E-6	-2.524875E-2	2.602513E-2
3.000000E-4	-3.612500E-5	2.156250E-5	-5.768750E-5	-2.522762E-2	2.603812E-2
3.001600E-4	-1.602500E-4	-1.809375E-4	2.068750E-5	-2.523850E-2	2.603450E-2
3.003200E-4	-8.743750E-5	-9.156250E-5	4.125000E-6	-2.522875E-2	2.603125E-2
3.004800E-4	-1.622500E-4	-1.184375E-4	-4.381250E-5	-2.524950E-2	2.602100E-2
3.006400E-4	-1.095625E-4	-3.950000E-5	-7.006250E-5	-2.523625E-2	2.602725E-2
3.008000E-4	-1.587500E-5	-2.856250E-5	1.268750E-5	-2.523850E-2	2.603225E-2
3.009600E-4	6.812500E-6	-1.058750E-4	1.126875E-4	-2.524937E-2	2.603600E-2
3.011200E-4	-9.331250E-5	-1.486250E-4	5.531250E-5	-2.523250E-2	2.602687E-2
3.012800E-4	-1.506875E-4	-1.382500E-4	-1.243750E-5	-2.524312E-2	2.601738E-2
3.014400E-4	-5.637500E-5	-1.151875E-4	5.881250E-5	-2.523688E-2	2.602712E-2
3.016000E-4	-8.443750E-5	3.181250E-5	-1.162500E-4	-2.524762E-2	2.603138E-2
3.017600E-4	-4.325000E-5	-1.093125E-4	6.606250E-5	-2.524350E-2	2.602100E-2
3.019200E-4	-6.650000E-5	-1.293125E-4	6.281250E-5	-2.524563E-2	2.604775E-2
3.020800E-4	-4.975000E-5	-1.323125E-4	8.256250E-5	-2.524650E-2	2.605738E-2
3.022400E-4	-9.393750E-5	-6.793750E-5	-2.600000E-5	-2.523513E-2	2.603350E-2
3.024000E-4	-9.368750E-5	-1.985000E-4	1.048125E-4	-2.525375E-2	2.603000E-2
3.025600E-4	-8.812500E-5	8.562500E-6	-9.668750E-5	-2.523250E-2	2.602050E-2
3.027200E-4	-1.905000E-4	-1.120000E-4	-7.850000E-5	-2.528050E-2	2.602738E-2
3.028800E-4	-1.358125E-4	-1.299375E-4	-5.875000E-6	-2.525075E-2	2.602400E-2
3.030400E-4	-8.437500E-5	-8.750000E-5	3.125000E-6	-2.525412E-2	2.601238E-2
3.032000E-4	-1.066875E-4	1.887500E-5	-1.255625E-4	-2.524650E-2	2.603288E-2
3.033600E-4	-1.047500E-4	-1.417500E-4	3.700000E-5	-2.525088E-2	2.603562E-2
3.035200E-4	-6.631250E-5	-7.106250E-5	4.750000E-6	-2.523913E-2	2.603250E-2
3.036800E-4	-8.275000E-5	-1.358125E-4	5.306250E-5	-2.525112E-2	2.600850E-2
3.038400E-4	-1.137500E-4	-1.782500E-4	6.450000E-5	-2.523363E-2	2.603075E-2
3.040000E-4	-1.123750E-4	-2.026875E-4	9.031250E-5	-2.523713E-2	2.602863E-2
3.041600E-4	-1.461875E-4	-6.400000E-5	-8.218750E-5	-2.527400E-2	2.603438E-2
3.043200E-4	-1.200000E-5	-2.937500E-5	1.737500E-5	-2.525325E-2	2.600963E-2
3.044800E-4	-1.315000E-4	-8.412500E-5	-4.737500E-5	-2.523137E-2	2.600788E-2
3.046400E-4	-3.187500E-5	-5.756250E-5	2.568750E-5	-2.525175E-2	2.603500E-2
3.048000E-4	-1.129375E-4	-1.562500E-6	-1.113750E-4	-2.524762E-2	2.602137E-2
3.049600E-4	-7.393750E-5	-1.857500E-4	1.118125E-4	-2.524688E-2	2.602837E-2
3.051200E-4	-9.225000E-5	3.100000E-5	-1.232500E-4	-2.523613E-2	2.603913E-2
3.052800E-4	-1.101250E-4	-5.525000E-5	-5.487500E-5	-2.524588E-2	2.601338E-2
3.054400E-4	-7.056250E-5	-1.403750E-4	6.981250E-5	-2.523975E-2	2.603012E-2
3.056000E-4	-1.150000E-4	-1.929375E-4	7.793750E-5	-2.523488E-2	2.600550E-2
3.057600E-4	-1.546875E-4	2.131250E-5	-1.760000E-4	-2.525075E-2	2.602025E-2
3.059200E-4	-8.987500E-5	-5.612500E-5	-3.375000E-5	-2.522163E-2	2.601062E-2
3.060800E-4	-8.825000E-5	-2.156250E-4	1.273750E-4	-2.524613E-2	2.601750E-2
3.062400E-4	-5.312500E-6	-1.453750E-4	1.400625E-4	-2.524813E-2	2.601087E-2
3.064000E-4	-1.293125E-4	-1.025000E-4	-2.681250E-5	-2.525075E-2	2.602850E-2
3.065600E-4	-2.153750E-4	-1.871875E-4	-2.818750E-5	-2.524338E-2	2.599738E-2
3.067200E-4	-1.180000E-4	-5.793750E-5	-6.006250E-5	-2.523225E-2	2.600688E-2
3.068800E-4	-9.281250E-5	-3.093750E-5	-6.187500E-5	-2.522875E-2	2.601475E-2
3.070400E-4	-8.443750E-5	-7.543750E-5	-9.000000E-6	-2.524875E-2	2.602300E-2
3.072000E-4	-1.290000E-4	-7.793750E-5	-5.106250E-5	-2.525750E-2	2.603125E-2
3.073600E-4	-1.245625E-4	-8.368750E-5	-4.087500E-5	-2.524750E-2	2.603950E-2
3.075200E-4	-1.042500E-4	-5.131250E-5	-5.293750E-5	-2.525275E-2	2.602813E-2
3.076800E-4	-1.691875E-4	-3.893750E-5	-1.302500E-4	-2.523188E-2	2.602387E-2
3.078400E-4	-6.106250E-5	-6.737500E-5	6.312500E-6	-2.524850E-2	2.600938E-2
3.080000E-4	-4.087500E-5	-1.808750E-4	1.400000E-4	-2.523325E-2	2.600212E-2
3.081600E-4	-1.314375E-4	-9.612500E-5	-3.531250E-5	-2.523463E-2	2.602150E-2
3.083200E-4	-1.445625E-4	-3.112500E-5	-1.134375E-4	-2.525338E-2	2.601125E-2
3.084800E-4	1.793750E-5	-2.264375E-4	2.443750E-4	-2.524750E-2	2.601588E-2
3.086400E-4	-1.465000E-4	-9.218750E-5	-5.431250E-5	-2.523950E-2	2.600787E-2
3.088000E-4	-8.550000E-5	-6.637500E-5	-1.912500E-5	-2.525638E-2	2.603175E-2
3.089600E-4	-1.675625E-4	-6.143750E-5	-1.061250E-4	-2.526138E-2	2.601463E-2
3.091200E-4	-3.265000E-4	-1.100000E-4	-2.165000E-4	-2.525663E-2	2.601863E-2
3.092800E-4	-2.171250E-4	-6.931250E-5	-1.478125E-4	-2.525150E-2	2.599525E-2
3.094400E-4	-1.197500E-4	-1.651250E-4	4.537500E-5	-2.528213E-2	2.601525E-2
3.096000E-4	-2.201250E-4	-7.856250E-5	-1.415625E-4	-2.525287E-2	2.601163E-2
3.097600E-4	-7.993750E-5	-1.102500E-4	3.031250E-5	-2.527150E-2	2.601262E-2
3.099200E-4	-8.400000E-5	-1.585000E-4	7.450000E-5	-2.525637E-2	2.600863E-2
3.100800E-4	-1.434375E-4	-1.500625E-4	6.625000E-6	-2.525300E-2	2.600225E-2
3.102400E-4	-7.812500E-5	-9.887500E-5	2.075000E-5	-2.525612E-2	2.600588E-2
3.104000E-4	-2.154375E-4	3.506250E-5	-2.505000E-4	-2.524175E-2	2.599850E-2
3.105600E-4	-5.918750E-5	-1.120625E-4	5.287500E-5	-2.524800E-2	2.600400E-2
3.107200E-4	-1.683125E-4	-1.743125E-4	6.000000E-6	-2.524100E-2	2.601525E-2
3.108800E-4	-2.822500E-4	-3.675000E-5	-2.455000E-4	-2.525700E-2	2.602550E-2
3.110400E-4	-2.494375E-4	-1.767500E-4	-7.268750E-5	-2.525063E-2	2.601075E-2
3.112000E-4	-1.011250E-4	-8.968750E-5	-1.143750E-5	-2.525362E-2	2.599150E-2
3.113600E-4	-1.414375E-4	-8.568750E-5	-5.575000E-5	-2.526700E-2	2.601062E-2
3.115200E-4	-2.970625E-4	-1.512500E-4	-1.458125E-4	-2.525188E-2	2.601912E-2
3.116800E-4	-1.708125E-4	-2.641250E-4	9.331250E-5	-2.526375E-2	2.602925E-2
3.118400E-4	-1.607500E-4	-8.143750E-5	-7.931250E-5	-2.524625E-2	2.600550E-2
3.120000E-4	-1.921250E-4	-1.196875E-4	-7.243750E-5	-2.526650E-2	2.600800E-2
3.121600E-4	-2.768750E-4	-1.326250E-4	-1.442500E-4	-2.526950E-2	2.599037E-2
3.123200E-4	-1.408750E-4	-9.093750E-5	-4.993750E-5	-2.527663E-2	2.598313E-2
3.124800E-4	-5.531250E-5	-1.062500E-5	-4.468750E-5	-2.523338E-2	2.599888E-2
3.126400E-4	-2.065000E-4	-4.962500E-5	-1.568750E-4	-2.526100E-2	2.600062E-2
3.128000E-4	-1.529375E-4	-1.113750E-4	-4.156250E-5	-2.526250E-2	2.600887E-2
3.129600E-4	-1.259375E-4	-8.931250E-5	-3.662500E-5	-2.525725E-2	2.598963E-2
3.131200E-4	-1.055000E-4	-1.551250E-4	4.962500E-5	-2.525413E-2	2.600950E-2
3.132800E-4	-2.360000E-4	-1.714375E-4	-6.456250E-5	-2.527125E-2	2.599500E-2
3.134400E-4	-1.323125E-4	-1.041250E-4	-2.818750E-5	-2.527738E-2	2.599912E-2
3.136000E-4	-2.180000E-4	-2.018125E-4	-1.618750E-5	-2.526000E-2	2.601538E-2
3.137600E-4	-1.557500E-4	-1.296250E-4	-2.612500E-5	-2.523037E-2	2.598975E-2
3.139200E-4	-1.454375E-4	-7.975000E-5	-6.568750E-5	-2.524862E-2	2.599313E-2
3.140800E-4	-1.290000E-4	-2.318750E-5	-1.058125E-4	-2.525612E-2	2.599412E-2
3.142400E-4	-2.075625E-4	-2.027500E-4	-4.812500E-6	-2.526325E-2	2.599325E-2
3.144000E-4	-8.943750E-5	-1.534375E-4	6.400000E-5	-2.527075E-2	2.599550E-2
3.145600E-4	-1.195000E-4	-1.530625E-4	3.356250E-5	-2.524600E-2	2.598637E-2
3.147200E-4	-1.693125E-4	-1.510000E-4	-1.831250E-5	-2.526038E-2	2.599125E-2
3.148800E-4	-1.508125E-4	-7.300000E-5	-7.781250E-5	-2.526363E-2	2.600437E-2
3.150400E-4	-2.854375E-4	-1.160000E-4	-1.694375E-4	-2.524350E-2	2.598163E-2
3.152000E-4	-1.246875E-4	-9.443750E-5	-3.025000E-5	-2.523863E-2	2.599037E-2
3.153600E-4	-1.780000E-4	-2.678750E-4	8.987500E-5	-2.527075E-2	2.601575E-2
3.155200E-4	-1.749375E-4	-1.912500E-5	-1.558125E-4	-2.524338E-2	2.599588E-2
3.156800E-4	-9.587500E-5	-1.400000E-4	4.412500E-5	-2.526975E-2	2.600988E-2
3.158400E-4	-2.335625E-4	-1.436250E-4	-8.993750E-5	-2.526975E-2	2.600813E-2
3.160000E-4	-2.975625E-4	-1.825000E-5	-2.793125E-4	-2.525313E-2	2.600425E-2
3.161600E-4	-3.610000E-4	-1.397500E-4	-2.212500E-4	-2.524013E-2	2.600400E-2
3.163200E-4	-1.957500E-4	-1.218125E-4	-7.393750E-5	-2.525938E-2	2.599675E-2
3.164800E-4	-2.500000E-4	-2.183750E-4	-3.162500E-5	-2.525200E-2	2.598913E-2
3.166400E-4	-2.313750E-4	-1.663125E-4	-6.506250E-5	-2.526913E-2	2.600375E-2
3.168000E-4	-1.704375E-4	-2.243125E-4	5.387500E-5	-2.526313E-2	2.599725E-2
3.169600E-4	-1.931250E-4	-1.135625E-4	-7.956250E-5	-2.523725E-2	2.599925E-2
3.171200E-4	-2.582500E-4	-3.092500E-4	5.100000E-5	-2.525787E-2	2.599388E-2
3.172800E-4	-1.989375E-4	-6.781250E-5	-1.311250E-4	-2.526912E-2	2.600900E-2
3.174400E-4	-1.825625E-4	-1.513125E-4	-3.125000E-5	-2.526713E-2	2.598725E-2
3.176000E-4	-7.637500E-5	-2.511250E-4	1.747500E-4	-2.526000E-2	2.598963E-2
3.177600E-4	-2.204375E-4	-2.186250E-4	-1.812500E-6	-2.524125E-2	2.598800E-2
3.179200E-4	-1.880625E-4	-1.618750E-4	-2.618750E-5	-2.527338E-2	2.601275E-2
3.180800E-4	-2.550625E-4	-2.948750E-4	3.981250E-5	-2.525375E-2	2.598713E-2
3.182400E-4	-2.145000E-4	-1.721250E-4	-4.237500E-5	-2.527825E-2	2.596875E-2
3.184000E-4	-2.040625E-4	-1.222500E-4	-8.181250E-5	-2.527075E-2	2.599225E-2
3.185600E-4	-2.494375E-4	-3.057500E-4	5.631250E-5	-2.525662E-2	2.599875E-2
3.187200E-4	-3.051250E-4	-1.433125E-4	-1.618125E-4	-2.527487E-2	2.600825E-2
3.188800E-4	-1.988750E-4	-1.420000E-4	-5.687500E-5	-2.524513E-2	2.599787E-2
3.190400E-4	-3.563750E-4	-6.050000E-5	-2.958750E-4	-2.527150E-2	2.598288E-2
3.192000E-4	-3.263125E-4	-1.660000E-4	-1.603125E-4	-2.526638E-2	2.598362E-2
3.193600E-4	-1.956875E-4	-1.905625E-4	-5.125000E-6	-2.525675E-2	2.598288E-2
3.195200E-4	-1.858125E-4	-2.001875E-4	1.437500E-5	-2.526787E-2	2.600963E-2
[truncated: 502 more rows]
