# Supplementary material for: A simple retarding-potential time-of-flight mass spectrometer for electrospray propulsion diagnostics
Source: J Elect Propuls. 2023 Mar 31;2(1):13. doi: 10.1007/s44205-023-00045-y (PMC10066156; doi:10.1007/s44205-023-00045-y)
Supplement: Supplementary file 1 — Additional file 1. [file 44205_2023_45_MOESM1_ESM.zip › Data and MATLAB Code/RP ToF-MS Data/1750.csv]

Timestamp:	5:31:39.215 PM 9/26/2022
time (s)	tof signal 1 (V)	tof signal 2 (V)	tof1 - tof2 (V)	trigger xy1 (V)	trigger xy2 (V)
0.000000E+0	-9.310625E-4	-8.028125E-4	-1.282500E-4	-2.338462E-2	2.437550E-2
1.600000E-7	-9.950000E-4	-8.184375E-4	-1.765625E-4	-2.340238E-2	2.435750E-2
3.200000E-7	-9.849375E-4	-8.419375E-4	-1.430000E-4	-2.338875E-2	2.437400E-2
4.800000E-7	-1.029563E-3	-8.364375E-4	-1.931250E-4	-2.339175E-2	2.435200E-2
6.400000E-7	-1.016125E-3	-8.935000E-4	-1.226250E-4	-2.339037E-2	2.436113E-2
8.000000E-7	-1.059313E-3	-7.870000E-4	-2.723125E-4	-2.339150E-2	2.436125E-2
9.600000E-7	-9.167500E-4	-8.750000E-4	-4.175000E-5	-2.339500E-2	2.436725E-2
1.120000E-6	-9.508125E-4	-9.141250E-4	-3.668750E-5	-2.338825E-2	2.436263E-2
1.280000E-6	-9.861875E-4	-8.088125E-4	-1.773750E-4	-2.340000E-2	2.437225E-2
1.440000E-6	-9.678125E-4	-8.663125E-4	-1.015000E-4	-2.338787E-2	2.435700E-2
1.600000E-6	-1.094000E-3	-7.942500E-4	-2.997500E-4	-2.339037E-2	2.436638E-2
1.760000E-6	-1.017375E-3	-9.349375E-4	-8.243750E-5	-2.338113E-2	2.435900E-2
1.920000E-6	-1.051125E-3	-8.211250E-4	-2.300000E-4	-2.338400E-2	2.435038E-2
2.080000E-6	-1.118125E-3	-8.238750E-4	-2.942500E-4	-2.337587E-2	2.435750E-2
2.240000E-6	-1.003500E-3	-8.650625E-4	-1.384375E-4	-2.339938E-2	2.436450E-2
2.400000E-6	-9.588750E-4	-7.972500E-4	-1.616250E-4	-2.338175E-2	2.437588E-2
2.560000E-6	-1.052875E-3	-8.317500E-4	-2.211250E-4	-2.338487E-2	2.437312E-2
2.720000E-6	-9.335625E-4	-8.551250E-4	-7.843750E-5	-2.338850E-2	2.433725E-2
2.880000E-6	-1.032188E-3	-9.300000E-4	-1.021875E-4	-2.339038E-2	2.436187E-2
3.040000E-6	-9.968125E-4	-8.306250E-4	-1.661875E-4	-2.339725E-2	2.435287E-2
3.200000E-6	-9.860000E-4	-9.361875E-4	-4.981250E-5	-2.338562E-2	2.435050E-2
3.360000E-6	-9.698750E-4	-9.072500E-4	-6.262500E-5	-2.339425E-2	2.436675E-2
3.520000E-6	-9.985625E-4	-9.035000E-4	-9.506250E-5	-2.338750E-2	2.436150E-2
3.680000E-6	-9.653125E-4	-8.612500E-4	-1.040625E-4	-2.338463E-2	2.436238E-2
3.840000E-6	-1.132625E-3	-7.866250E-4	-3.460000E-4	-2.336500E-2	2.437525E-2
4.000000E-6	-9.217500E-4	-8.622500E-4	-5.950000E-5	-2.338487E-2	2.434588E-2
4.160000E-6	-1.034750E-3	-7.366875E-4	-2.980625E-4	-2.338263E-2	2.436000E-2
4.320000E-6	-9.373125E-4	-9.645000E-4	2.718750E-5	-2.338025E-2	2.435738E-2
4.480000E-6	-1.058875E-3	-7.738125E-4	-2.850625E-4	-2.338287E-2	2.437637E-2
4.640000E-6	-1.022125E-3	-7.783125E-4	-2.438125E-4	-2.338775E-2	2.437337E-2
4.800000E-6	-1.056812E-3	-8.359375E-4	-2.208750E-4	-2.336500E-2	2.436612E-2
4.960000E-6	-9.741250E-4	-8.763125E-4	-9.781250E-5	-2.338400E-2	2.436612E-2
5.120000E-6	-1.107938E-3	-8.903125E-4	-2.176250E-4	-2.338312E-2	2.436550E-2
5.280000E-6	-1.102938E-3	-8.264375E-4	-2.765000E-4	-2.339212E-2	2.437362E-2
5.440000E-6	-1.089687E-3	-7.229375E-4	-3.667500E-4	-2.337250E-2	2.436463E-2
5.600000E-6	-1.008812E-3	-9.238125E-4	-8.500000E-5	-2.336600E-2	2.437750E-2
5.760000E-6	-8.880000E-4	-8.233750E-4	-6.462500E-5	-2.338350E-2	2.437512E-2
5.920000E-6	-1.083312E-3	-9.074375E-4	-1.758750E-4	-2.338000E-2	2.435113E-2
6.080000E-6	-1.076563E-3	-7.276875E-4	-3.488750E-4	-2.335988E-2	2.435713E-2
6.240000E-6	-1.138313E-3	-7.989375E-4	-3.393750E-4	-2.338300E-2	2.436462E-2
6.400000E-6	-1.024688E-3	-8.163750E-4	-2.083125E-4	-2.337325E-2	2.435875E-2
6.560000E-6	-1.068687E-3	-8.277500E-4	-2.409375E-4	-2.337225E-2	2.436700E-2
6.720000E-6	-1.008875E-3	-8.283125E-4	-1.805625E-4	-2.337000E-2	2.437025E-2
6.880000E-6	-9.365000E-4	-8.887500E-4	-4.775000E-5	-2.341363E-2	2.435013E-2
7.040000E-6	-1.115375E-3	-7.750000E-4	-3.403750E-4	-2.339400E-2	2.435163E-2
7.200000E-6	-9.788750E-4	-8.281250E-4	-1.507500E-4	-2.336900E-2	2.434687E-2
7.360000E-6	-1.019688E-3	-8.796875E-4	-1.400000E-4	-2.337825E-2	2.437800E-2
7.520000E-6	-1.047875E-3	-7.977500E-4	-2.501250E-4	-2.339037E-2	2.436438E-2
7.680000E-6	-9.558125E-4	-8.701250E-4	-8.568750E-5	-2.339375E-2	2.436638E-2
7.840000E-6	-9.595625E-4	-8.374375E-4	-1.221250E-4	-2.337162E-2	2.435825E-2
8.000000E-6	-1.016187E-3	-8.368750E-4	-1.793125E-4	-2.336825E-2	2.435388E-2
8.160000E-6	-9.469375E-4	-6.991875E-4	-2.477500E-4	-2.337913E-2	2.435675E-2
8.320000E-6	-1.076375E-3	-8.355625E-4	-2.408125E-4	-2.337800E-2	2.436375E-2
8.480000E-6	-1.035063E-3	-7.930000E-4	-2.420625E-4	-2.336763E-2	2.435750E-2
8.640000E-6	-1.091000E-3	-7.666875E-4	-3.243125E-4	-2.338138E-2	2.434237E-2
8.800000E-6	-1.067500E-3	-8.283750E-4	-2.391250E-4	-2.337475E-2	2.436712E-2
8.960000E-6	-1.110062E-3	-8.301875E-4	-2.798750E-4	-2.338625E-2	2.435238E-2
9.120000E-6	-1.014000E-3	-8.523750E-4	-1.616250E-4	-2.338650E-2	2.436850E-2
9.280000E-6	-1.037875E-3	-7.803125E-4	-2.575625E-4	-2.335700E-2	2.436262E-2
9.440000E-6	-1.031687E-3	-6.706875E-4	-3.610000E-4	-2.337650E-2	2.434487E-2
9.600000E-6	-1.035438E-3	-7.640625E-4	-2.713750E-4	-2.337513E-2	2.436138E-2
9.760000E-6	-1.067250E-3	-8.895000E-4	-1.777500E-4	-2.338412E-2	2.436363E-2
9.920000E-6	-1.042563E-3	-8.635000E-4	-1.790625E-4	-2.337575E-2	2.436838E-2
1.008000E-5	-1.105188E-3	-9.194375E-4	-1.857500E-4	-2.336775E-2	2.436075E-2
1.024000E-5	-1.067187E-3	-6.821875E-4	-3.850000E-4	-2.339087E-2	2.437400E-2
1.040000E-5	-9.834375E-4	-7.603125E-4	-2.231250E-4	-2.338675E-2	2.434338E-2
1.056000E-5	-1.084625E-3	-7.873125E-4	-2.973125E-4	-2.335975E-2	2.435838E-2
1.072000E-5	-9.786875E-4	-8.120625E-4	-1.666250E-4	-2.337363E-2	2.435950E-2
1.088000E-5	-1.001250E-3	-8.580625E-4	-1.431875E-4	-2.339438E-2	2.436988E-2
1.104000E-5	-1.064938E-3	-8.828125E-4	-1.821250E-4	-2.339175E-2	2.434113E-2
1.120000E-5	-8.505625E-4	-8.628125E-4	1.225000E-5	-2.336800E-2	2.433625E-2
1.136000E-5	-1.008438E-3	-8.730000E-4	-1.354375E-4	-2.336575E-2	2.435863E-2
1.152000E-5	-1.067187E-3	-8.253125E-4	-2.418750E-4	-2.338513E-2	2.436088E-2
1.168000E-5	-1.039938E-3	-8.615000E-4	-1.784375E-4	-2.336887E-2	2.434850E-2
1.184000E-5	-1.077562E-3	-6.713750E-4	-4.061875E-4	-2.337813E-2	2.435113E-2
1.200000E-5	-1.018688E-3	-7.815625E-4	-2.371250E-4	-2.336150E-2	2.435150E-2
1.216000E-5	-1.013875E-3	-8.206875E-4	-1.931875E-4	-2.337700E-2	2.436938E-2
1.232000E-5	-1.140500E-3	-7.575625E-4	-3.829375E-4	-2.338013E-2	2.435537E-2
1.248000E-5	-1.072312E-3	-8.186250E-4	-2.536875E-4	-2.338163E-2	2.436138E-2
1.264000E-5	-1.016250E-3	-8.734375E-4	-1.428125E-4	-2.337687E-2	2.436963E-2
1.280000E-5	-1.019813E-3	-7.476875E-4	-2.721250E-4	-2.336025E-2	2.437037E-2
1.296000E-5	-7.787500E-4	-7.434375E-4	-3.531250E-5	-2.336462E-2	2.436600E-2
1.312000E-5	-1.046688E-3	-8.413125E-4	-2.053750E-4	-2.336625E-2	2.435800E-2
1.328000E-5	-1.114375E-3	-9.028125E-4	-2.115625E-4	-2.336150E-2	2.435212E-2
1.344000E-5	-9.683750E-4	-7.724375E-4	-1.959375E-4	-2.334513E-2	2.435013E-2
1.360000E-5	-1.023938E-3	-8.310000E-4	-1.929375E-4	-2.337112E-2	2.436687E-2
1.376000E-5	-1.062750E-3	-7.594375E-4	-3.033125E-4	-2.337137E-2	2.434462E-2
1.392000E-5	-1.041438E-3	-8.453750E-4	-1.960625E-4	-2.336050E-2	2.435175E-2
1.408000E-5	-9.933750E-4	-8.788125E-4	-1.145625E-4	-2.336400E-2	2.433962E-2
1.424000E-5	-9.424375E-4	-8.390000E-4	-1.034375E-4	-2.337300E-2	2.435975E-2
1.440000E-5	-9.945000E-4	-7.123125E-4	-2.821875E-4	-2.338087E-2	2.435587E-2
1.456000E-5	-1.013750E-3	-9.470625E-4	-6.668750E-5	-2.336562E-2	2.436075E-2
1.472000E-5	-9.533125E-4	-7.380000E-4	-2.153125E-4	-2.336700E-2	2.434375E-2
1.488000E-5	-9.933750E-4	-7.516875E-4	-2.416875E-4	-2.336212E-2	2.436012E-2
1.504000E-5	-9.358750E-4	-8.024375E-4	-1.334375E-4	-2.335075E-2	2.435950E-2
1.520000E-5	-1.098688E-3	-8.846250E-4	-2.140625E-4	-2.338375E-2	2.434875E-2
1.536000E-5	-9.351875E-4	-8.106250E-4	-1.245625E-4	-2.335350E-2	2.434788E-2
1.552000E-5	-9.866250E-4	-9.211875E-4	-6.543750E-5	-2.338463E-2	2.433250E-2
1.568000E-5	-1.002562E-3	-7.860625E-4	-2.165000E-4	-2.336462E-2	2.433900E-2
1.584000E-5	-1.109063E-3	-8.096875E-4	-2.993750E-4	-2.336563E-2	2.435187E-2
1.600000E-5	-1.017250E-3	-7.716875E-4	-2.455625E-4	-2.338288E-2	2.435950E-2
1.616000E-5	-1.001687E-3	-8.835625E-4	-1.181250E-4	-2.337650E-2	2.435675E-2
1.632000E-5	-9.167500E-4	-8.896250E-4	-2.712500E-5	-2.336450E-2	2.435863E-2
1.648000E-5	-1.077812E-3	-8.408125E-4	-2.370000E-4	-2.335438E-2	2.436850E-2
1.664000E-5	-1.123062E-3	-8.308750E-4	-2.921875E-4	-2.337250E-2	2.435475E-2
1.680000E-5	-9.535625E-4	-9.373750E-4	-1.618750E-5	-2.336012E-2	2.436937E-2
1.696000E-5	-1.056813E-3	-8.384375E-4	-2.183750E-4	-2.336712E-2	2.435175E-2
1.712000E-5	-1.020375E-3	-7.892500E-4	-2.311250E-4	-2.336575E-2	2.434163E-2
1.728000E-5	-1.146875E-3	-6.945000E-4	-4.523750E-4	-2.335475E-2	2.437363E-2
1.744000E-5	-1.001750E-3	-8.630000E-4	-1.387500E-4	-2.334775E-2	2.434775E-2
1.760000E-5	-1.036688E-3	-7.528750E-4	-2.838125E-4	-2.336888E-2	2.435525E-2
1.776000E-5	-1.127000E-3	-7.791875E-4	-3.478125E-4	-2.335450E-2	2.438113E-2
1.792000E-5	-9.901875E-4	-8.210625E-4	-1.691250E-4	-2.336163E-2	2.435912E-2
1.808000E-5	-1.005000E-3	-7.560625E-4	-2.489375E-4	-2.336525E-2	2.433987E-2
1.824000E-5	-9.793125E-4	-8.638750E-4	-1.154375E-4	-2.335612E-2	2.434887E-2
1.840000E-5	-1.107813E-3	-7.882500E-4	-3.195625E-4	-2.334262E-2	2.436738E-2
1.856000E-5	-1.035313E-3	-7.933750E-4	-2.419375E-4	-2.336113E-2	2.434700E-2
1.872000E-5	-1.045875E-3	-7.850625E-4	-2.608125E-4	-2.335425E-2	2.437750E-2
1.888000E-5	-1.031875E-3	-9.430625E-4	-8.881250E-5	-2.335263E-2	2.435537E-2
1.904000E-5	-1.121625E-3	-8.125625E-4	-3.090625E-4	-2.337100E-2	2.442950E-2
1.920000E-5	-1.069625E-3	-1.383438E-3	3.138125E-4	-2.407362E-2	2.724862E-2
1.936000E-5	-3.445688E-3	-4.026687E-3	5.810000E-4	-2.506863E-2	2.671913E-2
1.952000E-5	-3.685687E-3	-2.283000E-3	-1.402687E-3	-2.547850E-2	2.665913E-2
1.968000E-5	-2.146625E-3	-1.594625E-3	-5.520000E-4	-2.518200E-2	2.697238E-2
1.984000E-5	-1.408750E-3	-1.080938E-3	-3.278125E-4	-2.503287E-2	2.691350E-2
2.000000E-5	-1.171375E-3	-8.881250E-4	-2.832500E-4	-2.517625E-2	2.677662E-2
2.016000E-5	-1.041125E-3	-8.098750E-4	-2.312500E-4	-2.518438E-2	2.692188E-2
2.032000E-5	-9.547500E-4	-7.216875E-4	-2.330625E-4	-2.497850E-2	2.704813E-2
2.048000E-5	-9.605000E-4	-7.576250E-4	-2.028750E-4	-2.495612E-2	2.700400E-2
2.064000E-5	-8.934375E-4	-7.006875E-4	-1.927500E-4	-2.505650E-2	2.692850E-2
2.080000E-5	-8.636875E-4	-7.853750E-4	-7.831250E-5	-2.508463E-2	2.695038E-2
2.096000E-5	-8.366875E-4	-6.831250E-4	-1.535625E-4	-2.506625E-2	2.695663E-2
2.112000E-5	-9.153125E-4	-6.692500E-4	-2.460625E-4	-2.503538E-2	2.695862E-2
2.128000E-5	-7.821250E-4	-7.018750E-4	-8.025000E-5	-2.502938E-2	2.692975E-2
2.144000E-5	-8.883750E-4	-6.474375E-4	-2.409375E-4	-2.507312E-2	2.691475E-2
2.160000E-5	-9.430000E-4	-6.714375E-4	-2.715625E-4	-2.508588E-2	2.688675E-2
2.176000E-5	-7.660625E-4	-7.032500E-4	-6.281250E-5	-2.511412E-2	2.684738E-2
2.192000E-5	-9.094375E-4	-7.125625E-4	-1.968750E-4	-2.516900E-2	2.684762E-2
2.208000E-5	-9.512500E-4	-5.177500E-4	-4.335000E-4	-2.511875E-2	2.686775E-2
2.224000E-5	-7.063750E-4	-7.303125E-4	2.393750E-5	-2.514538E-2	2.683950E-2
2.240000E-5	-9.098125E-4	-7.021250E-4	-2.076875E-4	-2.512212E-2	2.681250E-2
2.256000E-5	-8.095000E-4	-6.366250E-4	-1.728750E-4	-2.514088E-2	2.683012E-2
2.272000E-5	-8.210625E-4	-6.445000E-4	-1.765625E-4	-2.512425E-2	2.682163E-2
2.288000E-5	-8.790000E-4	-6.008750E-4	-2.781250E-4	-2.511975E-2	2.683113E-2
2.304000E-5	-8.813125E-4	-6.856250E-4	-1.956875E-4	-2.512937E-2	2.681650E-2
2.320000E-5	-8.178125E-4	-6.863125E-4	-1.315000E-4	-2.513600E-2	2.679800E-2
2.336000E-5	-8.630625E-4	-5.975625E-4	-2.655000E-4	-2.517888E-2	2.676300E-2
2.352000E-5	-7.983750E-4	-6.199375E-4	-1.784375E-4	-2.520725E-2	2.674425E-2
2.368000E-5	-8.106250E-4	-6.538750E-4	-1.567500E-4	-2.519038E-2	2.673125E-2
2.384000E-5	-8.138125E-4	-5.699375E-4	-2.438750E-4	-2.520550E-2	2.672175E-2
2.400000E-5	-8.173125E-4	-6.069375E-4	-2.103750E-4	-2.520288E-2	2.670125E-2
2.416000E-5	-7.776250E-4	-6.446250E-4	-1.330000E-4	-2.523313E-2	2.671163E-2
2.432000E-5	-8.681250E-4	-6.566875E-4	-2.114375E-4	-2.522325E-2	2.670900E-2
2.448000E-5	-7.865000E-4	-5.625625E-4	-2.239375E-4	-2.522362E-2	2.672362E-2
2.464000E-5	-7.977500E-4	-6.531875E-4	-1.445625E-4	-2.521325E-2	2.675225E-2
2.480000E-5	-8.823125E-4	-6.267500E-4	-2.555625E-4	-2.517638E-2	2.676488E-2
2.496000E-5	-7.604375E-4	-6.696875E-4	-9.075000E-5	-2.518125E-2	2.674400E-2
2.512000E-5	-8.049375E-4	-5.962500E-4	-2.086875E-4	-2.515488E-2	2.679588E-2
2.528000E-5	-7.845000E-4	-6.319375E-4	-1.525625E-4	-2.512488E-2	2.679400E-2
2.544000E-5	-7.998125E-4	-5.376875E-4	-2.621250E-4	-2.510000E-2	2.683525E-2
2.560000E-5	-7.910000E-4	-6.166250E-4	-1.743750E-4	-2.508413E-2	2.681850E-2
2.576000E-5	-7.353125E-4	-6.981250E-4	-3.718750E-5	-2.507013E-2	2.686200E-2
2.592000E-5	-8.551875E-4	-6.030625E-4	-2.521250E-4	-2.507525E-2	2.687325E-2
2.608000E-5	-7.217500E-4	-5.141875E-4	-2.075625E-4	-2.504538E-2	2.687750E-2
2.624000E-5	-8.325625E-4	-6.134375E-4	-2.191250E-4	-2.502000E-2	2.688700E-2
2.640000E-5	-7.899375E-4	-6.120625E-4	-1.778750E-4	-2.503388E-2	2.687425E-2
2.656000E-5	-8.141875E-4	-6.201250E-4	-1.940625E-4	-2.504063E-2	2.688125E-2
2.672000E-5	-8.752500E-4	-5.745625E-4	-3.006875E-4	-2.504575E-2	2.687437E-2
2.688000E-5	-8.858125E-4	-6.087500E-4	-2.770625E-4	-2.502825E-2	2.692088E-2
2.704000E-5	-7.878750E-4	-5.478750E-4	-2.400000E-4	-2.505937E-2	2.687688E-2
2.720000E-5	-7.869375E-4	-6.188125E-4	-1.681250E-4	-2.505025E-2	2.686750E-2
2.736000E-5	-8.162500E-4	-7.133750E-4	-1.028750E-4	-2.504725E-2	2.685738E-2
2.752000E-5	-8.626250E-4	-5.929375E-4	-2.696875E-4	-2.505638E-2	2.684563E-2
2.768000E-5	-8.680625E-4	-6.230625E-4	-2.450000E-4	-2.507387E-2	2.685363E-2
2.784000E-5	-8.750000E-4	-6.535000E-4	-2.215000E-4	-2.508563E-2	2.685625E-2
2.800000E-5	-8.454375E-4	-6.892500E-4	-1.561875E-4	-2.509300E-2	2.683825E-2
2.816000E-5	-8.243750E-4	-5.814375E-4	-2.429375E-4	-2.509338E-2	2.683312E-2
2.832000E-5	-7.955625E-4	-6.864375E-4	-1.091250E-4	-2.509300E-2	2.680888E-2
2.848000E-5	-8.568125E-4	-5.699375E-4	-2.868750E-4	-2.508313E-2	2.683425E-2
2.864000E-5	-8.694375E-4	-7.735625E-4	-9.587500E-5	-2.510250E-2	2.680487E-2
2.880000E-5	-8.678125E-4	-5.476250E-4	-3.201875E-4	-2.509987E-2	2.678188E-2
2.896000E-5	-8.250000E-4	-6.128125E-4	-2.121875E-4	-2.510525E-2	2.678063E-2
2.912000E-5	-9.421875E-4	-7.197500E-4	-2.224375E-4	-2.511275E-2	2.678438E-2
2.928000E-5	-9.103125E-4	-5.875000E-4	-3.228125E-4	-2.512587E-2	2.678525E-2
2.944000E-5	-9.036875E-4	-6.238125E-4	-2.798750E-4	-2.512262E-2	2.679650E-2
2.960000E-5	-7.668750E-4	-6.305625E-4	-1.363125E-4	-2.513200E-2	2.678563E-2
2.976000E-5	-7.608125E-4	-5.598125E-4	-2.010000E-4	-2.512013E-2	2.679900E-2
2.992000E-5	-8.065625E-4	-6.040000E-4	-2.025625E-4	-2.511525E-2	2.677750E-2
3.008000E-5	-8.250000E-4	-6.395000E-4	-1.855000E-4	-2.513075E-2	2.678737E-2
3.024000E-5	-7.820000E-4	-6.211875E-4	-1.608125E-4	-2.512950E-2	2.677988E-2
3.040000E-5	-7.873125E-4	-6.190625E-4	-1.682500E-4	-2.513363E-2	2.676650E-2
3.056000E-5	-8.602500E-4	-4.905000E-4	-3.697500E-4	-2.512525E-2	2.678587E-2
3.072000E-5	-8.893750E-4	-6.300625E-4	-2.593125E-4	-2.513062E-2	2.676637E-2
3.088000E-5	-7.806250E-4	-6.251250E-4	-1.555000E-4	-2.514225E-2	2.675713E-2
3.104000E-5	-8.103750E-4	-4.650625E-4	-3.453125E-4	-2.514438E-2	2.674163E-2
3.120000E-5	-8.143125E-4	-4.953750E-4	-3.189375E-4	-2.516463E-2	2.676063E-2
3.136000E-5	-8.112500E-4	-5.578125E-4	-2.534375E-4	-2.516800E-2	2.674738E-2
3.152000E-5	-8.694375E-4	-5.598750E-4	-3.095625E-4	-2.514237E-2	2.674713E-2
3.168000E-5	-9.068125E-4	-5.520625E-4	-3.547500E-4	-2.516950E-2	2.673775E-2
3.184000E-5	-8.130000E-4	-5.975625E-4	-2.154375E-4	-2.516375E-2	2.672150E-2
3.200000E-5	-8.453750E-4	-6.750000E-4	-1.703750E-4	-2.515475E-2	2.672825E-2
3.216000E-5	-7.526875E-4	-5.299375E-4	-2.227500E-4	-2.519763E-2	2.672388E-2
3.232000E-5	-7.160625E-4	-5.601875E-4	-1.558750E-4	-2.518150E-2	2.670375E-2
3.248000E-5	-8.104375E-4	-5.335000E-4	-2.769375E-4	-2.520625E-2	2.670625E-2
3.264000E-5	-8.133125E-4	-4.880000E-4	-3.253125E-4	-2.521413E-2	2.668925E-2
3.280000E-5	-6.802500E-4	-5.810000E-4	-9.925000E-5	-2.521575E-2	2.666913E-2
3.296000E-5	-7.399375E-4	-6.351250E-4	-1.048125E-4	-2.523175E-2	2.665450E-2
3.312000E-5	-7.936875E-4	-6.255625E-4	-1.681250E-4	-2.523212E-2	2.663675E-2
3.328000E-5	-8.105625E-4	-5.459375E-4	-2.646250E-4	-2.524750E-2	2.665625E-2
3.344000E-5	-7.328750E-4	-6.459375E-4	-8.693750E-5	-2.526013E-2	2.663850E-2
3.360000E-5	-8.174375E-4	-6.088125E-4	-2.086250E-4	-2.528288E-2	2.661113E-2
3.376000E-5	-6.729375E-4	-5.396250E-4	-1.333125E-4	-2.530713E-2	2.659325E-2
3.392000E-5	-7.668125E-4	-5.827500E-4	-1.840625E-4	-2.527375E-2	2.659400E-2
3.408000E-5	-8.132500E-4	-5.597500E-4	-2.535000E-4	-2.530425E-2	2.656663E-2
3.424000E-5	-8.987500E-4	-5.530625E-4	-3.456875E-4	-2.532700E-2	2.659437E-2
3.440000E-5	-7.954375E-4	-4.611250E-4	-3.343125E-4	-2.531550E-2	2.658075E-2
3.456000E-5	-7.082500E-4	-5.938125E-4	-1.144375E-4	-2.535675E-2	2.657050E-2
3.472000E-5	-7.851875E-4	-6.166250E-4	-1.685625E-4	-2.534500E-2	2.656063E-2
3.488000E-5	-7.274375E-4	-4.894375E-4	-2.380000E-4	-2.534963E-2	2.654462E-2
3.504000E-5	-7.639375E-4	-5.493750E-4	-2.145625E-4	-2.539350E-2	2.654338E-2
3.520000E-5	-7.190000E-4	-5.347500E-4	-1.842500E-4	-2.538425E-2	2.651525E-2
3.536000E-5	-7.201875E-4	-4.876250E-4	-2.325625E-4	-2.537438E-2	2.651813E-2
3.552000E-5	-7.357500E-4	-5.247500E-4	-2.110000E-4	-2.540812E-2	2.649338E-2
3.568000E-5	-8.093750E-4	-6.599375E-4	-1.494375E-4	-2.541263E-2	2.650050E-2
3.584000E-5	-8.316250E-4	-6.680000E-4	-1.636250E-4	-2.540987E-2	2.647963E-2
3.600000E-5	-6.391875E-4	-5.858750E-4	-5.331250E-5	-2.541712E-2	2.646663E-2
3.616000E-5	-8.249375E-4	-6.960625E-4	-1.288750E-4	-2.543175E-2	2.646950E-2
3.632000E-5	-7.983125E-4	-5.875000E-4	-2.108125E-4	-2.544313E-2	2.644038E-2
3.648000E-5	-6.694375E-4	-5.944375E-4	-7.500000E-5	-2.545837E-2	2.644075E-2
3.664000E-5	-6.016875E-4	-5.038750E-4	-9.781250E-5	-2.546238E-2	2.643138E-2
3.680000E-5	-8.456875E-4	-4.996250E-4	-3.460625E-4	-2.549463E-2	2.641925E-2
3.696000E-5	-6.731875E-4	-5.800000E-4	-9.318750E-5	-2.547087E-2	2.641313E-2
3.712000E-5	-7.451875E-4	-6.313750E-4	-1.138125E-4	-2.546500E-2	2.640350E-2
3.728000E-5	-6.673125E-4	-6.526875E-4	-1.462500E-5	-2.550987E-2	2.637912E-2
3.744000E-5	-8.450000E-4	-6.873125E-4	-1.576875E-4	-2.551250E-2	2.639575E-2
3.760000E-5	-7.033125E-4	-5.412500E-4	-1.620625E-4	-2.552075E-2	2.637138E-2
3.776000E-5	-7.539375E-4	-5.740000E-4	-1.799375E-4	-2.552562E-2	2.636563E-2
3.792000E-5	-7.946250E-4	-5.490000E-4	-2.456250E-4	-2.555375E-2	2.635250E-2
3.808000E-5	-7.215625E-4	-5.774375E-4	-1.441250E-4	-2.554312E-2	2.634787E-2
3.824000E-5	-8.646250E-4	-5.230000E-4	-3.416250E-4	-2.556550E-2	2.633350E-2
3.840000E-5	-8.054375E-4	-5.099375E-4	-2.955000E-4	-2.556462E-2	2.634562E-2
3.856000E-5	-7.448125E-4	-5.692500E-4	-1.755625E-4	-2.556438E-2	2.633612E-2
3.872000E-5	-6.795625E-4	-6.338750E-4	-4.568750E-5	-2.555338E-2	2.631650E-2
3.888000E-5	-7.607500E-4	-6.050000E-4	-1.557500E-4	-2.560237E-2	2.628025E-2
3.904000E-5	-7.400000E-4	-4.383750E-4	-3.016250E-4	-2.560675E-2	2.629463E-2
3.920000E-5	-7.231250E-4	-6.311875E-4	-9.193750E-5	-2.560750E-2	2.625662E-2
3.936000E-5	-7.546250E-4	-4.438750E-4	-3.107500E-4	-2.562850E-2	2.626637E-2
3.952000E-5	-7.047500E-4	-4.870000E-4	-2.177500E-4	-2.563262E-2	2.625500E-2
3.968000E-5	-6.985000E-4	-4.776875E-4	-2.208125E-4	-2.564338E-2	2.624325E-2
3.984000E-5	-7.426875E-4	-5.935625E-4	-1.491250E-4	-2.564850E-2	2.624375E-2
4.000000E-5	-7.684375E-4	-5.281250E-4	-2.403125E-4	-2.565425E-2	2.621838E-2
4.016000E-5	-7.249375E-4	-5.915625E-4	-1.333750E-4	-2.566800E-2	2.621088E-2
4.032000E-5	-7.678125E-4	-6.205625E-4	-1.472500E-4	-2.568137E-2	2.622263E-2
4.048000E-5	-7.270000E-4	-5.911250E-4	-1.358750E-4	-2.568125E-2	2.619900E-2
4.064000E-5	-6.539375E-4	-5.465625E-4	-1.073750E-4	-2.571075E-2	2.619962E-2
4.080000E-5	-7.190625E-4	-5.379375E-4	-1.811250E-4	-2.570262E-2	2.617825E-2
4.096000E-5	-6.748125E-4	-5.501250E-4	-1.246875E-4	-2.570888E-2	2.617800E-2
4.112000E-5	-6.905625E-4	-3.976875E-4	-2.928750E-4	-2.572688E-2	2.617650E-2
4.128000E-5	-8.109375E-4	-5.418125E-4	-2.691250E-4	-2.574962E-2	2.615912E-2
4.144000E-5	-7.603750E-4	-4.915625E-4	-2.688125E-4	-2.571475E-2	2.612575E-2
4.160000E-5	-7.087500E-4	-5.468750E-4	-1.618750E-4	-2.573125E-2	2.613050E-2
4.176000E-5	-7.813750E-4	-4.435625E-4	-3.378125E-4	-2.577150E-2	2.612450E-2
4.192000E-5	-7.983125E-4	-6.135625E-4	-1.847500E-4	-2.579413E-2	2.612675E-2
4.208000E-5	-6.219375E-4	-4.351875E-4	-1.867500E-4	-2.579825E-2	2.610338E-2
4.224000E-5	-7.728125E-4	-6.515000E-4	-1.213125E-4	-2.578750E-2	2.609425E-2
4.240000E-5	-8.096250E-4	-4.873125E-4	-3.223125E-4	-2.577975E-2	2.611712E-2
4.256000E-5	-7.577500E-4	-5.580000E-4	-1.997500E-4	-2.581250E-2	2.608013E-2
4.272000E-5	-7.941250E-4	-5.928750E-4	-2.012500E-4	-2.580800E-2	2.609313E-2
4.288000E-5	-7.873125E-4	-5.029375E-4	-2.843750E-4	-2.582912E-2	2.607588E-2
4.304000E-5	-6.670625E-4	-5.012500E-4	-1.658125E-4	-2.581263E-2	2.608325E-2
4.320000E-5	-8.668750E-4	-6.142500E-4	-2.526250E-4	-2.584787E-2	2.607163E-2
4.336000E-5	-7.803125E-4	-4.986875E-4	-2.816250E-4	-2.583675E-2	2.608162E-2
4.352000E-5	-6.645000E-4	-5.337500E-4	-1.307500E-4	-2.584337E-2	2.604350E-2
4.368000E-5	-7.549375E-4	-4.383125E-4	-3.166250E-4	-2.586500E-2	2.605213E-2
4.384000E-5	-6.533750E-4	-4.938125E-4	-1.595625E-4	-2.585713E-2	2.603425E-2
4.400000E-5	-6.955000E-4	-5.287500E-4	-1.667500E-4	-2.586288E-2	2.602450E-2
4.416000E-5	-7.136875E-4	-4.735625E-4	-2.401250E-4	-2.589150E-2	2.602875E-2
4.432000E-5	-7.055000E-4	-5.227500E-4	-1.827500E-4	-2.588613E-2	2.601700E-2
4.448000E-5	-7.046250E-4	-4.681250E-4	-2.365000E-4	-2.589525E-2	2.600113E-2
4.464000E-5	-6.963750E-4	-5.706875E-4	-1.256875E-4	-2.590088E-2	2.599150E-2
4.480000E-5	-6.673125E-4	-4.861875E-4	-1.811250E-4	-2.590638E-2	2.598987E-2
4.496000E-5	-6.833750E-4	-4.652500E-4	-2.181250E-4	-2.591612E-2	2.599712E-2
4.512000E-5	-5.225625E-4	-6.156875E-4	9.312500E-5	-2.592200E-2	2.598863E-2
4.528000E-5	-7.061875E-4	-4.668750E-4	-2.393125E-4	-2.594587E-2	2.598213E-2
4.544000E-5	-7.409375E-4	-4.784375E-4	-2.625000E-4	-2.595275E-2	2.596262E-2
4.560000E-5	-6.179375E-4	-4.015000E-4	-2.164375E-4	-2.596100E-2	2.595900E-2
4.576000E-5	-6.916875E-4	-6.015000E-4	-9.018750E-5	-2.597162E-2	2.594888E-2
4.592000E-5	-7.973125E-4	-4.717500E-4	-3.255625E-4	-2.596200E-2	2.594275E-2
4.608000E-5	-6.572500E-4	-4.831875E-4	-1.740625E-4	-2.597263E-2	2.596187E-2
4.624000E-5	-6.796875E-4	-5.530000E-4	-1.266875E-4	-2.598850E-2	2.592775E-2
4.640000E-5	-7.045625E-4	-3.456875E-4	-3.588750E-4	-2.598250E-2	2.593675E-2
4.656000E-5	-5.814375E-4	-5.181875E-4	-6.325000E-5	-2.596475E-2	2.591388E-2
4.672000E-5	-6.560000E-4	-4.745625E-4	-1.814375E-4	-2.599787E-2	2.593050E-2
4.688000E-5	-7.113125E-4	-4.711875E-4	-2.401250E-4	-2.598688E-2	2.593050E-2
4.704000E-5	-6.828750E-4	-5.533125E-4	-1.295625E-4	-2.600637E-2	2.591463E-2
4.720000E-5	-7.485000E-4	-4.078750E-4	-3.406250E-4	-2.598487E-2	2.591687E-2
4.736000E-5	-6.654375E-4	-4.085625E-4	-2.568750E-4	-2.600938E-2	2.590400E-2
4.752000E-5	-6.227500E-4	-5.105000E-4	-1.122500E-4	-2.599825E-2	2.588675E-2
4.768000E-5	-7.053125E-4	-5.868125E-4	-1.185000E-4	-2.602050E-2	2.586938E-2
4.784000E-5	-6.883750E-4	-2.988750E-4	-3.895000E-4	-2.602688E-2	2.588875E-2
4.800000E-5	-6.856875E-4	-4.681875E-4	-2.175000E-4	-2.603988E-2	2.589187E-2
4.816000E-5	-6.200625E-4	-5.723125E-4	-4.775000E-5	-2.604500E-2	2.587125E-2
4.832000E-5	-5.533125E-4	-4.439375E-4	-1.093750E-4	-2.604750E-2	2.587113E-2
4.848000E-5	-7.716875E-4	-4.403125E-4	-3.313750E-4	-2.602125E-2	2.588187E-2
4.864000E-5	-6.441250E-4	-4.494375E-4	-1.946875E-4	-2.605400E-2	2.585787E-2
4.880000E-5	-5.976875E-4	-4.446875E-4	-1.530000E-4	-2.606088E-2	2.585225E-2
4.896000E-5	-5.886250E-4	-4.841875E-4	-1.044375E-4	-2.603837E-2	2.584537E-2
4.912000E-5	-6.724375E-4	-6.560625E-4	-1.637500E-5	-2.606038E-2	2.583787E-2
4.928000E-5	-6.425000E-4	-4.705625E-4	-1.719375E-4	-2.606500E-2	2.583900E-2
4.944000E-5	-5.808750E-4	-4.926875E-4	-8.818750E-5	-2.608225E-2	2.584363E-2
4.960000E-5	-6.646250E-4	-2.572500E-4	-4.073750E-4	-2.606700E-2	2.579950E-2
4.976000E-5	-5.946250E-4	-5.131250E-4	-8.150000E-5	-2.607488E-2	2.580600E-2
4.992000E-5	-6.106250E-4	-4.430000E-4	-1.676250E-4	-2.608688E-2	2.580650E-2
5.008000E-5	-7.381250E-4	-4.808750E-4	-2.572500E-4	-2.609488E-2	2.581200E-2
5.024000E-5	-6.641250E-4	-4.764375E-4	-1.876875E-4	-2.610625E-2	2.579850E-2
5.040000E-5	-6.860625E-4	-4.136250E-4	-2.724375E-4	-2.610575E-2	2.580025E-2
5.056000E-5	-7.028750E-4	-3.926875E-4	-3.101875E-4	-2.610250E-2	2.580425E-2
5.072000E-5	-7.134375E-4	-3.994375E-4	-3.140000E-4	-2.612950E-2	2.579050E-2
5.088000E-5	-5.985000E-4	-4.506250E-4	-1.478750E-4	-2.611275E-2	2.579050E-2
5.104000E-5	-6.488750E-4	-4.457500E-4	-2.031250E-4	-2.613375E-2	2.576162E-2
5.120000E-5	-6.423750E-4	-4.938750E-4	-1.485000E-4	-2.613175E-2	2.578025E-2
5.136000E-5	-5.913125E-4	-2.320000E-4	-3.593125E-4	-2.612638E-2	2.578675E-2
5.152000E-5	-6.151250E-4	-4.618750E-4	-1.532500E-4	-2.610150E-2	2.577262E-2
5.168000E-5	-5.183750E-4	-4.479375E-4	-7.043750E-5	-2.612613E-2	2.576425E-2
5.184000E-5	-6.326875E-4	-5.490625E-4	-8.362500E-5	-2.614837E-2	2.576088E-2
5.200000E-5	-6.185625E-4	-3.901250E-4	-2.284375E-4	-2.613350E-2	2.574100E-2
5.216000E-5	-4.937500E-4	-3.863750E-4	-1.073750E-4	-2.612700E-2	2.574100E-2
5.232000E-5	-7.068750E-4	-3.883750E-4	-3.185000E-4	-2.611900E-2	2.575225E-2
5.248000E-5	-5.392500E-4	-3.863125E-4	-1.529375E-4	-2.614100E-2	2.575563E-2
5.264000E-5	-5.680625E-4	-4.014375E-4	-1.666250E-4	-2.613338E-2	2.575175E-2
5.280000E-5	-5.327500E-4	-3.426875E-4	-1.900625E-4	-2.612925E-2	2.576100E-2
5.296000E-5	-5.162500E-4	-4.291250E-4	-8.712500E-5	-2.615363E-2	2.573025E-2
5.312000E-5	-5.928125E-4	-3.380625E-4	-2.547500E-4	-2.614000E-2	2.575913E-2
5.328000E-5	-6.015625E-4	-3.900000E-4	-2.115625E-4	-2.614687E-2	2.575475E-2
5.344000E-5	-5.195000E-4	-4.163125E-4	-1.031875E-4	-2.615338E-2	2.574575E-2
5.360000E-5	-5.848125E-4	-3.775625E-4	-2.072500E-4	-2.615363E-2	2.575400E-2
5.376000E-5	-5.105000E-4	-3.778750E-4	-1.326250E-4	-2.616150E-2	2.574825E-2
5.392000E-5	-5.085000E-4	-4.938125E-4	-1.468750E-5	-2.616238E-2	2.573225E-2
5.408000E-5	-5.669375E-4	-3.798750E-4	-1.870625E-4	-2.613313E-2	2.571512E-2
5.424000E-5	-5.800625E-4	-4.436250E-4	-1.364375E-4	-2.614550E-2	2.573650E-2
5.440000E-5	-5.625625E-4	-2.544375E-4	-3.081250E-4	-2.615750E-2	2.572200E-2
5.456000E-5	-5.148750E-4	-4.040625E-4	-1.108125E-4	-2.616137E-2	2.571213E-2
5.472000E-5	-6.504375E-4	-4.701250E-4	-1.803125E-4	-2.616637E-2	2.572625E-2
5.488000E-5	-5.883750E-4	-4.429375E-4	-1.454375E-4	-2.616900E-2	2.571025E-2
5.504000E-5	-6.792500E-4	-5.396875E-4	-1.395625E-4	-2.616200E-2	2.571300E-2
5.520000E-5	-5.100625E-4	-3.451875E-4	-1.648750E-4	-2.616975E-2	2.570538E-2
5.536000E-5	-6.369375E-4	-3.085625E-4	-3.283750E-4	-2.618513E-2	2.573188E-2
5.552000E-5	-5.731250E-4	-3.597500E-4	-2.133750E-4	-2.617425E-2	2.571250E-2
5.568000E-5	-5.732500E-4	-4.751875E-4	-9.806250E-5	-2.619025E-2	2.567363E-2
5.584000E-5	-5.605000E-4	-3.923750E-4	-1.681250E-4	-2.618700E-2	2.568188E-2
5.600000E-5	-5.629375E-4	-3.463125E-4	-2.166250E-4	-2.616800E-2	2.568363E-2
5.616000E-5	-5.662500E-4	-4.828750E-4	-8.337500E-5	-2.618775E-2	2.567400E-2
5.632000E-5	-6.746875E-4	-3.867500E-4	-2.879375E-4	-2.619137E-2	2.568800E-2
5.648000E-5	-6.461250E-4	-3.761875E-4	-2.699375E-4	-2.618787E-2	2.567475E-2
5.664000E-5	-5.525000E-4	-4.320625E-4	-1.204375E-4	-2.615437E-2	2.566125E-2
5.680000E-5	-5.081250E-4	-3.463750E-4	-1.617500E-4	-2.616875E-2	2.569913E-2
5.696000E-5	-5.640625E-4	-2.229375E-4	-3.411250E-4	-2.617025E-2	2.568312E-2
5.712000E-5	-5.756875E-4	-3.926250E-4	-1.830625E-4	-2.617787E-2	2.566412E-2
5.728000E-5	-5.566250E-4	-3.528750E-4	-2.037500E-4	-2.619425E-2	2.567537E-2
5.744000E-5	-5.743750E-4	-4.460625E-4	-1.283125E-4	-2.618025E-2	2.569463E-2
5.760000E-5	-6.244375E-4	-3.822500E-4	-2.421875E-4	-2.618863E-2	2.567513E-2
5.776000E-5	-5.536250E-4	-3.124375E-4	-2.411875E-4	-2.618962E-2	2.567900E-2
5.792000E-5	-4.348750E-4	-3.175625E-4	-1.173125E-4	-2.619338E-2	2.568288E-2
5.808000E-5	-4.492500E-4	-2.815000E-4	-1.677500E-4	-2.615463E-2	2.568663E-2
5.824000E-5	-4.954375E-4	-3.923750E-4	-1.030625E-4	-2.618088E-2	2.568550E-2
5.840000E-5	-4.988750E-4	-4.795000E-4	-1.937500E-5	-2.619787E-2	2.568887E-2
5.856000E-5	-5.518750E-4	-3.602500E-4	-1.916250E-4	-2.617237E-2	2.566550E-2
5.872000E-5	-5.408750E-4	-4.053750E-4	-1.355000E-4	-2.618012E-2	2.567475E-2
5.888000E-5	-5.243125E-4	-3.504375E-4	-1.738750E-4	-2.618425E-2	2.567663E-2
5.904000E-5	-5.055625E-4	-5.127500E-4	7.187500E-6	-2.616775E-2	2.568400E-2
5.920000E-5	-5.395000E-4	-3.836875E-4	-1.558125E-4	-2.617925E-2	2.567638E-2
5.936000E-5	-4.830000E-4	-3.399375E-4	-1.430625E-4	-2.614900E-2	2.567213E-2
5.952000E-5	-5.615625E-4	-3.906875E-4	-1.708750E-4	-2.616975E-2	2.568162E-2
5.968000E-5	-5.005000E-4	-2.430625E-4	-2.574375E-4	-2.616987E-2	2.569863E-2
5.984000E-5	-5.143125E-4	-4.237500E-4	-9.056250E-5	-2.617675E-2	2.567600E-2
6.000000E-5	-6.131250E-4	-3.325000E-4	-2.806250E-4	-2.616463E-2	2.568700E-2
6.016000E-5	-4.808750E-4	-4.038125E-4	-7.706250E-5	-2.615637E-2	2.567337E-2
6.032000E-5	-5.366875E-4	-4.073750E-4	-1.293125E-4	-2.619000E-2	2.568975E-2
6.048000E-5	-4.891250E-4	-3.216875E-4	-1.674375E-4	-2.615925E-2	2.567575E-2
6.064000E-5	-5.781875E-4	-3.212500E-4	-2.569375E-4	-2.616075E-2	2.569238E-2
6.080000E-5	-5.271250E-4	-3.903750E-4	-1.367500E-4	-2.616238E-2	2.568988E-2
6.096000E-5	-5.688125E-4	-3.361875E-4	-2.326250E-4	-2.615850E-2	2.567725E-2
6.112000E-5	-5.155625E-4	-3.709375E-4	-1.446250E-4	-2.615900E-2	2.567213E-2
6.128000E-5	-5.261875E-4	-3.204375E-4	-2.057500E-4	-2.617463E-2	2.568287E-2
6.144000E-5	-5.068125E-4	-4.420625E-4	-6.475000E-5	-2.617638E-2	2.567662E-2
6.160000E-5	-4.869375E-4	-3.506875E-4	-1.362500E-4	-2.616112E-2	2.567600E-2
6.176000E-5	-4.315000E-4	-3.626875E-4	-6.881250E-5	-2.617612E-2	2.567413E-2
6.192000E-5	-5.324375E-4	-3.733125E-4	-1.591250E-4	-2.614713E-2	2.570937E-2
6.208000E-5	-6.191875E-4	-3.541875E-4	-2.650000E-4	-2.616275E-2	2.568013E-2
6.224000E-5	-5.652500E-4	-3.607500E-4	-2.045000E-4	-2.615650E-2	2.566637E-2
6.240000E-5	-5.256875E-4	-4.661250E-4	-5.956250E-5	-2.614287E-2	2.568162E-2
6.256000E-5	-5.181250E-4	-1.824375E-4	-3.356875E-4	-2.614525E-2	2.569987E-2
6.272000E-5	-4.926250E-4	-4.544375E-4	-3.818750E-5	-2.614863E-2	2.571237E-2
6.288000E-5	-4.907500E-4	-3.155000E-4	-1.752500E-4	-2.614513E-2	2.570050E-2
6.304000E-5	-5.751250E-4	-4.049375E-4	-1.701875E-4	-2.614287E-2	2.568812E-2
6.320000E-5	-5.748750E-4	-3.710000E-4	-2.038750E-4	-2.613163E-2	2.567450E-2
6.336000E-5	-5.632500E-4	-2.968750E-4	-2.663750E-4	-2.614500E-2	2.568412E-2
6.352000E-5	-6.464375E-4	-4.096875E-4	-2.367500E-4	-2.617400E-2	2.569138E-2
6.368000E-5	-7.454375E-4	-3.596250E-4	-3.858125E-4	-2.613425E-2	2.568000E-2
6.384000E-5	-5.068125E-4	-4.627500E-4	-4.406250E-5	-2.613350E-2	2.566650E-2
6.400000E-5	-4.893750E-4	-3.783125E-4	-1.110625E-4	-2.612975E-2	2.568187E-2
6.416000E-5	-4.691250E-4	-2.048125E-4	-2.643125E-4	-2.613613E-2	2.567900E-2
6.432000E-5	-4.965000E-4	-3.398125E-4	-1.566875E-4	-2.615375E-2	2.569663E-2
6.448000E-5	-6.346875E-4	-3.541250E-4	-2.805625E-4	-2.612913E-2	2.569438E-2
6.464000E-5	-6.415625E-4	-4.073750E-4	-2.341875E-4	-2.613738E-2	2.569313E-2
6.480000E-5	-5.211250E-4	-3.359375E-4	-1.851875E-4	-2.613763E-2	2.569037E-2
6.496000E-5	-4.783750E-4	-2.906875E-4	-1.876875E-4	-2.613475E-2	2.568462E-2
6.512000E-5	-5.355000E-4	-3.671875E-4	-1.683125E-4	-2.612112E-2	2.569225E-2
6.528000E-5	-5.917500E-4	-3.147500E-4	-2.770000E-4	-2.612175E-2	2.571663E-2
6.544000E-5	-6.173750E-4	-3.451250E-4	-2.722500E-4	-2.612237E-2	2.569100E-2
6.560000E-5	-5.491250E-4	-2.833125E-4	-2.658125E-4	-2.613187E-2	2.567662E-2
6.576000E-5	-5.808750E-4	-4.344375E-4	-1.464375E-4	-2.612537E-2	2.568325E-2
6.592000E-5	-5.414375E-4	-4.215000E-4	-1.199375E-4	-2.613862E-2	2.567087E-2
6.608000E-5	-5.342500E-4	-2.310000E-4	-3.032500E-4	-2.610725E-2	2.569000E-2
6.624000E-5	-4.069375E-4	-3.878750E-4	-1.906250E-5	-2.612188E-2	2.568888E-2
6.640000E-5	-4.587500E-4	-3.457500E-4	-1.130000E-4	-2.613175E-2	2.570888E-2
6.656000E-5	-4.765625E-4	-2.798125E-4	-1.967500E-4	-2.612175E-2	2.569462E-2
6.672000E-5	-6.050000E-4	-3.135000E-4	-2.915000E-4	-2.612975E-2	2.567375E-2
6.688000E-5	-4.388125E-4	-3.102500E-4	-1.285625E-4	-2.611987E-2	2.569100E-2
6.704000E-5	-5.156250E-4	-2.751875E-4	-2.404375E-4	-2.611700E-2	2.569625E-2
6.720000E-5	-5.733125E-4	-4.322500E-4	-1.410625E-4	-2.611512E-2	2.568712E-2
6.736000E-5	-3.551250E-4	-3.578750E-4	2.750000E-6	-2.613125E-2	2.570588E-2
6.752000E-5	-5.825000E-4	-3.558125E-4	-2.266875E-4	-2.611638E-2	2.567113E-2
6.768000E-5	-5.291250E-4	-2.193125E-4	-3.098125E-4	-2.612462E-2	2.569400E-2
6.784000E-5	-4.977500E-4	-3.783750E-4	-1.193750E-4	-2.610687E-2	2.568400E-2
6.800000E-5	-5.071875E-4	-3.504375E-4	-1.567500E-4	-2.609138E-2	2.570950E-2
6.816000E-5	-5.636250E-4	-3.143125E-4	-2.493125E-4	-2.609612E-2	2.570325E-2
6.832000E-5	-5.151250E-4	-3.620625E-4	-1.530625E-4	-2.609450E-2	2.571650E-2
6.848000E-5	-3.948125E-4	-4.509375E-4	5.612500E-5	-2.610275E-2	2.569787E-2
6.864000E-5	-5.441250E-4	-3.734375E-4	-1.706875E-4	-2.610950E-2	2.569975E-2
6.880000E-5	-3.779375E-4	-3.356875E-4	-4.225000E-5	-2.611762E-2	2.567187E-2
6.896000E-5	-5.041250E-4	-3.088750E-4	-1.952500E-4	-2.609450E-2	2.569412E-2
6.912000E-5	-5.002500E-4	-3.435000E-4	-1.567500E-4	-2.611462E-2	2.570650E-2
6.928000E-5	-6.538125E-4	-3.350000E-4	-3.188125E-4	-2.611900E-2	2.569475E-2
6.944000E-5	-5.436875E-4	-2.063750E-4	-3.373125E-4	-2.610012E-2	2.569550E-2
6.960000E-5	-4.932500E-4	-3.785000E-4	-1.147500E-4	-2.610100E-2	2.568587E-2
6.976000E-5	-5.558750E-4	-3.065000E-4	-2.493750E-4	-2.612938E-2	2.569338E-2
6.992000E-5	-6.128125E-4	-3.209375E-4	-2.918750E-4	-2.611525E-2	2.569700E-2
7.008000E-5	-5.524375E-4	-3.744375E-4	-1.780000E-4	-2.610788E-2	2.569200E-2
7.024000E-5	-4.812500E-4	-2.970000E-4	-1.842500E-4	-2.612150E-2	2.569613E-2
7.040000E-5	-5.443750E-4	-2.380000E-4	-3.063750E-4	-2.612337E-2	2.570938E-2
7.056000E-5	-5.500625E-4	-4.123750E-4	-1.376875E-4	-2.611750E-2	2.569588E-2
7.072000E-5	-4.168750E-4	-4.150000E-4	-1.875000E-6	-2.611638E-2	2.570288E-2
7.088000E-5	-4.475000E-4	-2.832500E-4	-1.642500E-4	-2.609800E-2	2.567612E-2
7.104000E-5	-4.690625E-4	-1.772500E-4	-2.918125E-4	-2.610163E-2	2.567988E-2
7.120000E-5	-5.489375E-4	-2.381875E-4	-3.107500E-4	-2.612475E-2	2.569612E-2
7.136000E-5	-5.325000E-4	-3.363125E-4	-1.961875E-4	-2.610025E-2	2.568213E-2
7.152000E-5	-4.576250E-4	-3.750625E-4	-8.256250E-5	-2.610500E-2	2.568250E-2
7.168000E-5	-4.109375E-4	-4.079375E-4	-3.000000E-6	-2.613163E-2	2.570975E-2
7.184000E-5	-4.774375E-4	-3.376875E-4	-1.397500E-4	-2.610925E-2	2.568463E-2
7.200000E-5	-5.533750E-4	-2.934375E-4	-2.599375E-4	-2.610513E-2	2.567163E-2
7.216000E-5	-5.514375E-4	-3.931875E-4	-1.582500E-4	-2.610775E-2	2.568625E-2
7.232000E-5	-4.983750E-4	-2.390000E-4	-2.593750E-4	-2.609950E-2	2.567875E-2
7.248000E-5	-5.841250E-4	-2.043750E-4	-3.797500E-4	-2.609963E-2	2.567887E-2
7.264000E-5	-5.702500E-4	-3.163125E-4	-2.539375E-4	-2.610500E-2	2.568400E-2
7.280000E-5	-3.966250E-4	-2.485625E-4	-1.480625E-4	-2.610175E-2	2.568812E-2
7.296000E-5	-5.135000E-4	-3.761250E-4	-1.373750E-4	-2.610738E-2	2.565812E-2
7.312000E-5	-4.240625E-4	-3.914375E-4	-3.262500E-5	-2.611775E-2	2.569675E-2
7.328000E-5	-4.308125E-4	-3.622500E-4	-6.856250E-5	-2.609425E-2	2.568750E-2
7.344000E-5	-3.974375E-4	-3.440625E-4	-5.337500E-5	-2.610387E-2	2.569475E-2
7.360000E-5	-5.176250E-4	-2.795625E-4	-2.380625E-4	-2.610175E-2	2.569350E-2
7.376000E-5	-4.824375E-4	-3.075000E-4	-1.749375E-4	-2.608512E-2	2.568300E-2
7.392000E-5	-5.680625E-4	-1.825625E-4	-3.855000E-4	-2.610563E-2	2.566800E-2
7.408000E-5	-4.575625E-4	-2.873125E-4	-1.702500E-4	-2.612500E-2	2.566538E-2
7.424000E-5	-3.607500E-4	-2.787500E-4	-8.200000E-5	-2.611500E-2	2.567825E-2
7.440000E-5	-4.648125E-4	-2.833750E-4	-1.814375E-4	-2.610475E-2	2.567788E-2
7.456000E-5	-4.989375E-4	-2.816250E-4	-2.173125E-4	-2.612225E-2	2.569125E-2
7.472000E-5	-4.941875E-4	-3.177500E-4	-1.764375E-4	-2.611075E-2	2.564987E-2
7.488000E-5	-4.102500E-4	-2.647500E-4	-1.455000E-4	-2.610463E-2	2.566463E-2
7.504000E-5	-5.010625E-4	-3.160000E-4	-1.850625E-4	-2.612250E-2	2.565938E-2
7.520000E-5	-4.651875E-4	-3.224375E-4	-1.427500E-4	-2.611787E-2	2.566675E-2
7.536000E-5	-5.171250E-4	-3.317500E-4	-1.853750E-4	-2.610738E-2	2.566588E-2
7.552000E-5	-5.542500E-4	-3.171250E-4	-2.371250E-4	-2.613113E-2	2.566163E-2
7.568000E-5	-5.875625E-4	-3.159375E-4	-2.716250E-4	-2.611475E-2	2.564488E-2
7.584000E-5	-5.083125E-4	-2.580625E-4	-2.502500E-4	-2.611938E-2	2.565600E-2
7.600000E-5	-4.225000E-4	-3.223750E-4	-1.001250E-4	-2.612250E-2	2.566237E-2
7.616000E-5	-4.831250E-4	-3.859375E-4	-9.718750E-5	-2.614662E-2	2.565288E-2
7.632000E-5	-4.010625E-4	-3.511875E-4	-4.987500E-5	-2.611288E-2	2.565950E-2
7.648000E-5	-4.646250E-4	-3.447500E-4	-1.198750E-4	-2.611875E-2	2.565000E-2
7.664000E-5	-3.895625E-4	-3.589375E-4	-3.062500E-5	-2.613962E-2	2.564175E-2
7.680000E-5	-4.637500E-4	-2.008125E-4	-2.629375E-4	-2.612713E-2	2.565037E-2
7.696000E-5	-4.571875E-4	-3.368125E-4	-1.203750E-4	-2.612550E-2	2.565462E-2
7.712000E-5	-3.641875E-4	-3.853750E-4	2.118750E-5	-2.613100E-2	2.560638E-2
7.728000E-5	-4.902500E-4	-2.873125E-4	-2.029375E-4	-2.614362E-2	2.564400E-2
7.744000E-5	-4.208750E-4	-3.160000E-4	-1.048750E-4	-2.613125E-2	2.563125E-2
7.760000E-5	-3.422500E-4	-2.421250E-4	-1.001250E-4	-2.615025E-2	2.564125E-2
7.776000E-5	-4.813125E-4	-3.378125E-4	-1.435000E-4	-2.613400E-2	2.561112E-2
7.792000E-5	-5.171250E-4	-2.662500E-4	-2.508750E-4	-2.611100E-2	2.562813E-2
7.808000E-5	-4.178750E-4	-1.967500E-4	-2.211250E-4	-2.613312E-2	2.562037E-2
7.824000E-5	-5.128125E-4	-2.666875E-4	-2.461250E-4	-2.615912E-2	2.559462E-2
7.840000E-5	-4.310000E-4	-3.583125E-4	-7.268750E-5	-2.615538E-2	2.562313E-2
7.856000E-5	-4.013750E-4	-9.656250E-5	-3.048125E-4	-2.614262E-2	2.562075E-2
7.872000E-5	-5.054375E-4	-3.322500E-4	-1.731875E-4	-2.616625E-2	2.561087E-2
7.888000E-5	-3.608750E-4	-2.186875E-4	-1.421875E-4	-2.615050E-2	2.560437E-2
7.904000E-5	-5.021250E-4	-2.506875E-4	-2.514375E-4	-2.614675E-2	2.560687E-2
7.920000E-5	-5.565000E-4	-1.471250E-4	-4.093750E-4	-2.615925E-2	2.562213E-2
7.936000E-5	-4.601875E-4	-2.265625E-4	-2.336250E-4	-2.616562E-2	2.559013E-2
7.952000E-5	-5.437500E-4	-2.123750E-4	-3.313750E-4	-2.615375E-2	2.560688E-2
7.968000E-5	-3.510000E-4	-2.549375E-4	-9.606250E-5	-2.616800E-2	2.559488E-2
7.984000E-5	-4.961250E-4	-2.351875E-4	-2.609375E-4	-2.616500E-2	2.558125E-2
8.000000E-5	-5.005625E-4	-3.239375E-4	-1.766250E-4	-2.617988E-2	2.559238E-2
8.016000E-5	-3.873125E-4	-2.335625E-4	-1.537500E-4	-2.618975E-2	2.559925E-2
8.032000E-5	-4.599375E-4	-2.241250E-4	-2.358125E-4	-2.617387E-2	2.557038E-2
8.048000E-5	-2.563125E-4	-2.887500E-4	3.243750E-5	-2.618562E-2	2.559600E-2
8.064000E-5	-4.324375E-4	-2.713125E-4	-1.611250E-4	-2.619250E-2	2.558350E-2
8.080000E-5	-4.902500E-4	-2.751250E-4	-2.151250E-4	-2.618325E-2	2.557037E-2
8.096000E-5	-4.060625E-4	-2.301875E-4	-1.758750E-4	-2.618487E-2	2.556512E-2
8.112000E-5	-3.583125E-4	-2.817500E-4	-7.656250E-5	-2.618075E-2	2.557550E-2
8.128000E-5	-4.596250E-4	-1.333750E-4	-3.262500E-4	-2.619038E-2	2.557863E-2
8.144000E-5	-4.515000E-4	-1.896250E-4	-2.618750E-4	-2.619050E-2	2.556637E-2
8.160000E-5	-3.759375E-4	-2.075625E-4	-1.683750E-4	-2.619138E-2	2.557787E-2
8.176000E-5	-4.151875E-4	-2.600625E-4	-1.551250E-4	-2.619987E-2	2.557612E-2
8.192000E-5	-4.331875E-4	-2.693750E-4	-1.638125E-4	-2.619963E-2	2.557575E-2
8.208000E-5	-5.073750E-4	-3.127500E-4	-1.946250E-4	-2.620800E-2	2.557988E-2
8.224000E-5	-4.081250E-4	-2.870625E-4	-1.210625E-4	-2.619850E-2	2.556362E-2
8.240000E-5	-3.252500E-4	-2.800625E-4	-4.518750E-5	-2.621200E-2	2.556963E-2
8.256000E-5	-3.705625E-4	-2.245000E-4	-1.460625E-4	-2.621450E-2	2.554938E-2
8.272000E-5	-4.076250E-4	-1.491875E-4	-2.584375E-4	-2.621187E-2	2.555025E-2
8.288000E-5	-4.535000E-4	-2.436875E-4	-2.098125E-4	-2.621325E-2	2.555562E-2
8.304000E-5	-4.806875E-4	-1.767500E-4	-3.039375E-4	-2.619963E-2	2.555063E-2
8.320000E-5	-3.963750E-4	-3.084375E-4	-8.793750E-5	-2.622013E-2	2.555363E-2
8.336000E-5	-4.859375E-4	-3.218125E-4	-1.641250E-4	-2.622300E-2	2.554688E-2
8.352000E-5	-5.205000E-4	-1.783125E-4	-3.421875E-4	-2.622475E-2	2.554912E-2
8.368000E-5	-4.019375E-4	-3.573750E-4	-4.456250E-5	-2.622887E-2	2.554863E-2
8.384000E-5	-4.800625E-4	-1.259375E-4	-3.541250E-4	-2.623525E-2	2.553162E-2
8.400000E-5	-4.745000E-4	-2.281875E-4	-2.463125E-4	-2.622587E-2	2.554200E-2
8.416000E-5	-4.405000E-4	-2.737500E-4	-1.667500E-4	-2.623225E-2	2.550700E-2
8.432000E-5	-5.591875E-4	-1.787500E-4	-3.804375E-4	-2.622762E-2	2.552912E-2
8.448000E-5	-3.847500E-4	-2.595625E-4	-1.251875E-4	-2.624400E-2	2.553425E-2
8.464000E-5	-3.038750E-4	-2.163125E-4	-8.756250E-5	-2.627112E-2	2.552200E-2
8.480000E-5	-4.482500E-4	-2.739375E-4	-1.743125E-4	-2.626800E-2	2.551988E-2
8.496000E-5	-4.935625E-4	-2.897500E-4	-2.038125E-4	-2.623775E-2	2.552750E-2
8.512000E-5	-4.749375E-4	-1.795625E-4	-2.953750E-4	-2.626050E-2	2.552550E-2
8.528000E-5	-3.438750E-4	-3.381875E-4	-5.687500E-6	-2.626437E-2	2.552650E-2
8.544000E-5	-5.611875E-4	-2.162500E-4	-3.449375E-4	-2.625375E-2	2.550787E-2
8.560000E-5	-4.948125E-4	-2.233125E-4	-2.715000E-4	-2.624537E-2	2.551088E-2
8.576000E-5	-4.763125E-4	-1.973750E-4	-2.789375E-4	-2.627250E-2	2.549550E-2
8.592000E-5	-4.203750E-4	-2.393750E-4	-1.810000E-4	-2.625763E-2	2.550075E-2
8.608000E-5	-4.873125E-4	-2.416250E-4	-2.456875E-4	-2.626537E-2	2.550338E-2
8.624000E-5	-4.775000E-4	-2.549375E-4	-2.225625E-4	-2.625863E-2	2.549213E-2
8.640000E-5	-4.280625E-4	-2.518125E-4	-1.762500E-4	-2.629212E-2	2.548825E-2
8.656000E-5	-4.115625E-4	-2.215000E-4	-1.900625E-4	-2.626500E-2	2.549112E-2
8.672000E-5	-3.546250E-4	-1.768750E-4	-1.777500E-4	-2.626387E-2	2.548000E-2
8.688000E-5	-4.023125E-4	-3.073750E-4	-9.493750E-5	-2.628025E-2	2.546975E-2
8.704000E-5	-3.635000E-4	-2.183750E-4	-1.451250E-4	-2.628063E-2	2.550213E-2
8.720000E-5	-4.519375E-4	-2.600000E-4	-1.919375E-4	-2.627238E-2	2.550062E-2
8.736000E-5	-4.812500E-4	-2.143125E-4	-2.669375E-4	-2.626838E-2	2.549075E-2
8.752000E-5	-4.223125E-4	-2.825000E-4	-1.398125E-4	-2.629412E-2	2.547975E-2
8.768000E-5	-4.514375E-4	-3.375000E-4	-1.139375E-4	-2.626950E-2	2.548900E-2
8.784000E-5	-3.685000E-4	-2.267500E-4	-1.417500E-4	-2.627825E-2	2.548725E-2
8.800000E-5	-4.502500E-4	-1.195000E-4	-3.307500E-4	-2.629425E-2	2.547788E-2
8.816000E-5	-4.451875E-4	-3.633750E-4	-8.181250E-5	-2.629912E-2	2.548100E-2
8.832000E-5	-3.242500E-4	-2.350625E-4	-8.918750E-5	-2.629375E-2	2.549412E-2
8.848000E-5	-4.984375E-4	-2.305000E-4	-2.679375E-4	-2.628875E-2	2.546713E-2
8.864000E-5	-4.623125E-4	-3.080000E-4	-1.543125E-4	-2.632000E-2	2.545013E-2
8.880000E-5	-4.120625E-4	-2.507500E-4	-1.613125E-4	-2.632025E-2	2.545062E-2
8.896000E-5	-4.384375E-4	-2.303750E-4	-2.080625E-4	-2.630150E-2	2.546412E-2
8.912000E-5	-4.701875E-4	-3.050625E-4	-1.651250E-4	-2.631088E-2	2.546525E-2
8.928000E-5	-3.511875E-4	-1.981875E-4	-1.530000E-4	-2.631650E-2	2.545463E-2
8.944000E-5	-4.913125E-4	-1.776250E-4	-3.136875E-4	-2.631725E-2	2.544038E-2
8.960000E-5	-4.093125E-4	-2.851250E-4	-1.241875E-4	-2.631738E-2	2.544138E-2
8.976000E-5	-4.531875E-4	-1.450625E-4	-3.081250E-4	-2.633075E-2	2.543163E-2
8.992000E-5	-3.401875E-4	-1.943125E-4	-1.458750E-4	-2.632012E-2	2.545162E-2
9.008000E-5	-3.289375E-4	-3.330000E-4	4.062500E-6	-2.631375E-2	2.544550E-2
9.024000E-5	-4.775000E-4	-1.853125E-4	-2.921875E-4	-2.632813E-2	2.544687E-2
9.040000E-5	-4.208750E-4	-3.001875E-4	-1.206875E-4	-2.631475E-2	2.545075E-2
9.056000E-5	-5.043125E-4	-1.941875E-4	-3.101250E-4	-2.632400E-2	2.542725E-2
9.072000E-5	-4.838125E-4	-1.940625E-4	-2.897500E-4	-2.633525E-2	2.543937E-2
9.088000E-5	-5.063125E-4	-2.178125E-4	-2.885000E-4	-2.633362E-2	2.544475E-2
9.104000E-5	-2.800000E-4	-2.667500E-4	-1.325000E-5	-2.632187E-2	2.545138E-2
9.120000E-5	-4.240000E-4	-2.636875E-4	-1.603125E-4	-2.632363E-2	2.543925E-2
9.136000E-5	-4.802500E-4	-1.476875E-4	-3.325625E-4	-2.632625E-2	2.543238E-2
9.152000E-5	-4.407500E-4	-1.166250E-4	-3.241250E-4	-2.632088E-2	2.543638E-2
9.168000E-5	-3.836250E-4	-1.821875E-4	-2.014375E-4	-2.633475E-2	2.544212E-2
9.184000E-5	-3.753750E-4	-1.185000E-4	-2.568750E-4	-2.632737E-2	2.542025E-2
9.200000E-5	-4.156875E-4	-3.111875E-4	-1.045000E-4	-2.635950E-2	2.542763E-2
9.216000E-5	-3.777500E-4	-2.515625E-4	-1.261875E-4	-2.633863E-2	2.542388E-2
9.232000E-5	-4.789375E-4	-2.237500E-4	-2.551875E-4	-2.634625E-2	2.542450E-2
9.248000E-5	-5.733750E-4	-2.589375E-4	-3.144375E-4	-2.634925E-2	2.543863E-2
9.264000E-5	-5.536250E-4	-1.792500E-4	-3.743750E-4	-2.635212E-2	2.544025E-2
9.280000E-5	-3.631875E-4	-2.835000E-4	-7.968750E-5	-2.635875E-2	2.541938E-2
9.296000E-5	-3.838125E-4	-1.504375E-4	-2.333750E-4	-2.635038E-2	2.544000E-2
9.312000E-5	-4.681250E-4	-2.024375E-4	-2.656875E-4	-2.634575E-2	2.542613E-2
9.328000E-5	-5.215000E-4	-2.934375E-4	-2.280625E-4	-2.636100E-2	2.541750E-2
9.344000E-5	-4.933750E-4	-2.480000E-4	-2.453750E-4	-2.633800E-2	2.541750E-2
9.360000E-5	-3.691875E-4	-2.674375E-4	-1.017500E-4	-2.634663E-2	2.542450E-2
9.376000E-5	-4.053125E-4	-1.849375E-4	-2.203750E-4	-2.634075E-2	2.540425E-2
9.392000E-5	-4.483750E-4	-2.951875E-4	-1.531875E-4	-2.636013E-2	2.539938E-2
9.408000E-5	-3.195000E-4	-2.140625E-4	-1.054375E-4	-2.634750E-2	2.539838E-2
9.424000E-5	-4.868750E-4	-2.194375E-4	-2.674375E-4	-2.634538E-2	2.542425E-2
9.440000E-5	-3.431250E-4	-2.063750E-4	-1.367500E-4	-2.634050E-2	2.540963E-2
9.456000E-5	-4.666250E-4	-1.689375E-4	-2.976875E-4	-2.636963E-2	2.541625E-2
9.472000E-5	-4.120000E-4	-1.884375E-4	-2.235625E-4	-2.634538E-2	2.539625E-2
9.488000E-5	-3.863750E-4	-2.358125E-4	-1.505625E-4	-2.636650E-2	2.540700E-2
9.504000E-5	-3.979375E-4	-2.395625E-4	-1.583750E-4	-2.636850E-2	2.538475E-2
9.520000E-5	-5.836250E-4	-8.487500E-5	-4.987500E-4	-2.637288E-2	2.541238E-2
9.536000E-5	-5.136875E-4	-2.637500E-4	-2.499375E-4	-2.633900E-2	2.541725E-2
9.552000E-5	-4.151875E-4	-1.939375E-4	-2.212500E-4	-2.635387E-2	2.541725E-2
9.568000E-5	-5.151875E-4	-2.484375E-4	-2.667500E-4	-2.636163E-2	2.541175E-2
9.584000E-5	-3.805625E-4	-2.632500E-4	-1.173125E-4	-2.634200E-2	2.541225E-2
9.600000E-5	-5.169375E-4	-1.405625E-4	-3.763750E-4	-2.635450E-2	2.539738E-2
9.616000E-5	-4.330000E-4	-1.817500E-4	-2.512500E-4	-2.635225E-2	2.540350E-2
9.632000E-5	-4.053750E-4	-2.571875E-4	-1.481875E-4	-2.637575E-2	2.539188E-2
9.648000E-5	-3.545625E-4	-1.543750E-4	-2.001875E-4	-2.635638E-2	2.540837E-2
9.664000E-5	-4.693750E-4	-1.977500E-4	-2.716250E-4	-2.634362E-2	2.539637E-2
9.680000E-5	-4.210000E-4	-1.281250E-4	-2.928750E-4	-2.635700E-2	2.540012E-2
9.696000E-5	-4.798125E-4	-2.298750E-4	-2.499375E-4	-2.634825E-2	2.540362E-2
9.712000E-5	-4.131250E-4	-2.663125E-4	-1.468125E-4	-2.634350E-2	2.537000E-2
9.728000E-5	-4.112500E-4	-3.401250E-4	-7.112500E-5	-2.635237E-2	2.539475E-2
9.744000E-5	-3.982500E-4	-1.905625E-4	-2.076875E-4	-2.634400E-2	2.540013E-2
9.760000E-5	-4.507500E-4	-1.281875E-4	-3.225625E-4	-2.635713E-2	2.540263E-2
9.776000E-5	-4.390625E-4	-2.297500E-4	-2.093125E-4	-2.638062E-2	2.538613E-2
9.792000E-5	-4.936875E-4	-2.298125E-4	-2.638750E-4	-2.635275E-2	2.537388E-2
9.808000E-5	-3.158750E-4	-2.196875E-4	-9.618750E-5	-2.635450E-2	2.537263E-2
9.824000E-5	-4.312500E-4	-2.173125E-4	-2.139375E-4	-2.636550E-2	2.539975E-2
9.840000E-5	-4.158125E-4	-2.594375E-4	-1.563750E-4	-2.635737E-2	2.539113E-2
9.856000E-5	-3.479375E-4	-2.883750E-4	-5.956250E-5	-2.634538E-2	2.539200E-2
9.872000E-5	-4.360625E-4	-2.103750E-4	-2.256875E-4	-2.634050E-2	2.538350E-2
9.888000E-5	-5.478750E-4	-1.963125E-4	-3.515625E-4	-2.635700E-2	2.537037E-2
9.904000E-5	-3.324375E-4	-2.742500E-4	-5.818750E-5	-2.636363E-2	2.540163E-2
9.920000E-5	-4.933125E-4	-2.973125E-4	-1.960000E-4	-2.635288E-2	2.538450E-2
9.936000E-5	-4.071875E-4	-3.061875E-4	-1.010000E-4	-2.633600E-2	2.537800E-2
9.952000E-5	-4.453125E-4	-3.545625E-4	-9.075000E-5	-2.634513E-2	2.537237E-2
9.968000E-5	-4.208125E-4	-2.171875E-4	-2.036250E-4	-2.635313E-2	2.538925E-2
9.984000E-5	-5.732500E-4	-2.343750E-4	-3.388750E-4	-2.634012E-2	2.537062E-2
1.000000E-4	-3.641250E-4	-1.731875E-4	-1.909375E-4	-2.633913E-2	2.539862E-2
1.001600E-4	-3.445625E-4	-2.158125E-4	-1.287500E-4	-2.636113E-2	2.538650E-2
1.003200E-4	-4.281875E-4	-3.566875E-4	-7.150000E-5	-2.636075E-2	2.539113E-2
1.004800E-4	-4.683125E-4	-1.333750E-4	-3.349375E-4	-2.636250E-2	2.537400E-2
1.006400E-4	-3.379375E-4	-2.203750E-4	-1.175625E-4	-2.635000E-2	2.538675E-2
1.008000E-4	-5.343125E-4	-1.056875E-4	-4.286250E-4	-2.635738E-2	2.539575E-2
1.009600E-4	-4.610625E-4	-2.813125E-4	-1.797500E-4	-2.632825E-2	2.538288E-2
1.011200E-4	-4.926875E-4	-2.024375E-4	-2.902500E-4	-2.635612E-2	2.538412E-2
1.012800E-4	-3.980000E-4	-2.696250E-4	-1.283750E-4	-2.634750E-2	2.536875E-2
1.014400E-4	-3.770625E-4	-1.588750E-4	-2.181875E-4	-2.634950E-2	2.539925E-2
1.016000E-4	-5.084375E-4	-2.109375E-4	-2.975000E-4	-2.636612E-2	2.539875E-2
1.017600E-4	-4.476875E-4	-2.079375E-4	-2.397500E-4	-2.635725E-2	2.537188E-2
1.019200E-4	-4.266250E-4	-2.879375E-4	-1.386875E-4	-2.633412E-2	2.537675E-2
1.020800E-4	-4.076250E-4	-1.063750E-4	-3.012500E-4	-2.634537E-2	2.537075E-2
1.022400E-4	-4.524375E-4	-3.093750E-4	-1.430625E-4	-2.635475E-2	2.536063E-2
1.024000E-4	-4.461875E-4	-2.151875E-4	-2.310000E-4	-2.635163E-2	2.538225E-2
1.025600E-4	-4.690625E-4	-1.056875E-4	-3.633750E-4	-2.634575E-2	2.537525E-2
1.027200E-4	-3.972500E-4	-3.499375E-4	-4.731250E-5	-2.634712E-2	2.538475E-2
1.028800E-4	-4.915000E-4	-2.485000E-4	-2.430000E-4	-2.635013E-2	2.539225E-2
1.030400E-4	-4.019375E-4	-2.066250E-4	-1.953125E-4	-2.631362E-2	2.539363E-2
1.032000E-4	-4.472500E-4	-2.526250E-4	-1.946250E-4	-2.635813E-2	2.538313E-2
1.033600E-4	-3.691250E-4	-2.263125E-4	-1.428125E-4	-2.635150E-2	2.538888E-2
1.035200E-4	-4.132500E-4	-1.860000E-4	-2.272500E-4	-2.635837E-2	2.537925E-2
1.036800E-4	-3.113125E-4	-2.679375E-4	-4.337500E-5	-2.636025E-2	2.539950E-2
1.038400E-4	-4.164375E-4	-2.596875E-4	-1.567500E-4	-2.634250E-2	2.538638E-2
1.040000E-4	-3.633750E-4	-3.070000E-4	-5.637500E-5	-2.634213E-2	2.538300E-2
1.041600E-4	-4.366250E-4	-1.936875E-4	-2.429375E-4	-2.634725E-2	2.539588E-2
1.043200E-4	-3.144375E-4	-2.553125E-4	-5.912500E-5	-2.634013E-2	2.539938E-2
1.044800E-4	-4.295000E-4	-2.800000E-4	-1.495000E-4	-2.634913E-2	2.537425E-2
1.046400E-4	-5.573750E-4	-2.925625E-4	-2.648125E-4	-2.635850E-2	2.538587E-2
1.048000E-4	-3.846250E-4	-2.309375E-4	-1.536875E-4	-2.634400E-2	2.537725E-2
1.049600E-4	-3.665000E-4	-1.891250E-4	-1.773750E-4	-2.632762E-2	2.538325E-2
1.051200E-4	-4.299375E-4	-2.558125E-4	-1.741250E-4	-2.632625E-2	2.538725E-2
1.052800E-4	-4.396250E-4	-3.559375E-4	-8.368750E-5	-2.634775E-2	2.538288E-2
1.054400E-4	-3.516250E-4	-2.545625E-4	-9.706250E-5	-2.633688E-2	2.538838E-2
1.056000E-4	-4.938750E-4	-4.060625E-4	-8.781250E-5	-2.633925E-2	2.540363E-2
1.057600E-4	-4.445625E-4	-1.751250E-4	-2.694375E-4	-2.632450E-2	2.538188E-2
1.059200E-4	-3.820000E-4	-2.121250E-4	-1.698750E-4	-2.633450E-2	2.538475E-2
1.060800E-4	-4.833125E-4	-2.385000E-4	-2.448125E-4	-2.635063E-2	2.539850E-2
1.062400E-4	-3.358750E-4	-2.618125E-4	-7.406250E-5	-2.633375E-2	2.538088E-2
1.064000E-4	-3.901250E-4	-2.414375E-4	-1.486875E-4	-2.631875E-2	2.537062E-2
1.065600E-4	-3.650000E-4	-1.771875E-4	-1.878125E-4	-2.634475E-2	2.536900E-2
1.067200E-4	-4.760000E-4	-2.286250E-4	-2.473750E-4	-2.632650E-2	2.538162E-2
1.068800E-4	-4.022500E-4	-3.071875E-4	-9.506250E-5	-2.634450E-2	2.538887E-2
1.070400E-4	-4.774375E-4	-1.653125E-4	-3.121250E-4	-2.631925E-2	2.538563E-2
1.072000E-4	-4.147500E-4	-3.587500E-4	-5.600000E-5	-2.632150E-2	2.539863E-2
1.073600E-4	-3.935625E-4	-2.157500E-4	-1.778125E-4	-2.632038E-2	2.538587E-2
1.075200E-4	-4.724375E-4	-2.439375E-4	-2.285000E-4	-2.631175E-2	2.540200E-2
1.076800E-4	-3.348125E-4	-3.291875E-4	-5.625000E-6	-2.633375E-2	2.537500E-2
1.078400E-4	-4.283125E-4	-2.433750E-4	-1.849375E-4	-2.632625E-2	2.537700E-2
1.080000E-4	-3.816250E-4	-2.507500E-4	-1.308750E-4	-2.632512E-2	2.538500E-2
1.081600E-4	-4.900625E-4	-2.909375E-4	-1.991250E-4	-2.632250E-2	2.540100E-2
1.083200E-4	-4.114375E-4	-1.215000E-4	-2.899375E-4	-2.630388E-2	2.539850E-2
1.084800E-4	-4.305625E-4	-2.133125E-4	-2.172500E-4	-2.631400E-2	2.540825E-2
1.086400E-4	-3.728125E-4	-2.026250E-4	-1.701875E-4	-2.630787E-2	2.539475E-2
1.088000E-4	-4.363750E-4	-2.084375E-4	-2.279375E-4	-2.629812E-2	2.538438E-2
1.089600E-4	-3.621875E-4	-2.536875E-4	-1.085000E-4	-2.633500E-2	2.539813E-2
1.091200E-4	-5.253125E-4	-1.710000E-4	-3.543125E-4	-2.631413E-2	2.539787E-2
1.092800E-4	-4.640000E-4	-1.899375E-4	-2.740625E-4	-2.631638E-2	2.541637E-2
1.094400E-4	-4.095625E-4	-3.351250E-4	-7.443750E-5	-2.630825E-2	2.538388E-2
1.096000E-4	-3.951875E-4	-2.341875E-4	-1.610000E-4	-2.631188E-2	2.539475E-2
1.097600E-4	-3.942500E-4	-2.273125E-4	-1.669375E-4	-2.631138E-2	2.538700E-2
1.099200E-4	-4.391250E-4	-2.921875E-4	-1.469375E-4	-2.631338E-2	2.541550E-2
1.100800E-4	-3.876875E-4	-2.190625E-4	-1.686250E-4	-2.630250E-2	2.539425E-2
1.102400E-4	-3.456250E-4	-2.513125E-4	-9.431250E-5	-2.632525E-2	2.539388E-2
1.104000E-4	-4.221250E-4	-1.589375E-4	-2.631875E-4	-2.632675E-2	2.540000E-2
1.105600E-4	-5.625000E-4	-6.493750E-5	-4.975625E-4	-2.632287E-2	2.539750E-2
1.107200E-4	-4.410625E-4	-2.343750E-4	-2.066875E-4	-2.631725E-2	2.539137E-2
1.108800E-4	-3.995625E-4	-2.437500E-4	-1.558125E-4	-2.631975E-2	2.538738E-2
1.110400E-4	-4.721875E-4	-3.017500E-4	-1.704375E-4	-2.630075E-2	2.540613E-2
1.112000E-4	-4.499375E-4	-3.485625E-4	-1.013750E-4	-2.630450E-2	2.541538E-2
1.113600E-4	-3.989375E-4	-1.984375E-4	-2.005000E-4	-2.631388E-2	2.539813E-2
1.115200E-4	-3.970625E-4	-2.460625E-4	-1.510000E-4	-2.629650E-2	2.539113E-2
1.116800E-4	-4.271250E-4	-1.740000E-4	-2.531250E-4	-2.633937E-2	2.538737E-2
1.118400E-4	-4.368125E-4	-1.473125E-4	-2.895000E-4	-2.631125E-2	2.538312E-2
1.120000E-4	-3.151250E-4	-1.031250E-5	-3.048125E-4	-2.630350E-2	2.538325E-2
1.121600E-4	-4.068125E-4	-2.005625E-4	-2.062500E-4	-2.629763E-2	2.539575E-2
1.123200E-4	-4.423125E-4	-3.456250E-4	-9.668750E-5	-2.631600E-2	2.538813E-2
1.124800E-4	-4.747500E-4	-2.132500E-4	-2.615000E-4	-2.630450E-2	2.538550E-2
1.126400E-4	-4.096875E-4	-3.420625E-4	-6.762500E-5	-2.630137E-2	2.538862E-2
1.128000E-4	-3.543125E-4	-1.750625E-4	-1.792500E-4	-2.629813E-2	2.538588E-2
1.129600E-4	-4.072500E-4	-1.398750E-4	-2.673750E-4	-2.630075E-2	2.539600E-2
1.131200E-4	-5.511875E-4	-3.800000E-5	-5.131875E-4	-2.631150E-2	2.538462E-2
1.132800E-4	-2.840625E-4	-2.365000E-4	-4.756250E-5	-2.630938E-2	2.539125E-2
1.134400E-4	-3.675625E-4	-1.505625E-4	-2.170000E-4	-2.630050E-2	2.541238E-2
1.136000E-4	-4.466875E-4	-9.881250E-5	-3.478750E-4	-2.629450E-2	2.539400E-2
1.137600E-4	-4.380000E-4	-2.280000E-4	-2.100000E-4	-2.630663E-2	2.539438E-2
1.139200E-4	-3.771250E-4	-2.860000E-4	-9.112500E-5	-2.630013E-2	2.538738E-2
1.140800E-4	-3.575000E-4	-8.768750E-5	-2.698125E-4	-2.629375E-2	2.541050E-2
1.142400E-4	-2.821875E-4	-3.064375E-4	2.425000E-5	-2.628463E-2	2.541100E-2
1.144000E-4	-3.114375E-4	-2.138750E-4	-9.756250E-5	-2.631037E-2	2.541112E-2
1.145600E-4	-3.469375E-4	-2.746250E-4	-7.231250E-5	-2.629025E-2	2.539775E-2
1.147200E-4	-4.387500E-4	-2.662500E-4	-1.725000E-4	-2.631700E-2	2.539175E-2
1.148800E-4	-3.786875E-4	-2.223750E-4	-1.563125E-4	-2.631725E-2	2.537938E-2
1.150400E-4	-4.178125E-4	-2.506250E-4	-1.671875E-4	-2.629313E-2	2.540100E-2
1.152000E-4	-3.950000E-4	-1.688125E-4	-2.261875E-4	-2.628612E-2	2.539387E-2
1.153600E-4	-3.368125E-4	-1.821875E-4	-1.546250E-4	-2.629300E-2	2.540125E-2
1.155200E-4	-4.522500E-4	-2.742500E-4	-1.780000E-4	-2.629037E-2	2.539675E-2
1.156800E-4	-3.065625E-4	-1.513125E-4	-1.552500E-4	-2.630100E-2	2.539350E-2
1.158400E-4	-3.347500E-4	-2.844375E-4	-5.031250E-5	-2.630512E-2	2.540637E-2
1.160000E-4	-3.708750E-4	-1.620625E-4	-2.088125E-4	-2.630500E-2	2.541675E-2
1.161600E-4	-3.831875E-4	-1.346875E-4	-2.485000E-4	-2.628550E-2	2.540450E-2
1.163200E-4	-3.136875E-4	-1.845625E-4	-1.291250E-4	-2.630475E-2	2.538838E-2
1.164800E-4	-3.364375E-4	-1.488750E-4	-1.875625E-4	-2.629412E-2	2.538275E-2
1.166400E-4	-3.795625E-4	-1.506250E-4	-2.289375E-4	-2.628750E-2	2.539562E-2
1.168000E-4	-3.149375E-4	-2.100625E-4	-1.048750E-4	-2.630775E-2	2.537725E-2
1.169600E-4	-3.758125E-4	-1.515625E-4	-2.242500E-4	-2.629538E-2	2.539450E-2
1.171200E-4	-3.825625E-4	-2.342500E-4	-1.483125E-4	-2.629675E-2	2.539225E-2
1.172800E-4	-5.008125E-4	-3.646250E-4	-1.361875E-4	-2.630000E-2	2.539900E-2
1.174400E-4	-3.489375E-4	-1.629375E-4	-1.860000E-4	-2.630988E-2	2.538500E-2
1.176000E-4	-3.472500E-4	-2.644375E-4	-8.281250E-5	-2.630588E-2	2.538312E-2
1.177600E-4	-3.793125E-4	-3.531250E-5	-3.440000E-4	-2.629400E-2	2.539088E-2
1.179200E-4	-3.449375E-4	-5.393750E-5	-2.910000E-4	-2.629287E-2	2.538450E-2
1.180800E-4	-3.724375E-4	-1.426250E-4	-2.298125E-4	-2.630700E-2	2.538338E-2
1.182400E-4	-2.641875E-4	-1.851875E-4	-7.900000E-5	-2.630938E-2	2.540175E-2
1.184000E-4	-2.757500E-4	-7.075000E-5	-2.050000E-4	-2.629238E-2	2.538038E-2
1.185600E-4	-2.881875E-4	-1.753125E-4	-1.128750E-4	-2.629713E-2	2.536437E-2
1.187200E-4	-2.883750E-4	-2.339375E-4	-5.443750E-5	-2.631538E-2	2.538163E-2
1.188800E-4	-3.342500E-4	-1.991250E-4	-1.351250E-4	-2.630437E-2	2.537075E-2
1.190400E-4	-3.006250E-4	-2.136875E-4	-8.693750E-5	-2.629788E-2	2.537762E-2
1.192000E-4	-2.712500E-4	-1.561250E-4	-1.151250E-4	-2.631975E-2	2.538275E-2
1.193600E-4	-3.430625E-4	-1.794375E-4	-1.636250E-4	-2.630700E-2	2.537825E-2
1.195200E-4	-2.378750E-4	-1.626250E-4	-7.525000E-5	-2.631125E-2	2.538825E-2
1.196800E-4	-3.776875E-4	-4.543750E-5	-3.322500E-4	-2.630087E-2	2.537463E-2
1.198400E-4	-3.376875E-4	-1.803750E-4	-1.573125E-4	-2.630800E-2	2.537025E-2
1.200000E-4	-2.381875E-4	-1.498125E-4	-8.837500E-5	-2.630313E-2	2.538113E-2
1.201600E-4	-3.286875E-4	-2.307500E-4	-9.793750E-5	-2.630488E-2	2.541412E-2
1.203200E-4	-2.225000E-4	-5.318750E-5	-1.693125E-4	-2.628212E-2	2.535812E-2
1.204800E-4	-4.152500E-4	-1.643125E-4	-2.509375E-4	-2.630850E-2	2.536275E-2
1.206400E-4	-3.222500E-4	-1.291250E-4	-1.931250E-4	-2.631525E-2	2.538925E-2
1.208000E-4	-2.953125E-4	-1.821875E-4	-1.131250E-4	-2.631262E-2	2.536775E-2
1.209600E-4	-4.083750E-4	-5.718750E-5	-3.511875E-4	-2.630400E-2	2.536325E-2
1.211200E-4	-3.494375E-4	-1.040625E-4	-2.453750E-4	-2.631713E-2	2.536538E-2
1.212800E-4	-2.620625E-4	-1.880625E-4	-7.400000E-5	-2.633387E-2	2.536538E-2
1.214400E-4	-2.371250E-4	-1.867500E-4	-5.037500E-5	-2.630650E-2	2.536862E-2
1.216000E-4	-3.265000E-4	-1.516250E-4	-1.748750E-4	-2.630900E-2	2.537325E-2
1.217600E-4	-3.262500E-4	8.250000E-6	-3.345000E-4	-2.631600E-2	2.537050E-2
1.219200E-4	-2.389375E-4	-1.188750E-4	-1.200625E-4	-2.632163E-2	2.535675E-2
1.220800E-4	-2.863125E-4	-1.038125E-4	-1.825000E-4	-2.631063E-2	2.537138E-2
1.222400E-4	-2.939375E-4	-9.062500E-5	-2.033125E-4	-2.630838E-2	2.536175E-2
1.224000E-4	-3.171875E-4	-2.355000E-4	-8.168750E-5	-2.631312E-2	2.536412E-2
1.225600E-4	-1.486875E-4	-1.653125E-4	1.662500E-5	-2.630150E-2	2.537700E-2
1.227200E-4	-2.614375E-4	-4.662500E-5	-2.148125E-4	-2.630913E-2	2.536450E-2
1.228800E-4	-1.601250E-4	-6.437500E-6	-1.536875E-4	-2.630688E-2	2.536850E-2
1.230400E-4	-3.201250E-4	-1.293750E-5	-3.071875E-4	-2.632038E-2	2.535512E-2
1.232000E-4	-2.770000E-4	-1.423750E-4	-1.346250E-4	-2.631700E-2	2.538238E-2
1.233600E-4	-2.503750E-4	-1.855000E-4	-6.487500E-5	-2.632188E-2	2.538150E-2
1.235200E-4	-3.464375E-4	-1.331875E-4	-2.132500E-4	-2.630638E-2	2.535275E-2
1.236800E-4	-3.585000E-4	4.862500E-5	-4.071250E-4	-2.632550E-2	2.535675E-2
1.238400E-4	-2.492500E-4	-3.071250E-4	5.787500E-5	-2.632000E-2	2.535888E-2
1.240000E-4	-2.441875E-4	-5.706250E-5	-1.871250E-4	-2.632550E-2	2.537863E-2
1.241600E-4	-2.823125E-4	-1.605625E-4	-1.217500E-4	-2.632363E-2	2.535350E-2
1.243200E-4	-2.190625E-4	-2.398125E-4	2.075000E-5	-2.633388E-2	2.536562E-2
1.244800E-4	-2.442500E-4	-1.398125E-4	-1.044375E-4	-2.633163E-2	2.535125E-2
1.246400E-4	-1.515000E-4	-3.812500E-5	-1.133750E-4	-2.631038E-2	2.533875E-2
1.248000E-4	-3.353125E-4	-2.033125E-4	-1.320000E-4	-2.631100E-2	2.536038E-2
1.249600E-4	-3.279375E-4	-1.070000E-4	-2.209375E-4	-2.631675E-2	2.535975E-2
1.251200E-4	-3.174375E-4	-1.275000E-5	-3.046875E-4	-2.632450E-2	2.534300E-2
1.252800E-4	-1.213750E-4	-7.462500E-5	-4.675000E-5	-2.630563E-2	2.534738E-2
1.254400E-4	-2.436250E-4	-9.325000E-5	-1.503750E-4	-2.633450E-2	2.535837E-2
1.256000E-4	-2.171250E-4	-1.178125E-4	-9.931250E-5	-2.632488E-2	2.535188E-2
1.257600E-4	-2.228750E-4	-1.590000E-4	-6.387500E-5	-2.632612E-2	2.533662E-2
1.259200E-4	-2.314375E-4	-1.376875E-4	-9.375000E-5	-2.633850E-2	2.534288E-2
1.260800E-4	-1.226875E-4	-1.718750E-5	-1.055000E-4	-2.632425E-2	2.533688E-2
1.262400E-4	-1.726875E-4	-1.132500E-4	-5.943750E-5	-2.633087E-2	2.536350E-2
1.264000E-4	-2.436875E-4	-1.128125E-4	-1.308750E-4	-2.633250E-2	2.534500E-2
1.265600E-4	-2.496250E-4	-1.162500E-4	-1.333750E-4	-2.632350E-2	2.533500E-2
1.267200E-4	-2.981875E-4	1.156250E-5	-3.097500E-4	-2.634575E-2	2.534900E-2
1.268800E-4	-2.088125E-4	-1.237500E-4	-8.506250E-5	-2.634225E-2	2.532538E-2
1.270400E-4	-1.767500E-4	-3.843750E-5	-1.383125E-4	-2.635238E-2	2.535162E-2
1.272000E-4	-2.920000E-4	-4.418750E-5	-2.478125E-4	-2.632063E-2	2.532637E-2
1.273600E-4	-2.395625E-4	1.525000E-5	-2.548125E-4	-2.633500E-2	2.534425E-2
1.275200E-4	-2.634375E-4	-1.022500E-4	-1.611875E-4	-2.633963E-2	2.534450E-2
1.276800E-4	-1.249375E-4	-5.750000E-5	-6.743750E-5	-2.634900E-2	2.534313E-2
1.278400E-4	-2.188750E-4	-8.093750E-5	-1.379375E-4	-2.633737E-2	2.531225E-2
1.280000E-4	-2.243125E-4	-8.106250E-5	-1.432500E-4	-2.631463E-2	2.531513E-2
1.281600E-4	-1.606875E-4	-1.893750E-5	-1.417500E-4	-2.633538E-2	2.532212E-2
1.283200E-4	-2.086875E-4	-2.531250E-5	-1.833750E-4	-2.634688E-2	2.530650E-2
1.284800E-4	-1.631250E-4	-1.455000E-4	-1.762500E-5	-2.633975E-2	2.530413E-2
1.286400E-4	-2.174375E-4	-1.206250E-4	-9.681250E-5	-2.634650E-2	2.532275E-2
1.288000E-4	-1.130000E-4	-3.087500E-5	-8.212500E-5	-2.634312E-2	2.530712E-2
1.289600E-4	-9.781250E-5	2.056250E-5	-1.183750E-4	-2.633750E-2	2.530987E-2
1.291200E-4	-1.407500E-4	-3.812500E-6	-1.369375E-4	-2.632375E-2	2.531775E-2
1.292800E-4	-1.065000E-4	-5.262500E-5	-5.387500E-5	-2.632350E-2	2.532338E-2
1.294400E-4	-1.446875E-4	-5.987500E-5	-8.481250E-5	-2.635563E-2	2.533162E-2
1.296000E-4	-1.286250E-4	7.850000E-5	-2.071250E-4	-2.633725E-2	2.529163E-2
1.297600E-4	-2.169375E-4	-3.375000E-5	-1.831875E-4	-2.635775E-2	2.531838E-2
1.299200E-4	-2.231250E-4	-2.237500E-4	6.250000E-7	-2.635400E-2	2.531213E-2
1.300800E-4	-1.869375E-4	-1.868750E-5	-1.682500E-4	-2.633000E-2	2.530263E-2
1.302400E-4	-1.133750E-4	-1.290000E-4	1.562500E-5	-2.635337E-2	2.531225E-2
1.304000E-4	-1.183750E-4	1.775000E-5	-1.361250E-4	-2.633263E-2	2.531863E-2
1.305600E-4	-1.546250E-4	5.306250E-5	-2.076875E-4	-2.634762E-2	2.531875E-2
1.307200E-4	-7.656250E-5	7.950000E-5	-1.560625E-4	-2.635225E-2	2.532575E-2
1.308800E-4	-1.720000E-4	-3.825000E-5	-1.337500E-4	-2.636750E-2	2.530063E-2
1.310400E-4	-1.578125E-4	-1.299375E-4	-2.787500E-5	-2.636387E-2	2.529463E-2
1.312000E-4	-2.687500E-5	2.018750E-5	-4.706250E-5	-2.632600E-2	2.531313E-2
1.313600E-4	-1.467500E-4	-5.900000E-5	-8.775000E-5	-2.634325E-2	2.529663E-2
1.315200E-4	1.743750E-5	-4.637500E-5	6.381250E-5	-2.634325E-2	2.530350E-2
1.316800E-4	-7.268750E-5	-1.956250E-5	-5.312500E-5	-2.633200E-2	2.530675E-2
1.318400E-4	-2.831250E-5	8.725000E-5	-1.155625E-4	-2.633625E-2	2.530525E-2
1.320000E-4	-1.756875E-4	4.118750E-5	-2.168750E-4	-2.632862E-2	2.529850E-2
1.321600E-4	-7.243750E-5	-7.587500E-5	3.437500E-6	-2.635663E-2	2.531350E-2
1.323200E-4	-1.065625E-4	3.925000E-5	-1.458125E-4	-2.635150E-2	2.531725E-2
1.324800E-4	-1.371250E-4	4.493750E-5	-1.820625E-4	-2.636888E-2	2.529337E-2
1.326400E-4	-1.180625E-4	-7.462500E-5	-4.343750E-5	-2.635975E-2	2.530188E-2
1.328000E-4	-4.750000E-5	2.493750E-5	-7.243750E-5	-2.636200E-2	2.530150E-2
1.329600E-4	-4.681250E-5	4.625000E-6	-5.143750E-5	-2.634525E-2	2.531000E-2
1.331200E-4	-3.900000E-5	2.218750E-5	-6.118750E-5	-2.635025E-2	2.531838E-2
1.332800E-4	-8.325000E-5	5.825000E-5	-1.415000E-4	-2.635900E-2	2.529438E-2
1.334400E-4	-1.106875E-4	3.525000E-5	-1.459375E-4	-2.635513E-2	2.530525E-2
1.336000E-4	-9.681250E-5	-6.943750E-5	-2.737500E-5	-2.637437E-2	2.529663E-2
1.337600E-4	-1.069375E-4	-6.218750E-5	-4.475000E-5	-2.635013E-2	2.528963E-2
1.339200E-4	3.137500E-5	-1.687500E-5	4.825000E-5	-2.636038E-2	2.529600E-2
1.340800E-4	-1.919375E-4	1.420625E-4	-3.340000E-4	-2.634988E-2	2.529525E-2
1.342400E-4	4.250000E-5	-8.431250E-5	1.268125E-4	-2.636162E-2	2.529150E-2
1.344000E-4	-1.141875E-4	1.336250E-4	-2.478125E-4	-2.636213E-2	2.530000E-2
1.345600E-4	4.175000E-5	1.400625E-4	-9.831250E-5	-2.637125E-2	2.529888E-2
1.347200E-4	-2.543750E-5	6.268750E-5	-8.812500E-5	-2.633913E-2	2.527088E-2
1.348800E-4	2.006250E-5	1.831250E-4	-1.630625E-4	-2.634538E-2	2.529925E-2
1.350400E-4	-4.712500E-5	1.250000E-4	-1.721250E-4	-2.635100E-2	2.527188E-2
1.352000E-4	1.781250E-5	4.481250E-5	-2.700000E-5	-2.636600E-2	2.529138E-2
1.353600E-4	-2.500000E-5	9.925000E-5	-1.242500E-4	-2.635188E-2	2.528775E-2
1.355200E-4	2.118750E-5	3.550000E-5	-1.431250E-5	-2.636775E-2	2.527313E-2
1.356800E-4	-1.379375E-4	2.312500E-5	-1.610625E-4	-2.636400E-2	2.529787E-2
1.358400E-4	-2.912500E-5	6.068750E-5	-8.981250E-5	-2.636913E-2	2.528287E-2
1.360000E-4	-6.393750E-5	2.475000E-5	-8.868750E-5	-2.634712E-2	2.529187E-2
1.361600E-4	5.518750E-5	7.187500E-5	-1.668750E-5	-2.636113E-2	2.529200E-2
1.363200E-4	-4.431250E-5	1.662500E-4	-2.105625E-4	-2.637263E-2	2.529475E-2
1.364800E-4	5.818750E-5	1.021250E-4	-4.393750E-5	-2.635550E-2	2.529813E-2
1.366400E-4	4.512500E-5	-2.525000E-5	7.037500E-5	-2.634963E-2	2.527400E-2
1.368000E-4	7.500000E-7	1.068125E-4	-1.060625E-4	-2.636087E-2	2.528650E-2
1.369600E-4	1.668750E-5	2.054375E-4	-1.887500E-4	-2.635787E-2	2.530325E-2
1.371200E-4	6.356250E-5	1.138125E-4	-5.025000E-5	-2.637450E-2	2.530413E-2
1.372800E-4	6.181250E-5	-7.500000E-6	6.931250E-5	-2.637150E-2	2.530975E-2
1.374400E-4	8.518750E-5	7.287500E-5	1.231250E-5	-2.636625E-2	2.529787E-2
1.376000E-4	-7.193750E-5	1.244375E-4	-1.963750E-4	-2.637625E-2	2.527913E-2
1.377600E-4	-1.387500E-5	1.861875E-4	-2.000625E-4	-2.635150E-2	2.529475E-2
1.379200E-4	1.080000E-4	1.420625E-4	-3.406250E-5	-2.635888E-2	2.526588E-2
1.380800E-4	6.293750E-5	1.457500E-4	-8.281250E-5	-2.635750E-2	2.527763E-2
1.382400E-4	1.003750E-4	2.956250E-5	7.081250E-5	-2.637912E-2	2.529750E-2
1.384000E-4	-8.925000E-5	2.563750E-4	-3.456250E-4	-2.637700E-2	2.528062E-2
1.385600E-4	-2.325000E-5	9.568750E-5	-1.189375E-4	-2.636313E-2	2.527600E-2
1.387200E-4	1.291875E-4	1.959375E-4	-6.675000E-5	-2.636600E-2	2.528250E-2
1.388800E-4	1.125000E-4	1.674375E-4	-5.493750E-5	-2.636763E-2	2.527525E-2
1.390400E-4	1.355625E-4	1.132500E-4	2.231250E-5	-2.636375E-2	2.528263E-2
1.392000E-4	9.343750E-5	1.059375E-4	-1.250000E-5	-2.635363E-2	2.528350E-2
1.393600E-4	7.043750E-5	1.091250E-4	-3.868750E-5	-2.635837E-2	2.527025E-2
1.395200E-4	7.518750E-5	9.112500E-5	-1.593750E-5	-2.639175E-2	2.527550E-2
1.396800E-4	1.498125E-4	1.871875E-4	-3.737500E-5	-2.638100E-2	2.528150E-2
1.398400E-4	1.453125E-4	9.475000E-5	5.056250E-5	-2.636600E-2	2.526075E-2
1.400000E-4	1.253750E-4	1.299375E-4	-4.562500E-6	-2.638025E-2	2.527738E-2
1.401600E-4	6.243750E-5	1.379375E-4	-7.550000E-5	-2.637150E-2	2.528725E-2
1.403200E-4	1.955000E-4	2.260000E-4	-3.050000E-5	-2.635575E-2	2.528913E-2
1.404800E-4	2.010625E-4	2.336250E-4	-3.256250E-5	-2.634413E-2	2.527188E-2
1.406400E-4	1.381875E-4	1.497500E-4	-1.156250E-5	-2.635875E-2	2.526088E-2
1.408000E-4	1.045625E-4	8.675000E-5	1.781250E-5	-2.637250E-2	2.525400E-2
1.409600E-4	1.738750E-4	1.502500E-4	2.362500E-5	-2.638413E-2	2.529363E-2
1.411200E-4	1.555625E-4	3.274375E-4	-1.718750E-4	-2.637338E-2	2.527675E-2
1.412800E-4	7.168750E-5	1.996250E-4	-1.279375E-4	-2.636663E-2	2.526775E-2
1.414400E-4	2.238750E-4	1.946250E-4	2.925000E-5	-2.636587E-2	2.528138E-2
1.416000E-4	9.806250E-5	1.765000E-4	-7.843750E-5	-2.637575E-2	2.526175E-2
1.417600E-4	2.364375E-4	2.245000E-4	1.193750E-5	-2.635187E-2	2.527125E-2
1.419200E-4	2.690625E-4	9.487500E-5	1.741875E-4	-2.637150E-2	2.525400E-2
1.420800E-4	1.225000E-4	1.705625E-4	-4.806250E-5	-2.636513E-2	2.529187E-2
1.422400E-4	9.268750E-5	1.835625E-4	-9.087500E-5	-2.638575E-2	2.529613E-2
1.424000E-4	4.100000E-5	2.599375E-4	-2.189375E-4	-2.636875E-2	2.525013E-2
1.425600E-4	2.174375E-4	2.722500E-4	-5.481250E-5	-2.637025E-2	2.528287E-2
1.427200E-4	2.083750E-4	1.306875E-4	7.768750E-5	-2.638912E-2	2.526188E-2
1.428800E-4	2.361250E-4	2.316875E-4	4.437500E-6	-2.636775E-2	2.526088E-2
1.430400E-4	1.538750E-4	1.785000E-4	-2.462500E-5	-2.637138E-2	2.527338E-2
1.432000E-4	2.455625E-4	1.863750E-4	5.918750E-5	-2.635487E-2	2.526900E-2
1.433600E-4	1.551875E-4	1.896875E-4	-3.450000E-5	-2.634787E-2	2.528225E-2
1.435200E-4	2.835000E-4	2.400000E-4	4.350000E-5	-2.637075E-2	2.525938E-2
1.436800E-4	2.338125E-4	2.601875E-4	-2.637500E-5	-2.638087E-2	2.527412E-2
1.438400E-4	2.636250E-4	1.885000E-4	7.512500E-5	-2.636175E-2	2.524950E-2
1.440000E-4	1.138750E-4	3.065625E-4	-1.926875E-4	-2.636025E-2	2.527575E-2
1.441600E-4	3.256875E-4	2.097500E-4	1.159375E-4	-2.633438E-2	2.528137E-2
1.443200E-4	2.246250E-4	2.776875E-4	-5.306250E-5	-2.637025E-2	2.529813E-2
1.444800E-4	1.698750E-4	3.093125E-4	-1.394375E-4	-2.634700E-2	2.528950E-2
1.446400E-4	2.269375E-4	3.356875E-4	-1.087500E-4	-2.636700E-2	2.528462E-2
1.448000E-4	3.384375E-4	2.633750E-4	7.506250E-5	-2.635025E-2	2.527087E-2
1.449600E-4	2.607500E-4	1.938125E-4	6.693750E-5	-2.635575E-2	2.527288E-2
1.451200E-4	3.151250E-4	2.959375E-4	1.918750E-5	-2.635363E-2	2.525212E-2
1.452800E-4	2.482500E-4	2.221250E-4	2.612500E-5	-2.636338E-2	2.528237E-2
1.454400E-4	2.391250E-4	2.238750E-4	1.525000E-5	-2.634350E-2	2.525625E-2
1.456000E-4	2.278750E-4	2.803750E-4	-5.250000E-5	-2.635138E-2	2.526550E-2
1.457600E-4	2.876875E-4	2.924375E-4	-4.750000E-6	-2.635213E-2	2.525900E-2
1.459200E-4	2.343125E-4	4.341250E-4	-1.998125E-4	-2.634825E-2	2.528125E-2
1.460800E-4	3.208750E-4	2.989375E-4	2.193750E-5	-2.636825E-2	2.526688E-2
1.462400E-4	3.533750E-4	2.596875E-4	9.368750E-5	-2.635888E-2	2.526000E-2
1.464000E-4	1.465000E-4	3.040000E-4	-1.575000E-4	-2.634788E-2	2.526425E-2
1.465600E-4	2.898125E-4	3.418125E-4	-5.200000E-5	-2.636950E-2	2.526400E-2
1.467200E-4	1.900000E-4	3.696250E-4	-1.796250E-4	-2.636625E-2	2.527663E-2
1.468800E-4	2.365000E-4	3.111875E-4	-7.468750E-5	-2.634737E-2	2.526913E-2
1.470400E-4	3.702500E-4	2.865625E-4	8.368750E-5	-2.634500E-2	2.526625E-2
1.472000E-4	2.025000E-4	3.139375E-4	-1.114375E-4	-2.636338E-2	2.528637E-2
1.473600E-4	3.053750E-4	2.957500E-4	9.625000E-6	-2.634850E-2	2.524388E-2
1.475200E-4	3.618125E-4	2.401875E-4	1.216250E-4	-2.634938E-2	2.527262E-2
1.476800E-4	3.545000E-4	3.178750E-4	3.662500E-5	-2.635937E-2	2.525500E-2
1.478400E-4	3.175000E-4	3.979375E-4	-8.043750E-5	-2.634775E-2	2.526288E-2
1.480000E-4	3.080625E-4	3.574375E-4	-4.937500E-5	-2.637075E-2	2.527100E-2
1.481600E-4	2.343750E-4	3.671250E-4	-1.327500E-4	-2.635400E-2	2.524700E-2
1.483200E-4	3.258125E-4	3.071250E-4	1.868750E-5	-2.636737E-2	2.526950E-2
1.484800E-4	3.168750E-4	2.473125E-4	6.956250E-5	-2.637413E-2	2.526762E-2
1.486400E-4	3.450625E-4	2.480000E-4	9.706250E-5	-2.635088E-2	2.526613E-2
1.488000E-4	3.415625E-4	2.707500E-4	7.081250E-5	-2.634313E-2	2.523175E-2
1.489600E-4	2.880000E-4	2.796250E-4	8.375000E-6	-2.634337E-2	2.528100E-2
1.491200E-4	1.970000E-4	4.557500E-4	-2.587500E-4	-2.634250E-2	2.526713E-2
1.492800E-4	3.040000E-4	3.709375E-4	-6.693750E-5	-2.636125E-2	2.527575E-2
1.494400E-4	2.191250E-4	4.321875E-4	-2.130625E-4	-2.634013E-2	2.527450E-2
1.496000E-4	3.456875E-4	2.968125E-4	4.887500E-5	-2.636163E-2	2.526825E-2
1.497600E-4	3.198750E-4	3.240000E-4	-4.125000E-6	-2.636213E-2	2.526100E-2
1.499200E-4	3.261250E-4	2.928125E-4	3.331250E-5	-2.635425E-2	2.528800E-2
1.500800E-4	3.404375E-4	3.410000E-4	-5.625000E-7	-2.634350E-2	2.524837E-2
1.502400E-4	3.693750E-4	2.723750E-4	9.700000E-5	-2.636913E-2	2.526813E-2
1.504000E-4	3.081250E-4	4.188750E-4	-1.107500E-4	-2.635937E-2	2.526725E-2
1.505600E-4	3.790625E-4	3.338125E-4	4.525000E-5	-2.634337E-2	2.527550E-2
1.507200E-4	3.544375E-4	4.105000E-4	-5.606250E-5	-2.632725E-2	2.527250E-2
1.508800E-4	3.848125E-4	4.435625E-4	-5.875000E-5	-2.633875E-2	2.525550E-2
1.510400E-4	4.608750E-4	4.094375E-4	5.143750E-5	-2.636738E-2	2.526088E-2
1.512000E-4	2.670000E-4	4.436250E-4	-1.766250E-4	-2.634562E-2	2.525175E-2
1.513600E-4	3.329375E-4	3.750625E-4	-4.212500E-5	-2.634025E-2	2.526563E-2
1.515200E-4	4.717500E-4	3.811875E-4	9.056250E-5	-2.634588E-2	2.525725E-2
1.516800E-4	2.425625E-4	4.181250E-4	-1.755625E-4	-2.636538E-2	2.528087E-2
1.518400E-4	4.262500E-4	3.895000E-4	3.675000E-5	-2.634163E-2	2.525688E-2
1.520000E-4	4.094375E-4	4.956875E-4	-8.625000E-5	-2.633750E-2	2.526800E-2
1.521600E-4	3.218750E-4	4.145625E-4	-9.268750E-5	-2.635638E-2	2.526050E-2
1.523200E-4	3.126250E-4	3.638750E-4	-5.125000E-5	-2.634913E-2	2.526150E-2
1.524800E-4	3.585000E-4	3.645625E-4	-6.062500E-6	-2.633538E-2	2.526075E-2
1.526400E-4	3.498750E-4	4.204375E-4	-7.056250E-5	-2.633513E-2	2.527487E-2
1.528000E-4	4.156875E-4	3.944375E-4	2.125000E-5	-2.633350E-2	2.526812E-2
1.529600E-4	4.561875E-4	3.437500E-4	1.124375E-4	-2.632638E-2	2.529050E-2
1.531200E-4	4.005625E-4	3.425000E-4	5.806250E-5	-2.637388E-2	2.527400E-2
1.532800E-4	3.626250E-4	5.114375E-4	-1.488125E-4	-2.632362E-2	2.525450E-2
1.534400E-4	5.240625E-4	3.821875E-4	1.418750E-4	-2.633238E-2	2.526188E-2
1.536000E-4	4.936875E-4	4.529375E-4	4.075000E-5	-2.633500E-2	2.525500E-2
1.537600E-4	3.199375E-4	4.701875E-4	-1.502500E-4	-2.634575E-2	2.525163E-2
1.539200E-4	2.707500E-4	4.382500E-4	-1.675000E-4	-2.633975E-2	2.526188E-2
1.540800E-4	5.524375E-4	4.143125E-4	1.381250E-4	-2.633138E-2	2.525175E-2
1.542400E-4	4.908750E-4	3.920625E-4	9.881250E-5	-2.635388E-2	2.526563E-2
1.544000E-4	4.070625E-4	3.780000E-4	2.906250E-5	-2.634938E-2	2.525738E-2
1.545600E-4	4.888125E-4	4.508125E-4	3.800000E-5	-2.634838E-2	2.525200E-2
1.547200E-4	3.789375E-4	4.553750E-4	-7.643750E-5	-2.635112E-2	2.526250E-2
1.548800E-4	3.802500E-4	3.255000E-4	5.475000E-5	-2.632800E-2	2.526775E-2
1.550400E-4	4.801250E-4	3.929375E-4	8.718750E-5	-2.633525E-2	2.526500E-2
1.552000E-4	3.534375E-4	4.245625E-4	-7.112500E-5	-2.633825E-2	2.527125E-2
1.553600E-4	4.763125E-4	4.590625E-4	1.725000E-5	-2.634000E-2	2.524725E-2
1.555200E-4	3.978750E-4	4.152500E-4	-1.737500E-5	-2.634150E-2	2.526363E-2
1.556800E-4	3.924375E-4	6.116875E-4	-2.192500E-4	-2.634700E-2	2.527488E-2
1.558400E-4	4.631250E-4	4.362500E-4	2.687500E-5	-2.635725E-2	2.524763E-2
1.560000E-4	3.908125E-4	3.813750E-4	9.437500E-6	-2.633313E-2	2.526138E-2
1.561600E-4	4.598125E-4	5.263125E-4	-6.650000E-5	-2.634738E-2	2.524513E-2
1.563200E-4	3.800000E-4	4.603750E-4	-8.037500E-5	-2.632063E-2	2.526375E-2
1.564800E-4	3.595000E-4	3.909375E-4	-3.143750E-5	-2.633175E-2	2.525762E-2
1.566400E-4	4.559375E-4	4.956250E-4	-3.968750E-5	-2.634050E-2	2.524713E-2
1.568000E-4	4.693750E-4	4.128750E-4	5.650000E-5	-2.632863E-2	2.523813E-2
1.569600E-4	4.076875E-4	4.669375E-4	-5.925000E-5	-2.633025E-2	2.524600E-2
1.571200E-4	4.616250E-4	3.468125E-4	1.148125E-4	-2.632912E-2	2.524388E-2
1.572800E-4	4.026875E-4	4.383125E-4	-3.562500E-5	-2.633662E-2	2.526125E-2
1.574400E-4	5.526250E-4	4.503125E-4	1.023125E-4	-2.635038E-2	2.525387E-2
1.576000E-4	4.885000E-4	5.460000E-4	-5.750000E-5	-2.633338E-2	2.525150E-2
1.577600E-4	4.676875E-4	5.024375E-4	-3.475000E-5	-2.633575E-2	2.523575E-2
1.579200E-4	4.745000E-4	3.845625E-4	8.993750E-5	-2.635663E-2	2.527300E-2
1.580800E-4	3.986875E-4	4.742500E-4	-7.556250E-5	-2.635050E-2	2.524950E-2
1.582400E-4	4.398125E-4	4.364375E-4	3.375000E-6	-2.633750E-2	2.526100E-2
1.584000E-4	3.414375E-4	3.680625E-4	-2.662500E-5	-2.634075E-2	2.524850E-2
1.585600E-4	5.167500E-4	5.107500E-4	6.000000E-6	-2.633213E-2	2.525500E-2
1.587200E-4	4.609375E-4	5.587500E-4	-9.781250E-5	-2.634125E-2	2.526950E-2
1.588800E-4	4.366875E-4	3.420625E-4	9.462500E-5	-2.632425E-2	2.525663E-2
1.590400E-4	4.111250E-4	4.439375E-4	-3.281250E-5	-2.633150E-2	2.521813E-2
1.592000E-4	4.555625E-4	4.864375E-4	-3.087500E-5	-2.632225E-2	2.525150E-2
1.593600E-4	3.604375E-4	5.135000E-4	-1.530625E-4	-2.634575E-2	2.526112E-2
1.595200E-4	4.281875E-4	3.871875E-4	4.100000E-5	-2.633287E-2	2.525587E-2
1.596800E-4	4.720000E-4	5.578750E-4	-8.587500E-5	-2.634175E-2	2.525025E-2
1.598400E-4	5.115000E-4	4.724375E-4	3.906250E-5	-2.635938E-2	2.525238E-2
1.600000E-4	4.802500E-4	4.113750E-4	6.887500E-5	-2.634212E-2	2.525637E-2
1.601600E-4	3.506250E-4	5.046250E-4	-1.540000E-4	-2.634463E-2	2.524950E-2
1.603200E-4	6.077500E-4	4.490625E-4	1.586875E-4	-2.632138E-2	2.526200E-2
1.604800E-4	4.929375E-4	4.886875E-4	4.250000E-6	-2.633762E-2	2.526187E-2
1.606400E-4	4.423750E-4	5.250625E-4	-8.268750E-5	-2.632987E-2	2.527175E-2
1.608000E-4	4.270625E-4	3.991875E-4	2.787500E-5	-2.633550E-2	2.524950E-2
1.609600E-4	4.952500E-4	5.631875E-4	-6.793750E-5	-2.632612E-2	2.523613E-2
1.611200E-4	5.221250E-4	5.283750E-4	-6.250000E-6	-2.633900E-2	2.525538E-2
1.612800E-4	4.020625E-4	4.381250E-4	-3.606250E-5	-2.633262E-2	2.525763E-2
1.614400E-4	4.829375E-4	5.906250E-4	-1.076875E-4	-2.633850E-2	2.524563E-2
1.616000E-4	6.131250E-4	5.843125E-4	2.881250E-5	-2.632650E-2	2.525962E-2
1.617600E-4	5.120625E-4	4.330625E-4	7.900000E-5	-2.632575E-2	2.524137E-2
1.619200E-4	3.771875E-4	4.364375E-4	-5.925000E-5	-2.633750E-2	2.525725E-2
1.620800E-4	4.645625E-4	5.270625E-4	-6.250000E-5	-2.632775E-2	2.524788E-2
1.622400E-4	4.925625E-4	4.647500E-4	2.781250E-5	-2.633913E-2	2.524437E-2
1.624000E-4	5.656250E-4	5.301250E-4	3.550000E-5	-2.634300E-2	2.523788E-2
1.625600E-4	4.870000E-4	4.682500E-4	1.875000E-5	-2.632625E-2	2.525675E-2
1.627200E-4	4.698125E-4	4.248750E-4	4.493750E-5	-2.634375E-2	2.525050E-2
1.628800E-4	5.036875E-4	4.825625E-4	2.112500E-5	-2.634775E-2	2.526200E-2
1.630400E-4	5.170625E-4	5.577500E-4	-4.068750E-5	-2.635475E-2	2.526050E-2
1.632000E-4	5.117500E-4	4.551875E-4	5.656250E-5	-2.635413E-2	2.525075E-2
1.633600E-4	5.516875E-4	5.554375E-4	-3.750000E-6	-2.633550E-2	2.523975E-2
1.635200E-4	4.940625E-4	4.182500E-4	7.581250E-5	-2.633338E-2	2.524275E-2
1.636800E-4	5.418750E-4	4.726250E-4	6.925000E-5	-2.632850E-2	2.524950E-2
1.638400E-4	4.671250E-4	5.983750E-4	-1.312500E-4	-2.633587E-2	2.523113E-2
1.640000E-4	5.154375E-4	3.996250E-4	1.158125E-4	-2.632262E-2	2.524725E-2
1.641600E-4	5.764375E-4	5.166250E-4	5.981250E-5	-2.631938E-2	2.524575E-2
1.643200E-4	5.911875E-4	6.231875E-4	-3.200000E-5	-2.635450E-2	2.527362E-2
1.644800E-4	5.897500E-4	3.758750E-4	2.138750E-4	-2.634175E-2	2.526088E-2
1.646400E-4	5.276250E-4	4.471875E-4	8.043750E-5	-2.634100E-2	2.523075E-2
1.648000E-4	4.987500E-4	4.318750E-4	6.687500E-5	-2.635725E-2	2.524400E-2
1.649600E-4	5.032500E-4	4.613125E-4	4.193750E-5	-2.633450E-2	2.524200E-2
1.651200E-4	5.015000E-4	5.641250E-4	-6.262500E-5	-2.633038E-2	2.524875E-2
1.652800E-4	5.068750E-4	5.761250E-4	-6.925000E-5	-2.633650E-2	2.523513E-2
1.654400E-4	5.536875E-4	5.499375E-4	3.750000E-6	-2.632325E-2	2.525338E-2
1.656000E-4	4.710000E-4	4.976875E-4	-2.668750E-5	-2.633887E-2	2.525688E-2
1.657600E-4	5.447500E-4	5.070625E-4	3.768750E-5	-2.634200E-2	2.524025E-2
1.659200E-4	4.798125E-4	6.021875E-4	-1.223750E-4	-2.634563E-2	2.523725E-2
1.660800E-4	5.091875E-4	5.538750E-4	-4.468750E-5	-2.631800E-2	2.524713E-2
1.662400E-4	4.961875E-4	4.965625E-4	-3.750000E-7	-2.633550E-2	2.525750E-2
1.664000E-4	5.366250E-4	5.666875E-4	-3.006250E-5	-2.634837E-2	2.524787E-2
1.665600E-4	3.999375E-4	5.131875E-4	-1.132500E-4	-2.632413E-2	2.523362E-2
1.667200E-4	6.035000E-4	5.203750E-4	8.312500E-5	-2.634412E-2	2.523838E-2
1.668800E-4	4.803125E-4	4.782500E-4	2.062500E-6	-2.634425E-2	2.525387E-2
1.670400E-4	5.377500E-4	4.528750E-4	8.487500E-5	-2.634275E-2	2.522762E-2
1.672000E-4	5.663750E-4	5.575000E-4	8.875000E-6	-2.633863E-2	2.523700E-2
1.673600E-4	5.181250E-4	5.686250E-4	-5.050000E-5	-2.632475E-2	2.525013E-2
1.675200E-4	5.736250E-4	4.284375E-4	1.451875E-4	-2.634663E-2	2.523437E-2
1.676800E-4	4.912500E-4	5.317500E-4	-4.050000E-5	-2.634112E-2	2.523613E-2
1.678400E-4	6.132500E-4	4.874375E-4	1.258125E-4	-2.634662E-2	2.522188E-2
1.680000E-4	4.507500E-4	5.142500E-4	-6.350000E-5	-2.634950E-2	2.523450E-2
1.681600E-4	3.853125E-4	5.265000E-4	-1.411875E-4	-2.633900E-2	2.523525E-2
1.683200E-4	6.175625E-4	5.978125E-4	1.975000E-5	-2.635163E-2	2.523325E-2
1.684800E-4	5.737500E-4	5.440625E-4	2.968750E-5	-2.632213E-2	2.524000E-2
1.686400E-4	4.798125E-4	5.561875E-4	-7.637500E-5	-2.635575E-2	2.523388E-2
1.688000E-4	6.035000E-4	5.765625E-4	2.693750E-5	-2.633563E-2	2.522400E-2
1.689600E-4	4.105625E-4	5.086875E-4	-9.812500E-5	-2.635637E-2	2.524563E-2
1.691200E-4	6.363750E-4	5.797500E-4	5.662500E-5	-2.635250E-2	2.523038E-2
1.692800E-4	6.263750E-4	5.443750E-4	8.200000E-5	-2.634213E-2	2.522713E-2
1.694400E-4	6.063750E-4	5.506250E-4	5.575000E-5	-2.634450E-2	2.521775E-2
1.696000E-4	5.493750E-4	5.843750E-4	-3.500000E-5	-2.634313E-2	2.522675E-2
1.697600E-4	5.723750E-4	5.365625E-4	3.581250E-5	-2.636013E-2	2.523000E-2
1.699200E-4	6.509375E-4	5.647500E-4	8.618750E-5	-2.632537E-2	2.524263E-2
1.700800E-4	3.894375E-4	5.083750E-4	-1.189375E-4	-2.635100E-2	2.522563E-2
1.702400E-4	5.022500E-4	5.372500E-4	-3.500000E-5	-2.634925E-2	2.523787E-2
1.704000E-4	5.885000E-4	7.095000E-4	-1.210000E-4	-2.634375E-2	2.520338E-2
1.705600E-4	4.940000E-4	4.890625E-4	4.937500E-6	-2.635112E-2	2.521225E-2
1.707200E-4	4.813125E-4	6.228125E-4	-1.415000E-4	-2.635362E-2	2.524213E-2
1.708800E-4	6.504375E-4	5.226875E-4	1.277500E-4	-2.636150E-2	2.523225E-2
1.710400E-4	5.346875E-4	6.028125E-4	-6.812500E-5	-2.633900E-2	2.524712E-2
1.712000E-4	5.220625E-4	5.045000E-4	1.756250E-5	-2.633963E-2	2.523738E-2
1.713600E-4	5.308750E-4	5.339375E-4	-3.062500E-6	-2.637187E-2	2.522537E-2
1.715200E-4	5.849375E-4	5.148125E-4	7.012500E-5	-2.635688E-2	2.523675E-2
1.716800E-4	5.645000E-4	5.634375E-4	1.062500E-6	-2.635937E-2	2.520775E-2
1.718400E-4	6.035625E-4	4.933750E-4	1.101875E-4	-2.635275E-2	2.520625E-2
1.720000E-4	6.336250E-4	6.414375E-4	-7.812500E-6	-2.635125E-2	2.524088E-2
1.721600E-4	4.573125E-4	5.768750E-4	-1.195625E-4	-2.633812E-2	2.524088E-2
1.723200E-4	5.826875E-4	6.491250E-4	-6.643750E-5	-2.634438E-2	2.522737E-2
1.724800E-4	4.486875E-4	5.720625E-4	-1.233750E-4	-2.634913E-2	2.520388E-2
1.726400E-4	5.345000E-4	5.513750E-4	-1.687500E-5	-2.633025E-2	2.522925E-2
1.728000E-4	6.135000E-4	5.925000E-4	2.100000E-5	-2.633275E-2	2.520737E-2
1.729600E-4	4.345625E-4	4.609375E-4	-2.637500E-5	-2.634413E-2	2.522887E-2
1.731200E-4	5.256875E-4	5.464375E-4	-2.075000E-5	-2.634200E-2	2.522038E-2
1.732800E-4	5.289375E-4	5.347500E-4	-5.812500E-6	-2.634125E-2	2.522888E-2
1.734400E-4	5.173750E-4	5.405625E-4	-2.318750E-5	-2.634925E-2	2.522125E-2
1.736000E-4	5.667500E-4	5.858125E-4	-1.906250E-5	-2.634975E-2	2.522575E-2
1.737600E-4	4.733125E-4	5.321875E-4	-5.887500E-5	-2.634125E-2	2.522200E-2
1.739200E-4	5.091875E-4	6.461875E-4	-1.370000E-4	-2.635638E-2	2.524750E-2
1.740800E-4	5.400625E-4	5.914375E-4	-5.137500E-5	-2.635288E-2	2.521275E-2
1.742400E-4	5.003125E-4	5.504375E-4	-5.012500E-5	-2.634213E-2	2.521213E-2
1.744000E-4	6.027500E-4	5.617500E-4	4.100000E-5	-2.634075E-2	2.521437E-2
1.745600E-4	5.561250E-4	5.499375E-4	6.187500E-6	-2.633000E-2	2.521838E-2
1.747200E-4	5.331875E-4	5.719375E-4	-3.875000E-5	-2.633962E-2	2.520075E-2
1.748800E-4	6.783750E-4	6.028750E-4	7.550000E-5	-2.632225E-2	2.519287E-2
1.750400E-4	4.951250E-4	6.068125E-4	-1.116875E-4	-2.634163E-2	2.519500E-2
1.752000E-4	5.459375E-4	5.418125E-4	4.125000E-6	-2.634050E-2	2.521175E-2
1.753600E-4	5.360000E-4	6.135000E-4	-7.750000E-5	-2.635975E-2	2.520563E-2
1.755200E-4	5.190625E-4	5.796250E-4	-6.056250E-5	-2.632337E-2	2.521500E-2
1.756800E-4	4.490625E-4	4.836875E-4	-3.462500E-5	-2.635138E-2	2.518937E-2
1.758400E-4	6.335000E-4	5.306250E-4	1.028750E-4	-2.636063E-2	2.520263E-2
1.760000E-4	5.601250E-4	5.798750E-4	-1.975000E-5	-2.634013E-2	2.520987E-2
1.761600E-4	5.685625E-4	6.460625E-4	-7.750000E-5	-2.634225E-2	2.519325E-2
1.763200E-4	4.325000E-4	5.392500E-4	-1.067500E-4	-2.636263E-2	2.520550E-2
1.764800E-4	6.137500E-4	4.667500E-4	1.470000E-4	-2.631763E-2	2.521163E-2
1.766400E-4	4.526250E-4	5.802500E-4	-1.276250E-4	-2.632963E-2	2.520338E-2
1.768000E-4	5.450625E-4	5.188125E-4	2.625000E-5	-2.635100E-2	2.519138E-2
1.769600E-4	6.711875E-4	5.836250E-4	8.756250E-5	-2.634525E-2	2.520300E-2
1.771200E-4	6.415000E-4	4.152500E-4	2.262500E-4	-2.635875E-2	2.521150E-2
1.772800E-4	5.429375E-4	6.428125E-4	-9.987500E-5	-2.633700E-2	2.520863E-2
1.774400E-4	6.102500E-4	5.308125E-4	7.943750E-5	-2.633412E-2	2.521037E-2
1.776000E-4	5.981875E-4	5.957500E-4	2.437500E-6	-2.634875E-2	2.520413E-2
1.777600E-4	5.975625E-4	5.740625E-4	2.350000E-5	-2.635662E-2	2.519988E-2
1.779200E-4	5.511250E-4	5.733125E-4	-2.218750E-5	-2.634175E-2	2.520313E-2
1.780800E-4	5.351250E-4	5.718125E-4	-3.668750E-5	-2.635025E-2	2.520012E-2
1.782400E-4	5.380625E-4	6.406250E-4	-1.025625E-4	-2.634175E-2	2.518488E-2
1.784000E-4	5.255625E-4	5.062500E-4	1.931250E-5	-2.635938E-2	2.521225E-2
1.785600E-4	4.492500E-4	5.099375E-4	-6.068750E-5	-2.633625E-2	2.519375E-2
1.787200E-4	5.511875E-4	5.633750E-4	-1.218750E-5	-2.635325E-2	2.520200E-2
1.788800E-4	5.603125E-4	5.676875E-4	-7.375000E-6	-2.635287E-2	2.520750E-2
1.790400E-4	4.178125E-4	5.439375E-4	-1.261250E-4	-2.634575E-2	2.519000E-2
1.792000E-4	5.214375E-4	6.280625E-4	-1.066250E-4	-2.634425E-2	2.519812E-2
1.793600E-4	4.712500E-4	6.202500E-4	-1.490000E-4	-2.636012E-2	2.520413E-2
1.795200E-4	5.620000E-4	6.050625E-4	-4.306250E-5	-2.633725E-2	2.518725E-2
1.796800E-4	5.322500E-4	5.688125E-4	-3.656250E-5	-2.634638E-2	2.519875E-2
1.798400E-4	4.824375E-4	5.880000E-4	-1.055625E-4	-2.634313E-2	2.519188E-2
1.800000E-4	5.277500E-4	5.991875E-4	-7.143750E-5	-2.633900E-2	2.518988E-2
1.801600E-4	6.486250E-4	5.223750E-4	1.262500E-4	-2.633325E-2	2.520313E-2
1.803200E-4	4.460625E-4	4.743750E-4	-2.831250E-5	-2.636200E-2	2.518775E-2
1.804800E-4	5.139375E-4	6.895000E-4	-1.755625E-4	-2.634575E-2	2.519225E-2
1.806400E-4	5.458125E-4	5.092500E-4	3.656250E-5	-2.632563E-2	2.518725E-2
1.808000E-4	5.865000E-4	5.695000E-4	1.700000E-5	-2.635600E-2	2.518350E-2
1.809600E-4	5.771250E-4	6.016875E-4	-2.456250E-5	-2.631300E-2	2.521125E-2
1.811200E-4	7.080000E-4	6.445000E-4	6.350000E-5	-2.635025E-2	2.520050E-2
1.812800E-4	5.812500E-4	5.000625E-4	8.118750E-5	-2.634412E-2	2.521975E-2
1.814400E-4	6.243750E-4	5.874375E-4	3.693750E-5	-2.635775E-2	2.519462E-2
1.816000E-4	5.606250E-4	5.537500E-4	6.875000E-6	-2.634863E-2	2.518875E-2
1.817600E-4	4.997500E-4	5.742500E-4	-7.450000E-5	-2.633525E-2	2.521500E-2
1.819200E-4	6.303125E-4	6.019375E-4	2.837500E-5	-2.634138E-2	2.518288E-2
1.820800E-4	5.582500E-4	6.281875E-4	-6.993750E-5	-2.634413E-2	2.519962E-2
1.822400E-4	5.419375E-4	5.441250E-4	-2.187500E-6	-2.634900E-2	2.520688E-2
1.824000E-4	4.375000E-4	5.539375E-4	-1.164375E-4	-2.635800E-2	2.519300E-2
1.825600E-4	7.022500E-4	5.623750E-4	1.398750E-4	-2.635638E-2	2.518738E-2
1.827200E-4	6.519375E-4	5.811875E-4	7.075000E-5	-2.633725E-2	2.517750E-2
1.828800E-4	5.076875E-4	5.676250E-4	-5.993750E-5	-2.634100E-2	2.520438E-2
1.830400E-4	5.708750E-4	5.478750E-4	2.300000E-5	-2.635687E-2	2.520713E-2
1.832000E-4	5.761250E-4	5.415000E-4	3.462500E-5	-2.635500E-2	2.517550E-2
1.833600E-4	4.895000E-4	5.135625E-4	-2.406250E-5	-2.634313E-2	2.517563E-2
1.835200E-4	5.413125E-4	6.111250E-4	-6.981250E-5	-2.634538E-2	2.519462E-2
1.836800E-4	4.946875E-4	5.502500E-4	-5.556250E-5	-2.635063E-2	2.518562E-2
1.838400E-4	4.780000E-4	6.409375E-4	-1.629375E-4	-2.634937E-2	2.518938E-2
1.840000E-4	5.729375E-4	5.897500E-4	-1.681250E-5	-2.634662E-2	2.521425E-2
1.841600E-4	5.751875E-4	6.302500E-4	-5.506250E-5	-2.634888E-2	2.519375E-2
1.843200E-4	5.098125E-4	5.431875E-4	-3.337500E-5	-2.635887E-2	2.517050E-2
1.844800E-4	6.233750E-4	6.253750E-4	-2.000000E-6	-2.634450E-2	2.519150E-2
1.846400E-4	4.931875E-4	6.284375E-4	-1.352500E-4	-2.632163E-2	2.518362E-2
1.848000E-4	6.014375E-4	5.789375E-4	2.250000E-5	-2.635925E-2	2.519188E-2
1.849600E-4	5.563750E-4	5.813125E-4	-2.493750E-5	-2.634337E-2	2.519875E-2
1.851200E-4	6.404375E-4	5.641875E-4	7.625000E-5	-2.634125E-2	2.517163E-2
1.852800E-4	6.368125E-4	7.769375E-4	-1.401250E-4	-2.634025E-2	2.520588E-2
1.854400E-4	4.841250E-4	6.355000E-4	-1.513750E-4	-2.634500E-2	2.519938E-2
1.856000E-4	4.844375E-4	4.515625E-4	3.287500E-5	-2.635450E-2	2.520113E-2
1.857600E-4	5.325625E-4	4.732500E-4	5.931250E-5	-2.634887E-2	2.519200E-2
1.859200E-4	5.843750E-4	5.606875E-4	2.368750E-5	-2.633313E-2	2.519663E-2
1.860800E-4	6.693750E-4	6.900000E-4	-2.062500E-5	-2.633438E-2	2.519675E-2
1.862400E-4	5.143125E-4	6.087500E-4	-9.443750E-5	-2.635613E-2	2.521362E-2
1.864000E-4	5.594375E-4	5.016250E-4	5.781250E-5	-2.633512E-2	2.517575E-2
1.865600E-4	5.414375E-4	5.509375E-4	-9.500000E-6	-2.636588E-2	2.519137E-2
1.867200E-4	4.981250E-4	4.926250E-4	5.500000E-6	-2.634413E-2	2.518700E-2
1.868800E-4	4.930625E-4	5.918125E-4	-9.875000E-5	-2.635350E-2	2.519025E-2
1.870400E-4	5.710000E-4	7.059375E-4	-1.349375E-4	-2.634513E-2	2.519275E-2
1.872000E-4	5.565000E-4	7.986250E-4	-2.421250E-4	-2.633875E-2	2.520513E-2
1.873600E-4	4.976250E-4	5.731250E-4	-7.550000E-5	-2.633613E-2	2.520313E-2
1.875200E-4	5.533125E-4	4.868750E-4	6.643750E-5	-2.634475E-2	2.518813E-2
1.876800E-4	5.850000E-4	6.435625E-4	-5.856250E-5	-2.634725E-2	2.520300E-2
1.878400E-4	5.711875E-4	5.801875E-4	-9.000000E-6	-2.634925E-2	2.519725E-2
1.880000E-4	5.285000E-4	5.468125E-4	-1.831250E-5	-2.635375E-2	2.518725E-2
1.881600E-4	5.007500E-4	6.376875E-4	-1.369375E-4	-2.634987E-2	2.521900E-2
1.883200E-4	5.681250E-4	5.347500E-4	3.337500E-5	-2.635025E-2	2.519938E-2
1.884800E-4	6.810625E-4	6.360000E-4	4.506250E-5	-2.636050E-2	2.518613E-2
1.886400E-4	6.179375E-4	6.668750E-4	-4.893750E-5	-2.634400E-2	2.521050E-2
1.888000E-4	5.180000E-4	6.128125E-4	-9.481250E-5	-2.636000E-2	2.519863E-2
1.889600E-4	4.708750E-4	6.536875E-4	-1.828125E-4	-2.634963E-2	2.518962E-2
1.891200E-4	5.633750E-4	5.621875E-4	1.187500E-6	-2.633425E-2	2.516625E-2
1.892800E-4	5.993125E-4	5.892500E-4	1.006250E-5	-2.633162E-2	2.518275E-2
1.894400E-4	6.353750E-4	5.500000E-4	8.537500E-5	-2.633650E-2	2.520675E-2
1.896000E-4	4.386875E-4	4.301875E-4	8.500000E-6	-2.632525E-2	2.519525E-2
1.897600E-4	5.447500E-4	6.112500E-4	-6.650000E-5	-2.634038E-2	2.519900E-2
1.899200E-4	5.888750E-4	6.690625E-4	-8.018750E-5	-2.633638E-2	2.519350E-2
1.900800E-4	5.920625E-4	5.477500E-4	4.431250E-5	-2.633337E-2	2.520125E-2
1.902400E-4	6.325625E-4	5.850000E-4	4.756250E-5	-2.634600E-2	2.519687E-2
1.904000E-4	6.218125E-4	5.518750E-4	6.993750E-5	-2.632012E-2	2.520188E-2
1.905600E-4	4.966250E-4	4.900000E-4	6.625000E-6	-2.631162E-2	2.519200E-2
1.907200E-4	6.007500E-4	5.025000E-4	9.825000E-5	-2.634275E-2	2.519725E-2
1.908800E-4	6.031250E-4	6.098750E-4	-6.750000E-6	-2.633900E-2	2.518737E-2
1.910400E-4	5.380000E-4	5.306875E-4	7.312500E-6	-2.635350E-2	2.519138E-2
1.912000E-4	6.136250E-4	5.413125E-4	7.231250E-5	-2.634088E-2	2.519613E-2
1.913600E-4	4.906250E-4	6.946250E-4	-2.040000E-4	-2.632788E-2	2.518500E-2
1.915200E-4	6.253750E-4	5.559375E-4	6.943750E-5	-2.635137E-2	2.518763E-2
1.916800E-4	6.669375E-4	5.530000E-4	1.139375E-4	-2.634512E-2	2.519163E-2
1.918400E-4	6.733125E-4	7.245625E-4	-5.125000E-5	-2.633537E-2	2.518013E-2
1.920000E-4	4.738750E-4	4.673750E-4	6.500000E-6	-2.633088E-2	2.520162E-2
1.921600E-4	5.195625E-4	5.253750E-4	-5.812500E-6	-2.633588E-2	2.520150E-2
1.923200E-4	6.026875E-4	6.525625E-4	-4.987500E-5	-2.634988E-2	2.517438E-2
1.924800E-4	4.520625E-4	5.321250E-4	-8.006250E-5	-2.632213E-2	2.518313E-2
1.926400E-4	5.932500E-4	5.371250E-4	5.612500E-5	-2.632838E-2	2.517775E-2
1.928000E-4	7.158750E-4	5.467500E-4	1.691250E-4	-2.633475E-2	2.518812E-2
1.929600E-4	4.944375E-4	6.228750E-4	-1.284375E-4	-2.631700E-2	2.520075E-2
1.931200E-4	5.885000E-4	5.061250E-4	8.237500E-5	-2.634362E-2	2.519687E-2
1.932800E-4	6.076250E-4	3.684375E-4	2.391875E-4	-2.634087E-2	2.519213E-2
1.934400E-4	6.382500E-4	5.265625E-4	1.116875E-4	-2.631713E-2	2.518450E-2
1.936000E-4	5.561250E-4	5.346250E-4	2.150000E-5	-2.632638E-2	2.518075E-2
1.937600E-4	5.353125E-4	6.574375E-4	-1.221250E-4	-2.632775E-2	2.518737E-2
1.939200E-4	4.747500E-4	5.771875E-4	-1.024375E-4	-2.633100E-2	2.519250E-2
1.940800E-4	6.532500E-4	5.950625E-4	5.818750E-5	-2.632825E-2	2.520275E-2
1.942400E-4	6.003750E-4	5.003125E-4	1.000625E-4	-2.632612E-2	2.518538E-2
1.944000E-4	5.238750E-4	5.406875E-4	-1.681250E-5	-2.634850E-2	2.517438E-2
1.945600E-4	6.952500E-4	5.456875E-4	1.495625E-4	-2.634587E-2	2.516475E-2
1.947200E-4	6.244375E-4	6.283750E-4	-3.937500E-6	-2.632588E-2	2.517950E-2
1.948800E-4	5.427500E-4	6.106250E-4	-6.787500E-5	-2.633463E-2	2.518438E-2
1.950400E-4	5.374375E-4	5.653125E-4	-2.787500E-5	-2.632412E-2	2.519313E-2
1.952000E-4	4.986875E-4	6.590625E-4	-1.603750E-4	-2.630900E-2	2.517675E-2
1.953600E-4	5.726875E-4	6.051875E-4	-3.250000E-5	-2.631850E-2	2.516925E-2
1.955200E-4	6.002500E-4	5.678125E-4	3.243750E-5	-2.631662E-2	2.517538E-2
1.956800E-4	6.747500E-4	5.949375E-4	7.981250E-5	-2.633400E-2	2.517725E-2
1.958400E-4	6.971250E-4	6.788750E-4	1.825000E-5	-2.631162E-2	2.517913E-2
1.960000E-4	5.723750E-4	5.680000E-4	4.375000E-6	-2.633513E-2	2.517275E-2
1.961600E-4	6.802500E-4	5.393125E-4	1.409375E-4	-2.632425E-2	2.516463E-2
1.963200E-4	5.860000E-4	5.267500E-4	5.925000E-5	-2.631400E-2	2.518562E-2
1.964800E-4	5.684375E-4	6.471250E-4	-7.868750E-5	-2.630188E-2	2.519212E-2
1.966400E-4	6.074375E-4	5.022500E-4	1.051875E-4	-2.634775E-2	2.518875E-2
1.968000E-4	5.630000E-4	6.272500E-4	-6.425000E-5	-2.633737E-2	2.517575E-2
1.969600E-4	5.976875E-4	6.581250E-4	-6.043750E-5	-2.631800E-2	2.517162E-2
1.971200E-4	5.657500E-4	7.280625E-4	-1.623125E-4	-2.631912E-2	2.519687E-2
1.972800E-4	5.835000E-4	6.316875E-4	-4.818750E-5	-2.633950E-2	2.518225E-2
1.974400E-4	5.781250E-4	5.765625E-4	1.562500E-6	-2.631687E-2	2.517213E-2
1.976000E-4	5.172500E-4	4.725625E-4	4.468750E-5	-2.632400E-2	2.519763E-2
1.977600E-4	5.875625E-4	6.834375E-4	-9.587500E-5	-2.632337E-2	2.516650E-2
1.979200E-4	4.800625E-4	5.626250E-4	-8.256250E-5	-2.633875E-2	2.520587E-2
1.980800E-4	6.242500E-4	5.697500E-4	5.450000E-5	-2.634863E-2	2.517050E-2
1.982400E-4	6.181875E-4	6.161875E-4	2.000000E-6	-2.631400E-2	2.517713E-2
1.984000E-4	6.193125E-4	5.818750E-4	3.743750E-5	-2.634450E-2	2.517950E-2
1.985600E-4	6.092500E-4	5.893125E-4	1.993750E-5	-2.632412E-2	2.517450E-2
1.987200E-4	6.041250E-4	5.599375E-4	4.418750E-5	-2.632750E-2	2.516950E-2
1.988800E-4	5.514375E-4	5.925000E-4	-4.106250E-5	-2.633800E-2	2.519800E-2
1.990400E-4	6.421250E-4	6.164375E-4	2.568750E-5	-2.633163E-2	2.517825E-2
1.992000E-4	5.886250E-4	5.571250E-4	3.150000E-5	-2.631900E-2	2.518400E-2
1.993600E-4	6.654375E-4	5.672500E-4	9.818750E-5	-2.634362E-2	2.519137E-2
1.995200E-4	5.804375E-4	5.862500E-4	-5.812500E-6	-2.631025E-2	2.516812E-2
1.996800E-4	5.017500E-4	6.005625E-4	-9.881250E-5	-2.632575E-2	2.516888E-2
1.998400E-4	5.923750E-4	7.080625E-4	-1.156875E-4	-2.631750E-2	2.518588E-2
2.000000E-4	6.663125E-4	5.374375E-4	1.288750E-4	-2.631037E-2	2.518375E-2
2.001600E-4	5.930625E-4	5.086250E-4	8.443750E-5	-2.630688E-2	2.519563E-2
2.003200E-4	5.498125E-4	6.175000E-4	-6.768750E-5	-2.634025E-2	2.515925E-2
2.004800E-4	5.860000E-4	6.635000E-4	-7.750000E-5	-2.631237E-2	2.517450E-2
2.006400E-4	4.576875E-4	4.891875E-4	-3.150000E-5	-2.632413E-2	2.517937E-2
2.008000E-4	7.096875E-4	4.773125E-4	2.323750E-4	-2.634587E-2	2.517463E-2
2.009600E-4	6.091250E-4	5.563125E-4	5.281250E-5	-2.632237E-2	2.517512E-2
2.011200E-4	6.388125E-4	6.496875E-4	-1.087500E-5	-2.634138E-2	2.518537E-2
2.012800E-4	5.373125E-4	5.203750E-4	1.693750E-5	-2.631775E-2	2.514788E-2
2.014400E-4	5.806875E-4	5.587500E-4	2.193750E-5	-2.632188E-2	2.517025E-2
2.016000E-4	5.986250E-4	6.921250E-4	-9.350000E-5	-2.633038E-2	2.518237E-2
2.017600E-4	5.570625E-4	6.290000E-4	-7.193750E-5	-2.631162E-2	2.516838E-2
2.019200E-4	6.933750E-4	6.085000E-4	8.487500E-5	-2.632588E-2	2.517750E-2
2.020800E-4	5.806250E-4	6.447500E-4	-6.412500E-5	-2.633225E-2	2.517325E-2
2.022400E-4	5.073125E-4	5.292500E-4	-2.193750E-5	-2.631838E-2	2.519012E-2
2.024000E-4	6.711250E-4	6.849375E-4	-1.381250E-5	-2.631512E-2	2.518125E-2
2.025600E-4	5.356250E-4	5.802500E-4	-4.462500E-5	-2.632313E-2	2.517050E-2
2.027200E-4	6.836250E-4	6.276250E-4	5.600000E-5	-2.633300E-2	2.516713E-2
2.028800E-4	4.730000E-4	5.941250E-4	-1.211250E-4	-2.631313E-2	2.517325E-2
2.030400E-4	4.878750E-4	6.373125E-4	-1.494375E-4	-2.632750E-2	2.517788E-2
2.032000E-4	5.925000E-4	6.100625E-4	-1.756250E-5	-2.632562E-2	2.517212E-2
2.033600E-4	4.536875E-4	5.482500E-4	-9.456250E-5	-2.631562E-2	2.516575E-2
2.035200E-4	6.258125E-4	6.065625E-4	1.925000E-5	-2.633862E-2	2.515600E-2
2.036800E-4	5.646250E-4	6.154375E-4	-5.081250E-5	-2.631012E-2	2.516963E-2
2.038400E-4	4.551875E-4	6.428750E-4	-1.876875E-4	-2.631875E-2	2.516113E-2
2.040000E-4	6.463750E-4	5.121250E-4	1.342500E-4	-2.632300E-2	2.516613E-2
2.041600E-4	6.561250E-4	6.600625E-4	-3.937500E-6	-2.631500E-2	2.516075E-2
2.043200E-4	6.005625E-4	4.717500E-4	1.288125E-4	-2.630050E-2	2.515938E-2
2.044800E-4	5.910000E-4	6.365625E-4	-4.556250E-5	-2.633675E-2	2.515237E-2
2.046400E-4	5.189375E-4	5.873750E-4	-6.843750E-5	-2.633087E-2	2.516675E-2
2.048000E-4	5.652500E-4	5.498125E-4	1.543750E-5	-2.631338E-2	2.518075E-2
2.049600E-4	5.084375E-4	5.516250E-4	-4.318750E-5	-2.632438E-2	2.515875E-2
2.051200E-4	4.983750E-4	5.814375E-4	-8.306250E-5	-2.633962E-2	2.515750E-2
2.052800E-4	7.579375E-4	5.936875E-4	1.642500E-4	-2.632513E-2	2.516563E-2
2.054400E-4	6.213750E-4	5.567500E-4	6.462500E-5	-2.631800E-2	2.515663E-2
2.056000E-4	6.232500E-4	6.065625E-4	1.668750E-5	-2.632287E-2	2.516950E-2
2.057600E-4	6.094375E-4	6.297500E-4	-2.031250E-5	-2.633138E-2	2.516725E-2
2.059200E-4	5.395000E-4	5.983125E-4	-5.881250E-5	-2.631700E-2	2.517900E-2
2.060800E-4	5.548125E-4	6.008750E-4	-4.606250E-5	-2.632025E-2	2.517500E-2
2.062400E-4	6.801250E-4	6.151875E-4	6.493750E-5	-2.630713E-2	2.517725E-2
2.064000E-4	5.996875E-4	5.861875E-4	1.350000E-5	-2.631763E-2	2.516350E-2
2.065600E-4	6.238125E-4	5.568125E-4	6.700000E-5	-2.632063E-2	2.517000E-2
2.067200E-4	6.817500E-4	4.713125E-4	2.104375E-4	-2.632250E-2	2.516412E-2
2.068800E-4	5.575000E-4	4.781875E-4	7.931250E-5	-2.630937E-2	2.515787E-2
2.070400E-4	4.580625E-4	5.743125E-4	-1.162500E-4	-2.631063E-2	2.515437E-2
2.072000E-4	6.369375E-4	5.940625E-4	4.287500E-5	-2.632100E-2	2.515638E-2
2.073600E-4	6.515000E-4	5.429375E-4	1.085625E-4	-2.632787E-2	2.515950E-2
2.075200E-4	4.969375E-4	5.734375E-4	-7.650000E-5	-2.633950E-2	2.516812E-2
2.076800E-4	6.671875E-4	6.283750E-4	3.881250E-5	-2.632238E-2	2.517275E-2
2.078400E-4	6.725625E-4	6.583750E-4	1.418750E-5	-2.633213E-2	2.515113E-2
2.080000E-4	5.625625E-4	6.558750E-4	-9.331250E-5	-2.630475E-2	2.516563E-2
2.081600E-4	4.574375E-4	5.354375E-4	-7.800000E-5	-2.633275E-2	2.516875E-2
2.083200E-4	5.142500E-4	6.720625E-4	-1.578125E-4	-2.631612E-2	2.516988E-2
2.084800E-4	5.925000E-4	5.867500E-4	5.750000E-6	-2.631200E-2	2.515375E-2
2.086400E-4	5.522500E-4	6.180000E-4	-6.575000E-5	-2.631150E-2	2.517225E-2
2.088000E-4	5.621250E-4	6.578750E-4	-9.575000E-5	-2.631925E-2	2.517550E-2
2.089600E-4	5.608125E-4	6.226250E-4	-6.181250E-5	-2.632025E-2	2.517025E-2
2.091200E-4	4.835625E-4	6.825625E-4	-1.990000E-4	-2.630638E-2	2.518400E-2
2.092800E-4	7.208125E-4	5.986875E-4	1.221250E-4	-2.630738E-2	2.517125E-2
2.094400E-4	6.520625E-4	6.237500E-4	2.831250E-5	-2.633275E-2	2.515725E-2
2.096000E-4	6.134375E-4	5.959375E-4	1.750000E-5	-2.633050E-2	2.515563E-2
2.097600E-4	5.677500E-4	7.146250E-4	-1.468750E-4	-2.631150E-2	2.515700E-2
2.099200E-4	7.075625E-4	5.206875E-4	1.868750E-4	-2.629475E-2	2.516700E-2
2.100800E-4	5.973125E-4	5.342500E-4	6.306250E-5	-2.634450E-2	2.515288E-2
2.102400E-4	5.811250E-4	6.513750E-4	-7.025000E-5	-2.630825E-2	2.516113E-2
2.104000E-4	5.474375E-4	6.570625E-4	-1.096250E-4	-2.631537E-2	2.517150E-2
2.105600E-4	5.345625E-4	6.560625E-4	-1.215000E-4	-2.632600E-2	2.516400E-2
2.107200E-4	4.989375E-4	6.672500E-4	-1.683125E-4	-2.633237E-2	2.517250E-2
2.108800E-4	6.516250E-4	6.043750E-4	4.725000E-5	-2.633613E-2	2.519275E-2
2.110400E-4	5.234375E-4	6.423750E-4	-1.189375E-4	-2.631862E-2	2.517112E-2
2.112000E-4	6.558750E-4	4.863750E-4	1.695000E-4	-2.631900E-2	2.513888E-2
2.113600E-4	5.467500E-4	6.078125E-4	-6.106250E-5	-2.631300E-2	2.516850E-2
2.115200E-4	6.703125E-4	7.262500E-4	-5.593750E-5	-2.631625E-2	2.515287E-2
2.116800E-4	6.253750E-4	6.410000E-4	-1.562500E-5	-2.630600E-2	2.515738E-2
2.118400E-4	6.258125E-4	5.360625E-4	8.975000E-5	-2.631088E-2	2.516700E-2
2.120000E-4	6.237500E-4	5.200000E-4	1.037500E-4	-2.631900E-2	2.515450E-2
2.121600E-4	6.140000E-4	5.884375E-4	2.556250E-5	-2.632413E-2	2.515238E-2
2.123200E-4	6.729375E-4	5.473125E-4	1.256250E-4	-2.631100E-2	2.515375E-2
2.124800E-4	6.940625E-4	6.334375E-4	6.062500E-5	-2.629750E-2	2.515238E-2
2.126400E-4	6.448125E-4	5.974375E-4	4.737500E-5	-2.632237E-2	2.514150E-2
2.128000E-4	6.069375E-4	6.112500E-4	-4.312500E-6	-2.631288E-2	2.515962E-2
2.129600E-4	6.182500E-4	5.506250E-4	6.762500E-5	-2.631088E-2	2.516188E-2
2.131200E-4	5.595000E-4	6.161875E-4	-5.668750E-5	-2.631563E-2	2.515538E-2
2.132800E-4	6.241875E-4	5.687500E-4	5.543750E-5	-2.632988E-2	2.516063E-2
2.134400E-4	6.816250E-4	6.493750E-4	3.225000E-5	-2.631663E-2	2.516163E-2
2.136000E-4	5.553125E-4	5.312500E-4	2.406250E-5	-2.631763E-2	2.514375E-2
2.137600E-4	7.058125E-4	5.752500E-4	1.305625E-4	-2.631738E-2	2.516625E-2
2.139200E-4	5.788125E-4	6.066250E-4	-2.781250E-5	-2.631675E-2	2.515300E-2
2.140800E-4	5.513125E-4	4.993125E-4	5.200000E-5	-2.630525E-2	2.515938E-2
2.142400E-4	5.985625E-4	5.220000E-4	7.656250E-5	-2.632788E-2	2.517263E-2
2.144000E-4	5.963750E-4	6.001250E-4	-3.750000E-6	-2.631737E-2	2.512800E-2
2.145600E-4	5.120000E-4	5.551250E-4	-4.312500E-5	-2.632563E-2	2.514638E-2
2.147200E-4	6.565000E-4	5.726250E-4	8.387500E-5	-2.630525E-2	2.514413E-2
2.148800E-4	5.401875E-4	6.746875E-4	-1.345000E-4	-2.631013E-2	2.514525E-2
2.150400E-4	5.590000E-4	6.048750E-4	-4.587500E-5	-2.631513E-2	2.517200E-2
2.152000E-4	5.100000E-4	5.166875E-4	-6.687500E-6	-2.631525E-2	2.515188E-2
2.153600E-4	6.535000E-4	6.981875E-4	-4.468750E-5	-2.630937E-2	2.514225E-2
2.155200E-4	5.060000E-4	5.652500E-4	-5.925000E-5	-2.630675E-2	2.515112E-2
2.156800E-4	5.814375E-4	6.173125E-4	-3.587500E-5	-2.632300E-2	2.515775E-2
2.158400E-4	7.074375E-4	5.753125E-4	1.321250E-4	-2.632525E-2	2.514937E-2
2.160000E-4	5.346250E-4	6.973125E-4	-1.626875E-4	-2.632713E-2	2.514500E-2
2.161600E-4	6.151250E-4	6.900000E-4	-7.487500E-5	-2.630950E-2	2.515163E-2
2.163200E-4	5.502500E-4	5.733750E-4	-2.312500E-5	-2.630812E-2	2.515288E-2
2.164800E-4	6.681875E-4	5.780000E-4	9.018750E-5	-2.630000E-2	2.515700E-2
2.166400E-4	6.670000E-4	5.702500E-4	9.675000E-5	-2.631775E-2	2.515988E-2
2.168000E-4	5.850000E-4	6.094375E-4	-2.443750E-5	-2.631425E-2	2.514625E-2
2.169600E-4	6.091875E-4	6.006875E-4	8.500000E-6	-2.629713E-2	2.513700E-2
2.171200E-4	5.941250E-4	6.984375E-4	-1.043125E-4	-2.631475E-2	2.515513E-2
2.172800E-4	6.484375E-4	6.371250E-4	1.131250E-5	-2.629475E-2	2.513500E-2
2.174400E-4	6.597500E-4	7.042500E-4	-4.450000E-5	-2.631425E-2	2.514675E-2
2.176000E-4	6.085000E-4	5.128125E-4	9.568750E-5	-2.632563E-2	2.512200E-2
2.177600E-4	5.881875E-4	6.376250E-4	-4.943750E-5	-2.630675E-2	2.515650E-2
2.179200E-4	7.202500E-4	6.580000E-4	6.225000E-5	-2.634288E-2	2.515625E-2
2.180800E-4	6.131875E-4	6.313125E-4	-1.812500E-5	-2.631588E-2	2.514937E-2
2.182400E-4	6.651250E-4	5.952500E-4	6.987500E-5	-2.630825E-2	2.514463E-2
2.184000E-4	5.497500E-4	6.923125E-4	-1.425625E-4	-2.632425E-2	2.514613E-2
2.185600E-4	6.543125E-4	5.240000E-4	1.303125E-4	-2.633962E-2	2.513312E-2
2.187200E-4	6.621250E-4	6.140625E-4	4.806250E-5	-2.630287E-2	2.514075E-2
2.188800E-4	5.988125E-4	5.856250E-4	1.318750E-5	-2.631488E-2	2.513000E-2
2.190400E-4	6.201250E-4	6.801250E-4	-6.000000E-5	-2.629050E-2	2.502288E-2
2.192000E-4	5.618125E-4	3.873125E-4	1.745000E-4	-2.695713E-2	2.424412E-2
2.193600E-4	2.064562E-3	3.482563E-3	-1.418000E-3	-2.708537E-2	2.472662E-2
2.195200E-4	3.511562E-3	2.756125E-3	7.554375E-4	-2.646537E-2	2.512250E-2
2.196800E-4	1.951438E-3	1.514250E-3	4.371875E-4	-2.646612E-2	2.478300E-2
2.198400E-4	1.281937E-3	9.804375E-4	3.015000E-4	-2.683113E-2	2.461888E-2
2.200000E-4	8.446250E-4	6.238125E-4	2.208125E-4	-2.675925E-2	2.477475E-2
2.201600E-4	5.038125E-4	5.701875E-4	-6.637500E-5	-2.667375E-2	2.475087E-2
2.203200E-4	5.425000E-4	5.177500E-4	2.475000E-5	-2.681313E-2	2.457437E-2
2.204800E-4	3.824375E-4	5.469375E-4	-1.645000E-4	-2.692537E-2	2.455575E-2
2.206400E-4	4.447500E-4	4.341875E-4	1.056250E-5	-2.681850E-2	2.472525E-2
2.208000E-4	5.428750E-4	5.457500E-4	-2.875000E-6	-2.667813E-2	2.475500E-2
2.209600E-4	3.543750E-4	5.821875E-4	-2.278125E-4	-2.673850E-2	2.467200E-2
2.211200E-4	4.690000E-4	4.441250E-4	2.487500E-5	-2.680763E-2	2.465438E-2
2.212800E-4	3.772500E-4	4.860000E-4	-1.087500E-4	-2.678688E-2	2.468138E-2
2.214400E-4	4.258125E-4	4.730625E-4	-4.725000E-5	-2.674450E-2	2.474425E-2
2.216000E-4	4.756875E-4	4.839375E-4	-8.250000E-6	-2.669363E-2	2.476513E-2
2.217600E-4	4.118750E-4	3.210000E-4	9.087500E-5	-2.669288E-2	2.477413E-2
2.219200E-4	3.883750E-4	3.896875E-4	-1.312500E-6	-2.667475E-2	2.473650E-2
2.220800E-4	3.268125E-4	5.502500E-4	-2.234375E-4	-2.671063E-2	2.475213E-2
2.222400E-4	4.366875E-4	3.360000E-4	1.006875E-4	-2.670713E-2	2.473638E-2
2.224000E-4	4.106875E-4	5.621875E-4	-1.515000E-4	-2.667800E-2	2.478425E-2
2.225600E-4	4.475000E-4	3.585625E-4	8.893750E-5	-2.666113E-2	2.478225E-2
2.227200E-4	3.701875E-4	4.644375E-4	-9.425000E-5	-2.666388E-2	2.478300E-2
2.228800E-4	3.858125E-4	3.993750E-4	-1.356250E-5	-2.667812E-2	2.474713E-2
2.230400E-4	5.093125E-4	3.899375E-4	1.193750E-4	-2.668363E-2	2.479425E-2
2.232000E-4	3.680000E-4	4.171875E-4	-4.918750E-5	-2.663750E-2	2.484338E-2
2.233600E-4	4.436875E-4	5.074375E-4	-6.375000E-5	-2.658475E-2	2.483150E-2
2.235200E-4	4.043125E-4	3.955625E-4	8.750000E-6	-2.657112E-2	2.486100E-2
2.236800E-4	4.224375E-4	3.985625E-4	2.387500E-5	-2.659575E-2	2.486350E-2
2.238400E-4	4.226875E-4	4.620000E-4	-3.931250E-5	-2.655112E-2	2.489138E-2
2.240000E-4	3.200625E-4	2.783125E-4	4.175000E-5	-2.655150E-2	2.488275E-2
2.241600E-4	3.648750E-4	4.586875E-4	-9.381250E-5	-2.653763E-2	2.487913E-2
2.243200E-4	4.725625E-4	4.828125E-4	-1.025000E-5	-2.656700E-2	2.489450E-2
2.244800E-4	3.905625E-4	3.332500E-4	5.731250E-5	-2.655100E-2	2.490325E-2
2.246400E-4	5.041250E-4	4.851875E-4	1.893750E-5	-2.656662E-2	2.486937E-2
2.248000E-4	3.550000E-4	2.881250E-4	6.687500E-5	-2.658650E-2	2.485537E-2
2.249600E-4	3.740000E-4	4.569375E-4	-8.293750E-5	-2.661300E-2	2.485975E-2
2.251200E-4	3.107500E-4	4.391250E-4	-1.283750E-4	-2.659075E-2	2.485600E-2
2.252800E-4	4.533750E-4	3.215000E-4	1.318750E-4	-2.661500E-2	2.481013E-2
2.254400E-4	4.825625E-4	4.055625E-4	7.700000E-5	-2.667063E-2	2.477600E-2
2.256000E-4	4.306875E-4	3.459375E-4	8.475000E-5	-2.666600E-2	2.476412E-2
2.257600E-4	4.010625E-4	3.900625E-4	1.100000E-5	-2.668838E-2	2.477150E-2
2.259200E-4	3.216250E-4	4.109375E-4	-8.931250E-5	-2.669238E-2	2.476387E-2
2.260800E-4	4.275000E-4	3.560000E-4	7.150000E-5	-2.670150E-2	2.474900E-2
2.262400E-4	3.907500E-4	3.109375E-4	7.981250E-5	-2.671888E-2	2.473950E-2
2.264000E-4	4.205000E-4	4.358125E-4	-1.531250E-5	-2.667388E-2	2.475563E-2
2.265600E-4	4.683750E-4	3.175000E-4	1.508750E-4	-2.670238E-2	2.475450E-2
2.267200E-4	3.076250E-4	3.895000E-4	-8.187500E-5	-2.668712E-2	2.476025E-2
2.268800E-4	3.771875E-4	4.301875E-4	-5.300000E-5	-2.667175E-2	2.478000E-2
2.270400E-4	3.290625E-4	3.395000E-4	-1.043750E-5	-2.664475E-2	2.478300E-2
2.272000E-4	3.600625E-4	3.036875E-4	5.637500E-5	-2.666562E-2	2.480788E-2
2.273600E-4	3.669375E-4	3.645000E-4	2.437500E-6	-2.663012E-2	2.480862E-2
2.275200E-4	4.531250E-4	3.726250E-4	8.050000E-5	-2.661463E-2	2.484288E-2
2.276800E-4	3.903750E-4	4.088750E-4	-1.850000E-5	-2.660875E-2	2.485275E-2
2.278400E-4	4.257500E-4	2.588125E-4	1.669375E-4	-2.658112E-2	2.485450E-2
2.280000E-4	3.583750E-4	4.219375E-4	-6.356250E-5	-2.659500E-2	2.487250E-2
2.281600E-4	3.333750E-4	4.531250E-4	-1.197500E-4	-2.657400E-2	2.486225E-2
2.283200E-4	3.012500E-4	3.340000E-4	-3.275000E-5	-2.657500E-2	2.486250E-2
2.284800E-4	4.037500E-4	4.333750E-4	-2.962500E-5	-2.655862E-2	2.486700E-2
2.286400E-4	4.011875E-4	3.575625E-4	4.362500E-5	-2.657025E-2	2.487763E-2
2.288000E-4	3.638750E-4	3.950000E-4	-3.112500E-5	-2.655013E-2	2.490687E-2
2.289600E-4	5.086250E-4	4.013750E-4	1.072500E-4	-2.654775E-2	2.489275E-2
2.291200E-4	2.531875E-4	2.765625E-4	-2.337500E-5	-2.656275E-2	2.489100E-2
2.292800E-4	3.927500E-4	3.470000E-4	4.575000E-5	-2.657200E-2	2.489400E-2
2.294400E-4	4.019375E-4	3.171875E-4	8.475000E-5	-2.654212E-2	2.488500E-2
2.296000E-4	3.383750E-4	3.726875E-4	-3.431250E-5	-2.653438E-2	2.489175E-2
2.297600E-4	3.767500E-4	3.567500E-4	2.000000E-5	-2.655987E-2	2.489812E-2
2.299200E-4	2.284375E-4	3.161875E-4	-8.775000E-5	-2.654513E-2	2.491387E-2
2.300800E-4	3.489375E-4	3.468750E-4	2.062500E-6	-2.654850E-2	2.488075E-2
2.302400E-4	4.236875E-4	4.538750E-4	-3.018750E-5	-2.653663E-2	2.489700E-2
2.304000E-4	3.599375E-4	4.861875E-4	-1.262500E-4	-2.653575E-2	2.489825E-2
2.305600E-4	3.343125E-4	3.506875E-4	-1.637500E-5	-2.653575E-2	2.487900E-2
2.307200E-4	3.663125E-4	3.678750E-4	-1.562500E-6	-2.652238E-2	2.488725E-2
2.308800E-4	4.166875E-4	3.139375E-4	1.027500E-4	-2.652463E-2	2.489488E-2
2.310400E-4	3.715625E-4	3.280625E-4	4.350000E-5	-2.651788E-2	2.489988E-2
2.312000E-4	3.446875E-4	3.773125E-4	-3.262500E-5	-2.652975E-2	2.491875E-2
2.313600E-4	3.388750E-4	3.423125E-4	-3.437500E-6	-2.651100E-2	2.490700E-2
2.315200E-4	1.571875E-4	3.953125E-4	-2.381250E-4	-2.652150E-2	2.492762E-2
2.316800E-4	2.673125E-4	3.426875E-4	-7.537500E-5	-2.653338E-2	2.491013E-2
2.318400E-4	3.982500E-4	2.900625E-4	1.081875E-4	-2.651863E-2	2.493988E-2
2.320000E-4	3.331875E-4	2.900625E-4	4.312500E-5	-2.649550E-2	2.493938E-2
2.321600E-4	4.866875E-4	4.023125E-4	8.437500E-5	-2.648700E-2	2.493200E-2
2.323200E-4	3.237500E-4	4.003750E-4	-7.662500E-5	-2.647038E-2	2.493925E-2
2.324800E-4	3.465000E-4	3.478750E-4	-1.375000E-6	-2.648963E-2	2.495850E-2
2.326400E-4	3.918125E-4	3.275625E-4	6.425000E-5	-2.646238E-2	2.494987E-2
2.328000E-4	2.661875E-4	3.687500E-4	-1.025625E-4	-2.645537E-2	2.498350E-2
2.329600E-4	3.586250E-4	3.411875E-4	1.743750E-5	-2.644850E-2	2.497838E-2
2.331200E-4	3.902500E-4	3.821250E-4	8.125000E-6	-2.643462E-2	2.500100E-2
2.332800E-4	3.398750E-4	2.977500E-4	4.212500E-5	-2.642725E-2	2.499787E-2
2.334400E-4	2.713125E-4	4.476250E-4	-1.763125E-4	-2.642588E-2	2.500350E-2
2.336000E-4	3.841250E-4	3.743125E-4	9.812500E-6	-2.642150E-2	2.501725E-2
2.337600E-4	3.591875E-4	3.625000E-4	-3.312500E-6	-2.640538E-2	2.504012E-2
2.339200E-4	3.000625E-4	3.265625E-4	-2.650000E-5	-2.637825E-2	2.502500E-2
2.340800E-4	3.910000E-4	3.078125E-4	8.318750E-5	-2.640363E-2	2.504138E-2
2.342400E-4	3.786875E-4	2.754375E-4	1.032500E-4	-2.641175E-2	2.506662E-2
2.344000E-4	3.504375E-4	3.843125E-4	-3.387500E-5	-2.636113E-2	2.506300E-2
2.345600E-4	2.433125E-4	4.048125E-4	-1.615000E-4	-2.636863E-2	2.504025E-2
2.347200E-4	3.766250E-4	2.952500E-4	8.137500E-5	-2.636513E-2	2.506550E-2
2.348800E-4	3.666250E-4	2.425625E-4	1.240625E-4	-2.634500E-2	2.506488E-2
2.350400E-4	3.965000E-4	3.155000E-4	8.100000E-5	-2.633463E-2	2.508400E-2
2.352000E-4	4.005000E-4	3.147500E-4	8.575000E-5	-2.633475E-2	2.507775E-2
2.353600E-4	3.529375E-4	3.736250E-4	-2.068750E-5	-2.632000E-2	2.510050E-2
2.355200E-4	4.085625E-4	2.948750E-4	1.136875E-4	-2.632588E-2	2.511413E-2
2.356800E-4	2.908750E-4	2.977500E-4	-6.875000E-6	-2.631150E-2	2.511075E-2
2.358400E-4	4.088125E-4	3.123750E-4	9.643750E-5	-2.631100E-2	2.509613E-2
2.360000E-4	3.999375E-4	2.911875E-4	1.087500E-4	-2.629675E-2	2.512513E-2
2.361600E-4	3.505000E-4	5.058125E-4	-1.553125E-4	-2.630888E-2	2.512875E-2
2.363200E-4	3.036250E-4	2.045000E-4	9.912500E-5	-2.628225E-2	2.511813E-2
2.364800E-4	4.032500E-4	3.565625E-4	4.668750E-5	-2.628763E-2	2.514387E-2
2.366400E-4	3.990625E-4	3.800625E-4	1.900000E-5	-2.624837E-2	2.514300E-2
2.368000E-4	2.801250E-4	3.036875E-4	-2.356250E-5	-2.625525E-2	2.516663E-2
2.369600E-4	3.166250E-4	3.078750E-4	8.750000E-6	-2.624975E-2	2.515225E-2
2.371200E-4	3.640625E-4	3.868750E-4	-2.281250E-5	-2.623075E-2	2.514875E-2
2.372800E-4	3.188750E-4	3.692500E-4	-5.037500E-5	-2.621462E-2	2.516913E-2
2.374400E-4	2.956875E-4	3.426875E-4	-4.700000E-5	-2.622000E-2	2.518163E-2
2.376000E-4	3.228125E-4	2.693125E-4	5.350000E-5	-2.622212E-2	2.519650E-2
2.377600E-4	2.939375E-4	3.153750E-4	-2.143750E-5	-2.619625E-2	2.520150E-2
2.379200E-4	2.978750E-4	3.700625E-4	-7.218750E-5	-2.621013E-2	2.519900E-2
2.380800E-4	3.515625E-4	3.351250E-4	1.643750E-5	-2.617150E-2	2.520788E-2
2.382400E-4	2.633750E-4	3.330000E-4	-6.962500E-5	-2.617925E-2	2.519887E-2
2.384000E-4	3.674375E-4	3.486875E-4	1.875000E-5	-2.616913E-2	2.523762E-2
2.385600E-4	3.524375E-4	3.456875E-4	6.750000E-6	-2.616625E-2	2.523125E-2
2.387200E-4	2.588750E-4	3.065625E-4	-4.768750E-5	-2.615750E-2	2.522963E-2
2.388800E-4	4.496875E-4	3.603750E-4	8.931250E-5	-2.613987E-2	2.525162E-2
2.390400E-4	2.570625E-4	4.284375E-4	-1.713750E-4	-2.615175E-2	2.524725E-2
2.392000E-4	4.210625E-4	3.447500E-4	7.631250E-5	-2.611963E-2	2.526362E-2
2.393600E-4	1.953750E-4	3.033750E-4	-1.080000E-4	-2.612413E-2	2.527550E-2
2.395200E-4	3.533750E-4	2.592500E-4	9.412500E-5	-2.610025E-2	2.527213E-2
2.396800E-4	3.306250E-4	3.528750E-4	-2.225000E-5	-2.608087E-2	2.528262E-2
2.398400E-4	2.803125E-4	2.796875E-4	6.250000E-7	-2.609937E-2	2.529875E-2
2.400000E-4	2.161250E-4	3.630625E-4	-1.469375E-4	-2.608975E-2	2.531338E-2
2.401600E-4	3.259375E-4	2.808750E-4	4.506250E-5	-2.605975E-2	2.530800E-2
2.403200E-4	4.190000E-4	2.969375E-4	1.220625E-4	-2.606938E-2	2.532512E-2
2.404800E-4	3.960625E-4	3.199375E-4	7.612500E-5	-2.604850E-2	2.534700E-2
2.406400E-4	2.944375E-4	2.758750E-4	1.856250E-5	-2.605550E-2	2.535087E-2
2.408000E-4	3.693125E-4	3.146875E-4	5.462500E-5	-2.603700E-2	2.535150E-2
2.409600E-4	3.590000E-4	4.111250E-4	-5.212500E-5	-2.601675E-2	2.536462E-2
2.411200E-4	3.269375E-4	3.154375E-4	1.150000E-5	-2.603187E-2	2.537125E-2
2.412800E-4	3.043750E-4	3.584375E-4	-5.406250E-5	-2.600325E-2	2.535600E-2
2.414400E-4	4.770625E-4	3.507500E-4	1.263125E-4	-2.599687E-2	2.537250E-2
2.416000E-4	2.838125E-4	2.466250E-4	3.718750E-5	-2.597363E-2	2.539037E-2
2.417600E-4	3.200000E-4	2.470000E-4	7.300000E-5	-2.596950E-2	2.539687E-2
2.419200E-4	2.730625E-4	2.161875E-4	5.687500E-5	-2.597450E-2	2.542263E-2
2.420800E-4	2.616250E-4	3.580000E-4	-9.637500E-5	-2.596925E-2	2.541938E-2
2.422400E-4	2.895000E-4	3.956250E-4	-1.061250E-4	-2.595313E-2	2.541913E-2
2.424000E-4	2.861250E-4	1.718125E-4	1.143125E-4	-2.593250E-2	2.542562E-2
2.425600E-4	3.773125E-4	3.176250E-4	5.968750E-5	-2.593062E-2	2.542462E-2
2.427200E-4	3.333125E-4	3.401250E-4	-6.812500E-6	-2.593413E-2	2.545613E-2
2.428800E-4	2.800625E-4	2.750625E-4	5.000000E-6	-2.592625E-2	2.545900E-2
2.430400E-4	2.852500E-4	2.540625E-4	3.118750E-5	-2.591188E-2	2.546800E-2
2.432000E-4	3.164375E-4	2.241875E-4	9.225000E-5	-2.591588E-2	2.546600E-2
2.433600E-4	3.458750E-4	4.665000E-4	-1.206250E-4	-2.590538E-2	2.546588E-2
2.435200E-4	2.770000E-4	3.227500E-4	-4.575000E-5	-2.588275E-2	2.546000E-2
2.436800E-4	3.013125E-4	2.033750E-4	9.793750E-5	-2.588212E-2	2.548563E-2
2.438400E-4	2.658125E-4	3.030000E-4	-3.718750E-5	-2.588188E-2	2.549938E-2
2.440000E-4	2.346250E-4	3.065625E-4	-7.193750E-5	-2.587263E-2	2.551012E-2
2.441600E-4	2.832500E-4	2.591875E-4	2.406250E-5	-2.586275E-2	2.550800E-2
2.443200E-4	3.386875E-4	3.347500E-4	3.937500E-6	-2.585575E-2	2.551462E-2
2.444800E-4	1.078750E-4	2.278125E-4	-1.199375E-4	-2.584275E-2	2.552313E-2
2.446400E-4	1.831875E-4	3.587500E-4	-1.755625E-4	-2.583650E-2	2.552900E-2
2.448000E-4	1.266875E-4	2.510625E-4	-1.243750E-4	-2.581325E-2	2.553037E-2
2.449600E-4	2.607500E-4	3.371875E-4	-7.643750E-5	-2.583300E-2	2.554425E-2
2.451200E-4	2.836875E-4	2.557500E-4	2.793750E-5	-2.581638E-2	2.555112E-2
2.452800E-4	3.525625E-4	3.173750E-4	3.518750E-5	-2.580988E-2	2.555050E-2
2.454400E-4	2.263125E-4	2.286875E-4	-2.375000E-6	-2.578238E-2	2.555988E-2
2.456000E-4	3.367500E-4	2.540000E-4	8.275000E-5	-2.579237E-2	2.557500E-2
2.457600E-4	2.837500E-4	1.738750E-4	1.098750E-4	-2.578037E-2	2.558875E-2
2.459200E-4	4.789375E-4	2.586250E-4	2.203125E-4	-2.577862E-2	2.561700E-2
2.460800E-4	2.453750E-4	1.515000E-4	9.387500E-5	-2.576563E-2	2.558875E-2
2.462400E-4	2.368750E-4	2.765000E-4	-3.962500E-5	-2.576950E-2	2.561450E-2
2.464000E-4	2.127500E-4	3.787500E-4	-1.660000E-4	-2.576338E-2	2.560087E-2
2.465600E-4	2.056250E-4	2.791250E-4	-7.350000E-5	-2.574275E-2	2.560113E-2
2.467200E-4	1.814375E-4	1.661250E-4	1.531250E-5	-2.575287E-2	2.562162E-2
2.468800E-4	1.755625E-4	2.616875E-4	-8.612500E-5	-2.572825E-2	2.561513E-2
2.470400E-4	2.256250E-4	2.221875E-4	3.437500E-6	-2.574350E-2	2.564087E-2
2.472000E-4	1.368125E-4	2.285625E-4	-9.175000E-5	-2.572950E-2	2.561563E-2
2.473600E-4	2.634375E-4	3.128750E-4	-4.943750E-5	-2.571312E-2	2.563588E-2
2.475200E-4	1.186875E-4	2.171875E-4	-9.850000E-5	-2.570025E-2	2.564625E-2
2.476800E-4	3.097500E-4	2.703750E-4	3.937500E-5	-2.568437E-2	2.563838E-2
2.478400E-4	2.446875E-4	2.103125E-4	3.437500E-5	-2.569213E-2	2.565288E-2
2.480000E-4	2.395000E-4	2.510000E-4	-1.150000E-5	-2.570050E-2	2.566088E-2
2.481600E-4	1.661250E-4	3.079375E-4	-1.418125E-4	-2.568563E-2	2.564687E-2
2.483200E-4	2.035000E-4	2.552500E-4	-5.175000E-5	-2.569763E-2	2.566237E-2
2.484800E-4	1.995000E-4	2.830625E-4	-8.356250E-5	-2.566825E-2	2.565725E-2
2.486400E-4	2.415625E-4	2.263750E-4	1.518750E-5	-2.569012E-2	2.567062E-2
2.488000E-4	2.703125E-4	1.568750E-4	1.134375E-4	-2.566188E-2	2.567462E-2
2.489600E-4	1.043750E-4	3.073125E-4	-2.029375E-4	-2.566287E-2	2.568763E-2
2.491200E-4	1.063125E-4	1.138125E-4	-7.500000E-6	-2.565513E-2	2.567637E-2
2.492800E-4	1.486875E-4	3.505625E-4	-2.018750E-4	-2.563738E-2	2.570088E-2
2.494400E-4	1.241250E-4	2.968750E-4	-1.727500E-4	-2.564662E-2	2.568988E-2
2.496000E-4	1.724375E-4	3.497500E-4	-1.773125E-4	-2.563587E-2	2.571675E-2
2.497600E-4	2.062500E-4	1.710000E-4	3.525000E-5	-2.560850E-2	2.571600E-2
2.499200E-4	1.850000E-4	1.933125E-4	-8.312500E-6	-2.562625E-2	2.571200E-2
2.500800E-4	2.995625E-4	1.738750E-4	1.256875E-4	-2.560062E-2	2.572825E-2
2.502400E-4	2.063750E-4	1.870000E-4	1.937500E-5	-2.560750E-2	2.571662E-2
2.504000E-4	2.037500E-4	1.665625E-4	3.718750E-5	-2.562200E-2	2.575125E-2
2.505600E-4	1.759375E-4	2.810000E-4	-1.050625E-4	-2.560512E-2	2.574175E-2
2.507200E-4	1.786875E-4	1.926250E-4	-1.393750E-5	-2.558838E-2	2.574563E-2
2.508800E-4	1.260625E-4	1.385000E-4	-1.243750E-5	-2.560138E-2	2.576613E-2
2.510400E-4	1.526250E-4	1.825000E-4	-2.987500E-5	-2.558225E-2	2.574337E-2
2.512000E-4	1.185625E-4	1.011875E-4	1.737500E-5	-2.557588E-2	2.576900E-2
2.513600E-4	6.800000E-5	5.668750E-5	1.131250E-5	-2.558188E-2	2.576812E-2
2.515200E-4	1.872500E-4	3.456250E-5	1.526875E-4	-2.556713E-2	2.576938E-2
2.516800E-4	1.525625E-4	1.095000E-4	4.306250E-5	-2.556675E-2	2.576388E-2
2.518400E-4	1.627500E-4	2.040625E-4	-4.131250E-5	-2.557000E-2	2.576200E-2
2.520000E-4	2.125625E-4	1.364375E-4	7.612500E-5	-2.558913E-2	2.577325E-2
2.521600E-4	2.174375E-4	2.558125E-4	-3.837500E-5	-2.556488E-2	2.577325E-2
2.523200E-4	2.146875E-4	2.269375E-4	-1.225000E-5	-2.556238E-2	2.575900E-2
2.524800E-4	2.121250E-4	1.898750E-4	2.225000E-5	-2.557537E-2	2.576800E-2
2.526400E-4	1.514375E-4	2.156875E-4	-6.425000E-5	-2.555063E-2	2.576737E-2
2.528000E-4	1.340625E-4	1.863125E-4	-5.225000E-5	-2.556350E-2	2.576975E-2
2.529600E-4	1.720000E-4	2.623125E-4	-9.031250E-5	-2.553237E-2	2.577563E-2
2.531200E-4	1.086250E-4	1.476250E-4	-3.900000E-5	-2.557700E-2	2.577587E-2
2.532800E-4	1.619375E-4	1.833750E-4	-2.143750E-5	-2.555100E-2	2.578775E-2
2.534400E-4	5.775000E-5	1.431875E-4	-8.543750E-5	-2.557213E-2	2.576888E-2
2.536000E-4	1.362500E-4	2.475000E-4	-1.112500E-4	-2.554275E-2	2.579688E-2
2.537600E-4	1.668750E-4	2.095000E-4	-4.262500E-5	-2.554800E-2	2.577600E-2
2.539200E-4	1.134375E-4	1.948750E-4	-8.143750E-5	-2.555950E-2	2.578063E-2
2.540800E-4	1.565625E-4	1.658125E-4	-9.250000E-6	-2.554913E-2	2.579775E-2
2.542400E-4	2.058750E-4	2.102500E-4	-4.375000E-6	-2.554063E-2	2.577050E-2
2.544000E-4	1.410625E-4	1.046875E-4	3.637500E-5	-2.553187E-2	2.580475E-2
2.545600E-4	8.187500E-5	3.129375E-4	-2.310625E-4	-2.555025E-2	2.581187E-2
2.547200E-4	1.627500E-4	1.501875E-4	1.256250E-5	-2.552538E-2	2.580975E-2
2.548800E-4	1.150625E-4	1.106250E-4	4.437500E-6	-2.551375E-2	2.581700E-2
2.550400E-4	2.041250E-4	1.229375E-4	8.118750E-5	-2.551900E-2	2.579950E-2
2.552000E-4	1.418750E-5	1.103750E-4	-9.618750E-5	-2.551613E-2	2.580888E-2
2.553600E-4	1.245000E-4	1.102500E-4	1.425000E-5	-2.552062E-2	2.581037E-2
2.555200E-4	2.019375E-4	1.993125E-4	2.625000E-6	-2.549075E-2	2.579500E-2
2.556800E-4	2.176250E-4	1.669375E-4	5.068750E-5	-2.551875E-2	2.581512E-2
2.558400E-4	1.491875E-4	1.281250E-4	2.106250E-5	-2.550950E-2	2.582700E-2
2.560000E-4	7.856250E-5	1.467500E-4	-6.818750E-5	-2.550025E-2	2.583475E-2
2.561600E-4	2.301250E-4	9.231250E-5	1.378125E-4	-2.551800E-2	2.583163E-2
2.563200E-4	1.741250E-4	9.125000E-5	8.287500E-5	-2.551975E-2	2.581975E-2
2.564800E-4	1.472500E-4	5.668750E-5	9.056250E-5	-2.551125E-2	2.580163E-2
2.566400E-4	8.462500E-5	2.256250E-4	-1.410000E-4	-2.549063E-2	2.581962E-2
2.568000E-4	1.031250E-5	1.037500E-4	-9.343750E-5	-2.551200E-2	2.581850E-2
2.569600E-4	1.863125E-4	1.475000E-4	3.881250E-5	-2.550037E-2	2.583850E-2
2.571200E-4	1.585000E-4	7.475000E-5	8.375000E-5	-2.553788E-2	2.582987E-2
2.572800E-4	1.181250E-5	2.498125E-4	-2.380000E-4	-2.550225E-2	2.581900E-2
2.574400E-4	2.326875E-4	1.440000E-4	8.868750E-5	-2.549888E-2	2.581988E-2
2.576000E-4	9.312500E-5	1.330000E-4	-3.987500E-5	-2.551000E-2	2.582325E-2
2.577600E-4	9.800000E-5	6.200000E-5	3.600000E-5	-2.548637E-2	2.582788E-2
2.579200E-4	5.906250E-5	1.654375E-4	-1.063750E-4	-2.552100E-2	2.582350E-2
2.580800E-4	1.899375E-4	-2.750000E-6	1.926875E-4	-2.551413E-2	2.584025E-2
2.582400E-4	1.342500E-4	1.360625E-4	-1.812500E-6	-2.549838E-2	2.582325E-2
2.584000E-4	1.335625E-4	1.250625E-4	8.500000E-6	-2.549012E-2	2.581187E-2
2.585600E-4	1.293750E-4	1.540000E-4	-2.462500E-5	-2.551000E-2	2.584563E-2
2.587200E-4	8.175000E-5	1.385000E-4	-5.675000E-5	-2.551775E-2	2.581313E-2
2.588800E-4	1.538750E-4	9.418750E-5	5.968750E-5	-2.550837E-2	2.583900E-2
2.590400E-4	1.663125E-4	1.676875E-4	-1.375000E-6	-2.551238E-2	2.580875E-2
2.592000E-4	-3.818750E-5	2.329375E-4	-2.711250E-4	-2.548312E-2	2.583250E-2
2.593600E-4	1.094375E-4	7.425000E-5	3.518750E-5	-2.551450E-2	2.582375E-2
2.595200E-4	9.812500E-6	1.441875E-4	-1.343750E-4	-2.551325E-2	2.581250E-2
2.596800E-4	1.585000E-4	8.068750E-5	7.781250E-5	-2.550888E-2	2.580625E-2
2.598400E-4	1.906250E-5	4.537500E-5	-2.631250E-5	-2.551688E-2	2.583937E-2
2.600000E-4	7.012500E-5	4.737500E-5	2.275000E-5	-2.548737E-2	2.584337E-2
2.601600E-4	1.726250E-4	1.809375E-4	-8.312500E-6	-2.551275E-2	2.582762E-2
2.603200E-4	5.850000E-5	1.043750E-4	-4.587500E-5	-2.551300E-2	2.583138E-2
2.604800E-4	6.750000E-5	1.911250E-4	-1.236250E-4	-2.550875E-2	2.582125E-2
2.606400E-4	1.446250E-4	2.050000E-4	-6.037500E-5	-2.551525E-2	2.581075E-2
2.608000E-4	5.625000E-7	2.119375E-4	-2.113750E-4	-2.552350E-2	2.582237E-2
2.609600E-4	4.225000E-5	9.931250E-5	-5.706250E-5	-2.552075E-2	2.584037E-2
2.611200E-4	1.850000E-4	2.260625E-4	-4.106250E-5	-2.551100E-2	2.581625E-2
2.612800E-4	5.475000E-5	1.174375E-4	-6.268750E-5	-2.552600E-2	2.581513E-2
2.614400E-4	1.611875E-4	1.513125E-4	9.875000E-6	-2.550238E-2	2.581313E-2
2.616000E-4	1.501875E-4	1.225000E-4	2.768750E-5	-2.551837E-2	2.582288E-2
2.617600E-4	1.492500E-4	1.236250E-4	2.562500E-5	-2.552638E-2	2.583600E-2
2.619200E-4	5.387500E-5	1.780625E-4	-1.241875E-4	-2.549962E-2	2.581413E-2
2.620800E-4	1.156875E-4	1.933750E-4	-7.768750E-5	-2.553525E-2	2.581975E-2
2.622400E-4	-3.750000E-7	1.520625E-4	-1.524375E-4	-2.552950E-2	2.582925E-2
2.624000E-4	1.921250E-4	8.362500E-5	1.085000E-4	-2.553175E-2	2.582425E-2
2.625600E-4	5.943750E-5	5.468750E-5	4.750000E-6	-2.553213E-2	2.582475E-2
2.627200E-4	1.596875E-4	1.413125E-4	1.837500E-5	-2.552975E-2	2.581738E-2
2.628800E-4	1.500000E-4	1.046875E-4	4.531250E-5	-2.551775E-2	2.580563E-2
2.630400E-4	4.225000E-5	1.320000E-4	-8.975000E-5	-2.552687E-2	2.583200E-2
2.632000E-4	9.812500E-6	1.054375E-4	-9.562500E-5	-2.553100E-2	2.580650E-2
2.633600E-4	1.053750E-4	7.768750E-5	2.768750E-5	-2.553713E-2	2.580125E-2
2.635200E-4	1.521250E-4	1.811875E-4	-2.906250E-5	-2.553150E-2	2.583187E-2
2.636800E-4	5.837500E-5	1.075000E-4	-4.912500E-5	-2.553663E-2	2.582212E-2
2.638400E-4	1.660000E-4	2.590000E-4	-9.300000E-5	-2.553488E-2	2.580675E-2
2.640000E-4	4.881250E-5	5.625000E-5	-7.437500E-6	-2.552363E-2	2.583412E-2
2.641600E-4	1.378125E-4	7.000000E-6	1.308125E-4	-2.552550E-2	2.581438E-2
2.643200E-4	7.525000E-5	1.250000E-4	-4.975000E-5	-2.552900E-2	2.580075E-2
2.644800E-4	9.287500E-5	1.515625E-4	-5.868750E-5	-2.551138E-2	2.582325E-2
2.646400E-4	9.725000E-5	1.142500E-4	-1.700000E-5	-2.554162E-2	2.581538E-2
2.648000E-4	2.058125E-4	1.617500E-4	4.406250E-5	-2.555212E-2	2.582600E-2
2.649600E-4	-3.937500E-5	1.193125E-4	-1.586875E-4	-2.552538E-2	2.581775E-2
2.651200E-4	5.856250E-5	1.763125E-4	-1.177500E-4	-2.553587E-2	2.581538E-2
2.652800E-4	1.543125E-4	2.209375E-4	-6.662500E-5	-2.552900E-2	2.581638E-2
2.654400E-4	4.331250E-5	1.158750E-4	-7.256250E-5	-2.554162E-2	2.582863E-2
2.656000E-4	1.543750E-4	1.013125E-4	5.306250E-5	-2.554887E-2	2.582175E-2
2.657600E-4	1.167500E-4	1.415625E-4	-2.481250E-5	-2.553013E-2	2.579225E-2
2.659200E-4	1.191875E-4	1.580625E-4	-3.887500E-5	-2.553888E-2	2.582163E-2
2.660800E-4	1.540000E-4	9.218750E-5	6.181250E-5	-2.553975E-2	2.579563E-2
2.662400E-4	4.975000E-5	7.706250E-5	-2.731250E-5	-2.552813E-2	2.580162E-2
2.664000E-4	7.693750E-5	1.089375E-4	-3.200000E-5	-2.553125E-2	2.580188E-2
2.665600E-4	7.381250E-5	6.306250E-5	1.075000E-5	-2.555012E-2	2.582125E-2
2.667200E-4	1.366250E-4	1.738750E-4	-3.725000E-5	-2.554838E-2	2.580875E-2
2.668800E-4	1.650625E-4	2.021875E-4	-3.712500E-5	-2.554187E-2	2.581125E-2
2.670400E-4	3.531250E-5	8.493750E-5	-4.962500E-5	-2.555825E-2	2.580238E-2
2.672000E-4	2.088750E-4	1.381250E-4	7.075000E-5	-2.554113E-2	2.582588E-2
2.673600E-4	1.552500E-4	1.802500E-4	-2.500000E-5	-2.553437E-2	2.580875E-2
2.675200E-4	2.335625E-4	8.225000E-5	1.513125E-4	-2.553413E-2	2.579313E-2
2.676800E-4	5.687500E-5	1.016875E-4	-4.481250E-5	-2.553738E-2	2.579213E-2
2.678400E-4	1.298750E-4	2.069375E-4	-7.706250E-5	-2.556612E-2	2.581175E-2
2.680000E-4	1.288750E-4	1.380000E-4	-9.125000E-6	-2.554400E-2	2.580038E-2
2.681600E-4	6.118750E-5	1.016875E-4	-4.050000E-5	-2.555488E-2	2.578625E-2
2.683200E-4	5.125000E-5	1.443125E-4	-9.306250E-5	-2.556775E-2	2.578263E-2
2.684800E-4	1.162500E-4	8.075000E-5	3.550000E-5	-2.553850E-2	2.578938E-2
2.686400E-4	3.125000E-5	1.009375E-4	-6.968750E-5	-2.556263E-2	2.577200E-2
2.688000E-4	8.012500E-5	5.118750E-5	2.893750E-5	-2.556188E-2	2.579150E-2
2.689600E-4	1.200000E-5	1.977500E-4	-1.857500E-4	-2.554700E-2	2.578550E-2
2.691200E-4	1.701875E-4	1.744375E-4	-4.250000E-6	-2.556650E-2	2.578687E-2
2.692800E-4	3.443750E-5	8.531250E-5	-5.087500E-5	-2.555862E-2	2.579337E-2
2.694400E-4	-3.581250E-5	-7.937500E-6	-2.787500E-5	-2.555388E-2	2.580288E-2
2.696000E-4	1.559375E-4	3.206250E-5	1.238750E-4	-2.555425E-2	2.579213E-2
2.697600E-4	6.193750E-5	3.918750E-5	2.275000E-5	-2.554912E-2	2.580488E-2
2.699200E-4	1.440000E-4	5.568750E-5	8.831250E-5	-2.554250E-2	2.580075E-2
2.700800E-4	8.862500E-5	1.653125E-4	-7.668750E-5	-2.555312E-2	2.579787E-2
2.702400E-4	7.900000E-5	6.825000E-5	1.075000E-5	-2.555750E-2	2.578912E-2
2.704000E-4	6.531250E-5	1.498750E-4	-8.456250E-5	-2.555425E-2	2.580125E-2
2.705600E-4	4.781250E-5	6.531250E-5	-1.750000E-5	-2.554775E-2	2.581300E-2
2.707200E-4	4.706250E-5	9.000000E-5	-4.293750E-5	-2.554813E-2	2.580938E-2
2.708800E-4	1.183750E-4	1.138125E-4	4.562500E-6	-2.555325E-2	2.580775E-2
2.710400E-4	-4.812500E-5	-6.425000E-5	1.612500E-5	-2.555438E-2	2.579987E-2
2.712000E-4	1.571875E-4	6.925000E-5	8.793750E-5	-2.555400E-2	2.580800E-2
2.713600E-4	7.893750E-5	1.348750E-4	-5.593750E-5	-2.554963E-2	2.579612E-2
2.715200E-4	5.125000E-5	7.193750E-5	-2.068750E-5	-2.553875E-2	2.580825E-2
2.716800E-4	1.650000E-4	1.865625E-4	-2.156250E-5	-2.554237E-2	2.578862E-2
2.718400E-4	1.480625E-4	1.375000E-6	1.466875E-4	-2.555587E-2	2.580875E-2
2.720000E-4	-5.281250E-5	1.471250E-4	-1.999375E-4	-2.554412E-2	2.579912E-2
2.721600E-4	9.425000E-5	-2.137500E-5	1.156250E-4	-2.554613E-2	2.581400E-2
2.723200E-4	-1.987500E-5	2.225000E-5	-4.212500E-5	-2.556775E-2	2.577588E-2
2.724800E-4	1.392500E-4	7.537500E-5	6.387500E-5	-2.556087E-2	2.579200E-2
2.726400E-4	2.800000E-5	5.937500E-6	2.206250E-5	-2.555388E-2	2.579962E-2
2.728000E-4	1.085000E-4	-5.587500E-5	1.643750E-4	-2.552988E-2	2.578688E-2
2.729600E-4	-3.906250E-5	1.333125E-4	-1.723750E-4	-2.554075E-2	2.579962E-2
2.731200E-4	4.418750E-5	7.450000E-5	-3.031250E-5	-2.555238E-2	2.580688E-2
2.732800E-4	6.037500E-5	-1.237500E-5	7.275000E-5	-2.556213E-2	2.580100E-2
2.734400E-4	8.087500E-5	8.262500E-5	-1.750000E-6	-2.555488E-2	2.577462E-2
2.736000E-4	2.056250E-5	1.515625E-4	-1.310000E-4	-2.554387E-2	2.579750E-2
2.737600E-4	7.800000E-5	3.750000E-5	4.050000E-5	-2.555675E-2	2.581925E-2
2.739200E-4	-5.662500E-5	1.744375E-4	-2.310625E-4	-2.554262E-2	2.580963E-2
2.740800E-4	5.918750E-5	2.912500E-5	3.006250E-5	-2.555900E-2	2.581775E-2
2.742400E-4	-9.325000E-5	6.537500E-5	-1.586250E-4	-2.553838E-2	2.581925E-2
2.744000E-4	1.709375E-4	7.881250E-5	9.212500E-5	-2.555625E-2	2.577950E-2
2.745600E-4	3.537500E-5	6.756250E-5	-3.218750E-5	-2.556150E-2	2.578713E-2
2.747200E-4	8.637500E-5	1.026875E-4	-1.631250E-5	-2.554912E-2	2.581525E-2
2.748800E-4	5.406250E-5	5.687500E-6	4.837500E-5	-2.552437E-2	2.580175E-2
2.750400E-4	6.575000E-5	2.238750E-4	-1.581250E-4	-2.553850E-2	2.581500E-2
2.752000E-4	4.700000E-5	1.355000E-4	-8.850000E-5	-2.554375E-2	2.582663E-2
2.753600E-4	1.643750E-5	4.806250E-5	-3.162500E-5	-2.553200E-2	2.581150E-2
2.755200E-4	9.725000E-5	1.583125E-4	-6.106250E-5	-2.554363E-2	2.581913E-2
2.756800E-4	-7.025000E-5	-2.006250E-5	-5.018750E-5	-2.553650E-2	2.580663E-2
2.758400E-4	5.775000E-5	5.387500E-5	3.875000E-6	-2.551300E-2	2.581863E-2
2.760000E-4	-5.700000E-5	5.187500E-5	-1.088750E-4	-2.551050E-2	2.580775E-2
2.761600E-4	-4.125000E-6	8.837500E-5	-9.250000E-5	-2.553200E-2	2.581950E-2
2.763200E-4	-2.506250E-5	5.156250E-5	-7.662500E-5	-2.551925E-2	2.582288E-2
2.764800E-4	8.312500E-6	1.731250E-5	-9.000000E-6	-2.550950E-2	2.582437E-2
2.766400E-4	-1.812500E-5	3.287500E-5	-5.100000E-5	-2.551725E-2	2.581812E-2
2.768000E-4	1.613750E-4	-1.062500E-5	1.720000E-4	-2.551075E-2	2.581638E-2
2.769600E-4	2.085000E-4	1.029375E-4	1.055625E-4	-2.549838E-2	2.582350E-2
2.771200E-4	-9.031250E-5	2.156250E-5	-1.118750E-4	-2.551625E-2	2.582975E-2
2.772800E-4	-2.306250E-5	1.004375E-4	-1.235000E-4	-2.550475E-2	2.581088E-2
2.774400E-4	5.262500E-5	6.125000E-5	-8.625000E-6	-2.552300E-2	2.581937E-2
2.776000E-4	3.431250E-5	7.800000E-5	-4.368750E-5	-2.551325E-2	2.582663E-2
2.777600E-4	1.362500E-5	1.048750E-4	-9.125000E-5	-2.550925E-2	2.582312E-2
2.779200E-4	9.125000E-5	-9.293750E-5	1.841875E-4	-2.551500E-2	2.584037E-2
2.780800E-4	8.125000E-7	1.141250E-4	-1.133125E-4	-2.550087E-2	2.582412E-2
2.782400E-4	4.181250E-5	7.093750E-5	-2.912500E-5	-2.550938E-2	2.582750E-2
2.784000E-4	-1.100000E-5	1.306250E-5	-2.406250E-5	-2.549350E-2	2.584462E-2
2.785600E-4	-1.512500E-5	-6.687500E-6	-8.437500E-6	-2.547713E-2	2.585362E-2
2.787200E-4	4.118750E-5	-2.787500E-5	6.906250E-5	-2.548313E-2	2.585150E-2
2.788800E-4	-4.343750E-5	-8.312500E-6	-3.512500E-5	-2.549013E-2	2.586250E-2
2.790400E-4	1.237500E-5	1.203750E-4	-1.080000E-4	-2.549175E-2	2.584813E-2
2.792000E-4	2.875000E-6	8.368750E-5	-8.081250E-5	-2.549637E-2	2.584050E-2
2.793600E-4	8.993750E-5	-3.062500E-6	9.300000E-5	-2.549637E-2	2.584087E-2
2.795200E-4	-1.418750E-5	8.875000E-5	-1.029375E-4	-2.546975E-2	2.584187E-2
2.796800E-4	1.235625E-4	-1.718750E-5	1.407500E-4	-2.547300E-2	2.585688E-2
2.798400E-4	-1.875000E-6	1.400000E-4	-1.418750E-4	-2.549213E-2	2.584375E-2
2.800000E-4	1.487500E-5	-8.750000E-6	2.362500E-5	-2.546412E-2	2.586062E-2
2.801600E-4	6.556250E-5	5.693750E-5	8.625000E-6	-2.547663E-2	2.587063E-2
2.803200E-4	1.862500E-5	6.912500E-5	-5.050000E-5	-2.546725E-2	2.587013E-2
2.804800E-4	7.206250E-5	5.162500E-5	2.043750E-5	-2.548663E-2	2.587575E-2
2.806400E-4	-4.775000E-5	9.206250E-5	-1.398125E-4	-2.547712E-2	2.588025E-2
2.808000E-4	8.212500E-5	-7.862500E-5	1.607500E-4	-2.547050E-2	2.586250E-2
2.809600E-4	6.262500E-5	6.912500E-5	-6.500000E-6	-2.548387E-2	2.586225E-2
2.811200E-4	5.443750E-5	1.606250E-5	3.837500E-5	-2.546188E-2	2.585487E-2
2.812800E-4	-5.443750E-5	7.793750E-5	-1.323750E-4	-2.544587E-2	2.586850E-2
2.814400E-4	5.962500E-5	-4.900000E-5	1.086250E-4	-2.545213E-2	2.587237E-2
2.816000E-4	-2.512500E-5	5.775000E-5	-8.287500E-5	-2.546200E-2	2.587625E-2
2.817600E-4	-3.068750E-5	8.125000E-7	-3.150000E-5	-2.547025E-2	2.587950E-2
2.819200E-4	-5.062500E-6	-1.062500E-5	5.562500E-6	-2.544375E-2	2.589825E-2
2.820800E-4	-6.106250E-5	3.431250E-5	-9.537500E-5	-2.543387E-2	2.590312E-2
2.822400E-4	-1.143750E-5	1.355625E-4	-1.470000E-4	-2.542688E-2	2.589462E-2
2.824000E-4	-5.562500E-5	3.937500E-6	-5.956250E-5	-2.542875E-2	2.588025E-2
2.825600E-4	2.768750E-5	9.575000E-5	-6.806250E-5	-2.544488E-2	2.589737E-2
2.827200E-4	-3.406250E-5	5.850000E-5	-9.256250E-5	-2.542200E-2	2.589625E-2
2.828800E-4	-7.387500E-5	8.400000E-5	-1.578750E-4	-2.542425E-2	2.589863E-2
2.830400E-4	-5.581250E-5	1.069375E-4	-1.627500E-4	-2.542738E-2	2.590588E-2
2.832000E-4	8.000000E-6	1.478750E-4	-1.398750E-4	-2.542488E-2	2.589950E-2
2.833600E-4	-2.587500E-5	8.112500E-5	-1.070000E-4	-2.544063E-2	2.590513E-2
2.835200E-4	9.431250E-5	4.756250E-5	4.675000E-5	-2.542200E-2	2.590125E-2
2.836800E-4	4.450000E-5	9.400000E-5	-4.950000E-5	-2.543613E-2	2.589887E-2
2.838400E-4	-6.831250E-5	1.166875E-4	-1.850000E-4	-2.540713E-2	2.591963E-2
2.840000E-4	3.375000E-5	-2.481250E-5	5.856250E-5	-2.539675E-2	2.591275E-2
2.841600E-4	2.368750E-5	6.250000E-7	2.306250E-5	-2.541912E-2	2.592363E-2
2.843200E-4	4.562500E-6	4.093750E-5	-3.637500E-5	-2.540725E-2	2.589963E-2
2.844800E-4	-2.837500E-5	-5.500000E-5	2.662500E-5	-2.540813E-2	2.590800E-2
2.846400E-4	3.250000E-5	-1.137500E-5	4.387500E-5	-2.540662E-2	2.592075E-2
2.848000E-4	5.531250E-5	7.212500E-5	-1.681250E-5	-2.540275E-2	2.591638E-2
2.849600E-4	-4.318750E-5	3.762500E-5	-8.081250E-5	-2.538413E-2	2.593863E-2
2.851200E-4	1.050000E-5	4.500000E-6	6.000000E-6	-2.541313E-2	2.591550E-2
2.852800E-4	-5.268750E-5	-7.593750E-5	2.325000E-5	-2.539150E-2	2.593963E-2
2.854400E-4	-5.368750E-5	-2.531250E-5	-2.837500E-5	-2.538550E-2	2.593787E-2
2.856000E-4	4.843750E-5	-4.612500E-5	9.456250E-5	-2.539150E-2	2.593563E-2
2.857600E-4	2.600000E-5	-1.950000E-5	4.550000E-5	-2.535975E-2	2.593075E-2
2.859200E-4	-8.000000E-6	-1.237500E-5	4.375000E-6	-2.539988E-2	2.592500E-2
2.860800E-4	-1.800000E-5	7.000000E-5	-8.800000E-5	-2.535200E-2	2.594025E-2
2.862400E-4	-4.812500E-5	-5.143750E-5	3.312500E-6	-2.536525E-2	2.594563E-2
2.864000E-4	1.793750E-5	1.404375E-4	-1.225000E-4	-2.537475E-2	2.593913E-2
2.865600E-4	2.050000E-5	-9.662500E-5	1.171250E-4	-2.539012E-2	2.595925E-2
2.867200E-4	-7.625000E-5	2.026250E-4	-2.788750E-4	-2.535800E-2	2.594600E-2
2.868800E-4	3.575000E-5	-1.112500E-5	4.687500E-5	-2.534688E-2	2.594388E-2
2.870400E-4	-4.250000E-5	3.868750E-5	-8.118750E-5	-2.534837E-2	2.594950E-2
2.872000E-4	9.237500E-5	-3.500000E-5	1.273750E-4	-2.535075E-2	2.596212E-2
2.873600E-4	3.725000E-5	-3.525000E-5	7.250000E-5	-2.533750E-2	2.597713E-2
2.875200E-4	3.662500E-5	6.968750E-5	-3.306250E-5	-2.534763E-2	2.594587E-2
2.876800E-4	4.625000E-6	-5.181250E-5	5.643750E-5	-2.533938E-2	2.597788E-2
2.878400E-4	2.306250E-5	1.017500E-4	-7.868750E-5	-2.534500E-2	2.596813E-2
2.880000E-4	-7.518750E-5	4.187500E-5	-1.170625E-4	-2.532350E-2	2.595375E-2
2.881600E-4	4.875000E-6	-1.306250E-5	1.793750E-5	-2.534350E-2	2.596913E-2
2.883200E-4	2.625000E-6	9.181250E-5	-8.918750E-5	-2.533412E-2	2.596388E-2
2.884800E-4	4.343750E-5	5.312500E-5	-9.687500E-6	-2.533575E-2	2.596838E-2
2.886400E-4	-8.625000E-6	-1.543750E-5	6.812500E-6	-2.532988E-2	2.597412E-2
2.888000E-4	1.787500E-5	7.725000E-5	-5.937500E-5	-2.532300E-2	2.596625E-2
2.889600E-4	-7.387500E-5	7.000000E-5	-1.438750E-4	-2.533775E-2	2.596262E-2
2.891200E-4	-6.593750E-5	1.200000E-4	-1.859375E-4	-2.532600E-2	2.596138E-2
2.892800E-4	2.925000E-5	1.912500E-5	1.012500E-5	-2.532225E-2	2.596938E-2
2.894400E-4	1.238125E-4	1.298125E-4	-6.000000E-6	-2.532150E-2	2.596125E-2
2.896000E-4	-7.043750E-5	3.156250E-5	-1.020000E-4	-2.532800E-2	2.597563E-2
2.897600E-4	-1.768750E-5	-6.300000E-5	4.531250E-5	-2.531688E-2	2.597225E-2
2.899200E-4	-6.818750E-5	8.731250E-5	-1.555000E-4	-2.531225E-2	2.597187E-2
2.900800E-4	6.668750E-5	-4.418750E-5	1.108750E-4	-2.533112E-2	2.598162E-2
2.902400E-4	-1.937500E-6	2.931250E-5	-3.125000E-5	-2.528325E-2	2.597763E-2
2.904000E-4	4.812500E-6	-6.256250E-5	6.737500E-5	-2.530738E-2	2.599463E-2
2.905600E-4	-6.243750E-5	-6.593750E-5	3.500000E-6	-2.532225E-2	2.599225E-2
2.907200E-4	7.131250E-5	-2.343750E-5	9.475000E-5	-2.529975E-2	2.598987E-2
2.908800E-4	-1.042500E-4	-9.487500E-5	-9.375000E-6	-2.530162E-2	2.595700E-2
2.910400E-4	-9.256250E-5	-5.462500E-5	-3.793750E-5	-2.528800E-2	2.599725E-2
2.912000E-4	-6.875000E-5	4.450000E-5	-1.132500E-4	-2.528775E-2	2.598938E-2
2.913600E-4	-8.556250E-5	-4.931250E-5	-3.625000E-5	-2.529000E-2	2.599250E-2
2.915200E-4	2.775000E-5	-7.468750E-5	1.024375E-4	-2.528775E-2	2.599088E-2
2.916800E-4	-2.918750E-5	-2.862500E-5	-5.625000E-7	-2.528600E-2	2.600550E-2
2.918400E-4	-8.675000E-5	2.906250E-5	-1.158125E-4	-2.529363E-2	2.601987E-2
2.920000E-4	-5.062500E-6	-7.062500E-5	6.556250E-5	-2.528713E-2	2.599200E-2
2.921600E-4	-4.418750E-5	-3.062500E-6	-4.112500E-5	-2.527838E-2	2.597350E-2
2.923200E-4	-1.747500E-4	-4.906250E-5	-1.256875E-4	-2.527863E-2	2.600963E-2
2.924800E-4	-6.481250E-5	-4.281250E-5	-2.200000E-5	-2.527600E-2	2.602212E-2
2.926400E-4	-9.206250E-5	-5.000000E-5	-4.206250E-5	-2.527550E-2	2.600787E-2
2.928000E-4	-2.125000E-5	5.250000E-6	-2.650000E-5	-2.527913E-2	2.600363E-2
2.929600E-4	6.250000E-7	-1.075000E-4	1.081250E-4	-2.526288E-2	2.601787E-2
2.931200E-4	-5.875000E-5	-5.943750E-5	6.875000E-7	-2.526625E-2	2.601412E-2
2.932800E-4	-1.062500E-4	1.275000E-5	-1.190000E-4	-2.526288E-2	2.600412E-2
2.934400E-4	7.337500E-5	-6.768750E-5	1.410625E-4	-2.525525E-2	2.601025E-2
2.936000E-4	-3.331250E-5	2.706250E-5	-6.037500E-5	-2.527775E-2	2.602713E-2
2.937600E-4	7.962500E-5	2.625000E-5	5.337500E-5	-2.526763E-2	2.601938E-2
2.939200E-4	-8.956250E-5	-3.125000E-5	-5.831250E-5	-2.528562E-2	2.601362E-2
2.940800E-4	-1.418750E-5	-1.151250E-4	1.009375E-4	-2.525762E-2	2.598775E-2
2.942400E-4	-6.925000E-5	-1.020625E-4	3.281250E-5	-2.524325E-2	2.602187E-2
2.944000E-4	8.750000E-6	1.793750E-4	-1.706250E-4	-2.526150E-2	2.602050E-2
2.945600E-4	-8.800000E-5	-8.125000E-7	-8.718750E-5	-2.525600E-2	2.600363E-2
2.947200E-4	-6.812500E-5	5.262500E-5	-1.207500E-4	-2.524950E-2	2.603663E-2
2.948800E-4	-5.400000E-5	5.662500E-5	-1.106250E-4	-2.525625E-2	2.602925E-2
2.950400E-4	-6.043750E-5	-4.918750E-5	-1.125000E-5	-2.526375E-2	2.601175E-2
2.952000E-4	2.768750E-5	-6.806250E-5	9.575000E-5	-2.525375E-2	2.603900E-2
2.953600E-4	-1.040625E-4	-9.687500E-6	-9.437500E-5	-2.526775E-2	2.599450E-2
2.955200E-4	-1.852500E-4	3.012500E-5	-2.153750E-4	-2.524925E-2	2.600550E-2
2.956800E-4	-3.375000E-6	-4.037500E-5	3.700000E-5	-2.523300E-2	2.602762E-2
2.958400E-4	-1.602500E-4	-3.062500E-5	-1.296250E-4	-2.525437E-2	2.603725E-2
2.960000E-4	-8.625000E-5	-1.475000E-5	-7.150000E-5	-2.523787E-2	2.601238E-2
2.961600E-4	-6.043750E-5	5.387500E-5	-1.143125E-4	-2.525950E-2	2.600700E-2
2.963200E-4	3.600000E-5	-6.806250E-5	1.040625E-4	-2.524213E-2	2.601638E-2
2.964800E-4	-7.800000E-5	-8.168750E-5	3.687500E-6	-2.524812E-2	2.602313E-2
2.966400E-4	-1.031250E-4	-4.312500E-6	-9.881250E-5	-2.525612E-2	2.602300E-2
2.968000E-4	-1.004375E-4	-7.012500E-5	-3.031250E-5	-2.524163E-2	2.604400E-2
2.969600E-4	4.131250E-5	-2.043750E-5	6.175000E-5	-2.524762E-2	2.601512E-2
2.971200E-4	1.250000E-7	-2.087500E-5	2.100000E-5	-2.523950E-2	2.602550E-2
2.972800E-4	-6.587500E-5	-9.625000E-5	3.037500E-5	-2.524237E-2	2.602000E-2
2.974400E-4	-4.743750E-5	3.625000E-6	-5.106250E-5	-2.522912E-2	2.602550E-2
2.976000E-4	-1.353125E-4	-5.462500E-5	-8.068750E-5	-2.524437E-2	2.602600E-2
2.977600E-4	-6.006250E-5	-7.993750E-5	1.987500E-5	-2.524488E-2	2.603788E-2
2.979200E-4	-3.668750E-5	-9.325000E-5	5.656250E-5	-2.524125E-2	2.604037E-2
2.980800E-4	-5.800000E-5	1.656250E-5	-7.456250E-5	-2.523275E-2	2.603737E-2
2.982400E-4	-8.793750E-5	-1.046875E-4	1.675000E-5	-2.521850E-2	2.599150E-2
2.984000E-4	-1.134375E-4	-1.051875E-4	-8.250000E-6	-2.524125E-2	2.604512E-2
2.985600E-4	-6.812500E-5	-1.141875E-4	4.606250E-5	-2.523613E-2	2.601938E-2
2.987200E-4	-1.998125E-4	3.812500E-5	-2.379375E-4	-2.523650E-2	2.602462E-2
2.988800E-4	-1.070000E-4	-1.121875E-4	5.187500E-6	-2.523250E-2	2.603700E-2
2.990400E-4	4.375000E-6	4.125000E-5	-3.687500E-5	-2.524137E-2	2.602388E-2
2.992000E-4	-7.800000E-5	-7.312500E-5	-4.875000E-6	-2.522462E-2	2.600850E-2
2.993600E-4	-6.393750E-5	-1.537500E-4	8.981250E-5	-2.526413E-2	2.603462E-2
2.995200E-4	-1.319375E-4	-5.500000E-5	-7.693750E-5	-2.521438E-2	2.602762E-2
2.996800E-4	6.625000E-6	-1.655625E-4	1.721875E-4	-2.522088E-2	2.603437E-2
2.998400E-4	6.187500E-5	2.393750E-5	3.793750E-5	-2.525700E-2	2.603475E-2
3.000000E-4	-3.525000E-5	-1.016875E-4	6.643750E-5	-2.522275E-2	2.602938E-2
3.001600E-4	-1.118750E-5	-6.200000E-5	5.081250E-5	-2.523250E-2	2.603025E-2
3.003200E-4	-4.206250E-5	-7.762500E-5	3.556250E-5	-2.524188E-2	2.603950E-2
3.004800E-4	3.518750E-5	1.775000E-5	1.743750E-5	-2.522350E-2	2.599850E-2
3.006400E-4	-1.177500E-4	-9.250000E-5	-2.525000E-5	-2.525250E-2	2.601338E-2
3.008000E-4	-1.422500E-4	-1.238125E-4	-1.843750E-5	-2.524650E-2	2.604150E-2
3.009600E-4	-3.475000E-5	-1.022500E-4	6.750000E-5	-2.523800E-2	2.603350E-2
3.011200E-4	-8.612500E-5	-3.600000E-5	-5.012500E-5	-2.523737E-2	2.602062E-2
3.012800E-4	-4.212500E-5	-4.206250E-5	-6.250000E-8	-2.523175E-2	2.600950E-2
3.014400E-4	-9.762500E-5	-1.109375E-4	1.331250E-5	-2.522625E-2	2.603188E-2
3.016000E-4	9.875000E-6	-1.253750E-4	1.352500E-4	-2.523625E-2	2.602850E-2
3.017600E-4	-1.410625E-4	-1.448125E-4	3.750000E-6	-2.521450E-2	2.601275E-2
3.019200E-4	-1.692500E-4	-2.256250E-5	-1.466875E-4	-2.524063E-2	2.603988E-2
3.020800E-4	-1.684375E-4	1.325000E-5	-1.816875E-4	-2.522912E-2	2.603963E-2
3.022400E-4	-7.618750E-5	-1.068750E-4	3.068750E-5	-2.524325E-2	2.603450E-2
3.024000E-4	-1.319375E-4	-2.643750E-5	-1.055000E-4	-2.521788E-2	2.600350E-2
3.025600E-4	-6.581250E-5	-4.850000E-5	-1.731250E-5	-2.522950E-2	2.602425E-2
3.027200E-4	-3.868750E-5	-2.700000E-5	-1.168750E-5	-2.524450E-2	2.602387E-2
3.028800E-4	2.825000E-5	-7.962500E-5	1.078750E-4	-2.523975E-2	2.604212E-2
3.030400E-4	-1.184375E-4	-5.006250E-5	-6.837500E-5	-2.523575E-2	2.601337E-2
3.032000E-4	-9.581250E-5	3.118750E-5	-1.270000E-4	-2.524400E-2	2.601038E-2
3.033600E-4	5.375000E-6	-1.275000E-5	1.812500E-5	-2.523713E-2	2.602225E-2
3.035200E-4	-1.393750E-5	-9.937500E-5	8.543750E-5	-2.526275E-2	2.603162E-2
3.036800E-4	-1.271875E-4	-1.381250E-5	-1.133750E-4	-2.523512E-2	2.602950E-2
3.038400E-4	-1.205625E-4	-1.243750E-5	-1.081250E-4	-2.524025E-2	2.601450E-2
3.040000E-4	-1.078125E-4	-2.618750E-5	-8.162500E-5	-2.525500E-2	2.602212E-2
3.041600E-4	-7.312500E-5	-6.312500E-6	-6.681250E-5	-2.524412E-2	2.602100E-2
3.043200E-4	-5.656250E-5	-7.000000E-5	1.343750E-5	-2.522563E-2	2.603088E-2
3.044800E-4	-1.132500E-4	3.518750E-5	-1.484375E-4	-2.522875E-2	2.603038E-2
3.046400E-4	9.000000E-6	-1.283750E-4	1.373750E-4	-2.524538E-2	2.602813E-2
3.048000E-4	-6.056250E-5	3.468750E-5	-9.525000E-5	-2.523762E-2	2.602450E-2
3.049600E-4	-8.268750E-5	-1.530625E-4	7.037500E-5	-2.523312E-2	2.601000E-2
3.051200E-4	-7.843750E-5	-1.011875E-4	2.275000E-5	-2.523700E-2	2.601012E-2
3.052800E-4	-1.090000E-4	-8.162500E-5	-2.737500E-5	-2.522425E-2	2.600650E-2
3.054400E-4	-7.556250E-5	2.725000E-5	-1.028125E-4	-2.522825E-2	2.601050E-2
3.056000E-4	-1.543750E-5	-3.025000E-5	1.481250E-5	-2.522413E-2	2.601912E-2
3.057600E-4	-9.193750E-5	-1.025000E-4	1.056250E-5	-2.522375E-2	2.601250E-2
3.059200E-4	-1.816875E-4	-9.100000E-5	-9.068750E-5	-2.525138E-2	2.602737E-2
3.060800E-4	-5.250000E-5	-1.668750E-5	-3.581250E-5	-2.523600E-2	2.599088E-2
3.062400E-4	-1.126875E-4	-1.191875E-4	6.500000E-6	-2.523213E-2	2.601237E-2
3.064000E-4	-1.721250E-4	-6.231250E-5	-1.098125E-4	-2.524400E-2	2.600738E-2
3.065600E-4	-2.118750E-5	-1.617500E-4	1.405625E-4	-2.523287E-2	2.603825E-2
3.067200E-4	2.725000E-5	-1.408750E-4	1.681250E-4	-2.523575E-2	2.602150E-2
3.068800E-4	-2.263750E-4	-1.649375E-4	-6.143750E-5	-2.522888E-2	2.601125E-2
3.070400E-4	-3.187500E-5	-1.793125E-4	1.474375E-4	-2.524312E-2	2.603125E-2
3.072000E-4	-1.533750E-4	-5.318750E-5	-1.001875E-4	-2.522150E-2	2.601763E-2
3.073600E-4	2.418750E-5	-1.111875E-4	1.353750E-4	-2.524787E-2	2.601938E-2
3.075200E-4	-1.275625E-4	-8.312500E-5	-4.443750E-5	-2.523212E-2	2.602638E-2
3.076800E-4	-1.000625E-4	-1.065625E-4	6.500000E-6	-2.524662E-2	2.598825E-2
3.078400E-4	-1.284375E-4	2.650000E-5	-1.549375E-4	-2.525162E-2	2.601850E-2
3.080000E-4	-6.318750E-5	-1.526250E-4	8.943750E-5	-2.522475E-2	2.599488E-2
3.081600E-4	-8.093750E-5	-6.068750E-5	-2.025000E-5	-2.524275E-2	2.600825E-2
3.083200E-4	-6.543750E-5	-4.643750E-5	-1.900000E-5	-2.525075E-2	2.601850E-2
3.084800E-4	-1.261250E-4	-1.576875E-4	3.156250E-5	-2.523150E-2	2.601662E-2
3.086400E-4	-1.464375E-4	-7.518750E-5	-7.125000E-5	-2.524525E-2	2.600388E-2
3.088000E-4	-4.981250E-5	-8.568750E-5	3.587500E-5	-2.525012E-2	2.600788E-2
3.089600E-4	-4.787500E-5	-1.576875E-4	1.098125E-4	-2.523250E-2	2.602813E-2
3.091200E-4	-2.975000E-5	-8.837500E-5	5.862500E-5	-2.525475E-2	2.601000E-2
3.092800E-4	-1.460625E-4	-2.176875E-4	7.162500E-5	-2.521613E-2	2.598150E-2
3.094400E-4	-6.050000E-5	-1.088750E-4	4.837500E-5	-2.525000E-2	2.599800E-2
3.096000E-4	-2.431250E-5	-5.043750E-5	2.612500E-5	-2.524737E-2	2.601475E-2
3.097600E-4	-1.640625E-4	-9.350000E-5	-7.056250E-5	-2.523713E-2	2.601062E-2
3.099200E-4	-6.693750E-5	-5.693750E-5	-1.000000E-5	-2.524713E-2	2.600912E-2
3.100800E-4	-1.065625E-4	-8.231250E-5	-2.425000E-5	-2.525563E-2	2.600838E-2
3.102400E-4	-1.359375E-4	-1.900625E-4	5.412500E-5	-2.525387E-2	2.599125E-2
3.104000E-4	-1.363125E-4	5.625000E-6	-1.419375E-4	-2.525450E-2	2.600062E-2
3.105600E-4	3.518750E-5	-4.406250E-5	7.925000E-5	-2.523950E-2	2.598925E-2
3.107200E-4	-1.145625E-4	-4.687500E-6	-1.098750E-4	-2.523600E-2	2.599425E-2
3.108800E-4	-4.006250E-5	-2.000000E-5	-2.006250E-5	-2.524738E-2	2.601000E-2
3.110400E-4	-1.701250E-4	-6.862500E-5	-1.015000E-4	-2.522038E-2	2.599788E-2
3.112000E-4	-1.102500E-4	-1.100625E-4	-1.875000E-7	-2.523938E-2	2.599912E-2
3.113600E-4	-8.600000E-5	-4.262500E-5	-4.337500E-5	-2.523800E-2	2.600188E-2
3.115200E-4	-1.045000E-4	-1.455000E-4	4.100000E-5	-2.523587E-2	2.598975E-2
3.116800E-4	-2.275625E-4	8.618750E-5	-3.137500E-4	-2.524025E-2	2.598788E-2
3.118400E-4	-1.802500E-4	-8.350000E-5	-9.675000E-5	-2.523050E-2	2.599938E-2
3.120000E-4	-1.130000E-4	-2.175000E-5	-9.125000E-5	-2.524838E-2	2.599788E-2
3.121600E-4	-1.939375E-4	-2.710505E-21	-1.939375E-4	-2.525525E-2	2.598325E-2
3.123200E-4	-8.468750E-5	-9.800000E-5	1.331250E-5	-2.523988E-2	2.599825E-2
3.124800E-4	-1.146875E-4	-9.618750E-5	-1.850000E-5	-2.525888E-2	2.599025E-2
3.126400E-4	-1.420625E-4	-8.456250E-5	-5.750000E-5	-2.525100E-2	2.599788E-2
3.128000E-4	-1.473750E-4	-8.531250E-5	-6.206250E-5	-2.524263E-2	2.599913E-2
3.129600E-4	-1.360000E-4	-1.220625E-4	-1.393750E-5	-2.523125E-2	2.600275E-2
3.131200E-4	-8.212500E-5	1.800000E-5	-1.001250E-4	-2.523488E-2	2.600913E-2
3.132800E-4	-9.706250E-5	-2.028125E-4	1.057500E-4	-2.524125E-2	2.599162E-2
3.134400E-4	-2.656875E-4	-1.229375E-4	-1.427500E-4	-2.524200E-2	2.598625E-2
3.136000E-4	-1.636250E-4	-7.775000E-5	-8.587500E-5	-2.524000E-2	2.598900E-2
3.137600E-4	-1.062500E-4	-5.656250E-5	-4.968750E-5	-2.525950E-2	2.599263E-2
3.139200E-4	-8.137500E-5	-5.262500E-5	-2.875000E-5	-2.525225E-2	2.596837E-2
3.140800E-4	-1.766875E-4	-1.833750E-4	6.687500E-6	-2.524800E-2	2.601287E-2
3.142400E-4	-2.037500E-5	-9.175000E-5	7.137500E-5	-2.526150E-2	2.600437E-2
3.144000E-4	-1.991250E-4	-1.279375E-4	-7.118750E-5	-2.525388E-2	2.598325E-2
3.145600E-4	-2.867500E-4	-1.350000E-4	-1.517500E-4	-2.523000E-2	2.598525E-2
3.147200E-4	-1.273750E-4	-1.016875E-4	-2.568750E-5	-2.522875E-2	2.599800E-2
3.148800E-4	-5.831250E-5	-1.318750E-5	-4.512500E-5	-2.524638E-2	2.598875E-2
3.150400E-4	-1.976875E-4	6.625000E-6	-2.043125E-4	-2.523575E-2	2.599675E-2
3.152000E-4	-1.213750E-4	-1.284375E-4	7.062500E-6	-2.524350E-2	2.599100E-2
3.153600E-4	-1.308125E-4	-2.209375E-4	9.012500E-5	-2.523538E-2	2.598875E-2
3.155200E-4	-5.656250E-5	-1.521250E-4	9.556250E-5	-2.523325E-2	2.598625E-2
3.156800E-4	-1.250000E-7	-1.410625E-4	1.409375E-4	-2.523913E-2	2.599487E-2
3.158400E-4	-2.436250E-4	-5.062500E-5	-1.930000E-4	-2.522213E-2	2.598712E-2
3.160000E-4	-2.073750E-4	-1.358125E-4	-7.156250E-5	-2.524388E-2	2.598588E-2
3.161600E-4	-2.226875E-4	-1.058750E-4	-1.168125E-4	-2.524050E-2	2.598338E-2
3.163200E-4	-1.386250E-4	-2.196875E-4	8.106250E-5	-2.524913E-2	2.597200E-2
3.164800E-4	-2.554375E-4	-1.400000E-4	-1.154375E-4	-2.524300E-2	2.596663E-2
3.166400E-4	-1.201875E-4	-2.275625E-4	1.073750E-4	-2.525150E-2	2.599350E-2
3.168000E-4	-2.240000E-4	-1.500000E-4	-7.400000E-5	-2.525237E-2	2.598863E-2
3.169600E-4	-1.105625E-4	2.500000E-6	-1.130625E-4	-2.525850E-2	2.599850E-2
3.171200E-4	-2.378750E-4	-1.946250E-4	-4.325000E-5	-2.523725E-2	2.599800E-2
3.172800E-4	-9.293750E-5	-1.116875E-4	1.875000E-5	-2.524362E-2	2.597825E-2
3.174400E-4	-2.204375E-4	-1.086875E-4	-1.117500E-4	-2.525338E-2	2.601513E-2
3.176000E-4	-2.426875E-4	-1.263750E-4	-1.163125E-4	-2.527438E-2	2.597562E-2
3.177600E-4	-1.774375E-4	-1.818750E-4	4.437500E-6	-2.524625E-2	2.599013E-2
3.179200E-4	-1.886875E-4	-6.525000E-5	-1.234375E-4	-2.526363E-2	2.601012E-2
3.180800E-4	-1.355625E-4	-7.700000E-5	-5.856250E-5	-2.525825E-2	2.599513E-2
3.182400E-4	-1.866250E-4	-1.388750E-4	-4.775000E-5	-2.526950E-2	2.597000E-2
3.184000E-4	-1.553125E-4	-1.296875E-4	-2.562500E-5	-2.521675E-2	2.600887E-2
3.185600E-4	-1.813125E-4	-1.603125E-4	-2.100000E-5	-2.525125E-2	2.598413E-2
3.187200E-4	-1.390625E-4	-9.112500E-5	-4.793750E-5	-2.524987E-2	2.597650E-2
3.188800E-4	-1.129375E-4	-1.699375E-4	5.700000E-5	-2.524725E-2	2.599063E-2
3.190400E-4	-7.612500E-5	-9.050000E-5	1.437500E-5	-2.525062E-2	2.598112E-2
3.192000E-4	-1.375000E-4	-7.225000E-5	-6.525000E-5	-2.525137E-2	2.599200E-2
3.193600E-4	-1.926875E-4	-1.369375E-4	-5.575000E-5	-2.525425E-2	2.598663E-2
3.195200E-4	-1.641875E-4	-1.361875E-4	-2.800000E-5	-2.523312E-2	2.601063E-2
[truncated: 502 more rows]
