# Supplementary material for: A simple retarding-potential time-of-flight mass spectrometer for electrospray propulsion diagnostics
Source: J Elect Propuls. 2023 Mar 31;2(1):13. doi: 10.1007/s44205-023-00045-y (PMC10066156; doi:10.1007/s44205-023-00045-y)
Supplement: Supplementary file 1 — Additional file 1. [file 44205_2023_45_MOESM1_ESM.zip › Data and MATLAB Code/RP ToF-MS Data/1800.csv]

Timestamp:	5:32:09.253 PM 9/26/2022
time (s)	tof signal 1 (V)	tof signal 2 (V)	tof1 - tof2 (V)	trigger xy1 (V)	trigger xy2 (V)
0.000000E+0	-5.366875E-4	-5.130000E-4	-2.368750E-5	-2.335613E-2	2.437938E-2
1.600000E-7	-4.938750E-4	-5.015625E-4	7.687500E-6	-2.334987E-2	2.437462E-2
3.200000E-7	-4.751875E-4	-5.231250E-4	4.793750E-5	-2.336025E-2	2.437750E-2
4.800000E-7	-6.139375E-4	-4.145000E-4	-1.994375E-4	-2.335538E-2	2.438263E-2
6.400000E-7	-5.504375E-4	-3.636875E-4	-1.867500E-4	-2.335000E-2	2.438525E-2
8.000000E-7	-5.264375E-4	-4.006875E-4	-1.257500E-4	-2.337950E-2	2.438775E-2
9.600000E-7	-6.380625E-4	-5.228750E-4	-1.151875E-4	-2.335775E-2	2.437275E-2
1.120000E-6	-5.951250E-4	-4.592500E-4	-1.358750E-4	-2.336663E-2	2.438538E-2
1.280000E-6	-5.311875E-4	-4.179375E-4	-1.132500E-4	-2.336100E-2	2.436725E-2
1.440000E-6	-6.654375E-4	-4.377500E-4	-2.276875E-4	-2.335900E-2	2.438687E-2
1.600000E-6	-5.261250E-4	-5.225000E-4	-3.625000E-6	-2.337688E-2	2.435938E-2
1.760000E-6	-6.554375E-4	-4.359375E-4	-2.195000E-4	-2.337500E-2	2.436400E-2
1.920000E-6	-5.961250E-4	-5.064375E-4	-8.968750E-5	-2.335050E-2	2.437850E-2
2.080000E-6	-5.668125E-4	-5.361250E-4	-3.068750E-5	-2.335125E-2	2.437150E-2
2.240000E-6	-5.215000E-4	-4.583750E-4	-6.312500E-5	-2.336288E-2	2.437400E-2
2.400000E-6	-6.908125E-4	-4.340000E-4	-2.568125E-4	-2.337250E-2	2.436963E-2
2.560000E-6	-5.456875E-4	-5.641875E-4	1.850000E-5	-2.335463E-2	2.434038E-2
2.720000E-6	-5.129375E-4	-3.933750E-4	-1.195625E-4	-2.335212E-2	2.436713E-2
2.880000E-6	-6.208125E-4	-5.066250E-4	-1.141875E-4	-2.333950E-2	2.434012E-2
3.040000E-6	-6.387500E-4	-4.786250E-4	-1.601250E-4	-2.336825E-2	2.437937E-2
3.200000E-6	-5.081875E-4	-4.910000E-4	-1.718750E-5	-2.337088E-2	2.436613E-2
3.360000E-6	-5.305000E-4	-4.298125E-4	-1.006875E-4	-2.335925E-2	2.436675E-2
3.520000E-6	-5.773750E-4	-4.951875E-4	-8.218750E-5	-2.335387E-2	2.437150E-2
3.680000E-6	-5.844375E-4	-4.956875E-4	-8.875000E-5	-2.333788E-2	2.437575E-2
3.840000E-6	-4.675625E-4	-5.140000E-4	4.643750E-5	-2.337525E-2	2.437275E-2
4.000000E-6	-6.004375E-4	-4.666250E-4	-1.338125E-4	-2.337125E-2	2.438113E-2
4.160000E-6	-5.956875E-4	-4.725625E-4	-1.231250E-4	-2.336963E-2	2.436375E-2
4.320000E-6	-5.590625E-4	-4.846250E-4	-7.443750E-5	-2.337412E-2	2.439150E-2
4.480000E-6	-5.648750E-4	-5.256250E-4	-3.925000E-5	-2.335825E-2	2.437212E-2
4.640000E-6	-5.908750E-4	-5.800625E-4	-1.081250E-5	-2.339350E-2	2.438237E-2
4.800000E-6	-5.655000E-4	-4.561875E-4	-1.093125E-4	-2.335650E-2	2.436175E-2
4.960000E-6	-5.172500E-4	-4.765000E-4	-4.075000E-5	-2.337112E-2	2.437150E-2
5.120000E-6	-6.179375E-4	-4.639375E-4	-1.540000E-4	-2.335950E-2	2.435150E-2
5.280000E-6	-5.358750E-4	-4.298125E-4	-1.060625E-4	-2.335500E-2	2.435337E-2
5.440000E-6	-5.321250E-4	-4.523750E-4	-7.975000E-5	-2.336250E-2	2.437212E-2
5.600000E-6	-5.568750E-4	-4.383750E-4	-1.185000E-4	-2.336063E-2	2.436375E-2
5.760000E-6	-5.340625E-4	-4.884375E-4	-4.562500E-5	-2.335425E-2	2.435763E-2
5.920000E-6	-5.461250E-4	-4.644375E-4	-8.168750E-5	-2.338125E-2	2.435625E-2
6.080000E-6	-5.303125E-4	-4.216875E-4	-1.086250E-4	-2.334388E-2	2.436138E-2
6.240000E-6	-6.851875E-4	-4.531875E-4	-2.320000E-4	-2.334675E-2	2.435963E-2
6.400000E-6	-4.996875E-4	-4.724375E-4	-2.725000E-5	-2.337062E-2	2.436850E-2
6.560000E-6	-5.537500E-4	-4.407500E-4	-1.130000E-4	-2.334987E-2	2.436687E-2
6.720000E-6	-4.668125E-4	-5.608125E-4	9.400000E-5	-2.337363E-2	2.436100E-2
6.880000E-6	-5.166250E-4	-5.940000E-4	7.737500E-5	-2.335275E-2	2.436512E-2
7.040000E-6	-7.090000E-4	-5.887500E-4	-1.202500E-4	-2.334675E-2	2.436237E-2
7.200000E-6	-6.374375E-4	-4.740000E-4	-1.634375E-4	-2.334913E-2	2.436837E-2
7.360000E-6	-6.450000E-4	-4.825625E-4	-1.624375E-4	-2.335638E-2	2.436462E-2
7.520000E-6	-5.855625E-4	-3.771875E-4	-2.083750E-4	-2.334588E-2	2.436925E-2
7.680000E-6	-4.220625E-4	-6.896250E-4	2.675625E-4	-2.336638E-2	2.435962E-2
7.840000E-6	-6.079375E-4	-5.146250E-4	-9.331250E-5	-2.335200E-2	2.437013E-2
8.000000E-6	-5.550625E-4	-4.634375E-4	-9.162500E-5	-2.335600E-2	2.436988E-2
8.160000E-6	-5.463750E-4	-5.413750E-4	-5.000000E-6	-2.336687E-2	2.436450E-2
8.320000E-6	-5.735625E-4	-4.698125E-4	-1.037500E-4	-2.336138E-2	2.436000E-2
8.480000E-6	-5.738750E-4	-3.514375E-4	-2.224375E-4	-2.335412E-2	2.434962E-2
8.640000E-6	-5.908750E-4	-5.003125E-4	-9.056250E-5	-2.334550E-2	2.437950E-2
8.800000E-6	-5.571875E-4	-4.913750E-4	-6.581250E-5	-2.339075E-2	2.438075E-2
8.960000E-6	-4.608125E-4	-4.881875E-4	2.737500E-5	-2.335875E-2	2.436938E-2
9.120000E-6	-6.204375E-4	-4.948125E-4	-1.256250E-4	-2.333625E-2	2.437875E-2
9.280000E-6	-6.411875E-4	-4.942500E-4	-1.469375E-4	-2.335587E-2	2.434962E-2
9.440000E-6	-5.854375E-4	-5.506250E-4	-3.481250E-5	-2.334725E-2	2.435750E-2
9.600000E-6	-5.594375E-4	-5.151250E-4	-4.431250E-5	-2.335800E-2	2.436012E-2
9.760000E-6	-5.753750E-4	-4.756250E-4	-9.975000E-5	-2.334800E-2	2.434762E-2
9.920000E-6	-5.433750E-4	-5.151250E-4	-2.825000E-5	-2.335525E-2	2.434925E-2
1.008000E-5	-5.939375E-4	-5.789375E-4	-1.500000E-5	-2.337050E-2	2.435237E-2
1.024000E-5	-4.989375E-4	-5.210625E-4	2.212500E-5	-2.334388E-2	2.438988E-2
1.040000E-5	-5.820625E-4	-4.640000E-4	-1.180625E-4	-2.337600E-2	2.436187E-2
1.056000E-5	-5.868750E-4	-4.695000E-4	-1.173750E-4	-2.336112E-2	2.435063E-2
1.072000E-5	-5.771875E-4	-5.889375E-4	1.175000E-5	-2.334513E-2	2.436050E-2
1.088000E-5	-6.009375E-4	-6.033750E-4	2.437500E-6	-2.335762E-2	2.435925E-2
1.104000E-5	-4.682500E-4	-6.063750E-4	1.381250E-4	-2.334175E-2	2.435250E-2
1.120000E-5	-5.547500E-4	-5.943125E-4	3.956250E-5	-2.335563E-2	2.437575E-2
1.136000E-5	-6.162500E-4	-4.043750E-4	-2.118750E-4	-2.335488E-2	2.435975E-2
1.152000E-5	-5.848125E-4	-5.625000E-4	-2.231250E-5	-2.334150E-2	2.436837E-2
1.168000E-5	-5.545000E-4	-4.533750E-4	-1.011250E-4	-2.335125E-2	2.435613E-2
1.184000E-5	-5.979375E-4	-4.641250E-4	-1.338125E-4	-2.335463E-2	2.436813E-2
1.200000E-5	-4.616875E-4	-5.298125E-4	6.812500E-5	-2.335275E-2	2.435825E-2
1.216000E-5	-5.608750E-4	-4.891250E-4	-7.175000E-5	-2.334600E-2	2.432737E-2
1.232000E-5	-6.835000E-4	-4.360625E-4	-2.474375E-4	-2.334850E-2	2.435937E-2
1.248000E-5	-6.460000E-4	-4.493750E-4	-1.966250E-4	-2.333612E-2	2.437612E-2
1.264000E-5	-5.066250E-4	-4.228750E-4	-8.375000E-5	-2.332375E-2	2.437488E-2
1.280000E-5	-4.903750E-4	-6.136250E-4	1.232500E-4	-2.335025E-2	2.436250E-2
1.296000E-5	-6.826250E-4	-4.486875E-4	-2.339375E-4	-2.335075E-2	2.436913E-2
1.312000E-5	-6.383750E-4	-5.391875E-4	-9.918750E-5	-2.337213E-2	2.435700E-2
1.328000E-5	-6.426875E-4	-4.515000E-4	-1.911875E-4	-2.336200E-2	2.435788E-2
1.344000E-5	-5.788750E-4	-5.602500E-4	-1.862500E-5	-2.333700E-2	2.434475E-2
1.360000E-5	-6.177500E-4	-4.557500E-4	-1.620000E-4	-2.334450E-2	2.435888E-2
1.376000E-5	-6.376250E-4	-4.018750E-4	-2.357500E-4	-2.334662E-2	2.437225E-2
1.392000E-5	-6.238125E-4	-5.343125E-4	-8.950000E-5	-2.333675E-2	2.434375E-2
1.408000E-5	-7.435625E-4	-4.716250E-4	-2.719375E-4	-2.334413E-2	2.435213E-2
1.424000E-5	-6.794375E-4	-5.163750E-4	-1.630625E-4	-2.334288E-2	2.435000E-2
1.440000E-5	-6.064375E-4	-4.878125E-4	-1.186250E-4	-2.335012E-2	2.434525E-2
1.456000E-5	-5.790000E-4	-4.235000E-4	-1.555000E-4	-2.333862E-2	2.435687E-2
1.472000E-5	-6.348125E-4	-5.743750E-4	-6.043750E-5	-2.335375E-2	2.434650E-2
1.488000E-5	-6.206250E-4	-5.318125E-4	-8.881250E-5	-2.335825E-2	2.436150E-2
1.504000E-5	-5.773125E-4	-5.085625E-4	-6.875000E-5	-2.334550E-2	2.435237E-2
1.520000E-5	-7.160000E-4	-5.363125E-4	-1.796875E-4	-2.333525E-2	2.436038E-2
1.536000E-5	-5.175625E-4	-4.864375E-4	-3.112500E-5	-2.333088E-2	2.435138E-2
1.552000E-5	-5.827500E-4	-5.328125E-4	-4.993750E-5	-2.332863E-2	2.436913E-2
1.568000E-5	-4.965000E-4	-5.477500E-4	5.125000E-5	-2.335013E-2	2.436537E-2
1.584000E-5	-6.281875E-4	-5.480000E-4	-8.018750E-5	-2.333363E-2	2.433700E-2
1.600000E-5	-5.445000E-4	-4.731875E-4	-7.131250E-5	-2.336050E-2	2.435800E-2
1.616000E-5	-6.123750E-4	-4.634375E-4	-1.489375E-4	-2.333187E-2	2.433950E-2
1.632000E-5	-5.696250E-4	-4.863125E-4	-8.331250E-5	-2.334237E-2	2.436112E-2
1.648000E-5	-5.895625E-4	-4.965625E-4	-9.300000E-5	-2.334875E-2	2.437800E-2
1.664000E-5	-4.388125E-4	-4.920000E-4	5.318750E-5	-2.333150E-2	2.434775E-2
1.680000E-5	-6.866875E-4	-4.924375E-4	-1.942500E-4	-2.333862E-2	2.435725E-2
1.696000E-5	-6.721250E-4	-5.624375E-4	-1.096875E-4	-2.332775E-2	2.436263E-2
1.712000E-5	-4.893750E-4	-5.273750E-4	3.800000E-5	-2.334100E-2	2.437288E-2
1.728000E-5	-5.476250E-4	-4.780625E-4	-6.956250E-5	-2.335700E-2	2.437238E-2
1.744000E-5	-6.568125E-4	-5.389375E-4	-1.178750E-4	-2.333187E-2	2.437350E-2
1.760000E-5	-6.134375E-4	-4.153125E-4	-1.981250E-4	-2.332650E-2	2.438575E-2
1.776000E-5	-6.290000E-4	-4.109375E-4	-2.180625E-4	-2.332900E-2	2.435650E-2
1.792000E-5	-5.331250E-4	-5.206875E-4	-1.243750E-5	-2.331387E-2	2.435875E-2
1.808000E-5	-5.854375E-4	-5.665000E-4	-1.893750E-5	-2.334262E-2	2.435712E-2
1.824000E-5	-5.510000E-4	-4.070625E-4	-1.439375E-4	-2.331450E-2	2.436925E-2
1.840000E-5	-5.809375E-4	-5.288750E-4	-5.206250E-5	-2.332287E-2	2.436962E-2
1.856000E-5	-5.133750E-4	-4.516875E-4	-6.168750E-5	-2.333737E-2	2.435862E-2
1.872000E-5	-5.968125E-4	-4.235625E-4	-1.732500E-4	-2.333850E-2	2.436113E-2
1.888000E-5	-5.638125E-4	-4.918750E-4	-7.193750E-5	-2.336187E-2	2.437175E-2
1.904000E-5	-5.328750E-4	-5.589375E-4	2.606250E-5	-2.337600E-2	2.447450E-2
1.920000E-5	-5.161875E-4	-1.021625E-3	5.054375E-4	-2.396937E-2	2.722838E-2
1.936000E-5	-2.948625E-3	-3.571687E-3	6.230625E-4	-2.501713E-2	2.670225E-2
1.952000E-5	-3.197687E-3	-2.030312E-3	-1.167375E-3	-2.544225E-2	2.667225E-2
1.968000E-5	-1.638187E-3	-1.235125E-3	-4.030625E-4	-2.516137E-2	2.697600E-2
1.984000E-5	-8.560625E-4	-7.696250E-4	-8.643750E-5	-2.500463E-2	2.692312E-2
2.000000E-5	-5.991250E-4	-5.313125E-4	-6.781250E-5	-2.517025E-2	2.679638E-2
2.016000E-5	-6.338125E-4	-5.620000E-4	-7.181250E-5	-2.515550E-2	2.692313E-2
2.032000E-5	-6.306875E-4	-4.235000E-4	-2.071875E-4	-2.498738E-2	2.702850E-2
2.048000E-5	-4.702500E-4	-3.681875E-4	-1.020625E-4	-2.493250E-2	2.699088E-2
2.064000E-5	-5.224375E-4	-5.028125E-4	-1.962500E-5	-2.501162E-2	2.692037E-2
2.080000E-5	-5.691875E-4	-5.005625E-4	-6.862500E-5	-2.505413E-2	2.693587E-2
2.096000E-5	-4.922500E-4	-3.495625E-4	-1.426875E-4	-2.501262E-2	2.696500E-2
2.112000E-5	-4.800000E-4	-4.270000E-4	-5.300000E-5	-2.499050E-2	2.695625E-2
2.128000E-5	-5.225625E-4	-3.264375E-4	-1.961250E-4	-2.500875E-2	2.694388E-2
2.144000E-5	-4.016875E-4	-3.471875E-4	-5.450000E-5	-2.504612E-2	2.690250E-2
2.160000E-5	-3.331250E-4	-2.925625E-4	-4.056250E-5	-2.505113E-2	2.688438E-2
2.176000E-5	-4.565625E-4	-3.192500E-4	-1.373125E-4	-2.508350E-2	2.684875E-2
2.192000E-5	-5.378125E-4	-3.869375E-4	-1.508750E-4	-2.510913E-2	2.684525E-2
2.208000E-5	-3.905000E-4	-3.753125E-4	-1.518750E-5	-2.507175E-2	2.687412E-2
2.224000E-5	-4.785000E-4	-2.853125E-4	-1.931875E-4	-2.506775E-2	2.686450E-2
2.240000E-5	-4.215000E-4	-3.736250E-4	-4.787500E-5	-2.510113E-2	2.682888E-2
2.256000E-5	-3.914375E-4	-3.563125E-4	-3.512500E-5	-2.512113E-2	2.683450E-2
2.272000E-5	-4.001250E-4	-3.974375E-4	-2.687500E-6	-2.511325E-2	2.684538E-2
2.288000E-5	-3.712500E-4	-2.323125E-4	-1.389375E-4	-2.510175E-2	2.683350E-2
2.304000E-5	-4.410625E-4	-2.451250E-4	-1.959375E-4	-2.509212E-2	2.682275E-2
2.320000E-5	-4.154375E-4	-2.570000E-4	-1.584375E-4	-2.512675E-2	2.681588E-2
2.336000E-5	-4.494375E-4	-2.806250E-4	-1.688125E-4	-2.514838E-2	2.676863E-2
2.352000E-5	-3.886250E-4	-3.325000E-4	-5.612500E-5	-2.517113E-2	2.675975E-2
2.368000E-5	-2.983125E-4	-2.541875E-4	-4.412500E-5	-2.519100E-2	2.675913E-2
2.384000E-5	-3.565000E-4	-4.286250E-4	7.212500E-5	-2.516525E-2	2.674238E-2
2.400000E-5	-4.541250E-4	-2.218125E-4	-2.323125E-4	-2.518188E-2	2.672862E-2
2.416000E-5	-3.887500E-4	-3.128125E-4	-7.593750E-5	-2.519075E-2	2.671737E-2
2.432000E-5	-4.355000E-4	-2.819375E-4	-1.535625E-4	-2.518338E-2	2.670862E-2
2.448000E-5	-3.445625E-4	-4.052500E-4	6.068750E-5	-2.519925E-2	2.674400E-2
2.464000E-5	-4.265000E-4	-2.398750E-4	-1.866250E-4	-2.520513E-2	2.675450E-2
2.480000E-5	-3.641250E-4	-3.488125E-4	-1.531250E-5	-2.515675E-2	2.676075E-2
2.496000E-5	-4.525625E-4	-3.750625E-4	-7.750000E-5	-2.514062E-2	2.677487E-2
2.512000E-5	-3.602500E-4	-2.963750E-4	-6.387500E-5	-2.513775E-2	2.679975E-2
2.528000E-5	-3.575000E-4	-3.596250E-4	2.125000E-6	-2.511050E-2	2.682075E-2
2.544000E-5	-3.189375E-4	-1.883125E-4	-1.306250E-4	-2.508963E-2	2.684900E-2
2.560000E-5	-3.966875E-4	-2.928125E-4	-1.038750E-4	-2.506000E-2	2.685750E-2
2.576000E-5	-3.986250E-4	-2.610625E-4	-1.375625E-4	-2.503600E-2	2.685550E-2
2.592000E-5	-3.538750E-4	-3.975625E-4	4.368750E-5	-2.504625E-2	2.686538E-2
2.608000E-5	-3.711875E-4	-2.693750E-4	-1.018125E-4	-2.502863E-2	2.688237E-2
2.624000E-5	-3.927500E-4	-2.990000E-4	-9.375000E-5	-2.500313E-2	2.688362E-2
2.640000E-5	-4.285000E-4	-2.012500E-4	-2.272500E-4	-2.499563E-2	2.689788E-2
2.656000E-5	-2.812500E-4	-3.295625E-4	4.831250E-5	-2.502612E-2	2.688650E-2
2.672000E-5	-3.734375E-4	-3.063125E-4	-6.712500E-5	-2.500450E-2	2.690163E-2
2.688000E-5	-4.833125E-4	-3.618750E-4	-1.214375E-4	-2.499787E-2	2.688200E-2
2.704000E-5	-4.493750E-4	-3.150625E-4	-1.343125E-4	-2.501325E-2	2.686825E-2
2.720000E-5	-4.297500E-4	-3.575000E-4	-7.225000E-5	-2.503338E-2	2.687400E-2
2.736000E-5	-4.295625E-4	-2.796250E-4	-1.499375E-4	-2.502963E-2	2.687100E-2
2.752000E-5	-4.762500E-4	-4.313750E-4	-4.487500E-5	-2.503788E-2	2.686200E-2
2.768000E-5	-3.866250E-4	-3.121250E-4	-7.450000E-5	-2.504738E-2	2.685275E-2
2.784000E-5	-2.778125E-4	-3.491875E-4	7.137500E-5	-2.504275E-2	2.683100E-2
2.800000E-5	-4.278125E-4	-3.855000E-4	-4.231250E-5	-2.506662E-2	2.684125E-2
2.816000E-5	-4.045625E-4	-3.118750E-4	-9.268750E-5	-2.505187E-2	2.681450E-2
2.832000E-5	-4.163125E-4	-2.387500E-4	-1.775625E-4	-2.507025E-2	2.681650E-2
2.848000E-5	-3.645625E-4	-2.330625E-4	-1.315000E-4	-2.506225E-2	2.681713E-2
2.864000E-5	-4.465625E-4	-3.946875E-4	-5.187500E-5	-2.508262E-2	2.680600E-2
2.880000E-5	-4.730000E-4	-2.659375E-4	-2.070625E-4	-2.509950E-2	2.680725E-2
2.896000E-5	-3.781875E-4	-2.918125E-4	-8.637500E-5	-2.509938E-2	2.679887E-2
2.912000E-5	-4.071875E-4	-3.529375E-4	-5.425000E-5	-2.509263E-2	2.679500E-2
2.928000E-5	-4.570000E-4	-3.583750E-4	-9.862500E-5	-2.509637E-2	2.679837E-2
2.944000E-5	-4.497500E-4	-3.206250E-4	-1.291250E-4	-2.509588E-2	2.678738E-2
2.960000E-5	-3.261250E-4	-2.994375E-4	-2.668750E-5	-2.510650E-2	2.677738E-2
2.976000E-5	-3.951875E-4	-2.313125E-4	-1.638750E-4	-2.510987E-2	2.677875E-2
2.992000E-5	-3.921250E-4	-4.105625E-4	1.843750E-5	-2.509325E-2	2.676388E-2
3.008000E-5	-3.391875E-4	-3.228125E-4	-1.637500E-5	-2.508313E-2	2.678750E-2
3.024000E-5	-3.818750E-4	-2.240000E-4	-1.578750E-4	-2.511038E-2	2.677325E-2
3.040000E-5	-3.836250E-4	-2.880625E-4	-9.556250E-5	-2.510938E-2	2.677250E-2
3.056000E-5	-3.974375E-4	-3.686875E-4	-2.875000E-5	-2.512075E-2	2.677188E-2
3.072000E-5	-3.561875E-4	-3.689375E-4	1.275000E-5	-2.509450E-2	2.676837E-2
3.088000E-5	-4.001875E-4	-2.498750E-4	-1.503125E-4	-2.511200E-2	2.677188E-2
3.104000E-5	-3.604375E-4	-3.261875E-4	-3.425000E-5	-2.510200E-2	2.676700E-2
3.120000E-5	-3.267500E-4	-4.726875E-4	1.459375E-4	-2.511863E-2	2.676738E-2
3.136000E-5	-3.470000E-4	-2.056875E-4	-1.413125E-4	-2.511900E-2	2.673775E-2
3.152000E-5	-2.985625E-4	-3.747500E-4	7.618750E-5	-2.514287E-2	2.676125E-2
3.168000E-5	-2.323125E-4	-2.719375E-4	3.962500E-5	-2.513300E-2	2.675938E-2
3.184000E-5	-4.048125E-4	-3.805625E-4	-2.425000E-5	-2.515300E-2	2.673713E-2
3.200000E-5	-3.566875E-4	-3.125625E-4	-4.412500E-5	-2.516137E-2	2.670900E-2
3.216000E-5	-3.413750E-4	-3.477500E-4	6.375000E-6	-2.515988E-2	2.672025E-2
3.232000E-5	-4.053750E-4	-3.903125E-4	-1.506250E-5	-2.518475E-2	2.671813E-2
3.248000E-5	-2.747500E-4	-2.800000E-4	5.250000E-6	-2.517400E-2	2.667575E-2
3.264000E-5	-4.541875E-4	-3.362500E-4	-1.179375E-4	-2.520637E-2	2.667987E-2
3.280000E-5	-3.485625E-4	-3.220000E-4	-2.656250E-5	-2.519638E-2	2.666350E-2
3.296000E-5	-3.435625E-4	-3.300625E-4	-1.350000E-5	-2.521000E-2	2.665525E-2
3.312000E-5	-3.918125E-4	-2.981875E-4	-9.362500E-5	-2.520150E-2	2.665925E-2
3.328000E-5	-3.686875E-4	-2.260000E-4	-1.426875E-4	-2.521788E-2	2.664075E-2
3.344000E-5	-3.114375E-4	-2.542500E-4	-5.718750E-5	-2.525000E-2	2.663450E-2
3.360000E-5	-3.095000E-4	-3.120000E-4	2.500000E-6	-2.525738E-2	2.662975E-2
3.376000E-5	-2.992500E-4	-2.918750E-4	-7.375000E-6	-2.525925E-2	2.659737E-2
3.392000E-5	-2.918125E-4	-2.730000E-4	-1.881250E-5	-2.526637E-2	2.660700E-2
3.408000E-5	-3.225625E-4	-2.769375E-4	-4.562500E-5	-2.528200E-2	2.659113E-2
3.424000E-5	-3.289375E-4	-1.460000E-4	-1.829375E-4	-2.530238E-2	2.659213E-2
3.440000E-5	-4.125625E-4	-3.193125E-4	-9.325000E-5	-2.531012E-2	2.657075E-2
3.456000E-5	-3.356875E-4	-1.790000E-4	-1.566875E-4	-2.529875E-2	2.656037E-2
3.472000E-5	-3.393125E-4	-4.245000E-4	8.518750E-5	-2.531125E-2	2.656225E-2
3.488000E-5	-3.788750E-4	-1.831875E-4	-1.956875E-4	-2.532550E-2	2.654238E-2
3.504000E-5	-3.695000E-4	-2.708750E-4	-9.862500E-5	-2.533300E-2	2.654488E-2
3.520000E-5	-4.366250E-4	-3.410000E-4	-9.562500E-5	-2.535362E-2	2.651650E-2
3.536000E-5	-2.859375E-4	-3.511250E-4	6.518750E-5	-2.535400E-2	2.651725E-2
3.552000E-5	-4.563750E-4	-2.007500E-4	-2.556250E-4	-2.536425E-2	2.651587E-2
3.568000E-5	-3.054375E-4	-3.179375E-4	1.250000E-5	-2.538037E-2	2.649962E-2
3.584000E-5	-4.062500E-4	-3.176875E-4	-8.856250E-5	-2.538025E-2	2.649075E-2
3.600000E-5	-3.511875E-4	-3.452500E-4	-5.937500E-6	-2.539750E-2	2.648125E-2
3.616000E-5	-4.663750E-4	-2.575625E-4	-2.088125E-4	-2.539938E-2	2.646438E-2
3.632000E-5	-2.936875E-4	-2.934375E-4	-2.500000E-7	-2.539800E-2	2.646238E-2
3.648000E-5	-3.651250E-4	-2.350000E-4	-1.301250E-4	-2.543050E-2	2.643163E-2
3.664000E-5	-3.596250E-4	-3.333750E-4	-2.625000E-5	-2.541575E-2	2.644513E-2
3.680000E-5	-4.326250E-4	-3.318125E-4	-1.008125E-4	-2.543350E-2	2.642775E-2
3.696000E-5	-2.861875E-4	-3.462500E-4	6.006250E-5	-2.547225E-2	2.641837E-2
3.712000E-5	-3.173750E-4	-2.757500E-4	-4.162500E-5	-2.546875E-2	2.640275E-2
3.728000E-5	-3.376875E-4	-2.575625E-4	-8.012500E-5	-2.546375E-2	2.639700E-2
3.744000E-5	-3.553750E-4	-2.203125E-4	-1.350625E-4	-2.548612E-2	2.638412E-2
3.760000E-5	-3.622500E-4	-2.821875E-4	-8.006250E-5	-2.548638E-2	2.638113E-2
3.776000E-5	-4.110000E-4	-1.943750E-4	-2.166250E-4	-2.549812E-2	2.638175E-2
3.792000E-5	-3.282500E-4	-2.745000E-4	-5.375000E-5	-2.550763E-2	2.637738E-2
3.808000E-5	-4.738125E-4	-3.242500E-4	-1.495625E-4	-2.553238E-2	2.637438E-2
3.824000E-5	-3.547500E-4	-4.260625E-4	7.131250E-5	-2.551450E-2	2.633662E-2
3.840000E-5	-2.893125E-4	-2.130625E-4	-7.625000E-5	-2.553437E-2	2.633075E-2
3.856000E-5	-4.700000E-4	-2.399375E-4	-2.300625E-4	-2.554225E-2	2.631150E-2
3.872000E-5	-3.954375E-4	-2.305625E-4	-1.648750E-4	-2.554238E-2	2.632888E-2
3.888000E-5	-2.639375E-4	-2.980625E-4	3.412500E-5	-2.556688E-2	2.630350E-2
3.904000E-5	-2.989375E-4	-3.339375E-4	3.500000E-5	-2.558525E-2	2.630037E-2
3.920000E-5	-3.098125E-4	-2.741250E-4	-3.568750E-5	-2.559300E-2	2.628350E-2
3.936000E-5	-4.355000E-4	-3.713750E-4	-6.412500E-5	-2.561075E-2	2.626350E-2
3.952000E-5	-3.135000E-4	-2.688125E-4	-4.468750E-5	-2.561162E-2	2.626700E-2
3.968000E-5	-3.431250E-4	-2.475000E-4	-9.562500E-5	-2.563450E-2	2.625700E-2
3.984000E-5	-3.517500E-4	-2.215625E-4	-1.301875E-4	-2.564187E-2	2.625450E-2
4.000000E-5	-3.677500E-4	-2.551875E-4	-1.125625E-4	-2.564763E-2	2.625650E-2
4.016000E-5	-2.891250E-4	-3.665625E-4	7.743750E-5	-2.565250E-2	2.622938E-2
4.032000E-5	-3.131875E-4	-2.753750E-4	-3.781250E-5	-2.563562E-2	2.620700E-2
4.048000E-5	-3.936250E-4	-3.040625E-4	-8.956250E-5	-2.568537E-2	2.621800E-2
4.064000E-5	-3.320000E-4	-2.897500E-4	-4.225000E-5	-2.567913E-2	2.619725E-2
4.080000E-5	-4.103125E-4	-1.563750E-4	-2.539375E-4	-2.569525E-2	2.619188E-2
4.096000E-5	-4.284375E-4	-2.351250E-4	-1.933125E-4	-2.569663E-2	2.618963E-2
4.112000E-5	-3.698125E-4	-2.076875E-4	-1.621250E-4	-2.570913E-2	2.616950E-2
4.128000E-5	-3.335625E-4	-2.833125E-4	-5.025000E-5	-2.571663E-2	2.614437E-2
4.144000E-5	-2.182500E-4	-3.475000E-4	1.292500E-4	-2.571612E-2	2.615250E-2
4.160000E-5	-2.655000E-4	-1.825000E-4	-8.300000E-5	-2.573713E-2	2.614750E-2
4.176000E-5	-1.846875E-4	-1.991875E-4	1.450000E-5	-2.576625E-2	2.614238E-2
4.192000E-5	-4.723750E-4	-2.128750E-4	-2.595000E-4	-2.575313E-2	2.613912E-2
4.208000E-5	-2.997500E-4	-2.701250E-4	-2.962500E-5	-2.577138E-2	2.613188E-2
4.224000E-5	-3.025625E-4	-2.406250E-4	-6.193750E-5	-2.574487E-2	2.611100E-2
4.240000E-5	-3.760000E-4	-2.941250E-4	-8.187500E-5	-2.576138E-2	2.613525E-2
4.256000E-5	-3.228750E-4	-1.698125E-4	-1.530625E-4	-2.578263E-2	2.610487E-2
4.272000E-5	-4.200625E-4	-4.207500E-4	6.875000E-7	-2.577250E-2	2.609100E-2
4.288000E-5	-2.373125E-4	-3.364375E-4	9.912500E-5	-2.580338E-2	2.609263E-2
4.304000E-5	-3.566250E-4	-3.088125E-4	-4.781250E-5	-2.580450E-2	2.606513E-2
4.320000E-5	-4.141250E-4	-2.431875E-4	-1.709375E-4	-2.580625E-2	2.607975E-2
4.336000E-5	-4.215625E-4	-2.800625E-4	-1.415000E-4	-2.582638E-2	2.605237E-2
4.352000E-5	-3.300000E-4	-1.897500E-4	-1.402500E-4	-2.582113E-2	2.604962E-2
4.368000E-5	-3.630000E-4	-2.807500E-4	-8.225000E-5	-2.582463E-2	2.605763E-2
4.384000E-5	-3.324375E-4	-3.360625E-4	3.625000E-6	-2.582475E-2	2.603363E-2
4.400000E-5	-3.287500E-4	-2.441250E-4	-8.462500E-5	-2.583338E-2	2.603537E-2
4.416000E-5	-2.854375E-4	-2.561250E-4	-2.931250E-5	-2.585713E-2	2.601900E-2
4.432000E-5	-3.561875E-4	-2.956875E-4	-6.050000E-5	-2.584975E-2	2.600813E-2
4.448000E-5	-1.886250E-4	-2.508125E-4	6.218750E-5	-2.586775E-2	2.600075E-2
4.464000E-5	-4.490000E-4	-1.571250E-4	-2.918750E-4	-2.587462E-2	2.600550E-2
4.480000E-5	-4.128125E-4	-3.418125E-4	-7.100000E-5	-2.588550E-2	2.600550E-2
4.496000E-5	-4.810625E-4	-2.586250E-4	-2.224375E-4	-2.590975E-2	2.599600E-2
4.512000E-5	-3.748125E-4	-2.408125E-4	-1.340000E-4	-2.588125E-2	2.598000E-2
4.528000E-5	-2.464375E-4	-2.686250E-4	2.218750E-5	-2.591363E-2	2.597250E-2
4.544000E-5	-3.012500E-4	-1.974375E-4	-1.038125E-4	-2.591550E-2	2.594737E-2
4.560000E-5	-3.691875E-4	-2.101875E-4	-1.590000E-4	-2.592163E-2	2.594188E-2
4.576000E-5	-3.445625E-4	-1.120625E-4	-2.325000E-4	-2.591613E-2	2.596063E-2
4.592000E-5	-3.202500E-4	-3.328750E-4	1.262500E-5	-2.593500E-2	2.591887E-2
4.608000E-5	-2.298125E-4	-2.458125E-4	1.600000E-5	-2.594837E-2	2.594887E-2
4.624000E-5	-3.841875E-4	-2.608750E-4	-1.233125E-4	-2.594650E-2	2.593175E-2
4.640000E-5	-3.296875E-4	-2.178750E-4	-1.118125E-4	-2.594350E-2	2.594013E-2
4.656000E-5	-3.134375E-4	-2.402500E-4	-7.318750E-5	-2.597450E-2	2.592725E-2
4.672000E-5	-2.628750E-4	-2.639375E-4	1.062500E-6	-2.595313E-2	2.593350E-2
4.688000E-5	-2.441875E-4	-1.636250E-4	-8.056250E-5	-2.598700E-2	2.590387E-2
4.704000E-5	-2.656250E-4	-2.151250E-4	-5.050000E-5	-2.595013E-2	2.590700E-2
4.720000E-5	-2.693125E-4	-2.296875E-4	-3.962500E-5	-2.596913E-2	2.589975E-2
4.736000E-5	-1.601875E-4	-1.813750E-4	2.118750E-5	-2.598287E-2	2.590525E-2
4.752000E-5	-3.606250E-4	-2.466250E-4	-1.140000E-4	-2.598012E-2	2.588750E-2
4.768000E-5	-3.399375E-4	-1.179375E-4	-2.220000E-4	-2.598913E-2	2.588587E-2
4.784000E-5	-3.235625E-4	-2.760625E-4	-4.750000E-5	-2.600012E-2	2.588638E-2
4.800000E-5	-2.676250E-4	-2.536250E-4	-1.400000E-5	-2.600488E-2	2.588575E-2
4.816000E-5	-3.795625E-4	-1.501875E-4	-2.293750E-4	-2.601188E-2	2.588438E-2
4.832000E-5	-1.791875E-4	-2.210625E-4	4.187500E-5	-2.599763E-2	2.587700E-2
4.848000E-5	-1.622500E-4	-1.912500E-4	2.900000E-5	-2.603413E-2	2.586175E-2
4.864000E-5	-3.520000E-4	-2.206250E-4	-1.313750E-4	-2.602388E-2	2.586250E-2
4.880000E-5	-1.737500E-4	-1.138750E-4	-5.987500E-5	-2.603288E-2	2.586813E-2
4.896000E-5	-2.531250E-4	-2.801250E-4	2.700000E-5	-2.602938E-2	2.586813E-2
4.912000E-5	-2.125000E-4	-1.351250E-4	-7.737500E-5	-2.605725E-2	2.583937E-2
4.928000E-5	-2.268125E-4	-2.338750E-4	7.062500E-6	-2.602913E-2	2.585350E-2
4.944000E-5	-2.208750E-4	-1.695000E-4	-5.137500E-5	-2.604575E-2	2.585425E-2
4.960000E-5	-2.671875E-4	-1.596250E-4	-1.075625E-4	-2.603912E-2	2.583963E-2
4.976000E-5	-3.528750E-4	-2.708750E-4	-8.200000E-5	-2.605750E-2	2.583537E-2
4.992000E-5	-2.543750E-5	-4.181250E-5	1.637500E-5	-2.607100E-2	2.582025E-2
5.008000E-5	-2.263125E-4	-2.178750E-4	-8.437500E-6	-2.606287E-2	2.583188E-2
5.024000E-5	-3.276875E-4	2.631250E-5	-3.540000E-4	-2.607262E-2	2.580937E-2
5.040000E-5	-2.986250E-4	-1.400000E-4	-1.586250E-4	-2.609362E-2	2.580500E-2
5.056000E-5	-3.235625E-4	-2.738750E-4	-4.968750E-5	-2.607363E-2	2.580475E-2
5.072000E-5	-2.953125E-4	-2.495000E-4	-4.581250E-5	-2.610150E-2	2.581275E-2
5.088000E-5	-1.930000E-4	-1.301875E-4	-6.281250E-5	-2.609563E-2	2.578950E-2
5.104000E-5	-2.480625E-4	-1.556875E-4	-9.237500E-5	-2.610137E-2	2.579913E-2
5.120000E-5	-1.746875E-4	-8.150000E-5	-9.318750E-5	-2.609262E-2	2.576500E-2
5.136000E-5	-2.052500E-4	-2.023750E-4	-2.875000E-6	-2.609800E-2	2.577375E-2
5.152000E-5	-2.523750E-4	-9.062500E-5	-1.617500E-4	-2.611050E-2	2.578187E-2
5.168000E-5	-1.732500E-4	-2.257500E-4	5.250000E-5	-2.611538E-2	2.577075E-2
5.184000E-5	-1.478750E-4	-5.331250E-5	-9.456250E-5	-2.610463E-2	2.579137E-2
5.200000E-5	-2.026250E-4	-1.633125E-4	-3.931250E-5	-2.610325E-2	2.576825E-2
5.216000E-5	-1.339375E-4	-1.368750E-4	2.937500E-6	-2.611400E-2	2.577087E-2
5.232000E-5	-1.848125E-4	-1.821250E-4	-2.687500E-6	-2.610750E-2	2.575875E-2
5.248000E-5	-3.381250E-4	-2.148125E-4	-1.233125E-4	-2.611488E-2	2.577700E-2
5.264000E-5	-2.478125E-4	-1.605625E-4	-8.725000E-5	-2.611487E-2	2.576575E-2
5.280000E-5	-1.146875E-4	-1.022500E-4	-1.243750E-5	-2.611213E-2	2.574975E-2
5.296000E-5	-1.585000E-4	-2.139375E-4	5.543750E-5	-2.611850E-2	2.574037E-2
5.312000E-5	-1.383125E-4	-1.386250E-4	3.125000E-7	-2.612237E-2	2.576975E-2
5.328000E-5	-2.030000E-4	-1.903750E-4	-1.262500E-5	-2.611300E-2	2.574663E-2
5.344000E-5	-1.989375E-4	-1.263125E-4	-7.262500E-5	-2.612688E-2	2.574188E-2
5.360000E-5	-1.910625E-4	-2.793125E-4	8.825000E-5	-2.613200E-2	2.573975E-2
5.376000E-5	-2.109375E-4	-6.175000E-5	-1.491875E-4	-2.610688E-2	2.574587E-2
5.392000E-5	-1.747500E-4	-7.381250E-5	-1.009375E-4	-2.613313E-2	2.572913E-2
5.408000E-5	-1.081875E-4	-1.440625E-4	3.587500E-5	-2.612100E-2	2.572938E-2
5.424000E-5	-8.956250E-5	-4.875000E-5	-4.081250E-5	-2.612375E-2	2.574925E-2
5.440000E-5	-1.689375E-4	-1.661250E-4	-2.812500E-6	-2.615312E-2	2.572938E-2
5.456000E-5	-1.227500E-4	-6.631250E-5	-5.643750E-5	-2.613912E-2	2.570475E-2
5.472000E-5	-2.540625E-4	-1.153750E-4	-1.386875E-4	-2.614150E-2	2.570975E-2
5.488000E-5	-2.153750E-4	-1.135625E-4	-1.018125E-4	-2.613587E-2	2.573638E-2
5.504000E-5	-1.095000E-4	-2.052500E-4	9.575000E-5	-2.615100E-2	2.571725E-2
5.520000E-5	-2.970000E-4	-5.118750E-5	-2.458125E-4	-2.614475E-2	2.571388E-2
5.536000E-5	-1.200625E-4	-2.314375E-4	1.113750E-4	-2.615775E-2	2.570638E-2
5.552000E-5	-1.877500E-4	-1.735625E-4	-1.418750E-5	-2.614800E-2	2.569800E-2
5.568000E-5	-1.390625E-4	-8.175000E-5	-5.731250E-5	-2.615800E-2	2.569875E-2
5.584000E-5	-1.337500E-4	-1.710000E-4	3.725000E-5	-2.615800E-2	2.569375E-2
5.600000E-5	-1.715000E-4	-1.205000E-4	-5.100000E-5	-2.617463E-2	2.569363E-2
5.616000E-5	-2.286250E-4	-5.981250E-5	-1.688125E-4	-2.615613E-2	2.570150E-2
5.632000E-5	-1.498125E-4	3.050000E-5	-1.803125E-4	-2.614875E-2	2.570500E-2
5.648000E-5	-1.049375E-4	-1.241250E-4	1.918750E-5	-2.615563E-2	2.569600E-2
5.664000E-5	-1.350000E-4	-2.101250E-4	7.512500E-5	-2.616725E-2	2.568925E-2
5.680000E-5	-1.673750E-4	-7.312500E-5	-9.425000E-5	-2.616425E-2	2.568837E-2
5.696000E-5	-8.431250E-5	-1.309375E-4	4.662500E-5	-2.616050E-2	2.569788E-2
5.712000E-5	-1.715000E-4	-9.325000E-5	-7.825000E-5	-2.615788E-2	2.569888E-2
5.728000E-5	-1.559375E-4	-8.168750E-5	-7.425000E-5	-2.616050E-2	2.569225E-2
5.744000E-5	-1.891250E-4	-5.600000E-5	-1.331250E-4	-2.616663E-2	2.568675E-2
5.760000E-5	-2.170625E-4	-9.400000E-5	-1.230625E-4	-2.616525E-2	2.568625E-2
5.776000E-5	-1.506875E-4	-1.611250E-4	1.043750E-5	-2.614562E-2	2.569938E-2
5.792000E-5	-1.058125E-4	-4.543750E-5	-6.037500E-5	-2.615963E-2	2.570013E-2
5.808000E-5	-1.215625E-4	-1.983750E-4	7.681250E-5	-2.616012E-2	2.568487E-2
5.824000E-5	-1.745625E-4	-1.036875E-4	-7.087500E-5	-2.613238E-2	2.569725E-2
5.840000E-5	-3.093125E-4	-1.901875E-4	-1.191250E-4	-2.616338E-2	2.569300E-2
5.856000E-5	-6.337500E-5	-1.448125E-4	8.143750E-5	-2.614087E-2	2.569375E-2
5.872000E-5	-1.912500E-4	-2.048750E-4	1.362500E-5	-2.614900E-2	2.568325E-2
5.888000E-5	-1.342500E-4	-9.331250E-5	-4.093750E-5	-2.613375E-2	2.569862E-2
5.904000E-5	-1.170000E-4	-1.062500E-6	-1.159375E-4	-2.615450E-2	2.569625E-2
5.920000E-5	-1.541875E-4	-8.762500E-5	-6.656250E-5	-2.616000E-2	2.568512E-2
5.936000E-5	-2.046250E-4	-1.450625E-4	-5.956250E-5	-2.615550E-2	2.566900E-2
5.952000E-5	-9.356250E-5	-5.925000E-5	-3.431250E-5	-2.614175E-2	2.568450E-2
5.968000E-5	-2.270625E-4	-1.375000E-4	-8.956250E-5	-2.614850E-2	2.569125E-2
5.984000E-5	-9.950000E-5	-1.063125E-4	6.812500E-6	-2.613175E-2	2.571325E-2
6.000000E-5	-9.975000E-5	-9.181250E-5	-7.937500E-6	-2.615750E-2	2.569075E-2
6.016000E-5	-2.681250E-4	-3.206250E-5	-2.360625E-4	-2.613687E-2	2.569275E-2
6.032000E-5	-1.029375E-4	-1.627500E-4	5.981250E-5	-2.614900E-2	2.569575E-2
6.048000E-5	-1.103125E-4	-5.362500E-5	-5.668750E-5	-2.614212E-2	2.569275E-2
6.064000E-5	-1.259375E-4	-1.140625E-4	-1.187500E-5	-2.615275E-2	2.566100E-2
6.080000E-5	-1.513750E-4	-1.917500E-4	4.037500E-5	-2.612650E-2	2.568325E-2
6.096000E-5	-1.103750E-4	-2.330625E-4	1.226875E-4	-2.614513E-2	2.569200E-2
6.112000E-5	-1.373125E-4	-1.028125E-4	-3.450000E-5	-2.614300E-2	2.569162E-2
6.128000E-5	-5.862500E-5	-5.956250E-5	9.375000E-7	-2.612263E-2	2.568050E-2
6.144000E-5	-1.980625E-4	-1.873125E-4	-1.075000E-5	-2.613500E-2	2.566350E-2
6.160000E-5	-1.420625E-4	-2.085625E-4	6.650000E-5	-2.612288E-2	2.568575E-2
6.176000E-5	-1.442500E-4	-9.043750E-5	-5.381250E-5	-2.615525E-2	2.568175E-2
6.192000E-5	-1.641875E-4	-7.031250E-5	-9.387500E-5	-2.615188E-2	2.567313E-2
6.208000E-5	-2.485000E-4	-8.831250E-5	-1.601875E-4	-2.612575E-2	2.568037E-2
6.224000E-5	-1.503750E-4	-1.575625E-4	7.187500E-6	-2.614400E-2	2.568037E-2
6.240000E-5	-6.318750E-5	-6.493750E-5	1.750000E-6	-2.612825E-2	2.570700E-2
6.256000E-5	-1.715625E-4	-7.893750E-5	-9.262500E-5	-2.613138E-2	2.569000E-2
6.272000E-5	-3.178125E-4	-5.950000E-5	-2.583125E-4	-2.614587E-2	2.568375E-2
6.288000E-5	-1.848750E-4	-4.250000E-5	-1.423750E-4	-2.613450E-2	2.569775E-2
6.304000E-5	-1.888125E-4	-7.087500E-5	-1.179375E-4	-2.613225E-2	2.568875E-2
6.320000E-5	-1.311250E-4	-1.726875E-4	4.156250E-5	-2.613200E-2	2.568537E-2
6.336000E-5	-1.946250E-4	-2.013750E-4	6.750000E-6	-2.611613E-2	2.569475E-2
6.352000E-5	-1.515000E-4	2.181250E-5	-1.733125E-4	-2.611938E-2	2.570063E-2
6.368000E-5	-2.083750E-4	-8.443750E-5	-1.239375E-4	-2.610800E-2	2.569263E-2
6.384000E-5	-2.144375E-4	-6.437500E-5	-1.500625E-4	-2.612850E-2	2.569050E-2
6.400000E-5	-1.563750E-4	-7.418750E-5	-8.218750E-5	-2.611400E-2	2.568263E-2
6.416000E-5	-2.146875E-4	-1.206875E-4	-9.400000E-5	-2.611537E-2	2.569850E-2
6.432000E-5	-6.518750E-5	-6.212500E-5	-3.062500E-6	-2.611888E-2	2.570075E-2
6.448000E-5	-1.933125E-4	-1.687500E-6	-1.916250E-4	-2.611275E-2	2.570788E-2
6.464000E-5	-7.381250E-5	-6.906250E-5	-4.750000E-6	-2.612738E-2	2.569813E-2
6.480000E-5	-2.088125E-4	1.112500E-5	-2.199375E-4	-2.611575E-2	2.569950E-2
6.496000E-5	-1.085625E-4	-5.525000E-5	-5.331250E-5	-2.611225E-2	2.570888E-2
6.512000E-5	-1.501875E-4	-8.156250E-5	-6.862500E-5	-2.610588E-2	2.570000E-2
6.528000E-5	-1.705000E-4	-9.075000E-5	-7.975000E-5	-2.609263E-2	2.570100E-2
6.544000E-5	-2.243750E-4	4.618750E-5	-2.705625E-4	-2.609800E-2	2.570400E-2
6.560000E-5	-1.387500E-4	-9.993750E-5	-3.881250E-5	-2.609838E-2	2.570012E-2
6.576000E-5	-1.077500E-4	-1.020625E-4	-5.687500E-6	-2.609513E-2	2.569462E-2
6.592000E-5	-1.127500E-4	-8.656250E-5	-2.618750E-5	-2.611850E-2	2.568775E-2
6.608000E-5	-1.330000E-4	-2.456250E-5	-1.084375E-4	-2.611438E-2	2.569300E-2
6.624000E-5	-1.845000E-4	-6.493750E-5	-1.195625E-4	-2.610100E-2	2.571075E-2
6.640000E-5	-1.323750E-4	-9.425000E-5	-3.812500E-5	-2.611763E-2	2.570050E-2
6.656000E-5	-4.787500E-5	-6.118750E-5	1.331250E-5	-2.610787E-2	2.568400E-2
6.672000E-5	-2.013125E-4	-4.068750E-5	-1.606250E-4	-2.608463E-2	2.569375E-2
6.688000E-5	-1.142500E-4	1.750000E-5	-1.317500E-4	-2.608100E-2	2.569587E-2
6.704000E-5	-4.143750E-5	-9.956250E-5	5.812500E-5	-2.609213E-2	2.568938E-2
6.720000E-5	-1.445625E-4	6.187500E-6	-1.507500E-4	-2.607475E-2	2.571637E-2
6.736000E-5	-1.340000E-4	-1.226250E-4	-1.137500E-5	-2.608350E-2	2.569350E-2
6.752000E-5	-1.143750E-4	-8.418750E-5	-3.018750E-5	-2.608675E-2	2.570763E-2
6.768000E-5	-1.701250E-4	-9.306250E-5	-7.706250E-5	-2.609650E-2	2.569475E-2
6.784000E-5	-2.047500E-4	-8.437500E-5	-1.203750E-4	-2.608387E-2	2.570537E-2
6.800000E-5	-1.011250E-4	-1.018750E-5	-9.093750E-5	-2.606700E-2	2.570713E-2
6.816000E-5	-1.541875E-4	-3.981250E-5	-1.143750E-4	-2.609338E-2	2.570613E-2
6.832000E-5	-1.452500E-4	-1.203125E-4	-2.493750E-5	-2.609812E-2	2.569375E-2
6.848000E-5	-8.993750E-5	-9.881250E-5	8.875000E-6	-2.609712E-2	2.569050E-2
6.864000E-5	-1.261250E-4	-8.818750E-5	-3.793750E-5	-2.609575E-2	2.570362E-2
6.880000E-5	-1.233750E-4	-6.206250E-5	-6.131250E-5	-2.608700E-2	2.570125E-2
6.896000E-5	-9.243750E-5	-1.062500E-6	-9.137500E-5	-2.608988E-2	2.572213E-2
6.912000E-5	-9.806250E-5	4.000000E-6	-1.020625E-4	-2.607362E-2	2.570338E-2
6.928000E-5	-1.681875E-4	3.618750E-5	-2.043750E-4	-2.606450E-2	2.569562E-2
6.944000E-5	-1.991250E-4	-1.000000E-6	-1.981250E-4	-2.607300E-2	2.569137E-2
6.960000E-5	-8.368750E-5	-3.450000E-5	-4.918750E-5	-2.607862E-2	2.571700E-2
6.976000E-5	-2.501875E-4	-1.593750E-5	-2.342500E-4	-2.607525E-2	2.569175E-2
6.992000E-5	-5.750000E-5	-1.890625E-4	1.315625E-4	-2.607350E-2	2.570212E-2
7.008000E-5	-1.250000E-4	-1.081250E-5	-1.141875E-4	-2.608600E-2	2.571000E-2
7.024000E-5	-1.370000E-4	-8.431250E-5	-5.268750E-5	-2.606625E-2	2.569712E-2
7.040000E-5	-1.001875E-4	-4.368750E-5	-5.650000E-5	-2.609038E-2	2.569675E-2
7.056000E-5	-6.106250E-5	-5.000000E-7	-6.056250E-5	-2.609675E-2	2.570688E-2
7.072000E-5	-1.165625E-4	-9.031250E-5	-2.625000E-5	-2.609088E-2	2.569687E-2
7.088000E-5	-1.391875E-4	-3.687500E-5	-1.023125E-4	-2.608450E-2	2.569225E-2
7.104000E-5	-1.000000E-4	-1.208750E-4	2.087500E-5	-2.607250E-2	2.568225E-2
7.120000E-5	-7.806250E-5	-3.200000E-5	-4.606250E-5	-2.608588E-2	2.570512E-2
7.136000E-5	-6.112500E-5	-2.287500E-5	-3.825000E-5	-2.608463E-2	2.568563E-2
7.152000E-5	-1.649375E-4	-4.693750E-5	-1.180000E-4	-2.606225E-2	2.569425E-2
7.168000E-5	-1.118125E-4	-2.850000E-5	-8.331250E-5	-2.608163E-2	2.569350E-2
7.184000E-5	-1.112500E-4	8.225000E-5	-1.935000E-4	-2.608963E-2	2.567162E-2
7.200000E-5	-2.293125E-4	-8.125000E-7	-2.285000E-4	-2.607137E-2	2.568563E-2
7.216000E-5	-1.828125E-4	1.093750E-5	-1.937500E-4	-2.609025E-2	2.569113E-2
7.232000E-5	-1.048750E-4	-1.138750E-4	9.000000E-6	-2.609550E-2	2.569150E-2
7.248000E-5	-5.843750E-5	-7.125000E-6	-5.131250E-5	-2.607587E-2	2.568975E-2
7.264000E-5	-4.962500E-5	-3.025000E-5	-1.937500E-5	-2.607400E-2	2.568063E-2
7.280000E-5	-9.681250E-5	5.337500E-5	-1.501875E-4	-2.608863E-2	2.568113E-2
7.296000E-5	-1.214375E-4	-1.088750E-4	-1.256250E-5	-2.607525E-2	2.569887E-2
7.312000E-5	-4.806250E-5	-5.006250E-5	2.000000E-6	-2.607488E-2	2.568913E-2
7.328000E-5	-9.368750E-5	6.956250E-5	-1.632500E-4	-2.608625E-2	2.568125E-2
7.344000E-5	-1.170000E-4	-1.445000E-4	2.750000E-5	-2.607887E-2	2.568112E-2
7.360000E-5	-1.792500E-4	6.250000E-6	-1.855000E-4	-2.608000E-2	2.567963E-2
7.376000E-5	-1.337500E-5	-3.450000E-5	2.112500E-5	-2.607850E-2	2.570587E-2
7.392000E-5	-1.103750E-4	-7.487500E-5	-3.550000E-5	-2.608862E-2	2.567812E-2
7.408000E-5	-1.132500E-4	1.105625E-4	-2.238125E-4	-2.607675E-2	2.567113E-2
7.424000E-5	-1.591875E-4	2.050000E-5	-1.796875E-4	-2.609650E-2	2.567113E-2
7.440000E-5	-1.608750E-4	-4.925000E-5	-1.116250E-4	-2.608075E-2	2.565700E-2
7.456000E-5	-3.081250E-5	-1.343750E-5	-1.737500E-5	-2.608738E-2	2.565288E-2
7.472000E-5	-1.584375E-4	4.493750E-5	-2.033750E-4	-2.609800E-2	2.567137E-2
7.488000E-5	-9.300000E-5	1.606250E-5	-1.090625E-4	-2.609800E-2	2.568063E-2
7.504000E-5	-9.587500E-5	-2.162500E-5	-7.425000E-5	-2.607112E-2	2.565375E-2
7.520000E-5	-1.417500E-4	-5.418750E-5	-8.756250E-5	-2.609487E-2	2.565550E-2
7.536000E-5	6.743750E-5	-4.493750E-5	1.123750E-4	-2.609388E-2	2.565725E-2
7.552000E-5	-1.097500E-4	1.050000E-5	-1.202500E-4	-2.609400E-2	2.564250E-2
7.568000E-5	-6.212500E-5	9.750000E-6	-7.187500E-5	-2.610100E-2	2.565925E-2
7.584000E-5	-8.456250E-5	-4.831250E-5	-3.625000E-5	-2.608387E-2	2.565075E-2
7.600000E-5	-7.700000E-5	-6.293750E-5	-1.406250E-5	-2.611675E-2	2.564313E-2
7.616000E-5	-8.431250E-5	-7.562500E-5	-8.687500E-6	-2.610800E-2	2.567112E-2
7.632000E-5	2.350000E-5	3.562500E-5	-1.212500E-5	-2.611000E-2	2.563763E-2
7.648000E-5	-8.193750E-5	2.806250E-5	-1.100000E-4	-2.611025E-2	2.565712E-2
7.664000E-5	-8.843750E-5	-8.075000E-5	-7.687500E-6	-2.610450E-2	2.565800E-2
7.680000E-5	-9.718750E-5	-8.931250E-5	-7.875000E-6	-2.610088E-2	2.563887E-2
7.696000E-5	-7.562500E-6	-9.887500E-5	9.131250E-5	-2.611238E-2	2.564663E-2
7.712000E-5	8.375000E-6	-4.075000E-5	4.912500E-5	-2.612063E-2	2.563487E-2
7.728000E-5	2.387500E-5	5.225000E-5	-2.837500E-5	-2.610675E-2	2.564050E-2
7.744000E-5	-1.728125E-4	-3.500000E-6	-1.693125E-4	-2.609863E-2	2.564450E-2
7.760000E-5	-5.225000E-5	-2.087500E-5	-3.137500E-5	-2.611375E-2	2.561650E-2
7.776000E-5	-7.093750E-5	2.831250E-5	-9.925000E-5	-2.610075E-2	2.561413E-2
7.792000E-5	-2.375000E-6	6.562500E-6	-8.937500E-6	-2.611750E-2	2.563887E-2
7.808000E-5	-1.009375E-4	-3.900000E-5	-6.193750E-5	-2.611175E-2	2.562637E-2
7.824000E-5	-1.124375E-4	-4.125000E-5	-7.118750E-5	-2.613812E-2	2.562537E-2
7.840000E-5	-1.446250E-4	8.762500E-5	-2.322500E-4	-2.611288E-2	2.563300E-2
7.856000E-5	-5.356250E-5	-1.562500E-6	-5.200000E-5	-2.613000E-2	2.561037E-2
7.872000E-5	-1.022500E-4	1.906250E-5	-1.213125E-4	-2.614088E-2	2.562713E-2
7.888000E-5	-6.518750E-5	-5.506250E-5	-1.012500E-5	-2.612812E-2	2.562650E-2
7.904000E-5	-8.400000E-5	-1.175000E-5	-7.225000E-5	-2.612862E-2	2.562838E-2
7.920000E-5	-6.400000E-5	9.375000E-7	-6.493750E-5	-2.613225E-2	2.561638E-2
7.936000E-5	-1.475625E-4	7.000000E-6	-1.545625E-4	-2.613588E-2	2.562512E-2
7.952000E-5	-7.062500E-5	-9.900000E-5	2.837500E-5	-2.615013E-2	2.562350E-2
7.968000E-5	7.306250E-5	-3.912500E-5	1.121875E-4	-2.614212E-2	2.560463E-2
7.984000E-5	-3.937500E-5	1.287500E-5	-5.225000E-5	-2.616312E-2	2.562663E-2
8.000000E-5	2.812500E-6	5.037500E-5	-4.756250E-5	-2.616250E-2	2.558400E-2
8.016000E-5	-3.131250E-5	3.437500E-6	-3.475000E-5	-2.616188E-2	2.560175E-2
8.032000E-5	-1.118750E-4	3.875000E-6	-1.157500E-4	-2.614975E-2	2.557938E-2
8.048000E-5	-6.837500E-5	3.950000E-5	-1.078750E-4	-2.615512E-2	2.558350E-2
8.064000E-5	-4.587500E-5	5.606250E-5	-1.019375E-4	-2.615725E-2	2.558275E-2
8.080000E-5	-7.968750E-5	1.783125E-4	-2.580000E-4	-2.614513E-2	2.558575E-2
8.096000E-5	-1.696250E-4	-2.181250E-5	-1.478125E-4	-2.617613E-2	2.558238E-2
8.112000E-5	-4.493750E-5	-5.500000E-6	-3.943750E-5	-2.615038E-2	2.558600E-2
8.128000E-5	-1.150625E-4	5.875000E-5	-1.738125E-4	-2.619450E-2	2.557100E-2
8.144000E-5	-8.968750E-5	1.020000E-4	-1.916875E-4	-2.617113E-2	2.557575E-2
8.160000E-5	-9.350000E-5	6.925000E-5	-1.627500E-4	-2.618437E-2	2.557825E-2
8.176000E-5	1.875000E-6	2.993750E-5	-2.806250E-5	-2.616750E-2	2.557762E-2
8.192000E-5	-6.450000E-5	6.162500E-5	-1.261250E-4	-2.615700E-2	2.556213E-2
8.208000E-5	-5.781250E-5	1.129375E-4	-1.707500E-4	-2.617125E-2	2.555700E-2
8.224000E-5	5.662500E-5	6.256250E-5	-5.937500E-6	-2.619113E-2	2.556800E-2
8.240000E-5	-6.525000E-5	8.875000E-6	-7.412500E-5	-2.619188E-2	2.555500E-2
8.256000E-5	-8.225000E-5	-4.687500E-6	-7.756250E-5	-2.617250E-2	2.556000E-2
8.272000E-5	1.656250E-5	-3.312500E-6	1.987500E-5	-2.619925E-2	2.555325E-2
8.288000E-5	-2.125000E-5	1.140000E-4	-1.352500E-4	-2.618288E-2	2.554663E-2
8.304000E-5	-7.206250E-5	1.220625E-4	-1.941250E-4	-2.619825E-2	2.555475E-2
8.320000E-5	-7.937500E-6	-9.250000E-6	1.312500E-6	-2.618775E-2	2.554488E-2
8.336000E-5	-9.987500E-5	-7.812500E-5	-2.175000E-5	-2.620000E-2	2.554950E-2
8.352000E-5	-9.062500E-6	7.868750E-5	-8.775000E-5	-2.620775E-2	2.553650E-2
8.368000E-5	-2.625000E-5	-3.706250E-5	1.081250E-5	-2.622537E-2	2.553113E-2
8.384000E-5	3.750000E-5	-1.337500E-5	5.087500E-5	-2.619675E-2	2.552937E-2
8.400000E-5	-7.250000E-5	1.412500E-5	-8.662500E-5	-2.621313E-2	2.552800E-2
8.416000E-5	2.068750E-5	1.022500E-4	-8.156250E-5	-2.621050E-2	2.552525E-2
8.432000E-5	-1.852500E-4	2.275000E-5	-2.080000E-4	-2.621412E-2	2.552750E-2
8.448000E-5	-8.606250E-5	9.650000E-5	-1.825625E-4	-2.620200E-2	2.552688E-2
8.464000E-5	-1.301250E-4	-2.612500E-5	-1.040000E-4	-2.623088E-2	2.553875E-2
8.480000E-5	-5.156250E-5	5.187500E-5	-1.034375E-4	-2.623650E-2	2.550837E-2
8.496000E-5	-5.168750E-5	2.743750E-5	-7.912500E-5	-2.623575E-2	2.552463E-2
8.512000E-5	3.375000E-6	2.218750E-5	-1.881250E-5	-2.623425E-2	2.551025E-2
8.528000E-5	-1.262500E-4	-5.312500E-6	-1.209375E-4	-2.623938E-2	2.550887E-2
8.544000E-5	-9.493750E-5	8.943750E-5	-1.843750E-4	-2.623700E-2	2.552750E-2
8.560000E-5	-2.612500E-5	1.448750E-4	-1.710000E-4	-2.623575E-2	2.550275E-2
8.576000E-5	-1.360000E-4	1.187500E-6	-1.371875E-4	-2.624775E-2	2.551325E-2
8.592000E-5	-9.312500E-5	9.475000E-5	-1.878750E-4	-2.622787E-2	2.550087E-2
8.608000E-5	-7.512500E-5	-5.587500E-5	-1.925000E-5	-2.623613E-2	2.550138E-2
8.624000E-5	7.331250E-5	5.750000E-5	1.581250E-5	-2.626300E-2	2.551087E-2
8.640000E-5	-1.349375E-4	1.538750E-4	-2.888125E-4	-2.624250E-2	2.548288E-2
8.656000E-5	1.912500E-5	6.575000E-5	-4.662500E-5	-2.625950E-2	2.550712E-2
8.672000E-5	-3.950000E-5	1.090625E-4	-1.485625E-4	-2.623950E-2	2.549037E-2
8.688000E-5	-1.170625E-4	-2.331250E-5	-9.375000E-5	-2.624962E-2	2.550100E-2
8.704000E-5	-5.412500E-5	6.125000E-6	-6.025000E-5	-2.625750E-2	2.550538E-2
8.720000E-5	-6.618750E-5	-3.287500E-5	-3.331250E-5	-2.624675E-2	2.548250E-2
8.736000E-5	-1.204375E-4	4.668750E-5	-1.671250E-4	-2.625787E-2	2.549138E-2
8.752000E-5	-4.050000E-5	3.262500E-5	-7.312500E-5	-2.626188E-2	2.550100E-2
8.768000E-5	-5.450000E-5	8.137500E-5	-1.358750E-4	-2.625013E-2	2.548237E-2
8.784000E-5	-2.093750E-5	-5.500000E-5	3.406250E-5	-2.625450E-2	2.547487E-2
8.800000E-5	2.162500E-5	2.218750E-5	-5.625000E-7	-2.626525E-2	2.548012E-2
8.816000E-5	-1.377500E-4	-1.875000E-5	-1.190000E-4	-2.627388E-2	2.549450E-2
8.832000E-5	8.318750E-5	8.775000E-5	-4.562500E-6	-2.629463E-2	2.549175E-2
8.848000E-5	-1.962500E-5	2.687500E-6	-2.231250E-5	-2.628687E-2	2.546775E-2
8.864000E-5	-1.362500E-5	-4.437500E-6	-9.187500E-6	-2.627375E-2	2.548200E-2
8.880000E-5	-8.812500E-5	8.125000E-5	-1.693750E-4	-2.627638E-2	2.547050E-2
8.896000E-5	-4.000000E-5	1.153750E-4	-1.553750E-4	-2.628063E-2	2.547338E-2
8.912000E-5	-7.056250E-5	2.018750E-5	-9.075000E-5	-2.627825E-2	2.547113E-2
8.928000E-5	-4.975000E-5	9.056250E-5	-1.403125E-4	-2.627462E-2	2.546363E-2
8.944000E-5	-3.825000E-5	-1.425000E-5	-2.400000E-5	-2.629450E-2	2.546050E-2
8.960000E-5	7.818750E-5	3.675000E-5	4.143750E-5	-2.628537E-2	2.546137E-2
8.976000E-5	4.468750E-5	1.004375E-4	-5.575000E-5	-2.628738E-2	2.545937E-2
8.992000E-5	2.337500E-5	5.212500E-5	-2.875000E-5	-2.627613E-2	2.544163E-2
9.008000E-5	-3.750000E-7	1.684375E-4	-1.688125E-4	-2.630600E-2	2.543862E-2
9.024000E-5	-4.856250E-5	1.725000E-5	-6.581250E-5	-2.628650E-2	2.544950E-2
9.040000E-5	-3.931250E-5	1.462500E-5	-5.393750E-5	-2.629075E-2	2.545087E-2
9.056000E-5	-1.443750E-5	7.625000E-6	-2.206250E-5	-2.629038E-2	2.545725E-2
9.072000E-5	-9.031250E-5	-9.375000E-6	-8.093750E-5	-2.630912E-2	2.543588E-2
9.088000E-5	1.712500E-5	1.762500E-5	-5.000000E-7	-2.628638E-2	2.544537E-2
9.104000E-5	2.268750E-5	5.475000E-5	-3.206250E-5	-2.631025E-2	2.543350E-2
9.120000E-5	1.037500E-5	1.276250E-4	-1.172500E-4	-2.633275E-2	2.543487E-2
9.136000E-5	-4.368750E-5	8.200000E-5	-1.256875E-4	-2.632100E-2	2.544325E-2
9.152000E-5	2.518750E-5	3.300000E-5	-7.812500E-6	-2.630688E-2	2.542413E-2
9.168000E-5	-3.387500E-5	1.283125E-4	-1.621875E-4	-2.630500E-2	2.542638E-2
9.184000E-5	5.168750E-5	-6.250000E-7	5.231250E-5	-2.631925E-2	2.543225E-2
9.200000E-5	-1.490000E-4	-1.656250E-5	-1.324375E-4	-2.632250E-2	2.541012E-2
9.216000E-5	-2.937500E-5	5.400000E-5	-8.337500E-5	-2.632588E-2	2.542337E-2
9.232000E-5	7.312500E-6	1.312500E-4	-1.239375E-4	-2.630512E-2	2.543475E-2
9.248000E-5	-4.537500E-5	1.012500E-5	-5.550000E-5	-2.631250E-2	2.543300E-2
9.264000E-5	4.200000E-5	1.328125E-4	-9.081250E-5	-2.629963E-2	2.543212E-2
9.280000E-5	2.643750E-5	9.275000E-5	-6.631250E-5	-2.632162E-2	2.542137E-2
9.296000E-5	-1.812500E-6	-2.312500E-5	2.131250E-5	-2.629737E-2	2.542450E-2
9.312000E-5	1.371250E-4	7.750000E-5	5.962500E-5	-2.629800E-2	2.543738E-2
9.328000E-5	-3.656250E-5	-1.987500E-5	-1.668750E-5	-2.634262E-2	2.542525E-2
9.344000E-5	5.000000E-6	4.068750E-5	-3.568750E-5	-2.632050E-2	2.542050E-2
9.360000E-5	-7.106250E-5	5.100000E-5	-1.220625E-4	-2.633438E-2	2.543000E-2
9.376000E-5	6.000000E-6	1.693750E-4	-1.633750E-4	-2.633638E-2	2.541588E-2
9.392000E-5	-1.500000E-6	2.250000E-6	-3.750000E-6	-2.631838E-2	2.542775E-2
9.408000E-5	3.618750E-5	6.506250E-5	-2.887500E-5	-2.632875E-2	2.542375E-2
9.424000E-5	-3.375000E-5	9.562500E-5	-1.293750E-4	-2.631863E-2	2.540938E-2
9.440000E-5	1.133125E-4	6.537500E-5	4.793750E-5	-2.633625E-2	2.539713E-2
9.456000E-5	-8.018750E-5	3.218750E-5	-1.123750E-4	-2.633000E-2	2.539613E-2
9.472000E-5	-9.268750E-5	8.612500E-5	-1.788125E-4	-2.632700E-2	2.541288E-2
9.488000E-5	-7.812500E-6	6.381250E-5	-7.162500E-5	-2.632587E-2	2.539325E-2
9.504000E-5	5.056250E-5	7.668750E-5	-2.612500E-5	-2.634400E-2	2.540375E-2
9.520000E-5	6.625000E-5	9.637500E-5	-3.012500E-5	-2.633050E-2	2.540088E-2
9.536000E-5	-1.275000E-4	3.468750E-5	-1.621875E-4	-2.633287E-2	2.538863E-2
9.552000E-5	-2.312500E-5	3.568750E-5	-5.881250E-5	-2.632513E-2	2.539963E-2
9.568000E-5	-4.381250E-5	1.197500E-4	-1.635625E-4	-2.632888E-2	2.541087E-2
9.584000E-5	-2.191875E-4	-1.200000E-5	-2.071875E-4	-2.633225E-2	2.540188E-2
9.600000E-5	-3.025000E-5	3.087500E-5	-6.112500E-5	-2.632363E-2	2.537963E-2
9.616000E-5	-3.918750E-5	1.028750E-4	-1.420625E-4	-2.634712E-2	2.539550E-2
9.632000E-5	2.450000E-5	5.400000E-5	-2.950000E-5	-2.632887E-2	2.542275E-2
9.648000E-5	5.293750E-5	1.006875E-4	-4.775000E-5	-2.632813E-2	2.540587E-2
9.664000E-5	8.525000E-5	3.212500E-5	5.312500E-5	-2.631225E-2	2.540250E-2
9.680000E-5	2.550000E-5	4.087500E-5	-1.537500E-5	-2.632200E-2	2.541225E-2
9.696000E-5	-7.500000E-6	8.937500E-6	-1.643750E-5	-2.633788E-2	2.538225E-2
9.712000E-5	-2.125000E-6	6.875000E-5	-7.087500E-5	-2.632713E-2	2.542388E-2
9.728000E-5	2.537500E-5	1.038750E-4	-7.850000E-5	-2.634050E-2	2.538438E-2
9.744000E-5	-1.233125E-4	1.621875E-4	-2.855000E-4	-2.633200E-2	2.540488E-2
9.760000E-5	5.706250E-5	1.066250E-4	-4.956250E-5	-2.633237E-2	2.539737E-2
9.776000E-5	-3.681250E-5	7.993750E-5	-1.167500E-4	-2.632863E-2	2.541362E-2
9.792000E-5	-2.937500E-5	7.687500E-5	-1.062500E-4	-2.633988E-2	2.539350E-2
9.808000E-5	7.850000E-5	1.661250E-4	-8.762500E-5	-2.631825E-2	2.539637E-2
9.824000E-5	1.907500E-4	1.676875E-4	2.306250E-5	-2.634275E-2	2.539625E-2
9.840000E-5	3.987500E-5	1.405625E-4	-1.006875E-4	-2.633287E-2	2.540812E-2
9.856000E-5	4.062500E-5	2.036875E-4	-1.630625E-4	-2.633425E-2	2.539862E-2
9.872000E-5	-1.375625E-4	1.291875E-4	-2.667500E-4	-2.631925E-2	2.540700E-2
9.888000E-5	-3.500000E-6	-2.837500E-5	2.487500E-5	-2.632688E-2	2.537787E-2
9.904000E-5	1.875000E-5	8.706250E-5	-6.831250E-5	-2.632050E-2	2.540513E-2
9.920000E-5	4.000000E-6	4.856250E-5	-4.456250E-5	-2.634875E-2	2.541275E-2
9.936000E-5	-6.918750E-5	5.443750E-5	-1.236250E-4	-2.634138E-2	2.539325E-2
9.952000E-5	-3.350000E-5	7.581250E-5	-1.093125E-4	-2.633825E-2	2.539113E-2
9.968000E-5	-8.393750E-5	1.165000E-4	-2.004375E-4	-2.633813E-2	2.539100E-2
9.984000E-5	-1.237500E-5	5.300000E-5	-6.537500E-5	-2.633175E-2	2.537212E-2
1.000000E-4	-1.243125E-4	-8.812500E-6	-1.155000E-4	-2.632612E-2	2.541650E-2
1.001600E-4	-1.162500E-4	-2.975000E-5	-8.650000E-5	-2.633613E-2	2.540100E-2
1.003200E-4	-1.218750E-5	1.555625E-4	-1.677500E-4	-2.631537E-2	2.540113E-2
1.004800E-4	4.256250E-5	6.500000E-5	-2.243750E-5	-2.632700E-2	2.539813E-2
1.006400E-4	6.706250E-5	1.125625E-4	-4.550000E-5	-2.632600E-2	2.538863E-2
1.008000E-4	-7.593750E-5	-1.543750E-5	-6.050000E-5	-2.632688E-2	2.540137E-2
1.009600E-4	1.014375E-4	7.281250E-5	2.862500E-5	-2.630875E-2	2.538412E-2
1.011200E-4	-5.806250E-5	-6.881250E-5	1.075000E-5	-2.632800E-2	2.538988E-2
1.012800E-4	1.493750E-5	8.350000E-5	-6.856250E-5	-2.632150E-2	2.537350E-2
1.014400E-4	-1.160000E-4	9.418750E-5	-2.101875E-4	-2.633537E-2	2.540238E-2
1.016000E-4	-1.201250E-4	1.258750E-4	-2.460000E-4	-2.632325E-2	2.540050E-2
1.017600E-4	-6.662500E-5	1.689375E-4	-2.355625E-4	-2.631975E-2	2.539975E-2
1.019200E-4	-7.581250E-5	7.618750E-5	-1.520000E-4	-2.633188E-2	2.537738E-2
1.020800E-4	-1.231250E-5	5.537500E-5	-6.768750E-5	-2.631975E-2	2.539788E-2
1.022400E-4	-1.027500E-4	1.675000E-4	-2.702500E-4	-2.631438E-2	2.540175E-2
1.024000E-4	-1.161250E-4	6.112500E-5	-1.772500E-4	-2.633400E-2	2.540838E-2
1.025600E-4	-2.500000E-5	5.118750E-5	-7.618750E-5	-2.633525E-2	2.537888E-2
1.027200E-4	5.900000E-5	5.406250E-5	4.937500E-6	-2.633500E-2	2.537712E-2
1.028800E-4	-7.562500E-5	1.289375E-4	-2.045625E-4	-2.632000E-2	2.539825E-2
1.030400E-4	-3.606250E-5	3.225000E-5	-6.831250E-5	-2.632925E-2	2.538975E-2
1.032000E-4	-6.643750E-5	7.431250E-5	-1.407500E-4	-2.630263E-2	2.536263E-2
1.033600E-4	-7.675000E-5	7.612500E-5	-1.528750E-4	-2.634175E-2	2.538675E-2
1.035200E-4	-1.937500E-6	7.881250E-5	-8.075000E-5	-2.631525E-2	2.538425E-2
1.036800E-4	7.956250E-5	5.575000E-5	2.381250E-5	-2.630663E-2	2.538750E-2
1.038400E-4	4.981250E-5	5.306250E-5	-3.250000E-6	-2.632688E-2	2.539875E-2
1.040000E-4	-2.962500E-5	1.525625E-4	-1.821875E-4	-2.632287E-2	2.540262E-2
1.041600E-4	3.006250E-5	1.590625E-4	-1.290000E-4	-2.631975E-2	2.539475E-2
1.043200E-4	-6.900000E-5	1.860000E-4	-2.550000E-4	-2.631513E-2	2.538225E-2
1.044800E-4	-9.968750E-5	1.723750E-4	-2.720625E-4	-2.631212E-2	2.540100E-2
1.046400E-4	5.887500E-5	1.984375E-4	-1.395625E-4	-2.631850E-2	2.537900E-2
1.048000E-4	-4.875000E-5	1.857500E-4	-2.345000E-4	-2.630800E-2	2.539550E-2
1.049600E-4	-7.862500E-5	9.956250E-5	-1.781875E-4	-2.630050E-2	2.539875E-2
1.051200E-4	2.225000E-5	1.734375E-4	-1.511875E-4	-2.630700E-2	2.536487E-2
1.052800E-4	4.531250E-5	1.297500E-4	-8.443750E-5	-2.630838E-2	2.541112E-2
1.054400E-4	2.675000E-5	2.600000E-5	7.500000E-7	-2.629963E-2	2.540400E-2
1.056000E-4	3.950000E-5	1.236875E-4	-8.418750E-5	-2.632013E-2	2.540250E-2
1.057600E-4	-1.031250E-4	1.766875E-4	-2.798125E-4	-2.629488E-2	2.539113E-2
1.059200E-4	-3.125000E-7	2.312500E-6	-2.625000E-6	-2.629438E-2	2.540750E-2
1.060800E-4	-7.500000E-7	1.259375E-4	-1.266875E-4	-2.630863E-2	2.539150E-2
1.062400E-4	4.662500E-5	6.937500E-5	-2.275000E-5	-2.631212E-2	2.540450E-2
1.064000E-4	-1.514375E-4	1.873125E-4	-3.387500E-4	-2.632350E-2	2.540112E-2
1.065600E-4	-8.062500E-5	1.498125E-4	-2.304375E-4	-2.628788E-2	2.539237E-2
1.067200E-4	-3.812500E-5	1.933750E-4	-2.315000E-4	-2.630488E-2	2.538738E-2
1.068800E-4	-2.118750E-5	1.161250E-4	-1.373125E-4	-2.629988E-2	2.539512E-2
1.070400E-4	-5.993750E-5	-4.937500E-6	-5.500000E-5	-2.629500E-2	2.539387E-2
1.072000E-4	1.962500E-5	3.143750E-5	-1.181250E-5	-2.629887E-2	2.539938E-2
1.073600E-4	-6.618750E-5	1.723125E-4	-2.385000E-4	-2.630688E-2	2.540362E-2
1.075200E-4	1.543750E-5	1.300625E-4	-1.146250E-4	-2.631225E-2	2.540050E-2
1.076800E-4	1.217500E-4	1.096875E-4	1.206250E-5	-2.631650E-2	2.538725E-2
1.078400E-4	-3.212500E-5	2.575000E-5	-5.787500E-5	-2.630575E-2	2.538850E-2
1.080000E-4	-3.918750E-5	1.881250E-4	-2.273125E-4	-2.630400E-2	2.538663E-2
1.081600E-4	-9.468750E-5	9.300000E-5	-1.876875E-4	-2.630025E-2	2.537375E-2
1.083200E-4	-1.456250E-5	7.993750E-5	-9.450000E-5	-2.630663E-2	2.540337E-2
1.084800E-4	9.693750E-5	9.881250E-5	-1.875000E-6	-2.629700E-2	2.539800E-2
1.086400E-4	-3.656250E-5	1.519375E-4	-1.885000E-4	-2.628875E-2	2.539150E-2
1.088000E-4	-3.056250E-5	9.687500E-5	-1.274375E-4	-2.630075E-2	2.539988E-2
1.089600E-4	1.450000E-5	2.189375E-4	-2.044375E-4	-2.629475E-2	2.539650E-2
1.091200E-4	-6.700000E-5	6.893750E-5	-1.359375E-4	-2.628200E-2	2.540688E-2
1.092800E-4	7.837500E-5	9.893750E-5	-2.056250E-5	-2.628575E-2	2.540213E-2
1.094400E-4	5.387500E-5	7.862500E-5	-2.475000E-5	-2.629550E-2	2.539950E-2
1.096000E-4	5.500000E-5	1.496875E-4	-9.468750E-5	-2.628075E-2	2.539700E-2
1.097600E-4	3.112500E-5	1.475625E-4	-1.164375E-4	-2.629075E-2	2.539625E-2
1.099200E-4	-3.056250E-5	1.478750E-4	-1.784375E-4	-2.628350E-2	2.539075E-2
1.100800E-4	2.768750E-5	1.080625E-4	-8.037500E-5	-2.628700E-2	2.539500E-2
1.102400E-4	7.500000E-6	8.381250E-5	-7.631250E-5	-2.629237E-2	2.539950E-2
1.104000E-4	6.462500E-5	1.801875E-4	-1.155625E-4	-2.628088E-2	2.537513E-2
1.105600E-4	3.781250E-5	7.325000E-5	-3.543750E-5	-2.629887E-2	2.539188E-2
1.107200E-4	-7.693750E-5	4.556250E-5	-1.225000E-4	-2.628737E-2	2.538213E-2
1.108800E-4	6.893750E-5	6.706250E-5	1.875000E-6	-2.628187E-2	2.540012E-2
1.110400E-4	4.637500E-5	1.346250E-4	-8.825000E-5	-2.627925E-2	2.539300E-2
1.112000E-4	1.062500E-6	5.643750E-5	-5.537500E-5	-2.628613E-2	2.540425E-2
1.113600E-4	-1.437500E-6	8.675000E-5	-8.818750E-5	-2.628600E-2	2.538863E-2
1.115200E-4	7.312500E-5	5.625000E-5	1.687500E-5	-2.628550E-2	2.539113E-2
1.116800E-4	7.312500E-6	1.378125E-4	-1.305000E-4	-2.627625E-2	2.538550E-2
1.118400E-4	3.843750E-5	1.240000E-4	-8.556250E-5	-2.628125E-2	2.541100E-2
1.120000E-4	1.756250E-5	1.833750E-4	-1.658125E-4	-2.627850E-2	2.539475E-2
1.121600E-4	-2.943750E-5	2.112500E-5	-5.056250E-5	-2.629237E-2	2.540725E-2
1.123200E-4	-3.968750E-5	1.634375E-4	-2.031250E-4	-2.629587E-2	2.540913E-2
1.124800E-4	7.387500E-5	1.365000E-4	-6.262500E-5	-2.629113E-2	2.540175E-2
1.126400E-4	-4.956250E-5	6.206250E-5	-1.116250E-4	-2.627762E-2	2.538763E-2
1.128000E-4	-5.850000E-5	9.743750E-5	-1.559375E-4	-2.629562E-2	2.540075E-2
1.129600E-4	1.061250E-4	9.375000E-5	1.237500E-5	-2.629000E-2	2.539912E-2
1.131200E-4	-7.681250E-5	1.501875E-4	-2.270000E-4	-2.628050E-2	2.539225E-2
1.132800E-4	3.062500E-5	-1.256250E-5	4.318750E-5	-2.629788E-2	2.539812E-2
1.134400E-4	1.386875E-4	1.511875E-4	-1.250000E-5	-2.628475E-2	2.540112E-2
1.136000E-4	-7.225000E-5	5.606250E-5	-1.283125E-4	-2.627363E-2	2.540287E-2
1.137600E-4	1.090625E-4	5.306250E-5	5.600000E-5	-2.627613E-2	2.537750E-2
1.139200E-4	4.881250E-5	7.362500E-5	-2.481250E-5	-2.628525E-2	2.538512E-2
1.140800E-4	3.912500E-5	1.328125E-4	-9.368750E-5	-2.627913E-2	2.540050E-2
1.142400E-4	3.887500E-5	1.052500E-4	-6.637500E-5	-2.627913E-2	2.540425E-2
1.144000E-4	9.681250E-5	6.412500E-5	3.268750E-5	-2.628900E-2	2.540675E-2
1.145600E-4	-1.025625E-4	4.568750E-5	-1.482500E-4	-2.627775E-2	2.538975E-2
1.147200E-4	-1.037500E-5	6.293750E-5	-7.331250E-5	-2.627613E-2	2.540550E-2
1.148800E-4	-3.575000E-5	1.461875E-4	-1.819375E-4	-2.627988E-2	2.539775E-2
1.150400E-4	8.875000E-5	7.137500E-5	1.737500E-5	-2.626700E-2	2.538113E-2
1.152000E-4	6.081250E-5	-1.706250E-5	7.787500E-5	-2.625650E-2	2.539262E-2
1.153600E-4	-5.125000E-6	7.431250E-5	-7.943750E-5	-2.628313E-2	2.540825E-2
1.155200E-4	4.993750E-5	7.306250E-5	-2.312500E-5	-2.627550E-2	2.540650E-2
1.156800E-4	1.157500E-4	1.403750E-4	-2.462500E-5	-2.627838E-2	2.540625E-2
1.158400E-4	3.237500E-5	1.022500E-4	-6.987500E-5	-2.628538E-2	2.539588E-2
1.160000E-4	6.481250E-5	1.351875E-4	-7.037500E-5	-2.626250E-2	2.538162E-2
1.161600E-4	9.418750E-5	8.237500E-5	1.181250E-5	-2.627863E-2	2.539500E-2
1.163200E-4	1.881875E-4	1.341250E-4	5.406250E-5	-2.627963E-2	2.539813E-2
1.164800E-4	7.125000E-6	5.375000E-6	1.750000E-6	-2.628425E-2	2.539175E-2
1.166400E-4	-4.681250E-5	1.505000E-4	-1.973125E-4	-2.627438E-2	2.539563E-2
1.168000E-4	5.750000E-5	1.275000E-5	4.475000E-5	-2.627087E-2	2.539663E-2
1.169600E-4	9.243750E-5	6.737500E-5	2.506250E-5	-2.626425E-2	2.539063E-2
1.171200E-4	-4.475000E-5	1.323125E-4	-1.770625E-4	-2.627438E-2	2.540088E-2
1.172800E-4	-5.562500E-5	2.777500E-4	-3.333750E-4	-2.627500E-2	2.539738E-2
1.174400E-4	1.254375E-4	6.125000E-6	1.193125E-4	-2.631075E-2	2.538912E-2
1.176000E-4	2.500000E-6	1.187500E-6	1.312500E-6	-2.627050E-2	2.538563E-2
1.177600E-4	1.112500E-5	6.056250E-5	-4.943750E-5	-2.627587E-2	2.538325E-2
1.179200E-4	7.006250E-5	8.012500E-5	-1.006250E-5	-2.627200E-2	2.539288E-2
1.180800E-4	1.156250E-4	1.852500E-4	-6.962500E-5	-2.627588E-2	2.538650E-2
1.182400E-4	1.073750E-4	8.118750E-5	2.618750E-5	-2.625775E-2	2.537275E-2
1.184000E-4	1.122500E-4	7.681250E-5	3.543750E-5	-2.627325E-2	2.537638E-2
1.185600E-4	5.437500E-5	1.720625E-4	-1.176875E-4	-2.628513E-2	2.539538E-2
1.187200E-4	9.375000E-7	1.023750E-4	-1.014375E-4	-2.627363E-2	2.540312E-2
1.188800E-4	4.000000E-6	1.541875E-4	-1.501875E-4	-2.630275E-2	2.538887E-2
1.190400E-4	-1.181250E-5	7.168750E-5	-8.350000E-5	-2.628400E-2	2.537425E-2
1.192000E-4	3.537500E-5	1.221875E-4	-8.681250E-5	-2.627950E-2	2.536888E-2
1.193600E-4	-4.562500E-6	1.439375E-4	-1.485000E-4	-2.626138E-2	2.538800E-2
1.195200E-4	1.906250E-5	5.081250E-5	-3.175000E-5	-2.627462E-2	2.538725E-2
1.196800E-4	1.215000E-4	1.399375E-4	-1.843750E-5	-2.627062E-2	2.539712E-2
1.198400E-4	9.718750E-5	9.043750E-5	6.750000E-6	-2.627150E-2	2.538963E-2
1.200000E-4	8.100000E-5	2.046250E-4	-1.236250E-4	-2.627687E-2	2.538587E-2
1.201600E-4	7.768750E-5	1.131250E-4	-3.543750E-5	-2.627725E-2	2.536988E-2
1.203200E-4	2.268750E-5	2.661875E-4	-2.435000E-4	-2.628250E-2	2.538013E-2
1.204800E-4	2.906250E-5	4.268750E-5	-1.362500E-5	-2.628600E-2	2.538513E-2
1.206400E-4	-8.043750E-5	1.586250E-4	-2.390625E-4	-2.628525E-2	2.539000E-2
1.208000E-4	7.918750E-5	1.687500E-6	7.750000E-5	-2.629263E-2	2.537412E-2
1.209600E-4	1.237500E-4	9.231250E-5	3.143750E-5	-2.628113E-2	2.538750E-2
1.211200E-4	-1.125000E-6	1.592500E-4	-1.603750E-4	-2.627937E-2	2.537662E-2
1.212800E-4	4.275000E-5	7.831250E-5	-3.556250E-5	-2.629788E-2	2.536350E-2
1.214400E-4	3.387500E-5	5.500000E-5	-2.112500E-5	-2.628113E-2	2.538088E-2
1.216000E-4	-3.706250E-5	1.035000E-4	-1.405625E-4	-2.628062E-2	2.538488E-2
1.217600E-4	1.409375E-4	6.525000E-5	7.568750E-5	-2.628450E-2	2.537900E-2
1.219200E-4	-7.000000E-5	1.649375E-4	-2.349375E-4	-2.629900E-2	2.538488E-2
1.220800E-4	1.597500E-4	1.500000E-5	1.447500E-4	-2.629800E-2	2.538150E-2
1.222400E-4	-2.843750E-5	1.670625E-4	-1.955000E-4	-2.628625E-2	2.536212E-2
1.224000E-4	9.250000E-5	1.707500E-4	-7.825000E-5	-2.629238E-2	2.535725E-2
1.225600E-4	2.587500E-5	6.368750E-5	-3.781250E-5	-2.627363E-2	2.537425E-2
1.227200E-4	1.227500E-4	7.837500E-5	4.437500E-5	-2.628950E-2	2.536937E-2
1.228800E-4	7.568750E-5	1.268125E-4	-5.112500E-5	-2.628487E-2	2.536963E-2
1.230400E-4	-4.143750E-5	1.926875E-4	-2.341250E-4	-2.629887E-2	2.534950E-2
1.232000E-4	7.531250E-5	7.881250E-5	-3.500000E-6	-2.628250E-2	2.536513E-2
1.233600E-4	1.850000E-4	4.937500E-5	1.356250E-4	-2.628438E-2	2.537375E-2
1.235200E-4	9.418750E-5	2.021250E-4	-1.079375E-4	-2.629963E-2	2.538275E-2
1.236800E-4	1.241875E-4	2.209375E-4	-9.675000E-5	-2.628575E-2	2.538500E-2
1.238400E-4	7.312500E-5	2.066875E-4	-1.335625E-4	-2.629437E-2	2.536775E-2
1.240000E-4	8.187500E-6	1.273125E-4	-1.191250E-4	-2.630350E-2	2.535800E-2
1.241600E-4	4.706250E-5	9.162500E-5	-4.456250E-5	-2.630450E-2	2.534563E-2
1.243200E-4	9.500000E-5	1.921250E-4	-9.712500E-5	-2.628788E-2	2.535563E-2
1.244800E-4	1.061250E-4	2.068125E-4	-1.006875E-4	-2.628912E-2	2.536537E-2
1.246400E-4	1.737500E-4	1.988125E-4	-2.506250E-5	-2.627100E-2	2.535800E-2
1.248000E-4	1.260000E-4	8.587500E-5	4.012500E-5	-2.630800E-2	2.535387E-2
1.249600E-4	3.512500E-5	1.595000E-4	-1.243750E-4	-2.630263E-2	2.534975E-2
1.251200E-4	1.806250E-4	1.397500E-4	4.087500E-5	-2.630138E-2	2.535275E-2
1.252800E-4	1.318750E-4	1.000000E-4	3.187500E-5	-2.629787E-2	2.533862E-2
1.254400E-4	2.375000E-5	1.916250E-4	-1.678750E-4	-2.631063E-2	2.535400E-2
1.256000E-4	3.212500E-5	1.284375E-4	-9.631250E-5	-2.631200E-2	2.534712E-2
1.257600E-4	5.800000E-5	1.812500E-4	-1.232500E-4	-2.630763E-2	2.533787E-2
1.259200E-4	5.268750E-5	6.118750E-5	-8.500000E-6	-2.630850E-2	2.534338E-2
1.260800E-4	1.003125E-4	1.681875E-4	-6.787500E-5	-2.630688E-2	2.533700E-2
1.262400E-4	1.106875E-4	1.802500E-4	-6.956250E-5	-2.630150E-2	2.534375E-2
1.264000E-4	1.070625E-4	1.567500E-4	-4.968750E-5	-2.629950E-2	2.534400E-2
1.265600E-4	4.750000E-5	1.929375E-4	-1.454375E-4	-2.630525E-2	2.534750E-2
1.267200E-4	7.975000E-5	1.550625E-4	-7.531250E-5	-2.632400E-2	2.532737E-2
1.268800E-4	2.012500E-4	4.931250E-5	1.519375E-4	-2.632488E-2	2.532775E-2
1.270400E-4	-3.562500E-6	1.196875E-4	-1.232500E-4	-2.632825E-2	2.533913E-2
1.272000E-4	1.896875E-4	2.065625E-4	-1.687500E-5	-2.630563E-2	2.534313E-2
1.273600E-4	1.306250E-4	2.516875E-4	-1.210625E-4	-2.630713E-2	2.533525E-2
1.275200E-4	5.437500E-6	2.224375E-4	-2.170000E-4	-2.630175E-2	2.530800E-2
1.276800E-4	1.056875E-4	2.043125E-4	-9.862500E-5	-2.629687E-2	2.531787E-2
1.278400E-4	4.400000E-5	1.772500E-4	-1.332500E-4	-2.630000E-2	2.533850E-2
1.280000E-4	1.077500E-4	1.548750E-4	-4.712500E-5	-2.631550E-2	2.532488E-2
1.281600E-4	2.293750E-4	3.403125E-4	-1.109375E-4	-2.630113E-2	2.534913E-2
1.283200E-4	2.141250E-4	3.592500E-4	-1.451250E-4	-2.631825E-2	2.533475E-2
1.284800E-4	3.275000E-5	1.385000E-4	-1.057500E-4	-2.630263E-2	2.531637E-2
1.286400E-4	1.826875E-4	2.326875E-4	-5.000000E-5	-2.632937E-2	2.535250E-2
1.288000E-4	1.403750E-4	1.488125E-4	-8.437500E-6	-2.633112E-2	2.531825E-2
1.289600E-4	1.133750E-4	1.028125E-4	1.056250E-5	-2.631388E-2	2.531725E-2
1.291200E-4	1.256250E-4	1.141250E-4	1.150000E-5	-2.631538E-2	2.533450E-2
1.292800E-4	2.743750E-5	2.425625E-4	-2.151250E-4	-2.631438E-2	2.530263E-2
1.294400E-4	1.689375E-4	1.758750E-4	-6.937500E-6	-2.631450E-2	2.532962E-2
1.296000E-4	1.836250E-4	1.101875E-4	7.343750E-5	-2.632363E-2	2.533600E-2
1.297600E-4	1.774375E-4	1.981250E-4	-2.068750E-5	-2.631662E-2	2.532275E-2
1.299200E-4	8.212500E-5	2.313125E-4	-1.491875E-4	-2.631850E-2	2.533475E-2
1.300800E-4	7.725000E-5	1.851875E-4	-1.079375E-4	-2.630363E-2	2.531788E-2
1.302400E-4	1.045625E-4	2.263125E-4	-1.217500E-4	-2.633038E-2	2.531100E-2
1.304000E-4	5.243750E-5	1.338750E-4	-8.143750E-5	-2.632512E-2	2.531838E-2
1.305600E-4	1.331250E-4	1.999375E-4	-6.681250E-5	-2.631675E-2	2.532200E-2
1.307200E-4	1.333750E-4	9.368750E-5	3.968750E-5	-2.632963E-2	2.532075E-2
1.308800E-4	2.158750E-4	2.166250E-4	-7.500000E-7	-2.631262E-2	2.532037E-2
1.310400E-4	2.496875E-4	2.891250E-4	-3.943750E-5	-2.631950E-2	2.532175E-2
1.312000E-4	1.235625E-4	6.650000E-5	5.706250E-5	-2.633487E-2	2.532450E-2
1.313600E-4	1.244375E-4	2.783125E-4	-1.538750E-4	-2.631800E-2	2.533188E-2
1.315200E-4	1.025000E-4	1.453125E-4	-4.281250E-5	-2.634562E-2	2.532163E-2
1.316800E-4	1.381250E-4	1.186250E-4	1.950000E-5	-2.631475E-2	2.532338E-2
1.318400E-4	1.881875E-4	1.628125E-4	2.537500E-5	-2.633063E-2	2.530175E-2
1.320000E-4	1.207500E-4	1.950625E-4	-7.431250E-5	-2.633375E-2	2.533025E-2
1.321600E-4	2.841250E-4	1.996875E-4	8.443750E-5	-2.631412E-2	2.534362E-2
1.323200E-4	1.303125E-4	1.574375E-4	-2.712500E-5	-2.633713E-2	2.532062E-2
1.324800E-4	9.843750E-5	2.090625E-4	-1.106250E-4	-2.632775E-2	2.530387E-2
1.326400E-4	1.643125E-4	5.556250E-5	1.087500E-4	-2.631662E-2	2.529900E-2
1.328000E-4	1.728125E-4	1.359375E-4	3.687500E-5	-2.633450E-2	2.530850E-2
1.329600E-4	1.360000E-4	1.578125E-4	-2.181250E-5	-2.633925E-2	2.532200E-2
1.331200E-4	7.268750E-5	1.230000E-4	-5.031250E-5	-2.631425E-2	2.530712E-2
1.332800E-4	8.318750E-5	2.195625E-4	-1.363750E-4	-2.633038E-2	2.531538E-2
1.334400E-4	1.674375E-4	1.203750E-4	4.706250E-5	-2.632700E-2	2.529812E-2
1.336000E-4	1.414375E-4	2.386250E-4	-9.718750E-5	-2.633312E-2	2.529800E-2
1.337600E-4	2.553750E-4	2.065000E-4	4.887500E-5	-2.633263E-2	2.530550E-2
1.339200E-4	4.806250E-5	3.045625E-4	-2.565000E-4	-2.631250E-2	2.530525E-2
1.340800E-4	1.625000E-4	1.829375E-4	-2.043750E-5	-2.633975E-2	2.531475E-2
1.342400E-4	1.282500E-4	1.687500E-4	-4.050000E-5	-2.634925E-2	2.529200E-2
1.344000E-4	1.202500E-4	2.137500E-4	-9.350000E-5	-2.636013E-2	2.529175E-2
1.345600E-4	2.360000E-4	1.973750E-4	3.862500E-5	-2.633775E-2	2.530562E-2
1.347200E-4	9.318750E-5	2.263750E-4	-1.331875E-4	-2.634737E-2	2.531088E-2
1.348800E-4	2.263750E-4	2.183125E-4	8.062500E-6	-2.633675E-2	2.529350E-2
1.350400E-4	1.635000E-4	2.425000E-4	-7.900000E-5	-2.634638E-2	2.531525E-2
1.352000E-4	2.840000E-4	2.406250E-4	4.337500E-5	-2.632300E-2	2.529175E-2
1.353600E-4	1.356250E-4	2.714375E-4	-1.358125E-4	-2.634363E-2	2.528525E-2
1.355200E-4	1.400625E-4	1.979375E-4	-5.787500E-5	-2.631350E-2	2.529688E-2
1.356800E-4	2.674375E-4	1.422500E-4	1.251875E-4	-2.633687E-2	2.530563E-2
1.358400E-4	1.102500E-4	1.642500E-4	-5.400000E-5	-2.633700E-2	2.529100E-2
1.360000E-4	1.684375E-4	1.927500E-4	-2.431250E-5	-2.633837E-2	2.527975E-2
1.361600E-4	1.635000E-4	3.433750E-4	-1.798750E-4	-2.632612E-2	2.529738E-2
1.363200E-4	1.621875E-4	2.338125E-4	-7.162500E-5	-2.634200E-2	2.530513E-2
1.364800E-4	1.665000E-4	2.367500E-4	-7.025000E-5	-2.632500E-2	2.530037E-2
1.366400E-4	1.448125E-4	2.516250E-4	-1.068125E-4	-2.632075E-2	2.528287E-2
1.368000E-4	1.386250E-4	2.325625E-4	-9.393750E-5	-2.634138E-2	2.529988E-2
1.369600E-4	1.340000E-4	1.195625E-4	1.443750E-5	-2.633150E-2	2.527988E-2
1.371200E-4	2.721250E-4	2.501875E-4	2.193750E-5	-2.633400E-2	2.527963E-2
1.372800E-4	2.163750E-4	3.058750E-4	-8.950000E-5	-2.635213E-2	2.528775E-2
1.374400E-4	1.406875E-4	2.496250E-4	-1.089375E-4	-2.634713E-2	2.527713E-2
1.376000E-4	2.523750E-4	1.798125E-4	7.256250E-5	-2.633862E-2	2.528875E-2
1.377600E-4	1.108125E-4	2.983750E-4	-1.875625E-4	-2.634463E-2	2.528537E-2
1.379200E-4	1.799375E-4	9.487500E-5	8.506250E-5	-2.634575E-2	2.529225E-2
1.380800E-4	3.012500E-4	2.264375E-4	7.481250E-5	-2.633737E-2	2.528312E-2
1.382400E-4	2.536875E-4	3.115000E-4	-5.781250E-5	-2.633075E-2	2.528813E-2
1.384000E-4	1.346250E-4	2.618125E-4	-1.271875E-4	-2.634887E-2	2.527300E-2
1.385600E-4	1.411875E-4	2.596250E-4	-1.184375E-4	-2.635700E-2	2.529600E-2
1.387200E-4	1.630625E-4	2.297500E-4	-6.668750E-5	-2.633800E-2	2.528150E-2
1.388800E-4	3.102500E-4	2.376250E-4	7.262500E-5	-2.633438E-2	2.527825E-2
1.390400E-4	2.963750E-4	1.243750E-4	1.720000E-4	-2.634300E-2	2.527925E-2
1.392000E-4	2.138750E-4	2.768125E-4	-6.293750E-5	-2.633838E-2	2.528187E-2
1.393600E-4	1.345000E-4	1.873125E-4	-5.281250E-5	-2.632450E-2	2.529262E-2
1.395200E-4	2.130625E-4	2.527500E-4	-3.968750E-5	-2.635100E-2	2.527275E-2
1.396800E-4	3.402500E-4	3.138750E-4	2.637500E-5	-2.633500E-2	2.526763E-2
1.398400E-4	2.169375E-4	2.398125E-4	-2.287500E-5	-2.633375E-2	2.526125E-2
1.400000E-4	1.973750E-4	2.380625E-4	-4.068750E-5	-2.634037E-2	2.528013E-2
1.401600E-4	2.266250E-4	3.641250E-4	-1.375000E-4	-2.631663E-2	2.526800E-2
1.403200E-4	1.971875E-4	3.539375E-4	-1.567500E-4	-2.634825E-2	2.527312E-2
1.404800E-4	2.220000E-4	1.671875E-4	5.481250E-5	-2.635725E-2	2.527975E-2
1.406400E-4	2.885625E-4	3.132500E-4	-2.468750E-5	-2.634500E-2	2.527475E-2
1.408000E-4	3.192500E-4	2.313750E-4	8.787500E-5	-2.634950E-2	2.526675E-2
1.409600E-4	2.331250E-4	2.786875E-4	-4.556250E-5	-2.634462E-2	2.526863E-2
1.411200E-4	2.326875E-4	1.667500E-4	6.593750E-5	-2.634037E-2	2.526800E-2
1.412800E-4	3.270625E-4	2.931250E-4	3.393750E-5	-2.635550E-2	2.526663E-2
1.414400E-4	3.248125E-4	2.408125E-4	8.400000E-5	-2.634437E-2	2.527750E-2
1.416000E-4	2.904375E-4	3.245000E-4	-3.406250E-5	-2.635275E-2	2.526350E-2
1.417600E-4	2.808125E-4	3.316250E-4	-5.081250E-5	-2.634625E-2	2.528738E-2
1.419200E-4	2.643750E-4	2.073750E-4	5.700000E-5	-2.634238E-2	2.527850E-2
1.420800E-4	2.287500E-4	2.195000E-4	9.250000E-6	-2.634150E-2	2.527700E-2
1.422400E-4	2.177500E-4	4.009375E-4	-1.831875E-4	-2.633513E-2	2.527863E-2
1.424000E-4	2.146250E-4	3.463125E-4	-1.316875E-4	-2.634862E-2	2.527250E-2
1.425600E-4	2.538750E-4	4.668125E-4	-2.129375E-4	-2.632763E-2	2.525025E-2
1.427200E-4	3.615000E-4	2.703125E-4	9.118750E-5	-2.632575E-2	2.527887E-2
1.428800E-4	2.560000E-4	3.480625E-4	-9.206250E-5	-2.635025E-2	2.527063E-2
1.430400E-4	2.820000E-4	2.676250E-4	1.437500E-5	-2.635125E-2	2.528013E-2
1.432000E-4	4.131250E-4	2.991250E-4	1.140000E-4	-2.633962E-2	2.528562E-2
1.433600E-4	3.379375E-4	3.358125E-4	2.125000E-6	-2.633925E-2	2.526125E-2
1.435200E-4	1.484375E-4	3.741875E-4	-2.257500E-4	-2.635775E-2	2.527800E-2
1.436800E-4	3.128125E-4	2.760625E-4	3.675000E-5	-2.632638E-2	2.529088E-2
1.438400E-4	2.069375E-4	3.930625E-4	-1.861250E-4	-2.635962E-2	2.528625E-2
1.440000E-4	3.040000E-4	3.557500E-4	-5.175000E-5	-2.633713E-2	2.525675E-2
1.441600E-4	2.883750E-4	2.520000E-4	3.637500E-5	-2.634613E-2	2.526537E-2
1.443200E-4	2.528750E-4	2.765625E-4	-2.368750E-5	-2.634850E-2	2.529800E-2
1.444800E-4	3.631250E-4	2.634375E-4	9.968750E-5	-2.634288E-2	2.528688E-2
1.446400E-4	2.745625E-4	3.982500E-4	-1.236875E-4	-2.634087E-2	2.528713E-2
1.448000E-4	2.350000E-4	2.418125E-4	-6.812500E-6	-2.633663E-2	2.526263E-2
1.449600E-4	3.801875E-4	2.930000E-4	8.718750E-5	-2.632538E-2	2.526788E-2
1.451200E-4	2.324375E-4	3.748125E-4	-1.423750E-4	-2.632163E-2	2.529212E-2
1.452800E-4	3.350000E-4	3.080625E-4	2.693750E-5	-2.634375E-2	2.527000E-2
1.454400E-4	3.003125E-4	2.765625E-4	2.375000E-5	-2.634662E-2	2.526337E-2
1.456000E-4	3.541250E-4	2.480625E-4	1.060625E-4	-2.634112E-2	2.528900E-2
1.457600E-4	3.496250E-4	3.356875E-4	1.393750E-5	-2.633262E-2	2.526900E-2
1.459200E-4	3.704375E-4	3.615625E-4	8.875000E-6	-2.633788E-2	2.525550E-2
1.460800E-4	2.339375E-4	2.053125E-4	2.862500E-5	-2.634000E-2	2.527125E-2
1.462400E-4	3.136250E-4	4.128750E-4	-9.925000E-5	-2.632775E-2	2.529363E-2
1.464000E-4	2.983750E-4	2.423750E-4	5.600000E-5	-2.632312E-2	2.527000E-2
1.465600E-4	3.371875E-4	3.892500E-4	-5.206250E-5	-2.632462E-2	2.525188E-2
1.467200E-4	3.820625E-4	3.842500E-4	-2.187500E-6	-2.633587E-2	2.527713E-2
1.468800E-4	2.652500E-4	2.423750E-4	2.287500E-5	-2.633250E-2	2.527150E-2
1.470400E-4	3.410625E-4	4.230625E-4	-8.200000E-5	-2.632800E-2	2.527038E-2
1.472000E-4	3.538750E-4	3.699375E-4	-1.606250E-5	-2.630950E-2	2.526775E-2
1.473600E-4	3.040000E-4	3.133125E-4	-9.312500E-6	-2.632687E-2	2.527187E-2
1.475200E-4	3.203750E-4	4.938125E-4	-1.734375E-4	-2.634250E-2	2.527225E-2
1.476800E-4	3.868125E-4	3.616250E-4	2.518750E-5	-2.633263E-2	2.527425E-2
1.478400E-4	3.388750E-4	3.050000E-4	3.387500E-5	-2.632225E-2	2.528913E-2
1.480000E-4	3.928750E-4	3.213750E-4	7.150000E-5	-2.633313E-2	2.527162E-2
1.481600E-4	3.087500E-4	3.183125E-4	-9.562500E-6	-2.633363E-2	2.529000E-2
1.483200E-4	2.924375E-4	3.123750E-4	-1.993750E-5	-2.633362E-2	2.526675E-2
1.484800E-4	3.412500E-4	3.068750E-4	3.437500E-5	-2.634112E-2	2.527812E-2
1.486400E-4	4.408125E-4	3.560625E-4	8.475000E-5	-2.631888E-2	2.526162E-2
1.488000E-4	4.431875E-4	4.245625E-4	1.862500E-5	-2.633388E-2	2.528413E-2
1.489600E-4	3.941875E-4	2.701250E-4	1.240625E-4	-2.630862E-2	2.527850E-2
1.491200E-4	3.590000E-4	3.995625E-4	-4.056250E-5	-2.632925E-2	2.529312E-2
1.492800E-4	3.120000E-4	4.183750E-4	-1.063750E-4	-2.633800E-2	2.527175E-2
1.494400E-4	3.195625E-4	4.026875E-4	-8.312500E-5	-2.631650E-2	2.525938E-2
1.496000E-4	3.428750E-4	5.133125E-4	-1.704375E-4	-2.632175E-2	2.528812E-2
1.497600E-4	3.042500E-4	3.192500E-4	-1.500000E-5	-2.634500E-2	2.528300E-2
1.499200E-4	3.770000E-4	3.245000E-4	5.250000E-5	-2.631388E-2	2.527613E-2
1.500800E-4	3.595000E-4	4.653750E-4	-1.058750E-4	-2.632562E-2	2.527050E-2
1.502400E-4	2.878125E-4	3.625000E-4	-7.468750E-5	-2.632250E-2	2.527125E-2
1.504000E-4	4.460000E-4	3.484375E-4	9.756250E-5	-2.632900E-2	2.527162E-2
1.505600E-4	3.272500E-4	3.426250E-4	-1.537500E-5	-2.634138E-2	2.525988E-2
1.507200E-4	4.064375E-4	3.846875E-4	2.175000E-5	-2.631088E-2	2.527075E-2
1.508800E-4	4.810000E-4	3.206875E-4	1.603125E-4	-2.631325E-2	2.525850E-2
1.510400E-4	3.966250E-4	4.428750E-4	-4.625000E-5	-2.631525E-2	2.526913E-2
1.512000E-4	3.775000E-4	3.246875E-4	5.281250E-5	-2.632100E-2	2.525362E-2
1.513600E-4	3.053125E-4	3.657500E-4	-6.043750E-5	-2.631938E-2	2.525213E-2
1.515200E-4	4.431250E-4	4.211875E-4	2.193750E-5	-2.630713E-2	2.526412E-2
1.516800E-4	3.530625E-4	3.881250E-4	-3.506250E-5	-2.630900E-2	2.528525E-2
1.518400E-4	3.763750E-4	4.106875E-4	-3.431250E-5	-2.631563E-2	2.525100E-2
1.520000E-4	4.816875E-4	3.766250E-4	1.050625E-4	-2.633288E-2	2.528325E-2
1.521600E-4	4.636250E-4	3.081250E-4	1.555000E-4	-2.631675E-2	2.527113E-2
1.523200E-4	4.054375E-4	3.909375E-4	1.450000E-5	-2.631250E-2	2.527138E-2
1.524800E-4	3.538750E-4	3.953750E-4	-4.150000E-5	-2.631687E-2	2.525463E-2
1.526400E-4	4.235000E-4	4.110000E-4	1.250000E-5	-2.630575E-2	2.526988E-2
1.528000E-4	3.793125E-4	4.156875E-4	-3.637500E-5	-2.631675E-2	2.527787E-2
1.529600E-4	4.862500E-4	3.516875E-4	1.345625E-4	-2.632788E-2	2.528050E-2
1.531200E-4	3.355625E-4	3.805625E-4	-4.500000E-5	-2.632975E-2	2.527738E-2
1.532800E-4	4.331250E-4	3.660000E-4	6.712500E-5	-2.631500E-2	2.525900E-2
1.534400E-4	4.660625E-4	3.840000E-4	8.206250E-5	-2.631413E-2	2.526688E-2
1.536000E-4	4.032500E-4	3.296250E-4	7.362500E-5	-2.629712E-2	2.526537E-2
1.537600E-4	4.130625E-4	3.749375E-4	3.812500E-5	-2.631950E-2	2.527075E-2
1.539200E-4	4.512500E-4	3.160625E-4	1.351875E-4	-2.632350E-2	2.528313E-2
1.540800E-4	4.961875E-4	5.216250E-4	-2.543750E-5	-2.633063E-2	2.526987E-2
1.542400E-4	4.163750E-4	3.871250E-4	2.925000E-5	-2.630900E-2	2.528113E-2
1.544000E-4	5.145000E-4	4.503125E-4	6.418750E-5	-2.631375E-2	2.528225E-2
1.545600E-4	4.290625E-4	4.537500E-4	-2.468750E-5	-2.631812E-2	2.526263E-2
1.547200E-4	5.476250E-4	4.926250E-4	5.500000E-5	-2.632538E-2	2.526800E-2
1.548800E-4	4.021250E-4	3.686875E-4	3.343750E-5	-2.631962E-2	2.525413E-2
1.550400E-4	5.245000E-4	4.195000E-4	1.050000E-4	-2.631225E-2	2.525938E-2
1.552000E-4	3.938125E-4	5.487500E-4	-1.549375E-4	-2.631463E-2	2.526775E-2
1.553600E-4	3.767500E-4	4.044375E-4	-2.768750E-5	-2.631300E-2	2.526475E-2
1.555200E-4	4.894375E-4	4.611875E-4	2.825000E-5	-2.630588E-2	2.528200E-2
1.556800E-4	5.253125E-4	4.605625E-4	6.475000E-5	-2.629700E-2	2.525963E-2
1.558400E-4	4.933125E-4	4.080000E-4	8.531250E-5	-2.630163E-2	2.526000E-2
1.560000E-4	4.552500E-4	4.148750E-4	4.037500E-5	-2.630125E-2	2.525625E-2
1.561600E-4	4.646250E-4	4.591875E-4	5.437500E-6	-2.629613E-2	2.527862E-2
1.563200E-4	3.617500E-4	4.510625E-4	-8.931250E-5	-2.631600E-2	2.526113E-2
1.564800E-4	3.895000E-4	5.267500E-4	-1.372500E-4	-2.632100E-2	2.526437E-2
1.566400E-4	4.536250E-4	4.311250E-4	2.250000E-5	-2.629175E-2	2.527275E-2
1.568000E-4	4.554375E-4	4.350625E-4	2.037500E-5	-2.630675E-2	2.525375E-2
1.569600E-4	5.155625E-4	4.334375E-4	8.212500E-5	-2.631525E-2	2.526200E-2
1.571200E-4	4.703750E-4	4.425000E-4	2.787500E-5	-2.633313E-2	2.525338E-2
1.572800E-4	4.845625E-4	3.974375E-4	8.712500E-5	-2.629888E-2	2.527763E-2
1.574400E-4	4.255625E-4	4.703125E-4	-4.475000E-5	-2.630838E-2	2.526375E-2
1.576000E-4	4.716250E-4	4.751875E-4	-3.562500E-6	-2.630700E-2	2.525325E-2
1.577600E-4	4.697500E-4	4.843125E-4	-1.456250E-5	-2.629212E-2	2.526613E-2
1.579200E-4	4.391875E-4	4.112500E-4	2.793750E-5	-2.630863E-2	2.527625E-2
1.580800E-4	4.483750E-4	3.498125E-4	9.856250E-5	-2.629513E-2	2.526075E-2
1.582400E-4	3.332500E-4	4.818125E-4	-1.485625E-4	-2.630963E-2	2.525062E-2
1.584000E-4	3.684375E-4	4.256875E-4	-5.725000E-5	-2.631287E-2	2.526487E-2
1.585600E-4	4.640625E-4	5.320000E-4	-6.793750E-5	-2.630350E-2	2.524963E-2
1.587200E-4	4.486875E-4	4.438125E-4	4.875000E-6	-2.629838E-2	2.526200E-2
1.588800E-4	5.205000E-4	4.853125E-4	3.518750E-5	-2.629313E-2	2.526475E-2
1.590400E-4	5.873125E-4	4.395000E-4	1.478125E-4	-2.630650E-2	2.526050E-2
1.592000E-4	4.977500E-4	5.415625E-4	-4.381250E-5	-2.628650E-2	2.526288E-2
1.593600E-4	3.638750E-4	5.035625E-4	-1.396875E-4	-2.630838E-2	2.527513E-2
1.595200E-4	4.835000E-4	5.480000E-4	-6.450000E-5	-2.631050E-2	2.526263E-2
1.596800E-4	5.056250E-4	3.794375E-4	1.261875E-4	-2.631662E-2	2.526450E-2
1.598400E-4	4.906250E-4	5.293125E-4	-3.868750E-5	-2.632150E-2	2.525438E-2
1.600000E-4	4.361250E-4	5.086250E-4	-7.250000E-5	-2.630613E-2	2.525887E-2
1.601600E-4	4.960000E-4	4.811250E-4	1.487500E-5	-2.630600E-2	2.524563E-2
1.603200E-4	5.161875E-4	4.175000E-4	9.868750E-5	-2.630125E-2	2.524475E-2
1.604800E-4	5.422500E-4	4.518125E-4	9.043750E-5	-2.630113E-2	2.526013E-2
1.606400E-4	5.131875E-4	5.013125E-4	1.187500E-5	-2.631850E-2	2.526412E-2
1.608000E-4	4.793125E-4	5.680625E-4	-8.875000E-5	-2.632000E-2	2.523800E-2
1.609600E-4	5.211250E-4	4.320625E-4	8.906250E-5	-2.631450E-2	2.526738E-2
1.611200E-4	5.273125E-4	4.175625E-4	1.097500E-4	-2.630850E-2	2.525725E-2
1.612800E-4	4.888125E-4	4.822500E-4	6.562500E-6	-2.630000E-2	2.526025E-2
1.614400E-4	4.554375E-4	5.518125E-4	-9.637500E-5	-2.633700E-2	2.525313E-2
1.616000E-4	4.846875E-4	5.179375E-4	-3.325000E-5	-2.633012E-2	2.526875E-2
1.617600E-4	4.641875E-4	5.608750E-4	-9.668750E-5	-2.631375E-2	2.527687E-2
1.619200E-4	5.477500E-4	4.994375E-4	4.831250E-5	-2.632588E-2	2.528388E-2
1.620800E-4	4.348750E-4	5.431250E-4	-1.082500E-4	-2.631875E-2	2.525862E-2
1.622400E-4	5.359375E-4	4.671875E-4	6.875000E-5	-2.632512E-2	2.526625E-2
1.624000E-4	4.886875E-4	4.856875E-4	3.000000E-6	-2.630875E-2	2.524250E-2
1.625600E-4	4.741250E-4	4.741250E-4	-1.084202E-19	-2.631813E-2	2.526613E-2
1.627200E-4	5.913750E-4	4.861250E-4	1.052500E-4	-2.632188E-2	2.524900E-2
1.628800E-4	5.070000E-4	4.236875E-4	8.331250E-5	-2.630200E-2	2.525388E-2
1.630400E-4	4.793125E-4	4.777500E-4	1.562500E-6	-2.631400E-2	2.525425E-2
1.632000E-4	4.308750E-4	3.511875E-4	7.968750E-5	-2.632475E-2	2.526625E-2
1.633600E-4	4.720000E-4	5.629375E-4	-9.093750E-5	-2.629125E-2	2.522250E-2
1.635200E-4	4.158750E-4	4.573750E-4	-4.150000E-5	-2.629613E-2	2.523763E-2
1.636800E-4	5.101875E-4	4.859375E-4	2.425000E-5	-2.633387E-2	2.523363E-2
1.638400E-4	5.339375E-4	5.065625E-4	2.737500E-5	-2.630087E-2	2.524237E-2
1.640000E-4	5.106875E-4	5.861875E-4	-7.550000E-5	-2.631325E-2	2.526463E-2
1.641600E-4	5.012500E-4	4.555625E-4	4.568750E-5	-2.628862E-2	2.525350E-2
1.643200E-4	3.578125E-4	4.590000E-4	-1.011875E-4	-2.630113E-2	2.525325E-2
1.644800E-4	4.615000E-4	5.414375E-4	-7.993750E-5	-2.631687E-2	2.524988E-2
1.646400E-4	5.041875E-4	5.195000E-4	-1.531250E-5	-2.633587E-2	2.524813E-2
1.648000E-4	5.640000E-4	6.611250E-4	-9.712500E-5	-2.630275E-2	2.524925E-2
1.649600E-4	4.142500E-4	4.973750E-4	-8.312500E-5	-2.631012E-2	2.525338E-2
1.651200E-4	4.196250E-4	5.448125E-4	-1.251875E-4	-2.630350E-2	2.525412E-2
1.652800E-4	4.729375E-4	4.082500E-4	6.468750E-5	-2.632588E-2	2.525338E-2
1.654400E-4	4.800625E-4	4.254375E-4	5.462500E-5	-2.630675E-2	2.523775E-2
1.656000E-4	5.783750E-4	4.201250E-4	1.582500E-4	-2.630875E-2	2.524762E-2
1.657600E-4	3.370625E-4	5.800000E-4	-2.429375E-4	-2.630313E-2	2.525162E-2
1.659200E-4	5.437500E-4	6.126250E-4	-6.887500E-5	-2.630438E-2	2.524237E-2
1.660800E-4	4.737500E-4	4.461875E-4	2.756250E-5	-2.631325E-2	2.524363E-2
1.662400E-4	5.239375E-4	4.266250E-4	9.731250E-5	-2.630838E-2	2.522825E-2
1.664000E-4	4.947500E-4	4.724375E-4	2.231250E-5	-2.630400E-2	2.524900E-2
1.665600E-4	5.457500E-4	5.363750E-4	9.375000E-6	-2.629862E-2	2.525125E-2
1.667200E-4	4.729375E-4	3.835000E-4	8.943750E-5	-2.631637E-2	2.523675E-2
1.668800E-4	5.422500E-4	5.480000E-4	-5.750000E-6	-2.630887E-2	2.523363E-2
1.670400E-4	4.835625E-4	5.629375E-4	-7.937500E-5	-2.631338E-2	2.522350E-2
1.672000E-4	5.295000E-4	5.610000E-4	-3.150000E-5	-2.629900E-2	2.523550E-2
1.673600E-4	4.663750E-4	5.165625E-4	-5.018750E-5	-2.631400E-2	2.523637E-2
1.675200E-4	5.675000E-4	5.078750E-4	5.962500E-5	-2.630800E-2	2.524025E-2
1.676800E-4	4.618750E-4	5.283750E-4	-6.650000E-5	-2.630950E-2	2.523625E-2
1.678400E-4	4.228125E-4	4.824375E-4	-5.962500E-5	-2.630863E-2	2.524463E-2
1.680000E-4	5.196875E-4	4.579375E-4	6.175000E-5	-2.631113E-2	2.523125E-2
1.681600E-4	4.398125E-4	5.153125E-4	-7.550000E-5	-2.631275E-2	2.523087E-2
1.683200E-4	4.466875E-4	4.976250E-4	-5.093750E-5	-2.632300E-2	2.523200E-2
1.684800E-4	6.456875E-4	4.958125E-4	1.498750E-4	-2.630575E-2	2.523825E-2
1.686400E-4	4.679375E-4	5.091250E-4	-4.118750E-5	-2.632600E-2	2.523913E-2
1.688000E-4	5.551875E-4	4.739375E-4	8.125000E-5	-2.629613E-2	2.520713E-2
1.689600E-4	3.462500E-4	5.402500E-4	-1.940000E-4	-2.631737E-2	2.525075E-2
1.691200E-4	5.408750E-4	5.291250E-4	1.175000E-5	-2.631250E-2	2.520363E-2
1.692800E-4	5.395000E-4	5.213125E-4	1.818750E-5	-2.632775E-2	2.525587E-2
1.694400E-4	5.488750E-4	4.120000E-4	1.368750E-4	-2.633087E-2	2.524138E-2
1.696000E-4	5.248750E-4	5.221875E-4	2.687500E-6	-2.631038E-2	2.524213E-2
1.697600E-4	4.938125E-4	5.143750E-4	-2.056250E-5	-2.632362E-2	2.522175E-2
1.699200E-4	5.371875E-4	5.487500E-4	-1.156250E-5	-2.632250E-2	2.523075E-2
1.700800E-4	4.999375E-4	5.473125E-4	-4.737500E-5	-2.631150E-2	2.521175E-2
1.702400E-4	5.971250E-4	5.162500E-4	8.087500E-5	-2.630538E-2	2.524350E-2
1.704000E-4	5.590625E-4	4.794375E-4	7.962500E-5	-2.631863E-2	2.522650E-2
1.705600E-4	5.023125E-4	5.471875E-4	-4.487500E-5	-2.632075E-2	2.522125E-2
1.707200E-4	5.786250E-4	4.419375E-4	1.366875E-4	-2.630500E-2	2.520987E-2
1.708800E-4	5.195625E-4	5.041250E-4	1.543750E-5	-2.633213E-2	2.523375E-2
1.710400E-4	5.288125E-4	5.457500E-4	-1.693750E-5	-2.632962E-2	2.523525E-2
1.712000E-4	5.090000E-4	5.032500E-4	5.750000E-6	-2.631625E-2	2.523737E-2
1.713600E-4	4.392500E-4	4.095000E-4	2.975000E-5	-2.631313E-2	2.521625E-2
1.715200E-4	6.333750E-4	5.365625E-4	9.681250E-5	-2.631900E-2	2.523063E-2
1.716800E-4	5.387500E-4	5.158125E-4	2.293750E-5	-2.633150E-2	2.521875E-2
1.718400E-4	3.981875E-4	5.486875E-4	-1.505000E-4	-2.633200E-2	2.523625E-2
1.720000E-4	5.258125E-4	5.558125E-4	-3.000000E-5	-2.630925E-2	2.523050E-2
1.721600E-4	4.998750E-4	5.170625E-4	-1.718750E-5	-2.630537E-2	2.523237E-2
1.723200E-4	5.630000E-4	4.739375E-4	8.906250E-5	-2.630950E-2	2.524837E-2
1.724800E-4	5.608750E-4	4.730000E-4	8.787500E-5	-2.631125E-2	2.523500E-2
1.726400E-4	5.284375E-4	4.708125E-4	5.762500E-5	-2.630013E-2	2.523162E-2
1.728000E-4	5.388750E-4	6.260625E-4	-8.718750E-5	-2.632675E-2	2.522400E-2
1.729600E-4	4.848125E-4	4.209375E-4	6.387500E-5	-2.631225E-2	2.522188E-2
1.731200E-4	5.107500E-4	5.624375E-4	-5.168750E-5	-2.631725E-2	2.524000E-2
1.732800E-4	5.848125E-4	5.055000E-4	7.931250E-5	-2.631150E-2	2.520763E-2
1.734400E-4	5.235000E-4	5.251250E-4	-1.625000E-6	-2.631613E-2	2.522412E-2
1.736000E-4	5.683125E-4	4.150625E-4	1.532500E-4	-2.631875E-2	2.522287E-2
1.737600E-4	3.818750E-4	5.613750E-4	-1.795000E-4	-2.632775E-2	2.521500E-2
1.739200E-4	6.183750E-4	5.073125E-4	1.110625E-4	-2.632563E-2	2.522200E-2
1.740800E-4	4.781875E-4	5.573750E-4	-7.918750E-5	-2.632512E-2	2.522975E-2
1.742400E-4	5.680000E-4	4.376875E-4	1.303125E-4	-2.630588E-2	2.523363E-2
1.744000E-4	4.406250E-4	4.921875E-4	-5.156250E-5	-2.631687E-2	2.522138E-2
1.745600E-4	5.449375E-4	5.536875E-4	-8.750000E-6	-2.629900E-2	2.522250E-2
1.747200E-4	5.197500E-4	4.581875E-4	6.156250E-5	-2.631988E-2	2.521050E-2
1.748800E-4	5.712500E-4	5.150000E-4	5.625000E-5	-2.630600E-2	2.522575E-2
1.750400E-4	5.991250E-4	5.041875E-4	9.493750E-5	-2.632937E-2	2.521775E-2
1.752000E-4	6.239375E-4	4.738750E-4	1.500625E-4	-2.633188E-2	2.522125E-2
1.753600E-4	6.380625E-4	4.810000E-4	1.570625E-4	-2.631825E-2	2.521850E-2
1.755200E-4	4.923750E-4	4.972500E-4	-4.875000E-6	-2.631488E-2	2.520763E-2
1.756800E-4	4.965000E-4	5.459375E-4	-4.943750E-5	-2.632637E-2	2.520900E-2
1.758400E-4	5.578750E-4	5.715000E-4	-1.362500E-5	-2.631838E-2	2.522175E-2
1.760000E-4	5.488750E-4	4.791250E-4	6.975000E-5	-2.630962E-2	2.521775E-2
1.761600E-4	4.838125E-4	5.314375E-4	-4.762500E-5	-2.631900E-2	2.523137E-2
1.763200E-4	5.437500E-4	5.624375E-4	-1.868750E-5	-2.631825E-2	2.521325E-2
1.764800E-4	5.894375E-4	6.414375E-4	-5.200000E-5	-2.632812E-2	2.521987E-2
1.766400E-4	5.997500E-4	4.506875E-4	1.490625E-4	-2.631200E-2	2.522412E-2
1.768000E-4	4.996875E-4	5.833125E-4	-8.362500E-5	-2.631100E-2	2.521087E-2
1.769600E-4	5.066875E-4	5.471250E-4	-4.043750E-5	-2.632363E-2	2.521037E-2
1.771200E-4	5.821250E-4	5.903750E-4	-8.250000E-6	-2.633450E-2	2.519763E-2
1.772800E-4	5.131875E-4	6.154375E-4	-1.022500E-4	-2.631838E-2	2.519550E-2
1.774400E-4	5.435625E-4	5.273125E-4	1.625000E-5	-2.630838E-2	2.522225E-2
1.776000E-4	5.455000E-4	5.971250E-4	-5.162500E-5	-2.631175E-2	2.521613E-2
1.777600E-4	5.421875E-4	4.175000E-4	1.246875E-4	-2.631900E-2	2.519537E-2
1.779200E-4	5.641875E-4	5.773750E-4	-1.318750E-5	-2.632475E-2	2.523100E-2
1.780800E-4	5.856875E-4	4.404375E-4	1.452500E-4	-2.632725E-2	2.522213E-2
1.782400E-4	5.258750E-4	5.821875E-4	-5.631250E-5	-2.633275E-2	2.519600E-2
1.784000E-4	4.901250E-4	5.930000E-4	-1.028750E-4	-2.633025E-2	2.521800E-2
1.785600E-4	5.921875E-4	5.764375E-4	1.575000E-5	-2.632663E-2	2.519888E-2
1.787200E-4	5.053750E-4	5.208750E-4	-1.550000E-5	-2.631388E-2	2.519925E-2
1.788800E-4	6.633125E-4	5.403750E-4	1.229375E-4	-2.633088E-2	2.521875E-2
1.790400E-4	6.842500E-4	4.636875E-4	2.205625E-4	-2.631987E-2	2.521625E-2
1.792000E-4	5.780000E-4	4.133750E-4	1.646250E-4	-2.633200E-2	2.520238E-2
1.793600E-4	5.298750E-4	5.265625E-4	3.312500E-6	-2.631700E-2	2.522175E-2
1.795200E-4	6.408750E-4	6.406875E-4	1.875000E-7	-2.633262E-2	2.520762E-2
1.796800E-4	5.574375E-4	4.568125E-4	1.006250E-4	-2.630525E-2	2.521750E-2
1.798400E-4	5.401875E-4	6.084375E-4	-6.825000E-5	-2.631637E-2	2.522563E-2
1.800000E-4	5.090625E-4	5.904375E-4	-8.137500E-5	-2.630300E-2	2.519975E-2
1.801600E-4	4.860000E-4	4.760000E-4	1.000000E-5	-2.632262E-2	2.519788E-2
1.803200E-4	6.896250E-4	5.112500E-4	1.783750E-4	-2.632138E-2	2.519487E-2
1.804800E-4	5.418125E-4	5.532500E-4	-1.143750E-5	-2.632600E-2	2.519875E-2
1.806400E-4	5.231250E-4	5.352500E-4	-1.212500E-5	-2.631225E-2	2.519663E-2
1.808000E-4	7.091875E-4	5.516875E-4	1.575000E-4	-2.631838E-2	2.521163E-2
1.809600E-4	6.356250E-4	5.576875E-4	7.793750E-5	-2.633563E-2	2.521500E-2
1.811200E-4	5.440625E-4	5.578750E-4	-1.381250E-5	-2.633650E-2	2.519888E-2
1.812800E-4	4.908750E-4	7.124375E-4	-2.215625E-4	-2.631988E-2	2.519837E-2
1.814400E-4	6.883750E-4	5.275625E-4	1.608125E-4	-2.631325E-2	2.520750E-2
1.816000E-4	5.251875E-4	6.052500E-4	-8.006250E-5	-2.634700E-2	2.522325E-2
1.817600E-4	5.558125E-4	5.058750E-4	4.993750E-5	-2.632825E-2	2.520812E-2
1.819200E-4	5.981875E-4	4.819375E-4	1.162500E-4	-2.632038E-2	2.520925E-2
1.820800E-4	5.106250E-4	6.123125E-4	-1.016875E-4	-2.631875E-2	2.520750E-2
1.822400E-4	5.930625E-4	5.506875E-4	4.237500E-5	-2.634075E-2	2.520475E-2
1.824000E-4	4.873750E-4	5.146250E-4	-2.725000E-5	-2.632638E-2	2.520913E-2
1.825600E-4	6.150000E-4	5.327500E-4	8.225000E-5	-2.632763E-2	2.520225E-2
1.827200E-4	6.117500E-4	4.330000E-4	1.787500E-4	-2.632463E-2	2.519487E-2
1.828800E-4	5.365000E-4	5.537500E-4	-1.725000E-5	-2.629863E-2	2.520650E-2
1.830400E-4	5.885625E-4	6.749375E-4	-8.637500E-5	-2.633625E-2	2.521888E-2
1.832000E-4	5.297500E-4	4.836875E-4	4.606250E-5	-2.631450E-2	2.519450E-2
1.833600E-4	5.470625E-4	5.808750E-4	-3.381250E-5	-2.631538E-2	2.519913E-2
1.835200E-4	5.070625E-4	5.276875E-4	-2.062500E-5	-2.632263E-2	2.520325E-2
1.836800E-4	6.068125E-4	5.589375E-4	4.787500E-5	-2.632950E-2	2.521437E-2
1.838400E-4	6.100000E-4	6.589375E-4	-4.893750E-5	-2.632375E-2	2.520513E-2
1.840000E-4	6.760000E-4	5.081875E-4	1.678125E-4	-2.631700E-2	2.520338E-2
1.841600E-4	7.252500E-4	5.268750E-4	1.983750E-4	-2.633700E-2	2.521000E-2
1.843200E-4	4.467500E-4	5.528750E-4	-1.061250E-4	-2.632288E-2	2.519038E-2
1.844800E-4	5.651875E-4	5.877500E-4	-2.256250E-5	-2.632737E-2	2.520887E-2
1.846400E-4	5.888750E-4	6.118750E-4	-2.300000E-5	-2.633088E-2	2.519575E-2
1.848000E-4	6.340625E-4	5.577500E-4	7.631250E-5	-2.629825E-2	2.519500E-2
1.849600E-4	6.191250E-4	5.283125E-4	9.081250E-5	-2.634863E-2	2.518712E-2
1.851200E-4	4.706875E-4	4.798750E-4	-9.187500E-6	-2.630900E-2	2.520212E-2
1.852800E-4	6.380625E-4	5.113125E-4	1.267500E-4	-2.630887E-2	2.519612E-2
1.854400E-4	5.533125E-4	5.578125E-4	-4.500000E-6	-2.631638E-2	2.518488E-2
1.856000E-4	4.991250E-4	4.973125E-4	1.812500E-6	-2.631875E-2	2.520138E-2
1.857600E-4	6.969375E-4	6.193750E-4	7.756250E-5	-2.631737E-2	2.519062E-2
1.859200E-4	5.830625E-4	5.364375E-4	4.662500E-5	-2.632150E-2	2.519275E-2
1.860800E-4	4.459375E-4	5.065000E-4	-6.056250E-5	-2.632813E-2	2.518725E-2
1.862400E-4	6.808125E-4	5.850625E-4	9.575000E-5	-2.630275E-2	2.520212E-2
1.864000E-4	4.539375E-4	5.365000E-4	-8.256250E-5	-2.630325E-2	2.520537E-2
1.865600E-4	6.273750E-4	4.756875E-4	1.516875E-4	-2.630463E-2	2.520313E-2
1.867200E-4	4.546250E-4	6.176250E-4	-1.630000E-4	-2.630650E-2	2.518575E-2
1.868800E-4	6.040625E-4	6.029375E-4	1.125000E-6	-2.631262E-2	2.519500E-2
1.870400E-4	5.965625E-4	5.828125E-4	1.375000E-5	-2.632913E-2	2.519837E-2
1.872000E-4	5.791250E-4	5.142500E-4	6.487500E-5	-2.632400E-2	2.520138E-2
1.873600E-4	5.200000E-4	5.659375E-4	-4.593750E-5	-2.633062E-2	2.518538E-2
1.875200E-4	6.299375E-4	6.522500E-4	-2.231250E-5	-2.633813E-2	2.516775E-2
1.876800E-4	5.553125E-4	5.431875E-4	1.212500E-5	-2.632075E-2	2.519513E-2
1.878400E-4	6.044375E-4	5.489375E-4	5.550000E-5	-2.631287E-2	2.518613E-2
1.880000E-4	6.726875E-4	5.612500E-4	1.114375E-4	-2.632088E-2	2.519525E-2
1.881600E-4	5.529375E-4	5.661250E-4	-1.318750E-5	-2.633675E-2	2.517487E-2
1.883200E-4	5.278750E-4	5.929375E-4	-6.506250E-5	-2.631300E-2	2.520350E-2
1.884800E-4	5.238750E-4	6.363125E-4	-1.124375E-4	-2.632688E-2	2.520313E-2
1.886400E-4	5.581250E-4	5.075625E-4	5.056250E-5	-2.630163E-2	2.519638E-2
1.888000E-4	5.656250E-4	5.205625E-4	4.506250E-5	-2.633125E-2	2.520437E-2
1.889600E-4	5.003125E-4	5.750625E-4	-7.475000E-5	-2.633263E-2	2.518938E-2
1.891200E-4	5.896875E-4	5.348750E-4	5.481250E-5	-2.631362E-2	2.521400E-2
1.892800E-4	6.480625E-4	5.380000E-4	1.100625E-4	-2.631875E-2	2.519525E-2
1.894400E-4	5.202500E-4	4.854375E-4	3.481250E-5	-2.632625E-2	2.518700E-2
1.896000E-4	5.526250E-4	4.491875E-4	1.034375E-4	-2.630263E-2	2.519225E-2
1.897600E-4	6.101875E-4	5.793125E-4	3.087500E-5	-2.633275E-2	2.519913E-2
1.899200E-4	5.494375E-4	4.158125E-4	1.336250E-4	-2.630887E-2	2.517125E-2
1.900800E-4	6.013125E-4	5.860000E-4	1.531250E-5	-2.632150E-2	2.517362E-2
1.902400E-4	5.308750E-4	5.796250E-4	-4.875000E-5	-2.630688E-2	2.517987E-2
1.904000E-4	6.111875E-4	5.326250E-4	7.856250E-5	-2.632538E-2	2.519075E-2
1.905600E-4	5.620625E-4	5.705000E-4	-8.437500E-6	-2.630188E-2	2.519825E-2
1.907200E-4	5.863750E-4	5.692500E-4	1.712500E-5	-2.632013E-2	2.518512E-2
1.908800E-4	5.858125E-4	5.708750E-4	1.493750E-5	-2.632250E-2	2.519200E-2
1.910400E-4	5.456875E-4	6.810000E-4	-1.353125E-4	-2.629700E-2	2.519500E-2
1.912000E-4	6.363750E-4	5.179375E-4	1.184375E-4	-2.631862E-2	2.519313E-2
1.913600E-4	6.522500E-4	5.600000E-4	9.225000E-5	-2.629700E-2	2.520475E-2
1.915200E-4	5.616875E-4	6.134375E-4	-5.175000E-5	-2.630075E-2	2.518625E-2
1.916800E-4	7.157500E-4	4.869375E-4	2.288125E-4	-2.631725E-2	2.518825E-2
1.918400E-4	5.050625E-4	5.773750E-4	-7.231250E-5	-2.631862E-2	2.518163E-2
1.920000E-4	5.589375E-4	4.859375E-4	7.300000E-5	-2.631438E-2	2.518275E-2
1.921600E-4	6.041250E-4	5.708750E-4	3.325000E-5	-2.631787E-2	2.519338E-2
1.923200E-4	5.458125E-4	6.138125E-4	-6.800000E-5	-2.631763E-2	2.520200E-2
1.924800E-4	6.067500E-4	5.376250E-4	6.912500E-5	-2.629563E-2	2.521550E-2
1.926400E-4	5.688750E-4	4.816250E-4	8.725000E-5	-2.632550E-2	2.518950E-2
1.928000E-4	5.300625E-4	6.136875E-4	-8.362500E-5	-2.631850E-2	2.518688E-2
1.929600E-4	3.961875E-4	3.910625E-4	5.125000E-6	-2.630325E-2	2.521312E-2
1.931200E-4	6.020625E-4	5.423125E-4	5.975000E-5	-2.629562E-2	2.516762E-2
1.932800E-4	5.740625E-4	5.010000E-4	7.306250E-5	-2.631788E-2	2.518938E-2
1.934400E-4	4.706250E-4	5.868125E-4	-1.161875E-4	-2.631000E-2	2.519025E-2
1.936000E-4	5.934375E-4	5.543125E-4	3.912500E-5	-2.630662E-2	2.518388E-2
1.937600E-4	5.042500E-4	5.633125E-4	-5.906250E-5	-2.633175E-2	2.517775E-2
1.939200E-4	6.323125E-4	6.608125E-4	-2.850000E-5	-2.630413E-2	2.516700E-2
1.940800E-4	5.330625E-4	5.492500E-4	-1.618750E-5	-2.630638E-2	2.519450E-2
1.942400E-4	5.758125E-4	5.127500E-4	6.306250E-5	-2.633250E-2	2.518038E-2
1.944000E-4	5.536875E-4	6.140625E-4	-6.037500E-5	-2.630413E-2	2.517187E-2
1.945600E-4	6.328750E-4	4.817500E-4	1.511250E-4	-2.629775E-2	2.520125E-2
1.947200E-4	5.038750E-4	5.729375E-4	-6.906250E-5	-2.630213E-2	2.520150E-2
1.948800E-4	6.621250E-4	4.405000E-4	2.216250E-4	-2.630225E-2	2.520113E-2
1.950400E-4	5.856250E-4	5.737500E-4	1.187500E-5	-2.632525E-2	2.519512E-2
1.952000E-4	5.248125E-4	5.293125E-4	-4.500000E-6	-2.630500E-2	2.519700E-2
1.953600E-4	6.686250E-4	6.615000E-4	7.125000E-6	-2.630050E-2	2.518837E-2
1.955200E-4	4.711250E-4	5.022500E-4	-3.112500E-5	-2.629050E-2	2.517950E-2
1.956800E-4	5.157500E-4	6.326250E-4	-1.168750E-4	-2.631725E-2	2.517450E-2
1.958400E-4	5.484375E-4	4.825000E-4	6.593750E-5	-2.632500E-2	2.520800E-2
1.960000E-4	6.041250E-4	6.471250E-4	-4.300000E-5	-2.630875E-2	2.518563E-2
1.961600E-4	5.783125E-4	4.940625E-4	8.425000E-5	-2.630550E-2	2.516988E-2
1.963200E-4	5.471250E-4	5.250625E-4	2.206250E-5	-2.630437E-2	2.517563E-2
1.964800E-4	5.066250E-4	6.178750E-4	-1.112500E-4	-2.630338E-2	2.519488E-2
1.966400E-4	5.780000E-4	6.016250E-4	-2.362500E-5	-2.631200E-2	2.518763E-2
1.968000E-4	6.483750E-4	5.700625E-4	7.831250E-5	-2.632000E-2	2.517500E-2
1.969600E-4	5.908750E-4	4.385000E-4	1.523750E-4	-2.630625E-2	2.517425E-2
1.971200E-4	5.005625E-4	5.458750E-4	-4.531250E-5	-2.628938E-2	2.519600E-2
1.972800E-4	6.390625E-4	4.910000E-4	1.480625E-4	-2.631913E-2	2.517700E-2
1.974400E-4	5.550625E-4	5.883125E-4	-3.325000E-5	-2.633788E-2	2.518338E-2
1.976000E-4	5.818125E-4	5.252500E-4	5.656250E-5	-2.632813E-2	2.520038E-2
1.977600E-4	5.709375E-4	5.932500E-4	-2.231250E-5	-2.631287E-2	2.517662E-2
1.979200E-4	5.793125E-4	5.104375E-4	6.887500E-5	-2.630512E-2	2.518800E-2
1.980800E-4	5.518125E-4	5.116250E-4	4.018750E-5	-2.631500E-2	2.516362E-2
1.982400E-4	6.733125E-4	5.969375E-4	7.637500E-5	-2.630025E-2	2.516787E-2
1.984000E-4	6.026250E-4	6.122500E-4	-9.625000E-6	-2.629337E-2	2.518963E-2
1.985600E-4	5.459375E-4	6.106875E-4	-6.475000E-5	-2.628725E-2	2.516175E-2
1.987200E-4	5.182500E-4	5.889375E-4	-7.068750E-5	-2.629113E-2	2.518063E-2
1.988800E-4	4.836875E-4	5.016250E-4	-1.793750E-5	-2.629900E-2	2.519325E-2
1.990400E-4	5.336875E-4	4.901875E-4	4.350000E-5	-2.629387E-2	2.519163E-2
1.992000E-4	5.903750E-4	5.470000E-4	4.337500E-5	-2.630900E-2	2.518375E-2
1.993600E-4	6.116875E-4	5.251875E-4	8.650000E-5	-2.630950E-2	2.518750E-2
1.995200E-4	5.168125E-4	6.033125E-4	-8.650000E-5	-2.629850E-2	2.518700E-2
1.996800E-4	6.243750E-4	5.276250E-4	9.675000E-5	-2.630463E-2	2.520112E-2
1.998400E-4	4.783750E-4	5.785625E-4	-1.001875E-4	-2.632137E-2	2.517975E-2
2.000000E-4	6.093750E-4	5.898750E-4	1.950000E-5	-2.630525E-2	2.518625E-2
2.001600E-4	5.601875E-4	5.015000E-4	5.868750E-5	-2.630700E-2	2.519687E-2
2.003200E-4	6.845000E-4	6.256250E-4	5.887500E-5	-2.631225E-2	2.518263E-2
2.004800E-4	6.144375E-4	4.846875E-4	1.297500E-4	-2.631688E-2	2.518300E-2
2.006400E-4	5.603125E-4	5.935000E-4	-3.318750E-5	-2.631213E-2	2.518788E-2
2.008000E-4	5.830625E-4	5.203750E-4	6.268750E-5	-2.629950E-2	2.517225E-2
2.009600E-4	4.608125E-4	5.880000E-4	-1.271875E-4	-2.630512E-2	2.519337E-2
2.011200E-4	6.054375E-4	4.605625E-4	1.448750E-4	-2.630137E-2	2.518363E-2
2.012800E-4	5.178125E-4	5.218750E-4	-4.062500E-6	-2.631488E-2	2.518050E-2
2.014400E-4	6.404375E-4	6.027500E-4	3.768750E-5	-2.631738E-2	2.518187E-2
2.016000E-4	6.571250E-4	5.369375E-4	1.201875E-4	-2.630238E-2	2.518463E-2
2.017600E-4	5.098125E-4	5.860000E-4	-7.618750E-5	-2.629287E-2	2.518062E-2
2.019200E-4	6.905000E-4	5.740000E-4	1.165000E-4	-2.631350E-2	2.519438E-2
2.020800E-4	5.333125E-4	5.738750E-4	-4.056250E-5	-2.630350E-2	2.518337E-2
2.022400E-4	6.431875E-4	6.640625E-4	-2.087500E-5	-2.629475E-2	2.516913E-2
2.024000E-4	6.190000E-4	4.421250E-4	1.768750E-4	-2.631438E-2	2.517825E-2
2.025600E-4	5.698750E-4	5.436875E-4	2.618750E-5	-2.628988E-2	2.518750E-2
2.027200E-4	5.479375E-4	4.600625E-4	8.787500E-5	-2.630625E-2	2.519187E-2
2.028800E-4	5.176250E-4	5.368750E-4	-1.925000E-5	-2.629337E-2	2.518213E-2
2.030400E-4	6.798750E-4	4.493125E-4	2.305625E-4	-2.628163E-2	2.518212E-2
2.032000E-4	4.973125E-4	4.871250E-4	1.018750E-5	-2.629950E-2	2.519900E-2
2.033600E-4	6.328750E-4	7.412500E-4	-1.083750E-4	-2.629538E-2	2.516563E-2
2.035200E-4	5.005000E-4	5.820625E-4	-8.156250E-5	-2.630075E-2	2.516887E-2
2.036800E-4	5.798750E-4	7.051875E-4	-1.253125E-4	-2.631225E-2	2.519350E-2
2.038400E-4	5.683125E-4	5.383125E-4	3.000000E-5	-2.629013E-2	2.518537E-2
2.040000E-4	5.960625E-4	5.698125E-4	2.625000E-5	-2.629275E-2	2.517875E-2
2.041600E-4	5.852500E-4	5.710625E-4	1.418750E-5	-2.630837E-2	2.516675E-2
2.043200E-4	5.721875E-4	6.007500E-4	-2.856250E-5	-2.628838E-2	2.518625E-2
2.044800E-4	4.846875E-4	5.339375E-4	-4.925000E-5	-2.630063E-2	2.518338E-2
2.046400E-4	5.536875E-4	6.116250E-4	-5.793750E-5	-2.629675E-2	2.518500E-2
2.048000E-4	5.413750E-4	5.453750E-4	-4.000000E-6	-2.629400E-2	2.518925E-2
2.049600E-4	5.107500E-4	5.894375E-4	-7.868750E-5	-2.629450E-2	2.516988E-2
2.051200E-4	6.463750E-4	5.914375E-4	5.493750E-5	-2.630725E-2	2.516350E-2
2.052800E-4	5.743125E-4	5.928125E-4	-1.850000E-5	-2.630050E-2	2.516412E-2
2.054400E-4	6.099375E-4	5.846250E-4	2.531250E-5	-2.628788E-2	2.516188E-2
2.056000E-4	6.613750E-4	4.860625E-4	1.753125E-4	-2.630488E-2	2.517725E-2
2.057600E-4	5.775625E-4	5.724375E-4	5.125000E-6	-2.628275E-2	2.517963E-2
2.059200E-4	5.941250E-4	6.478125E-4	-5.368750E-5	-2.628675E-2	2.517038E-2
2.060800E-4	6.353125E-4	6.278125E-4	7.500000E-6	-2.629338E-2	2.516713E-2
2.062400E-4	5.651250E-4	4.613750E-4	1.037500E-4	-2.628463E-2	2.516450E-2
2.064000E-4	4.807500E-4	5.601250E-4	-7.937500E-5	-2.628788E-2	2.516025E-2
2.065600E-4	5.183125E-4	5.479375E-4	-2.962500E-5	-2.628938E-2	2.517000E-2
2.067200E-4	4.861250E-4	6.709375E-4	-1.848125E-4	-2.628837E-2	2.516188E-2
2.068800E-4	5.880000E-4	5.679375E-4	2.006250E-5	-2.630300E-2	2.515738E-2
2.070400E-4	5.908750E-4	6.175000E-4	-2.662500E-5	-2.629388E-2	2.517812E-2
2.072000E-4	5.660000E-4	6.441875E-4	-7.818750E-5	-2.629612E-2	2.517463E-2
2.073600E-4	6.303750E-4	5.253750E-4	1.050000E-4	-2.629838E-2	2.515863E-2
2.075200E-4	5.913750E-4	5.448125E-4	4.656250E-5	-2.628925E-2	2.517137E-2
2.076800E-4	6.211875E-4	4.726875E-4	1.485000E-4	-2.628513E-2	2.518125E-2
2.078400E-4	5.648125E-4	4.898750E-4	7.493750E-5	-2.630638E-2	2.515550E-2
2.080000E-4	5.731250E-4	5.012500E-4	7.187500E-5	-2.627550E-2	2.516075E-2
2.081600E-4	6.593125E-4	5.828125E-4	7.650000E-5	-2.630025E-2	2.517512E-2
2.083200E-4	5.272500E-4	5.018125E-4	2.543750E-5	-2.629212E-2	2.515263E-2
2.084800E-4	6.250000E-4	5.427500E-4	8.225000E-5	-2.629425E-2	2.515975E-2
2.086400E-4	5.468125E-4	4.600000E-4	8.681250E-5	-2.629138E-2	2.516150E-2
2.088000E-4	6.376875E-4	5.281875E-4	1.095000E-4	-2.627725E-2	2.516825E-2
2.089600E-4	6.011875E-4	5.863125E-4	1.487500E-5	-2.629800E-2	2.516200E-2
2.091200E-4	5.267500E-4	6.314375E-4	-1.046875E-4	-2.630137E-2	2.516438E-2
2.092800E-4	5.823125E-4	5.554375E-4	2.687500E-5	-2.631162E-2	2.514662E-2
2.094400E-4	5.868750E-4	5.121875E-4	7.468750E-5	-2.628125E-2	2.518037E-2
2.096000E-4	6.682500E-4	5.084375E-4	1.598125E-4	-2.629600E-2	2.517675E-2
2.097600E-4	5.265000E-4	5.622500E-4	-3.575000E-5	-2.629725E-2	2.515588E-2
2.099200E-4	6.201250E-4	5.523750E-4	6.775000E-5	-2.631725E-2	2.515537E-2
2.100800E-4	5.168125E-4	5.338125E-4	-1.700000E-5	-2.629363E-2	2.517125E-2
2.102400E-4	6.519375E-4	4.407500E-4	2.111875E-4	-2.629400E-2	2.518437E-2
2.104000E-4	5.358750E-4	7.100000E-4	-1.741250E-4	-2.628662E-2	2.515000E-2
2.105600E-4	6.181250E-4	5.278125E-4	9.031250E-5	-2.629425E-2	2.517850E-2
2.107200E-4	6.052500E-4	6.100000E-4	-4.750000E-6	-2.628150E-2	2.517563E-2
2.108800E-4	6.595000E-4	5.784375E-4	8.106250E-5	-2.629937E-2	2.517075E-2
2.110400E-4	5.037500E-4	6.525000E-4	-1.487500E-4	-2.628200E-2	2.517162E-2
2.112000E-4	5.571250E-4	5.018750E-4	5.525000E-5	-2.629325E-2	2.518050E-2
2.113600E-4	5.663750E-4	4.650625E-4	1.013125E-4	-2.630963E-2	2.516388E-2
2.115200E-4	6.357500E-4	5.891250E-4	4.662500E-5	-2.628000E-2	2.516800E-2
2.116800E-4	5.976250E-4	6.221250E-4	-2.450000E-5	-2.630413E-2	2.516112E-2
2.118400E-4	5.753125E-4	5.600000E-4	1.531250E-5	-2.627987E-2	2.515963E-2
2.120000E-4	5.671875E-4	5.740000E-4	-6.812500E-6	-2.628200E-2	2.515713E-2
2.121600E-4	6.386250E-4	5.196875E-4	1.189375E-4	-2.631025E-2	2.515150E-2
2.123200E-4	5.775625E-4	5.453125E-4	3.225000E-5	-2.629350E-2	2.516588E-2
2.124800E-4	5.943750E-4	7.010625E-4	-1.066875E-4	-2.629275E-2	2.516713E-2
2.126400E-4	6.206250E-4	6.432500E-4	-2.262500E-5	-2.629800E-2	2.515450E-2
2.128000E-4	5.254375E-4	6.440625E-4	-1.186250E-4	-2.630513E-2	2.516713E-2
2.129600E-4	6.570625E-4	6.266875E-4	3.037500E-5	-2.627825E-2	2.515563E-2
2.131200E-4	7.473750E-4	4.620000E-4	2.853750E-4	-2.629650E-2	2.516412E-2
2.132800E-4	5.375000E-4	5.865625E-4	-4.906250E-5	-2.628450E-2	2.517038E-2
2.134400E-4	5.421250E-4	6.408750E-4	-9.875000E-5	-2.627125E-2	2.516150E-2
2.136000E-4	6.866875E-4	4.968125E-4	1.898750E-4	-2.630000E-2	2.514675E-2
2.137600E-4	5.551875E-4	6.193750E-4	-6.418750E-5	-2.630188E-2	2.516150E-2
2.139200E-4	6.335000E-4	5.900000E-4	4.350000E-5	-2.627387E-2	2.516950E-2
2.140800E-4	5.221250E-4	6.116250E-4	-8.950000E-5	-2.629925E-2	2.515875E-2
2.142400E-4	5.456250E-4	5.816250E-4	-3.600000E-5	-2.628787E-2	2.515912E-2
2.144000E-4	6.216875E-4	5.816875E-4	4.000000E-5	-2.628625E-2	2.516038E-2
2.145600E-4	6.268125E-4	6.853750E-4	-5.856250E-5	-2.629850E-2	2.515513E-2
2.147200E-4	7.158750E-4	5.693125E-4	1.465625E-4	-2.629213E-2	2.515312E-2
2.148800E-4	5.536250E-4	4.460625E-4	1.075625E-4	-2.628037E-2	2.513612E-2
2.150400E-4	6.957500E-4	5.203750E-4	1.753750E-4	-2.631025E-2	2.516025E-2
2.152000E-4	5.218750E-4	5.439375E-4	-2.206250E-5	-2.628113E-2	2.514788E-2
2.153600E-4	5.889375E-4	6.963125E-4	-1.073750E-4	-2.629063E-2	2.516588E-2
2.155200E-4	5.638750E-4	5.590000E-4	4.875000E-6	-2.628512E-2	2.514513E-2
2.156800E-4	7.113750E-4	5.848125E-4	1.265625E-4	-2.629200E-2	2.516050E-2
2.158400E-4	4.679375E-4	5.366875E-4	-6.875000E-5	-2.630725E-2	2.514413E-2
2.160000E-4	6.295625E-4	6.016875E-4	2.787500E-5	-2.629200E-2	2.515263E-2
2.161600E-4	5.570625E-4	4.737500E-4	8.331250E-5	-2.630975E-2	2.514475E-2
2.163200E-4	6.010000E-4	6.111875E-4	-1.018750E-5	-2.628687E-2	2.515062E-2
2.164800E-4	7.102500E-4	4.735000E-4	2.367500E-4	-2.629113E-2	2.514025E-2
2.166400E-4	5.897500E-4	4.881250E-4	1.016250E-4	-2.627063E-2	2.514700E-2
2.168000E-4	4.807500E-4	5.443125E-4	-6.356250E-5	-2.629300E-2	2.514850E-2
2.169600E-4	7.216875E-4	6.187500E-4	1.029375E-4	-2.630100E-2	2.513925E-2
2.171200E-4	6.282500E-4	5.120625E-4	1.161875E-4	-2.629488E-2	2.516888E-2
2.172800E-4	5.417500E-4	5.393750E-4	2.375000E-6	-2.628913E-2	2.516362E-2
2.174400E-4	6.038750E-4	4.331875E-4	1.706875E-4	-2.629838E-2	2.513788E-2
2.176000E-4	6.406250E-4	6.696250E-4	-2.900000E-5	-2.628425E-2	2.515988E-2
2.177600E-4	6.410000E-4	5.355000E-4	1.055000E-4	-2.628050E-2	2.516313E-2
2.179200E-4	5.359375E-4	5.494375E-4	-1.350000E-5	-2.629062E-2	2.514475E-2
2.180800E-4	5.049375E-4	6.465625E-4	-1.416250E-4	-2.629563E-2	2.512637E-2
2.182400E-4	5.825625E-4	5.380000E-4	4.456250E-5	-2.629487E-2	2.515700E-2
2.184000E-4	5.136250E-4	5.346250E-4	-2.100000E-5	-2.628613E-2	2.515425E-2
2.185600E-4	6.050000E-4	6.311250E-4	-2.612500E-5	-2.629588E-2	2.515350E-2
2.187200E-4	6.180625E-4	5.905625E-4	2.750000E-5	-2.627563E-2	2.516788E-2
2.188800E-4	6.526250E-4	5.385000E-4	1.141250E-4	-2.629400E-2	2.516050E-2
2.190400E-4	5.797500E-4	5.673125E-4	1.243750E-5	-2.626625E-2	2.501413E-2
2.192000E-4	4.735000E-4	4.558750E-4	1.762500E-5	-2.690763E-2	2.423750E-2
2.193600E-4	1.878375E-3	3.397187E-3	-1.518812E-3	-2.700788E-2	2.473262E-2
2.195200E-4	3.570375E-3	2.915313E-3	6.550625E-4	-2.645850E-2	2.511962E-2
2.196800E-4	1.827188E-3	1.496063E-3	3.311250E-4	-2.645725E-2	2.479850E-2
2.198400E-4	1.045313E-3	9.011875E-4	1.441250E-4	-2.680012E-2	2.460600E-2
2.200000E-4	8.164375E-4	6.505625E-4	1.658750E-4	-2.674638E-2	2.476563E-2
2.201600E-4	5.904375E-4	6.065625E-4	-1.612500E-5	-2.663512E-2	2.474125E-2
2.203200E-4	5.983750E-4	5.466250E-4	5.175000E-5	-2.677787E-2	2.457663E-2
2.204800E-4	3.821875E-4	4.356875E-4	-5.350000E-5	-2.689638E-2	2.456263E-2
2.206400E-4	5.476875E-4	4.821250E-4	6.556250E-5	-2.680025E-2	2.470588E-2
2.208000E-4	4.436250E-4	5.596250E-4	-1.160000E-4	-2.666375E-2	2.476050E-2
2.209600E-4	3.977500E-4	4.852500E-4	-8.750000E-5	-2.669850E-2	2.469487E-2
2.211200E-4	6.233750E-4	4.869375E-4	1.364375E-4	-2.678350E-2	2.463637E-2
2.212800E-4	5.066875E-4	4.081875E-4	9.850000E-5	-2.678113E-2	2.466925E-2
2.214400E-4	3.955000E-4	5.233750E-4	-1.278750E-4	-2.671275E-2	2.472987E-2
2.216000E-4	4.746875E-4	4.432500E-4	3.143750E-5	-2.667050E-2	2.475875E-2
2.217600E-4	4.498125E-4	4.366875E-4	1.312500E-5	-2.666650E-2	2.477538E-2
2.219200E-4	4.458750E-4	3.898125E-4	5.606250E-5	-2.664825E-2	2.474400E-2
2.220800E-4	4.356875E-4	3.459375E-4	8.975000E-5	-2.670413E-2	2.475162E-2
2.222400E-4	2.856875E-4	4.830000E-4	-1.973125E-4	-2.669638E-2	2.474750E-2
2.224000E-4	3.851875E-4	3.996875E-4	-1.450000E-5	-2.666550E-2	2.481675E-2
2.225600E-4	4.083750E-4	3.494375E-4	5.893750E-5	-2.663213E-2	2.481025E-2
2.227200E-4	3.988125E-4	3.116875E-4	8.712500E-5	-2.663887E-2	2.478675E-2
2.228800E-4	4.416875E-4	3.146250E-4	1.270625E-4	-2.664862E-2	2.476888E-2
2.230400E-4	4.872500E-4	4.453750E-4	4.187500E-5	-2.664213E-2	2.482863E-2
2.232000E-4	3.821875E-4	2.640625E-4	1.181250E-4	-2.658438E-2	2.484437E-2
2.233600E-4	3.681875E-4	4.406875E-4	-7.250000E-5	-2.655850E-2	2.488063E-2
2.235200E-4	4.506875E-4	3.381875E-4	1.125000E-4	-2.655425E-2	2.485762E-2
2.236800E-4	3.938750E-4	3.307500E-4	6.312500E-5	-2.655525E-2	2.484750E-2
2.238400E-4	3.803125E-4	2.812500E-4	9.906250E-5	-2.655250E-2	2.490612E-2
2.240000E-4	3.863125E-4	3.691250E-4	1.718750E-5	-2.651063E-2	2.490537E-2
2.241600E-4	3.310625E-4	2.150000E-4	1.160625E-4	-2.653300E-2	2.489213E-2
2.243200E-4	3.956875E-4	3.526250E-4	4.306250E-5	-2.652625E-2	2.490525E-2
2.244800E-4	4.890625E-4	3.218750E-4	1.671875E-4	-2.652412E-2	2.489800E-2
2.246400E-4	3.811875E-4	3.911875E-4	-1.000000E-5	-2.652425E-2	2.488613E-2
2.248000E-4	4.815625E-4	3.943750E-4	8.718750E-5	-2.656550E-2	2.484650E-2
2.249600E-4	4.568750E-4	3.346875E-4	1.221875E-4	-2.657275E-2	2.488313E-2
2.251200E-4	3.830000E-4	3.535000E-4	2.950000E-5	-2.658837E-2	2.485275E-2
2.252800E-4	4.323750E-4	3.780625E-4	5.431250E-5	-2.659113E-2	2.480162E-2
2.254400E-4	3.399375E-4	4.736250E-4	-1.336875E-4	-2.664163E-2	2.479975E-2
2.256000E-4	4.093125E-4	3.783125E-4	3.100000E-5	-2.664538E-2	2.477813E-2
2.257600E-4	3.747500E-4	3.435625E-4	3.118750E-5	-2.665388E-2	2.479025E-2
2.259200E-4	3.876875E-4	4.048125E-4	-1.712500E-5	-2.665525E-2	2.478100E-2
2.260800E-4	3.741250E-4	3.320000E-4	4.212500E-5	-2.666425E-2	2.475463E-2
2.262400E-4	2.776250E-4	2.908750E-4	-1.325000E-5	-2.668888E-2	2.474688E-2
2.264000E-4	5.066875E-4	3.756250E-4	1.310625E-4	-2.664462E-2	2.476613E-2
2.265600E-4	3.979375E-4	4.276875E-4	-2.975000E-5	-2.664563E-2	2.475663E-2
2.267200E-4	3.384375E-4	4.105000E-4	-7.206250E-5	-2.664150E-2	2.478363E-2
2.268800E-4	4.440625E-4	4.762500E-4	-3.218750E-5	-2.664225E-2	2.477575E-2
2.270400E-4	3.718750E-4	4.075000E-4	-3.562500E-5	-2.664300E-2	2.482212E-2
2.272000E-4	3.692500E-4	4.168750E-4	-4.762500E-5	-2.660612E-2	2.480613E-2
2.273600E-4	3.495000E-4	2.912500E-4	5.825000E-5	-2.662550E-2	2.481150E-2
2.275200E-4	3.402500E-4	4.699375E-4	-1.296875E-4	-2.660700E-2	2.482263E-2
2.276800E-4	2.998125E-4	3.127500E-4	-1.293750E-5	-2.658850E-2	2.483075E-2
2.278400E-4	4.190000E-4	3.255625E-4	9.343750E-5	-2.656913E-2	2.485250E-2
2.280000E-4	3.988125E-4	3.881250E-4	1.068750E-5	-2.658750E-2	2.485750E-2
2.281600E-4	4.275000E-4	3.421250E-4	8.537500E-5	-2.652800E-2	2.487425E-2
2.283200E-4	4.489375E-4	3.464375E-4	1.025000E-4	-2.653425E-2	2.486813E-2
2.284800E-4	4.348125E-4	3.741875E-4	6.062500E-5	-2.656725E-2	2.486500E-2
2.286400E-4	3.084375E-4	4.225000E-4	-1.140625E-4	-2.652988E-2	2.488075E-2
2.288000E-4	4.250000E-4	3.804375E-4	4.456250E-5	-2.655212E-2	2.488275E-2
2.289600E-4	3.466875E-4	4.065625E-4	-5.987500E-5	-2.654225E-2	2.489263E-2
2.291200E-4	3.295000E-4	3.273125E-4	2.187500E-6	-2.654513E-2	2.489313E-2
2.292800E-4	4.033125E-4	3.688750E-4	3.443750E-5	-2.653600E-2	2.490412E-2
2.294400E-4	3.719375E-4	3.895000E-4	-1.756250E-5	-2.651425E-2	2.491025E-2
2.296000E-4	3.170000E-4	3.950625E-4	-7.806250E-5	-2.650862E-2	2.489263E-2
2.297600E-4	3.913750E-4	3.145000E-4	7.687500E-5	-2.650163E-2	2.488863E-2
2.299200E-4	4.216875E-4	4.833125E-4	-6.162500E-5	-2.652650E-2	2.489262E-2
2.300800E-4	4.183125E-4	3.919375E-4	2.637500E-5	-2.652700E-2	2.490288E-2
2.302400E-4	3.575625E-4	4.265625E-4	-6.900000E-5	-2.652600E-2	2.490012E-2
2.304000E-4	4.233750E-4	3.551250E-4	6.825000E-5	-2.651400E-2	2.490625E-2
2.305600E-4	4.913125E-4	3.452500E-4	1.460625E-4	-2.652563E-2	2.489625E-2
2.307200E-4	3.402500E-4	4.098125E-4	-6.956250E-5	-2.652412E-2	2.490288E-2
2.308800E-4	3.575000E-4	2.513750E-4	1.061250E-4	-2.650762E-2	2.492013E-2
2.310400E-4	3.671875E-4	3.416875E-4	2.550000E-5	-2.650062E-2	2.490663E-2
2.312000E-4	3.816250E-4	3.163750E-4	6.525000E-5	-2.649325E-2	2.491912E-2
2.313600E-4	4.720000E-4	4.099375E-4	6.206250E-5	-2.649962E-2	2.491437E-2
2.315200E-4	2.781875E-4	2.869375E-4	-8.750000E-6	-2.647338E-2	2.492088E-2
2.316800E-4	3.415625E-4	4.240000E-4	-8.243750E-5	-2.649787E-2	2.492538E-2
2.318400E-4	3.606875E-4	3.239375E-4	3.675000E-5	-2.647338E-2	2.494088E-2
2.320000E-4	3.006875E-4	3.312500E-4	-3.056250E-5	-2.647212E-2	2.495537E-2
2.321600E-4	4.028750E-4	3.408750E-4	6.200000E-5	-2.647587E-2	2.494475E-2
2.323200E-4	2.522500E-4	3.058125E-4	-5.356250E-5	-2.647863E-2	2.495325E-2
2.324800E-4	3.631250E-4	3.548125E-4	8.312500E-6	-2.644863E-2	2.496250E-2
2.326400E-4	4.488750E-4	3.335625E-4	1.153125E-4	-2.641838E-2	2.497150E-2
2.328000E-4	3.920000E-4	2.702500E-4	1.217500E-4	-2.642625E-2	2.498200E-2
2.329600E-4	3.490000E-4	3.343750E-4	1.462500E-5	-2.643488E-2	2.497987E-2
2.331200E-4	4.387500E-4	3.490000E-4	8.975000E-5	-2.642313E-2	2.500025E-2
2.332800E-4	3.225625E-4	2.802500E-4	4.231250E-5	-2.640163E-2	2.500613E-2
2.334400E-4	3.283125E-4	3.866250E-4	-5.831250E-5	-2.639675E-2	2.502813E-2
2.336000E-4	3.735000E-4	4.275000E-4	-5.400000E-5	-2.637950E-2	2.501950E-2
2.337600E-4	3.596875E-4	3.358125E-4	2.387500E-5	-2.638363E-2	2.502213E-2
2.339200E-4	4.486250E-4	3.341875E-4	1.144375E-4	-2.636000E-2	2.504725E-2
2.340800E-4	3.700625E-4	3.948750E-4	-2.481250E-5	-2.636938E-2	2.503937E-2
2.342400E-4	3.511875E-4	3.434375E-4	7.750000E-6	-2.635513E-2	2.503875E-2
2.344000E-4	3.995625E-4	2.445625E-4	1.550000E-4	-2.634475E-2	2.505863E-2
2.345600E-4	3.668125E-4	3.818750E-4	-1.506250E-5	-2.634275E-2	2.506600E-2
2.347200E-4	3.630000E-4	4.621250E-4	-9.912500E-5	-2.634800E-2	2.506875E-2
2.348800E-4	3.536250E-4	4.337500E-4	-8.012500E-5	-2.632862E-2	2.508512E-2
2.350400E-4	2.803750E-4	3.947500E-4	-1.143750E-4	-2.632425E-2	2.508400E-2
2.352000E-4	4.381250E-4	4.340000E-4	4.125000E-6	-2.630088E-2	2.509137E-2
2.353600E-4	3.954375E-4	3.194375E-4	7.600000E-5	-2.629088E-2	2.508375E-2
2.355200E-4	3.568750E-4	2.805000E-4	7.637500E-5	-2.630375E-2	2.509250E-2
2.356800E-4	4.169375E-4	2.963125E-4	1.206250E-4	-2.628187E-2	2.510975E-2
2.358400E-4	4.366250E-4	3.795000E-4	5.712500E-5	-2.628500E-2	2.510313E-2
2.360000E-4	4.250625E-4	3.213750E-4	1.036875E-4	-2.627238E-2	2.512262E-2
2.361600E-4	3.247500E-4	3.774375E-4	-5.268750E-5	-2.626788E-2	2.512875E-2
2.363200E-4	4.671875E-4	4.575625E-4	9.625000E-6	-2.624275E-2	2.512700E-2
2.364800E-4	3.305000E-4	3.414375E-4	-1.093750E-5	-2.625450E-2	2.515138E-2
2.366400E-4	2.928750E-4	3.890000E-4	-9.612500E-5	-2.623563E-2	2.514987E-2
2.368000E-4	4.241250E-4	2.832500E-4	1.408750E-4	-2.622250E-2	2.516250E-2
2.369600E-4	4.141875E-4	3.570000E-4	5.718750E-5	-2.620713E-2	2.517300E-2
2.371200E-4	3.049375E-4	3.584375E-4	-5.350000E-5	-2.618675E-2	2.516675E-2
2.372800E-4	3.608750E-4	4.700000E-4	-1.091250E-4	-2.621425E-2	2.518963E-2
2.374400E-4	3.956875E-4	2.499375E-4	1.457500E-4	-2.620937E-2	2.518263E-2
2.376000E-4	3.019375E-4	3.951250E-4	-9.318750E-5	-2.617025E-2	2.518063E-2
2.377600E-4	3.464375E-4	3.187500E-4	2.768750E-5	-2.619788E-2	2.519750E-2
2.379200E-4	3.022500E-4	3.282500E-4	-2.600000E-5	-2.616775E-2	2.520025E-2
2.380800E-4	2.656250E-4	3.717500E-4	-1.061250E-4	-2.615950E-2	2.521125E-2
2.382400E-4	3.279375E-4	3.205625E-4	7.375000E-6	-2.616675E-2	2.521937E-2
2.384000E-4	2.724375E-4	3.288750E-4	-5.643750E-5	-2.614600E-2	2.522175E-2
2.385600E-4	3.815000E-4	4.933125E-4	-1.118125E-4	-2.612438E-2	2.523562E-2
2.387200E-4	3.180625E-4	3.295625E-4	-1.150000E-5	-2.613025E-2	2.527275E-2
2.388800E-4	3.402500E-4	3.835625E-4	-4.331250E-5	-2.612588E-2	2.525812E-2
2.390400E-4	3.226250E-4	3.024375E-4	2.018750E-5	-2.613062E-2	2.526337E-2
2.392000E-4	3.875000E-4	4.150625E-4	-2.756250E-5	-2.608687E-2	2.525737E-2
2.393600E-4	3.614375E-4	4.013750E-4	-3.993750E-5	-2.609350E-2	2.529300E-2
2.395200E-4	3.782500E-4	4.129375E-4	-3.468750E-5	-2.608125E-2	2.530162E-2
2.396800E-4	3.171250E-4	3.068125E-4	1.031250E-5	-2.607113E-2	2.529838E-2
2.398400E-4	4.119375E-4	2.720625E-4	1.398750E-4	-2.607663E-2	2.531912E-2
2.400000E-4	4.308125E-4	3.473750E-4	8.343750E-5	-2.605813E-2	2.531312E-2
2.401600E-4	3.381250E-4	3.026875E-4	3.543750E-5	-2.603975E-2	2.532575E-2
2.403200E-4	3.856250E-4	3.741250E-4	1.150000E-5	-2.603437E-2	2.533688E-2
2.404800E-4	3.241250E-4	4.496875E-4	-1.255625E-4	-2.601725E-2	2.534938E-2
2.406400E-4	5.978125E-4	3.971250E-4	2.006875E-4	-2.603050E-2	2.534837E-2
2.408000E-4	4.508125E-4	3.940625E-4	5.675000E-5	-2.600313E-2	2.535213E-2
2.409600E-4	3.734375E-4	3.655000E-4	7.937500E-6	-2.599062E-2	2.536987E-2
2.411200E-4	5.795625E-4	3.304375E-4	2.491250E-4	-2.601613E-2	2.537750E-2
2.412800E-4	3.385000E-4	4.038750E-4	-6.537500E-5	-2.599075E-2	2.538038E-2
2.414400E-4	4.002500E-4	3.343750E-4	6.587500E-5	-2.596525E-2	2.540000E-2
2.416000E-4	3.755625E-4	3.641875E-4	1.137500E-5	-2.597113E-2	2.541188E-2
2.417600E-4	2.602500E-4	2.931875E-4	-3.293750E-5	-2.595163E-2	2.542250E-2
2.419200E-4	4.141875E-4	2.355000E-4	1.786875E-4	-2.593000E-2	2.541863E-2
2.420800E-4	4.009375E-4	3.611250E-4	3.981250E-5	-2.594150E-2	2.542613E-2
2.422400E-4	2.803750E-4	3.345000E-4	-5.412500E-5	-2.594038E-2	2.543313E-2
2.424000E-4	3.510625E-4	3.216250E-4	2.943750E-5	-2.592525E-2	2.543087E-2
2.425600E-4	3.169375E-4	3.385000E-4	-2.156250E-5	-2.592825E-2	2.544287E-2
2.427200E-4	4.188125E-4	2.655000E-4	1.533125E-4	-2.588637E-2	2.544125E-2
2.428800E-4	2.213750E-4	1.523750E-4	6.900000E-5	-2.590975E-2	2.546013E-2
2.430400E-4	4.400000E-4	2.505000E-4	1.895000E-4	-2.591150E-2	2.546375E-2
2.432000E-4	4.164375E-4	3.833125E-4	3.312500E-5	-2.589000E-2	2.549075E-2
2.433600E-4	2.316875E-4	2.490625E-4	-1.737500E-5	-2.587775E-2	2.545912E-2
2.435200E-4	4.041875E-4	2.200625E-4	1.841250E-4	-2.588350E-2	2.547600E-2
2.436800E-4	2.570625E-4	2.074375E-4	4.962500E-5	-2.587512E-2	2.549087E-2
2.438400E-4	2.351250E-4	2.228750E-4	1.225000E-5	-2.585525E-2	2.550825E-2
2.440000E-4	2.646875E-4	3.214375E-4	-5.675000E-5	-2.584725E-2	2.550913E-2
2.441600E-4	4.011250E-4	3.910000E-4	1.012500E-5	-2.583950E-2	2.550625E-2
2.443200E-4	2.526250E-4	3.040625E-4	-5.143750E-5	-2.583538E-2	2.551250E-2
2.444800E-4	2.549375E-4	3.145625E-4	-5.962500E-5	-2.583025E-2	2.552750E-2
2.446400E-4	2.778125E-4	1.798750E-4	9.793750E-5	-2.582138E-2	2.553912E-2
2.448000E-4	3.257500E-4	1.903750E-4	1.353750E-4	-2.580150E-2	2.554225E-2
2.449600E-4	3.330625E-4	1.866250E-4	1.464375E-4	-2.579150E-2	2.555838E-2
2.451200E-4	2.363750E-4	3.052500E-4	-6.887500E-5	-2.578625E-2	2.554925E-2
2.452800E-4	3.677500E-4	2.794375E-4	8.831250E-5	-2.577837E-2	2.555688E-2
2.454400E-4	2.821250E-4	2.505625E-4	3.156250E-5	-2.576263E-2	2.556788E-2
2.456000E-4	3.545625E-4	2.711875E-4	8.337500E-5	-2.576525E-2	2.557738E-2
2.457600E-4	2.906875E-4	3.392500E-4	-4.856250E-5	-2.575563E-2	2.559300E-2
2.459200E-4	3.779375E-4	2.660625E-4	1.118750E-4	-2.575125E-2	2.558338E-2
2.460800E-4	3.148125E-4	2.980625E-4	1.675000E-5	-2.573975E-2	2.559775E-2
2.462400E-4	3.246250E-4	2.408750E-4	8.375000E-5	-2.572288E-2	2.561050E-2
2.464000E-4	2.106250E-4	4.107500E-4	-2.001250E-4	-2.572862E-2	2.560988E-2
2.465600E-4	2.898750E-4	4.364375E-4	-1.465625E-4	-2.571463E-2	2.561462E-2
2.467200E-4	1.877500E-4	3.171875E-4	-1.294375E-4	-2.570162E-2	2.562313E-2
2.468800E-4	3.690625E-4	1.717500E-4	1.973125E-4	-2.571450E-2	2.562950E-2
2.470400E-4	2.921875E-4	3.094375E-4	-1.725000E-5	-2.570237E-2	2.562500E-2
2.472000E-4	3.074375E-4	2.680625E-4	3.937500E-5	-2.572700E-2	2.563413E-2
2.473600E-4	2.836250E-4	3.126875E-4	-2.906250E-5	-2.568500E-2	2.562150E-2
2.475200E-4	3.096250E-4	2.113750E-4	9.825000E-5	-2.567475E-2	2.564563E-2
2.476800E-4	4.083125E-4	1.465000E-4	2.618125E-4	-2.568850E-2	2.563137E-2
2.478400E-4	2.833750E-4	3.285625E-4	-4.518750E-5	-2.567700E-2	2.565012E-2
2.480000E-4	2.816875E-4	2.741250E-4	7.562500E-6	-2.566925E-2	2.566213E-2
2.481600E-4	2.813125E-4	3.213125E-4	-4.000000E-5	-2.566037E-2	2.565312E-2
2.483200E-4	3.871250E-4	9.468750E-5	2.924375E-4	-2.567425E-2	2.565625E-2
2.484800E-4	2.755625E-4	3.527500E-4	-7.718750E-5	-2.567513E-2	2.568713E-2
2.486400E-4	3.381250E-4	2.385625E-4	9.956250E-5	-2.566750E-2	2.567987E-2
2.488000E-4	1.950000E-4	1.866875E-4	8.312500E-6	-2.562988E-2	2.567175E-2
2.489600E-4	2.127500E-4	3.249375E-4	-1.121875E-4	-2.564125E-2	2.568025E-2
2.491200E-4	1.586875E-4	2.031875E-4	-4.450000E-5	-2.564663E-2	2.570800E-2
2.492800E-4	3.124375E-4	2.520000E-4	6.043750E-5	-2.562563E-2	2.568575E-2
2.494400E-4	2.852500E-4	2.068125E-4	7.843750E-5	-2.561713E-2	2.571463E-2
2.496000E-4	1.089375E-4	3.523750E-4	-2.434375E-4	-2.560413E-2	2.571338E-2
2.497600E-4	1.655000E-4	1.630625E-4	2.437500E-6	-2.561500E-2	2.572175E-2
2.499200E-4	1.685000E-4	2.816250E-4	-1.131250E-4	-2.560037E-2	2.573175E-2
2.500800E-4	3.288750E-4	2.262500E-4	1.026250E-4	-2.559350E-2	2.573463E-2
2.502400E-4	2.458125E-4	3.550625E-4	-1.092500E-4	-2.560987E-2	2.573288E-2
2.504000E-4	1.561875E-4	2.491250E-4	-9.293750E-5	-2.559625E-2	2.573925E-2
2.505600E-4	3.374375E-4	3.354375E-4	2.000000E-6	-2.558738E-2	2.573975E-2
2.507200E-4	2.798125E-4	2.538750E-4	2.593750E-5	-2.558487E-2	2.574300E-2
2.508800E-4	2.516875E-4	2.666875E-4	-1.500000E-5	-2.555262E-2	2.574912E-2
2.510400E-4	2.135625E-4	1.816250E-4	3.193750E-5	-2.555975E-2	2.576237E-2
2.512000E-4	3.459375E-4	2.296250E-4	1.163125E-4	-2.556675E-2	2.575412E-2
2.513600E-4	2.545000E-4	1.226250E-4	1.318750E-4	-2.555775E-2	2.575050E-2
2.515200E-4	2.469375E-4	2.735625E-4	-2.662500E-5	-2.554688E-2	2.576400E-2
2.516800E-4	3.337500E-4	2.230625E-4	1.106875E-4	-2.555975E-2	2.578087E-2
2.518400E-4	2.805625E-4	1.883125E-4	9.225000E-5	-2.554175E-2	2.575625E-2
2.520000E-4	3.073125E-4	1.900000E-4	1.173125E-4	-2.554737E-2	2.577450E-2
2.521600E-4	2.272500E-4	1.882500E-4	3.900000E-5	-2.554313E-2	2.577800E-2
2.523200E-4	2.785625E-4	1.831875E-4	9.537500E-5	-2.553013E-2	2.578912E-2
2.524800E-4	2.006875E-4	1.219375E-4	7.875000E-5	-2.553713E-2	2.577813E-2
2.526400E-4	1.833125E-4	2.795000E-4	-9.618750E-5	-2.552650E-2	2.578562E-2
2.528000E-4	2.888125E-4	1.508125E-4	1.380000E-4	-2.552800E-2	2.579025E-2
2.529600E-4	2.545000E-4	2.011875E-4	5.331250E-5	-2.552037E-2	2.578663E-2
2.531200E-4	2.003125E-4	1.276250E-4	7.268750E-5	-2.554537E-2	2.576887E-2
2.532800E-4	2.086875E-4	1.836250E-4	2.506250E-5	-2.551350E-2	2.579550E-2
2.534400E-4	2.205625E-4	2.195000E-4	1.062500E-6	-2.552750E-2	2.578813E-2
2.536000E-4	1.430000E-4	1.399375E-4	3.062500E-6	-2.551463E-2	2.578350E-2
2.537600E-4	1.427500E-4	2.017500E-4	-5.900000E-5	-2.551437E-2	2.580813E-2
2.539200E-4	1.883750E-4	1.568125E-4	3.156250E-5	-2.550412E-2	2.579437E-2
2.540800E-4	1.028125E-4	3.643750E-5	6.637500E-5	-2.551800E-2	2.581037E-2
2.542400E-4	1.950000E-4	2.685000E-4	-7.350000E-5	-2.552263E-2	2.581125E-2
2.544000E-4	2.787500E-5	1.688125E-4	-1.409375E-4	-2.550963E-2	2.582075E-2
2.545600E-4	2.305625E-4	1.035000E-4	1.270625E-4	-2.549025E-2	2.582000E-2
2.547200E-4	1.083125E-4	5.981250E-5	4.850000E-5	-2.550837E-2	2.580550E-2
2.548800E-4	2.347500E-4	1.831250E-4	5.162500E-5	-2.550825E-2	2.582225E-2
2.550400E-4	2.572500E-4	2.087500E-4	4.850000E-5	-2.549625E-2	2.582312E-2
2.552000E-4	2.154375E-4	1.389375E-4	7.650000E-5	-2.547887E-2	2.581050E-2
2.553600E-4	9.412500E-5	2.251250E-4	-1.310000E-4	-2.549175E-2	2.581500E-2
2.555200E-4	2.200625E-4	2.640000E-4	-4.393750E-5	-2.548875E-2	2.581050E-2
2.556800E-4	2.440000E-4	5.368750E-5	1.903125E-4	-2.549525E-2	2.580413E-2
2.558400E-4	8.100000E-5	1.821875E-4	-1.011875E-4	-2.549250E-2	2.583725E-2
2.560000E-4	2.605625E-4	1.235000E-4	1.370625E-4	-2.548050E-2	2.582675E-2
2.561600E-4	1.104375E-4	1.530000E-4	-4.256250E-5	-2.549062E-2	2.585450E-2
2.563200E-4	1.842500E-4	1.390000E-4	4.525000E-5	-2.548025E-2	2.582175E-2
2.564800E-4	1.552500E-4	1.588750E-4	-3.625000E-6	-2.548413E-2	2.581575E-2
2.566400E-4	1.851250E-4	1.880625E-4	-2.937500E-6	-2.548625E-2	2.582988E-2
2.568000E-4	2.625625E-4	1.975625E-4	6.500000E-5	-2.547575E-2	2.582463E-2
2.569600E-4	1.036875E-4	2.345625E-4	-1.308750E-4	-2.546887E-2	2.584863E-2
2.571200E-4	1.865000E-4	1.355625E-4	5.093750E-5	-2.549737E-2	2.583112E-2
2.572800E-4	1.725000E-4	1.193750E-4	5.312500E-5	-2.548937E-2	2.579413E-2
2.574400E-4	1.220625E-4	1.336875E-4	-1.162500E-5	-2.548863E-2	2.583525E-2
2.576000E-4	1.720000E-4	2.478750E-4	-7.587500E-5	-2.547650E-2	2.583550E-2
2.577600E-4	1.645625E-4	1.291875E-4	3.537500E-5	-2.548338E-2	2.579675E-2
2.579200E-4	2.216875E-4	2.386875E-4	-1.700000E-5	-2.548400E-2	2.582163E-2
2.580800E-4	1.646875E-4	1.496250E-4	1.506250E-5	-2.548425E-2	2.583625E-2
2.582400E-4	1.038125E-4	1.081250E-4	-4.312500E-6	-2.548325E-2	2.582250E-2
2.584000E-4	9.368750E-5	2.095625E-4	-1.158750E-4	-2.549325E-2	2.581225E-2
2.585600E-4	2.156875E-4	2.358125E-4	-2.012500E-5	-2.549238E-2	2.580687E-2
2.587200E-4	7.762500E-5	3.243750E-5	4.518750E-5	-2.551088E-2	2.582050E-2
2.588800E-4	2.005625E-4	1.665000E-4	3.406250E-5	-2.550025E-2	2.582812E-2
2.590400E-4	1.840625E-4	1.802500E-4	3.812500E-6	-2.548613E-2	2.582312E-2
2.592000E-4	1.585000E-4	1.885000E-4	-3.000000E-5	-2.548775E-2	2.583513E-2
2.593600E-4	2.425000E-4	1.310000E-4	1.115000E-4	-2.548563E-2	2.583450E-2
2.595200E-4	1.771875E-4	1.781875E-4	-1.000000E-6	-2.549300E-2	2.582475E-2
2.596800E-4	1.888125E-4	1.522500E-4	3.656250E-5	-2.549100E-2	2.582850E-2
2.598400E-4	3.031250E-5	1.168750E-4	-8.656250E-5	-2.547350E-2	2.582388E-2
2.600000E-4	1.181250E-5	9.281250E-5	-8.100000E-5	-2.550163E-2	2.581563E-2
2.601600E-4	2.098125E-4	1.159375E-4	9.387500E-5	-2.549988E-2	2.585637E-2
2.603200E-4	7.975000E-5	2.125000E-5	5.850000E-5	-2.548725E-2	2.584337E-2
2.604800E-4	7.818750E-5	1.166875E-4	-3.850000E-5	-2.548350E-2	2.582012E-2
2.606400E-4	3.085000E-4	1.580000E-4	1.505000E-4	-2.550263E-2	2.581262E-2
2.608000E-4	8.750000E-5	1.645000E-4	-7.700000E-5	-2.548238E-2	2.583913E-2
2.609600E-4	7.487500E-5	8.468750E-5	-9.812500E-6	-2.547425E-2	2.584062E-2
2.611200E-4	5.037500E-5	9.981250E-5	-4.943750E-5	-2.548313E-2	2.584713E-2
2.612800E-4	2.360000E-4	2.033125E-4	3.268750E-5	-2.548725E-2	2.581788E-2
2.614400E-4	1.558125E-4	1.252500E-4	3.056250E-5	-2.546237E-2	2.582988E-2
2.616000E-4	1.460625E-4	2.421250E-4	-9.606250E-5	-2.548100E-2	2.582938E-2
2.617600E-4	1.506250E-4	2.775625E-4	-1.269375E-4	-2.547363E-2	2.581300E-2
2.619200E-4	1.888125E-4	1.228750E-4	6.593750E-5	-2.548963E-2	2.582425E-2
2.620800E-4	1.949375E-4	1.333125E-4	6.162500E-5	-2.548650E-2	2.581600E-2
2.622400E-4	1.683750E-4	1.500625E-4	1.831250E-5	-2.549400E-2	2.582687E-2
2.624000E-4	1.408750E-4	1.357500E-4	5.125000E-6	-2.548650E-2	2.582163E-2
2.625600E-4	2.386250E-4	2.162500E-4	2.237500E-5	-2.549200E-2	2.581925E-2
2.627200E-4	1.844375E-4	1.416250E-4	4.281250E-5	-2.547175E-2	2.580788E-2
2.628800E-4	2.278125E-4	4.806250E-5	1.797500E-4	-2.551413E-2	2.582825E-2
2.630400E-4	2.702500E-4	1.887500E-4	8.150000E-5	-2.549137E-2	2.582000E-2
2.632000E-4	1.032500E-4	1.548750E-4	-5.162500E-5	-2.548888E-2	2.583638E-2
2.633600E-4	1.290000E-4	1.111250E-4	1.787500E-5	-2.549038E-2	2.580288E-2
2.635200E-4	1.595625E-4	1.526250E-4	6.937500E-6	-2.550375E-2	2.582650E-2
2.636800E-4	9.706250E-5	1.847500E-4	-8.768750E-5	-2.551388E-2	2.582288E-2
2.638400E-4	1.149375E-4	9.812500E-5	1.681250E-5	-2.550737E-2	2.579900E-2
2.640000E-4	1.576875E-4	1.801875E-4	-2.250000E-5	-2.551050E-2	2.582125E-2
2.641600E-4	2.544375E-4	1.150000E-4	1.394375E-4	-2.550950E-2	2.582713E-2
2.643200E-4	9.075000E-5	1.388750E-4	-4.812500E-5	-2.550938E-2	2.580300E-2
2.644800E-4	4.493750E-5	2.380625E-4	-1.931250E-4	-2.551313E-2	2.581900E-2
2.646400E-4	1.308750E-4	1.111875E-4	1.968750E-5	-2.549663E-2	2.583187E-2
2.648000E-4	-3.412500E-5	7.593750E-5	-1.100625E-4	-2.553438E-2	2.581812E-2
2.649600E-4	3.518750E-5	1.189375E-4	-8.375000E-5	-2.551163E-2	2.579300E-2
2.651200E-4	1.433750E-4	1.189375E-4	2.443750E-5	-2.549063E-2	2.580487E-2
2.652800E-4	8.375000E-5	9.843750E-5	-1.468750E-5	-2.551812E-2	2.580925E-2
2.654400E-4	1.698125E-4	7.975000E-5	9.006250E-5	-2.552513E-2	2.583113E-2
2.656000E-4	9.893750E-5	1.161875E-4	-1.725000E-5	-2.551163E-2	2.580587E-2
2.657600E-4	1.636875E-4	1.430000E-4	2.068750E-5	-2.551725E-2	2.582113E-2
2.659200E-4	1.550000E-4	1.890625E-4	-3.406250E-5	-2.551375E-2	2.582475E-2
2.660800E-4	1.766875E-4	6.850000E-5	1.081875E-4	-2.552000E-2	2.583688E-2
2.662400E-4	1.849375E-4	2.022500E-4	-1.731250E-5	-2.552450E-2	2.581450E-2
2.664000E-4	2.126250E-4	4.237500E-5	1.702500E-4	-2.549538E-2	2.581962E-2
2.665600E-4	2.083125E-4	1.773125E-4	3.100000E-5	-2.551800E-2	2.580750E-2
2.667200E-4	1.932500E-4	2.114375E-4	-1.818750E-5	-2.551663E-2	2.582275E-2
2.668800E-4	1.463750E-4	7.418750E-5	7.218750E-5	-2.551975E-2	2.581225E-2
2.670400E-4	2.107500E-4	1.170000E-4	9.375000E-5	-2.550475E-2	2.579800E-2
2.672000E-4	4.331250E-5	1.391250E-4	-9.581250E-5	-2.553150E-2	2.581350E-2
2.673600E-4	1.065000E-4	1.850000E-5	8.800000E-5	-2.552100E-2	2.581775E-2
2.675200E-4	2.422500E-4	1.502500E-4	9.200000E-5	-2.554200E-2	2.579837E-2
2.676800E-4	5.337500E-5	1.421250E-4	-8.875000E-5	-2.550875E-2	2.578863E-2
2.678400E-4	1.801250E-4	1.318750E-5	1.669375E-4	-2.552562E-2	2.579663E-2
2.680000E-4	1.175625E-4	1.153125E-4	2.250000E-6	-2.553413E-2	2.580438E-2
2.681600E-4	2.355625E-4	1.300000E-4	1.055625E-4	-2.553375E-2	2.578787E-2
2.683200E-4	1.853125E-4	6.231250E-5	1.230000E-4	-2.553538E-2	2.581087E-2
2.684800E-4	1.620625E-4	8.256250E-5	7.950000E-5	-2.552963E-2	2.580237E-2
2.686400E-4	1.540625E-4	3.875000E-5	1.153125E-4	-2.552875E-2	2.579337E-2
2.688000E-4	1.112500E-4	1.168125E-4	-5.562500E-6	-2.552638E-2	2.579487E-2
2.689600E-4	2.534375E-4	1.637500E-5	2.370625E-4	-2.553825E-2	2.580913E-2
2.691200E-4	1.181250E-5	1.623750E-4	-1.505625E-4	-2.553750E-2	2.577788E-2
2.692800E-4	1.328750E-4	1.778750E-4	-4.500000E-5	-2.551525E-2	2.579088E-2
2.694400E-4	1.656875E-4	1.366875E-4	2.900000E-5	-2.552425E-2	2.579788E-2
2.696000E-4	1.358125E-4	6.037500E-5	7.543750E-5	-2.550838E-2	2.579513E-2
2.697600E-4	1.205625E-4	8.025000E-5	4.031250E-5	-2.552800E-2	2.581413E-2
2.699200E-4	1.610625E-4	3.106250E-5	1.300000E-4	-2.551513E-2	2.578412E-2
2.700800E-4	1.341250E-4	9.487500E-5	3.925000E-5	-2.553887E-2	2.581313E-2
2.702400E-4	2.120000E-4	9.375000E-5	1.182500E-4	-2.553250E-2	2.580162E-2
2.704000E-4	1.658125E-4	1.765625E-4	-1.075000E-5	-2.552275E-2	2.580525E-2
2.705600E-4	7.718750E-5	1.463125E-4	-6.912500E-5	-2.553400E-2	2.580738E-2
2.707200E-4	1.593750E-4	1.273750E-4	3.200000E-5	-2.553038E-2	2.578862E-2
2.708800E-4	1.291250E-4	1.778750E-4	-4.875000E-5	-2.552025E-2	2.578300E-2
2.710400E-4	1.055000E-4	1.610000E-4	-5.550000E-5	-2.551363E-2	2.580638E-2
2.712000E-4	1.443750E-4	1.094375E-4	3.493750E-5	-2.551187E-2	2.581862E-2
2.713600E-4	1.740000E-4	1.755000E-4	-1.500000E-6	-2.554025E-2	2.578412E-2
2.715200E-4	1.687500E-4	1.918750E-4	-2.312500E-5	-2.554225E-2	2.578775E-2
2.716800E-4	1.601875E-4	1.059375E-4	5.425000E-5	-2.551288E-2	2.580100E-2
2.718400E-4	6.387500E-5	1.541875E-4	-9.031250E-5	-2.552313E-2	2.580463E-2
2.720000E-4	1.613125E-4	1.361875E-4	2.512500E-5	-2.553450E-2	2.578150E-2
2.721600E-4	1.186875E-4	4.493750E-5	7.375000E-5	-2.553675E-2	2.580063E-2
2.723200E-4	1.605000E-4	1.701875E-4	-9.687500E-6	-2.551025E-2	2.580100E-2
2.724800E-4	1.490000E-4	1.249375E-4	2.406250E-5	-2.553525E-2	2.579663E-2
2.726400E-4	4.275000E-5	1.205000E-4	-7.775000E-5	-2.552162E-2	2.579713E-2
2.728000E-4	-4.950000E-5	7.381250E-5	-1.233125E-4	-2.551613E-2	2.579163E-2
2.729600E-4	1.437500E-5	1.115000E-4	-9.712500E-5	-2.553425E-2	2.580288E-2
2.731200E-4	6.493750E-5	1.246875E-4	-5.975000E-5	-2.550950E-2	2.579188E-2
2.732800E-4	1.916875E-4	2.687500E-5	1.648125E-4	-2.553612E-2	2.580263E-2
2.734400E-4	3.331250E-5	1.136875E-4	-8.037500E-5	-2.553275E-2	2.579175E-2
2.736000E-4	1.295625E-4	1.197500E-4	9.812500E-6	-2.551738E-2	2.581350E-2
2.737600E-4	1.450000E-4	3.825000E-5	1.067500E-4	-2.553862E-2	2.580287E-2
2.739200E-4	6.212500E-5	1.561250E-4	-9.400000E-5	-2.551200E-2	2.580225E-2
2.740800E-4	1.137500E-5	1.112500E-4	-9.987500E-5	-2.552850E-2	2.580862E-2
2.742400E-4	1.193125E-4	3.781250E-5	8.150000E-5	-2.551037E-2	2.580775E-2
2.744000E-4	1.206250E-4	6.162500E-5	5.900000E-5	-2.553575E-2	2.578938E-2
2.745600E-4	6.575000E-5	1.452500E-4	-7.950000E-5	-2.553263E-2	2.582550E-2
2.747200E-4	4.418750E-5	1.118750E-4	-6.768750E-5	-2.551788E-2	2.579375E-2
2.748800E-4	9.287500E-5	1.895625E-4	-9.668750E-5	-2.552050E-2	2.579938E-2
2.750400E-4	7.662500E-5	2.281250E-5	5.381250E-5	-2.551650E-2	2.580663E-2
2.752000E-4	8.850000E-5	6.818750E-5	2.031250E-5	-2.550862E-2	2.582500E-2
2.753600E-4	9.281250E-5	4.100000E-5	5.181250E-5	-2.549738E-2	2.582100E-2
2.755200E-4	2.750000E-6	1.225625E-4	-1.198125E-4	-2.550725E-2	2.582450E-2
2.756800E-4	9.468750E-5	1.461250E-4	-5.143750E-5	-2.548150E-2	2.582737E-2
2.758400E-4	9.362500E-5	2.906250E-5	6.456250E-5	-2.551988E-2	2.581925E-2
2.760000E-4	3.387500E-5	4.862500E-5	-1.475000E-5	-2.548863E-2	2.583650E-2
2.761600E-4	1.738750E-4	2.587500E-5	1.480000E-4	-2.551363E-2	2.584563E-2
2.763200E-4	1.987500E-5	7.168750E-5	-5.181250E-5	-2.549650E-2	2.582937E-2
2.764800E-4	1.490000E-4	1.678125E-4	-1.881250E-5	-2.549838E-2	2.582563E-2
2.766400E-4	5.968750E-5	5.481250E-5	4.875000E-6	-2.548200E-2	2.585025E-2
2.768000E-4	5.918750E-5	1.214375E-4	-6.225000E-5	-2.550225E-2	2.583675E-2
2.769600E-4	3.656250E-5	3.575000E-5	8.125000E-7	-2.549288E-2	2.583388E-2
2.771200E-4	8.000000E-5	3.225000E-5	4.775000E-5	-2.550050E-2	2.583800E-2
2.772800E-4	5.231250E-5	-1.650000E-5	6.881250E-5	-2.548538E-2	2.583375E-2
2.774400E-4	1.536875E-4	1.211875E-4	3.250000E-5	-2.545800E-2	2.585163E-2
2.776000E-4	1.653125E-4	6.581250E-5	9.950000E-5	-2.549450E-2	2.583825E-2
2.777600E-4	1.581250E-5	2.141875E-4	-1.983750E-4	-2.547188E-2	2.582438E-2
2.779200E-4	7.375000E-6	1.540625E-4	-1.466875E-4	-2.545437E-2	2.585762E-2
2.780800E-4	3.212500E-5	1.281250E-5	1.931250E-5	-2.547987E-2	2.584250E-2
2.782400E-4	1.168750E-5	7.825000E-5	-6.656250E-5	-2.549025E-2	2.584138E-2
2.784000E-4	1.104375E-4	9.762500E-5	1.281250E-5	-2.548513E-2	2.583625E-2
2.785600E-4	-2.856250E-5	3.225000E-5	-6.081250E-5	-2.547375E-2	2.583000E-2
2.787200E-4	1.041250E-4	1.435625E-4	-3.943750E-5	-2.547875E-2	2.586000E-2
2.788800E-4	3.256250E-5	8.612500E-5	-5.356250E-5	-2.546825E-2	2.583162E-2
2.790400E-4	5.062500E-5	1.355625E-4	-8.493750E-5	-2.546775E-2	2.585550E-2
2.792000E-4	5.125000E-5	1.543125E-4	-1.030625E-4	-2.547787E-2	2.584988E-2
2.793600E-4	2.743750E-5	-1.562500E-6	2.900000E-5	-2.544150E-2	2.585663E-2
2.795200E-4	9.537500E-5	1.208125E-4	-2.543750E-5	-2.545825E-2	2.584113E-2
2.796800E-4	7.256250E-5	2.881250E-5	4.375000E-5	-2.545887E-2	2.584375E-2
2.798400E-4	1.046875E-4	7.093750E-5	3.375000E-5	-2.543462E-2	2.585350E-2
2.800000E-4	1.095000E-4	5.393750E-5	5.556250E-5	-2.545438E-2	2.585900E-2
2.801600E-4	1.670000E-4	1.251875E-4	4.181250E-5	-2.543838E-2	2.588013E-2
2.803200E-4	-5.387500E-5	8.887500E-5	-1.427500E-4	-2.544175E-2	2.588725E-2
2.804800E-4	1.765000E-4	1.406875E-4	3.581250E-5	-2.544713E-2	2.586638E-2
2.806400E-4	-7.312500E-6	-2.993750E-5	2.262500E-5	-2.542550E-2	2.588250E-2
2.808000E-4	-1.050000E-5	-6.012500E-5	4.962500E-5	-2.542538E-2	2.587050E-2
2.809600E-4	4.775000E-5	3.625000E-6	4.412500E-5	-2.544587E-2	2.586475E-2
2.811200E-4	7.337500E-5	1.320000E-4	-5.862500E-5	-2.542425E-2	2.588500E-2
2.812800E-4	8.031250E-5	-4.050000E-5	1.208125E-4	-2.542850E-2	2.587525E-2
2.814400E-4	1.200625E-4	6.893750E-5	5.112500E-5	-2.542538E-2	2.587213E-2
2.816000E-4	1.682500E-4	1.631250E-5	1.519375E-4	-2.540687E-2	2.585963E-2
2.817600E-4	2.712500E-5	4.562500E-6	2.256250E-5	-2.541400E-2	2.587038E-2
2.819200E-4	4.000000E-6	7.143750E-5	-6.743750E-5	-2.541287E-2	2.589525E-2
2.820800E-4	7.693750E-5	2.025000E-5	5.668750E-5	-2.540338E-2	2.588775E-2
2.822400E-4	-1.075000E-5	-2.275000E-5	1.200000E-5	-2.541925E-2	2.589950E-2
2.824000E-4	-3.750000E-6	1.205000E-4	-1.242500E-4	-2.540325E-2	2.587187E-2
2.825600E-4	1.356250E-4	1.231875E-4	1.243750E-5	-2.539987E-2	2.588312E-2
2.827200E-4	1.143750E-4	1.166250E-4	-2.250000E-6	-2.540313E-2	2.591675E-2
2.828800E-4	4.037500E-5	6.306250E-5	-2.268750E-5	-2.542487E-2	2.591150E-2
2.830400E-4	3.262500E-5	-1.073125E-4	1.399375E-4	-2.539975E-2	2.589575E-2
2.832000E-4	1.883125E-4	1.085625E-4	7.975000E-5	-2.539362E-2	2.590888E-2
2.833600E-4	8.150000E-5	2.437500E-6	7.906250E-5	-2.538813E-2	2.590463E-2
2.835200E-4	1.529375E-4	3.243750E-5	1.205000E-4	-2.539525E-2	2.590963E-2
2.836800E-4	5.956250E-5	2.525000E-5	3.431250E-5	-2.539250E-2	2.590688E-2
2.838400E-4	8.831250E-5	7.575000E-5	1.256250E-5	-2.538875E-2	2.590088E-2
2.840000E-4	-3.887500E-5	4.656250E-5	-8.543750E-5	-2.540888E-2	2.590337E-2
2.841600E-4	1.887500E-4	-9.375000E-6	1.981250E-4	-2.537638E-2	2.590675E-2
2.843200E-4	1.055625E-4	2.587500E-5	7.968750E-5	-2.535900E-2	2.590575E-2
2.844800E-4	-3.325000E-5	9.425000E-5	-1.275000E-4	-2.538062E-2	2.592887E-2
2.846400E-4	1.856250E-5	2.375000E-5	-5.187500E-6	-2.537275E-2	2.591525E-2
2.848000E-4	-2.325000E-5	-3.706250E-5	1.381250E-5	-2.537875E-2	2.591450E-2
2.849600E-4	-7.781250E-5	2.700000E-5	-1.048125E-4	-2.535788E-2	2.591388E-2
2.851200E-4	5.525000E-5	5.343750E-5	1.812500E-6	-2.535950E-2	2.592337E-2
2.852800E-4	3.962500E-5	7.262500E-5	-3.300000E-5	-2.534300E-2	2.592050E-2
2.854400E-4	4.168750E-5	-1.881250E-5	6.050000E-5	-2.534938E-2	2.593012E-2
2.856000E-4	5.793750E-5	-3.375000E-5	9.168750E-5	-2.534150E-2	2.592687E-2
2.857600E-4	4.250000E-6	1.291250E-4	-1.248750E-4	-2.534688E-2	2.593525E-2
2.859200E-4	-1.393750E-5	6.462500E-5	-7.856250E-5	-2.533525E-2	2.592125E-2
2.860800E-4	1.887500E-5	2.562500E-5	-6.750000E-6	-2.534150E-2	2.593363E-2
2.862400E-4	7.156250E-5	-6.512500E-5	1.366875E-4	-2.535075E-2	2.593963E-2
2.864000E-4	4.275000E-5	1.681250E-5	2.593750E-5	-2.532363E-2	2.594250E-2
2.865600E-4	4.937500E-5	5.231250E-5	-2.937500E-6	-2.533475E-2	2.593800E-2
2.867200E-4	2.800000E-5	2.087500E-5	7.125000E-6	-2.533088E-2	2.594200E-2
2.868800E-4	-2.750000E-5	-9.781250E-5	7.031250E-5	-2.532725E-2	2.595075E-2
2.870400E-4	4.150000E-5	-4.225000E-5	8.375000E-5	-2.533525E-2	2.594725E-2
2.872000E-4	1.644375E-4	7.862500E-5	8.581250E-5	-2.532625E-2	2.596075E-2
2.873600E-4	2.275000E-5	4.687500E-6	1.806250E-5	-2.533625E-2	2.596450E-2
2.875200E-4	1.003750E-4	-4.875000E-6	1.052500E-4	-2.532487E-2	2.595200E-2
2.876800E-4	2.887500E-5	-1.150000E-5	4.037500E-5	-2.533263E-2	2.595450E-2
2.878400E-4	1.050000E-5	1.093750E-5	-4.375000E-7	-2.533188E-2	2.595800E-2
2.880000E-4	7.781250E-5	5.250000E-5	2.531250E-5	-2.531438E-2	2.597825E-2
2.881600E-4	-8.687500E-6	1.931250E-5	-2.800000E-5	-2.530963E-2	2.597288E-2
2.883200E-4	-1.292500E-4	3.600000E-5	-1.652500E-4	-2.530212E-2	2.596500E-2
2.884800E-4	-1.006250E-5	7.200000E-5	-8.206250E-5	-2.531863E-2	2.596750E-2
2.886400E-4	-3.656250E-5	-9.812500E-5	6.156250E-5	-2.531725E-2	2.596850E-2
2.888000E-4	7.650000E-5	3.262500E-5	4.387500E-5	-2.530275E-2	2.597350E-2
2.889600E-4	6.675000E-5	-7.250000E-6	7.400000E-5	-2.529250E-2	2.596375E-2
2.891200E-4	3.412500E-5	7.462500E-5	-4.050000E-5	-2.530037E-2	2.596337E-2
2.892800E-4	-9.243750E-5	-1.531250E-5	-7.712500E-5	-2.528112E-2	2.595450E-2
2.894400E-4	5.056250E-5	5.550000E-5	-4.937500E-6	-2.526263E-2	2.598925E-2
2.896000E-4	5.793750E-5	1.060625E-4	-4.812500E-5	-2.527475E-2	2.596912E-2
2.897600E-4	2.481250E-5	6.693750E-5	-4.212500E-5	-2.527950E-2	2.597100E-2
2.899200E-4	-1.018750E-5	-3.187500E-5	2.168750E-5	-2.529388E-2	2.597725E-2
2.900800E-4	7.662500E-5	5.756250E-5	1.906250E-5	-2.528250E-2	2.597950E-2
2.902400E-4	-3.925000E-5	-1.787500E-5	-2.137500E-5	-2.528562E-2	2.597362E-2
2.904000E-4	-3.050000E-5	5.543750E-5	-8.593750E-5	-2.527113E-2	2.598725E-2
2.905600E-4	6.700000E-5	-8.087500E-5	1.478750E-4	-2.527900E-2	2.597725E-2
2.907200E-4	3.575000E-5	2.693750E-5	8.812500E-6	-2.524988E-2	2.600775E-2
2.908800E-4	5.337500E-5	-3.925000E-5	9.262500E-5	-2.527950E-2	2.598150E-2
2.910400E-4	-7.312500E-6	4.437500E-5	-5.168750E-5	-2.526850E-2	2.599775E-2
2.912000E-4	-3.362500E-5	-2.668750E-5	-6.937500E-6	-2.525512E-2	2.601012E-2
2.913600E-4	2.262500E-5	-1.850000E-5	4.112500E-5	-2.526575E-2	2.598900E-2
2.915200E-4	-8.400000E-5	-4.975000E-5	-3.425000E-5	-2.525275E-2	2.599738E-2
2.916800E-4	-9.150000E-5	8.762500E-5	-1.791250E-4	-2.525375E-2	2.598575E-2
2.918400E-4	4.368750E-5	-1.292500E-4	1.729375E-4	-2.526850E-2	2.599688E-2
2.920000E-4	8.431250E-5	2.862500E-5	5.568750E-5	-2.525413E-2	2.600338E-2
2.921600E-4	-9.187500E-6	1.837500E-5	-2.756250E-5	-2.526112E-2	2.600050E-2
2.923200E-4	-2.137500E-5	-4.362500E-5	2.225000E-5	-2.524325E-2	2.601062E-2
2.924800E-4	8.937500E-6	-2.650000E-5	3.543750E-5	-2.525413E-2	2.601025E-2
2.926400E-4	5.437500E-5	1.181250E-4	-6.375000E-5	-2.521812E-2	2.600637E-2
2.928000E-4	-3.262500E-5	1.038750E-4	-1.365000E-4	-2.525975E-2	2.600687E-2
2.929600E-4	-7.500000E-6	1.103125E-4	-1.178125E-4	-2.523888E-2	2.601087E-2
2.931200E-4	-2.168750E-5	1.975000E-5	-4.143750E-5	-2.524700E-2	2.601737E-2
2.932800E-4	4.925000E-5	4.481250E-5	4.437500E-6	-2.521950E-2	2.599850E-2
2.934400E-4	4.862500E-5	-4.062500E-5	8.925000E-5	-2.523213E-2	2.603013E-2
2.936000E-4	-2.350000E-5	1.787500E-5	-4.137500E-5	-2.523675E-2	2.601150E-2
2.937600E-4	6.050000E-5	7.887500E-5	-1.837500E-5	-2.524288E-2	2.601563E-2
2.939200E-4	-3.375000E-6	-1.837500E-5	1.500000E-5	-2.523788E-2	2.601012E-2
2.940800E-4	6.518750E-5	1.092500E-4	-4.406250E-5	-2.523725E-2	2.601475E-2
2.942400E-4	-3.087500E-5	-7.850000E-5	4.762500E-5	-2.522913E-2	2.601625E-2
2.944000E-4	-1.862500E-5	-3.187500E-5	1.325000E-5	-2.523613E-2	2.602738E-2
2.945600E-4	-3.662500E-5	-1.818750E-5	-1.843750E-5	-2.523263E-2	2.601663E-2
2.947200E-4	-4.550000E-5	1.506250E-5	-6.056250E-5	-2.521150E-2	2.602375E-2
2.948800E-4	6.543750E-5	5.518750E-5	1.025000E-5	-2.523638E-2	2.601213E-2
2.950400E-4	-1.494375E-4	-1.425000E-5	-1.351875E-4	-2.520825E-2	2.601987E-2
2.952000E-4	1.080000E-4	-1.750000E-5	1.255000E-4	-2.521813E-2	2.603087E-2
2.953600E-4	-3.687500E-6	-3.981250E-5	3.612500E-5	-2.523275E-2	2.600675E-2
2.955200E-4	-1.027500E-4	-3.206250E-5	-7.068750E-5	-2.522113E-2	2.602125E-2
2.956800E-4	-9.793750E-5	5.131250E-5	-1.492500E-4	-2.524437E-2	2.602637E-2
2.958400E-4	-1.006250E-5	-3.631250E-5	2.625000E-5	-2.521775E-2	2.602963E-2
2.960000E-4	1.018750E-5	-5.012500E-5	6.031250E-5	-2.524237E-2	2.602800E-2
2.961600E-4	1.068750E-5	3.187500E-6	7.500000E-6	-2.522812E-2	2.601200E-2
2.963200E-4	3.375000E-5	-5.975000E-5	9.350000E-5	-2.522650E-2	2.604350E-2
2.964800E-4	-8.762500E-5	-9.500000E-5	7.375000E-6	-2.520850E-2	2.603063E-2
2.966400E-4	-1.013750E-4	-3.562500E-5	-6.575000E-5	-2.521125E-2	2.604763E-2
2.968000E-4	-8.250000E-6	-5.250000E-6	-3.000000E-6	-2.520612E-2	2.601450E-2
2.969600E-4	5.100000E-5	-2.200000E-5	7.300000E-5	-2.520388E-2	2.604038E-2
2.971200E-4	-5.568750E-5	-3.431250E-5	-2.137500E-5	-2.523300E-2	2.603500E-2
2.972800E-4	-3.362500E-5	8.643750E-5	-1.200625E-4	-2.521837E-2	2.603287E-2
2.974400E-4	2.231250E-5	-7.000000E-5	9.231250E-5	-2.522650E-2	2.604162E-2
2.976000E-4	6.800000E-5	-6.425000E-5	1.322500E-4	-2.520513E-2	2.602137E-2
2.977600E-4	-1.168750E-5	2.868750E-5	-4.037500E-5	-2.520413E-2	2.603325E-2
2.979200E-4	6.425000E-5	-5.137500E-5	1.156250E-4	-2.519512E-2	2.602925E-2
2.980800E-4	7.687500E-5	-1.243125E-4	2.011875E-4	-2.519237E-2	2.602075E-2
2.982400E-4	-5.881250E-5	-8.187500E-5	2.306250E-5	-2.522287E-2	2.603950E-2
2.984000E-4	-2.718750E-5	-4.987500E-5	2.268750E-5	-2.522525E-2	2.605450E-2
2.985600E-4	-1.531250E-5	-3.512500E-5	1.981250E-5	-2.520850E-2	2.604962E-2
2.987200E-4	1.987500E-5	5.375000E-5	-3.387500E-5	-2.520187E-2	2.602212E-2
2.988800E-4	-3.312500E-5	-5.975000E-5	2.662500E-5	-2.520250E-2	2.602825E-2
2.990400E-4	-5.356250E-5	1.750000E-6	-5.531250E-5	-2.520050E-2	2.604387E-2
2.992000E-4	2.875000E-5	-2.431250E-5	5.306250E-5	-2.520925E-2	2.600988E-2
2.993600E-4	-1.265625E-4	-3.187500E-5	-9.468750E-5	-2.519925E-2	2.604088E-2
2.995200E-4	-8.143750E-5	-6.875000E-7	-8.075000E-5	-2.520100E-2	2.604400E-2
2.996800E-4	-7.700000E-5	-1.103125E-4	3.331250E-5	-2.521050E-2	2.604163E-2
2.998400E-4	1.380625E-4	4.543750E-5	9.262500E-5	-2.520513E-2	2.603950E-2
3.000000E-4	-3.062500E-5	2.406250E-5	-5.468750E-5	-2.521650E-2	2.602375E-2
3.001600E-4	8.637500E-5	-5.068750E-5	1.370625E-4	-2.520200E-2	2.602600E-2
3.003200E-4	-8.868750E-5	5.100000E-5	-1.396875E-4	-2.519312E-2	2.603600E-2
3.004800E-4	-7.937500E-5	3.918750E-5	-1.185625E-4	-2.522050E-2	2.602725E-2
3.006400E-4	4.231250E-5	3.668750E-5	5.625000E-6	-2.519938E-2	2.604800E-2
3.008000E-4	8.556250E-5	-5.306250E-5	1.386250E-4	-2.521425E-2	2.603113E-2
3.009600E-4	-9.125000E-5	1.537500E-5	-1.066250E-4	-2.521275E-2	2.603063E-2
3.011200E-4	-3.425000E-5	2.393750E-5	-5.818750E-5	-2.517900E-2	2.605463E-2
3.012800E-4	-5.268750E-5	-5.943750E-5	6.750000E-6	-2.519625E-2	2.604825E-2
3.014400E-4	-7.625000E-6	-1.356250E-5	5.937500E-6	-2.520437E-2	2.603462E-2
3.016000E-4	2.000000E-5	-1.524375E-4	1.724375E-4	-2.523263E-2	2.602150E-2
3.017600E-4	2.356250E-5	1.487500E-5	8.687500E-6	-2.518775E-2	2.604850E-2
3.019200E-4	4.381250E-5	3.687500E-6	4.012500E-5	-2.521000E-2	2.602487E-2
3.020800E-4	1.262500E-5	-1.587500E-5	2.850000E-5	-2.521150E-2	2.602050E-2
3.022400E-4	3.693750E-5	-4.543750E-5	8.237500E-5	-2.519612E-2	2.603375E-2
3.024000E-4	-1.925000E-5	3.912500E-5	-5.837500E-5	-2.517375E-2	2.602138E-2
3.025600E-4	-3.250000E-6	-5.400000E-5	5.075000E-5	-2.520300E-2	2.604488E-2
3.027200E-4	8.181250E-5	9.550000E-5	-1.368750E-5	-2.522500E-2	2.602450E-2
3.028800E-4	6.406250E-5	-1.160000E-4	1.800625E-4	-2.521838E-2	2.603088E-2
3.030400E-4	-6.368750E-5	-5.550000E-5	-8.187500E-6	-2.520900E-2	2.603225E-2
3.032000E-4	-1.363125E-4	-1.381250E-5	-1.225000E-4	-2.519688E-2	2.602925E-2
3.033600E-4	-3.843750E-5	-4.125000E-5	2.812500E-6	-2.521425E-2	2.604250E-2
3.035200E-4	2.631250E-5	-4.262500E-5	6.893750E-5	-2.519625E-2	2.603875E-2
3.036800E-4	-1.187500E-6	3.006250E-5	-3.125000E-5	-2.520625E-2	2.602650E-2
3.038400E-4	8.875000E-6	-1.360000E-4	1.448750E-4	-2.522338E-2	2.602175E-2
3.040000E-4	-4.193750E-5	-1.450000E-5	-2.743750E-5	-2.522075E-2	2.604613E-2
3.041600E-4	-7.881250E-5	-8.225000E-5	3.437500E-6	-2.521250E-2	2.604163E-2
3.043200E-4	2.000000E-5	-2.350000E-5	4.350000E-5	-2.520363E-2	2.602625E-2
3.044800E-4	2.406250E-5	-1.975000E-5	4.381250E-5	-2.519913E-2	2.601675E-2
3.046400E-4	-2.893750E-5	-2.050000E-5	-8.437500E-6	-2.520263E-2	2.600263E-2
3.048000E-4	-1.088125E-4	-1.918750E-5	-8.962500E-5	-2.520413E-2	2.602875E-2
3.049600E-4	-8.812500E-5	-5.725000E-5	-3.087500E-5	-2.520363E-2	2.602663E-2
3.051200E-4	-7.462500E-5	-1.139375E-4	3.931250E-5	-2.520300E-2	2.602525E-2
3.052800E-4	-1.131875E-4	5.731250E-5	-1.705000E-4	-2.519287E-2	2.602762E-2
3.054400E-4	1.100000E-5	-1.037500E-4	1.147500E-4	-2.521175E-2	2.603212E-2
3.056000E-4	1.407500E-4	3.168750E-5	1.090625E-4	-2.519700E-2	2.602538E-2
3.057600E-4	-5.187500E-6	-1.926250E-4	1.874375E-4	-2.521337E-2	2.602263E-2
3.059200E-4	-5.681250E-5	-3.468750E-5	-2.212500E-5	-2.521350E-2	2.601275E-2
3.060800E-4	-3.912500E-5	-2.412500E-5	-1.500000E-5	-2.520237E-2	2.600762E-2
3.062400E-4	1.937500E-5	-1.396875E-4	1.590625E-4	-2.522088E-2	2.602225E-2
3.064000E-4	7.406250E-5	-3.100000E-5	1.050625E-4	-2.519513E-2	2.603162E-2
3.065600E-4	6.350000E-5	-1.043125E-4	1.678125E-4	-2.520688E-2	2.599562E-2
3.067200E-4	-6.581250E-5	7.781250E-5	-1.436250E-4	-2.521200E-2	2.603813E-2
3.068800E-4	1.056875E-4	-4.368750E-5	1.493750E-4	-2.521712E-2	2.601350E-2
3.070400E-4	-5.218750E-5	-9.312500E-6	-4.287500E-5	-2.521612E-2	2.603012E-2
3.072000E-4	-8.812500E-5	-1.133750E-4	2.525000E-5	-2.521463E-2	2.600950E-2
3.073600E-4	-8.456250E-5	-1.130000E-4	2.843750E-5	-2.521038E-2	2.601812E-2
3.075200E-4	1.225000E-5	5.687500E-6	6.562500E-6	-2.523288E-2	2.601725E-2
3.076800E-4	-1.703750E-4	-1.456875E-4	-2.468750E-5	-2.520037E-2	2.601413E-2
3.078400E-4	-7.175000E-5	-3.343750E-5	-3.831250E-5	-2.522662E-2	2.601775E-2
3.080000E-4	1.317500E-4	8.443750E-5	4.731250E-5	-2.520637E-2	2.599950E-2
3.081600E-4	2.500000E-6	-1.818750E-5	2.068750E-5	-2.520650E-2	2.601900E-2
3.083200E-4	2.162500E-5	-3.431250E-5	5.593750E-5	-2.522788E-2	2.601900E-2
3.084800E-4	4.875000E-6	-6.750000E-5	7.237500E-5	-2.521437E-2	2.600000E-2
3.086400E-4	7.187500E-6	2.475000E-5	-1.756250E-5	-2.522400E-2	2.601688E-2
3.088000E-4	6.025000E-5	1.156250E-5	4.868750E-5	-2.521875E-2	2.603963E-2
3.089600E-4	-1.981250E-5	-4.656250E-5	2.675000E-5	-2.523187E-2	2.601163E-2
3.091200E-4	9.968750E-5	-1.616875E-4	2.613750E-4	-2.521875E-2	2.601650E-2
3.092800E-4	-7.118750E-5	-6.068750E-5	-1.050000E-5	-2.522162E-2	2.601350E-2
3.094400E-4	-4.337500E-5	-4.968750E-5	6.312500E-6	-2.522475E-2	2.600637E-2
3.096000E-4	-6.318750E-5	-1.537500E-5	-4.781250E-5	-2.522000E-2	2.599388E-2
3.097600E-4	5.262500E-5	-1.593750E-5	6.856250E-5	-2.522100E-2	2.601463E-2
3.099200E-4	-7.962500E-5	-1.473125E-4	6.768750E-5	-2.522263E-2	2.598800E-2
3.100800E-4	-1.190000E-4	-2.643750E-5	-9.256250E-5	-2.522113E-2	2.599450E-2
3.102400E-4	-7.000000E-5	-7.725000E-5	7.250000E-6	-2.522175E-2	2.599963E-2
3.104000E-4	-8.362500E-5	-1.831250E-5	-6.531250E-5	-2.521200E-2	2.599475E-2
3.105600E-4	-1.451250E-4	-1.226875E-4	-2.243750E-5	-2.519950E-2	2.599300E-2
3.107200E-4	1.165000E-4	-5.825000E-5	1.747500E-4	-2.521963E-2	2.600762E-2
3.108800E-4	-1.362500E-5	-4.818750E-5	3.456250E-5	-2.521975E-2	2.600975E-2
3.110400E-4	-2.600000E-5	-1.850000E-5	-7.500000E-6	-2.522900E-2	2.599663E-2
3.112000E-4	-1.236250E-4	-1.103125E-4	-1.331250E-5	-2.523450E-2	2.599888E-2
3.113600E-4	-4.531250E-5	-8.768750E-5	4.237500E-5	-2.523250E-2	2.599962E-2
3.115200E-4	-2.190000E-4	-7.318750E-5	-1.458125E-4	-2.521350E-2	2.598788E-2
3.116800E-4	5.631250E-5	-1.333125E-4	1.896250E-4	-2.521625E-2	2.599350E-2
3.118400E-4	-1.712500E-4	-1.095625E-4	-6.168750E-5	-2.521500E-2	2.599050E-2
3.120000E-4	1.843750E-5	-3.118750E-5	4.962500E-5	-2.519813E-2	2.601688E-2
3.121600E-4	-1.333125E-4	-7.262500E-5	-6.068750E-5	-2.523788E-2	2.599925E-2
3.123200E-4	-8.231250E-5	-9.912500E-5	1.681250E-5	-2.521475E-2	2.600062E-2
3.124800E-4	-4.200000E-5	-2.300000E-4	1.880000E-4	-2.522238E-2	2.598000E-2
3.126400E-4	6.031250E-5	-1.937500E-6	6.225000E-5	-2.522988E-2	2.598700E-2
3.128000E-4	3.637500E-5	2.168750E-5	1.468750E-5	-2.523738E-2	2.599512E-2
3.129600E-4	-4.181250E-5	-9.975000E-5	5.793750E-5	-2.520400E-2	2.601050E-2
3.131200E-4	-6.575000E-5	-4.050000E-5	-2.525000E-5	-2.524137E-2	2.599863E-2
3.132800E-4	-7.912500E-5	-5.312500E-5	-2.600000E-5	-2.522912E-2	2.599850E-2
3.134400E-4	1.219375E-4	-1.022500E-4	2.241875E-4	-2.521575E-2	2.600412E-2
3.136000E-4	-9.962500E-5	-2.537500E-5	-7.425000E-5	-2.524137E-2	2.598738E-2
3.137600E-4	-1.465625E-4	-9.062500E-6	-1.375000E-4	-2.521725E-2	2.600812E-2
3.139200E-4	9.587500E-5	-7.881250E-5	1.746875E-4	-2.523475E-2	2.599275E-2
3.140800E-4	-6.537500E-5	-8.662500E-5	2.125000E-5	-2.522488E-2	2.599188E-2
3.142400E-4	-1.156250E-5	-1.756250E-5	6.000000E-6	-2.521662E-2	2.599562E-2
3.144000E-4	5.218750E-5	8.143750E-5	-2.925000E-5	-2.521775E-2	2.599337E-2
3.145600E-4	-5.556250E-5	-5.100000E-5	-4.562500E-6	-2.522825E-2	2.599863E-2
3.147200E-4	-4.712500E-5	-5.450000E-5	7.375000E-6	-2.521300E-2	2.599188E-2
3.148800E-4	-8.593750E-5	-1.446875E-4	5.875000E-5	-2.521675E-2	2.598363E-2
3.150400E-4	-5.868750E-5	3.318750E-5	-9.187500E-5	-2.520850E-2	2.601150E-2
3.152000E-4	-1.022500E-4	-1.396875E-4	3.743750E-5	-2.522863E-2	2.599438E-2
3.153600E-4	-1.260000E-4	-2.568750E-5	-1.003125E-4	-2.524650E-2	2.600213E-2
3.155200E-4	-4.006250E-5	-1.348750E-4	9.481250E-5	-2.521900E-2	2.600400E-2
3.156800E-4	-6.106250E-5	1.718750E-5	-7.825000E-5	-2.520450E-2	2.599100E-2
3.158400E-4	3.450000E-5	-9.975000E-5	1.342500E-4	-2.521713E-2	2.600625E-2
3.160000E-4	-5.993750E-5	-5.156250E-5	-8.375000E-6	-2.523300E-2	2.600050E-2
3.161600E-4	-8.850000E-5	2.156250E-5	-1.100625E-4	-2.522450E-2	2.599050E-2
3.163200E-4	-6.200000E-5	-3.987500E-5	-2.212500E-5	-2.525288E-2	2.599650E-2
3.164800E-4	-6.531250E-5	1.650000E-5	-8.181250E-5	-2.521763E-2	2.601125E-2
3.166400E-4	3.568750E-5	8.681250E-5	-5.112500E-5	-2.523575E-2	2.599813E-2
3.168000E-4	-3.887500E-5	-1.538125E-4	1.149375E-4	-2.520738E-2	2.598938E-2
3.169600E-4	-1.005625E-4	-4.687500E-5	-5.368750E-5	-2.520963E-2	2.599488E-2
3.171200E-4	-2.993750E-5	-7.243750E-5	4.250000E-5	-2.521075E-2	2.598412E-2
3.172800E-4	-6.406250E-5	5.875000E-5	-1.228125E-4	-2.521387E-2	2.601037E-2
3.174400E-4	-1.350625E-4	-9.193750E-5	-4.312500E-5	-2.519038E-2	2.601675E-2
3.176000E-4	-8.168750E-5	-1.831250E-5	-6.337500E-5	-2.522975E-2	2.597950E-2
3.177600E-4	-1.238125E-4	4.875000E-6	-1.286875E-4	-2.523912E-2	2.600762E-2
3.179200E-4	-6.568750E-5	-1.985000E-4	1.328125E-4	-2.521900E-2	2.601950E-2
3.180800E-4	-1.247500E-4	-1.362500E-4	1.150000E-5	-2.522325E-2	2.599250E-2
3.182400E-4	-1.495000E-4	-2.018750E-5	-1.293125E-4	-2.521675E-2	2.599213E-2
3.184000E-4	-9.275000E-5	-1.328750E-4	4.012500E-5	-2.520925E-2	2.599738E-2
3.185600E-4	-1.758750E-4	-1.862500E-5	-1.572500E-4	-2.523388E-2	2.598662E-2
3.187200E-4	-1.443750E-4	-1.723750E-4	2.800000E-5	-2.520813E-2	2.602763E-2
3.188800E-4	-9.556250E-5	-2.077500E-4	1.121875E-4	-2.521738E-2	2.597950E-2
3.190400E-4	-4.668750E-5	-7.537500E-5	2.868750E-5	-2.522488E-2	2.598587E-2
3.192000E-4	-9.906250E-5	-7.531250E-5	-2.375000E-5	-2.522162E-2	2.600875E-2
3.193600E-4	-1.516875E-4	-1.525625E-4	8.750000E-7	-2.522025E-2	2.598438E-2
3.195200E-4	-1.515000E-4	-9.606250E-5	-5.543750E-5	-2.522525E-2	2.599613E-2
[truncated: 502 more rows]
