# Supplementary material for: A simple retarding-potential time-of-flight mass spectrometer for electrospray propulsion diagnostics
Source: J Elect Propuls. 2023 Mar 31;2(1):13. doi: 10.1007/s44205-023-00045-y (PMC10066156; doi:10.1007/s44205-023-00045-y)
Supplement: Supplementary file 1 — Additional file 1. [file 44205_2023_45_MOESM1_ESM.zip › Data and MATLAB Code/RP ToF-MS Data/readme.txt]

This folder contains the data files (.csv) and MATLAB code (.m) needed to analyze the
retarding-potential time-of-flight (i.e., RP/ToF-MS) data described in the manuscript. 

Run the analysis by executing the "TOF_Data_Analysis.m" script in MATLAB.

You can create a composite spectrum by running "RP_TOF_Composite_Spectrum.m"
in MATLAB after first running "TOF_Data_Analysis.m"

The .csv files are named according to the retarding potential that they correspond to.
