# Supplementary material for: A simple retarding-potential time-of-flight mass spectrometer for electrospray propulsion diagnostics
Source: J Elect Propuls. 2023 Mar 31;2(1):13. doi: 10.1007/s44205-023-00045-y (PMC10066156; doi:10.1007/s44205-023-00045-y)
Supplement: Supplementary file 1 — Additional file 1. [file 44205_2023_45_MOESM1_ESM.zip › Data and MATLAB Code/RP ToF-MS Data/RP_TOF_Composite_Spectrum.m]

%
%   Supplementary materials for "A Simple Retarding-Potential Time-of-Flight 
%       Analyzer for Electrospray Propulsion Plume Diagnostics" (2022),
%       Submitted to the Journal of Electric Propulsion
%
%   Date: November 2022
%
%   Code Author: Christopher T. Lyne
%       Email: CLyne2@Illinois.edu
%       Alt:   Christopherlyne@gmail.com
%
%   Manuscript Authors: Christopher T. Lyne, Miron F. Liu, Joshua L. Rovey
%
%   Purpose of code:
%       This code, written to run in Matlab R2021a, is used to analyze the
%       RP/ToF-MS data included in the supplementary materials for this
%       manuscript. This code produces a composite mass-to-charge spectrum
%       and reproduces Figure 11 (Right).
%   
%   This code should be run after running the
%       'RP_TOF_Data_Analysis.m' code first, without clearing the
%       workspace. i.e., this code relies on calculated values from that
%       code.
%
%   The code should be in the same directory as the data
%       files (i.e., the .csv files), and the user should run the code
%       using that location at the working directory. 
%
%   Note that the user must have the Matlab Curve Fitting toolbox
%       installed in order for this code to run


beamCurrent_nA = setup.I_emitter_nA;

%% m/q population distribution from droplet signals and error function fits
% Plot all data on same m/q x-axis (amu/q) with error function fits for high m/q range

curveIndices = 1:13;

n = length(curveIndices); %// number of colors
R = linspace(0,1,n)';  %// Red from 1 to 0
B = linspace(1,0,n)';  %// Blue from 0 to 1
G = zeros(size(R));   %// Green all zero
myColors = [R G B];

hf = figure(); hold on;
hf.Color = [1,1,1];
hf.Units = 'inches';
tmpPosition = hf.Position;
hf.Position = [tmpPosition(1) tmpPosition(2) 3.25 3];

t_us_common = 0:0.1:200; clearvars ySpectra;
mq_common_axis = 0:0.00001:0.006; % common m/q axis for plotting, in kg/C

for i=1:length(curveIndices)
    ii = curveIndices(i);
    
    % make anon function to convert to kg/C
    AMU_PER_KG = 6.022E26; C_per_q = 1.6022E-19;
    getKgPerC = @(x) x ./ AMU_PER_KG ./ C_per_q;
    
    tmpX = getKgPerC(ToF_Data(ii).high_mq.erfFit.amu_q_data);
    
    fitX = ToF_Data(ii).high_mq.erfFit.t_us_data;
    fitY = ToF_Data(ii).high_mq.erfFit.result_pA;
    yData = ToF_Data(ii).high_mq.erfFit.y_data;
    
    diffY = @(x) differentiate(fitY,x);
    %diffYraw = @(x) differentiate(yData,x);
    
    color = [0,0,0];
    %if i==1, color = [0,0,0,0.5]; end
    style = '-';
    
    
    tmpY = diffY(fitX); %tmpYraw = diffYraw(fitX);
    plot(tmpX,tmpY,...
        style,'color',myColors(i,:),...
        'linewidth',0.75,...
        'HandleVisibility','off'); 
    ySpectra{i} = interp1(tmpX,tmpY,mq_common_axis);
    
    [maxDiffY,ind] = max(tmpY);
    text(tmpX(ind),maxDiffY,['\phi=' num2str(ToF_Data(ii).V_RPA)],...
                'fontsize',9);
end

xlabel('Mass-to-Charge (kg/C)'); ylabel('\DeltaI_C (pA)');
xlim([0 0.006]);
box on;
hax = gca;
hax.YMinorTick = 'on';
hax.XMinorTick = 'on';
set(gca,'TickLength',[0.02, .01]);

%% Composite spectrum comparison (run after above)
hf = figure(); hold on;
hf.Color = [1,1,1];
hf.Units = 'inches';
tmpPosition = hf.Position;
hf.Position = [tmpPosition(1) tmpPosition(2) 3.25 3];


% Calculate composite from RP/ToF-MS data
nDecimate = 40;
runSum = 0.*mq_common_axis;
for i=1:length(curveIndices)
    curveIndex = curveIndices(i);
    t = ToF_Data(curveIndex).t;
    tmpY = ToF_Data(curveIndex).raw.tof1 ./ setup.TIA_GAIN;
    
    decTmpX = decimate(t,nDecimate);
    decTmpY = decimate(tmpY,nDecimate);
    
    decTmpX(end+1) = 500E-6; % pad ends
    decTmpY(end+1) = decTmpY(end); % pad ends
      
    tmpcf = fit(decTmpX,decTmpY,'smoothingspline');
    diffY = @(x) differentiate(tmpcf,x);
    
    ind = find(t>=0);
    tPos = t(ind);
    massToCharge = 2*ToF_Data(curveIndex).V_RPA.*tPos.^2./setup.L_tof.^2;
   
    tmpcf_of_mq = griddedInterpolant(massToCharge,diffY(tPos));
    runSum = runSum + tmpcf_of_mq(mq_common_axis);
end

% Plot composite from RP/ToF-MS data
plot(1E3*mq_common_axis,runSum ./ max(runSum),'-',...
    'color',[0,0,0,1],'linewidth',1.25,...
    'DisplayName','RP/ToF-MS');
tmpCDF = cumtrapz(mq_common_axis,runSum)./trapz(mq_common_axis,runSum);
[~,tmpInd] = min(abs(tmpCDF - 0.5));
avg_mq_fromRawData = mq_common_axis(tmpInd);
fprintf('Avg m/q from RP/ToF-MS data: %4.2f g/C\n',1E3.*avg_mq_fromRawData);

% Format plot
xlabel('Mass-to-Charge (g/C)'); ylabel('Population Distribution (arb.)');
xlim([0 6]);
box on;
hax = gca;
hax.YMinorTick = 'on';
hax.XMinorTick = 'on';
set(gca,'TickLength',[0.02, .01]);
legend;

% **************************************************
%     Add spectrum obtained from conventional ToF-MS signal
% **************************************************
curveIndex = 1;
nDecimate = 25;
t = ToF_Data(curveIndex).t;
Ic = ToF_Data(curveIndex).raw.tof1 ./ setup.TIA_GAIN;
dec.t = decimate(t,nDecimate);
dec.Ic = decimate(Ic,nDecimate);
Ic_cf = fit(dec.t,dec.Ic,'smoothingspline');
diffIc_cf = @(x) differentiate(Ic_cf,x);

% get positive values of t only
ind = find(t >= 0);
tPos = t(ind);
Ic_mq = Ic(ind);

% Find m/q axes
mq_PhiE = 2*setup.V_Emitter.*...
    tPos.^2 ./ setup.L_tof.^2;

deficitFit = getDeficitFit('Gamero-Castano, Fig8',beamCurrent_nA);
[V_of_t,~] = tofVariablePotential(setup.V_Emitter,...
    mq_PhiE,deficitFit.m,deficitFit.b,setup.L_tof);
mq_fofmq = 2*V_of_t(tPos).*...
    tPos.^2 ./ setup.L_tof.^2; % mq_fofmq is the m/q axis calculated according to the assumption phi=f(m/q)

ind = round(0.2*length(tPos)):round(0.8*length(tPos)); % Normalize max to 1

% Plot spectrum calculated from ToF-MS data
%    Calculated by assuming potential is a function of m/q. i.e., phi=f(m/q)
plot(1E3*mq_fofmq,diffIc_cf(tPos)./max(diffIc_cf(tPos(ind))),...
    'k-.','linewidth',1.25,...
    'DisplayName','ToF-MS'); 
ylim([0 1.1]);
tmpCDF = cumtrapz(mq_fofmq,diffIc_cf(tPos))./trapz(mq_fofmq,diffIc_cf(tPos));
[~,tmpInd] = min(abs(tmpCDF - 0.5));
avg_mq = mq_fofmq(tmpInd);
fprintf('Avg m/q from conventional ToF-MS data assuming phi=f(m/q): %4.2f g/C\n',1E3.*avg_mq);


%% Functions
function [fun_V_of_t,fun_m_q_of_t] = tofVariablePotential(V_emitter,m_q,deficitFit_m,deficitFit_b,L_tof)
%{ 
Function takes the input of emitter voltage, a m/q array, tof length, and a
fit for the assumed potential deficit as a function of m/q

Returns the function fun_V_of_t, which is the potential of a particle with
the given flight time t under the assumed potential deficit

Also returns the function fun_m_q_of_t, which is the m/q value associated
with the flight time t under the assumed potential deficit

m/q is in units of kg/C
%}

V_deficit = deficitFit_m.*m_q + deficitFit_b;
V = V_emitter - V_deficit;
t = L_tof.*sqrt(m_q)./sqrt(2) .* (V).^(-1/2);

fun_V_of_t = griddedInterpolant(t,V);
fun_m_q_of_t = griddedInterpolant(t,m_q);

end

function [deficitFit] = getDeficitFit(ID_string,beamCurrent_nA)
% Returns linear fit for energy deficit according to the reference data
% specificed in the ID string

% Energy Deficit = f(m/q) fits
if strcmpi(ID_string,'Miller, 2021, Fig5, Emim-Im at 0.40 nL/s')
    deficitFit.m = -1.11E5;
    deficitFit.b = 346;
    deficitFit.m_q = 2*linspace(0,3.5E-3,1E3);
elseif strcmpi(ID_string,'Gamero-Castano, Fig8, Emim-Im at 450 nA')
    deficitFit.m = -9.33E4;
    deficitFit.b = 416;
    deficitFit.m_q = 2*linspace(0,3.5E-3,1E3);
elseif strcmpi(ID_string,'Gamero-Castano, Fig8')
    %{
    Set m and b according to linear interpolation from Gamero-Castano
    2021 Fig 8 and Fig 7 data at 230 nA, 300 nA, 400 nA, and 450 nA
    %}
    % GC '21 data
    I_nA_arr = [230	300	400	450];
    m_arr = [-149530.7 -121888.1 -121855.1 -95968.4];
    b_arr = [193.76 248.946 364.55 430.88];
    % Interpolate using my emitter current to find appropriate interpolated
    % fit for GC '21 data
    I_nA = beamCurrent_nA;
    deficitFit.m = interp1(I_nA_arr,m_arr,I_nA);
    deficitFit.b = interp1(I_nA_arr,b_arr,I_nA);
    deficitFit.m_q = 2*linspace(0,3.5E-3,1E3);

% Energy Deficit = Constant
elseif strcmpi(ID_string,'Flat, Vdeficit = 0 V')
    deficitFit.m = 0;
    deficitFit.b = 0;
    deficitFit.m_q = 2*linspace(0,3.5E-3,1E3);
elseif strcmpi(ID_string,'Flat, Vdeficit = 230 V')
    deficitFit.m = 0;
    deficitFit.b = 230;
    deficitFit.m_q = 2*linspace(0,3.5E-3,1E3);
elseif strcmpi(ID_string,'Flat, Vdeficit = 300 V')
    deficitFit.m = 0;
    deficitFit.b = 300;
    deficitFit.m_q = 2*linspace(0,3.5E-3,1E3);
elseif strcmpi(ID_string,'Flat, Vdeficit = 500 V')
    deficitFit.m = 0;
    deficitFit.b = 500;
    deficitFit.m_q = 2*linspace(0,3.5E-3,1E3);
end

end
