# Supplementary material for: A simple retarding-potential time-of-flight mass spectrometer for electrospray propulsion diagnostics
Source: J Elect Propuls. 2023 Mar 31;2(1):13. doi: 10.1007/s44205-023-00045-y (PMC10066156; doi:10.1007/s44205-023-00045-y)
Supplement: Supplementary file 1 — Additional file 1. [file 44205_2023_45_MOESM1_ESM.zip › Data and MATLAB Code/ToF-MS Data/385 Torr/-10deg.csv]

Timestamp	8/30/2022 3:16:19 PM	Timestamp	8/30/2022 3:16:19 PM	Timestamp	8/30/2022 3:16:19 PM	Timestamp	8/30/2022 3:16:19 PM	Timestamp	8/30/2022 3:16:19 PM
Interval	0.01	Interval	0.01	Interval	0.01	Interval	0.01	Interval	0.01
Channel name	Emitter Current IsoCh2 uA	Channel name	Extractor Current 5uA TA1Ch1	Channel name	FC Picoammeter 20nA range	Channel name	RPA Voltage V	Channel name	Emitter Voltage V
Unit	A	Unit	A	Unit	A	Unit	V	Unit	V
0	3.2279358629762258E-07	0	4.2765400905912902E-09	0	1.2286941199864131E-12	0	0.061434705999317885	0	1500.3797053347544
0.01	3.1984243187677033E-07	0.01	2.5995844535188377E-08	0.01	1.2286941199864131E-12	0.01	-0.76047732736128637	0.01	1500.7084701334391
0.02	3.2508892862494703E-07	0.02	4.0872080482513836E-08	0.02	4.5163422537190632E-12	0.02	-0.10294770068247772	0.02	1500.3797053347544
0.03	3.1910464327155913E-07	0.03	2.9268616441774036E-08	0.03	4.5163422537190632E-12	0.03	0.22581711268595228	0.03	1500.5440877341
0.04	3.203342909469118E-07	0.04	3.4326536663072675E-08	0.04	4.5163422537190632E-12	0.04	0.22581711268595228	0.04	1500.7084701334391
0.05	3.269743883938069E-07	0.05	3.7599308572280774E-08	0.05	4.5163422537190632E-12	0.05	-0.76047732736128637	0.05	1500.2153229354024
0.06	3.2599067025353429E-07	0.06	-6.4343497554406793E-09	0.06	4.5163422537190632E-12	0.06	0.061434705999317885	0.06	1501.037234932098
0.07	3.2172789164564778E-07	0.07	6.9542625538694127E-09	0.07	1.2286941199864131E-12	0.07	0.39019951937742547	0.07	1500.3797053347544
0.08	3.2353137490283531E-07	0.08	-3.4591025771271336E-09	0.08	1.1091638521474497E-11	0.08	-0.26733010735943452	0.08	1501.037234932098
0.09	3.2385928094959617E-07	0.09	1.8963423460481794E-09	0.09	1.2286941199864131E-12	0.09	0.55458192607371615	0.09	1500.2153229354024
0.1	3.1771104257283178E-07	0.1	3.9790153724928503E-09	0.1	7.8039903875484934E-12	0.1	0.22581711268595228	0.1	1501.3659997307309
0.11	3.2164591513395739E-07	0.11	2.5995844535188377E-08	0.11	4.5163422537190632E-12	0.11	0.061434705999317885	0.11	1501.6947645293385
0.12	3.2623659978860291E-07	0.12	3.968198160594705E-08	0.12	1.2286941199864131E-12	0.12	0.55458192607371615	0.12	1501.5303821300379
0.13	3.2262963327424186E-07	0.13	2.8673567004136128E-08	0.13	7.8039903875484934E-12	0.13	-0.43171251403156674	0.13	1501.8591469286323
0.14	3.2459706955480726E-07	0.14	3.4624061382049158E-08	0.14	4.5163422537190632E-12	0.14	0.55458192607371615	0.14	1501.2016173314178
0.15	3.2295753932100325E-07	0.15	3.7004259134166609E-08	0.15	1.2286941199864131E-12	0.15	0.71896433277485983	0.15	1502.0235293279197
0.16	3.2262963327424186E-07	0.16	-6.7318744732236524E-09	0.16	1.2286941199864131E-12	0.16	0.55458192607371615	0.16	1502.0235293279197
0.17	3.2262963327424186E-07	0.17	6.6567378356925693E-09	0.17	1.2286941199864131E-12	0.17	0.061434705999317885	0.17	1500.3797053347544
0.18	3.2492497560156721E-07	0.18	-4.0541520128601571E-09	0.18	1.1091638521474497E-11	0.18	0.061434705999317885	0.18	1500.8728525327717
0.19	3.2197382118071888E-07	0.19	3.9790153724928503E-09	0.19	1.2286941199864131E-12	0.19	-0.43171251403156674	0.19	1499.55779333793
0.2	3.2197382118071888E-07	0.2	5.4666389630722282E-09	0.2	-2.0589540136494568E-12	0.2	0.061434705999317885	0.2	1501.037234932098
0.21	3.2681043537042851E-07	0.21	2.5995844535188377E-08	0.21	1.1091638521474497E-11	0.21	-0.26733010735943452	0.21	1500.5440877341
0.22	3.2254765676255153E-07	0.22	3.968198160594705E-08	0.22	1.2286941199864131E-12	0.22	0.22581711268595228	0.22	1500.050940536044
0.23	3.2303951583269358E-07	0.23	2.7780992847743277E-08	0.23	4.5163422537190632E-12	0.23	-0.26733010735943452	0.23	1500.3797053347544
0.24	3.2484299908987725E-07	0.24	3.5219110820027612E-08	0.24	7.8039903875484934E-12	0.24	0.061434705999317885	0.24	1500.5440877341
0.25	3.2533485816001666E-07	0.25	3.7004259134166609E-08	0.25	4.5163422537190632E-12	0.25	0.061434705999317885	0.25	1500.2153229354024
0.26	3.2213777420409965E-07	0.26	-4.9467261663937957E-09	0.26	4.5163422537190632E-12	0.26	-0.76047732736128637	0.26	1500.050940536044
0.27	3.2418718699635686E-07	0.27	6.9542625538694127E-09	0.27	4.5163422537190632E-12	0.27	0.55458192607371615	0.27	1500.5440877341
0.28	3.2312149234438386E-07	0.28	-4.9467261663937957E-09	0.28	1.2286941199864131E-12	0.28	0.39019951937742547	0.28	1500.050940536044
0.29	3.2295753932100325E-07	0.29	1.5988176280195932E-09	0.29	4.5163422537190632E-12	0.29	0.061434705999317885	0.29	1501.6947645293385
0.3	3.2221975071579004E-07	0.3	5.4666389630722282E-09	0.3	1.2286941199864131E-12	0.3	0.39019951937742547	0.3	1500.3797053347544
0.31	3.2271160978593225E-07	0.31	2.7483468128962764E-08	0.31	4.5163422537190632E-12	0.31	1.0477291461916138	0.31	1501.6947645293385
0.32	3.2271160978593225E-07	0.32	3.9979506325076064E-08	0.32	4.5163422537190632E-12	0.32	0.22581711268595228	0.32	1502.187911727201
0.33	3.2328544536776447E-07	0.33	2.8971091722950814E-08	0.33	1.2286941199864131E-12	0.33	0.39019951937742547	0.33	1501.5303821300379
0.34	3.2451509304311719E-07	0.34	3.4921586101034137E-08	0.34	1.2286941199864131E-12	0.34	0.22581711268595228	0.34	1502.0235293279197
0.35	3.2451509304311719E-07	0.35	3.7896833291350563E-08	0.35	-2.0589540136494568E-12	0.35	0.061434705999317885	0.35	1501.3659997307309
0.36	3.2287556280931291E-07	0.36	-5.5417756020389263E-09	0.36	1.2286941199864131E-12	0.36	0.55458192607371615	0.36	1500.8728525327717
0.37	3.272203179288742E-07	0.37	8.1443614266637926E-09	0.37	4.5163422537190632E-12	0.37	0.061434705999317885	0.37	1501.8591469286323
0.38	3.2615462327691337E-07	0.38	-4.6492014485580286E-09	0.38	1.2286941199864131E-12	0.38	0.88334673948082099	0.38	1501.3659997307309
0.39	3.2148196211057657E-07	0.39	1.3012929099997288E-09	0.39	4.5163422537190632E-12	0.39	1.2121115529072313	0.39	1502.187911727201
0.4	3.239412574612864E-07	0.4	4.5740648086984387E-09	0.4	4.5163422537190632E-12	0.4	-0.10294770068247772	0.4	1501.6947645293385
0.41	3.2303951583269358E-07	0.41	2.6293369253926155E-08	0.41	7.8039903875484934E-12	0.41	-0.43171251403156674	0.41	1501.5303821300379
0.42	3.2205579769240927E-07	0.42	4.1169605201676639E-08	0.42	1.2286941199864131E-12	0.42	-0.26733010735943452	0.42	1501.3659997307309
0.43	3.2476102257818729E-07	0.43	2.9566141160605795E-08	0.43	7.8039903875484934E-12	0.43	0.061434705999317885	0.43	1501.6947645293385
0.44	3.2500695211325712E-07	0.44	3.6111684977058941E-08	0.44	4.5163422537190632E-12	0.44	0.55458192607371615	0.44	1501.037234932098
0.45	3.2180986815733816E-07	0.45	3.7301783853219457E-08	0.45	4.5163422537190632E-12	0.45	-0.43171251403156674	0.45	1501.6947645293385
0.46	3.2467904606649727E-07	0.46	-5.8393003198483295E-09	0.46	4.5163422537190632E-12	0.46	0.061434705999317885	0.46	1502.187911727201
0.47	3.2631857630029234E-07	0.47	7.8468367084521678E-09	0.47	1.2286941199864131E-12	0.47	0.22581711268595228	0.47	1501.6947645293385
0.48	3.239412574612864E-07	0.48	-2.864053141358998E-09	0.48	4.5163422537190632E-12	0.48	0.061434705999317885	0.48	1502.0235293279197
0.49	3.2336742187945475E-07	0.49	2.4913917821315568E-09	0.49	4.5163422537190632E-12	0.49	0.22581711268595228	0.49	1501.6947645293385
0.5	3.2451509304311719E-07	0.5	3.9790153724928503E-09	0.5	4.5163422537190632E-12	0.5	0.22581711268595228	0.5	1501.5303821300379
0.51	3.2123603257550546E-07	0.51	2.6293369253926155E-08	0.51	7.8039903875484934E-12	0.51	0.061434705999317885	0.51	1503.0098237235093
0.52	3.2279358629762258E-07	0.52	4.0574555763359464E-08	0.52	1.2286941199864131E-12	0.52	0.22581711268595228	0.52	1501.5303821300379
0.53	3.2246568025086114E-07	0.53	2.8673567004136128E-08	0.53	1.2286941199864131E-12	0.53	0.22581711268595228	0.53	1501.8591469286323
0.54	3.2164591513395739E-07	0.54	3.5516635539029572E-08	0.54	4.5163422537190632E-12	0.54	0.061434705999317885	0.54	1501.6947645293385
0.55	3.2025231443522152E-07	0.55	3.8194358010428808E-08	0.55	4.5163422537190632E-12	0.55	-0.26733010735943452	0.55	1501.6947645293385
0.56	3.252528816483268E-07	0.56	-6.136825037648905E-09	0.56	4.5163422537190632E-12	0.56	-0.26733010735943452	0.56	1501.3659997307309
0.57	3.239412574612864E-07	0.57	6.9542625538694127E-09	0.57	1.2286941199864131E-12	0.57	0.061434705999317885	0.57	1500.2153229354024
0.58	3.2205579769240927E-07	0.58	-3.1615778592474664E-09	0.58	1.2286941199864131E-12	0.58	0.061434705999317885	0.58	1501.8591469286323
0.59	3.2599067025353429E-07	0.59	2.4913917821315568E-09	0.59	4.5163422537190632E-12	0.59	-0.92485973401888799	0.59	1501.2016173314178
0.6	3.2451509304311719E-07	0.6	4.8715895268143355E-09	0.6	1.2286941199864131E-12	0.6	0.061434705999317885	0.6	1501.6947645293385
0.61	3.2287556280931291E-07	0.61	2.5995844535188377E-08	0.61	1.2286941199864131E-12	0.61	-0.26733010735943452	0.61	1501.5303821300379
0.62	3.2287556280931291E-07	0.62	3.9979506325076064E-08	0.62	4.5163422537190632E-12	0.62	0.55458192607371615	0.62	1501.3659997307309
0.63	3.2344939839114503E-07	0.63	2.7780992847743277E-08	0.63	1.2286941199864131E-12	0.63	0.22581711268595228	0.63	1501.8591469286323
0.64	3.203342909469118E-07	0.64	3.6409209696086351E-08	0.64	4.5163422537190632E-12	0.64	0.71896433277485983	0.64	1501.5303821300379
0.65	3.2459706955480726E-07	0.65	3.8194358010428808E-08	0.65	1.2286941199864131E-12	0.65	-0.10294770068247772	0.65	1502.6810589250053
0.66	3.272203179288742E-07	0.66	-6.136825037648905E-09	0.66	1.1091638521474497E-11	0.66	-0.26733010735943452	0.66	1501.5303821300379
0.67	3.2582671723015505E-07	0.67	7.2517872720549647E-09	0.67	1.2286941199864131E-12	0.67	1.0477291461916138	0.67	1501.5303821300379
0.68	3.2180986815733816E-07	0.68	-3.1615778592474664E-09	0.68	4.5163422537190632E-12	0.68	-0.10294770068247772	0.68	1500.3797053347544
0.69	3.2426916350804699E-07	0.69	2.4913917821315568E-09	0.69	4.5163422537190632E-12	0.69	-0.10294770068247772	0.69	1501.6947645293385
0.7	3.2500695211325712E-07	0.7	4.2765400905912902E-09	0.7	7.8039903875484934E-12	0.7	0.061434705999317885	0.7	1502.3522941264755
0.71	3.1812092513128022E-07	0.71	2.5698319816459163E-08	0.71	4.5163422537190632E-12	0.71	0.39019951937742547	0.71	1501.3659997307309
0.72	3.2410521048466674E-07	0.72	3.968198160594705E-08	0.72	1.2286941199864131E-12	0.72	0.39019951937742547	0.72	1501.6947645293385
0.73	3.2484299908987725E-07	0.73	2.8673567004136128E-08	0.73	1.2286941199864131E-12	0.73	0.39019951937742547	0.73	1501.5303821300379
0.74	3.2279358629762258E-07	0.74	3.7301783853219457E-08	0.74	7.8039903875484934E-12	0.74	0.55458192607371615	0.74	1501.037234932098
0.75	3.2599067025353429E-07	0.75	3.7599308572280774E-08	0.75	4.5163422537190632E-12	0.75	0.061434705999317885	0.75	1501.5303821300379
0.76	3.2541683467170641E-07	0.76	-6.4343497554406793E-09	0.76	4.5163422537190632E-12	0.76	-0.10294770068247772	0.76	1502.187911727201
0.77	3.2172789164564778E-07	0.77	6.6567378356925693E-09	0.77	4.5163422537190632E-12	0.77	0.061434705999317885	0.77	1502.5166765257436
0.78	3.252528816483268E-07	0.78	-4.6492014485580286E-09	0.78	4.5163422537190632E-12	0.78	0.71896433277485983	0.78	1501.5303821300379
0.79	3.2467904606649727E-07	0.79	3.0864412182498877E-09	0.79	1.2286941199864131E-12	0.79	0.39019951937742547	0.79	1501.3659997307309
0.8	3.2221975071579004E-07	0.8	3.6814906544031321E-09	0.8	4.5163422537190632E-12	0.8	0.22581711268595228	0.8	1501.3659997307309
0.81	3.2205579769240927E-07	0.81	2.6888418691427347E-08	0.81	1.2286941199864131E-12	0.81	0.71896433277485983	0.81	1501.5303821300379
0.82	3.2500695211325712E-07	0.82	3.9384456886826479E-08	0.82	4.5163422537190632E-12	0.82	-0.43171251403156674	0.82	1501.3659997307309
0.83	3.2295753932100325E-07	0.83	2.8673567004136128E-08	0.83	4.5163422537190632E-12	0.83	0.061434705999317885	0.83	1501.3659997307309
0.84	3.2271160978593225E-07	0.84	3.5516635539029572E-08	0.84	1.2286941199864131E-12	0.84	0.22581711268595228	0.84	1502.6810589250053
0.85	3.2599067025353429E-07	0.85	3.7599308572280774E-08	0.85	4.5163422537190632E-12	0.85	-0.59609492069883885	0.85	1501.3659997307309
0.86	3.2385928094959617E-07	0.86	-5.2442508842207484E-09	0.86	7.8039903875484934E-12	0.86	0.71896433277485983	0.86	1501.3659997307309
0.87	3.2279358629762258E-07	0.87	7.8468367084521678E-09	0.87	4.5163422537190632E-12	0.87	0.061434705999317885	0.87	1501.2016173314178
0.88	3.2279358629762258E-07	0.88	-3.7566272949980393E-09	0.88	1.2286941199864131E-12	0.88	0.55458192607371615	0.88	1501.5303821300379
0.89	3.2353137490283531E-07	0.89	3.9790153724928503E-09	0.89	4.5163422537190632E-12	0.89	-0.10294770068247772	0.89	1502.3522941264755
0.9	3.2279358629762258E-07	0.9	4.8715895268143355E-09	0.9	4.5163422537190632E-12	0.9	0.061434705999317885	0.9	1501.6947645293385
0.91	3.2312149234438386E-07	0.91	2.5995844535188377E-08	0.91	7.8039903875484934E-12	0.91	0.71896433277485983	0.91	1501.5303821300379
0.92	3.2353137490283531E-07	0.92	3.9979506325076064E-08	0.92	1.2286941199864131E-12	0.92	-0.10294770068247772	0.92	1500.7084701334391
0.93	3.2328544536776447E-07	0.93	2.9268616441774036E-08	0.93	4.5163422537190632E-12	0.93	0.39019951937742547	0.93	1501.6947645293385
0.94	3.2492497560156721E-07	0.94	3.5814160258040015E-08	0.94	4.5163422537190632E-12	0.94	0.39019951937742547	0.94	1501.5303821300379
0.95	3.2836798909251662E-07	0.95	3.8194358010428808E-08	0.95	7.8039903875484934E-12	0.95	-0.10294770068247772	0.95	1501.8591469286323
0.96	3.2353137490283531E-07	0.96	-6.136825037648905E-09	0.96	1.1091638521474497E-11	0.96	0.39019951937742547	0.96	1501.6947645293385
0.97	3.2295753932100325E-07	0.97	5.7641636812142506E-09	0.97	1.2286941199864131E-12	0.97	-0.26733010735943452	0.97	1501.3659997307309
0.98	3.2484299908987725E-07	0.98	-3.4591025771271336E-09	0.98	4.5163422537190632E-12	0.98	0.22581711268595228	0.98	1501.2016173314178
0.99	3.239412574612864E-07	0.99	3.0864412182498877E-09	0.99	4.5163422537190632E-12	0.99	-0.76047732736128637	0.99	1501.6947645293385
1	3.2262963327424186E-07	1	4.8715895268143355E-09	1	4.5163422537190632E-12	1	-0.10294770068247772	1	1501.2016173314178
1.01	3.2467904606649727E-07	1.01	2.5995844535188377E-08	1.01	4.5163422537190632E-12	1.01	0.061434705999317885	1.01	1501.8591469286323
1.02	3.2566276420677566E-07	1.02	4.0277031044213536E-08	1.02	1.2286941199864131E-12	1.02	0.22581711268595228	1.02	1501.8591469286323
1.03	3.2180986815733816E-07	1.03	2.7483468128962764E-08	1.03	4.5163422537190632E-12	1.03	-0.43171251403156674	1.03	1502.6810589250053
1.04	3.2500695211325712E-07	1.04	3.7301783853219457E-08	1.04	1.2286941199864131E-12	1.04	0.71896433277485983	1.04	1501.5303821300379
1.05	3.2672845885873924E-07	1.05	3.7599308572280774E-08	1.05	4.5163422537190632E-12	1.05	-0.10294770068247772	1.05	1501.3659997307309
1.06	3.2238370373917081E-07	1.06	-6.136825037648905E-09	1.06	1.1091638521474497E-11	1.06	0.22581711268595228	1.06	1501.5303821300379
1.07	3.2221975071579004E-07	1.07	6.9542625538694127E-09	1.07	1.2286941199864131E-12	1.07	0.22581711268595228	1.07	1501.3659997307309
1.08	3.2484299908987725E-07	1.08	-5.2442508842207484E-09	1.08	4.5163422537190632E-12	1.08	-0.26733010735943452	1.08	1502.0235293279197
1.09	3.2172789164564778E-07	1.09	3.0864412182498877E-09	1.09	4.5163422537190632E-12	1.09	0.39019951937742547	1.09	1501.6947645293385
1.1	3.2312149234438386E-07	1.1	4.5740648086984387E-09	1.1	1.2286941199864131E-12	1.1	-0.43171251403156674	1.1	1502.187911727201
1.11	3.2369532792621577E-07	1.11	2.7185943410190787E-08	1.11	4.5163422537190632E-12	1.11	0.22581711268595228	1.11	1501.2016173314178
1.12	3.2205579769240927E-07	1.12	4.0574555763359464E-08	1.12	7.8039903875484934E-12	1.12	0.22581711268595228	1.12	1501.5303821300379
1.13	3.2443311653142712E-07	1.13	2.8376042285329966E-08	1.13	7.8039903875484934E-12	1.13	-0.26733010735943452	1.13	1501.6947645293385
1.14	3.2754822397563008E-07	1.14	3.4624061382049158E-08	1.14	7.8039903875484934E-12	1.14	0.39019951937742547	1.14	1501.3659997307309
1.15	3.2410521048466674E-07	1.15	3.9086932167714366E-08	1.15	1.2286941199864131E-12	1.15	0.061434705999317885	1.15	1502.5166765257436
1.16	3.2484299908987725E-07	1.16	-4.6492014485580286E-09	1.16	4.5163422537190632E-12	1.16	-0.10294770068247772	1.16	1501.8591469286323
1.17	3.2426916350804699E-07	1.17	7.2517872720549647E-09	1.17	1.1091638521474497E-11	1.17	-0.26733010735943452	1.17	1501.5303821300379
1.18	3.2099010304043441E-07	1.18	-5.2442508842207484E-09	1.18	4.5163422537190632E-12	1.18	-0.10294770068247772	1.18	1501.5303821300379
1.19	3.2205579769240927E-07	1.19	3.0864412182498877E-09	1.19	1.2286941199864131E-12	1.19	0.061434705999317885	1.19	1501.2016173314178
1.2	3.2459706955480726E-07	1.2	3.6814906544031321E-09	1.2	4.5163422537190632E-12	1.2	-0.10294770068247772	1.2	1502.3522941264755
1.21	3.2189184466902855E-07	1.21	2.8673567004136128E-08	1.21	4.5163422537190632E-12	1.21	0.061434705999317885	1.21	1501.5303821300379
1.22	3.2066219699367302E-07	1.22	4.0277031044213536E-08	1.22	1.2286941199864131E-12	1.22	-0.43171251403156674	1.22	1502.5166765257436
1.23	3.2533485816001666E-07	1.23	2.7185943410190787E-08	1.23	1.2286941199864131E-12	1.23	0.061434705999317885	1.23	1501.037234932098
1.24	3.2328544536776447E-07	1.24	3.5516635539029572E-08	1.24	4.5163422537190632E-12	1.24	0.061434705999317885	1.24	1501.3659997307309
1.25	3.2221975071579004E-07	1.25	3.7599308572280774E-08	1.25	7.8039903875484934E-12	1.25	-1.2536245473195535	1.25	1501.8591469286323
1.26	3.2664648234704991E-07	1.26	-5.8393003198483295E-09	1.26	7.8039903875484934E-12	1.26	-0.10294770068247772	1.26	1501.5303821300379
1.27	3.2467904606649727E-07	1.27	8.7394108631131412E-09	1.27	7.8039903875484934E-12	1.27	0.39019951937742547	1.27	1502.0235293279197
1.28	3.2246568025086114E-07	1.28	-4.3516767307134736E-09	1.28	7.8039903875484934E-12	1.28	-0.76047732736128637	1.28	1501.3659997307309
1.29	3.2271160978593225E-07	1.29	2.7889165001863481E-09	1.29	4.5163422537190632E-12	1.29	0.22581711268595228	1.29	1501.3659997307309
1.3	3.2492497560156721E-07	1.3	4.5740648086984387E-09	1.3	1.2286941199864131E-12	1.3	0.061434705999317885	1.3	1501.5303821300379
1.31	3.2205579769240927E-07	1.31	2.7185943410190787E-08	1.31	4.5163422537190632E-12	1.31	0.22581711268595228	1.31	1501.3659997307309
1.32	3.2295753932100325E-07	1.32	4.1169605201676639E-08	1.32	1.2286941199864131E-12	1.32	0.061434705999317885	1.32	1501.5303821300379
1.33	3.2508892862494703E-07	1.33	2.9566141160605795E-08	1.33	7.8039903875484934E-12	1.33	-0.26733010735943452	1.33	1501.5303821300379
1.34	3.2549881118339621E-07	1.34	3.5219110820027612E-08	1.34	-2.0589540136494568E-12	1.34	0.71896433277485983	1.34	1501.3659997307309
1.35	3.2148196211057657E-07	1.35	3.6706734415122245E-08	1.35	4.5163422537190632E-12	1.35	0.22581711268595228	1.35	1501.5303821300379
1.36	3.2467904606649727E-07	1.36	-6.136825037648905E-09	1.36	7.8039903875484934E-12	1.36	0.22581711268595228	1.36	1500.050940536044
1.37	3.2115405606381513E-07	1.37	7.8468367084521678E-09	1.37	1.2286941199864131E-12	1.37	0.39019951937742547	1.37	1501.3659997307309
1.38	3.2025231443522152E-07	1.38	-2.864053141358998E-09	1.38	4.5163422537190632E-12	1.38	0.22581711268595228	1.38	1501.3659997307309
1.39	3.2361335141452554E-07	1.39	2.7889165001863481E-09	1.39	4.5163422537190632E-12	1.39	0.061434705999317885	1.39	1501.6947645293385
1.4	3.2484299908987725E-07	1.4	3.383965936322149E-09	1.4	1.1091638521474497E-11	1.4	0.061434705999317885	1.4	1501.6947645293385
1.41	3.1812092513128022E-07	1.41	2.6293369253926155E-08	1.41	7.8039903875484934E-12	1.41	0.71896433277485983	1.41	1502.0235293279197
1.42	3.2459706955480726E-07	1.42	4.0574555763359464E-08	1.42	4.5163422537190632E-12	1.42	0.88334673948082099	1.42	1501.3659997307309
1.43	3.2607264676522383E-07	1.43	2.9566141160605795E-08	1.43	4.5163422537190632E-12	1.43	-0.10294770068247772	1.43	1501.3659997307309
1.44	3.2180986815733816E-07	1.44	3.5516635539029572E-08	1.44	4.5163422537190632E-12	1.44	-0.10294770068247772	1.44	1501.6947645293385
1.45	3.2549881118339621E-07	1.45	3.6111684977058941E-08	1.45	4.5163422537190632E-12	1.45	0.55458192607371615	1.45	1501.3659997307309
1.46	3.2787613002238527E-07	1.46	-6.4343497554406793E-09	1.46	7.8039903875484934E-12	1.46	-0.10294770068247772	1.46	1501.8591469286323
1.47	3.2148196211057657E-07	1.47	7.2517872720549647E-09	1.47	1.2286941199864131E-12	1.47	0.061434705999317885	1.47	1501.6947645293385
1.48	3.2344939839114503E-07	1.48	-5.5417756020389263E-09	1.48	1.1091638521474497E-11	1.48	0.55458192607371615	1.48	1500.3797053347544
1.49	3.2566276420677566E-07	1.49	3.6814906544031321E-09	1.49	4.5163422537190632E-12	1.49	0.55458192607371615	1.49	1501.5303821300379
1.5	3.2303951583269358E-07	1.5	4.5740648086984387E-09	1.5	1.2286941199864131E-12	1.5	0.22581711268595228	1.5	1501.3659997307309
1.51	3.2148196211057657E-07	1.51	2.6590893972672469E-08	1.51	7.8039903875484934E-12	1.51	0.22581711268595228	1.51	1501.3659997307309
1.52	3.2451509304311719E-07	1.52	4.0574555763359464E-08	1.52	1.2286941199864131E-12	1.52	0.22581711268595228	1.52	1501.6947645293385
1.53	3.2189184466902855E-07	1.53	2.7780992847743277E-08	1.53	4.5163422537190632E-12	1.53	0.061434705999317885	1.53	1502.0235293279197
1.54	3.2303951583269358E-07	1.54	3.6409209696086351E-08	1.54	4.5163422537190632E-12	1.54	1.3764939596276875	1.54	1500.7084701334391
1.55	3.2664648234704991E-07	1.55	3.7599308572280774E-08	1.55	4.5163422537190632E-12	1.55	-0.10294770068247772	1.55	1501.5303821300379
1.56	3.2533485816001666E-07	1.56	-4.3516767307134736E-09	1.56	4.5163422537190632E-12	1.56	0.39019951937742547	1.56	1501.2016173314178
1.57	3.2221975071579004E-07	1.57	7.549311990249212E-09	1.57	4.5163422537190632E-12	1.57	0.22581711268595228	1.57	1501.5303821300379
1.58	3.2221975071579004E-07	1.58	-5.5417756020389263E-09	1.58	4.5163422537190632E-12	1.58	-0.10294770068247772	1.58	1501.6947645293385
1.59	3.2369532792621577E-07	1.59	3.383965936322149E-09	1.59	4.5163422537190632E-12	1.59	0.71896433277485983	1.59	1500.7084701334391
1.6	3.2262963327424186E-07	1.6	4.8715895268143355E-09	1.6	1.2286941199864131E-12	1.6	0.55458192607371615	1.6	1502.5166765257436
1.61	3.2221975071579004E-07	1.61	2.6888418691427347E-08	1.61	1.1091638521474497E-11	1.61	-0.10294770068247772	1.61	1501.6947645293385
1.62	3.2361335141452554E-07	1.62	3.968198160594705E-08	1.62	1.2286941199864131E-12	1.62	0.55458192607371615	1.62	1501.3659997307309
1.63	3.2418718699635686E-07	1.63	2.7185943410190787E-08	1.63	1.2286941199864131E-12	1.63	-0.43171251403156674	1.63	1500.8728525327717
1.64	3.2246568025086114E-07	1.64	3.5814160258040015E-08	1.64	-2.0589540136494568E-12	1.64	0.39019951937742547	1.64	1501.6947645293385
1.65	3.2631857630029234E-07	1.65	3.5814160258040015E-08	1.65	4.5163422537190632E-12	1.65	0.88334673948082099	1.65	1502.0235293279197
1.66	3.2648252932367121E-07	1.66	-4.6492014485580286E-09	1.66	1.2286941199864131E-12	1.66	0.061434705999317885	1.66	1501.5303821300379
1.67	3.2246568025086114E-07	1.67	7.549311990249212E-09	1.67	1.2286941199864131E-12	1.67	0.22581711268595228	1.67	1501.2016173314178
1.68	3.2377730443790599E-07	1.68	-5.5417756020389263E-09	1.68	7.8039903875484934E-12	1.68	-0.43171251403156674	1.68	1501.8591469286323
1.69	3.2410521048466674E-07	1.69	3.6814906544031321E-09	1.69	4.5163422537190632E-12	1.69	0.22581711268595228	1.69	1501.6947645293385
1.7	3.2115405606381513E-07	1.7	3.9790153724928503E-09	1.7	1.2286941199864131E-12	1.7	0.22581711268595228	1.7	1501.5303821300379
1.71	3.2221975071579004E-07	1.71	2.7780992847743277E-08	1.71	4.5163422537190632E-12	1.71	0.061434705999317885	1.71	1501.5303821300379
1.72	3.2238370373917081E-07	1.72	3.9979506325076064E-08	1.72	-5.3466021471887535E-12	1.72	0.22581711268595228	1.72	1502.3522941264755
1.73	3.2238370373917081E-07	1.73	2.7185943410190787E-08	1.73	1.2286941199864131E-12	1.73	0.22581711268595228	1.73	1501.5303821300379
1.74	3.2500695211325712E-07	1.74	3.6111684977058941E-08	1.74	4.5163422537190632E-12	1.74	0.22581711268595228	1.74	1502.0235293279197
1.75	3.2672845885873924E-07	1.75	3.7004259134166609E-08	1.75	1.1091638521474497E-11	1.75	0.39019951937742547	1.75	1501.3659997307309
1.76	3.2287556280931291E-07	1.76	-4.9467261663937957E-09	1.76	4.5163422537190632E-12	1.76	0.22581711268595228	1.76	1501.3659997307309
1.77	3.2279358629762258E-07	1.77	7.8468367084521678E-09	1.77	4.5163422537190632E-12	1.77	-0.10294770068247772	1.77	1501.5303821300379
1.78	3.2435114001973705E-07	1.78	-5.5417756020389263E-09	1.78	7.8039903875484934E-12	1.78	-0.26733010735943452	1.78	1501.3659997307309
1.79	3.2262963327424186E-07	1.79	3.383965936322149E-09	1.79	7.8039903875484934E-12	1.79	-0.92485973401888799	1.79	1502.3522941264755
1.8	3.2312149234438386E-07	1.8	2.4913917821315568E-09	1.8	-2.0589540136494568E-12	1.8	0.39019951937742547	1.8	1501.5303821300379
1.81	3.2107207955212474E-07	1.81	2.7483468128962764E-08	1.81	4.5163422537190632E-12	1.81	-0.10294770068247772	1.81	1501.5303821300379
1.82	3.2377730443790599E-07	1.82	4.1169605201676639E-08	1.82	4.5163422537190632E-12	1.82	-0.59609492069883885	1.82	1501.3659997307309
1.83	3.2238370373917081E-07	1.83	2.7780992847743277E-08	1.83	4.5163422537190632E-12	1.83	-0.10294770068247772	1.83	1501.8591469286323
1.84	3.269743883938069E-07	1.84	3.5219110820027612E-08	1.84	1.2286941199864131E-12	1.84	0.39019951937742547	1.84	1502.187911727201
1.85	3.2763020048731893E-07	1.85	3.6409209696086351E-08	1.85	4.5163422537190632E-12	1.85	0.061434705999317885	1.85	1501.6947645293385
1.86	3.2189184466902855E-07	1.86	-5.8393003198483295E-09	1.86	4.5163422537190632E-12	1.86	0.22581711268595228	1.86	1501.6947645293385
1.87	3.2328544536776447E-07	1.87	8.4418861448841258E-09	1.87	1.1091638521474497E-11	1.87	0.55458192607371615	1.87	1501.3659997307309
1.88	3.2402323397297657E-07	1.88	-4.9467261663937957E-09	1.88	4.5163422537190632E-12	1.88	-0.26733010735943452	1.88	1501.5303821300379
1.89	3.2017033792353124E-07	1.89	2.4913917821315568E-09	1.89	1.2286941199864131E-12	1.89	0.22581711268595228	1.89	1501.037234932098
1.9	3.2410521048466674E-07	1.9	3.383965936322149E-09	1.9	1.2286941199864131E-12	1.9	-0.43171251403156674	1.9	1501.6947645293385
1.91	3.2344939839114503E-07	1.91	2.5995844535188377E-08	1.91	4.5163422537190632E-12	1.91	0.061434705999317885	1.91	1502.187911727201
1.92	3.2467904606649727E-07	1.92	3.9979506325076064E-08	1.92	1.1091638521474497E-11	1.92	0.061434705999317885	1.92	1501.6947645293385
1.93	3.2000638490015073E-07	1.93	2.7483468128962764E-08	1.93	1.2286941199864131E-12	1.93	-0.26733010735943452	1.93	1501.6947645293385
1.94	3.2295753932100325E-07	1.94	3.6409209696086351E-08	1.94	1.1091638521474497E-11	1.94	-0.10294770068247772	1.94	1501.8591469286323
1.95	3.239412574612864E-07	1.95	3.6706734415122245E-08	1.95	-2.0589540136494568E-12	1.95	0.22581711268595228	1.95	1501.3659997307309
1.96	3.2221975071579004E-07	1.96	-6.4343497554406793E-09	1.96	1.2286941199864131E-12	1.96	0.39019951937742547	1.96	1501.6947645293385
1.97	3.2549881118339621E-07	1.97	6.3592131175244211E-09	1.97	4.5163422537190632E-12	1.97	0.22581711268595228	1.97	1502.3522941264755
1.98	3.2402323397297657E-07	1.98	-4.3516767307134736E-09	1.98	1.2286941199864131E-12	1.98	-0.26733010735943452	1.98	1502.3522941264755
1.99	3.2049824397029241E-07	1.99	2.4913917821315568E-09	1.99	4.5163422537190632E-12	1.99	0.88334673948082099	1.99	1501.5303821300379
2	3.2410521048466674E-07	2	3.383965936322149E-09	2	4.5163422537190632E-12	2	-0.59609492069883885	2	1501.3659997307309
2.01	3.2599067025353429E-07	2.01	2.6293369253926155E-08	2.01	4.5163422537190632E-12	2.01	0.22581711268595228	2.01	1501.5303821300379
2.02	3.2180986815733816E-07	2.02	4.0277031044213536E-08	2.02	4.5163422537190632E-12	2.02	0.061434705999317885	2.02	1501.5303821300379
2.03	3.2230172722748042E-07	2.03	2.7185943410190787E-08	2.03	7.8039903875484934E-12	2.03	0.39019951937742547	2.03	1501.8591469286323
2.04	3.2435114001973705E-07	2.04	3.7896833291350563E-08	2.04	4.5163422537190632E-12	2.04	0.71896433277485983	2.04	1501.6947645293385
2.05	3.2353137490283531E-07	2.05	3.6111684977058941E-08	2.05	4.5163422537190632E-12	2.05	-0.10294770068247772	2.05	1501.6947645293385
2.06	3.2271160978593225E-07	2.06	-6.7318744732236524E-09	2.06	7.8039903875484934E-12	2.06	-0.26733010735943452	2.06	1502.0235293279197
2.07	3.2484299908987725E-07	2.07	7.2517872720549647E-09	2.07	7.8039903875484934E-12	2.07	0.061434705999317885	2.07	1501.6947645293385
2.08	3.2189184466902855E-07	2.08	-5.5417756020389263E-09	2.08	1.2286941199864131E-12	2.08	0.22581711268595228	2.08	1501.6947645293385
2.09	3.2139998559888623E-07	2.09	2.7889165001863481E-09	2.09	7.8039903875484934E-12	2.09	0.061434705999317885	2.09	1501.5303821300379
2.1	3.2492497560156721E-07	2.1	2.7889165001863481E-09	2.1	4.5163422537190632E-12	2.1	0.39019951937742547	2.1	1502.0235293279197
2.11	3.2197382118071888E-07	2.11	2.5995844535188377E-08	2.11	7.8039903875484934E-12	2.11	0.061434705999317885	2.11	1502.3522941264755
2.12	3.2377730443790599E-07	2.12	3.9979506325076064E-08	2.12	1.2286941199864131E-12	2.12	0.55458192607371615	2.12	1501.3659997307309
2.13	3.269743883938069E-07	2.13	2.8673567004136128E-08	2.13	1.2286941199864131E-12	2.13	0.39019951937742547	2.13	1500.3797053347544
2.14	3.2295753932100325E-07	2.14	3.5516635539029572E-08	2.14	4.5163422537190632E-12	2.14	0.55458192607371615	2.14	1499.55779333793
2.15	3.2328544536776447E-07	2.15	3.7004259134166609E-08	2.15	4.5163422537190632E-12	2.15	-0.43171251403156674	2.15	1499.886558136679
2.16	3.2541683467170641E-07	2.16	-6.7318744732236524E-09	2.16	7.8039903875484934E-12	2.16	0.55458192607371615	2.16	1499.886558136679
2.17	3.2312149234438386E-07	2.17	7.2517872720549647E-09	2.17	1.2286941199864131E-12	2.17	0.22581711268595228	2.17	1501.037234932098
2.18	3.2164591513395739E-07	2.18	-3.7566272949980393E-09	2.18	4.5163422537190632E-12	2.18	-0.10294770068247772	2.18	1500.050940536044
2.19	3.2320346885607419E-07	2.19	3.9790153724928503E-09	2.19	4.5163422537190632E-12	2.19	0.55458192607371615	2.19	1501.037234932098
2.2	3.2459706955480726E-07	2.2	3.383965936322149E-09	2.2	4.5163422537190632E-12	2.2	0.061434705999317885	2.2	1500.2153229354024
2.21	3.2058022048198269E-07	2.21	2.6590893972672469E-08	2.21	4.5163422537190632E-12	2.21	0.22581711268595228	2.21	1500.3797053347544
2.22	3.2418718699635686E-07	2.22	4.0574555763359464E-08	2.22	1.2286941199864131E-12	2.22	0.22581711268595228	2.22	1500.5440877341
2.23	3.2279358629762258E-07	2.23	2.6293369253926155E-08	2.23	4.5163422537190632E-12	2.23	0.061434705999317885	2.23	1500.3797053347544
2.24	3.2320346885607419E-07	2.24	3.6409209696086351E-08	2.24	1.2286941199864131E-12	2.24	0.55458192607371615	2.24	1500.2153229354024
2.25	3.2410521048466674E-07	2.25	3.7301783853219457E-08	2.25	4.5163422537190632E-12	2.25	0.22581711268595228	2.25	1500.3797053347544
2.26	3.2754822397563008E-07	2.26	-5.5417756020389263E-09	2.26	1.2286941199864131E-12	2.26	0.55458192607371615	2.26	1500.2153229354024
2.27	3.2230172722748042E-07	2.27	6.9542625538694127E-09	2.27	4.5163422537190632E-12	2.27	0.22581711268595228	2.27	1500.5440877341
2.28	3.2189184466902855E-07	2.28	-5.5417756020389263E-09	2.28	4.5163422537190632E-12	2.28	-0.26733010735943452	2.28	1500.5440877341
2.29	3.2377730443790599E-07	2.29	3.6814906544031321E-09	2.29	4.5163422537190632E-12	2.29	0.88334673948082099	2.29	1500.5440877341
2.3	3.2090812652874402E-07	2.3	4.2765400905912902E-09	2.3	4.5163422537190632E-12	2.3	0.22581711268595228	2.3	1500.7084701334391
2.31	3.203342909469118E-07	2.31	2.5995844535188377E-08	2.31	4.5163422537190632E-12	2.31	0.55458192607371615	2.31	1499.886558136679
2.32	3.2533485816001666E-07	2.32	4.0574555763359464E-08	2.32	1.2286941199864131E-12	2.32	0.55458192607371615	2.32	1500.3797053347544
2.33	3.2484299908987725E-07	2.33	2.6888418691427347E-08	2.33	4.5163422537190632E-12	2.33	-0.10294770068247772	2.33	1500.8728525327717
2.34	3.2066219699367302E-07	2.34	3.5516635539029572E-08	2.34	4.5163422537190632E-12	2.34	0.061434705999317885	2.34	1501.8591469286323
2.35	3.239412574612864E-07	2.35	3.5814160258040015E-08	2.35	1.2286941199864131E-12	2.35	1.0477291461916138	2.35	1501.3659997307309
2.36	3.2574474071846536E-07	2.36	-6.4343497554406793E-09	2.36	4.5163422537190632E-12	2.36	-0.10294770068247772	2.36	1501.6947645293385
2.37	3.2180986815733816E-07	2.37	8.7394108631131412E-09	2.37	4.5163422537190632E-12	2.37	0.061434705999317885	2.37	1501.3659997307309
2.38	3.2221975071579004E-07	2.38	-5.2442508842207484E-09	2.38	4.5163422537190632E-12	2.38	0.061434705999317885	2.38	1501.6947645293385
2.39	3.2476102257818729E-07	2.39	2.4913917821315568E-09	2.39	7.8039903875484934E-12	2.39	-0.43171251403156674	2.39	1501.8591469286323
2.4	3.2246568025086114E-07	2.4	3.6814906544031321E-09	2.4	1.2286941199864131E-12	2.4	0.061434705999317885	2.4	1501.2016173314178
2.41	3.1943254931831951E-07	2.41	2.5995844535188377E-08	2.41	4.5163422537190632E-12	2.41	0.55458192607371615	2.41	1502.6810589250053
2.42	3.2763020048731893E-07	2.42	4.2062179359215758E-08	2.42	1.2286941199864131E-12	2.42	0.39019951937742547	2.42	1501.3659997307309
2.43	3.2640055281198177E-07	2.43	2.7185943410190787E-08	2.43	4.5163422537190632E-12	2.43	-0.76047732736128637	2.43	1501.5303821300379
2.44	3.2197382118071888E-07	2.44	3.7301783853219457E-08	2.44	4.5163422537190632E-12	2.44	0.39019951937742547	2.44	1501.6947645293385
2.45	3.2353137490283531E-07	2.45	3.5516635539029572E-08	2.45	1.1091638521474497E-11	2.45	0.22581711268595228	2.45	1501.5303821300379
2.46	3.2435114001973705E-07	2.46	-6.4343497554406793E-09	2.46	4.5163422537190632E-12	2.46	0.061434705999317885	2.46	1501.8591469286323
2.47	3.2238370373917081E-07	2.47	7.8468367084521678E-09	2.47	4.5163422537190632E-12	2.47	0.71896433277485983	2.47	1500.8728525327717
2.48	3.2295753932100325E-07	2.48	-3.4591025771271336E-09	2.48	4.5163422537190632E-12	2.48	0.22581711268595228	2.48	1502.187911727201
2.49	3.2418718699635686E-07	2.49	3.6814906544031321E-09	2.49	4.5163422537190632E-12	2.49	0.55458192607371615	2.49	1501.037234932098
2.5	3.2041626745860208E-07	2.5	2.4913917821315568E-09	2.5	4.5163422537190632E-12	2.5	-0.10294770068247772	2.5	1501.6947645293385
2.51	3.2082615001705369E-07	2.51	2.6293369253926155E-08	2.51	7.8039903875484934E-12	2.51	-0.10294770068247772	2.51	1501.2016173314178
2.52	3.2566276420677566E-07	2.52	3.9979506325076064E-08	2.52	4.5163422537190632E-12	2.52	0.22581711268595228	2.52	1501.3659997307309
2.53	3.2312149234438386E-07	2.53	2.8078517566532366E-08	2.53	4.5163422537190632E-12	2.53	-0.26733010735943452	2.53	1501.6947645293385
2.54	3.2131800908719585E-07	2.54	3.8194358010428808E-08	2.54	4.5163422537190632E-12	2.54	0.39019951937742547	2.54	1501.3659997307309
2.55	3.2262963327424186E-07	2.55	3.6409209696086351E-08	2.55	1.2286941199864131E-12	2.55	0.39019951937742547	2.55	1502.0235293279197
2.56	3.2426916350804699E-07	2.56	-6.7318744732236524E-09	2.56	7.8039903875484934E-12	2.56	-0.43171251403156674	2.56	1501.6947645293385
2.57	3.2123603257550546E-07	2.57	7.8468367084521678E-09	2.57	1.2286941199864131E-12	2.57	0.22581711268595228	2.57	1501.5303821300379
2.58	3.2353137490283531E-07	2.58	-4.9467261663937957E-09	2.58	4.5163422537190632E-12	2.58	-0.43171251403156674	2.58	1501.5303821300379
2.59	3.2631857630029234E-07	2.59	3.6814906544031321E-09	2.59	4.5163422537190632E-12	2.59	1.0477291461916138	2.59	1501.5303821300379
2.6	3.2213777420409965E-07	2.6	3.383965936322149E-09	2.6	7.8039903875484934E-12	2.6	-0.26733010735943452	2.6	1502.3522941264755
2.61	3.2312149234438386E-07	2.61	2.6888418691427347E-08	2.61	4.5163422537190632E-12	2.61	-0.26733010735943452	2.61	1501.6947645293385
2.62	3.2705636490549607E-07	2.62	3.9979506325076064E-08	2.62	1.2286941199864131E-12	2.62	0.061434705999317885	2.62	1501.5303821300379
2.63	3.2115405606381513E-07	2.63	2.7780992847743277E-08	2.63	7.8039903875484934E-12	2.63	-0.10294770068247772	2.63	1501.6947645293385
2.64	3.2238370373917081E-07	2.64	3.6409209696086351E-08	2.64	4.5163422537190632E-12	2.64	0.39019951937742547	2.64	1501.5303821300379
2.65	3.2484299908987725E-07	2.65	3.6409209696086351E-08	2.65	4.5163422537190632E-12	2.65	0.061434705999317885	2.65	1501.3659997307309
2.66	3.2254765676255153E-07	2.66	-6.4343497554406793E-09	2.66	1.2286941199864131E-12	2.66	-0.10294770068247772	2.66	1501.5303821300379
2.67	3.2271160978593225E-07	2.67	7.2517872720549647E-09	2.67	4.5163422537190632E-12	2.67	0.22581711268595228	2.67	1502.0235293279197
2.68	3.2402323397297657E-07	2.68	-5.8393003198483295E-09	2.68	1.2286941199864131E-12	2.68	0.22581711268595228	2.68	1501.5303821300379
2.69	3.239412574612864E-07	2.69	3.383965936322149E-09	2.69	7.8039903875484934E-12	2.69	-0.10294770068247772	2.69	1501.6947645293385
2.7	3.2082615001705369E-07	2.7	5.4666389630722282E-09	2.7	4.5163422537190632E-12	2.7	-0.10294770068247772	2.7	1502.0235293279197
2.71	3.2197382118071888E-07	2.71	2.7185943410190787E-08	2.71	4.5163422537190632E-12	2.71	0.061434705999317885	2.71	1501.6947645293385
2.72	3.2312149234438386E-07	2.72	3.9384456886826479E-08	2.72	4.5163422537190632E-12	2.72	0.88334673948082099	2.72	1501.3659997307309
2.73	3.2205579769240927E-07	2.73	2.7185943410190787E-08	2.73	4.5163422537190632E-12	2.73	0.22581711268595228	2.73	1501.3659997307309
2.74	3.2172789164564778E-07	2.74	3.6111684977058941E-08	2.74	4.5163422537190632E-12	2.74	0.061434705999317885	2.74	1502.3522941264755
2.75	3.2336742187945475E-07	2.75	3.6409209696086351E-08	2.75	7.8039903875484934E-12	2.75	-0.26733010735943452	2.75	1501.6947645293385
2.76	3.2328544536776447E-07	2.76	-5.5417756020389263E-09	2.76	7.8039903875484934E-12	2.76	0.22581711268595228	2.76	1501.3659997307309
2.77	3.2344939839114503E-07	2.77	6.9542625538694127E-09	2.77	1.2286941199864131E-12	2.77	0.22581711268595228	2.77	1501.6947645293385
2.78	3.2476102257818729E-07	2.78	-5.8393003198483295E-09	2.78	4.5163422537190632E-12	2.78	-0.59609492069883885	2.78	1501.3659997307309
2.79	3.2320346885607419E-07	2.79	3.6814906544031321E-09	2.79	4.5163422537190632E-12	2.79	0.061434705999317885	2.79	1502.3522941264755
2.8	3.2246568025086114E-07	2.8	3.9790153724928503E-09	2.8	4.5163422537190632E-12	2.8	0.22581711268595228	2.8	1501.3659997307309
2.81	3.2082615001705369E-07	2.81	2.6293369253926155E-08	2.81	4.5163422537190632E-12	2.81	0.22581711268595228	2.81	1501.5303821300379
2.82	3.2271160978593225E-07	2.82	4.0277031044213536E-08	2.82	1.2286941199864131E-12	2.82	0.39019951937742547	2.82	1501.2016173314178
2.83	3.2115405606381513E-07	2.83	2.7780992847743277E-08	2.83	7.8039903875484934E-12	2.83	0.39019951937742547	2.83	1501.6947645293385
2.84	3.2312149234438386E-07	2.84	3.6706734415122245E-08	2.84	4.5163422537190632E-12	2.84	-0.10294770068247772	2.84	1501.6947645293385
2.85	3.2189184466902855E-07	2.85	3.5814160258040015E-08	2.85	4.5163422537190632E-12	2.85	0.061434705999317885	2.85	1501.5303821300379
2.86	3.2164591513395739E-07	2.86	-4.9467261663937957E-09	2.86	4.5163422537190632E-12	2.86	-1.2536245473195535	2.86	1502.187911727201
2.87	3.2402323397297657E-07	2.87	8.7394108631131412E-09	2.87	1.2286941199864131E-12	2.87	0.061434705999317885	2.87	1501.5303821300379
2.88	3.2336742187945475E-07	2.88	-5.8393003198483295E-09	2.88	7.8039903875484934E-12	2.88	0.22581711268595228	2.88	1501.3659997307309
2.89	3.2008836141184101E-07	2.89	2.4913917821315568E-09	2.89	1.2286941199864131E-12	2.89	0.55458192607371615	2.89	1501.8591469286323
2.9	3.2492497560156721E-07	2.9	2.4913917821315568E-09	2.9	4.5163422537190632E-12	2.9	0.39019951937742547	2.9	1501.5303821300379
2.91	3.1992440838846056E-07	2.91	2.5995844535188377E-08	2.91	4.5163422537190632E-12	2.91	0.55458192607371615	2.91	1501.5303821300379
2.92	3.2164591513395739E-07	2.92	4.1169605201676639E-08	2.92	1.2286941199864131E-12	2.92	0.39019951937742547	2.92	1501.8591469286323
2.93	3.2058022048198269E-07	2.93	2.8376042285329966E-08	2.93	7.8039903875484934E-12	2.93	0.061434705999317885	2.93	1502.3522941264755
2.94	3.2197382118071888E-07	2.94	3.6706734415122245E-08	2.94	7.8039903875484934E-12	2.94	0.22581711268595228	2.94	1501.6947645293385
2.95	3.2230172722748042E-07	2.95	3.4921586101034137E-08	2.95	1.2286941199864131E-12	2.95	-0.59609492069883885	2.95	1501.2016173314178
2.96	3.2262963327424186E-07	2.96	-6.4343497554406793E-09	2.96	7.8039903875484934E-12	2.96	0.39019951937742547	2.96	1501.5303821300379
2.97	3.2435114001973705E-07	2.97	7.2517872720549647E-09	2.97	1.2286941199864131E-12	2.97	-0.26733010735943452	2.97	1501.5303821300379
2.98	3.2443311653142712E-07	2.98	-4.9467261663937957E-09	2.98	7.8039903875484934E-12	2.98	-0.26733010735943452	2.98	1502.187911727201
2.99	3.2025231443522152E-07	2.99	4.2765400905912902E-09	2.99	4.5163422537190632E-12	2.99	0.22581711268595228	2.99	1501.6947645293385
3	3.2066219699367302E-07	3	2.1938670640855006E-09	3	1.2286941199864131E-12	3	0.061434705999317885	3	1501.6947645293385
3.01	3.2197382118071888E-07	3.01	2.6590893972672469E-08	3.01	7.8039903875484934E-12	3.01	-0.10294770068247772	3.01	1501.8591469286323
3.02	3.2279358629762258E-07	3.02	4.0277031044213536E-08	3.02	1.2286941199864131E-12	3.02	0.22581711268595228	3.02	1501.6947645293385
3.03	3.2205579769240927E-07	3.03	2.8376042285329966E-08	3.03	1.2286941199864131E-12	3.03	0.061434705999317885	3.03	1502.0235293279197
3.04	3.2230172722748042E-07	3.04	3.7004259134166609E-08	3.04	1.2286941199864131E-12	3.04	0.39019951937742547	3.04	1501.6947645293385
3.05	3.2254765676255153E-07	3.05	3.4624061382049158E-08	3.05	4.5163422537190632E-12	3.05	0.55458192607371615	3.05	1502.187911727201
3.06	3.2377730443790599E-07	3.06	-5.2442508842207484E-09	3.06	4.5163422537190632E-12	3.06	-0.10294770068247772	3.06	1501.2016173314178
3.07	3.2385928094959617E-07	3.07	8.7394108631131412E-09	3.07	-2.0589540136494568E-12	3.07	0.22581711268595228	3.07	1501.3659997307309
3.08	3.2164591513395739E-07	3.08	-4.3516767307134736E-09	3.08	4.5163422537190632E-12	3.08	0.55458192607371615	3.08	1501.3659997307309
3.09	3.2451509304311719E-07	3.09	2.7889165001863481E-09	3.09	1.2286941199864131E-12	3.09	0.22581711268595228	3.09	1501.3659997307309
3.1	3.280400830457626E-07	3.1	1.3012929099997288E-09	3.1	7.8039903875484934E-12	3.1	0.55458192607371615	3.1	1501.6947645293385
3.11	3.1984243187677033E-07	3.11	2.6590893972672469E-08	3.11	4.5163422537190632E-12	3.11	0.71896433277485983	3.11	1501.6947645293385
3.12	3.2148196211057657E-07	3.12	4.0872080482513836E-08	3.12	4.5163422537190632E-12	3.12	0.061434705999317885	3.12	1502.5166765257436
3.13	3.2410521048466674E-07	3.13	2.8971091722950814E-08	3.13	4.5163422537190632E-12	3.13	-0.26733010735943452	3.13	1501.6947645293385
3.14	3.2320346885607419E-07	3.14	3.6706734415122245E-08	3.14	1.2286941199864131E-12	3.14	0.22581711268595228	3.14	1502.187911727201
3.15	3.2139998559888623E-07	3.15	3.4921586101034137E-08	3.15	4.5163422537190632E-12	3.15	-0.26733010735943452	3.15	1501.3659997307309
3.16	3.2459706955480726E-07	3.16	-4.9467261663937957E-09	3.16	4.5163422537190632E-12	3.16	0.55458192607371615	3.16	1501.6947645293385
3.17	3.239412574612864E-07	3.17	8.4418861448841258E-09	3.17	4.5163422537190632E-12	3.17	0.061434705999317885	3.17	1502.5166765257436
3.18	3.2180986815733816E-07	3.18	-4.3516767307134736E-09	3.18	7.8039903875484934E-12	3.18	-0.10294770068247772	3.18	1501.5303821300379
3.19	3.2189184466902855E-07	3.19	3.9790153724928503E-09	3.19	1.2286941199864131E-12	3.19	0.39019951937742547	3.19	1501.3659997307309
3.2	3.239412574612864E-07	3.2	2.1938670640855006E-09	3.2	7.8039903875484934E-12	3.2	-0.10294770068247772	3.2	1501.3659997307309
3.21	3.1976045536508016E-07	3.21	2.6293369253926155E-08	3.21	1.2286941199864131E-12	3.21	0.061434705999317885	3.21	1501.6947645293385
3.22	3.2049824397029241E-07	3.22	4.0872080482513836E-08	3.22	4.5163422537190632E-12	3.22	0.39019951937742547	3.22	1502.0235293279197
3.23	3.2107207955212474E-07	3.23	2.8673567004136128E-08	3.23	4.5163422537190632E-12	3.23	-0.10294770068247772	3.23	1501.5303821300379
3.24	3.2049824397029241E-07	3.24	3.7301783853219457E-08	3.24	1.2286941199864131E-12	3.24	0.71896433277485983	3.24	1502.3522941264755
3.25	3.2435114001973705E-07	3.25	3.4326536663072675E-08	3.25	1.2286941199864131E-12	3.25	-0.10294770068247772	3.25	1501.3659997307309
3.26	3.2435114001973705E-07	3.26	-5.5417756020389263E-09	3.26	1.2286941199864131E-12	3.26	0.39019951937742547	3.26	1501.2016173314178
3.27	3.1877673722479912E-07	3.27	7.549311990249212E-09	3.27	1.2286941199864131E-12	3.27	-0.10294770068247772	3.27	1501.6947645293385
3.28	3.239412574612864E-07	3.28	-5.2442508842207484E-09	3.28	4.5163422537190632E-12	3.28	0.061434705999317885	3.28	1501.2016173314178
3.29	3.2533485816001666E-07	3.29	5.1691142449389143E-09	3.29	1.2286941199864131E-12	3.29	0.22581711268595228	3.29	1501.3659997307309
3.3	3.1959650234169975E-07	3.3	2.4913917821315568E-09	3.3	1.2286941199864131E-12	3.3	0.061434705999317885	3.3	1501.2016173314178
3.31	3.2172789164564778E-07	3.31	2.6293369253926155E-08	3.31	7.8039903875484934E-12	3.31	-0.26733010735943452	3.31	1502.3522941264755
3.32	3.2385928094959617E-07	3.32	4.0277031044213536E-08	3.32	4.5163422537190632E-12	3.32	1.2121115529072313	3.32	1501.2016173314178
3.33	3.2131800908719585E-07	3.33	2.8078517566532366E-08	3.33	4.5163422537190632E-12	3.33	0.061434705999317885	3.33	1501.037234932098
3.34	3.2156393862226695E-07	3.34	3.7896833291350563E-08	3.34	7.8039903875484934E-12	3.34	0.55458192607371615	3.34	1501.6947645293385
3.35	3.2574474071846536E-07	3.35	3.6706734415122245E-08	3.35	4.5163422537190632E-12	3.35	0.55458192607371615	3.35	1501.5303821300379
3.36	3.2484299908987725E-07	3.36	-3.7566272949980393E-09	3.36	1.1091638521474497E-11	3.36	-0.26733010735943452	3.36	1502.187911727201
3.37	3.2148196211057657E-07	3.37	7.549311990249212E-09	3.37	-2.0589540136494568E-12	3.37	0.39019951937742547	3.37	1501.6947645293385
3.38	3.2254765676255153E-07	3.38	-5.2442508842207484E-09	3.38	7.8039903875484934E-12	3.38	-0.59609492069883885	3.38	1501.6947645293385
3.39	3.2131800908719585E-07	3.39	5.1691142449389143E-09	3.39	1.2286941199864131E-12	3.39	0.39019951937742547	3.39	1501.3659997307309
3.4	3.2180986815733816E-07	3.4	3.9790153724928503E-09	3.4	4.5163422537190632E-12	3.4	0.22581711268595228	3.4	1501.3659997307309
3.41	3.2221975071579004E-07	3.41	2.8376042285329966E-08	3.41	7.8039903875484934E-12	3.41	-0.26733010735943452	3.41	1501.8591469286323
3.42	3.2279358629762258E-07	3.42	4.0574555763359464E-08	3.42	7.8039903875484934E-12	3.42	0.39019951937742547	3.42	1501.5303821300379
3.43	3.2107207955212474E-07	3.43	2.6888418691427347E-08	3.43	4.5163422537190632E-12	3.43	-0.43171251403156674	3.43	1501.5303821300379
3.44	3.2508892862494703E-07	3.44	3.7599308572280774E-08	3.44	4.5163422537190632E-12	3.44	0.061434705999317885	3.44	1500.2153229354024
3.45	3.2623659978860291E-07	3.45	3.4326536663072675E-08	3.45	1.2286941199864131E-12	3.45	0.39019951937742547	3.45	1501.3659997307309
3.46	3.2336742187945475E-07	3.46	-4.0541520128601571E-09	3.46	4.5163422537190632E-12	3.46	-0.26733010735943452	3.46	1501.037234932098
3.47	3.2271160978593225E-07	3.47	8.4418861448841258E-09	3.47	1.2286941199864131E-12	3.47	0.39019951937742547	3.47	1501.5303821300379
3.48	3.2131800908719585E-07	3.48	-4.9467261663937957E-09	3.48	1.2286941199864131E-12	3.48	-0.26733010735943452	3.48	1501.5303821300379
3.49	3.2230172722748042E-07	3.49	3.9790153724928503E-09	3.49	1.2286941199864131E-12	3.49	1.5408763663529612	3.49	1501.3659997307309
3.5	3.2320346885607419E-07	3.5	3.6814906544031321E-09	3.5	4.5163422537190632E-12	3.5	-0.10294770068247772	3.5	1502.0235293279197
3.51	3.2074417350536336E-07	3.51	2.8078517566532366E-08	3.51	7.8039903875484934E-12	3.51	0.22581711268595228	3.51	1501.3659997307309
3.52	3.2254765676255153E-07	3.52	4.0574555763359464E-08	3.52	1.2286941199864131E-12	3.52	0.22581711268595228	3.52	1502.0235293279197
3.53	3.2262963327424186E-07	3.53	2.8078517566532366E-08	3.53	4.5163422537190632E-12	3.53	-0.10294770068247772	3.53	1501.3659997307309
3.54	3.2279358629762258E-07	3.54	3.7896833291350563E-08	3.54	1.2286941199864131E-12	3.54	0.061434705999317885	3.54	1501.2016173314178
3.55	3.2361335141452554E-07	3.55	3.5516635539029572E-08	3.55	7.8039903875484934E-12	3.55	-0.10294770068247772	3.55	1502.5166765257436
3.56	3.2197382118071888E-07	3.56	-3.7566272949980393E-09	3.56	7.8039903875484934E-12	3.56	-0.10294770068247772	3.56	1501.3659997307309
3.57	3.2361335141452554E-07	3.57	7.8468367084521678E-09	3.57	1.2286941199864131E-12	3.57	0.39019951937742547	3.57	1501.3659997307309
3.58	3.2336742187945475E-07	3.58	-5.8393003198483295E-09	3.58	1.2286941199864131E-12	3.58	-0.10294770068247772	3.58	1501.6947645293385
3.59	3.2025231443522152E-07	3.59	4.8715895268143355E-09	3.59	4.5163422537190632E-12	3.59	0.22581711268595228	3.59	1501.3659997307309
3.6	3.2320346885607419E-07	3.6	2.1938670640855006E-09	3.6	1.2286941199864131E-12	3.6	0.22581711268595228	3.6	1501.8591469286323
3.61	3.2344939839114503E-07	3.61	2.9268616441774036E-08	3.61	1.2286941199864131E-12	3.61	0.55458192607371615	3.61	1501.2016173314178
3.62	3.203342909469118E-07	3.62	4.1467129920847906E-08	3.62	4.5163422537190632E-12	3.62	0.22581711268595228	3.62	1501.8591469286323
3.63	3.2287556280931291E-07	3.63	2.7185943410190787E-08	3.63	1.2286941199864131E-12	3.63	-0.10294770068247772	3.63	1501.5303821300379
3.64	3.2336742187945475E-07	3.64	3.7301783853219457E-08	3.64	-2.0589540136494568E-12	3.64	0.22581711268595228	3.64	1501.3659997307309
3.65	3.2295753932100325E-07	3.65	3.4326536663072675E-08	3.65	4.5163422537190632E-12	3.65	-1.5823893606008426	3.65	1501.6947645293385
3.66	3.239412574612864E-07	3.66	-5.5417756020389263E-09	3.66	4.5163422537190632E-12	3.66	0.55458192607371615	3.66	1501.037234932098
3.67	3.2459706955480726E-07	3.67	7.8468367084521678E-09	3.67	4.5163422537190632E-12	3.67	0.22581711268595228	3.67	1501.6947645293385
3.68	3.2115405606381513E-07	3.68	-4.3516767307134736E-09	3.68	7.8039903875484934E-12	3.68	-0.26733010735943452	3.68	1500.3797053347544
3.69	3.2164591513395739E-07	3.69	3.383965936322149E-09	3.69	4.5163422537190632E-12	3.69	-0.10294770068247772	3.69	1501.2016173314178
3.7	3.2476102257818729E-07	3.7	2.4913917821315568E-09	3.7	7.8039903875484934E-12	3.7	-0.26733010735943452	3.7	1500.3797053347544
3.71	3.1951452583000963E-07	3.71	2.6590893972672469E-08	3.71	7.8039903875484934E-12	3.71	0.39019951937742547	3.71	1500.5440877341
3.72	3.2099010304043441E-07	3.72	4.2062179359215758E-08	3.72	-2.0589540136494568E-12	3.72	0.71896433277485983	3.72	1500.2153229354024
3.73	3.2467904606649727E-07	3.73	2.7483468128962764E-08	3.73	4.5163422537190632E-12	3.73	0.55458192607371615	3.73	1499.7221757373077
3.74	3.2197382118071888E-07	3.74	3.6409209696086351E-08	3.74	4.5163422537190632E-12	3.74	0.22581711268595228	3.74	1500.7084701334391
3.75	3.2336742187945475E-07	3.75	3.4921586101034137E-08	3.75	4.5163422537190632E-12	3.75	-0.43171251403156674	3.75	1499.886558136679
3.76	3.2353137490283531E-07	3.76	-4.6492014485580286E-09	3.76	4.5163422537190632E-12	3.76	0.71896433277485983	3.76	1500.2153229354024
3.77	3.252528816483268E-07	3.77	9.6319850178523328E-09	3.77	1.2286941199864131E-12	3.77	0.39019951937742547	3.77	1500.5440877341
3.78	3.2230172722748042E-07	3.78	-4.3516767307134736E-09	3.78	4.5163422537190632E-12	3.78	0.061434705999317885	3.78	1499.886558136679
3.79	3.2328544536776447E-07	3.79	3.9790153724928503E-09	3.79	4.5163422537190632E-12	3.79	-0.59609492069883885	3.79	1500.2153229354024
3.8	3.252528816483268E-07	3.8	1.3012929099997288E-09	3.8	4.5163422537190632E-12	3.8	-0.10294770068247772	3.8	1500.3797053347544
3.81	3.1820290164296997E-07	3.81	2.7780992847743277E-08	3.81	7.8039903875484934E-12	3.81	-0.43171251403156674	3.81	1500.7084701334391
3.82	3.2115405606381513E-07	3.82	4.0277031044213536E-08	3.82	-2.0589540136494568E-12	3.82	0.55458192607371615	3.82	1500.2153229354024
3.83	3.2369532792621577E-07	3.83	2.8376042285329966E-08	3.83	1.2286941199864131E-12	3.83	0.061434705999317885	3.83	1500.2153229354024
3.84	3.2008836141184101E-07	3.84	3.7301783853219457E-08	3.84	1.2286941199864131E-12	3.84	0.55458192607371615	3.84	1499.886558136679
3.85	3.2008836141184101E-07	3.85	3.4921586101034137E-08	3.85	1.2286941199864131E-12	3.85	-0.10294770068247772	3.85	1501.037234932098
3.86	3.2533485816001666E-07	3.86	-5.5417756020389263E-09	3.86	4.5163422537190632E-12	3.86	0.22581711268595228	3.86	1500.2153229354024
3.87	3.2615462327691337E-07	3.87	7.8468367084521678E-09	3.87	1.2286941199864131E-12	3.87	0.55458192607371615	3.87	1500.3797053347544
3.88	3.2049824397029241E-07	3.88	-6.136825037648905E-09	3.88	7.8039903875484934E-12	3.88	0.22581711268595228	3.88	1502.3522941264755
3.89	3.2295753932100325E-07	3.89	6.3592131175244211E-09	3.89	7.8039903875484934E-12	3.89	0.22581711268595228	3.89	1501.3659997307309
3.9	3.2230172722748042E-07	3.9	2.4913917821315568E-09	3.9	7.8039903875484934E-12	3.9	0.71896433277485983	3.9	1501.3659997307309
3.91	3.1959650234169975E-07	3.91	2.7185943410190787E-08	3.91	4.5163422537190632E-12	3.91	-0.92485973401888799	3.91	1501.6947645293385
3.92	3.2180986815733816E-07	3.92	4.0574555763359464E-08	3.92	4.5163422537190632E-12	3.92	0.55458192607371615	3.92	1501.3659997307309
3.93	3.2435114001973705E-07	3.93	2.8971091722950814E-08	3.93	-2.0589540136494568E-12	3.93	0.39019951937742547	3.93	1501.6947645293385
3.94	3.1959650234169975E-07	3.94	3.6409209696086351E-08	3.94	1.2286941199864131E-12	3.94	-0.10294770068247772	3.94	1501.3659997307309
3.95	3.2271160978593225E-07	3.95	3.4624061382049158E-08	3.95	4.5163422537190632E-12	3.95	0.061434705999317885	3.95	1501.8591469286323
3.96	3.2820403606913966E-07	3.96	-5.8393003198483295E-09	3.96	7.8039903875484934E-12	3.96	-0.26733010735943452	3.96	1501.5303821300379
3.97	3.2435114001973705E-07	3.97	7.549311990249212E-09	3.97	4.5163422537190632E-12	3.97	-0.26733010735943452	3.97	1501.8591469286323
3.98	3.2262963327424186E-07	3.98	-5.5417756020389263E-09	3.98	1.2286941199864131E-12	3.98	-0.10294770068247772	3.98	1501.6947645293385
3.99	3.2484299908987725E-07	3.99	5.7641636812142506E-09	3.99	4.5163422537190632E-12	3.99	0.71896433277485983	3.99	1501.6947645293385
4	3.2303951583269358E-07	4	1.0037681919886391E-09	4	4.5163422537190632E-12	4	0.061434705999317885	4	1502.3522941264755
4.01	3.2058022048198269E-07	4.01	2.7483468128962764E-08	4.01	1.1091638521474497E-11	4.01	0.71896433277485983	4.01	1501.6947645293385
4.02	3.2123603257550546E-07	4.02	4.0574555763359464E-08	4.02	1.2286941199864131E-12	4.02	0.39019951937742547	4.02	1501.5303821300379
4.03	3.2328544536776447E-07	4.03	2.8971091722950814E-08	4.03	1.2286941199864131E-12	4.03	-0.26733010735943452	4.03	1501.5303821300379
4.04	3.2164591513395739E-07	4.04	3.7301783853219457E-08	4.04	4.5163422537190632E-12	4.04	-0.26733010735943452	4.04	1501.5303821300379
4.05	3.2303951583269358E-07	4.05	3.4624061382049158E-08	4.05	4.5163422537190632E-12	4.05	0.061434705999317885	4.05	1501.6947645293385
4.06	3.2508892862494703E-07	4.06	-4.6492014485580286E-09	4.06	4.5163422537190632E-12	4.06	-0.10294770068247772	4.06	1501.5303821300379
4.07	3.2385928094959617E-07	4.07	8.4418861448841258E-09	4.07	4.5163422537190632E-12	4.07	-0.10294770068247772	4.07	1502.3522941264755
4.08	3.2066219699367302E-07	4.08	-6.4343497554406793E-09	4.08	-2.0589540136494568E-12	4.08	-0.26733010735943452	4.08	1501.2016173314178
4.09	3.2664648234704991E-07	4.09	3.9790153724928503E-09	4.09	1.2286941199864131E-12	4.09	0.55458192607371615	4.09	1501.3659997307309
4.1	3.2435114001973705E-07	4.1	2.7889165001863481E-09	4.1	4.5163422537190632E-12	4.1	-0.10294770068247772	4.1	1501.3659997307309
4.11	3.1935057280662939E-07	4.11	2.7185943410190787E-08	4.11	1.2286941199864131E-12	4.11	0.061434705999317885	4.11	1501.3659997307309
4.12	3.2361335141452554E-07	4.12	4.176465464002761E-08	4.12	4.5163422537190632E-12	4.12	0.55458192607371615	4.12	1501.8591469286323
4.13	3.2435114001973705E-07	4.13	2.7185943410190787E-08	4.13	7.8039903875484934E-12	4.13	-0.26733010735943452	4.13	1501.6947645293385
4.14	3.2205579769240927E-07	4.14	3.6706734415122245E-08	4.14	4.5163422537190632E-12	4.14	0.061434705999317885	4.14	1501.037234932098
4.15	3.2451509304311719E-07	4.15	3.5516635539029572E-08	4.15	4.5163422537190632E-12	4.15	-0.10294770068247772	4.15	1501.3659997307309
4.16	3.2508892862494703E-07	4.16	-3.7566272949980393E-09	4.16	7.8039903875484934E-12	4.16	0.22581711268595228	4.16	1502.3522941264755
4.17	3.2090812652874402E-07	4.17	8.7394108631131412E-09	4.17	1.2286941199864131E-12	4.17	0.22581711268595228	4.17	1501.3659997307309
4.18	3.2213777420409965E-07	4.18	-5.8393003198483295E-09	4.18	7.8039903875484934E-12	4.18	1.2121115529072313	4.18	1501.5303821300379
4.19	3.2189184466902855E-07	4.19	3.9790153724928503E-09	4.19	1.2286941199864131E-12	4.19	0.061434705999317885	4.19	1502.0235293279197
4.2	3.2205579769240927E-07	4.2	1.5988176280195932E-09	4.2	1.2286941199864131E-12	4.2	-0.43171251403156674	4.2	1501.6947645293385
4.21	3.1967847885338993E-07	4.21	2.8078517566532366E-08	4.21	1.1091638521474497E-11	4.21	0.22581711268595228	4.21	1501.6947645293385
4.22	3.2410521048466674E-07	4.22	4.2657228797617352E-08	4.22	1.2286941199864131E-12	4.22	0.39019951937742547	4.22	1501.2016173314178
4.23	3.2205579769240927E-07	4.23	2.8078517566532366E-08	4.23	4.5163422537190632E-12	4.23	0.061434705999317885	4.23	1501.3659997307309
4.24	3.2262963327424186E-07	4.24	3.8491882729515537E-08	4.24	1.2286941199864131E-12	4.24	0.55458192607371615	4.24	1501.5303821300379
4.25	3.2533485816001666E-07	4.25	3.5219110820027612E-08	4.25	4.5163422537190632E-12	4.25	0.22581711268595228	4.25	1501.5303821300379
4.26	3.2451509304311719E-07	4.26	-4.6492014485580286E-09	4.26	4.5163422537190632E-12	4.26	0.39019951937742547	4.26	1502.5166765257436
4.27	3.2115405606381513E-07	4.27	7.549311990249212E-09	4.27	1.2286941199864131E-12	4.27	0.22581711268595228	4.27	1501.8591469286323
4.28	3.2303951583269358E-07	4.28	-5.8393003198483295E-09	4.28	1.2286941199864131E-12	4.28	-0.26733010735943452	4.28	1501.5303821300379
4.29	3.2164591513395739E-07	4.29	6.0616883993649816E-09	4.29	4.5163422537190632E-12	4.29	-0.59609492069883885	4.29	1501.6947645293385
4.3	3.2262963327424186E-07	4.3	2.1938670640855006E-09	4.3	4.5163422537190632E-12	4.3	0.22581711268595228	4.3	1500.7084701334391
4.31	3.2090812652874402E-07	4.31	2.6888418691427347E-08	4.31	7.8039903875484934E-12	4.31	-0.76047732736128637	4.31	1501.6947645293385
4.32	3.252528816483268E-07	4.32	3.9384456886826479E-08	4.32	1.2286941199864131E-12	4.32	0.061434705999317885	4.32	1501.8591469286323
4.33	3.239412574612864E-07	4.33	2.5995844535188377E-08	4.33	4.5163422537190632E-12	4.33	0.22581711268595228	4.33	1502.3522941264755
4.34	3.2139998559888623E-07	4.34	3.9086932167714366E-08	4.34	4.5163422537190632E-12	4.34	0.39019951937742547	4.34	1501.8591469286323
4.35	3.2631857630029234E-07	4.35	3.5516635539029572E-08	4.35	7.8039903875484934E-12	4.35	0.061434705999317885	4.35	1501.037234932098
4.36	3.2615462327691337E-07	4.36	-4.6492014485580286E-09	4.36	7.8039903875484934E-12	4.36	0.22581711268595228	4.36	1501.5303821300379
4.37	3.2099010304043441E-07	4.37	7.2517872720549647E-09	4.37	4.5163422537190632E-12	4.37	0.22581711268595228	4.37	1501.5303821300379
4.38	3.2164591513395739E-07	4.38	-6.136825037648905E-09	4.38	4.5163422537190632E-12	4.38	0.061434705999317885	4.38	1501.6947645293385
4.39	3.239412574612864E-07	4.39	5.7641636812142506E-09	4.39	4.5163422537190632E-12	4.39	0.55458192607371615	4.39	1501.2016173314178
4.4	3.2090812652874402E-07	4.4	1.8963423460481794E-09	4.4	4.5163422537190632E-12	4.4	0.39019951937742547	4.4	1501.6947645293385
4.41	3.2213777420409965E-07	4.41	2.7780992847743277E-08	4.41	7.8039903875484934E-12	4.41	0.22581711268595228	4.41	1501.5303821300379
4.42	3.2402323397297657E-07	4.42	3.9979506325076064E-08	4.42	1.2286941199864131E-12	4.42	0.55458192607371615	4.42	1501.2016173314178
4.43	3.2049824397029241E-07	4.43	2.6888418691427347E-08	4.43	4.5163422537190632E-12	4.43	0.061434705999317885	4.43	1501.3659997307309
4.44	3.2312149234438386E-07	4.44	3.7004259134166609E-08	4.44	1.2286941199864131E-12	4.44	0.39019951937742547	4.44	1501.6947645293385
4.45	3.2836798909251662E-07	4.45	3.5814160258040015E-08	4.45	7.8039903875484934E-12	4.45	-0.10294770068247772	4.45	1502.0235293279197
4.46	3.2303951583269358E-07	4.46	-4.3516767307134736E-09	4.46	1.2286941199864131E-12	4.46	0.061434705999317885	4.46	1501.2016173314178
4.47	3.2164591513395739E-07	4.47	7.8468367084521678E-09	4.47	1.2286941199864131E-12	4.47	0.39019951937742547	4.47	1501.6947645293385
4.48	3.2221975071579004E-07	4.48	-5.8393003198483295E-09	4.48	7.8039903875484934E-12	4.48	-0.43171251403156674	4.48	1501.8591469286323
4.49	3.1795697210790077E-07	4.49	4.8715895268143355E-09	4.49	4.5163422537190632E-12	4.49	0.22581711268595228	4.49	1501.2016173314178
4.5	3.2295753932100325E-07	4.5	3.383965936322149E-09	4.5	1.2286941199864131E-12	4.5	0.55458192607371615	4.5	1501.6947645293385
4.51	3.2271160978593225E-07	4.51	2.7780992847743277E-08	4.51	1.2286941199864131E-12	4.51	0.55458192607371615	4.51	1501.037234932098
4.52	3.2213777420409965E-07	4.52	3.968198160594705E-08	4.52	7.8039903875484934E-12	4.52	0.061434705999317885	4.52	1502.3522941264755
4.53	3.2172789164564778E-07	4.53	2.6888418691427347E-08	4.53	4.5163422537190632E-12	4.53	1.3764939596276875	4.53	1501.6947645293385
4.54	3.239412574612864E-07	4.54	3.7896833291350563E-08	4.54	1.2286941199864131E-12	4.54	0.061434705999317885	4.54	1500.7084701334391
4.55	3.2271160978593225E-07	4.55	3.5516635539029572E-08	4.55	4.5163422537190632E-12	4.55	-0.43171251403156674	4.55	1501.5303821300379
4.56	3.2238370373917081E-07	4.56	-3.7566272949980393E-09	4.56	4.5163422537190632E-12	4.56	0.061434705999317885	4.56	1501.6947645293385
4.57	3.2361335141452554E-07	4.57	7.2517872720549647E-09	4.57	4.5163422537190632E-12	4.57	1.2121115529072313	4.57	1502.0235293279197
4.58	3.2156393862226695E-07	4.58	-5.2442508842207484E-09	4.58	4.5163422537190632E-12	4.58	0.061434705999317885	4.58	1501.3659997307309
4.59	3.2082615001705369E-07	4.59	4.5740648086984387E-09	4.59	1.2286941199864131E-12	4.59	0.55458192607371615	4.59	1503.1742061227517
4.6	3.2467904606649727E-07	4.6	2.7889165001863481E-09	4.6	1.2286941199864131E-12	4.6	0.22581711268595228	4.6	1501.3659997307309
4.61	3.2107207955212474E-07	4.61	2.9566141160605795E-08	4.61	7.8039903875484934E-12	4.61	1.5408763663529612	4.61	1501.3659997307309
4.62	3.203342909469118E-07	4.62	4.0574555763359464E-08	4.62	1.2286941199864131E-12	4.62	0.22581711268595228	4.62	1501.5303821300379
4.63	3.2590869374184465E-07	4.63	2.7185943410190787E-08	4.63	4.5163422537190632E-12	4.63	0.061434705999317885	4.63	1501.3659997307309
4.64	3.2508892862494703E-07	4.64	3.8194358010428808E-08	4.64	4.5163422537190632E-12	4.64	0.22581711268595228	4.64	1502.6810589250053
4.65	3.2353137490283531E-07	4.65	3.5516635539029572E-08	4.65	4.5163422537190632E-12	4.65	0.39019951937742547	4.65	1501.5303821300379
4.66	3.2279358629762258E-07	4.66	-3.7566272949980393E-09	4.66	7.8039903875484934E-12	4.66	0.71896433277485983	4.66	1501.6947645293385
4.67	3.2123603257550546E-07	4.67	8.4418861448841258E-09	4.67	1.2286941199864131E-12	4.67	0.22581711268595228	4.67	1500.8728525327717
4.68	3.2025231443522152E-07	4.68	-6.4343497554406793E-09	4.68	4.5163422537190632E-12	4.68	-0.26733010735943452	4.68	1501.5303821300379
4.69	3.2271160978593225E-07	4.69	4.8715895268143355E-09	4.69	4.5163422537190632E-12	4.69	0.39019951937742547	4.69	1502.0235293279197
4.7	3.2271160978593225E-07	4.7	2.4913917821315568E-09	4.7	4.5163422537190632E-12	4.7	0.22581711268595228	4.7	1501.3659997307309
4.71	3.2058022048198269E-07	4.71	2.986366587944609E-08	4.71	4.5163422537190632E-12	4.71	0.22581711268595228	4.71	1502.0235293279197
4.72	3.2533485816001666E-07	4.72	4.0872080482513836E-08	4.72	1.2286941199864131E-12	4.72	-0.10294770068247772	4.72	1502.0235293279197
4.73	3.2435114001973705E-07	4.73	2.6590893972672469E-08	4.73	7.8039903875484934E-12	4.73	0.061434705999317885	4.73	1501.5303821300379
4.74	3.2303951583269358E-07	4.74	3.7004259134166609E-08	4.74	1.2286941199864131E-12	4.74	-0.92485973401888799	4.74	1501.8591469286323
4.75	3.2344939839114503E-07	4.75	3.5219110820027612E-08	4.75	7.8039903875484934E-12	4.75	-0.26733010735943452	4.75	1501.6947645293385
4.76	3.2402323397297657E-07	4.76	-4.3516767307134736E-09	4.76	1.2286941199864131E-12	4.76	0.061434705999317885	4.76	1502.3522941264755
4.77	3.2336742187945475E-07	4.77	9.3344602995972579E-09	4.77	1.2286941199864131E-12	4.77	0.39019951937742547	4.77	1501.8591469286323
4.78	3.2221975071579004E-07	4.78	-5.5417756020389263E-09	4.78	1.1091638521474497E-11	4.78	0.55458192607371615	4.78	1501.3659997307309
4.79	3.2344939839114503E-07	4.79	4.8715895268143355E-09	4.79	1.2286941199864131E-12	4.79	1.2121115529072313	4.79	1501.3659997307309
4.8	3.2361335141452554E-07	4.8	2.7889165001863481E-09	4.8	7.8039903875484934E-12	4.8	0.061434705999317885	4.8	1501.3659997307309
4.81	3.2074417350536336E-07	4.81	2.8673567004136128E-08	4.81	7.8039903875484934E-12	4.81	0.061434705999317885	4.81	1501.5303821300379
4.82	3.2426916350804699E-07	4.82	4.1467129920847906E-08	4.82	4.5163422537190632E-12	4.82	-0.10294770068247772	4.82	1501.6947645293385
4.83	3.2328544536776447E-07	4.83	2.8971091722950814E-08	4.83	4.5163422537190632E-12	4.83	-0.76047732736128637	4.83	1502.0235293279197
4.84	3.2066219699367302E-07	4.84	3.7301783853219457E-08	4.84	1.2286941199864131E-12	4.84	-0.10294770068247772	4.84	1501.5303821300379
4.85	3.2582671723015505E-07	4.85	3.4624061382049158E-08	4.85	4.5163422537190632E-12	4.85	0.061434705999317885	4.85	1501.3659997307309
4.86	3.2246568025086114E-07	4.86	-4.3516767307134736E-09	4.86	4.5163422537190632E-12	4.86	0.061434705999317885	4.86	1501.6947645293385
4.87	3.2049824397029241E-07	4.87	7.549311990249212E-09	4.87	4.5163422537190632E-12	4.87	0.22581711268595228	4.87	1501.6947645293385
4.88	3.2139998559888623E-07	4.88	-4.0541520128601571E-09	4.88	1.2286941199864131E-12	4.88	0.22581711268595228	4.88	1501.6947645293385
4.89	3.2320346885607419E-07	4.89	5.1691142449389143E-09	4.89	1.2286941199864131E-12	4.89	0.88334673948082099	4.89	1501.5303821300379
4.9	3.1877673722479912E-07	4.9	1.8963423460481794E-09	4.9	4.5163422537190632E-12	4.9	0.061434705999317885	4.9	1501.037234932098
4.91	3.2172789164564778E-07	4.91	2.8078517566532366E-08	4.91	1.2286941199864131E-12	4.91	0.71896433277485983	4.91	1500.2153229354024
4.92	3.2353137490283531E-07	4.92	4.0277031044213536E-08	4.92	1.2286941199864131E-12	4.92	0.22581711268595228	4.92	1500.3797053347544
4.93	3.2189184466902855E-07	4.93	2.9268616441774036E-08	4.93	7.8039903875484934E-12	4.93	0.39019951937742547	4.93	1500.050940536044
4.94	3.2148196211057657E-07	4.94	3.9086932167714366E-08	4.94	4.5163422537190632E-12	4.94	0.22581711268595228	4.94	1499.886558136679
4.95	3.2435114001973705E-07	4.95	3.4326536663072675E-08	4.95	4.5163422537190632E-12	4.95	0.061434705999317885	4.95	1499.886558136679
4.96	3.2172789164564778E-07	4.96	-3.4591025771271336E-09	4.96	4.5163422537190632E-12	4.96	-0.10294770068247772	4.96	1500.2153229354024
4.97	3.2172789164564778E-07	4.97	8.1443614266637926E-09	4.97	4.5163422537190632E-12	4.97	0.55458192607371615	4.97	1501.3659997307309
4.98	3.2172789164564778E-07	4.98	-6.136825037648905E-09	4.98	1.1091638521474497E-11	4.98	-0.10294770068247772	4.98	1501.6947645293385
4.99	3.2008836141184101E-07	4.99	6.9542625538694127E-09	4.99	4.5163422537190632E-12	4.99	0.061434705999317885	4.99	1501.5303821300379
5	3.2238370373917081E-07	5	3.0864412182498877E-09	5	1.2286941199864131E-12	5	-0.10294770068247772	5	1501.6947645293385
5.01	3.2426916350804699E-07	5.01	3.0161190598294922E-08	5.01	4.5163422537190632E-12	5.01	0.061434705999317885	5.01	1501.5303821300379
5.02	3.2558078769508596E-07	5.02	4.0277031044213536E-08	5.02	1.2286941199864131E-12	5.02	1.0477291461916138	5.02	1501.8591469286323
5.03	3.2262963327424186E-07	5.03	2.5995844535188377E-08	5.03	7.8039903875484934E-12	5.03	-0.10294770068247772	5.03	1500.050940536044
5.04	3.2246568025086114E-07	5.04	3.7599308572280774E-08	5.04	4.5163422537190632E-12	5.04	-0.10294770068247772	5.04	1500.3797053347544
5.05	3.2172789164564778E-07	5.05	3.5814160258040015E-08	5.05	4.5163422537190632E-12	5.05	0.061434705999317885	5.05	1500.3797053347544
5.06	3.2008836141184101E-07	5.06	-3.7566272949980393E-09	5.06	1.2286941199864131E-12	5.06	0.061434705999317885	5.06	1500.8728525327717
5.07	3.2295753932100325E-07	5.07	7.549311990249212E-09	5.07	4.5163422537190632E-12	5.07	0.71896433277485983	5.07	1500.3797053347544
5.08	3.2328544536776447E-07	5.08	-6.136825037648905E-09	5.08	4.5163422537190632E-12	5.08	0.39019951937742547	5.08	1499.3934109385459
5.09	3.2197382118071888E-07	5.09	5.7641636812142506E-09	5.09	-2.0589540136494568E-12	5.09	-0.10294770068247772	5.09	1500.5440877341
5.1	3.2172789164564778E-07	5.1	3.6814906544031321E-09	5.1	4.5163422537190632E-12	5.1	-0.10294770068247772	5.1	1500.3797053347544
5.11	3.2303951583269358E-07	5.11	2.8376042285329966E-08	5.11	1.2286941199864131E-12	5.11	0.55458192607371615	5.11	1500.050940536044
5.12	3.2017033792353124E-07	5.12	4.0574555763359464E-08	5.12	1.2286941199864131E-12	5.12	-0.26733010735943452	5.12	1500.5440877341
5.13	3.2148196211057657E-07	5.13	2.6590893972672469E-08	5.13	7.8039903875484934E-12	5.13	-0.43171251403156674	5.13	1501.2016173314178
5.14	3.2353137490283531E-07	5.14	3.9384456886826479E-08	5.14	4.5163422537190632E-12	5.14	0.22581711268595228	5.14	1501.037234932098
5.15	3.2369532792621577E-07	5.15	3.4921586101034137E-08	5.15	1.2286941199864131E-12	5.15	0.55458192607371615	5.15	1500.3797053347544
5.16	3.2189184466902855E-07	5.16	-3.4591025771271336E-09	5.16	7.8039903875484934E-12	5.16	0.39019951937742547	5.16	1499.229028539155
5.17	3.2353137490283531E-07	5.17	7.549311990249212E-09	5.17	4.5163422537190632E-12	5.17	0.22581711268595228	5.17	1500.2153229354024
5.18	3.2377730443790599E-07	5.18	-4.3516767307134736E-09	5.18	1.2286941199864131E-12	5.18	0.22581711268595228	5.18	1500.3797053347544
5.19	3.2074417350536336E-07	5.19	6.0616883993649816E-09	5.19	4.5163422537190632E-12	5.19	0.39019951937742547	5.19	1499.886558136679
5.2	3.2385928094959617E-07	5.2	2.1938670640855006E-09	5.2	1.2286941199864131E-12	5.2	-0.26733010735943452	5.2	1500.050940536044
5.21	3.2607264676522383E-07	5.21	2.8376042285329966E-08	5.21	4.5163422537190632E-12	5.21	0.22581711268595228	5.21	1501.2016173314178
5.22	3.2123603257550546E-07	5.22	3.9979506325076064E-08	5.22	1.2286941199864131E-12	5.22	0.55458192607371615	5.22	1500.050940536044
5.23	3.2246568025086114E-07	5.23	2.6293369253926155E-08	5.23	1.2286941199864131E-12	5.23	-0.59609492069883885	5.23	1501.5303821300379
5.24	3.2459706955480726E-07	5.24	3.968198160594705E-08	5.24	7.8039903875484934E-12	5.24	-0.26733010735943452	5.24	1501.6947645293385
5.25	3.2262963327424186E-07	5.25	3.5219110820027612E-08	5.25	4.5163422537190632E-12	5.25	-0.59609492069883885	5.25	1501.3659997307309
5.26	3.2271160978593225E-07	5.26	-3.7566272949980393E-09	5.26	1.2286941199864131E-12	5.26	-0.26733010735943452	5.26	1501.6947645293385
5.27	3.2467904606649727E-07	5.27	6.9542625538694127E-09	5.27	1.2286941199864131E-12	5.27	0.22581711268595228	5.27	1501.6947645293385
5.28	3.2107207955212474E-07	5.28	-5.8393003198483295E-09	5.28	1.1091638521474497E-11	5.28	0.061434705999317885	5.28	1502.3522941264755
5.29	3.2139998559888623E-07	5.29	6.6567378356925693E-09	5.29	1.2286941199864131E-12	5.29	0.39019951937742547	5.29	1502.6810589250053
5.3	3.2812205955745118E-07	5.3	1.5988176280195932E-09	5.3	4.5163422537190632E-12	5.3	0.061434705999317885	5.3	1500.3797053347544
5.31	3.2049824397029241E-07	5.31	2.8971091722950814E-08	5.31	4.5163422537190632E-12	5.31	0.22581711268595228	5.31	1500.2153229354024
5.32	3.1984243187677033E-07	5.32	3.9979506325076064E-08	5.32	7.8039903875484934E-12	5.32	0.22581711268595228	5.32	1499.229028539155
5.33	3.2402323397297657E-07	5.33	2.6590893972672469E-08	5.33	1.2286941199864131E-12	5.33	0.061434705999317885	5.33	1500.8728525327717
5.34	3.2090812652874402E-07	5.34	3.8789407448610723E-08	5.34	1.2286941199864131E-12	5.34	1.2121115529072313	5.34	1500.3797053347544
5.35	3.2279358629762258E-07	5.35	3.4921586101034137E-08	5.35	7.8039903875484934E-12	5.35	0.22581711268595228	5.35	1500.5440877341
5.36	3.2754822397563008E-07	5.36	-4.0541520128601571E-09	5.36	7.8039903875484934E-12	5.36	-0.10294770068247772	5.36	1500.3797053347544
5.37	3.2369532792621577E-07	5.37	7.549311990249212E-09	5.37	-2.0589540136494568E-12	5.37	0.88334673948082099	5.37	1500.050940536044
5.38	3.2353137490283531E-07	5.38	-5.2442508842207484E-09	5.38	4.5163422537190632E-12	5.38	0.061434705999317885	5.38	1500.3797053347544
5.39	3.2361335141452554E-07	5.39	6.3592131175244211E-09	5.39	1.2286941199864131E-12	5.39	0.22581711268595228	5.39	1500.3797053347544
5.4	3.2180986815733816E-07	5.4	1.5988176280195932E-09	5.4	4.5163422537190632E-12	5.4	-0.10294770068247772	5.4	1501.2016173314178
5.41	3.2131800908719585E-07	5.41	2.8376042285329966E-08	5.41	4.5163422537190632E-12	5.41	0.39019951937742547	5.41	1500.3797053347544
5.42	3.2426916350804699E-07	5.42	3.9384456886826479E-08	5.42	1.2286941199864131E-12	5.42	0.22581711268595228	5.42	1500.2153229354024
5.43	3.2230172722748042E-07	5.43	2.7780992847743277E-08	5.43	1.1091638521474497E-11	5.43	0.061434705999317885	5.43	1500.5440877341
5.44	3.2271160978593225E-07	5.44	3.8194358010428808E-08	5.44	1.2286941199864131E-12	5.44	0.22581711268595228	5.44	1500.3797053347544
5.45	3.2820403606913966E-07	5.45	3.5219110820027612E-08	5.45	1.2286941199864131E-12	5.45	-0.10294770068247772	5.45	1500.5440877341
5.46	3.2426916350804699E-07	5.46	-4.0541520128601571E-09	5.46	4.5163422537190632E-12	5.46	-0.10294770068247772	5.46	1500.7084701334391
5.47	3.2058022048198269E-07	5.47	8.7394108631131412E-09	5.47	7.8039903875484934E-12	5.47	0.39019951937742547	5.47	1501.2016173314178
5.48	3.2262963327424186E-07	5.48	-5.2442508842207484E-09	5.48	4.5163422537190632E-12	5.48	0.55458192607371615	5.48	1499.7221757373077
5.49	3.2221975071579004E-07	5.49	5.1691142449389143E-09	5.49	4.5163422537190632E-12	5.49	0.39019951937742547	5.49	1500.8728525327717
5.5	3.2148196211057657E-07	5.5	1.5988176280195932E-09	5.5	4.5163422537190632E-12	5.5	-0.59609492069883885	5.5	1500.050940536044
5.51	3.2238370373917081E-07	5.51	2.9268616441774036E-08	5.51	4.5163422537190632E-12	5.51	0.39019951937742547	5.51	1500.3797053347544
5.52	3.2435114001973705E-07	5.52	3.968198160594705E-08	5.52	1.2286941199864131E-12	5.52	0.39019951937742547	5.52	1501.5303821300379
5.53	3.2271160978593225E-07	5.53	2.7780992847743277E-08	5.53	4.5163422537190632E-12	5.53	0.22581711268595228	5.53	1500.2153229354024
5.54	3.2435114001973705E-07	5.54	3.7004259134166609E-08	5.54	4.5163422537190632E-12	5.54	0.39019951937742547	5.54	1500.5440877341
5.55	3.252528816483268E-07	5.55	3.4326536663072675E-08	5.55	7.8039903875484934E-12	5.55	0.22581711268595228	5.55	1499.7221757373077
5.56	3.2287556280931291E-07	5.56	-3.7566272949980393E-09	5.56	4.5163422537190632E-12	5.56	0.061434705999317885	5.56	1500.3797053347544
5.57	3.2418718699635686E-07	5.57	7.549311990249212E-09	5.57	4.5163422537190632E-12	5.57	-0.10294770068247772	5.57	1500.5440877341
5.58	3.2230172722748042E-07	5.58	-4.6492014485580286E-09	5.58	4.5163422537190632E-12	5.58	-0.26733010735943452	5.58	1500.2153229354024
5.59	3.2025231443522152E-07	5.59	5.1691142449389143E-09	5.59	1.2286941199864131E-12	5.59	-0.10294770068247772	5.59	1501.2016173314178
5.6	3.2344939839114503E-07	5.6	1.5988176280195932E-09	5.6	4.5163422537190632E-12	5.6	0.22581711268595228	5.6	1500.2153229354024
5.61	3.2074417350536336E-07	5.61	2.8971091722950814E-08	5.61	4.5163422537190632E-12	5.61	-0.10294770068247772	5.61	1500.5440877341
5.62	3.2197382118071888E-07	5.62	3.9979506325076064E-08	5.62	1.2286941199864131E-12	5.62	0.22581711268595228	5.62	1500.3797053347544
5.63	3.239412574612864E-07	5.63	2.7780992847743277E-08	5.63	7.8039903875484934E-12	5.63	-0.10294770068247772	5.63	1500.7084701334391
5.64	3.2746624746394117E-07	5.64	3.8789407448610723E-08	5.64	-2.0589540136494568E-12	5.64	0.22581711268595228	5.64	1501.037234932098
5.65	3.2533485816001666E-07	5.65	3.4326536663072675E-08	5.65	4.5163422537190632E-12	5.65	-0.10294770068247772	5.65	1500.050940536044
5.66	3.2599067025353429E-07	5.66	-4.0541520128601571E-09	5.66	1.2286941199864131E-12	5.66	0.55458192607371615	5.66	1500.050940536044
5.67	3.2476102257818729E-07	5.67	6.3592131175244211E-09	5.67	-2.0589540136494568E-12	5.67	-0.10294770068247772	5.67	1500.5440877341
5.68	3.2254765676255153E-07	5.68	-4.6492014485580286E-09	5.68	4.5163422537190632E-12	5.68	-0.26733010735943452	5.68	1500.5440877341
5.69	3.2254765676255153E-07	5.69	6.0616883993649816E-09	5.69	1.2286941199864131E-12	5.69	0.88334673948082099	5.69	1499.7221757373077
5.7	3.2369532792621577E-07	5.7	1.5988176280195932E-09	5.7	4.5163422537190632E-12	5.7	-0.10294770068247772	5.7	1500.3797053347544
5.71	3.2164591513395739E-07	5.71	2.8673567004136128E-08	5.71	4.5163422537190632E-12	5.71	-0.10294770068247772	5.71	1502.0235293279197
5.72	3.2312149234438386E-07	5.72	4.1169605201676639E-08	5.72	1.2286941199864131E-12	5.72	0.39019951937742547	5.72	1501.6947645293385
5.73	3.2681043537042851E-07	5.73	2.5995844535188377E-08	5.73	4.5163422537190632E-12	5.73	0.061434705999317885	5.73	1501.5303821300379
5.74	3.2426916350804699E-07	5.74	3.9086932167714366E-08	5.74	1.2286941199864131E-12	5.74	0.061434705999317885	5.74	1501.3659997307309
5.75	3.2353137490283531E-07	5.75	3.4921586101034137E-08	5.75	1.2286941199864131E-12	5.75	-0.10294770068247772	5.75	1501.5303821300379
5.76	3.2467904606649727E-07	5.76	-4.6492014485580286E-09	5.76	4.5163422537190632E-12	5.76	0.22581711268595228	5.76	1503.1742061227517
5.77	3.2230172722748042E-07	5.77	7.549311990249212E-09	5.77	7.8039903875484934E-12	5.77	0.061434705999317885	5.77	1501.6947645293385
5.78	3.2246568025086114E-07	5.78	-7.0293991909978375E-09	5.78	4.5163422537190632E-12	5.78	-0.10294770068247772	5.78	1502.5166765257436
5.79	3.2443311653142712E-07	5.79	6.3592131175244211E-09	5.79	1.1091638521474497E-11	5.79	0.22581711268595228	5.79	1501.3659997307309
5.8	3.2312149234438386E-07	5.8	2.1938670640855006E-09	5.8	1.2286941199864131E-12	5.8	0.22581711268595228	5.8	1501.5303821300379
5.81	3.2131800908719585E-07	5.81	2.8971091722950814E-08	5.81	7.8039903875484934E-12	5.81	0.55458192607371615	5.81	1501.2016173314178
5.82	3.2492497560156721E-07	5.82	3.968198160594705E-08	5.82	4.5163422537190632E-12	5.82	-0.10294770068247772	5.82	1500.8728525327717
5.83	3.2476102257818729E-07	5.83	2.7185943410190787E-08	5.83	7.8039903875484934E-12	5.83	0.22581711268595228	5.83	1501.5303821300379
5.84	3.2361335141452554E-07	5.84	3.8194358010428808E-08	5.84	1.2286941199864131E-12	5.84	0.061434705999317885	5.84	1502.0235293279197
5.85	3.2566276420677566E-07	5.85	3.4921586101034137E-08	5.85	1.2286941199864131E-12	5.85	-0.10294770068247772	5.85	1502.0235293279197
5.86	3.2426916350804699E-07	5.86	-2.864053141358998E-09	5.86	4.5163422537190632E-12	5.86	0.55458192607371615	5.86	1501.6947645293385
5.87	3.2172789164564778E-07	5.87	6.6567378356925693E-09	5.87	4.5163422537190632E-12	5.87	-0.10294770068247772	5.87	1500.3797053347544
5.88	3.2369532792621577E-07	5.88	-6.136825037648905E-09	5.88	4.5163422537190632E-12	5.88	-0.59609492069883885	5.88	1501.6947645293385
5.89	3.2369532792621577E-07	5.89	5.1691142449389143E-09	5.89	1.2286941199864131E-12	5.89	1.0477291461916138	5.89	1501.6947645293385
5.9	3.2123603257550546E-07	5.9	1.5988176280195932E-09	5.9	7.8039903875484934E-12	5.9	0.22581711268595228	5.9	1502.187911727201
5.91	3.2484299908987725E-07	5.91	3.0756240036018129E-08	5.91	4.5163422537190632E-12	5.91	0.061434705999317885	5.91	1501.6947645293385
5.92	3.2312149234438386E-07	5.92	4.0277031044213536E-08	5.92	1.2286941199864131E-12	5.92	0.39019951937742547	5.92	1502.187911727201
5.93	3.2131800908719585E-07	5.93	2.5995844535188377E-08	5.93	7.8039903875484934E-12	5.93	-0.10294770068247772	5.93	1501.3659997307309
5.94	3.2279358629762258E-07	5.94	3.7599308572280774E-08	5.94	4.5163422537190632E-12	5.94	0.22581711268595228	5.94	1501.3659997307309
5.95	3.2517090513663694E-07	5.95	3.4624061382049158E-08	5.95	1.2286941199864131E-12	5.95	0.22581711268595228	5.95	1501.8591469286323
5.96	3.2238370373917081E-07	5.96	-4.6492014485580286E-09	5.96	1.2286941199864131E-12	5.96	-0.10294770068247772	5.96	1501.5303821300379
5.97	3.2279358629762258E-07	5.97	8.1443614266637926E-09	5.97	4.5163422537190632E-12	5.97	0.39019951937742547	5.97	1501.6947645293385
5.98	3.2443311653142712E-07	5.98	-6.4343497554406793E-09	5.98	4.5163422537190632E-12	5.98	-0.10294770068247772	5.98	1502.0235293279197
5.99	3.2074417350536336E-07	5.99	5.1691142449389143E-09	5.99	4.5163422537190632E-12	5.99	0.71896433277485983	5.99	1501.5303821300379
6	3.2164591513395739E-07	6	1.8963423460481794E-09	6	4.5163422537190632E-12	6	0.88334673948082099	6	1501.6947645293385
6.01	3.2344939839114503E-07	6.01	2.8673567004136128E-08	6.01	1.2286941199864131E-12	6.01	-0.92485973401888799	6.01	1501.8591469286323
6.02	3.2353137490283531E-07	6.02	4.0574555763359464E-08	6.02	4.5163422537190632E-12	6.02	-0.26733010735943452	6.02	1501.3659997307309
6.03	3.2361335141452554E-07	6.03	2.5698319816459163E-08	6.03	4.5163422537190632E-12	6.03	0.061434705999317885	6.03	1501.6947645293385
6.04	3.272203179288742E-07	6.04	3.7004259134166609E-08	6.04	-2.0589540136494568E-12	6.04	0.22581711268595228	6.04	1502.0235293279197
6.05	3.2582671723015505E-07	6.05	3.4624061382049158E-08	6.05	4.5163422537190632E-12	6.05	-0.10294770068247772	6.05	1501.5303821300379
6.06	3.2344939839114503E-07	6.06	-2.2690037055557766E-09	6.06	4.5163422537190632E-12	6.06	-0.26733010735943452	6.06	1501.6947645293385
6.07	3.2369532792621577E-07	6.07	7.2517872720549647E-09	6.07	4.5163422537190632E-12	6.07	-0.10294770068247772	6.07	1501.3659997307309
6.08	3.2148196211057657E-07	6.08	-6.7318744732236524E-09	6.08	7.8039903875484934E-12	6.08	0.061434705999317885	6.08	1501.3659997307309
6.09	3.2221975071579004E-07	6.09	4.5740648086984387E-09	6.09	1.2286941199864131E-12	6.09	0.22581711268595228	6.09	1502.3522941264755
6.1	3.2385928094959617E-07	6.1	2.1938670640855006E-09	6.1	4.5163422537190632E-12	6.1	0.22581711268595228	6.1	1501.3659997307309
6.11	3.2320346885607419E-07	6.11	3.1053764754892517E-08	6.11	1.2286941199864131E-12	6.11	0.88334673948082099	6.11	1501.2016173314178
6.12	3.2180986815733816E-07	6.12	4.0872080482513836E-08	6.12	1.2286941199864131E-12	6.12	-0.10294770068247772	6.12	1499.064646139758
6.13	3.272203179288742E-07	6.13	2.6293369253926155E-08	6.13	4.5163422537190632E-12	6.13	-0.26733010735943452	6.13	1501.5303821300379
6.14	3.2754822397563008E-07	6.14	3.7896833291350563E-08	6.14	4.5163422537190632E-12	6.14	0.71896433277485983	6.14	1501.5303821300379
6.15	3.2426916350804699E-07	6.15	3.4624061382049158E-08	6.15	7.8039903875484934E-12	6.15	-0.26733010735943452	6.15	1500.3797053347544
6.16	3.2435114001973705E-07	6.16	-2.566528423461768E-09	6.16	4.5163422537190632E-12	6.16	0.22581711268595228	6.16	1502.0235293279197
6.17	3.2361335141452554E-07	6.17	8.1443614266637926E-09	6.17	4.5163422537190632E-12	6.17	-0.26733010735943452	6.17	1501.3659997307309
6.18	3.2271160978593225E-07	6.18	-6.136825037648905E-09	6.18	7.8039903875484934E-12	6.18	0.22581711268595228	6.18	1501.5303821300379
6.19	3.2303951583269358E-07	6.19	4.5740648086984387E-09	6.19	4.5163422537190632E-12	6.19	0.39019951937742547	6.19	1501.8591469286323
6.2	3.2353137490283531E-07	6.2	1.5988176280195932E-09	6.2	4.5163422537190632E-12	6.2	-0.26733010735943452	6.2	1501.3659997307309
6.21	3.2008836141184101E-07	6.21	3.1053764754892517E-08	6.21	7.8039903875484934E-12	6.21	0.061434705999317885	6.21	1501.5303821300379
6.22	3.2336742187945475E-07	6.22	4.0277031044213536E-08	6.22	1.2286941199864131E-12	6.22	0.55458192607371615	6.22	1501.5303821300379
6.23	3.2517090513663694E-07	6.23	2.5995844535188377E-08	6.23	1.2286941199864131E-12	6.23	0.061434705999317885	6.23	1502.187911727201
6.24	3.2476102257818729E-07	6.24	3.8194358010428808E-08	6.24	4.5163422537190632E-12	6.24	0.55458192607371615	6.24	1501.5303821300379
6.25	3.2238370373917081E-07	6.25	3.3731487225145201E-08	6.25	4.5163422537190632E-12	6.25	-0.10294770068247772	6.25	1501.6947645293385
6.26	3.2303951583269358E-07	6.26	-2.566528423461768E-09	6.26	4.5163422537190632E-12	6.26	0.55458192607371615	6.26	1501.8591469286323
6.27	3.2443311653142712E-07	6.27	8.1443614266637926E-09	6.27	7.8039903875484934E-12	6.27	-0.26733010735943452	6.27	1501.6947645293385
6.28	3.2008836141184101E-07	6.28	-7.9219733442675328E-09	6.28	4.5163422537190632E-12	6.28	-0.10294770068247772	6.28	1501.8591469286323
6.29	3.2410521048466674E-07	6.29	5.4666389630722282E-09	6.29	4.5163422537190632E-12	6.29	-0.10294770068247772	6.29	1501.6947645293385
6.3	3.2443311653142712E-07	6.3	1.3012929099997288E-09	6.3	1.2286941199864131E-12	6.3	-0.10294770068247772	6.3	1501.2016173314178
6.31	3.1926859629493927E-07	6.31	2.8376042285329966E-08	6.31	7.8039903875484934E-12	6.31	0.22581711268595228	6.31	1501.6947645293385
6.32	3.2476102257818729E-07	6.32	3.9979506325076064E-08	6.32	7.8039903875484934E-12	6.32	0.061434705999317885	6.32	1500.050940536044
6.33	3.2443311653142712E-07	6.33	2.6888418691427347E-08	6.33	4.5163422537190632E-12	6.33	-0.26733010735943452	6.33	1500.3797053347544
6.34	3.2221975071579004E-07	6.34	3.7896833291350563E-08	6.34	4.5163422537190632E-12	6.34	1.2121115529072313	6.34	1500.2153229354024
6.35	3.2476102257818729E-07	6.35	3.402901194410469E-08	6.35	4.5163422537190632E-12	6.35	0.061434705999317885	6.35	1501.2016173314178
6.36	3.2467904606649727E-07	6.36	-2.864053141358998E-09	6.36	4.5163422537190632E-12	6.36	-0.10294770068247772	6.36	1500.3797053347544
6.37	3.2205579769240927E-07	6.37	6.3592131175244211E-09	6.37	1.2286941199864131E-12	6.37	-0.43171251403156674	6.37	1500.3797053347544
6.38	3.2254765676255153E-07	6.38	-5.8393003198483295E-09	6.38	7.8039903875484934E-12	6.38	-0.59609492069883885	6.38	1500.3797053347544
6.39	3.2410521048466674E-07	6.39	4.5740648086984387E-09	6.39	-2.0589540136494568E-12	6.39	0.22581711268595228	6.39	1500.050940536044
6.4	3.2385928094959617E-07	6.4	2.1938670640855006E-09	6.4	4.5163422537190632E-12	6.4	0.22581711268595228	6.4	1500.3797053347544
6.41	3.2139998559888623E-07	6.41	2.9268616441774036E-08	6.41	-2.0589540136494568E-12	6.41	-0.26733010735943452	6.41	1500.3797053347544
6.42	3.2459706955480726E-07	6.42	4.0574555763359464E-08	6.42	1.2286941199864131E-12	6.42	0.22581711268595228	6.42	1501.3659997307309
6.43	3.2312149234438386E-07	6.43	2.7483468128962764E-08	6.43	1.1091638521474497E-11	6.43	0.71896433277485983	6.43	1500.3797053347544
6.44	3.2189184466902855E-07	6.44	3.8789407448610723E-08	6.44	4.5163422537190632E-12	6.44	0.55458192607371615	6.44	1500.2153229354024
6.45	3.2508892862494703E-07	6.45	3.402901194410469E-08	6.45	4.5163422537190632E-12	6.45	0.22581711268595228	6.45	1500.050940536044
6.46	3.2410521048466674E-07	6.46	-3.7566272949980393E-09	6.46	4.5163422537190632E-12	6.46	-0.43171251403156674	6.46	1500.5440877341
6.47	3.2123603257550546E-07	6.47	7.2517872720549647E-09	6.47	4.5163422537190632E-12	6.47	-0.26733010735943452	6.47	1501.2016173314178
6.48	3.2361335141452554E-07	6.48	-5.8393003198483295E-09	6.48	7.8039903875484934E-12	6.48	-0.43171251403156674	6.48	1500.2153229354024
6.49	3.2549881118339621E-07	6.49	6.3592131175244211E-09	6.49	1.2286941199864131E-12	6.49	0.39019951937742547	6.49	1499.3934109385459
6.5	3.252528816483268E-07	6.5	1.5988176280195932E-09	6.5	4.5163422537190632E-12	6.5	0.061434705999317885	6.5	1500.3797053347544
6.51	3.2148196211057657E-07	6.51	2.8971091722950814E-08	6.51	4.5163422537190632E-12	6.51	0.22581711268595228	6.51	1500.2153229354024
6.52	3.2402323397297657E-07	6.52	3.8789407448610723E-08	6.52	1.2286941199864131E-12	6.52	0.22581711268595228	6.52	1500.050940536044
6.53	3.2328544536776447E-07	6.53	2.6293369253926155E-08	6.53	7.8039903875484934E-12	6.53	-0.26733010735943452	6.53	1500.050940536044
6.54	3.2287556280931291E-07	6.54	3.9384456886826479E-08	6.54	1.2286941199864131E-12	6.54	0.39019951937742547	6.54	1501.6947645293385
6.55	3.252528816483268E-07	6.55	3.6111684977058941E-08	6.55	1.2286941199864131E-12	6.55	0.061434705999317885	6.55	1500.3797053347544
6.56	3.2492497560156721E-07	6.56	-3.4591025771271336E-09	6.56	4.5163422537190632E-12	6.56	1.0477291461916138	6.56	1499.7221757373077
6.57	3.2205579769240927E-07	6.57	6.0616883993649816E-09	6.57	4.5163422537190632E-12	6.57	-0.10294770068247772	6.57	1500.2153229354024
6.58	3.2533485816001666E-07	6.58	-6.7318744732236524E-09	6.58	7.8039903875484934E-12	6.58	-0.10294770068247772	6.58	1500.2153229354024
6.59	3.2590869374184465E-07	6.59	6.3592131175244211E-09	6.59	1.1091638521474497E-11	6.59	0.22581711268595228	6.59	1500.3797053347544
6.6	3.2246568025086114E-07	6.6	2.4913917821315568E-09	6.6	-2.0589540136494568E-12	6.6	-0.26733010735943452	6.6	1500.5440877341
6.61	3.2344939839114503E-07	6.61	2.9566141160605795E-08	6.61	7.8039903875484934E-12	6.61	0.39019951937742547	6.61	1500.050940536044
6.62	3.2443311653142712E-07	6.62	3.9086932167714366E-08	6.62	4.5163422537190632E-12	6.62	-0.10294770068247772	6.62	1500.7084701334391
6.63	3.2205579769240927E-07	6.63	2.5995844535188377E-08	6.63	4.5163422537190632E-12	6.63	-0.26733010735943452	6.63	1500.5440877341
6.64	3.2131800908719585E-07	6.64	3.8194358010428808E-08	6.64	7.8039903875484934E-12	6.64	0.55458192607371615	6.64	1500.050940536044
6.65	3.2369532792621577E-07	6.65	3.5516635539029572E-08	6.65	1.2286941199864131E-12	6.65	0.061434705999317885	6.65	1500.050940536044
6.66	3.2197382118071888E-07	6.66	-2.864053141358998E-09	6.66	7.8039903875484934E-12	6.66	0.061434705999317885	6.66	1501.037234932098
6.67	3.2353137490283531E-07	6.67	6.6567378356925693E-09	6.67	4.5163422537190632E-12	6.67	0.88334673948082099	6.67	1500.050940536044
6.68	3.2426916350804699E-07	6.68	-7.0293991909978375E-09	6.68	4.5163422537190632E-12	6.68	-0.10294770068247772	6.68	1500.3797053347544
6.69	3.2320346885607419E-07	6.69	4.8715895268143355E-09	6.69	1.2286941199864131E-12	6.69	0.22581711268595228	6.69	1500.3797053347544
6.7	3.2238370373917081E-07	6.7	2.4913917821315568E-09	6.7	4.5163422537190632E-12	6.7	-0.10294770068247772	6.7	1500.5440877341
6.71	3.2467904606649727E-07	6.71	3.0161190598294922E-08	6.71	7.8039903875484934E-12	6.71	0.22581711268595228	6.71	1500.3797053347544
6.72	3.2681043537042851E-07	6.72	3.9086932167714366E-08	6.72	4.5163422537190632E-12	6.72	0.061434705999317885	6.72	1500.050940536044
6.73	3.252528816483268E-07	6.73	2.6590893972672469E-08	6.73	1.2286941199864131E-12	6.73	0.22581711268595228	6.73	1500.7084701334391
6.74	3.2254765676255153E-07	6.74	3.7599308572280774E-08	6.74	1.2286941199864131E-12	6.74	0.39019951937742547	6.74	1500.3797053347544
6.75	3.2451509304311719E-07	6.75	3.6111684977058941E-08	6.75	7.8039903875484934E-12	6.75	0.22581711268595228	6.75	1500.5440877341
6.76	3.2410521048466674E-07	6.76	-2.864053141358998E-09	6.76	1.2286941199864131E-12	6.76	0.39019951937742547	6.76	1499.886558136679
6.77	3.2353137490283531E-07	6.77	6.3592131175244211E-09	6.77	7.8039903875484934E-12	6.77	1.3764939596276875	6.77	1500.050940536044
6.78	3.2549881118339621E-07	6.78	-7.0293991909978375E-09	6.78	1.1091638521474497E-11	6.78	-0.43171251403156674	6.78	1500.2153229354024
6.79	3.2025231443522152E-07	6.79	5.7641636812142506E-09	6.79	4.5163422537190632E-12	6.79	-0.10294770068247772	6.79	1500.3797053347544
6.8	3.1771104257283178E-07	6.8	1.8963423460481794E-09	6.8	4.5163422537190632E-12	6.8	-0.10294770068247772	6.8	1501.037234932098
6.81	3.2656450583536059E-07	6.81	3.0458715317152264E-08	6.81	1.1091638521474497E-11	6.81	-0.59609492069883885	6.81	1500.2153229354024
6.82	3.2336742187945475E-07	6.82	3.9086932167714366E-08	6.82	7.8039903875484934E-12	6.82	0.22581711268595228	6.82	1500.3797053347544
6.83	3.2189184466902855E-07	6.83	2.5698319816459163E-08	6.83	4.5163422537190632E-12	6.83	0.061434705999317885	6.83	1500.5440877341
6.84	3.2410521048466674E-07	6.84	3.9086932167714366E-08	6.84	4.5163422537190632E-12	6.84	0.55458192607371615	6.84	1499.886558136679
6.85	3.2500695211325712E-07	6.85	3.5219110820027612E-08	6.85	4.5163422537190632E-12	6.85	0.061434705999317885	6.85	1502.3522941264755
6.86	3.2221975071579004E-07	6.86	-2.864053141358998E-09	6.86	4.5163422537190632E-12	6.86	0.061434705999317885	6.86	1500.8728525327717
6.87	3.2353137490283531E-07	6.87	7.8468367084521678E-09	6.87	4.5163422537190632E-12	6.87	0.39019951937742547	6.87	1501.5303821300379
6.88	3.2230172722748042E-07	6.88	-5.5417756020389263E-09	6.88	1.1091638521474497E-11	6.88	0.71896433277485983	6.88	1501.8591469286323
6.89	3.2172789164564778E-07	6.89	5.7641636812142506E-09	6.89	-2.0589540136494568E-12	6.89	0.22581711268595228	6.89	1501.6947645293385
6.9	3.2328544536776447E-07	6.9	1.5988176280195932E-09	6.9	4.5163422537190632E-12	6.9	-0.43171251403156674	6.9	1501.6947645293385
6.91	3.2541683467170641E-07	6.91	2.9566141160605795E-08	6.91	4.5163422537190632E-12	6.91	0.55458192607371615	6.91	1501.3659997307309
6.92	3.2344939839114503E-07	6.92	3.9384456886826479E-08	6.92	4.5163422537190632E-12	6.92	0.71896433277485983	6.92	1501.8591469286323
6.93	3.2312149234438386E-07	6.93	2.7185943410190787E-08	6.93	4.5163422537190632E-12	6.93	-0.43171251403156674	6.93	1501.6947645293385
6.94	3.2558078769508596E-07	6.94	3.9384456886826479E-08	6.94	4.5163422537190632E-12	6.94	-0.10294770068247772	6.94	1502.187911727201
6.95	3.2418718699635686E-07	6.95	3.4921586101034137E-08	6.95	4.5163422537190632E-12	6.95	0.061434705999317885	6.95	1501.3659997307309
6.96	3.2353137490283531E-07	6.96	-2.864053141358998E-09	6.96	4.5163422537190632E-12	6.96	0.71896433277485983	6.96	1501.3659997307309
6.97	3.2582671723015505E-07	6.97	7.2517872720549647E-09	6.97	1.2286941199864131E-12	6.97	0.061434705999317885	6.97	1501.037234932098
6.98	3.2607264676522383E-07	6.98	-7.0293991909978375E-09	6.98	7.8039903875484934E-12	6.98	-0.26733010735943452	6.98	1501.6947645293385
6.99	3.2344939839114503E-07	6.99	6.0616883993649816E-09	6.99	1.2286941199864131E-12	6.99	1.7052587730830595	6.99	1502.0235293279197
7	3.2476102257818729E-07	7	1.5988176280195932E-09	7	4.5163422537190632E-12	7	0.061434705999317885	7	1501.3659997307309
7.01	3.2000638490015073E-07	7.01	2.986366587944609E-08	7.01	4.5163422537190632E-12	7.01	0.061434705999317885	7.01	1501.6947645293385
7.02	3.2377730443790599E-07	7.02	3.9979506325076064E-08	7.02	1.1091638521474497E-11	7.02	-0.10294770068247772	7.02	1501.5303821300379
7.03	3.2533485816001666E-07	7.03	2.4805745660322896E-08	7.03	4.5163422537190632E-12	7.03	0.22581711268595228	7.03	1501.3659997307309
7.04	3.2459706955480726E-07	7.04	3.968198160594705E-08	7.04	4.5163422537190632E-12	7.04	0.71896433277485983	7.04	1502.0235293279197
7.05	3.2279358629762258E-07	7.05	3.402901194410469E-08	7.05	1.2286941199864131E-12	7.05	0.061434705999317885	7.05	1501.5303821300379
7.06	3.2435114001973705E-07	7.06	-3.7566272949980393E-09	7.06	4.5163422537190632E-12	7.06	0.061434705999317885	7.06	1501.5303821300379
7.07	3.2730229444056326E-07	7.07	6.0616883993649816E-09	7.07	1.2286941199864131E-12	7.07	0.55458192607371615	7.07	1501.6947645293385
7.08	3.2599067025353429E-07	7.08	-6.136825037648905E-09	7.08	4.5163422537190632E-12	7.08	-0.10294770068247772	7.08	1501.6947645293385
7.09	3.2123603257550546E-07	7.09	5.7641636812142506E-09	7.09	1.2286941199864131E-12	7.09	0.22581711268595228	7.09	1501.5303821300379
7.1	3.2476102257818729E-07	7.1	3.0864412182498877E-09	7.1	1.2286941199864131E-12	7.1	-0.10294770068247772	7.1	1501.6947645293385
7.11	3.2303951583269358E-07	7.11	3.1053764754892517E-08	7.11	7.8039903875484934E-12	7.11	0.061434705999317885	7.11	1503.1742061227517
7.12	3.2205579769240927E-07	7.12	3.8491882729515537E-08	7.12	1.2286941199864131E-12	7.12	0.55458192607371615	7.12	1501.8591469286323
7.13	3.2246568025086114E-07	7.13	2.5698319816459163E-08	7.13	4.5163422537190632E-12	7.13	0.55458192607371615	7.13	1501.6947645293385
7.14	3.2508892862494703E-07	7.14	3.9086932167714366E-08	7.14	1.2286941199864131E-12	7.14	0.22581711268595228	7.14	1500.7084701334391
7.15	3.2246568025086114E-07	7.15	3.4624061382049158E-08	7.15	1.2286941199864131E-12	7.15	-0.26733010735943452	7.15	1501.5303821300379
7.16	3.2566276420677566E-07	7.16	-2.2690037055557766E-09	7.16	4.5163422537190632E-12	7.16	0.55458192607371615	7.16	1501.2016173314178
7.17	3.252528816483268E-07	7.17	5.1691142449389143E-09	7.17	4.5163422537190632E-12	7.17	0.061434705999317885	7.17	1501.5303821300379
7.18	3.2189184466902855E-07	7.18	-7.6244486265197777E-09	7.18	4.5163422537190632E-12	7.18	-0.10294770068247772	7.18	1501.6947645293385
7.19	3.2180986815733816E-07	7.19	8.1443614266637926E-09	7.19	1.2286941199864131E-12	7.19	-0.10294770068247772	7.19	1501.6947645293385
7.2	3.2476102257818729E-07	7.2	1.8963423460481794E-09	7.2	7.8039903875484934E-12	7.2	-0.10294770068247772	7.2	1501.3659997307309
7.21	3.2082615001705369E-07	7.21	2.986366587944609E-08	7.21	7.8039903875484934E-12	7.21	0.22581711268595228	7.21	1501.5303821300379
7.22	3.2377730443790599E-07	7.22	3.9384456886826479E-08	7.22	1.2286941199864131E-12	7.22	0.061434705999317885	7.22	1501.3659997307309
7.23	3.2640055281198177E-07	7.23	2.5400795097738511E-08	7.23	1.1091638521474497E-11	7.23	-0.26733010735943452	7.23	1502.187911727201
7.24	3.2369532792621577E-07	7.24	3.7896833291350563E-08	7.24	1.2286941199864131E-12	7.24	0.55458192607371615	7.24	1501.3659997307309
7.25	3.2303951583269358E-07	7.25	3.3433962506194209E-08	7.25	4.5163422537190632E-12	7.25	-0.10294770068247772	7.25	1502.187911727201
7.26	3.2443311653142712E-07	7.26	-1.3764295517851408E-09	7.26	1.2286941199864131E-12	7.26	0.55458192607371615	7.26	1501.3659997307309
7.27	3.2246568025086114E-07	7.27	7.2517872720549647E-09	7.27	1.2286941199864131E-12	7.27	1.3764939596276875	7.27	1501.3659997307309
7.28	3.1943254931831951E-07	7.28	-7.6244486265197777E-09	7.28	4.5163422537190632E-12	7.28	0.061434705999317885	7.28	1501.5303821300379
7.29	3.2549881118339621E-07	7.29	4.8715895268143355E-09	7.29	4.5163422537190632E-12	7.29	0.061434705999317885	7.29	1501.6947645293385
7.3	3.2467904606649727E-07	7.3	1.3012929099997288E-09	7.3	4.5163422537190632E-12	7.3	0.061434705999317885	7.3	1501.8591469286323
7.31	3.1926859629493927E-07	7.31	3.0161190598294922E-08	7.31	4.5163422537190632E-12	7.31	0.061434705999317885	7.31	1501.5303821300379
7.32	3.2541683467170641E-07	7.32	3.968198160594705E-08	7.32	1.2286941199864131E-12	7.32	0.061434705999317885	7.32	1501.6947645293385
7.33	3.2500695211325712E-07	7.33	2.5698319816459163E-08	7.33	4.5163422537190632E-12	7.33	-0.26733010735943452	7.33	1502.0235293279197
7.34	3.2418718699635686E-07	7.34	3.7896833291350563E-08	7.34	1.2286941199864131E-12	7.34	0.061434705999317885	7.34	1501.037234932098
7.35	3.2705636490549607E-07	7.35	3.3731487225145201E-08	7.35	1.2286941199864131E-12	7.35	0.061434705999317885	7.35	1501.6947645293385
7.36	3.2336742187945475E-07	7.36	-2.864053141358998E-09	7.36	4.5163422537190632E-12	7.36	0.061434705999317885	7.36	1501.8591469286323
7.37	3.2279358629762258E-07	7.37	7.549311990249212E-09	7.37	4.5163422537190632E-12	7.37	0.061434705999317885	7.37	1502.187911727201
7.38	3.2410521048466674E-07	7.38	-6.136825037648905E-09	7.38	4.5163422537190632E-12	7.38	0.061434705999317885	7.38	1501.6947645293385
7.39	3.2221975071579004E-07	7.39	5.1691142449389143E-09	7.39	4.5163422537190632E-12	7.39	0.22581711268595228	7.39	1502.0235293279197
7.4	3.2459706955480726E-07	7.4	7.0624347398627124E-10	7.4	4.5163422537190632E-12	7.4	-0.43171251403156674	7.4	1501.5303821300379
7.41	3.2213777420409965E-07	7.41	2.9566141160605795E-08	7.41	4.5163422537190632E-12	7.41	0.39019951937742547	7.41	1501.037234932098
7.42	3.252528816483268E-07	7.42	3.9979506325076064E-08	7.42	1.2286941199864131E-12	7.42	0.061434705999317885	7.42	1502.0235293279197
7.43	3.2467904606649727E-07	7.43	2.5995844535188377E-08	7.43	4.5163422537190632E-12	7.43	0.22581711268595228	7.43	1501.5303821300379
7.44	3.2320346885607419E-07	7.44	3.8194358010428808E-08	7.44	1.2286941199864131E-12	7.44	0.22581711268595228	7.44	1503.0098237235093
7.45	3.2836798909251662E-07	7.45	3.4326536663072675E-08	7.45	1.2286941199864131E-12	7.45	0.39019951937742547	7.45	1501.5303821300379
7.46	3.2492497560156721E-07	7.46	-3.1615778592474664E-09	7.46	7.8039903875484934E-12	7.46	-0.43171251403156674	7.46	1501.3659997307309
7.47	3.2230172722748042E-07	7.47	7.549311990249212E-09	7.47	4.5163422537190632E-12	7.47	0.061434705999317885	7.47	1501.3659997307309
7.48	3.2303951583269358E-07	7.48	-7.0293991909978375E-09	7.48	7.8039903875484934E-12	7.48	0.55458192607371615	7.48	1501.037234932098
7.49	3.2377730443790599E-07	7.49	5.1691142449389143E-09	7.49	7.8039903875484934E-12	7.49	-0.10294770068247772	7.49	1502.0235293279197
7.5	3.2205579769240927E-07	7.5	1.3012929099997288E-09	7.5	4.5163422537190632E-12	7.5	0.061434705999317885	7.5	1501.037234932098
7.51	3.2336742187945475E-07	7.51	3.0161190598294922E-08	7.51	4.5163422537190632E-12	7.51	0.22581711268595228	7.51	1500.8728525327717
7.52	3.2615462327691337E-07	7.52	4.0574555763359464E-08	7.52	4.5163422537190632E-12	7.52	0.22581711268595228	7.52	1502.3522941264755
7.53	3.2180986815733816E-07	7.53	2.7185943410190787E-08	7.53	4.5163422537190632E-12	7.53	0.22581711268595228	7.53	1501.5303821300379
7.54	3.2689241188211768E-07	7.54	3.8491882729515537E-08	7.54	4.5163422537190632E-12	7.54	0.71896433277485983	7.54	1501.3659997307309
7.55	3.2984356630289963E-07	7.55	3.4624061382049158E-08	7.55	1.2286941199864131E-12	7.55	-0.10294770068247772	7.55	1501.6947645293385
7.56	3.2320346885607419E-07	7.56	-3.1615778592474664E-09	7.56	1.1091638521474497E-11	7.56	0.39019951937742547	7.56	1502.187911727201
7.57	3.2287556280931291E-07	7.57	6.9542625538694127E-09	7.57	1.2286941199864131E-12	7.57	0.39019951937742547	7.57	1501.5303821300379
7.58	3.239412574612864E-07	7.58	-7.6244486265197777E-09	7.58	1.1091638521474497E-11	7.58	0.22581711268595228	7.58	1501.6947645293385
7.59	3.2189184466902855E-07	7.59	5.1691142449389143E-09	7.59	4.5163422537190632E-12	7.59	0.22581711268595228	7.59	1501.5303821300379
7.6	3.2213777420409965E-07	7.6	1.3012929099997288E-09	7.6	4.5163422537190632E-12	7.6	-0.26733010735943452	7.6	1502.187911727201
7.61	3.2189184466902855E-07	7.61	3.0756240036018129E-08	7.61	4.5163422537190632E-12	7.61	-0.10294770068247772	7.61	1502.6810589250053
7.62	3.2443311653142712E-07	7.62	4.0574555763359464E-08	7.62	4.5163422537190632E-12	7.62	-1.0892421406716437	7.62	1502.0235293279197
7.63	3.2320346885607419E-07	7.63	2.5698319816459163E-08	7.63	7.8039903875484934E-12	7.63	0.22581711268595228	7.63	1501.2016173314178
7.64	3.2582671723015505E-07	7.64	3.7896833291350563E-08	7.64	1.2286941199864131E-12	7.64	0.39019951937742547	7.64	1501.6947645293385
7.65	3.2500695211325712E-07	7.65	3.4624061382049158E-08	7.65	4.5163422537190632E-12	7.65	-0.10294770068247772	7.65	1501.5303821300379
7.66	3.2459706955480726E-07	7.66	-2.566528423461768E-09	7.66	4.5163422537190632E-12	7.66	-0.26733010735943452	7.66	1501.2016173314178
7.67	3.2517090513663694E-07	7.67	9.0369355813508519E-09	7.67	1.2286941199864131E-12	7.67	0.22581711268595228	7.67	1501.5303821300379
7.68	3.2287556280931291E-07	7.68	-7.3269239087632082E-09	7.68	7.8039903875484934E-12	7.68	0.061434705999317885	7.68	1500.8728525327717
7.69	3.2312149234438386E-07	7.69	5.4666389630722282E-09	7.69	4.5163422537190632E-12	7.69	0.22581711268595228	7.69	1501.5303821300379
7.7	3.2279358629762258E-07	7.7	7.0624347398627124E-10	7.7	4.5163422537190632E-12	7.7	0.22581711268595228	7.7	1501.3659997307309
7.71	3.2205579769240927E-07	7.71	2.9566141160605795E-08	7.71	7.8039903875484934E-12	7.71	0.39019951937742547	7.71	1501.5303821300379
7.72	3.2402323397297657E-07	7.72	4.0277031044213536E-08	7.72	1.2286941199864131E-12	7.72	0.39019951937742547	7.72	1501.5303821300379
7.73	3.2230172722748042E-07	7.73	2.6590893972672469E-08	7.73	4.5163422537190632E-12	7.73	0.061434705999317885	7.73	1501.5303821300379
7.74	3.2476102257818729E-07	7.74	3.7599308572280774E-08	7.74	4.5163422537190632E-12	7.74	0.39019951937742547	7.74	1501.5303821300379
7.75	3.2558078769508596E-07	7.75	3.3731487225145201E-08	7.75	1.2286941199864131E-12	7.75	0.22581711268595228	7.75	1502.187911727201
7.76	3.2295753932100325E-07	7.76	-2.566528423461768E-09	7.76	1.2286941199864131E-12	7.76	-0.10294770068247772	7.76	1500.5440877341
7.77	3.2549881118339621E-07	7.77	6.3592131175244211E-09	7.77	4.5163422537190632E-12	7.77	-0.26733010735943452	7.77	1501.5303821300379
7.78	3.2418718699635686E-07	7.78	-7.3269239087632082E-09	7.78	1.2286941199864131E-12	7.78	0.22581711268595228	7.78	1501.5303821300379
7.79	3.2000638490015073E-07	7.79	6.9542625538694127E-09	7.79	4.5163422537190632E-12	7.79	-0.10294770068247772	7.79	1501.6947645293385
7.8	3.2402323397297657E-07	7.8	1.0037681919886391E-09	7.8	4.5163422537190632E-12	7.8	-0.26733010735943452	7.8	1502.187911727201
7.81	3.2476102257818729E-07	7.81	2.8376042285329966E-08	7.81	4.5163422537190632E-12	7.81	0.061434705999317885	7.81	1502.0235293279197
7.82	3.2221975071579004E-07	7.82	3.8194358010428808E-08	7.82	1.2286941199864131E-12	7.82	0.061434705999317885	7.82	1501.5303821300379
7.83	3.239412574612864E-07	7.83	2.5698319816459163E-08	7.83	4.5163422537190632E-12	7.83	0.55458192607371615	7.83	1501.5303821300379
7.84	3.280400830457626E-07	7.84	3.8194358010428808E-08	7.84	4.5163422537190632E-12	7.84	-0.10294770068247772	7.84	1501.6947645293385
7.85	3.2500695211325712E-07	7.85	3.5516635539029572E-08	7.85	7.8039903875484934E-12	7.85	0.061434705999317885	7.85	1501.3659997307309
7.86	3.239412574612864E-07	7.86	-3.1615778592474664E-09	7.86	1.2286941199864131E-12	7.86	0.55458192607371615	7.86	1501.5303821300379
7.87	3.2533485816001666E-07	7.87	6.3592131175244211E-09	7.87	4.5163422537190632E-12	7.87	0.22581711268595228	7.87	1502.3522941264755
7.88	3.2377730443790599E-07	7.88	-7.3269239087632082E-09	7.88	7.8039903875484934E-12	7.88	-0.10294770068247772	7.88	1501.6947645293385
7.89	3.2303951583269358E-07	7.89	5.1691142449389143E-09	7.89	1.2286941199864131E-12	7.89	0.39019951937742547	7.89	1501.5303821300379
7.9	3.2467904606649727E-07	7.9	3.0864412182498877E-09	7.9	4.5163422537190632E-12	7.9	0.061434705999317885	7.9	1501.5303821300379
7.91	3.2164591513395739E-07	7.91	3.0458715317152264E-08	7.91	4.5163422537190632E-12	7.91	0.88334673948082099	7.91	1501.5303821300379
7.92	3.2082615001705369E-07	7.92	3.8789407448610723E-08	7.92	1.2286941199864131E-12	7.92	0.22581711268595228	7.92	1501.6947645293385
7.93	3.2533485816001666E-07	7.93	2.5400795097738511E-08	7.93	4.5163422537190632E-12	7.93	1.0477291461916138	7.93	1501.3659997307309
7.94	3.280400830457626E-07	7.94	3.8491882729515537E-08	7.94	1.2286941199864131E-12	7.94	0.55458192607371615	7.94	1502.3522941264755
7.95	3.2385928094959617E-07	7.95	3.402901194410469E-08	7.95	7.8039903875484934E-12	7.95	-0.43171251403156674	7.95	1501.5303821300379
7.96	3.2426916350804699E-07	7.96	-2.566528423461768E-09	7.96	7.8039903875484934E-12	7.96	0.061434705999317885	7.96	1501.5303821300379
7.97	3.2582671723015505E-07	7.97	7.2517872720549647E-09	7.97	7.8039903875484934E-12	7.97	0.39019951937742547	7.97	1501.8591469286323
7.98	3.2246568025086114E-07	7.98	-7.3269239087632082E-09	7.98	4.5163422537190632E-12	7.98	0.061434705999317885	7.98	1501.037234932098
7.99	3.2295753932100325E-07	7.99	4.8715895268143355E-09	7.99	1.2286941199864131E-12	7.99	0.55458192607371615	7.99	1502.3522941264755
8	3.2582671723015505E-07	8	1.3012929099997288E-09	8	1.2286941199864131E-12	8	-0.10294770068247772	8	1502.187911727201
8.01	3.239412574612864E-07	8.01	3.0756240036018129E-08	8.01	1.2286941199864131E-12	8.01	-0.10294770068247772	8.01	1501.8591469286323
8.02	3.2049824397029241E-07	8.02	3.9384456886826479E-08	8.02	4.5163422537190632E-12	8.02	1.0477291461916138	8.02	1501.5303821300379
8.03	3.2656450583536059E-07	8.03	2.5995844535188377E-08	8.03	7.8039903875484934E-12	8.03	0.22581711268595228	8.03	1501.5303821300379
8.04	3.2426916350804699E-07	8.04	3.7896833291350563E-08	8.04	1.2286941199864131E-12	8.04	0.88334673948082099	8.04	1501.3659997307309
8.05	3.2213777420409965E-07	8.05	3.4326536663072675E-08	8.05	4.5163422537190632E-12	8.05	-0.10294770068247772	8.05	1501.3659997307309
8.06	3.2558078769508596E-07	8.06	-2.2690037055557766E-09	8.06	7.8039903875484934E-12	8.06	-0.10294770068247772	8.06	1502.3522941264755
8.07	3.2500695211325712E-07	8.07	8.1443614266637926E-09	8.07	1.2286941199864131E-12	8.07	0.39019951937742547	8.07	1501.3659997307309
8.08	3.2180986815733816E-07	8.08	-6.7318744732236524E-09	8.08	7.8039903875484934E-12	8.08	0.22581711268595228	8.08	1500.8728525327717
8.09	3.2189184466902855E-07	8.09	5.7641636812142506E-09	8.09	1.2286941199864131E-12	8.09	0.71896433277485983	8.09	1501.5303821300379
8.1	3.2599067025353429E-07	8.1	1.0037681919886391E-09	8.1	4.5163422537190632E-12	8.1	0.22581711268595228	8.1	1501.5303821300379
8.11	3.1984243187677033E-07	8.11	2.986366587944609E-08	8.11	4.5163422537190632E-12	8.11	0.061434705999317885	8.11	1501.6947645293385
8.12	3.2443311653142712E-07	8.12	4.1467129920847906E-08	8.12	1.2286941199864131E-12	8.12	0.22581711268595228	8.12	1501.5303821300379
8.13	3.2787613002238527E-07	8.13	2.5995844535188377E-08	8.13	7.8039903875484934E-12	8.13	0.22581711268595228	8.13	1502.0235293279197
8.14	3.2361335141452554E-07	8.14	3.8491882729515537E-08	8.14	1.2286941199864131E-12	8.14	0.71896433277485983	8.14	1501.5303821300379
8.15	3.2254765676255153E-07	8.15	3.4326536663072675E-08	8.15	1.2286941199864131E-12	8.15	0.061434705999317885	8.15	1501.6947645293385
8.16	3.2418718699635686E-07	8.16	-2.566528423461768E-09	8.16	1.2286941199864131E-12	8.16	0.22581711268595228	8.16	1501.5303821300379
8.17	3.2459706955480726E-07	8.17	7.2517872720549647E-09	8.17	1.2286941199864131E-12	8.17	0.061434705999317885	8.17	1501.5303821300379
8.18	3.2115405606381513E-07	8.18	-4.6492014485580286E-09	8.18	4.5163422537190632E-12	8.18	-0.43171251403156674	8.18	1502.187911727201
8.19	3.2443311653142712E-07	8.19	6.0616883993649816E-09	8.19	4.5163422537190632E-12	8.19	0.55458192607371615	8.19	1501.2016173314178
8.2	3.2123603257550546E-07	8.2	4.087187559926781E-10	8.2	7.8039903875484934E-12	8.2	-0.10294770068247772	8.2	1501.6947645293385
8.21	3.203342909469118E-07	8.21	2.986366587944609E-08	8.21	4.5163422537190632E-12	8.21	0.061434705999317885	8.21	1502.0235293279197
8.22	3.2705636490549607E-07	8.22	3.9384456886826479E-08	8.22	4.5163422537190632E-12	8.22	0.22581711268595228	8.22	1501.8591469286323
8.23	3.2402323397297657E-07	8.23	2.7185943410190787E-08	8.23	4.5163422537190632E-12	8.23	0.71896433277485983	8.23	1501.3659997307309
8.24	3.2443311653142712E-07	8.24	3.968198160594705E-08	8.24	4.5163422537190632E-12	8.24	0.061434705999317885	8.24	1501.6947645293385
8.25	3.2492497560156721E-07	8.25	3.3731487225145201E-08	8.25	7.8039903875484934E-12	8.25	0.061434705999317885	8.25	1501.8591469286323
8.26	3.2549881118339621E-07	8.26	-2.566528423461768E-09	8.26	4.5163422537190632E-12	8.26	0.88334673948082099	8.26	1501.3659997307309
8.27	3.239412574612864E-07	8.27	6.3592131175244211E-09	8.27	4.5163422537190632E-12	8.27	-0.10294770068247772	8.27	1501.2016173314178
8.28	3.2246568025086114E-07	8.28	-6.4343497554406793E-09	8.28	7.8039903875484934E-12	8.28	0.061434705999317885	8.28	1501.3659997307309
8.29	3.2271160978593225E-07	8.29	7.2517872720549647E-09	8.29	-2.0589540136494568E-12	8.29	0.061434705999317885	8.29	1502.0235293279197
8.3	3.2467904606649727E-07	8.3	1.3012929099997288E-09	8.3	4.5163422537190632E-12	8.3	-0.10294770068247772	8.3	1501.5303821300379
8.31	3.2041626745860208E-07	8.31	2.9268616441774036E-08	8.31	4.5163422537190632E-12	8.31	-0.92485973401888799	8.31	1500.050940536044
8.32	3.2853194211589342E-07	8.32	3.9384456886826479E-08	8.32	1.2286941199864131E-12	8.32	-0.26733010735943452	8.32	1502.0235293279197
8.33	3.2377730443790599E-07	8.33	2.6293369253926155E-08	8.33	4.5163422537190632E-12	8.33	-0.43171251403156674	8.33	1501.5303821300379
8.34	3.2262963327424186E-07	8.34	4.0277031044213536E-08	8.34	4.5163422537190632E-12	8.34	0.39019951937742547	8.34	1501.6947645293385
8.35	3.2517090513663694E-07	8.35	3.4326536663072675E-08	8.35	7.8039903875484934E-12	8.35	-0.10294770068247772	8.35	1501.5303821300379
8.36	3.2476102257818729E-07	8.36	-3.1615778592474664E-09	8.36	4.5163422537190632E-12	8.36	0.39019951937742547	8.36	1501.3659997307309
8.37	3.2082615001705369E-07	8.37	5.7641636812142506E-09	8.37	1.2286941199864131E-12	8.37	0.22581711268595228	8.37	1501.5303821300379
8.38	3.2418718699635686E-07	8.38	-6.7318744732236524E-09	8.38	1.2286941199864131E-12	8.38	0.39019951937742547	8.38	1501.6947645293385
8.39	3.2582671723015505E-07	8.39	6.3592131175244211E-09	8.39	4.5163422537190632E-12	8.39	1.0477291461916138	8.39	1501.2016173314178
8.4	3.2221975071579004E-07	8.4	2.1938670640855006E-09	8.4	4.5163422537190632E-12	8.4	-0.26733010735943452	8.4	1501.6947645293385
8.41	3.2238370373917081E-07	8.41	2.9566141160605795E-08	8.41	7.8039903875484934E-12	8.41	0.22581711268595228	8.41	1501.5303821300379
8.42	3.2951566025614942E-07	8.42	3.968198160594705E-08	8.42	1.2286941199864131E-12	8.42	0.22581711268595228	8.42	1501.8591469286323
8.43	3.2541683467170641E-07	8.43	2.5995844535188377E-08	8.43	4.5163422537190632E-12	8.43	0.061434705999317885	8.43	1501.6947645293385
8.44	3.2279358629762258E-07	8.44	3.8194358010428808E-08	8.44	4.5163422537190632E-12	8.44	0.55458192607371615	8.44	1502.187911727201
8.45	3.2615462327691337E-07	8.45	3.4624061382049158E-08	8.45	4.5163422537190632E-12	8.45	-0.10294770068247772	8.45	1501.5303821300379
8.46	3.2385928094959617E-07	8.46	-1.971478987640984E-09	8.46	-2.0589540136494568E-12	8.46	-0.10294770068247772	8.46	1501.3659997307309
8.47	3.2377730443790599E-07	8.47	6.0616883993649816E-09	8.47	-2.0589540136494568E-12	8.47	0.061434705999317885	8.47	1501.6947645293385
8.48	3.239412574612864E-07	8.48	-7.6244486265197777E-09	8.48	7.8039903875484934E-12	8.48	-0.10294770068247772	8.48	1502.3522941264755
8.49	3.2312149234438386E-07	8.49	5.1691142449389143E-09	8.49	7.8039903875484934E-12	8.49	0.22581711268595228	8.49	1501.5303821300379
8.5	3.2361335141452554E-07	8.5	-1.8633067996828987E-10	8.5	4.5163422537190632E-12	8.5	0.22581711268595228	8.5	1501.6947645293385
8.51	3.2254765676255153E-07	8.51	3.0458715317152264E-08	8.51	7.8039903875484934E-12	8.51	0.39019951937742547	8.51	1502.187911727201
8.52	3.2320346885607419E-07	8.52	4.0574555763359464E-08	8.52	4.5163422537190632E-12	8.52	-0.26733010735943452	8.52	1501.5303821300379
8.53	3.2139998559888623E-07	8.53	2.6293369253926155E-08	8.53	7.8039903875484934E-12	8.53	0.39019951937742547	8.53	1501.5303821300379
8.54	3.2689241188211768E-07	8.54	3.8789407448610723E-08	8.54	1.2286941199864131E-12	8.54	-0.26733010735943452	8.54	1501.6947645293385
8.55	3.2369532792621577E-07	8.55	3.3731487225145201E-08	8.55	4.5163422537190632E-12	8.55	-0.10294770068247772	8.55	1501.3659997307309
8.56	3.2320346885607419E-07	8.56	-1.971478987640984E-09	8.56	4.5163422537190632E-12	8.56	0.55458192607371615	8.56	1500.7084701334391
8.57	3.2418718699635686E-07	8.57	7.8468367084521678E-09	8.57	4.5163422537190632E-12	8.57	0.22581711268595228	8.57	1501.6947645293385
8.58	3.2139998559888623E-07	8.58	-6.4343497554406793E-09	8.58	1.2286941199864131E-12	8.58	-0.59609492069883885	8.58	1501.3659997307309
8.59	3.2262963327424186E-07	8.59	4.2765400905912902E-09	8.59	1.2286941199864131E-12	8.59	0.22581711268595228	8.59	1501.2016173314178
8.6	3.2312149234438386E-07	8.6	1.0037681919886391E-09	8.6	4.5163422537190632E-12	8.6	0.55458192607371615	8.6	1501.3659997307309
8.61	3.2484299908987725E-07	8.61	2.8971091722950814E-08	8.61	4.5163422537190632E-12	8.61	0.55458192607371615	8.61	1501.6947645293385
8.62	3.2590869374184465E-07	8.62	3.9086932167714366E-08	8.62	1.2286941199864131E-12	8.62	0.061434705999317885	8.62	1501.2016173314178
8.63	3.2099010304043441E-07	8.63	2.6888418691427347E-08	8.63	1.2286941199864131E-12	8.63	0.39019951937742547	8.63	1502.0235293279197
8.64	3.2476102257818729E-07	8.64	3.8194358010428808E-08	8.64	4.5163422537190632E-12	8.64	-0.10294770068247772	8.64	1501.3659997307309
8.65	3.252528816483268E-07	8.65	3.3433962506194209E-08	8.65	1.2286941199864131E-12	8.65	-0.26733010735943452	8.65	1501.6947645293385
8.66	3.2271160978593225E-07	8.66	-3.1615778592474664E-09	8.66	-2.0589540136494568E-12	8.66	-0.26733010735943452	8.66	1501.5303821300379
8.67	3.2607264676522383E-07	8.67	6.6567378356925693E-09	8.67	1.2286941199864131E-12	8.67	0.061434705999317885	8.67	1501.3659997307309
8.68	3.2517090513663694E-07	8.68	-6.7318744732236524E-09	8.68	4.5163422537190632E-12	8.68	0.061434705999317885	8.68	1501.6947645293385
8.69	3.203342909469118E-07	8.69	4.5740648086984387E-09	8.69	1.2286941199864131E-12	8.69	0.061434705999317885	8.69	1500.5440877341
8.7	3.2426916350804699E-07	8.7	1.0037681919886391E-09	8.7	-2.0589540136494568E-12	8.7	0.061434705999317885	8.7	1502.3522941264755
8.71	3.2763020048731893E-07	8.71	3.0161190598294922E-08	8.71	4.5163422537190632E-12	8.71	0.39019951937742547	8.71	1501.3659997307309
8.72	3.2418718699635686E-07	8.72	4.0574555763359464E-08	8.72	7.8039903875484934E-12	8.72	-0.10294770068247772	8.72	1501.6947645293385
8.73	3.2099010304043441E-07	8.73	2.8376042285329966E-08	8.73	4.5163422537190632E-12	8.73	0.55458192607371615	8.73	1501.2016173314178
8.74	3.2566276420677566E-07	8.74	3.7896833291350563E-08	8.74	1.2286941199864131E-12	8.74	0.22581711268595228	8.74	1500.8728525327717
8.75	3.2148196211057657E-07	8.75	3.3136437787251714E-08	8.75	1.2286941199864131E-12	8.75	-0.10294770068247772	8.75	1501.5303821300379
8.76	3.203342909469118E-07	8.76	-3.7566272949980393E-09	8.76	7.8039903875484934E-12	8.76	-0.76047732736128637	8.76	1501.6947645293385
8.77	3.2517090513663694E-07	8.77	6.9542625538694127E-09	8.77	4.5163422537190632E-12	8.77	0.55458192607371615	8.77	1501.3659997307309
8.78	3.2287556280931291E-07	8.78	-4.6492014485580286E-09	8.78	7.8039903875484934E-12	8.78	0.061434705999317885	8.78	1501.5303821300379
8.79	3.2238370373917081E-07	8.79	5.7641636812142506E-09	8.79	4.5163422537190632E-12	8.79	1.2121115529072313	8.79	1501.6947645293385
8.8	3.2844996560420505E-07	8.8	7.0624347398627124E-10	8.8	7.8039903875484934E-12	8.8	0.061434705999317885	8.8	1501.6947645293385
8.81	3.2049824397029241E-07	8.81	2.9268616441774036E-08	8.81	4.5163422537190632E-12	8.81	0.39019951937742547	8.81	1501.5303821300379
8.82	3.239412574612864E-07	8.82	3.9979506325076064E-08	8.82	1.2286941199864131E-12	8.82	0.55458192607371615	8.82	1503.3385885219875
8.83	3.2533485816001666E-07	8.83	2.6888418691427347E-08	8.83	4.5163422537190632E-12	8.83	0.39019951937742547	8.83	1501.3659997307309
8.84	3.2336742187945475E-07	8.84	3.9086932167714366E-08	8.84	-2.0589540136494568E-12	8.84	-0.92485973401888799	8.84	1501.2016173314178
8.85	3.2353137490283531E-07	8.85	3.3433962506194209E-08	8.85	4.5163422537190632E-12	8.85	-0.26733010735943452	8.85	1501.6947645293385
8.86	3.2271160978593225E-07	8.86	-3.7566272949980393E-09	8.86	1.1091638521474497E-11	8.86	0.061434705999317885	8.86	1501.3659997307309
8.87	3.2418718699635686E-07	8.87	6.6567378356925693E-09	8.87	4.5163422537190632E-12	8.87	-0.59609492069883885	8.87	1501.6947645293385
8.88	3.2180986815733816E-07	8.88	-7.0293991909978375E-09	8.88	1.2286941199864131E-12	8.88	0.39019951937742547	8.88	1501.3659997307309
8.89	3.2517090513663694E-07	8.89	6.6567378356925693E-09	8.89	4.5163422537190632E-12	8.89	0.22581711268595228	8.89	1502.3522941264755
8.9	3.2328544536776447E-07	8.9	1.0037681919886391E-09	8.9	4.5163422537190632E-12	8.9	-0.59609492069883885	8.9	1501.2016173314178
8.91	3.2131800908719585E-07	8.91	2.8971091722950814E-08	8.91	4.5163422537190632E-12	8.91	-0.10294770068247772	8.91	1501.6947645293385
8.92	3.2484299908987725E-07	8.92	3.8789407448610723E-08	8.92	4.5163422537190632E-12	8.92	-0.26733010735943452	8.92	1501.3659997307309
8.93	3.2328544536776447E-07	8.93	2.6293369253926155E-08	8.93	1.2286941199864131E-12	8.93	0.061434705999317885	8.93	1500.8728525327717
8.94	3.2377730443790599E-07	8.94	3.8491882729515537E-08	8.94	1.2286941199864131E-12	8.94	0.55458192607371615	8.94	1502.0235293279197
8.95	3.2336742187945475E-07	8.95	3.402901194410469E-08	8.95	4.5163422537190632E-12	8.95	-0.26733010735943452	8.95	1501.037234932098
8.96	3.290238011860224E-07	8.96	-2.566528423461768E-09	8.96	7.8039903875484934E-12	8.96	-0.10294770068247772	8.96	1500.3797053347544
8.97	3.2607264676522383E-07	8.97	6.0616883993649816E-09	8.97	1.2286941199864131E-12	8.97	-0.43171251403156674	8.97	1499.886558136679
8.98	3.2230172722748042E-07	8.98	-6.7318744732236524E-09	8.98	1.2286941199864131E-12	8.98	-0.10294770068247772	8.98	1499.886558136679
8.99	3.2459706955480726E-07	8.99	5.1691142449389143E-09	8.99	7.8039903875484934E-12	8.99	0.061434705999317885	8.99	1500.3797053347544
9	3.2361335141452554E-07	9	1.1119403800780675E-10	9	1.1091638521474497E-11	9	0.061434705999317885	9	1500.2153229354024
9.01	3.2090812652874402E-07	9.01	3.0458715317152264E-08	9.01	4.5163422537190632E-12	9.01	0.22581711268595228	9.01	1501.037234932098
9.02	3.2385928094959617E-07	9.02	4.1169605201676639E-08	9.02	4.5163422537190632E-12	9.02	0.22581711268595228	9.02	1501.5303821300379
9.03	3.2492497560156721E-07	9.03	2.6888418691427347E-08	9.03	4.5163422537190632E-12	9.03	-0.26733010735943452	9.03	1501.8591469286323
9.04	3.2082615001705369E-07	9.04	3.8789407448610723E-08	9.04	4.5163422537190632E-12	9.04	0.39019951937742547	9.04	1501.3659997307309
9.05	3.2730229444056326E-07	9.05	3.3731487225145201E-08	9.05	4.5163422537190632E-12	9.05	0.39019951937742547	9.05	1501.5303821300379
9.06	3.2746624746394117E-07	9.06	-2.2690037055557766E-09	9.06	4.5163422537190632E-12	9.06	0.39019951937742547	9.06	1501.5303821300379
9.07	3.2303951583269358E-07	9.07	8.7394108631131412E-09	9.07	4.5163422537190632E-12	9.07	-0.10294770068247772	9.07	1501.5303821300379
9.08	3.2180986815733816E-07	9.08	-6.136825037648905E-09	9.08	1.1091638521474497E-11	9.08	0.22581711268595228	9.08	1502.0235293279197
9.09	3.2410521048466674E-07	9.09	5.1691142449389143E-09	9.09	4.5163422537190632E-12	9.09	0.061434705999317885	9.09	1501.5303821300379
9.1	3.2279358629762258E-07	9.1	7.0624347398627124E-10	9.1	4.5163422537190632E-12	9.1	-0.26733010735943452	9.1	1501.8591469286323
9.11	3.2271160978593225E-07	9.11	2.986366587944609E-08	9.11	4.5163422537190632E-12	9.11	0.061434705999317885	9.11	1501.8591469286323
9.12	3.2533485816001666E-07	9.12	4.0574555763359464E-08	9.12	1.2286941199864131E-12	9.12	0.061434705999317885	9.12	1501.6947645293385
9.13	3.2303951583269358E-07	9.13	2.6888418691427347E-08	9.13	1.2286941199864131E-12	9.13	1.0477291461916138	9.13	1501.5303821300379
9.14	3.2402323397297657E-07	9.14	3.9086932167714366E-08	9.14	1.2286941199864131E-12	9.14	0.71896433277485983	9.14	1501.2016173314178
9.15	3.2664648234704991E-07	9.15	3.3433962506194209E-08	9.15	4.5163422537190632E-12	9.15	0.22581711268595228	9.15	1502.5166765257436
9.16	3.2377730443790599E-07	9.16	-2.566528423461768E-09	9.16	4.5163422537190632E-12	9.16	0.39019951937742547	9.16	1501.3659997307309
9.17	3.2246568025086114E-07	9.17	7.549311990249212E-09	9.17	7.8039903875484934E-12	9.17	0.22581711268595228	9.17	1501.8591469286323
9.18	3.2467904606649727E-07	9.18	-6.7318744732236524E-09	9.18	1.2286941199864131E-12	9.18	0.39019951937742547	9.18	1501.2016173314178
9.19	3.2328544536776447E-07	9.19	4.8715895268143355E-09	9.19	1.2286941199864131E-12	9.19	1.0477291461916138	9.19	1501.5303821300379
9.2	3.2336742187945475E-07	9.2	7.0624347398627124E-10	9.2	7.8039903875484934E-12	9.2	0.061434705999317885	9.2	1502.3522941264755
9.21	3.2197382118071888E-07	9.21	3.1053764754892517E-08	9.21	4.5163422537190632E-12	9.21	0.71896433277485983	9.21	1501.5303821300379
9.22	3.2344939839114503E-07	9.22	3.9979506325076064E-08	9.22	4.5163422537190632E-12	9.22	0.061434705999317885	9.22	1500.5440877341
9.23	3.2148196211057657E-07	9.23	2.5400795097738511E-08	9.23	4.5163422537190632E-12	9.23	-0.43171251403156674	9.23	1501.5303821300379
9.24	3.2484299908987725E-07	9.24	3.7896833291350563E-08	9.24	4.5163422537190632E-12	9.24	-0.10294770068247772	9.24	1501.6947645293385
9.25	3.2631857630029234E-07	9.25	3.3731487225145201E-08	9.25	7.8039903875484934E-12	9.25	-0.26733010735943452	9.25	1501.6947645293385
9.26	3.2517090513663694E-07	9.26	-3.4591025771271336E-09	9.26	7.8039903875484934E-12	9.26	0.061434705999317885	9.26	1501.3659997307309
9.27	3.2238370373917081E-07	9.27	7.8468367084521678E-09	9.27	4.5163422537190632E-12	9.27	0.061434705999317885	9.27	1502.8454413242605
9.28	3.2328544536776447E-07	9.28	-5.5417756020389263E-09	9.28	4.5163422537190632E-12	9.28	0.061434705999317885	9.28	1501.6947645293385
9.29	3.2295753932100325E-07	9.29	5.1691142449389143E-09	9.29	7.8039903875484934E-12	9.29	0.39019951937742547	9.29	1501.5303821300379
9.3	3.2254765676255153E-07	9.3	4.087187559926781E-10	9.3	4.5163422537190632E-12	9.3	0.061434705999317885	9.3	1501.6947645293385
9.31	3.2476102257818729E-07	9.31	3.1351289473775442E-08	9.31	1.2286941199864131E-12	9.31	0.55458192607371615	9.31	1501.5303821300379
9.32	3.2558078769508596E-07	9.32	4.1169605201676639E-08	9.32	4.5163422537190632E-12	9.32	0.39019951937742547	9.32	1501.5303821300379
9.33	3.2230172722748042E-07	9.33	2.7483468128962764E-08	9.33	1.2286941199864131E-12	9.33	-0.10294770068247772	9.33	1501.5303821300379
9.34	3.280400830457626E-07	9.34	3.7896833291350563E-08	9.34	1.2286941199864131E-12	9.34	0.39019951937742547	9.34	1501.5303821300379
9.35	3.2467904606649727E-07	9.35	3.2838913068317729E-08	9.35	4.5163422537190632E-12	9.35	-0.26733010735943452	9.35	1501.2016173314178
9.36	3.2221975071579004E-07	9.36	-2.566528423461768E-09	9.36	-2.0589540136494568E-12	9.36	-0.26733010735943452	9.36	1501.5303821300379
9.37	3.2451509304311719E-07	9.37	6.6567378356925693E-09	9.37	1.2286941199864131E-12	9.37	0.39019951937742547	9.37	1501.2016173314178
9.38	3.2312149234438386E-07	9.38	-5.2442508842207484E-09	9.38	1.2286941199864131E-12	9.38	-0.10294770068247772	9.38	1501.2016173314178
9.39	3.2131800908719585E-07	9.39	4.8715895268143355E-09	9.39	7.8039903875484934E-12	9.39	0.39019951937742547	9.39	1502.3522941264755
9.4	3.2508892862494703E-07	9.4	1.5988176280195932E-09	9.4	4.5163422537190632E-12	9.4	0.22581711268595228	9.4	1501.8591469286323
9.41	3.2090812652874402E-07	9.41	3.0161190598294922E-08	9.41	7.8039903875484934E-12	9.41	-0.10294770068247772	9.41	1501.5303821300379
9.42	3.2066219699367302E-07	9.42	4.0574555763359464E-08	9.42	1.2286941199864131E-12	9.42	0.55458192607371615	9.42	1501.6947645293385
9.43	3.2508892862494703E-07	9.43	2.7185943410190787E-08	9.43	1.1091638521474497E-11	9.43	-0.26733010735943452	9.43	1502.3522941264755
9.44	3.2533485816001666E-07	9.44	3.8491882729515537E-08	9.44	1.2286941199864131E-12	9.44	0.22581711268595228	9.44	1501.6947645293385
9.45	3.2230172722748042E-07	9.45	3.2541388349392254E-08	9.45	1.2286941199864131E-12	9.45	0.71896433277485983	9.45	1501.5303821300379
9.46	3.2500695211325712E-07	9.46	-2.566528423461768E-09	9.46	4.5163422537190632E-12	9.46	0.39019951937742547	9.46	1501.8591469286323
9.47	3.2467904606649727E-07	9.47	7.2517872720549647E-09	9.47	1.2286941199864131E-12	9.47	0.061434705999317885	9.47	1501.5303821300379
9.48	3.1861278420141925E-07	9.48	-5.8393003198483295E-09	9.48	4.5163422537190632E-12	9.48	0.39019951937742547	9.48	1501.2016173314178
9.49	3.2353137490283531E-07	9.49	5.4666389630722282E-09	9.49	1.1091638521474497E-11	9.49	0.39019951937742547	9.49	1501.5303821300379
9.5	3.2640055281198177E-07	9.5	1.1119403800780675E-10	9.5	7.8039903875484934E-12	9.5	0.39019951937742547	9.5	1501.5303821300379
9.51	3.2041626745860208E-07	9.51	2.9566141160605795E-08	9.51	1.2286941199864131E-12	9.51	0.39019951937742547	9.51	1501.8591469286323
9.52	3.2271160978593225E-07	9.52	4.0872080482513836E-08	9.52	4.5163422537190632E-12	9.52	-0.26733010735943452	9.52	1501.5303821300379
9.53	3.2476102257818729E-07	9.53	2.6888418691427347E-08	9.53	4.5163422537190632E-12	9.53	0.22581711268595228	9.53	1501.3659997307309
9.54	3.2336742187945475E-07	9.54	3.8194358010428808E-08	9.54	4.5163422537190632E-12	9.54	0.061434705999317885	9.54	1501.8591469286323
9.55	3.2213777420409965E-07	9.55	3.3136437787251714E-08	9.55	1.2286941199864131E-12	9.55	0.061434705999317885	9.55	1501.6947645293385
9.56	3.252528816483268E-07	9.56	-3.7566272949980393E-09	9.56	1.2286941199864131E-12	9.56	0.71896433277485983	9.56	1501.5303821300379
9.57	3.2435114001973705E-07	9.57	6.3592131175244211E-09	9.57	4.5163422537190632E-12	9.57	-0.10294770068247772	9.57	1500.8728525327717
9.58	3.2131800908719585E-07	9.58	-5.5417756020389263E-09	9.58	1.2286941199864131E-12	9.58	0.061434705999317885	9.58	1502.3522941264755
9.59	3.2607264676522383E-07	9.59	6.9542625538694127E-09	9.59	4.5163422537190632E-12	9.59	0.88334673948082099	9.59	1501.6947645293385
9.6	3.2549881118339621E-07	9.6	-1.8633067996828987E-10	9.6	1.2286941199864131E-12	9.6	-0.26733010735943452	9.6	1501.037234932098
9.61	3.2172789164564778E-07	9.61	2.9566141160605795E-08	9.61	1.2286941199864131E-12	9.61	0.22581711268595228	9.61	1501.3659997307309
9.62	3.239412574612864E-07	9.62	3.968198160594705E-08	9.62	4.5163422537190632E-12	9.62	0.55458192607371615	9.62	1501.3659997307309
9.63	3.2402323397297657E-07	9.63	2.6590893972672469E-08	9.63	7.8039903875484934E-12	9.63	-0.10294770068247772	9.63	1501.037234932098
9.64	3.2303951583269358E-07	9.64	3.7896833291350563E-08	9.64	1.2286941199864131E-12	9.64	0.55458192607371615	9.64	1501.5303821300379
9.65	3.2361335141452554E-07	9.65	3.4921586101034137E-08	9.65	7.8039903875484934E-12	9.65	0.061434705999317885	9.65	1501.2016173314178
9.66	3.2533485816001666E-07	9.66	-2.2690037055557766E-09	9.66	4.5163422537190632E-12	9.66	0.22581711268595228	9.66	1501.5303821300379
9.67	3.2353137490283531E-07	9.67	6.3592131175244211E-09	9.67	7.8039903875484934E-12	9.67	1.0477291461916138	9.67	1501.3659997307309
9.68	3.2353137490283531E-07	9.68	-7.3269239087632082E-09	9.68	4.5163422537190632E-12	9.68	0.55458192607371615	9.68	1501.3659997307309
9.69	3.2336742187945475E-07	9.69	6.3592131175244211E-09	9.69	1.2286941199864131E-12	9.69	0.55458192607371615	9.69	1499.886558136679
9.7	3.2361335141452554E-07	9.7	4.087187559926781E-10	9.7	4.5163422537190632E-12	9.7	0.061434705999317885	9.7	1500.5440877341
9.71	3.2066219699367302E-07	9.71	3.0756240036018129E-08	9.71	1.2286941199864131E-12	9.71	0.061434705999317885	9.71	1500.050940536044
9.72	3.2361335141452554E-07	9.72	3.9086932167714366E-08	9.72	1.2286941199864131E-12	9.72	0.39019951937742547	9.72	1501.037234932098
9.73	3.2205579769240927E-07	9.73	2.6590893972672469E-08	9.73	1.1091638521474497E-11	9.73	0.061434705999317885	9.73	1500.5440877341
9.74	3.2197382118071888E-07	9.74	3.8789407448610723E-08	9.74	1.2286941199864131E-12	9.74	0.39019951937742547	9.74	1500.3797053347544
9.75	3.2549881118339621E-07	9.75	3.3433962506194209E-08	9.75	1.2286941199864131E-12	9.75	0.061434705999317885	9.75	1500.050940536044
9.76	3.2303951583269358E-07	9.76	-3.1615778592474664E-09	9.76	7.8039903875484934E-12	9.76	0.061434705999317885	9.76	1500.3797053347544
9.77	3.2287556280931291E-07	9.77	7.8468367084521678E-09	9.77	7.8039903875484934E-12	9.77	0.39019951937742547	9.77	1500.8728525327717
9.78	3.2107207955212474E-07	9.78	-5.5417756020389263E-09	9.78	4.5163422537190632E-12	9.78	0.22581711268595228	9.78	1501.037234932098
9.79	3.239412574612864E-07	9.79	5.7641636812142506E-09	9.79	1.2286941199864131E-12	9.79	-0.10294770068247772	9.79	1499.7221757373077
9.8	3.2090812652874402E-07	9.8	4.087187559926781E-10	9.8	1.2286941199864131E-12	9.8	-0.10294770068247772	9.8	1500.2153229354024
9.81	3.2410521048466674E-07	9.81	3.0161190598294922E-08	9.81	4.5163422537190632E-12	9.81	0.22581711268595228	9.81	1500.2153229354024
9.82	3.269743883938069E-07	9.82	4.0574555763359464E-08	9.82	1.2286941199864131E-12	9.82	0.22581711268595228	9.82	1500.050940536044
9.83	3.2148196211057657E-07	9.83	2.7185943410190787E-08	9.83	7.8039903875484934E-12	9.83	-0.43171251403156674	9.83	1500.3797053347544
9.84	3.2353137490283531E-07	9.84	3.8491882729515537E-08	9.84	-2.0589540136494568E-12	9.84	0.22581711268595228	9.84	1500.7084701334391
9.85	3.2410521048466674E-07	9.85	3.3433962506194209E-08	9.85	4.5163422537190632E-12	9.85	-0.26733010735943452	9.85	1500.7084701334391
9.86	3.2041626745860208E-07	9.86	-2.864053141358998E-09	9.86	4.5163422537190632E-12	9.86	0.55458192607371615	9.86	1501.2016173314178
9.87	3.2377730443790599E-07	9.87	8.4418861448841258E-09	9.87	-2.0589540136494568E-12	9.87	0.39019951937742547	9.87	1500.3797053347544
9.88	3.252528816483268E-07	9.88	-5.8393003198483295E-09	9.88	4.5163422537190632E-12	9.88	-0.26733010735943452	9.88	1500.2153229354024
9.89	3.2246568025086114E-07	9.89	5.1691142449389143E-09	9.89	4.5163422537190632E-12	9.89	0.71896433277485983	9.89	1500.2153229354024
9.9	3.2336742187945475E-07	9.9	-7.8138011589423832E-10	9.9	4.5163422537190632E-12	9.9	0.55458192607371615	9.9	1500.050940536044
9.91	3.2295753932100325E-07	9.91	2.986366587944609E-08	9.91	4.5163422537190632E-12	9.91	0.39019951937742547	9.91	1501.2016173314178
9.92	3.2320346885607419E-07	9.92	3.9086932167714366E-08	9.92	1.2286941199864131E-12	9.92	0.39019951937742547	9.92	1499.886558136679
9.93	3.2000638490015073E-07	9.93	2.7185943410190787E-08	9.93	4.5163422537190632E-12	9.93	-0.26733010735943452	9.93	1500.3797053347544
9.94	3.2328544536776447E-07	9.94	3.9086932167714366E-08	9.94	1.2286941199864131E-12	9.94	0.55458192607371615	9.94	1500.7084701334391
9.95	3.2418718699635686E-07	9.95	3.3136437787251714E-08	9.95	7.8039903875484934E-12	9.95	-0.26733010735943452	9.95	1500.3797053347544
9.96	3.2262963327424186E-07	9.96	-2.864053141358998E-09	9.96	1.2286941199864131E-12	9.96	1.3764939596276875	9.96	1501.037234932098
9.97	3.2426916350804699E-07	9.97	6.6567378356925693E-09	9.97	1.2286941199864131E-12	9.97	-0.10294770068247772	9.97	1500.3797053347544
9.98	3.2041626745860208E-07	9.98	-5.5417756020389263E-09	9.98	4.5163422537190632E-12	9.98	0.22581711268595228	9.98	1499.886558136679
9.99	3.2156393862226695E-07	9.99	5.7641636812142506E-09	9.99	4.5163422537190632E-12	9.99	0.22581711268595228	9.99	1500.050940536044
10	3.2623659978860291E-07	10	-1.8633067996828987E-10	10	4.5163422537190632E-12	10	-0.26733010735943452	10	1500.3797053347544
10.01	3.2459706955480726E-07	10.01	2.9566141160605795E-08	10.01	4.5163422537190632E-12	10.01	-0.26733010735943452	10.01	1500.3797053347544
10.02	3.2287556280931291E-07	10.02	3.968198160594705E-08	10.02	7.8039903875484934E-12	10.02	-0.43171251403156674	10.02	1501.037234932098
10.03	3.2295753932100325E-07	10.03	2.7483468128962764E-08	10.03	1.2286941199864131E-12	10.03	-0.10294770068247772	10.03	1501.037234932098
10.04	3.2303951583269358E-07	10.04	3.8789407448610723E-08	10.04	4.5163422537190632E-12	10.04	-0.10294770068247772	10.04	1500.2153229354024
10.05	3.2287556280931291E-07	10.05	3.2243863630475276E-08	10.05	4.5163422537190632E-12	10.05	-0.26733010735943452	10.05	1499.7221757373077
10.06	3.2435114001973705E-07	10.06	-2.864053141358998E-09	10.06	1.2286941199864131E-12	10.06	-0.10294770068247772	10.06	1500.3797053347544
10.07	3.2467904606649727E-07	10.07	6.3592131175244211E-09	10.07	4.5163422537190632E-12	10.07	0.55458192607371615	10.07	1500.050940536044
10.08	3.2295753932100325E-07	10.08	-6.7318744732236524E-09	10.08	1.2286941199864131E-12	10.08	0.061434705999317885	10.08	1500.050940536044
10.09	3.239412574612864E-07	10.09	7.8468367084521678E-09	10.09	1.2286941199864131E-12	10.09	0.71896433277485983	10.09	1500.050940536044
10.1	3.2623659978860291E-07	10.1	-1.8633067996828987E-10	10.1	1.2286941199864131E-12	10.1	-0.43171251403156674	10.1	1501.2016173314178
10.11	3.2090812652874402E-07	10.11	3.0161190598294922E-08	10.11	4.5163422537190632E-12	10.11	0.55458192607371615	10.11	1500.3797053347544
10.12	3.2238370373917081E-07	10.12	4.0574555763359464E-08	10.12	4.5163422537190632E-12	10.12	-0.10294770068247772	10.12	1500.5440877341
10.13	3.2238370373917081E-07	10.13	2.7185943410190787E-08	10.13	7.8039903875484934E-12	10.13	0.22581711268595228	10.13	1500.5440877341
10.14	3.2197382118071888E-07	10.14	3.9979506325076064E-08	10.14	4.5163422537190632E-12	10.14	0.22581711268595228	10.14	1500.2153229354024
10.15	3.2361335141452554E-07	10.15	3.3731487225145201E-08	10.15	4.5163422537190632E-12	10.15	0.71896433277485983	10.15	1501.037234932098
10.16	3.2435114001973705E-07	10.16	-2.864053141358998E-09	10.16	4.5163422537190632E-12	10.16	0.55458192607371615	10.16	1500.050940536044
10.17	3.189406902481791E-07	10.17	6.9542625538694127E-09	10.17	4.5163422537190632E-12	10.17	0.061434705999317885	10.17	1501.037234932098
10.18	3.2017033792353124E-07	10.18	-4.9467261663937957E-09	10.18	7.8039903875484934E-12	10.18	0.55458192607371615	10.18	1501.5303821300379
10.19	3.2484299908987725E-07	10.19	6.0616883993649816E-09	10.19	4.5163422537190632E-12	10.19	0.061434705999317885	10.19	1501.037234932098
10.2	3.2500695211325712E-07	10.2	1.1119403800780675E-10	10.2	1.2286941199864131E-12	10.2	-0.10294770068247772	10.2	1501.3659997307309
10.21	3.1976045536508016E-07	10.21	2.986366587944609E-08	10.21	4.5163422537190632E-12	10.21	0.71896433277485983	10.21	1501.3659997307309
10.22	3.2344939839114503E-07	10.22	3.9086932167714366E-08	10.22	-5.3466021471887535E-12	10.22	-0.43171251403156674	10.22	1501.8591469286323
10.23	3.2344939839114503E-07	10.23	2.6590893972672469E-08	10.23	4.5163422537190632E-12	10.23	0.71896433277485983	10.23	1501.5303821300379
10.24	3.2172789164564778E-07	10.24	4.0277031044213536E-08	10.24	1.2286941199864131E-12	10.24	0.22581711268595228	10.24	1502.0235293279197
10.25	3.2467904606649727E-07	10.25	3.4921586101034137E-08	10.25	4.5163422537190632E-12	10.25	-0.10294770068247772	10.25	1501.3659997307309
10.26	3.2467904606649727E-07	10.26	-3.1615778592474664E-09	10.26	4.5163422537190632E-12	10.26	0.39019951937742547	10.26	1501.3659997307309
10.27	3.2049824397029241E-07	10.27	6.3592131175244211E-09	10.27	1.2286941199864131E-12	10.27	-0.10294770068247772	10.27	1500.3797053347544
10.28	3.2336742187945475E-07	10.28	-6.7318744732236524E-09	10.28	1.2286941199864131E-12	10.28	-0.10294770068247772	10.28	1501.2016173314178
10.29	3.2443311653142712E-07	10.29	7.2517872720549647E-09	10.29	1.2286941199864131E-12	10.29	0.39019951937742547	10.29	1501.6947645293385
10.3	3.2172789164564778E-07	10.3	1.3012929099997288E-09	10.3	4.5163422537190632E-12	10.3	-0.10294770068247772	10.3	1500.2153229354024
10.31	3.191866197832492E-07	10.31	2.9566141160605795E-08	10.31	4.5163422537190632E-12	10.31	0.22581711268595228	10.31	1501.5303821300379
10.32	3.2156393862226695E-07	10.32	3.9384456886826479E-08	10.32	4.5163422537190632E-12	10.32	-0.43171251403156674	10.32	1501.5303821300379
10.33	3.1795697210790077E-07	10.33	2.5995844535188377E-08	10.33	7.8039903875484934E-12	10.33	0.22581711268595228	10.33	1501.5303821300379
10.34	3.2320346885607419E-07	10.34	3.8789407448610723E-08	10.34	4.5163422537190632E-12	10.34	-0.26733010735943452	10.34	1502.5166765257436
10.35	3.2402323397297657E-07	10.35	3.4326536663072675E-08	10.35	4.5163422537190632E-12	10.35	-0.43171251403156674	10.35	1501.8591469286323
10.36	3.2172789164564778E-07	10.36	-2.2690037055557766E-09	10.36	7.8039903875484934E-12	10.36	-0.10294770068247772	10.36	1502.0235293279197
10.37	3.2476102257818729E-07	10.37	6.3592131175244211E-09	10.37	4.5163422537190632E-12	10.37	0.55458192607371615	10.37	1501.6947645293385
10.38	3.2287556280931291E-07	10.38	-6.7318744732236524E-09	10.38	7.8039903875484934E-12	10.38	-0.43171251403156674	10.38	1500.3797053347544
10.39	3.1926859629493927E-07	10.39	6.6567378356925693E-09	10.39	4.5163422537190632E-12	10.39	0.061434705999317885	10.39	1502.0235293279197
10.4	3.2197382118071888E-07	10.4	-1.8633067996828987E-10	10.4	4.5163422537190632E-12	10.4	0.88334673948082099	10.4	1501.5303821300379
10.41	3.2238370373917081E-07	10.41	3.0458715317152264E-08	10.41	7.8039903875484934E-12	10.41	-0.59609492069883885	10.41	1502.3522941264755
10.42	3.2221975071579004E-07	10.42	4.0574555763359464E-08	10.42	1.2286941199864131E-12	10.42	0.22581711268595228	10.42	1501.2016173314178
10.43	3.2221975071579004E-07	10.43	2.6590893972672469E-08	10.43	4.5163422537190632E-12	10.43	0.39019951937742547	10.43	1501.5303821300379
10.44	3.2443311653142712E-07	10.44	3.7896833291350563E-08	10.44	4.5163422537190632E-12	10.44	0.22581711268595228	10.44	1501.5303821300379
10.45	3.2287556280931291E-07	10.45	3.3433962506194209E-08	10.45	4.5163422537190632E-12	10.45	-0.10294770068247772	10.45	1501.6947645293385
10.46	3.2254765676255153E-07	10.46	-2.2690037055557766E-09	10.46	4.5163422537190632E-12	10.46	0.061434705999317885	10.46	1502.0235293279197
10.47	3.239412574612864E-07	10.47	8.1443614266637926E-09	10.47	4.5163422537190632E-12	10.47	0.22581711268595228	10.47	1501.5303821300379
10.48	3.2476102257818729E-07	10.48	-6.7318744732236524E-09	10.48	1.1091638521474497E-11	10.48	-0.10294770068247772	10.48	1502.187911727201
10.49	3.2320346885607419E-07	10.49	5.4666389630722282E-09	10.49	4.5163422537190632E-12	10.49	0.22581711268595228	10.49	1500.8728525327717
10.5	3.2164591513395739E-07	10.5	1.3012929099997288E-09	10.5	1.2286941199864131E-12	10.5	-0.10294770068247772	10.5	1500.3797053347544
10.51	3.2156393862226695E-07	10.51	2.9268616441774036E-08	10.51	1.2286941199864131E-12	10.51	0.55458192607371615	10.51	1500.7084701334391
10.52	3.2271160978593225E-07	10.52	4.0872080482513836E-08	10.52	4.5163422537190632E-12	10.52	-0.43171251403156674	10.52	1500.5440877341
10.53	3.2246568025086114E-07	10.53	2.6293369253926155E-08	10.53	4.5163422537190632E-12	10.53	0.061434705999317885	10.53	1500.8728525327717
10.54	3.2410521048466674E-07	10.54	3.8789407448610723E-08	10.54	4.5163422537190632E-12	10.54	0.22581711268595228	10.54	1500.7084701334391
10.55	3.2369532792621577E-07	10.55	3.2838913068317729E-08	10.55	4.5163422537190632E-12	10.55	0.061434705999317885	10.55	1500.050940536044
10.56	3.1959650234169975E-07	10.56	-3.4591025771271336E-09	10.56	1.2286941199864131E-12	10.56	0.71896433277485983	10.56	1500.2153229354024
10.57	3.2443311653142712E-07	10.57	6.0616883993649816E-09	10.57	4.5163422537190632E-12	10.57	0.22581711268595228	10.57	1501.5303821300379
10.58	3.2648252932367121E-07	10.58	-4.0541520128601571E-09	10.58	7.8039903875484934E-12	10.58	-0.26733010735943452	10.58	1502.0235293279197
10.59	3.2082615001705369E-07	10.59	5.4666389630722282E-09	10.59	4.5163422537190632E-12	10.59	1.0477291461916138	10.59	1501.6947645293385
10.6	3.2303951583269358E-07	10.6	1.1119403800780675E-10	10.6	1.2286941199864131E-12	10.6	0.22581711268595228	10.6	1502.5166765257436
10.61	3.2230172722748042E-07	10.61	2.9268616441774036E-08	10.61	1.2286941199864131E-12	10.61	-0.10294770068247772	10.61	1501.6947645293385
10.62	3.2123603257550546E-07	10.62	3.8789407448610723E-08	10.62	4.5163422537190632E-12	10.62	-0.43171251403156674	10.62	1502.187911727201
10.63	3.2131800908719585E-07	10.63	2.6293369253926155E-08	10.63	4.5163422537190632E-12	10.63	0.061434705999317885	10.63	1501.5303821300379
10.64	3.2213777420409965E-07	10.64	3.968198160594705E-08	10.64	4.5163422537190632E-12	10.64	-0.10294770068247772	10.64	1501.3659997307309
10.65	3.2558078769508596E-07	10.65	3.3136437787251714E-08	10.65	7.8039903875484934E-12	10.65	0.22581711268595228	10.65	1501.2016173314178
10.66	3.2377730443790599E-07	10.66	-2.864053141358998E-09	10.66	1.2286941199864131E-12	10.66	0.55458192607371615	10.66	1501.5303821300379
10.67	3.2074417350536336E-07	10.67	7.2517872720549647E-09	10.67	1.2286941199864131E-12	10.67	-0.10294770068247772	10.67	1502.187911727201
10.68	3.2205579769240927E-07	10.68	-6.4343497554406793E-09	10.68	1.2286941199864131E-12	10.68	-0.10294770068247772	10.68	1501.5303821300379
10.69	3.2139998559888623E-07	10.69	5.7641636812142506E-09	10.69	7.8039903875484934E-12	10.69	0.22581711268595228	10.69	1501.8591469286323
10.7	3.2336742187945475E-07	10.7	1.3012929099997288E-09	10.7	1.2286941199864131E-12	10.7	-0.26733010735943452	10.7	1501.5303821300379
10.71	3.2189184466902855E-07	10.71	2.9566141160605795E-08	10.71	1.1091638521474497E-11	10.71	0.39019951937742547	10.71	1500.050940536044
10.72	3.2221975071579004E-07	10.72	3.9384456886826479E-08	10.72	4.5163422537190632E-12	10.72	0.22581711268595228	10.72	1500.8728525327717
10.73	3.2213777420409965E-07	10.73	2.5698319816459163E-08	10.73	4.5163422537190632E-12	10.73	-0.43171251403156674	10.73	1500.5440877341
10.74	3.2517090513663694E-07	10.74	3.7599308572280774E-08	10.74	7.8039903875484934E-12	10.74	0.39019951937742547	10.74	1500.2153229354024
10.75	3.2467904606649727E-07	10.75	3.5219110820027612E-08	10.75	1.2286941199864131E-12	10.75	0.22581711268595228	10.75	1500.8728525327717
10.76	3.2172789164564778E-07	10.76	-2.864053141358998E-09	10.76	4.5163422537190632E-12	10.76	0.061434705999317885	10.76	1500.2153229354024
10.77	3.2312149234438386E-07	10.77	6.0616883993649816E-09	10.77	4.5163422537190632E-12	10.77	1.2121115529072313	10.77	1500.3797053347544
10.78	3.2238370373917081E-07	10.78	-7.3269239087632082E-09	10.78	1.2286941199864131E-12	10.78	0.22581711268595228	10.78	1499.886558136679
10.79	3.2025231443522152E-07	10.79	4.5740648086984387E-09	10.79	4.5163422537190632E-12	10.79	0.22581711268595228	10.79	1501.037234932098
10.8	3.239412574612864E-07	10.8	7.0624347398627124E-10	10.8	4.5163422537190632E-12	10.8	-0.10294770068247772	10.8	1500.8728525327717
10.81	3.2213777420409965E-07	10.81	3.1351289473775442E-08	10.81	7.8039903875484934E-12	10.81	0.061434705999317885	10.81	1500.3797053347544
10.82	3.2107207955212474E-07	10.82	3.9086932167714366E-08	10.82	1.2286941199864131E-12	10.82	-0.76047732736128637	10.82	1500.2153229354024
10.83	3.2074417350536336E-07	10.83	2.6888418691427347E-08	10.83	1.1091638521474497E-11	10.83	0.22581711268595228	10.83	1500.2153229354024
10.84	3.2590869374184465E-07	10.84	3.8491882729515537E-08	10.84	4.5163422537190632E-12	10.84	0.22581711268595228	10.84	1500.3797053347544
10.85	3.2451509304311719E-07	10.85	3.3433962506194209E-08	10.85	1.2286941199864131E-12	10.85	-0.26733010735943452	10.85	1501.6947645293385
10.86	3.2271160978593225E-07	10.86	-7.8138011589423832E-10	10.86	7.8039903875484934E-12	10.86	0.061434705999317885	10.86	1502.3522941264755
10.87	3.2164591513395739E-07	10.87	6.3592131175244211E-09	10.87	4.5163422537190632E-12	10.87	0.061434705999317885	10.87	1501.6947645293385
10.88	3.2279358629762258E-07	10.88	-6.136825037648905E-09	10.88	7.8039903875484934E-12	10.88	-0.26733010735943452	10.88	1501.3659997307309
10.89	3.2164591513395739E-07	10.89	5.4666389630722282E-09	10.89	7.8039903875484934E-12	10.89	0.22581711268595228	10.89	1501.8591469286323
10.9	3.2123603257550546E-07	10.9	1.1119403800780675E-10	10.9	4.5163422537190632E-12	10.9	-0.59609492069883885	10.9	1501.8591469286323
10.91	3.1935057280662939E-07	10.91	3.0756240036018129E-08	10.91	4.5163422537190632E-12	10.91	0.061434705999317885	10.91	1502.3522941264755
10.92	3.2238370373917081E-07	10.92	4.0574555763359464E-08	10.92	1.2286941199864131E-12	10.92	0.061434705999317885	10.92	1501.3659997307309
10.93	3.2426916350804699E-07	10.93	2.6293369253926155E-08	10.93	4.5163422537190632E-12	10.93	0.22581711268595228	10.93	1501.2016173314178
10.94	3.2312149234438386E-07	10.94	3.8194358010428808E-08	10.94	4.5163422537190632E-12	10.94	0.22581711268595228	10.94	1501.5303821300379
10.95	3.2189184466902855E-07	10.95	3.3433962506194209E-08	10.95	4.5163422537190632E-12	10.95	0.061434705999317885	10.95	1501.8591469286323
10.96	3.2246568025086114E-07	10.96	1.1119403800780675E-10	10.96	4.5163422537190632E-12	10.96	0.22581711268595228	10.96	1501.5303821300379
10.97	3.2353137490283531E-07	10.97	7.549311990249212E-09	10.97	4.5163422537190632E-12	10.97	0.71896433277485983	10.97	1501.5303821300379
10.98	3.2082615001705369E-07	10.98	-7.3269239087632082E-09	10.98	7.8039903875484934E-12	10.98	-0.10294770068247772	10.98	1502.3522941264755
10.99	3.1787499559621113E-07	10.99	5.1691142449389143E-09	10.99	1.2286941199864131E-12	10.99	0.22581711268595228	10.99	1501.5303821300379
11	3.2681043537042851E-07	11	-4.8385539793563823E-10	11	4.5163422537190632E-12	11	0.061434705999317885	11	1501.6947645293385
11.01	3.1779301908452143E-07	11.01	3.0458715317152264E-08	11.01	1.2286941199864131E-12	11.01	0.22581711268595228	11.01	1501.037234932098
11.02	3.2115405606381513E-07	11.02	3.8491882729515537E-08	11.02	1.2286941199864131E-12	11.02	-0.10294770068247772	11.02	1501.3659997307309
11.03	3.2312149234438386E-07	11.03	2.7483468128962764E-08	11.03	1.2286941199864131E-12	11.03	0.22581711268595228	11.03	1501.8591469286323
11.04	3.2312149234438386E-07	11.04	3.8194358010428808E-08	11.04	1.2286941199864131E-12	11.04	0.55458192607371615	11.04	1501.3659997307309
11.05	3.1910464327155913E-07	11.05	3.2243863630475276E-08	11.05	4.5163422537190632E-12	11.05	-0.10294770068247772	11.05	1502.187911727201
11.06	3.2418718699635686E-07	11.06	-2.566528423461768E-09	11.06	4.5163422537190632E-12	11.06	0.55458192607371615	11.06	1500.3797053347544
11.07	3.2500695211325712E-07	11.07	6.0616883993649816E-09	11.07	7.8039903875484934E-12	11.07	-0.26733010735943452	11.07	1501.6947645293385
11.08	3.2074417350536336E-07	11.08	-6.4343497554406793E-09	11.08	4.5163422537190632E-12	11.08	-0.26733010735943452	11.08	1501.5303821300379
11.09	3.2295753932100325E-07	11.09	6.9542625538694127E-09	11.09	7.8039903875484934E-12	11.09	0.88334673948082099	11.09	1501.5303821300379
11.1	3.2582671723015505E-07	11.1	4.087187559926781E-10	11.1	4.5163422537190632E-12	11.1	-0.26733010735943452	11.1	1502.187911727201
11.11	3.2017033792353124E-07	11.11	2.9566141160605795E-08	11.11	4.5163422537190632E-12	11.11	0.061434705999317885	11.11	1501.8591469286323
11.12	3.1984243187677033E-07	11.12	3.9979506325076064E-08	11.12	7.8039903875484934E-12	11.12	-0.26733010735943452	11.12	1500.8728525327717
11.13	3.2451509304311719E-07	11.13	2.6293369253926155E-08	11.13	1.2286941199864131E-12	11.13	0.39019951937742547	11.13	1501.3659997307309
11.14	3.2139998559888623E-07	11.14	3.9384456886826479E-08	11.14	4.5163422537190632E-12	11.14	0.39019951937742547	11.14	1500.3797053347544
11.15	3.2279358629762258E-07	11.15	3.4624061382049158E-08	11.15	4.5163422537190632E-12	11.15	0.22581711268595228	11.15	1501.6947645293385
11.16	3.2656450583536059E-07	11.16	-3.7566272949980393E-09	11.16	4.5163422537190632E-12	11.16	0.22581711268595228	11.16	1501.3659997307309
11.17	3.2320346885607419E-07	11.17	6.3592131175244211E-09	11.17	4.5163422537190632E-12	11.17	0.39019951937742547	11.17	1501.6947645293385
11.18	3.2230172722748042E-07	11.18	-5.8393003198483295E-09	11.18	7.8039903875484934E-12	11.18	-0.10294770068247772	11.18	1500.3797053347544
11.19	3.2320346885607419E-07	11.19	6.6567378356925693E-09	11.19	1.2286941199864131E-12	11.19	0.39019951937742547	11.19	1501.037234932098
11.2	3.252528816483268E-07	11.2	4.087187559926781E-10	11.2	4.5163422537190632E-12	11.2	-0.10294770068247772	11.2	1500.2153229354024
11.21	3.2074417350536336E-07	11.21	3.0161190598294922E-08	11.21	4.5163422537190632E-12	11.21	0.22581711268595228	11.21	1500.5440877341
11.22	3.2295753932100325E-07	11.22	3.8194358010428808E-08	11.22	1.2286941199864131E-12	11.22	0.55458192607371615	11.22	1500.3797053347544
11.23	3.2279358629762258E-07	11.23	2.5995844535188377E-08	11.23	4.5163422537190632E-12	11.23	-0.10294770068247772	11.23	1500.050940536044
11.24	3.2197382118071888E-07	11.24	3.8491882729515537E-08	11.24	1.2286941199864131E-12	11.24	0.55458192607371615	11.24	1501.3659997307309
11.25	3.2189184466902855E-07	11.25	3.3433962506194209E-08	11.25	1.2286941199864131E-12	11.25	-0.10294770068247772	11.25	1500.3797053347544
11.26	3.2377730443790599E-07	11.26	-2.2690037055557766E-09	11.26	4.5163422537190632E-12	11.26	0.22581711268595228	11.26	1500.3797053347544
11.27	3.2197382118071888E-07	11.27	7.549311990249212E-09	11.27	4.5163422537190632E-12	11.27	-0.43171251403156674	11.27	1500.5440877341
11.28	3.2320346885607419E-07	11.28	-7.6244486265197777E-09	11.28	1.2286941199864131E-12	11.28	-0.10294770068247772	11.28	1500.2153229354024
11.29	3.2492497560156721E-07	11.29	5.7641636812142506E-09	11.29	1.2286941199864131E-12	11.29	-0.26733010735943452	11.29	1501.3659997307309
11.3	3.239412574612864E-07	11.3	1.0037681919886391E-09	11.3	1.2286941199864131E-12	11.3	0.22581711268595228	11.3	1499.7221757373077
11.31	3.2017033792353124E-07	11.31	3.0161190598294922E-08	11.31	4.5163422537190632E-12	11.31	0.22581711268595228	11.31	1500.050940536044
11.32	3.2156393862226695E-07	11.32	3.968198160594705E-08	11.32	-2.0589540136494568E-12	11.32	-0.76047732736128637	11.32	1500.3797053347544
11.33	3.2328544536776447E-07	11.33	2.5698319816459163E-08	11.33	7.8039903875484934E-12	11.33	-0.26733010735943452	11.33	1500.3797053347544
11.34	3.1967847885338993E-07	11.34	3.7896833291350563E-08	11.34	4.5163422537190632E-12	11.34	0.71896433277485983	11.34	1500.050940536044
11.35	3.2476102257818729E-07	11.35	3.2243863630475276E-08	11.35	1.2286941199864131E-12	11.35	-0.10294770068247772	11.35	1501.037234932098
11.36	3.239412574612864E-07	11.36	-1.3764295517851408E-09	11.36	1.2286941199864131E-12	11.36	0.061434705999317885	11.36	1501.037234932098
11.37	3.1967847885338993E-07	11.37	7.8468367084521678E-09	11.37	7.8039903875484934E-12	11.37	-0.26733010735943452	11.37	1500.3797053347544
11.38	3.2377730443790599E-07	11.38	-6.136825037648905E-09	11.38	4.5163422537190632E-12	11.38	0.061434705999317885	11.38	1500.2153229354024
11.39	3.2672845885873924E-07	11.39	5.4666389630722282E-09	11.39	7.8039903875484934E-12	11.39	0.22581711268595228	11.39	1500.5440877341
11.4	3.2254765676255153E-07	11.4	7.0624347398627124E-10	11.4	1.1091638521474497E-11	11.4	-0.59609492069883885	11.4	1500.5440877341
11.41	3.1853080768972934E-07	11.41	3.0458715317152264E-08	11.41	7.8039903875484934E-12	11.41	-0.10294770068247772	11.41	1500.2153229354024
11.42	3.2443311653142712E-07	11.42	3.9384456886826479E-08	11.42	1.2286941199864131E-12	11.42	0.55458192607371615	11.42	1500.2153229354024
11.43	3.2131800908719585E-07	11.43	2.7185943410190787E-08	11.43	1.2286941199864131E-12	11.43	0.061434705999317885	11.43	1500.8728525327717
11.44	3.2082615001705369E-07	11.44	3.7896833291350563E-08	11.44	4.5163422537190632E-12	11.44	0.22581711268595228	11.44	1500.3797053347544
11.45	3.2467904606649727E-07	11.45	3.1946338911566821E-08	11.45	-2.0589540136494568E-12	11.45	0.22581711268595228	11.45	1500.3797053347544
11.46	3.2287556280931291E-07	11.46	-2.566528423461768E-09	11.46	4.5163422537190632E-12	11.46	0.55458192607371615	11.46	1500.2153229354024
11.47	3.2205579769240927E-07	11.47	6.0616883993649816E-09	11.47	1.2286941199864131E-12	11.47	1.5408763663529612	11.47	1500.050940536044
11.48	3.2353137490283531E-07	11.48	-6.136825037648905E-09	11.48	7.8039903875484934E-12	11.48	0.061434705999317885	11.48	1500.5440877341
11.49	3.2631857630029234E-07	11.49	6.9542625538694127E-09	11.49	1.2286941199864131E-12	11.49	0.061434705999317885	11.49	1500.3797053347544
11.5	3.2156393862226695E-07	11.5	4.087187559926781E-10	11.5	4.5163422537190632E-12	11.5	-0.43171251403156674	11.5	1500.5440877341
11.51	3.2058022048198269E-07	11.51	2.9566141160605795E-08	11.51	7.8039903875484934E-12	11.51	-0.10294770068247772	11.51	1500.2153229354024
11.52	3.2131800908719585E-07	11.52	3.9086932167714366E-08	11.52	1.2286941199864131E-12	11.52	0.22581711268595228	11.52	1500.7084701334391
11.53	3.2221975071579004E-07	11.53	2.6888418691427347E-08	11.53	4.5163422537190632E-12	11.53	-0.43171251403156674	11.53	1499.7221757373077
11.54	3.2189184466902855E-07	11.54	3.8789407448610723E-08	11.54	1.2286941199864131E-12	11.54	-0.10294770068247772	11.54	1500.050940536044
11.55	3.2435114001973705E-07	11.55	3.4921586101034137E-08	11.55	1.2286941199864131E-12	11.55	-0.10294770068247772	11.55	1501.2016173314178
11.56	3.2279358629762258E-07	11.56	-2.864053141358998E-09	11.56	-2.0589540136494568E-12	11.56	0.39019951937742547	11.56	1500.2153229354024
11.57	3.2025231443522152E-07	11.57	6.3592131175244211E-09	11.57	4.5163422537190632E-12	11.57	0.71896433277485983	11.57	1500.3797053347544
11.58	3.2271160978593225E-07	11.58	-6.4343497554406793E-09	11.58	4.5163422537190632E-12	11.58	0.39019951937742547	11.58	1500.5440877341
11.59	3.2353137490283531E-07	11.59	5.4666389630722282E-09	11.59	4.5163422537190632E-12	11.59	0.55458192607371615	11.59	1500.2153229354024
11.6	3.2139998559888623E-07	11.6	7.0624347398627124E-10	11.6	1.2286941199864131E-12	11.6	0.061434705999317885	11.6	1500.050940536044
11.61	3.2221975071579004E-07	11.61	2.986366587944609E-08	11.61	4.5163422537190632E-12	11.61	0.061434705999317885	11.61	1500.2153229354024
11.62	3.2246568025086114E-07	11.62	3.9384456886826479E-08	11.62	1.2286941199864131E-12	11.62	0.061434705999317885	11.62	1501.037234932098
11.63	3.1984243187677033E-07	11.63	2.6293369253926155E-08	11.63	7.8039903875484934E-12	11.63	0.55458192607371615	11.63	1500.5440877341
11.64	3.2238370373917081E-07	11.64	3.8194358010428808E-08	11.64	4.5163422537190632E-12	11.64	0.22581711268595228	11.64	1500.3797053347544
11.65	3.2426916350804699E-07	11.65	3.3136437787251714E-08	11.65	4.5163422537190632E-12	11.65	0.88334673948082099	11.65	1500.050940536044
11.66	3.2271160978593225E-07	11.66	-3.1615778592474664E-09	11.66	4.5163422537190632E-12	11.66	0.22581711268595228	11.66	1499.7221757373077
11.67	3.2164591513395739E-07	11.67	6.3592131175244211E-09	11.67	1.2286941199864131E-12	11.67	0.71896433277485983	11.67	1500.8728525327717
11.68	3.2139998559888623E-07	11.68	-6.136825037648905E-09	11.68	4.5163422537190632E-12	11.68	0.39019951937742547	11.68	1500.5440877341
11.69	3.1910464327155913E-07	11.69	5.7641636812142506E-09	11.69	1.2286941199864131E-12	11.69	0.22581711268595228	11.69	1500.050940536044
11.7	3.2180986815733816E-07	11.7	1.3012929099997288E-09	11.7	7.8039903875484934E-12	11.7	-0.26733010735943452	11.7	1500.3797053347544
11.71	3.2099010304043441E-07	11.71	3.0161190598294922E-08	11.71	1.2286941199864131E-12	11.71	-0.10294770068247772	11.71	1501.037234932098
11.72	3.2344939839114503E-07	11.72	4.0277031044213536E-08	11.72	4.5163422537190632E-12	11.72	-0.26733010735943452	11.72	1501.8591469286323
11.73	3.2172789164564778E-07	11.73	2.5400795097738511E-08	11.73	1.1091638521474497E-11	11.73	0.55458192607371615	11.73	1501.5303821300379
11.74	3.2230172722748042E-07	11.74	3.7599308572280774E-08	11.74	4.5163422537190632E-12	11.74	-0.10294770068247772	11.74	1502.187911727201
11.75	3.2435114001973705E-07	11.75	3.402901194410469E-08	11.75	4.5163422537190632E-12	11.75	-0.59609492069883885	11.75	1501.5303821300379
11.76	3.2459706955480726E-07	11.76	-1.3764295517851408E-09	11.76	4.5163422537190632E-12	11.76	0.061434705999317885	11.76	1501.5303821300379
11.77	3.2156393862226695E-07	11.77	6.3592131175244211E-09	11.77	4.5163422537190632E-12	11.77	0.061434705999317885	11.77	1501.3659997307309
11.78	3.2549881118339621E-07	11.78	-7.3269239087632082E-09	11.78	1.1091638521474497E-11	11.78	0.22581711268595228	11.78	1501.2016173314178
11.79	3.2271160978593225E-07	11.79	5.1691142449389143E-09	11.79	4.5163422537190632E-12	11.79	0.39019951937742547	11.79	1501.5303821300379
11.8	3.2205579769240927E-07	11.8	1.1119403800780675E-10	11.8	7.8039903875484934E-12	11.8	0.55458192607371615	11.8	1501.5303821300379
11.81	3.2303951583269358E-07	11.81	3.1946338911566821E-08	11.81	1.1091638521474497E-11	11.81	0.39019951937742547	11.81	1502.187911727201
11.82	3.2107207955212474E-07	11.82	3.968198160594705E-08	11.82	-2.0589540136494568E-12	11.82	0.22581711268595228	11.82	1500.7084701334391
11.83	3.2017033792353124E-07	11.83	2.5995844535188377E-08	11.83	4.5163422537190632E-12	11.83	-0.26733010735943452	11.83	1501.5303821300379
11.84	3.239412574612864E-07	11.84	3.8789407448610723E-08	11.84	7.8039903875484934E-12	11.84	1.0477291461916138	11.84	1501.5303821300379
11.85	3.2844996560420505E-07	11.85	3.3731487225145201E-08	11.85	4.5163422537190632E-12	11.85	0.22581711268595228	11.85	1501.3659997307309
11.86	3.2328544536776447E-07	11.86	-2.566528423461768E-09	11.86	4.5163422537190632E-12	11.86	-0.26733010735943452	11.86	1502.0235293279197
11.87	3.2156393862226695E-07	11.87	7.549311990249212E-09	11.87	-2.0589540136494568E-12	11.87	0.22581711268595228	11.87	1501.6947645293385
11.88	3.2295753932100325E-07	11.88	-6.7318744732236524E-09	11.88	7.8039903875484934E-12	11.88	0.061434705999317885	11.88	1501.6947645293385
11.89	3.2148196211057657E-07	11.89	3.9790153724928503E-09	11.89	1.2286941199864131E-12	11.89	0.55458192607371615	11.89	1502.0235293279197
11.9	3.2189184466902855E-07	11.9	-4.8385539793563823E-10	11.9	7.8039903875484934E-12	11.9	0.061434705999317885	11.9	1502.3522941264755
11.91	3.2230172722748042E-07	11.91	3.0161190598294922E-08	11.91	4.5163422537190632E-12	11.91	0.22581711268595228	11.91	1501.5303821300379
11.92	3.1943254931831951E-07	11.92	4.0277031044213536E-08	11.92	4.5163422537190632E-12	11.92	-0.10294770068247772	11.92	1501.6947645293385
11.93	3.2099010304043441E-07	11.93	2.8078517566532366E-08	11.93	1.2286941199864131E-12	11.93	-0.43171251403156674	11.93	1502.3522941264755
11.94	3.2574474071846536E-07	11.94	3.8789407448610723E-08	11.94	7.8039903875484934E-12	11.94	0.061434705999317885	11.94	1501.5303821300379
11.95	3.2599067025353429E-07	11.95	3.2541388349392254E-08	11.95	4.5163422537190632E-12	11.95	-0.10294770068247772	11.95	1501.8591469286323
11.96	3.2279358629762258E-07	11.96	-3.1615778592474664E-09	11.96	4.5163422537190632E-12	11.96	0.22581711268595228	11.96	1501.8591469286323
11.97	3.2320346885607419E-07	11.97	6.6567378356925693E-09	11.97	4.5163422537190632E-12	11.97	0.061434705999317885	11.97	1500.8728525327717
11.98	3.2205579769240927E-07	11.98	-6.136825037648905E-09	11.98	7.8039903875484934E-12	11.98	-0.10294770068247772	11.98	1501.6947645293385
11.99	3.2172789164564778E-07	11.99	7.2517872720549647E-09	11.99	1.2286941199864131E-12	11.99	0.55458192607371615	11.99	1501.037234932098
12	3.2164591513395739E-07	12	-1.0789048338440637E-09	12	1.2286941199864131E-12	12	0.39019951937742547	12	1501.6947645293385
12.01	3.2238370373917081E-07	12.01	2.986366587944609E-08	12.01	7.8039903875484934E-12	12.01	0.22581711268595228	12.01	1501.037234932098
12.02	3.2279358629762258E-07	12.02	3.968198160594705E-08	12.02	1.2286941199864131E-12	12.02	0.061434705999317885	12.02	1501.6947645293385
12.03	3.2131800908719585E-07	12.03	2.5995844535188377E-08	12.03	7.8039903875484934E-12	12.03	0.22581711268595228	12.03	1501.5303821300379
12.04	3.2607264676522383E-07	12.04	3.9384456886826479E-08	12.04	4.5163422537190632E-12	12.04	0.22581711268595228	12.04	1501.6947645293385
12.05	3.2648252932367121E-07	12.05	3.3136437787251714E-08	12.05	7.8039903875484934E-12	12.05	0.061434705999317885	12.05	1502.0235293279197
12.06	3.1967847885338993E-07	12.06	-3.1615778592474664E-09	12.06	7.8039903875484934E-12	12.06	0.061434705999317885	12.06	1502.5166765257436
12.07	3.2377730443790599E-07	12.07	6.6567378356925693E-09	12.07	4.5163422537190632E-12	12.07	0.061434705999317885	12.07	1501.6947645293385
12.08	3.2312149234438386E-07	12.08	-7.3269239087632082E-09	12.08	7.8039903875484934E-12	12.08	-0.59609492069883885	12.08	1501.6947645293385
12.09	3.2058022048198269E-07	12.09	5.7641636812142506E-09	12.09	4.5163422537190632E-12	12.09	0.061434705999317885	12.09	1501.8591469286323
12.1	3.2353137490283531E-07	12.1	1.0037681919886391E-09	12.1	1.2286941199864131E-12	12.1	0.061434705999317885	12.1	1501.5303821300379
12.11	3.2221975071579004E-07	12.11	3.0161190598294922E-08	12.11	4.5163422537190632E-12	12.11	0.22581711268595228	12.11	1501.6947645293385
12.12	3.1869476071310916E-07	12.12	3.9384456886826479E-08	12.12	1.2286941199864131E-12	12.12	0.39019951937742547	12.12	1501.8591469286323
12.13	3.2139998559888623E-07	12.13	2.5995844535188377E-08	12.13	1.2286941199864131E-12	12.13	0.061434705999317885	12.13	1501.6947645293385
12.14	3.2517090513663694E-07	12.14	3.8491882729515537E-08	12.14	4.5163422537190632E-12	12.14	1.5408763663529612	12.14	1501.6947645293385
12.15	3.1976045536508016E-07	12.15	3.2243863630475276E-08	12.15	7.8039903875484934E-12	12.15	-0.26733010735943452	12.15	1501.5303821300379
12.16	3.2205579769240927E-07	12.16	-1.6739542697174432E-09	12.16	7.8039903875484934E-12	12.16	0.39019951937742547	12.16	1501.3659997307309
12.17	3.2312149234438386E-07	12.17	6.3592131175244211E-09	12.17	1.2286941199864131E-12	12.17	0.061434705999317885	12.17	1501.5303821300379
12.18	3.2271160978593225E-07	12.18	-6.7318744732236524E-09	12.18	4.5163422537190632E-12	12.18	-0.43171251403156674	12.18	1501.5303821300379
12.19	3.2246568025086114E-07	12.19	5.4666389630722282E-09	12.19	1.2286941199864131E-12	12.19	0.88334673948082099	12.19	1502.187911727201
12.2	3.2189184466902855E-07	12.2	-1.0789048338440637E-09	12.2	4.5163422537190632E-12	12.2	-0.26733010735943452	12.2	1500.2153229354024
12.21	3.2058022048198269E-07	12.21	3.1648814192666863E-08	12.21	1.2286941199864131E-12	12.21	0.39019951937742547	12.21	1501.6947645293385
12.22	3.2320346885607419E-07	12.22	3.968198160594705E-08	12.22	1.2286941199864131E-12	12.22	-0.10294770068247772	12.22	1501.6947645293385
12.23	3.2205579769240927E-07	12.23	2.5698319816459163E-08	12.23	1.2286941199864131E-12	12.23	-0.26733010735943452	12.23	1501.2016173314178
12.24	3.2361335141452554E-07	12.24	3.8194358010428808E-08	12.24	4.5163422537190632E-12	12.24	-0.26733010735943452	12.24	1502.0235293279197
12.25	3.2361335141452554E-07	12.25	3.3136437787251714E-08	12.25	4.5163422537190632E-12	12.25	0.061434705999317885	12.25	1501.5303821300379
12.26	3.2172789164564778E-07	12.26	-2.864053141358998E-09	12.26	1.1091638521474497E-11	12.26	-0.10294770068247772	12.26	1501.2016173314178
12.27	3.2713834141718513E-07	12.27	5.7641636812142506E-09	12.27	4.5163422537190632E-12	12.27	0.55458192607371615	12.27	1501.3659997307309
12.28	3.2558078769508596E-07	12.28	-7.0293991909978375E-09	12.28	4.5163422537190632E-12	12.28	0.061434705999317885	12.28	1502.0235293279197
12.29	3.2025231443522152E-07	12.29	5.1691142449389143E-09	12.29	1.2286941199864131E-12	12.29	0.55458192607371615	12.29	1501.6947645293385
12.3	3.239412574612864E-07	12.3	-7.8138011589423832E-10	12.3	7.8039903875484934E-12	12.3	0.22581711268595228	12.3	1501.6947645293385
12.31	3.2008836141184101E-07	12.31	2.9566141160605795E-08	12.31	7.8039903875484934E-12	12.31	0.55458192607371615	12.31	1502.3522941264755
12.32	3.1926859629493927E-07	12.32	4.0574555763359464E-08	12.32	4.5163422537190632E-12	12.32	0.39019951937742547	12.32	1501.3659997307309
12.33	3.2402323397297657E-07	12.33	2.6888418691427347E-08	12.33	1.1091638521474497E-11	12.33	0.22581711268595228	12.33	1501.5303821300379
12.34	3.2476102257818729E-07	12.34	3.8194358010428808E-08	12.34	1.2286941199864131E-12	12.34	-0.10294770068247772	12.34	1501.5303821300379
12.35	3.2107207955212474E-07	12.35	3.2838913068317729E-08	12.35	-2.0589540136494568E-12	12.35	-0.10294770068247772	12.35	1501.3659997307309
12.36	3.2549881118339621E-07	12.36	-3.1615778592474664E-09	12.36	1.2286941199864131E-12	12.36	0.71896433277485983	12.36	1502.0235293279197
12.37	3.2607264676522383E-07	12.37	6.6567378356925693E-09	12.37	1.2286941199864131E-12	12.37	0.061434705999317885	12.37	1501.6947645293385
12.38	3.2131800908719585E-07	12.38	-5.2442508842207484E-09	12.38	1.2286941199864131E-12	12.38	-0.43171251403156674	12.38	1502.187911727201
12.39	3.2180986815733816E-07	12.39	6.6567378356925693E-09	12.39	4.5163422537190632E-12	12.39	-0.10294770068247772	12.39	1502.0235293279197
12.4	3.2385928094959617E-07	12.4	1.1119403800780675E-10	12.4	7.8039903875484934E-12	12.4	0.55458192607371615	12.4	1501.5303821300379
12.41	3.191866197832492E-07	12.41	2.986366587944609E-08	12.41	1.2286941199864131E-12	12.41	0.061434705999317885	12.41	1501.5303821300379
12.42	3.2336742187945475E-07	12.42	3.9979506325076064E-08	12.42	1.2286941199864131E-12	12.42	0.061434705999317885	12.42	1502.3522941264755
12.43	3.2492497560156721E-07	12.43	2.5995844535188377E-08	12.43	-2.0589540136494568E-12	12.43	-0.43171251403156674	12.43	1502.3522941264755
12.44	3.2049824397029241E-07	12.44	4.0277031044213536E-08	12.44	4.5163422537190632E-12	12.44	0.55458192607371615	12.44	1501.2016173314178
12.45	3.2336742187945475E-07	12.45	3.3136437787251714E-08	12.45	7.8039903875484934E-12	12.45	-0.26733010735943452	12.45	1502.3522941264755
12.46	3.2517090513663694E-07	12.46	-3.1615778592474664E-09	12.46	4.5163422537190632E-12	12.46	0.061434705999317885	12.46	1501.6947645293385
12.47	3.2303951583269358E-07	12.47	6.3592131175244211E-09	12.47	4.5163422537190632E-12	12.47	0.22581711268595228	12.47	1501.3659997307309
12.48	3.2131800908719585E-07	12.48	-6.136825037648905E-09	12.48	1.1091638521474497E-11	12.48	0.55458192607371615	12.48	1500.8728525327717
12.49	3.2287556280931291E-07	12.49	6.9542625538694127E-09	12.49	4.5163422537190632E-12	12.49	-0.10294770068247772	12.49	1501.5303821300379
12.5	3.2213777420409965E-07	12.5	-7.8138011589423832E-10	12.5	4.5163422537190632E-12	12.5	-1.0892421406716437	12.5	1502.3522941264755
12.51	3.2008836141184101E-07	12.51	2.8971091722950814E-08	12.51	4.5163422537190632E-12	12.51	0.22581711268595228	12.51	1501.6947645293385
12.52	3.2369532792621577E-07	12.52	3.9086932167714366E-08	12.52	4.5163422537190632E-12	12.52	0.061434705999317885	12.52	1501.3659997307309
12.53	3.1984243187677033E-07	12.53	2.6293369253926155E-08	12.53	4.5163422537190632E-12	12.53	-0.10294770068247772	12.53	1501.8591469286323
12.54	3.2205579769240927E-07	12.54	3.8491882729515537E-08	12.54	4.5163422537190632E-12	12.54	-0.10294770068247772	12.54	1501.5303821300379
12.55	3.2541683467170641E-07	12.55	3.2243863630475276E-08	12.55	4.5163422537190632E-12	12.55	0.39019951937742547	12.55	1501.6947645293385
12.56	3.2689241188211768E-07	12.56	-2.2690037055557766E-09	12.56	4.5163422537190632E-12	12.56	0.39019951937742547	12.56	1500.8728525327717
12.57	3.2410521048466674E-07	12.57	6.3592131175244211E-09	12.57	1.2286941199864131E-12	12.57	-0.43171251403156674	12.57	1502.0235293279197
12.58	3.2172789164564778E-07	12.58	-7.0293991909978375E-09	12.58	4.5163422537190632E-12	12.58	-0.26733010735943452	12.58	1501.5303821300379
12.59	3.2320346885607419E-07	12.59	5.1691142449389143E-09	12.59	4.5163422537190632E-12	12.59	0.22581711268595228	12.59	1501.8591469286323
12.6	3.2279358629762258E-07	12.6	1.0037681919886391E-09	12.6	4.5163422537190632E-12	12.6	0.061434705999317885	12.6	1501.6947645293385
12.61	3.2074417350536336E-07	12.61	3.0161190598294922E-08	12.61	7.8039903875484934E-12	12.61	0.061434705999317885	12.61	1501.3659997307309
12.62	3.2476102257818729E-07	12.62	3.9384456886826479E-08	12.62	4.5163422537190632E-12	12.62	0.39019951937742547	12.62	1501.8591469286323
12.63	3.2271160978593225E-07	12.63	2.5995844535188377E-08	12.63	7.8039903875484934E-12	12.63	0.061434705999317885	12.63	1501.6947645293385
12.64	3.2221975071579004E-07	12.64	3.8789407448610723E-08	12.64	4.5163422537190632E-12	12.64	0.22581711268595228	12.64	1500.8728525327717
12.65	3.2590869374184465E-07	12.65	3.2541388349392254E-08	12.65	4.5163422537190632E-12	12.65	-0.10294770068247772	12.65	1501.6947645293385
12.66	3.2590869374184465E-07	12.66	-7.8138011589423832E-10	12.66	4.5163422537190632E-12	12.66	-0.10294770068247772	12.66	1501.6947645293385
12.67	3.2131800908719585E-07	12.67	6.3592131175244211E-09	12.67	7.8039903875484934E-12	12.67	0.22581711268595228	12.67	1501.3659997307309
12.68	3.2189184466902855E-07	12.68	-7.0293991909978375E-09	12.68	1.1091638521474497E-11	12.68	0.22581711268595228	12.68	1501.037234932098
12.69	3.2410521048466674E-07	12.69	4.8715895268143355E-09	12.69	4.5163422537190632E-12	12.69	0.22581711268595228	12.69	1503.0098237235093
12.7	3.2131800908719585E-07	12.7	-4.8385539793563823E-10	12.7	4.5163422537190632E-12	12.7	-0.26733010735943452	12.7	1502.0235293279197
12.71	3.2123603257550546E-07	12.71	3.1351289473775442E-08	12.71	1.2286941199864131E-12	12.71	-0.43171251403156674	12.71	1501.6947645293385
12.72	3.2517090513663694E-07	12.72	3.968198160594705E-08	12.72	4.5163422537190632E-12	12.72	-0.26733010735943452	12.72	1501.3659997307309
12.73	3.2139998559888623E-07	12.73	2.6590893972672469E-08	12.73	4.5163422537190632E-12	12.73	0.22581711268595228	12.73	1501.3659997307309
12.74	3.1935057280662939E-07	12.74	3.8194358010428808E-08	12.74	4.5163422537190632E-12	12.74	-0.43171251403156674	12.74	1501.8591469286323
12.75	3.2607264676522383E-07	12.75	3.3136437787251714E-08	12.75	4.5163422537190632E-12	12.75	0.061434705999317885	12.75	1501.5303821300379
12.76	3.2148196211057657E-07	12.76	-2.566528423461768E-09	12.76	4.5163422537190632E-12	12.76	0.22581711268595228	12.76	1502.3522941264755
12.77	3.2238370373917081E-07	12.77	7.8468367084521678E-09	12.77	4.5163422537190632E-12	12.77	-0.43171251403156674	12.77	1501.8591469286323
12.78	3.2230172722748042E-07	12.78	-6.7318744732236524E-09	12.78	4.5163422537190632E-12	12.78	-0.26733010735943452	12.78	1501.8591469286323
12.79	3.2148196211057657E-07	12.79	5.1691142449389143E-09	12.79	1.2286941199864131E-12	12.79	0.71896433277485983	12.79	1501.3659997307309
12.8	3.2180986815733816E-07	12.8	-4.8385539793563823E-10	12.8	1.2286941199864131E-12	12.8	0.22581711268595228	12.8	1500.8728525327717
12.81	3.2238370373917081E-07	12.81	3.1053764754892517E-08	12.81	7.8039903875484934E-12	12.81	0.061434705999317885	12.81	1502.5166765257436
12.82	3.2295753932100325E-07	12.82	3.9384456886826479E-08	12.82	4.5163422537190632E-12	12.82	0.39019951937742547	12.82	1501.8591469286323
12.83	3.2189184466902855E-07	12.83	2.6590893972672469E-08	12.83	7.8039903875484934E-12	12.83	-0.43171251403156674	12.83	1501.5303821300379
12.84	3.2320346885607419E-07	12.84	3.8491882729515537E-08	12.84	-2.0589540136494568E-12	12.84	0.88334673948082099	12.84	1501.6947645293385
12.85	3.2582671723015505E-07	12.85	3.1351289473775442E-08	12.85	4.5163422537190632E-12	12.85	-0.43171251403156674	12.85	1501.5303821300379
12.86	3.2312149234438386E-07	12.86	-1.971478987640984E-09	12.86	4.5163422537190632E-12	12.86	-0.26733010735943452	12.86	1501.8591469286323
12.87	3.2443311653142712E-07	12.87	5.4666389630722282E-09	12.87	4.5163422537190632E-12	12.87	0.71896433277485983	12.87	1501.5303821300379
12.88	3.2681043537042851E-07	12.88	-4.9467261663937957E-09	12.88	4.5163422537190632E-12	12.88	0.22581711268595228	12.88	1501.8591469286323
12.89	3.2484299908987725E-07	12.89	6.3592131175244211E-09	12.89	4.5163422537190632E-12	12.89	0.39019951937742547	12.89	1501.5303821300379
12.9	3.2271160978593225E-07	12.9	-4.8385539793563823E-10	12.9	1.1091638521474497E-11	12.9	-0.26733010735943452	12.9	1502.0235293279197
12.91	3.2230172722748042E-07	12.91	2.9566141160605795E-08	12.91	4.5163422537190632E-12	12.91	0.22581711268595228	12.91	1501.2016173314178
12.92	3.2361335141452554E-07	12.92	3.8491882729515537E-08	12.92	4.5163422537190632E-12	12.92	0.061434705999317885	12.92	1501.5303821300379
12.93	3.2115405606381513E-07	12.93	2.7185943410190787E-08	12.93	7.8039903875484934E-12	12.93	0.061434705999317885	12.93	1501.8591469286323
12.94	3.2312149234438386E-07	12.94	3.9384456886826479E-08	12.94	1.2286941199864131E-12	12.94	0.71896433277485983	12.94	1501.3659997307309
12.95	3.2443311653142712E-07	12.95	3.2243863630475276E-08	12.95	7.8039903875484934E-12	12.95	-0.76047732736128637	12.95	1501.6947645293385
12.96	3.2058022048198269E-07	12.96	-1.971478987640984E-09	12.96	7.8039903875484934E-12	12.96	0.71896433277485983	12.96	1501.5303821300379
12.97	3.2500695211325712E-07	12.97	7.2517872720549647E-09	12.97	1.2286941199864131E-12	12.97	0.061434705999317885	12.97	1501.5303821300379
12.98	3.2541683467170641E-07	12.98	-6.7318744732236524E-09	12.98	1.2286941199864131E-12	12.98	-0.10294770068247772	12.98	1501.8591469286323
12.99	3.2156393862226695E-07	12.99	7.549311990249212E-09	12.99	1.2286941199864131E-12	12.99	0.22581711268595228	12.99	1501.8591469286323
13	3.2344939839114503E-07	13	7.0624347398627124E-10	13	7.8039903875484934E-12	13	0.55458192607371615	13	1501.8591469286323
13.01	3.2221975071579004E-07	13.01	2.986366587944609E-08	13.01	7.8039903875484934E-12	13.01	-0.26733010735943452	13.01	1501.8591469286323
13.02	3.2049824397029241E-07	13.02	3.8789407448610723E-08	13.02	4.5163422537190632E-12	13.02	0.061434705999317885	13.02	1502.3522941264755
13.03	3.2246568025086114E-07	13.03	2.5995844535188377E-08	13.03	1.2286941199864131E-12	13.03	-0.59609492069883885	13.03	1501.6947645293385
13.04	3.2459706955480726E-07	13.04	3.8194358010428808E-08	13.04	1.2286941199864131E-12	13.04	-0.10294770068247772	13.04	1501.8591469286323
13.05	3.2139998559888623E-07	13.05	3.402901194410469E-08	13.05	4.5163422537190632E-12	13.05	-0.10294770068247772	13.05	1501.3659997307309
13.06	3.2312149234438386E-07	13.06	-1.6739542697174432E-09	13.06	7.8039903875484934E-12	13.06	-0.59609492069883885	13.06	1501.037234932098
13.07	3.2599067025353429E-07	13.07	5.7641636812142506E-09	13.07	1.2286941199864131E-12	13.07	0.39019951937742547	13.07	1501.8591469286323
13.08	3.2361335141452554E-07	13.08	-7.0293991909978375E-09	13.08	7.8039903875484934E-12	13.08	-0.43171251403156674	13.08	1501.5303821300379
13.09	3.2221975071579004E-07	13.09	5.7641636812142506E-09	13.09	1.2286941199864131E-12	13.09	0.061434705999317885	13.09	1501.8591469286323
13.1	3.2361335141452554E-07	13.1	4.087187559926781E-10	13.1	4.5163422537190632E-12	13.1	-0.26733010735943452	13.1	1501.5303821300379
13.11	3.2164591513395739E-07	13.11	2.9268616441774036E-08	13.11	4.5163422537190632E-12	13.11	0.55458192607371615	13.11	1501.5303821300379
13.12	3.2205579769240927E-07	13.12	3.8491882729515537E-08	13.12	1.2286941199864131E-12	13.12	0.22581711268595228	13.12	1501.5303821300379
13.13	3.2115405606381513E-07	13.13	2.5698319816459163E-08	13.13	4.5163422537190632E-12	13.13	0.061434705999317885	13.13	1501.5303821300379
13.14	3.2377730443790599E-07	13.14	3.9086932167714366E-08	13.14	1.2286941199864131E-12	13.14	0.22581711268595228	13.14	1502.6810589250053
13.15	3.2148196211057657E-07	13.15	3.1946338911566821E-08	13.15	4.5163422537190632E-12	13.15	-0.10294770068247772	13.15	1501.2016173314178
13.16	3.2615462327691337E-07	13.16	-1.3764295517851408E-09	13.16	4.5163422537190632E-12	13.16	1.3764939596276875	13.16	1501.3659997307309
13.17	3.2672845885873924E-07	13.17	5.4666389630722282E-09	13.17	7.8039903875484934E-12	13.17	0.061434705999317885	13.17	1501.5303821300379
13.18	3.2353137490283531E-07	13.18	-6.4343497554406793E-09	13.18	4.5163422537190632E-12	13.18	0.55458192607371615	13.18	1501.2016173314178
13.19	3.2066219699367302E-07	13.19	5.4666389630722282E-09	13.19	4.5163422537190632E-12	13.19	0.39019951937742547	13.19	1502.3522941264755
13.2	3.2353137490283531E-07	13.2	1.1119403800780675E-10	13.2	4.5163422537190632E-12	13.2	0.22581711268595228	13.2	1501.5303821300379
13.21	3.2099010304043441E-07	13.21	3.1053764754892517E-08	13.21	4.5163422537190632E-12	13.21	0.55458192607371615	13.21	1502.5166765257436
13.22	3.2344939839114503E-07	13.22	3.9979506325076064E-08	13.22	4.5163422537190632E-12	13.22	0.061434705999317885	13.22	1501.3659997307309
13.23	3.2418718699635686E-07	13.23	2.5995844535188377E-08	13.23	4.5163422537190632E-12	13.23	-0.26733010735943452	13.23	1501.5303821300379
13.24	3.2328544536776447E-07	13.24	3.8194358010428808E-08	13.24	1.2286941199864131E-12	13.24	-0.59609492069883885	13.24	1501.3659997307309
13.25	3.2205579769240927E-07	13.25	3.402901194410469E-08	13.25	4.5163422537190632E-12	13.25	-0.59609492069883885	13.25	1501.5303821300379
13.26	3.2754822397563008E-07	13.26	-1.6739542697174432E-09	13.26	7.8039903875484934E-12	13.26	-0.10294770068247772	13.26	1502.3522941264755
13.27	3.2402323397297657E-07	13.27	5.7641636812142506E-09	13.27	4.5163422537190632E-12	13.27	-0.59609492069883885	13.27	1501.5303821300379
13.28	3.2172789164564778E-07	13.28	-6.136825037648905E-09	13.28	7.8039903875484934E-12	13.28	-0.10294770068247772	13.28	1501.6947645293385
13.29	3.2320346885607419E-07	13.29	5.7641636812142506E-09	13.29	4.5163422537190632E-12	13.29	0.39019951937742547	13.29	1501.6947645293385
13.3	3.2377730443790599E-07	13.3	-1.3764295517851408E-09	13.3	7.8039903875484934E-12	13.3	0.061434705999317885	13.3	1502.3522941264755
13.31	3.1959650234169975E-07	13.31	3.1648814192666863E-08	13.31	4.5163422537190632E-12	13.31	0.39019951937742547	13.31	1501.3659997307309
13.32	3.2500695211325712E-07	13.32	3.968198160594705E-08	13.32	4.5163422537190632E-12	13.32	-0.10294770068247772	13.32	1501.6947645293385
13.33	3.2500695211325712E-07	13.33	2.5698319816459163E-08	13.33	4.5163422537190632E-12	13.33	-0.10294770068247772	13.33	1502.3522941264755
13.34	3.1910464327155913E-07	13.34	3.8194358010428808E-08	13.34	4.5163422537190632E-12	13.34	-0.10294770068247772	13.34	1501.5303821300379
13.35	3.2558078769508596E-07	13.35	3.1648814192666863E-08	13.35	4.5163422537190632E-12	13.35	0.55458192607371615	13.35	1501.8591469286323
13.36	3.2787613002238527E-07	13.36	-2.2690037055557766E-09	13.36	7.8039903875484934E-12	13.36	0.39019951937742547	13.36	1501.5303821300379
13.37	3.2123603257550546E-07	13.37	7.2517872720549647E-09	13.37	1.2286941199864131E-12	13.37	0.22581711268595228	13.37	1501.5303821300379
13.38	3.2197382118071888E-07	13.38	-6.7318744732236524E-09	13.38	4.5163422537190632E-12	13.38	-0.26733010735943452	13.38	1502.3522941264755
13.39	3.2467904606649727E-07	13.39	4.5740648086984387E-09	13.39	4.5163422537190632E-12	13.39	0.55458192607371615	13.39	1502.0235293279197
13.4	3.2238370373917081E-07	13.4	-1.0789048338440637E-09	13.4	4.5163422537190632E-12	13.4	-0.92485973401888799	13.4	1501.6947645293385
13.41	3.2090812652874402E-07	13.41	3.1053764754892517E-08	13.41	7.8039903875484934E-12	13.41	-0.10294770068247772	13.41	1501.5303821300379
13.42	3.2361335141452554E-07	13.42	3.9384456886826479E-08	13.42	4.5163422537190632E-12	13.42	0.55458192607371615	13.42	1501.2016173314178
13.43	3.2254765676255153E-07	13.43	2.5103270379026422E-08	13.43	7.8039903875484934E-12	13.43	0.55458192607371615	13.43	1501.6947645293385
13.44	3.2213777420409965E-07	13.44	3.7599308572280774E-08	13.44	1.1091638521474497E-11	13.44	0.061434705999317885	13.44	1501.5303821300379
13.45	3.2656450583536059E-07	13.45	3.2243863630475276E-08	13.45	7.8039903875484934E-12	13.45	0.061434705999317885	13.45	1502.3522941264755
13.46	3.2631857630029234E-07	13.46	-2.2690037055557766E-09	13.46	7.8039903875484934E-12	13.46	0.22581711268595228	13.46	1500.050940536044
13.47	3.2328544536776447E-07	13.47	7.2517872720549647E-09	13.47	-2.0589540136494568E-12	13.47	-0.26733010735943452	13.47	1501.6947645293385
13.48	3.2197382118071888E-07	13.48	-7.0293991909978375E-09	13.48	4.5163422537190632E-12	13.48	0.061434705999317885	13.48	1501.3659997307309
13.49	3.2279358629762258E-07	13.49	5.1691142449389143E-09	13.49	4.5163422537190632E-12	13.49	0.22581711268595228	13.49	1501.2016173314178
13.5	3.2238370373917081E-07	13.5	-1.8633067996828987E-10	13.5	4.5163422537190632E-12	13.5	-0.59609492069883885	13.5	1501.6947645293385
13.51	3.2238370373917081E-07	13.51	3.0756240036018129E-08	13.51	1.2286941199864131E-12	13.51	0.22581711268595228	13.51	1502.187911727201
13.52	3.2500695211325712E-07	13.52	3.8789407448610723E-08	13.52	1.2286941199864131E-12	13.52	0.061434705999317885	13.52	1502.3522941264755
13.53	3.2271160978593225E-07	13.53	2.7185943410190787E-08	13.53	4.5163422537190632E-12	13.53	0.55458192607371615	13.53	1501.5303821300379
13.54	3.2459706955480726E-07	13.54	3.9979506325076064E-08	13.54	1.2286941199864131E-12	13.54	0.22581711268595228	13.54	1501.6947645293385
13.55	3.2459706955480726E-07	13.55	3.3136437787251714E-08	13.55	1.1091638521474497E-11	13.55	0.061434705999317885	13.55	1501.5303821300379
13.56	3.2328544536776447E-07	13.56	-3.7566272949980393E-09	13.56	4.5163422537190632E-12	13.56	0.22581711268595228	13.56	1501.3659997307309
13.57	3.2230172722748042E-07	13.57	6.6567378356925693E-09	13.57	4.5163422537190632E-12	13.57	-0.26733010735943452	13.57	1501.8591469286323
13.58	3.2369532792621577E-07	13.58	-7.3269239087632082E-09	13.58	4.5163422537190632E-12	13.58	0.061434705999317885	13.58	1501.6947645293385
13.59	3.2328544536776447E-07	13.59	6.3592131175244211E-09	13.59	4.5163422537190632E-12	13.59	0.061434705999317885	13.59	1501.8591469286323
13.6	3.2131800908719585E-07	13.6	-7.8138011589423832E-10	13.6	4.5163422537190632E-12	13.6	-0.10294770068247772	13.6	1501.5303821300379
13.61	3.239412574612864E-07	13.61	2.9566141160605795E-08	13.61	4.5163422537190632E-12	13.61	0.88334673948082099	13.61	1501.6947645293385
13.62	3.2574474071846536E-07	13.62	3.9086932167714366E-08	13.62	4.5163422537190632E-12	13.62	-0.26733010735943452	13.62	1501.6947645293385
13.63	3.2099010304043441E-07	13.63	2.5995844535188377E-08	13.63	4.5163422537190632E-12	13.63	0.55458192607371615	13.63	1501.6947645293385
13.64	3.2459706955480726E-07	13.64	4.0574555763359464E-08	13.64	1.2286941199864131E-12	13.64	0.22581711268595228	13.64	1501.6947645293385
13.65	3.2402323397297657E-07	13.65	3.2243863630475276E-08	13.65	4.5163422537190632E-12	13.65	-0.10294770068247772	13.65	1501.6947645293385
13.66	3.2000638490015073E-07	13.66	-3.4591025771271336E-09	13.66	4.5163422537190632E-12	13.66	-0.43171251403156674	13.66	1501.5303821300379
13.67	3.2344939839114503E-07	13.67	6.0616883993649816E-09	13.67	4.5163422537190632E-12	13.67	0.22581711268595228	13.67	1501.3659997307309
13.68	3.2426916350804699E-07	13.68	-7.0293991909978375E-09	13.68	4.5163422537190632E-12	13.68	0.061434705999317885	13.68	1501.2016173314178
13.69	3.2164591513395739E-07	13.69	7.2517872720549647E-09	13.69	7.8039903875484934E-12	13.69	0.22581711268595228	13.69	1500.7084701334391
13.7	3.1992440838846056E-07	13.7	1.5988176280195932E-09	13.7	4.5163422537190632E-12	13.7	0.061434705999317885	13.7	1501.5303821300379
13.71	3.239412574612864E-07	13.71	3.0458715317152264E-08	13.71	7.8039903875484934E-12	13.71	1.3764939596276875	13.71	1502.5166765257436
13.72	3.2271160978593225E-07	13.72	3.8789407448610723E-08	13.72	1.2286941199864131E-12	13.72	0.061434705999317885	13.72	1501.5303821300379
13.73	3.2156393862226695E-07	13.73	2.4805745660322896E-08	13.73	4.5163422537190632E-12	13.73	-0.10294770068247772	13.73	1501.3659997307309
13.74	3.2549881118339621E-07	13.74	3.8194358010428808E-08	13.74	4.5163422537190632E-12	13.74	-0.26733010735943452	13.74	1501.8591469286323
13.75	3.2361335141452554E-07	13.75	3.1946338911566821E-08	13.75	4.5163422537190632E-12	13.75	-0.10294770068247772	13.75	1501.5303821300379
13.76	3.2295753932100325E-07	13.76	-1.8633067996828987E-10	13.76	1.2286941199864131E-12	13.76	0.061434705999317885	13.76	1502.187911727201
13.77	3.2402323397297657E-07	13.77	6.9542625538694127E-09	13.77	1.2286941199864131E-12	13.77	0.061434705999317885	13.77	1502.187911727201
13.78	3.2164591513395739E-07	13.78	-7.0293991909978375E-09	13.78	4.5163422537190632E-12	13.78	-0.10294770068247772	13.78	1501.6947645293385
13.79	3.2115405606381513E-07	13.79	5.7641636812142506E-09	13.79	1.2286941199864131E-12	13.79	1.3764939596276875	13.79	1501.5303821300379
13.8	3.252528816483268E-07	13.8	-4.8385539793563823E-10	13.8	4.5163422537190632E-12	13.8	0.55458192607371615	13.8	1501.5303821300379
13.81	3.2213777420409965E-07	13.81	3.0458715317152264E-08	13.81	7.8039903875484934E-12	13.81	0.061434705999317885	13.81	1501.5303821300379
13.82	3.2230172722748042E-07	13.82	3.9384456886826479E-08	13.82	4.5163422537190632E-12	13.82	0.22581711268595228	13.82	1501.8591469286323
13.83	3.2656450583536059E-07	13.83	2.7185943410190787E-08	13.83	1.2286941199864131E-12	13.83	0.22581711268595228	13.83	1502.5166765257436
13.84	3.2353137490283531E-07	13.84	3.9384456886826479E-08	13.84	4.5163422537190632E-12	13.84	0.55458192607371615	13.84	1501.3659997307309
13.85	3.2320346885607419E-07	13.85	3.2541388349392254E-08	13.85	4.5163422537190632E-12	13.85	-0.26733010735943452	13.85	1502.0235293279197
13.86	3.2443311653142712E-07	13.86	-2.2690037055557766E-09	13.86	4.5163422537190632E-12	13.86	0.061434705999317885	13.86	1501.3659997307309
13.87	3.2312149234438386E-07	13.87	6.0616883993649816E-09	13.87	-2.0589540136494568E-12	13.87	0.55458192607371615	13.87	1501.5303821300379
13.88	3.1984243187677033E-07	13.88	-7.0293991909978375E-09	13.88	4.5163422537190632E-12	13.88	0.39019951937742547	13.88	1501.037234932098
13.89	3.2295753932100325E-07	13.89	7.2517872720549647E-09	13.89	7.8039903875484934E-12	13.89	-0.26733010735943452	13.89	1500.5440877341
13.9	3.2443311653142712E-07	13.9	-1.6739542697174432E-09	13.9	7.8039903875484934E-12	13.9	-0.10294770068247772	13.9	1500.8728525327717
13.91	3.2082615001705369E-07	13.91	2.9566141160605795E-08	13.91	4.5163422537190632E-12	13.91	0.061434705999317885	13.91	1500.2153229354024
13.92	3.2336742187945475E-07	13.92	3.9086932167714366E-08	13.92	-2.0589540136494568E-12	13.92	0.39019951937742547	13.92	1500.050940536044
13.93	3.2361335141452554E-07	13.93	2.6888418691427347E-08	13.93	4.5163422537190632E-12	13.93	-0.43171251403156674	13.93	1500.8728525327717
13.94	3.2344939839114503E-07	13.94	3.9384456886826479E-08	13.94	4.5163422537190632E-12	13.94	0.55458192607371615	13.94	1500.050940536044
13.95	3.2508892862494703E-07	13.95	3.1946338911566821E-08	13.95	7.8039903875484934E-12	13.95	0.39019951937742547	13.95	1500.3797053347544
13.96	3.272203179288742E-07	13.96	-2.864053141358998E-09	13.96	1.1091638521474497E-11	13.96	-0.10294770068247772	13.96	1499.886558136679
13.97	3.2287556280931291E-07	13.97	5.7641636812142506E-09	13.97	1.2286941199864131E-12	13.97	-0.10294770068247772	13.97	1500.8728525327717
13.98	3.2271160978593225E-07	13.98	-6.136825037648905E-09	13.98	-2.0589540136494568E-12	13.98	0.22581711268595228	13.98	1500.2153229354024
13.99	3.2271160978593225E-07	13.99	5.4666389630722282E-09	13.99	1.2286941199864131E-12	13.99	0.22581711268595228	13.99	1500.050940536044
14	3.2344939839114503E-07	14	-1.3764295517851408E-09	14	7.8039903875484934E-12	14	0.061434705999317885	14	1500.5440877341
14.01	3.2074417350536336E-07	14.01	3.0161190598294922E-08	14.01	-2.0589540136494568E-12	14.01	0.39019951937742547	14.01	1500.7084701334391
14.02	3.2426916350804699E-07	14.02	3.968198160594705E-08	14.02	4.5163422537190632E-12	14.02	0.061434705999317885	14.02	1502.3522941264755
14.03	3.2418718699635686E-07	14.03	2.6590893972672469E-08	14.03	4.5163422537190632E-12	14.03	0.55458192607371615	14.03	1502.0235293279197
14.04	3.2164591513395739E-07	14.04	4.0872080482513836E-08	14.04	-2.0589540136494568E-12	14.04	0.88334673948082099	14.04	1500.050940536044
14.05	3.2467904606649727E-07	14.05	3.1946338911566821E-08	14.05	1.2286941199864131E-12	14.05	0.39019951937742547	14.05	1501.6947645293385
14.06	3.2451509304311719E-07	14.06	-2.2690037055557766E-09	14.06	4.5163422537190632E-12	14.06	-0.43171251403156674	14.06	1501.3659997307309
14.07	3.2074417350536336E-07	14.07	6.6567378356925693E-09	14.07	7.8039903875484934E-12	14.07	0.39019951937742547	14.07	1501.6947645293385
14.08	3.2410521048466674E-07	14.08	-7.6244486265197777E-09	14.08	7.8039903875484934E-12	14.08	0.061434705999317885	14.08	1501.3659997307309
14.09	3.2410521048466674E-07	14.09	7.549311990249212E-09	14.09	4.5163422537190632E-12	14.09	1.0477291461916138	14.09	1502.3522941264755
14.1	3.2230172722748042E-07	14.1	1.1119403800780675E-10	14.1	4.5163422537190632E-12	14.1	0.39019951937742547	14.1	1501.2016173314178
14.11	3.1959650234169975E-07	14.11	3.0458715317152264E-08	14.11	7.8039903875484934E-12	14.11	-0.43171251403156674	14.11	1501.5303821300379
14.12	3.2910577769771035E-07	14.12	3.8194358010428808E-08	14.12	7.8039903875484934E-12	14.12	0.55458192607371615	14.12	1501.3659997307309
14.13	3.2008836141184101E-07	14.13	2.6293369253926155E-08	14.13	4.5163422537190632E-12	14.13	0.39019951937742547	14.13	1501.2016173314178
14.14	3.2230172722748042E-07	14.14	3.9384456886826479E-08	14.14	4.5163422537190632E-12	14.14	0.061434705999317885	14.14	1501.5303821300379
14.15	3.2484299908987725E-07	14.15	3.2838913068317729E-08	14.15	7.8039903875484934E-12	14.15	-0.10294770068247772	14.15	1502.0235293279197
14.16	3.2295753932100325E-07	14.16	-1.3764295517851408E-09	14.16	7.8039903875484934E-12	14.16	-0.26733010735943452	14.16	1502.3522941264755
14.17	3.2148196211057657E-07	14.17	6.0616883993649816E-09	14.17	1.2286941199864131E-12	14.17	0.061434705999317885	14.17	1501.3659997307309
14.18	3.2246568025086114E-07	14.18	-7.3269239087632082E-09	14.18	4.5163422537190632E-12	14.18	0.061434705999317885	14.18	1501.8591469286323
14.19	3.1959650234169975E-07	14.19	5.7641636812142506E-09	14.19	4.5163422537190632E-12	14.19	0.22581711268595228	14.19	1501.2016173314178
14.2	3.2279358629762258E-07	14.2	-1.8633067996828987E-10	14.2	4.5163422537190632E-12	14.2	-0.26733010735943452	14.2	1501.6947645293385
14.21	3.2385928094959617E-07	14.21	3.2243863630475276E-08	14.21	4.5163422537190632E-12	14.21	0.39019951937742547	14.21	1501.6947645293385
14.22	3.2517090513663694E-07	14.22	3.8789407448610723E-08	14.22	4.5163422537190632E-12	14.22	0.22581711268595228	14.22	1501.3659997307309
14.23	3.2271160978593225E-07	14.23	2.4508220941627946E-08	14.23	4.5163422537190632E-12	14.23	-0.26733010735943452	14.23	1501.8591469286323
14.24	3.2435114001973705E-07	14.24	3.9384456886826479E-08	14.24	4.5163422537190632E-12	14.24	0.22581711268595228	14.24	1501.6947645293385
14.25	3.2426916350804699E-07	14.25	3.1648814192666863E-08	14.25	4.5163422537190632E-12	14.25	0.22581711268595228	14.25	1501.3659997307309
14.26	3.2271160978593225E-07	14.26	1.1119403800780675E-10	14.26	4.5163422537190632E-12	14.26	0.061434705999317885	14.26	1501.6947645293385
14.27	3.2377730443790599E-07	14.27	6.0616883993649816E-09	14.27	4.5163422537190632E-12	14.27	0.39019951937742547	14.27	1501.5303821300379
14.28	3.2107207955212474E-07	14.28	-7.0293991909978375E-09	14.28	4.5163422537190632E-12	14.28	0.55458192607371615	14.28	1502.3522941264755
14.29	3.2279358629762258E-07	14.29	5.7641636812142506E-09	14.29	4.5163422537190632E-12	14.29	0.061434705999317885	14.29	1500.5440877341
14.3	3.2205579769240927E-07	14.3	-1.0789048338440637E-09	14.3	4.5163422537190632E-12	14.3	0.39019951937742547	14.3	1500.2153229354024
14.31	3.2492497560156721E-07	14.31	3.1351289473775442E-08	14.31	7.8039903875484934E-12	14.31	0.22581711268595228	14.31	1500.2153229354024
14.32	3.2590869374184465E-07	14.32	3.9979506325076064E-08	14.32	-2.0589540136494568E-12	14.32	0.22581711268595228	14.32	1500.3797053347544
14.33	3.2221975071579004E-07	14.33	2.5995844535188377E-08	14.33	7.8039903875484934E-12	14.33	0.061434705999317885	14.33	1500.050940536044
14.34	3.2377730443790599E-07	14.34	3.9086932167714366E-08	14.34	4.5163422537190632E-12	14.34	0.061434705999317885	14.34	1501.2016173314178
14.35	3.2459706955480726E-07	14.35	3.2243863630475276E-08	14.35	1.1091638521474497E-11	14.35	-0.10294770068247772	14.35	1502.0235293279197
14.36	3.2197382118071888E-07	14.36	-2.2690037055557766E-09	14.36	1.1091638521474497E-11	14.36	0.061434705999317885	14.36	1501.5303821300379
14.37	3.239412574612864E-07	14.37	6.9542625538694127E-09	14.37	1.2286941199864131E-12	14.37	0.22581711268595228	14.37	1500.8728525327717
14.38	3.2459706955480726E-07	14.38	-7.0293991909978375E-09	14.38	1.1091638521474497E-11	14.38	-0.43171251403156674	14.38	1501.6947645293385
14.39	3.2287556280931291E-07	14.39	5.7641636812142506E-09	14.39	1.2286941199864131E-12	14.39	0.39019951937742547	14.39	1501.6947645293385
14.4	3.2344939839114503E-07	14.4	-1.971478987640984E-09	14.4	4.5163422537190632E-12	14.4	0.55458192607371615	14.4	1501.8591469286323
14.41	3.2541683467170641E-07	14.41	3.1053764754892517E-08	14.41	4.5163422537190632E-12	14.41	-0.26733010735943452	14.41	1501.5303821300379
14.42	3.2238370373917081E-07	14.42	3.9979506325076064E-08	14.42	1.2286941199864131E-12	14.42	-0.10294770068247772	14.42	1501.6947645293385
14.43	3.2205579769240927E-07	14.43	2.5698319816459163E-08	14.43	4.5163422537190632E-12	14.43	-0.10294770068247772	14.43	1501.8591469286323
14.44	3.2246568025086114E-07	14.44	3.8491882729515537E-08	14.44	1.2286941199864131E-12	14.44	1.3764939596276875	14.44	1501.5303821300379
14.45	3.2476102257818729E-07	14.45	3.2243863630475276E-08	14.45	1.2286941199864131E-12	14.45	0.061434705999317885	14.45	1501.3659997307309
14.46	3.2377730443790599E-07	14.46	-3.4591025771271336E-09	14.46	7.8039903875484934E-12	14.46	0.22581711268595228	14.46	1501.5303821300379
14.47	3.2558078769508596E-07	14.47	6.0616883993649816E-09	14.47	7.8039903875484934E-12	14.47	0.061434705999317885	14.47	1502.3522941264755
14.48	3.2303951583269358E-07	14.48	-6.136825037648905E-09	14.48	7.8039903875484934E-12	14.48	0.22581711268595228	14.48	1502.0235293279197
14.49	3.2099010304043441E-07	14.49	6.9542625538694127E-09	14.49	-2.0589540136494568E-12	14.49	0.39019951937742547	14.49	1501.3659997307309
14.5	3.2517090513663694E-07	14.5	-7.8138011589423832E-10	14.5	4.5163422537190632E-12	14.5	-0.59609492069883885	14.5	1501.5303821300379
14.51	3.2426916350804699E-07	14.51	3.1053764754892517E-08	14.51	7.8039903875484934E-12	14.51	0.22581711268595228	14.51	1501.3659997307309
14.52	3.2328544536776447E-07	14.52	3.968198160594705E-08	14.52	7.8039903875484934E-12	14.52	0.55458192607371615	14.52	1501.6947645293385
14.53	3.2295753932100325E-07	14.53	2.5995844535188377E-08	14.53	4.5163422537190632E-12	14.53	0.061434705999317885	14.53	1502.187911727201
14.54	3.2451509304311719E-07	14.54	3.968198160594705E-08	14.54	4.5163422537190632E-12	14.54	0.061434705999317885	14.54	1502.0235293279197
14.55	3.2353137490283531E-07	14.55	3.3433962506194209E-08	14.55	7.8039903875484934E-12	14.55	-0.26733010735943452	14.55	1501.3659997307309
14.56	3.2353137490283531E-07	14.56	-1.6739542697174432E-09	14.56	-2.0589540136494568E-12	14.56	0.39019951937742547	14.56	1501.5303821300379
14.57	3.2467904606649727E-07	14.57	5.4666389630722282E-09	14.57	4.5163422537190632E-12	14.57	0.061434705999317885	14.57	1501.3659997307309
14.58	3.2344939839114503E-07	14.58	-6.7318744732236524E-09	14.58	7.8039903875484934E-12	14.58	0.061434705999317885	14.58	1501.2016173314178
14.59	3.2164591513395739E-07	14.59	6.0616883993649816E-09	14.59	4.5163422537190632E-12	14.59	0.22581711268595228	14.59	1502.187911727201
14.6	3.269743883938069E-07	14.6	-1.8633067996828987E-10	14.6	4.5163422537190632E-12	14.6	-0.43171251403156674	14.6	1501.8591469286323
14.61	3.2377730443790599E-07	14.61	3.2243863630475276E-08	14.61	1.1091638521474497E-11	14.61	-0.10294770068247772	14.61	1501.8591469286323
14.62	3.2172789164564778E-07	14.62	3.968198160594705E-08	14.62	7.8039903875484934E-12	14.62	-0.43171251403156674	14.62	1501.8591469286323
14.63	3.2426916350804699E-07	14.63	2.4805745660322896E-08	14.63	4.5163422537190632E-12	14.63	-0.10294770068247772	14.63	1500.3797053347544
14.64	3.2254765676255153E-07	14.64	3.9086932167714366E-08	14.64	4.5163422537190632E-12	14.64	0.39019951937742547	14.64	1500.3797053347544
14.65	3.2295753932100325E-07	14.65	3.2541388349392254E-08	14.65	1.2286941199864131E-12	14.65	-0.10294770068247772	14.65	1500.3797053347544
14.66	3.2459706955480726E-07	14.66	-1.3764295517851408E-09	14.66	4.5163422537190632E-12	14.66	1.3764939596276875	14.66	1500.7084701334391
14.67	3.2435114001973705E-07	14.67	5.1691142449389143E-09	14.67	4.5163422537190632E-12	14.67	0.22581711268595228	14.67	1500.3797053347544
14.68	3.2066219699367302E-07	14.68	-7.6244486265197777E-09	14.68	4.5163422537190632E-12	14.68	-0.43171251403156674	14.68	1500.2153229354024
14.69	3.2344939839114503E-07	14.69	6.6567378356925693E-09	14.69	1.2286941199864131E-12	14.69	0.39019951937742547	14.69	1500.2153229354024
14.7	3.2730229444056326E-07	14.7	-1.0789048338440637E-09	14.7	7.8039903875484934E-12	14.7	-0.10294770068247772	14.7	1501.5303821300379
14.71	3.2115405606381513E-07	14.71	3.2243863630475276E-08	14.71	4.5163422537190632E-12	14.71	0.061434705999317885	14.71	1501.6947645293385
14.72	3.203342909469118E-07	14.72	3.8194358010428808E-08	14.72	1.2286941199864131E-12	14.72	0.22581711268595228	14.72	1502.187911727201
14.73	3.2148196211057657E-07	14.73	2.4508220941627946E-08	14.73	4.5163422537190632E-12	14.73	-0.10294770068247772	14.73	1502.187911727201
14.74	3.2369532792621577E-07	14.74	3.9086932167714366E-08	14.74	4.5163422537190632E-12	14.74	0.22581711268595228	14.74	1501.6947645293385
14.75	3.2287556280931291E-07	14.75	3.2541388349392254E-08	14.75	4.5163422537190632E-12	14.75	-0.10294770068247772	14.75	1500.7084701334391
14.76	3.252528816483268E-07	14.76	-4.8385539793563823E-10	14.76	4.5163422537190632E-12	14.76	0.061434705999317885	14.76	1501.8591469286323
14.77	3.2328544536776447E-07	14.77	6.3592131175244211E-09	14.77	-2.0589540136494568E-12	14.77	0.061434705999317885	14.77	1501.3659997307309
14.78	3.2328544536776447E-07	14.78	-7.3269239087632082E-09	14.78	4.5163422537190632E-12	14.78	-0.10294770068247772	14.78	1502.187911727201
14.79	3.2369532792621577E-07	14.79	5.4666389630722282E-09	14.79	4.5163422537190632E-12	14.79	0.061434705999317885	14.79	1501.5303821300379
14.8	3.2344939839114503E-07	14.8	-4.8385539793563823E-10	14.8	4.5163422537190632E-12	14.8	0.55458192607371615	14.8	1501.2016173314178
14.81	3.2082615001705369E-07	14.81	3.0756240036018129E-08	14.81	4.5163422537190632E-12	14.81	0.061434705999317885	14.81	1501.6947645293385
14.82	3.252528816483268E-07	14.82	4.0574555763359464E-08	14.82	1.2286941199864131E-12	14.82	0.061434705999317885	14.82	1501.5303821300379
14.83	3.2246568025086114E-07	14.83	2.5698319816459163E-08	14.83	7.8039903875484934E-12	14.83	-0.43171251403156674	14.83	1501.8591469286323
14.84	3.2303951583269358E-07	14.84	3.9086932167714366E-08	14.84	4.5163422537190632E-12	14.84	0.55458192607371615	14.84	1501.037234932098
14.85	3.2467904606649727E-07	14.85	3.1946338911566821E-08	14.85	1.2286941199864131E-12	14.85	-0.10294770068247772	14.85	1502.187911727201
14.86	3.2812205955745118E-07	14.86	-1.0789048338440637E-09	14.86	4.5163422537190632E-12	14.86	-0.26733010735943452	14.86	1501.5303821300379
14.87	3.2566276420677566E-07	14.87	6.6567378356925693E-09	14.87	1.2286941199864131E-12	14.87	-0.10294770068247772	14.87	1501.5303821300379
14.88	3.2074417350536336E-07	14.88	-4.9467261663937957E-09	14.88	-2.0589540136494568E-12	14.88	-0.10294770068247772	14.88	1501.3659997307309
14.89	3.2418718699635686E-07	14.89	6.6567378356925693E-09	14.89	7.8039903875484934E-12	14.89	0.39019951937742547	14.89	1501.8591469286323
14.9	3.2303951583269358E-07	14.9	-2.2690037055557766E-09	14.9	7.8039903875484934E-12	14.9	0.22581711268595228	14.9	1501.3659997307309
14.91	3.2058022048198269E-07	14.91	3.1351289473775442E-08	14.91	1.2286941199864131E-12	14.91	0.061434705999317885	14.91	1501.6947645293385
14.92	3.2574474071846536E-07	14.92	3.9979506325076064E-08	14.92	1.2286941199864131E-12	14.92	0.39019951937742547	14.92	1501.6947645293385
14.93	3.2410521048466674E-07	14.93	2.5995844535188377E-08	14.93	1.1091638521474497E-11	14.93	-0.10294770068247772	14.93	1501.6947645293385
14.94	3.2131800908719585E-07	14.94	4.1169605201676639E-08	14.94	4.5163422537190632E-12	14.94	0.39019951937742547	14.94	1501.5303821300379
14.95	3.2533485816001666E-07	14.95	3.1648814192666863E-08	14.95	4.5163422537190632E-12	14.95	0.71896433277485983	14.95	1501.6947645293385
14.96	3.2541683467170641E-07	14.96	-1.971478987640984E-09	14.96	7.8039903875484934E-12	14.96	-0.10294770068247772	14.96	1501.5303821300379
14.97	3.2238370373917081E-07	14.97	5.7641636812142506E-09	14.97	1.2286941199864131E-12	14.97	1.0477291461916138	14.97	1502.5166765257436
14.98	3.2558078769508596E-07	14.98	-7.0293991909978375E-09	14.98	1.2286941199864131E-12	14.98	0.061434705999317885	14.98	1501.5303821300379
14.99	3.2795810653407396E-07	14.99	7.2517872720549647E-09	14.99	7.8039903875484934E-12	14.99	0.55458192607371615	14.99	1501.6947645293385
15	3.2238370373917081E-07	15	-1.3764295517851408E-09	15	4.5163422537190632E-12	15	-0.10294770068247772	15	1501.5303821300379
15.01	3.2164591513395739E-07	15.01	3.1053764754892517E-08	15.01	1.2286941199864131E-12	15.01	-0.10294770068247772	15.01	1501.6947645293385
15.02	3.2459706955480726E-07	15.02	3.9086932167714366E-08	15.02	7.8039903875484934E-12	15.02	0.061434705999317885	15.02	1501.6947645293385
15.03	3.2238370373917081E-07	15.03	2.5698319816459163E-08	15.03	7.8039903875484934E-12	15.03	-0.10294770068247772	15.03	1501.8591469286323
15.04	3.2107207955212474E-07	15.04	3.9384456886826479E-08	15.04	4.5163422537190632E-12	15.04	0.22581711268595228	15.04	1502.0235293279197
15.05	3.2607264676522383E-07	15.05	3.2243863630475276E-08	15.05	7.8039903875484934E-12	15.05	-0.59609492069883885	15.05	1500.5440877341
15.06	3.2467904606649727E-07	15.06	-1.8633067996828987E-10	15.06	4.5163422537190632E-12	15.06	0.39019951937742547	15.06	1503.3385885219875
15.07	3.2246568025086114E-07	15.07	5.7641636812142506E-09	15.07	1.2286941199864131E-12	15.07	0.22581711268595228	15.07	1501.3659997307309
15.08	3.2426916350804699E-07	15.08	-7.6244486265197777E-09	15.08	7.8039903875484934E-12	15.08	0.39019951937742547	15.08	1501.3659997307309
15.09	3.2295753932100325E-07	15.09	6.6567378356925693E-09	15.09	1.2286941199864131E-12	15.09	0.55458192607371615	15.09	1501.037234932098
15.1	3.2148196211057657E-07	15.1	-4.8385539793563823E-10	15.1	7.8039903875484934E-12	15.1	-0.43171251403156674	15.1	1501.6947645293385
15.11	3.2262963327424186E-07	15.11	3.1351289473775442E-08	15.11	7.8039903875484934E-12	15.11	0.22581711268595228	15.11	1502.3522941264755
15.12	3.2246568025086114E-07	15.12	3.9384456886826479E-08	15.12	1.2286941199864131E-12	15.12	0.39019951937742547	15.12	1501.037234932098
15.13	3.2303951583269358E-07	15.13	2.5995844535188377E-08	15.13	4.5163422537190632E-12	15.13	0.39019951937742547	15.13	1501.6947645293385
15.14	3.2435114001973705E-07	15.14	3.968198160594705E-08	15.14	1.1091638521474497E-11	15.14	0.22581711268595228	15.14	1501.8591469286323
15.15	3.2754822397563008E-07	15.15	3.1648814192666863E-08	15.15	4.5163422537190632E-12	15.15	0.22581711268595228	15.15	1501.5303821300379
15.16	3.2607264676522383E-07	15.16	-1.8633067996828987E-10	15.16	7.8039903875484934E-12	15.16	0.55458192607371615	15.16	1502.3522941264755
15.17	3.2099010304043441E-07	15.17	6.0616883993649816E-09	15.17	4.5163422537190632E-12	15.17	0.55458192607371615	15.17	1501.8591469286323
15.18	3.2353137490283531E-07	15.18	-7.3269239087632082E-09	15.18	1.2286941199864131E-12	15.18	0.39019951937742547	15.18	1501.3659997307309
15.19	3.239412574612864E-07	15.19	6.9542625538694127E-09	15.19	4.5163422537190632E-12	15.19	1.0477291461916138	15.19	1501.5303821300379
15.2	3.2123603257550546E-07	15.2	-4.8385539793563823E-10	15.2	4.5163422537190632E-12	15.2	-0.26733010735943452	15.2	1501.3659997307309
15.21	3.2221975071579004E-07	15.21	3.2838913068317729E-08	15.21	7.8039903875484934E-12	15.21	-0.10294770068247772	15.21	1501.5303821300379
15.22	3.2689241188211768E-07	15.22	3.9384456886826479E-08	15.22	1.2286941199864131E-12	15.22	0.55458192607371615	15.22	1502.0235293279197
15.23	3.2271160978593225E-07	15.23	2.4805745660322896E-08	15.23	4.5163422537190632E-12	15.23	-0.26733010735943452	15.23	1502.3522941264755
15.24	3.2435114001973705E-07	15.24	3.9384456886826479E-08	15.24	-2.0589540136494568E-12	15.24	-0.26733010735943452	15.24	1501.6947645293385
15.25	3.2541683467170641E-07	15.25	3.1648814192666863E-08	15.25	7.8039903875484934E-12	15.25	0.061434705999317885	15.25	1501.3659997307309
15.26	3.2361335141452554E-07	15.26	-1.8633067996828987E-10	15.26	7.8039903875484934E-12	15.26	0.55458192607371615	15.26	1501.5303821300379
15.27	3.2271160978593225E-07	15.27	6.0616883993649816E-09	15.27	4.5163422537190632E-12	15.27	0.061434705999317885	15.27	1501.5303821300379
15.28	3.2443311653142712E-07	15.28	-7.3269239087632082E-09	15.28	1.1091638521474497E-11	15.28	0.061434705999317885	15.28	1501.5303821300379
15.29	3.2320346885607419E-07	15.29	6.0616883993649816E-09	15.29	7.8039903875484934E-12	15.29	-0.10294770068247772	15.29	1501.6947645293385
15.3	3.2344939839114503E-07	15.3	1.1119403800780675E-10	15.3	4.5163422537190632E-12	15.3	-0.43171251403156674	15.3	1502.0235293279197
15.31	3.2238370373917081E-07	15.31	3.1946338911566821E-08	15.31	4.5163422537190632E-12	15.31	0.061434705999317885	15.31	1501.3659997307309
15.32	3.2779415351069652E-07	15.32	3.968198160594705E-08	15.32	1.2286941199864131E-12	15.32	0.061434705999317885	15.32	1501.6947645293385
15.33	3.2377730443790599E-07	15.33	2.5698319816459163E-08	15.33	1.1091638521474497E-11	15.33	0.22581711268595228	15.33	1501.6947645293385
15.34	3.2254765676255153E-07	15.34	3.968198160594705E-08	15.34	4.5163422537190632E-12	15.34	0.55458192607371615	15.34	1501.8591469286323
15.35	3.2508892862494703E-07	15.35	3.2541388349392254E-08	15.35	7.8039903875484934E-12	15.35	-0.10294770068247772	15.35	1502.3522941264755
15.36	3.2451509304311719E-07	15.36	-4.8385539793563823E-10	15.36	1.2286941199864131E-12	15.36	0.22581711268595228	15.36	1501.6947645293385
15.37	3.2238370373917081E-07	15.37	5.7641636812142506E-09	15.37	4.5163422537190632E-12	15.37	0.061434705999317885	15.37	1502.0235293279197
15.38	3.2533485816001666E-07	15.38	-6.4343497554406793E-09	15.38	4.5163422537190632E-12	15.38	0.22581711268595228	15.38	1501.6947645293385
15.39	3.2713834141718513E-07	15.39	6.6567378356925693E-09	15.39	1.2286941199864131E-12	15.39	0.55458192607371615	15.39	1501.5303821300379
15.4	3.2271160978593225E-07	15.4	-7.8138011589423832E-10	15.4	4.5163422537190632E-12	15.4	-0.26733010735943452	15.4	1502.187911727201
15.41	3.2148196211057657E-07	15.41	3.1351289473775442E-08	15.41	4.5163422537190632E-12	15.41	-0.10294770068247772	15.41	1501.6947645293385
15.42	3.2549881118339621E-07	15.42	3.7896833291350563E-08	15.42	1.2286941199864131E-12	15.42	0.55458192607371615	15.42	1502.0235293279197
15.43	3.2197382118071888E-07	15.43	2.5995844535188377E-08	15.43	7.8039903875484934E-12	15.43	-0.59609492069883885	15.43	1501.3659997307309
15.44	3.2271160978593225E-07	15.44	3.968198160594705E-08	15.44	1.2286941199864131E-12	15.44	0.55458192607371615	15.44	1501.5303821300379
15.45	3.2459706955480726E-07	15.45	3.1946338911566821E-08	15.45	4.5163422537190632E-12	15.45	0.22581711268595228	15.45	1501.6947645293385
15.46	3.2467904606649727E-07	15.46	-4.8385539793563823E-10	15.46	1.2286941199864131E-12	15.46	0.22581711268595228	15.46	1501.037234932098
15.47	3.2353137490283531E-07	15.47	6.0616883993649816E-09	15.47	1.2286941199864131E-12	15.47	-0.10294770068247772	15.47	1501.6947645293385
15.48	3.2558078769508596E-07	15.48	-7.0293991909978375E-09	15.48	7.8039903875484934E-12	15.48	0.88334673948082099	15.48	1501.6947645293385
15.49	3.2476102257818729E-07	15.49	6.3592131175244211E-09	15.49	7.8039903875484934E-12	15.49	-0.10294770068247772	15.49	1502.6810589250053
15.5	3.2262963327424186E-07	15.5	1.1119403800780675E-10	15.5	1.2286941199864131E-12	15.5	0.061434705999317885	15.5	1501.6947645293385
15.51	3.2066219699367302E-07	15.51	3.0756240036018129E-08	15.51	7.8039903875484934E-12	15.51	0.39019951937742547	15.51	1500.050940536044
15.52	3.2492497560156721E-07	15.52	3.8491882729515537E-08	15.52	-2.0589540136494568E-12	15.52	0.88334673948082099	15.52	1499.886558136679
15.53	3.2377730443790599E-07	15.53	2.5103270379026422E-08	15.53	4.5163422537190632E-12	15.53	0.55458192607371615	15.53	1500.3797053347544
15.54	3.2148196211057657E-07	15.54	3.8491882729515537E-08	15.54	1.2286941199864131E-12	15.54	0.71896433277485983	15.54	1501.3659997307309
15.55	3.252528816483268E-07	15.55	3.3433962506194209E-08	15.55	1.2286941199864131E-12	15.55	0.22581711268595228	15.55	1500.050940536044
15.56	3.2779415351069652E-07	15.56	-1.0789048338440637E-09	15.56	7.8039903875484934E-12	15.56	-0.10294770068247772	15.56	1500.3797053347544
15.57	3.2295753932100325E-07	15.57	5.7641636812142506E-09	15.57	4.5163422537190632E-12	15.57	0.22581711268595228	15.57	1500.7084701334391
15.58	3.2377730443790599E-07	15.58	-7.6244486265197777E-09	15.58	4.5163422537190632E-12	15.58	0.22581711268595228	15.58	1500.2153229354024
15.59	3.252528816483268E-07	15.59	8.4418861448841258E-09	15.59	7.8039903875484934E-12	15.59	0.22581711268595228	15.59	1500.2153229354024
15.6	3.1943254931831951E-07	15.6	-1.0789048338440637E-09	15.6	4.5163422537190632E-12	15.6	-0.43171251403156674	15.6	1500.3797053347544
15.61	3.2230172722748042E-07	15.61	3.0756240036018129E-08	15.61	4.5163422537190632E-12	15.61	0.22581711268595228	15.61	1501.2016173314178
15.62	3.252528816483268E-07	15.62	3.7896833291350563E-08	15.62	1.2286941199864131E-12	15.62	0.061434705999317885	15.62	1500.050940536044
15.63	3.203342909469118E-07	15.63	2.5698319816459163E-08	15.63	4.5163422537190632E-12	15.63	0.39019951937742547	15.63	1500.050940536044
15.64	3.2148196211057657E-07	15.64	4.0872080482513836E-08	15.64	7.8039903875484934E-12	15.64	0.22581711268595228	15.64	1501.6947645293385
15.65	3.2599067025353429E-07	15.65	3.2541388349392254E-08	15.65	4.5163422537190632E-12	15.65	0.061434705999317885	15.65	1501.5303821300379
15.66	3.2582671723015505E-07	15.66	-4.8385539793563823E-10	15.66	1.1091638521474497E-11	15.66	-0.10294770068247772	15.66	1501.6947645293385
15.67	3.2467904606649727E-07	15.67	6.0616883993649816E-09	15.67	1.2286941199864131E-12	15.67	-0.26733010735943452	15.67	1502.0235293279197
15.68	3.2221975071579004E-07	15.68	-7.3269239087632082E-09	15.68	4.5163422537190632E-12	15.68	0.061434705999317885	15.68	1502.6810589250053
15.69	3.2295753932100325E-07	15.69	7.2517872720549647E-09	15.69	4.5163422537190632E-12	15.69	0.22581711268595228	15.69	1501.2016173314178
15.7	3.2090812652874402E-07	15.7	-1.3764295517851408E-09	15.7	1.2286941199864131E-12	15.7	-0.43171251403156674	15.7	1501.6947645293385
15.71	3.2271160978593225E-07	15.71	3.0756240036018129E-08	15.71	4.5163422537190632E-12	15.71	0.39019951937742547	15.71	1501.3659997307309
15.72	3.2082615001705369E-07	15.72	3.9086932167714366E-08	15.72	4.5163422537190632E-12	15.72	-0.43171251403156674	15.72	1501.6947645293385
15.73	3.2287556280931291E-07	15.73	2.5995844535188377E-08	15.73	7.8039903875484934E-12	15.73	1.2121115529072313	15.73	1501.8591469286323
15.74	3.2271160978593225E-07	15.74	4.1169605201676639E-08	15.74	1.2286941199864131E-12	15.74	0.061434705999317885	15.74	1501.6947645293385
15.75	3.2738427095225227E-07	15.75	3.1648814192666863E-08	15.75	1.4379286655497281E-11	15.75	0.55458192607371615	15.75	1501.3659997307309
15.76	3.2615462327691337E-07	15.76	-1.6739542697174432E-09	15.76	1.2286941199864131E-12	15.76	0.22581711268595228	15.76	1501.3659997307309
15.77	3.2230172722748042E-07	15.77	6.3592131175244211E-09	15.77	1.2286941199864131E-12	15.77	0.22581711268595228	15.77	1500.3797053347544
15.78	3.2320346885607419E-07	15.78	-7.3269239087632082E-09	15.78	4.5163422537190632E-12	15.78	0.22581711268595228	15.78	1500.2153229354024
15.79	3.2262963327424186E-07	15.79	8.4418861448841258E-09	15.79	1.2286941199864131E-12	15.79	0.22581711268595228	15.79	1501.2016173314178
15.8	3.2131800908719585E-07	15.8	-1.0789048338440637E-09	15.8	4.5163422537190632E-12	15.8	-0.43171251403156674	15.8	1500.8728525327717
15.81	3.2221975071579004E-07	15.81	3.1351289473775442E-08	15.81	1.2286941199864131E-12	15.81	0.71896433277485983	15.81	1500.2153229354024
15.82	3.2369532792621577E-07	15.82	3.8789407448610723E-08	15.82	7.8039903875484934E-12	15.82	-0.26733010735943452	15.82	1500.050940536044
15.83	3.2123603257550546E-07	15.83	2.5103270379026422E-08	15.83	1.1091638521474497E-11	15.83	0.061434705999317885	15.83	1499.886558136679
15.84	3.2648252932367121E-07	15.84	3.9384456886826479E-08	15.84	1.2286941199864131E-12	15.84	-0.76047732736128637	15.84	1500.3797053347544
15.85	3.2656450583536059E-07	15.85	3.1648814192666863E-08	15.85	4.5163422537190632E-12	15.85	-0.10294770068247772	15.85	1499.886558136679
15.86	3.2131800908719585E-07	15.86	-1.8633067996828987E-10	15.86	4.5163422537190632E-12	15.86	0.39019951937742547	15.86	1500.2153229354024
15.87	3.2467904606649727E-07	15.87	6.6567378356925693E-09	15.87	4.5163422537190632E-12	15.87	0.39019951937742547	15.87	1501.2016173314178
15.88	3.2476102257818729E-07	15.88	-7.6244486265197777E-09	15.88	7.8039903875484934E-12	15.88	-0.10294770068247772	15.88	1500.2153229354024
15.89	3.2230172722748042E-07	15.89	5.7641636812142506E-09	15.89	4.5163422537190632E-12	15.89	0.061434705999317885	15.89	1500.3797053347544
15.9	3.2328544536776447E-07	15.9	-1.6739542697174432E-09	15.9	4.5163422537190632E-12	15.9	0.061434705999317885	15.9	1500.8728525327717
15.91	3.2189184466902855E-07	15.91	3.3433962506194209E-08	15.91	4.5163422537190632E-12	15.91	0.061434705999317885	15.91	1500.050940536044
15.92	3.2099010304043441E-07	15.92	4.0277031044213536E-08	15.92	7.8039903875484934E-12	15.92	-0.10294770068247772	15.92	1500.7084701334391
15.93	3.2271160978593225E-07	15.93	2.6590893972672469E-08	15.93	4.5163422537190632E-12	15.93	0.22581711268595228	15.93	1500.8728525327717
15.94	3.2541683467170641E-07	15.94	3.9384456886826479E-08	15.94	1.2286941199864131E-12	15.94	0.061434705999317885	15.94	1500.3797053347544
15.95	3.2361335141452554E-07	15.95	3.0458715317152264E-08	15.95	4.5163422537190632E-12	15.95	-0.26733010735943452	15.95	1499.7221757373077
15.96	3.2148196211057657E-07	15.96	-4.8385539793563823E-10	15.96	4.5163422537190632E-12	15.96	0.39019951937742547	15.96	1500.2153229354024
15.97	3.2689241188211768E-07	15.97	6.9542625538694127E-09	15.97	4.5163422537190632E-12	15.97	0.061434705999317885	15.97	1500.2153229354024
15.98	3.2230172722748042E-07	15.98	-6.4343497554406793E-09	15.98	1.2286941199864131E-12	15.98	-0.43171251403156674	15.98	1501.5303821300379
15.99	3.2246568025086114E-07	15.99	5.7641636812142506E-09	15.99	1.2286941199864131E-12	15.99	0.55458192607371615	15.99	1502.0235293279197
16	3.2705636490549607E-07	16	-1.0789048338440637E-09	16	4.5163422537190632E-12	16	-0.10294770068247772	16	1501.6947645293385
16.01	3.2426916350804699E-07	16.01	3.1053764754892517E-08	16.01	7.8039903875484934E-12	16.01	0.71896433277485983	16.01	1501.6947645293385
16.02	3.2279358629762258E-07	16.02	4.1169605201676639E-08	16.02	1.2286941199864131E-12	16.02	-0.26733010735943452	16.02	1501.6947645293385
16.03	3.2287556280931291E-07	16.03	2.6888418691427347E-08	16.03	4.5163422537190632E-12	16.03	0.55458192607371615	16.03	1501.5303821300379
16.04	3.2336742187945475E-07	16.04	3.9384456886826479E-08	16.04	4.5163422537190632E-12	16.04	0.55458192607371615	16.04	1501.8591469286323
16.05	3.2180986815733816E-07	16.05	3.1053764754892517E-08	16.05	1.2286941199864131E-12	16.05	0.55458192607371615	16.05	1501.6947645293385
16.06	3.2369532792621577E-07	16.06	-1.8633067996828987E-10	16.06	1.2286941199864131E-12	16.06	-0.43171251403156674	16.06	1501.8591469286323
16.07	3.2238370373917081E-07	16.07	6.3592131175244211E-09	16.07	4.5163422537190632E-12	16.07	0.061434705999317885	16.07	1501.8591469286323
16.08	3.2164591513395739E-07	16.08	-5.8393003198483295E-09	16.08	4.5163422537190632E-12	16.08	-0.10294770068247772	16.08	1501.6947645293385
16.09	3.2336742187945475E-07	16.09	6.9542625538694127E-09	16.09	4.5163422537190632E-12	16.09	0.061434705999317885	16.09	1501.6947645293385
16.1	3.2681043537042851E-07	16.1	-1.3764295517851408E-09	16.1	1.2286941199864131E-12	16.1	0.22581711268595228	16.1	1501.5303821300379
16.11	3.2213777420409965E-07	16.11	3.2243863630475276E-08	16.11	1.2286941199864131E-12	16.11	0.22581711268595228	16.11	1502.0235293279197
16.12	3.2115405606381513E-07	16.12	3.968198160594705E-08	16.12	4.5163422537190632E-12	16.12	-0.26733010735943452	16.12	1502.187911727201
16.13	3.2262963327424186E-07	16.13	2.6590893972672469E-08	16.13	4.5163422537190632E-12	16.13	0.22581711268595228	16.13	1501.8591469286323
16.14	3.2410521048466674E-07	16.14	3.968198160594705E-08	16.14	4.5163422537190632E-12	16.14	0.55458192607371615	16.14	1501.2016173314178
16.15	3.2164591513395739E-07	16.15	3.1351289473775442E-08	16.15	-2.0589540136494568E-12	16.15	0.39019951937742547	16.15	1501.037234932098
16.16	3.2451509304311719E-07	16.16	-7.8138011589423832E-10	16.16	4.5163422537190632E-12	16.16	0.061434705999317885	16.16	1501.6947645293385
16.17	3.2238370373917081E-07	16.17	7.2517872720549647E-09	16.17	4.5163422537190632E-12	16.17	1.0477291461916138	16.17	1501.3659997307309
16.18	3.2115405606381513E-07	16.18	-7.3269239087632082E-09	16.18	1.2286941199864131E-12	16.18	-0.26733010735943452	16.18	1501.8591469286323
16.19	3.2435114001973705E-07	16.19	7.2517872720549647E-09	16.19	1.2286941199864131E-12	16.19	0.39019951937742547	16.19	1502.0235293279197
16.2	3.2508892862494703E-07	16.2	-1.0789048338440637E-09	16.2	1.2286941199864131E-12	16.2	-0.10294770068247772	16.2	1501.6947645293385
16.21	3.2000638490015073E-07	16.21	3.1946338911566821E-08	16.21	7.8039903875484934E-12	16.21	0.22581711268595228	16.21	1501.5303821300379
16.22	3.2582671723015505E-07	16.22	3.9384456886826479E-08	16.22	4.5163422537190632E-12	16.22	0.39019951937742547	16.22	1501.6947645293385
16.23	3.2246568025086114E-07	16.23	2.4508220941627946E-08	16.23	7.8039903875484934E-12	16.23	0.061434705999317885	16.23	1501.8591469286323
16.24	3.2246568025086114E-07	16.24	3.968198160594705E-08	16.24	1.2286941199864131E-12	16.24	1.3764939596276875	16.24	1501.5303821300379
16.25	3.2402323397297657E-07	16.25	3.2838913068317729E-08	16.25	7.8039903875484934E-12	16.25	0.39019951937742547	16.25	1502.3522941264755
16.26	3.252528816483268E-07	16.26	1.1119403800780675E-10	16.26	1.2286941199864131E-12	16.26	0.22581711268595228	16.26	1501.5303821300379
16.27	3.2197382118071888E-07	16.27	6.0616883993649816E-09	16.27	4.5163422537190632E-12	16.27	0.39019951937742547	16.27	1501.5303821300379
16.28	3.2205579769240927E-07	16.28	-7.0293991909978375E-09	16.28	4.5163422537190632E-12	16.28	-0.10294770068247772	16.28	1502.3522941264755
16.29	3.2713834141718513E-07	16.29	7.549311990249212E-09	16.29	1.2286941199864131E-12	16.29	0.061434705999317885	16.29	1501.5303821300379
16.3	3.2336742187945475E-07	16.3	-1.6739542697174432E-09	16.3	4.5163422537190632E-12	16.3	0.71896433277485983	16.3	1502.0235293279197
16.31	3.2049824397029241E-07	16.31	3.1053764754892517E-08	16.31	4.5163422537190632E-12	16.31	-0.10294770068247772	16.31	1501.8591469286323
16.32	3.2385928094959617E-07	16.32	3.7896833291350563E-08	16.32	1.1091638521474497E-11	16.32	0.22581711268595228	16.32	1501.6947645293385
16.33	3.2377730443790599E-07	16.33	2.5698319816459163E-08	16.33	4.5163422537190632E-12	16.33	0.55458192607371615	16.33	1501.5303821300379
16.34	3.2254765676255153E-07	16.34	4.0277031044213536E-08	16.34	1.2286941199864131E-12	16.34	0.39019951937742547	16.34	1501.2016173314178
16.35	3.2385928094959617E-07	16.35	3.1946338911566821E-08	16.35	4.5163422537190632E-12	16.35	-0.10294770068247772	16.35	1501.6947645293385
16.36	3.2500695211325712E-07	16.36	-1.0789048338440637E-09	16.36	4.5163422537190632E-12	16.36	0.22581711268595228	16.36	1501.8591469286323
16.37	3.2295753932100325E-07	16.37	5.1691142449389143E-09	16.37	1.2286941199864131E-12	16.37	-0.10294770068247772	16.37	1501.8591469286323
16.38	3.2467904606649727E-07	16.38	-7.3269239087632082E-09	16.38	7.8039903875484934E-12	16.38	0.39019951937742547	16.38	1501.6947645293385
16.39	3.2566276420677566E-07	16.39	6.9542625538694127E-09	16.39	4.5163422537190632E-12	16.39	0.061434705999317885	16.39	1501.037234932098
16.4	3.2230172722748042E-07	16.4	1.1119403800780675E-10	16.4	4.5163422537190632E-12	16.4	-0.10294770068247772	16.4	1501.5303821300379
16.41	3.1984243187677033E-07	16.41	3.1648814192666863E-08	16.41	1.2286941199864131E-12	16.41	-0.76047732736128637	16.41	1501.6947645293385
16.42	3.2328544536776447E-07	16.42	3.8789407448610723E-08	16.42	4.5163422537190632E-12	16.42	0.22581711268595228	16.42	1501.2016173314178
16.43	3.2221975071579004E-07	16.43	2.5400795097738511E-08	16.43	4.5163422537190632E-12	16.43	-0.26733010735943452	16.43	1502.0235293279197
16.44	3.2336742187945475E-07	16.44	3.9384456886826479E-08	16.44	1.2286941199864131E-12	16.44	0.22581711268595228	16.44	1501.3659997307309
16.45	3.2336742187945475E-07	16.45	3.1351289473775442E-08	16.45	4.5163422537190632E-12	16.45	0.22581711268595228	16.45	1501.5303821300379
16.46	3.2451509304311719E-07	16.46	1.1119403800780675E-10	16.46	4.5163422537190632E-12	16.46	0.22581711268595228	16.46	1501.2016173314178
16.47	3.2279358629762258E-07	16.47	5.7641636812142506E-09	16.47	1.2286941199864131E-12	16.47	0.39019951937742547	16.47	1500.8728525327717
16.48	3.2418718699635686E-07	16.48	-7.3269239087632082E-09	16.48	1.2286941199864131E-12	16.48	0.061434705999317885	16.48	1501.5303821300379
16.49	3.2369532792621577E-07	16.49	5.7641636812142506E-09	16.49	1.2286941199864131E-12	16.49	-0.10294770068247772	16.49	1502.3522941264755
16.5	3.2156393862226695E-07	16.5	-7.8138011589423832E-10	16.5	1.2286941199864131E-12	16.5	0.22581711268595228	16.5	1501.8591469286323
16.51	3.2361335141452554E-07	16.51	3.3136437787251714E-08	16.51	4.5163422537190632E-12	16.51	-0.26733010735943452	16.51	1501.6947645293385
16.52	3.2361335141452554E-07	16.52	3.9086932167714366E-08	16.52	1.2286941199864131E-12	16.52	0.061434705999317885	16.52	1501.5303821300379
16.53	3.2123603257550546E-07	16.53	2.5103270379026422E-08	16.53	7.8039903875484934E-12	16.53	0.22581711268595228	16.53	1501.5303821300379
16.54	3.2164591513395739E-07	16.54	3.8194358010428808E-08	16.54	7.8039903875484934E-12	16.54	0.55458192607371615	16.54	1501.3659997307309
16.55	3.2262963327424186E-07	16.55	3.1351289473775442E-08	16.55	4.5163422537190632E-12	16.55	0.061434705999317885	16.55	1501.2016173314178
16.56	3.2180986815733816E-07	16.56	-7.8138011589423832E-10	16.56	4.5163422537190632E-12	16.56	-0.10294770068247772	16.56	1502.0235293279197
16.57	3.2500695211325712E-07	16.57	8.4418861448841258E-09	16.57	4.5163422537190632E-12	16.57	-0.10294770068247772	16.57	1501.5303821300379
16.58	3.239412574612864E-07	16.58	-8.8145474974579114E-09	16.58	4.5163422537190632E-12	16.58	0.22581711268595228	16.58	1502.3522941264755
16.59	3.2000638490015073E-07	16.59	6.3592131175244211E-09	16.59	4.5163422537190632E-12	16.59	-0.26733010735943452	16.59	1501.5303821300379
16.6	3.2508892862494703E-07	16.6	-2.566528423461768E-09	16.6	4.5163422537190632E-12	16.6	0.061434705999317885	16.6	1501.6947645293385
16.61	3.2312149234438386E-07	16.61	3.3136437787251714E-08	16.61	7.8039903875484934E-12	16.61	0.061434705999317885	16.61	1500.5440877341
16.62	3.2049824397029241E-07	16.62	4.0277031044213536E-08	16.62	1.2286941199864131E-12	16.62	0.22581711268595228	16.62	1501.5303821300379
16.63	3.2607264676522383E-07	16.63	2.6293369253926155E-08	16.63	7.8039903875484934E-12	16.63	-0.59609492069883885	16.63	1502.187911727201
16.64	3.2377730443790599E-07	16.64	3.8789407448610723E-08	16.64	4.5163422537190632E-12	16.64	0.22581711268595228	16.64	1501.5303821300379
16.65	3.2172789164564778E-07	16.65	3.0756240036018129E-08	16.65	4.5163422537190632E-12	16.65	0.061434705999317885	16.65	1502.0235293279197
16.66	3.2385928094959617E-07	16.66	-7.8138011589423832E-10	16.66	4.5163422537190632E-12	16.66	0.88334673948082099	16.66	1501.3659997307309
16.67	3.2353137490283531E-07	16.67	8.1443614266637926E-09	16.67	-2.0589540136494568E-12	16.67	0.55458192607371615	16.67	1501.3659997307309
16.68	3.2074417350536336E-07	16.68	-6.7318744732236524E-09	16.68	4.5163422537190632E-12	16.68	0.061434705999317885	16.68	1502.187911727201
16.69	3.2230172722748042E-07	16.69	6.3592131175244211E-09	16.69	4.5163422537190632E-12	16.69	0.061434705999317885	16.69	1501.5303821300379
16.7	3.2467904606649727E-07	16.7	-2.864053141358998E-09	16.7	7.8039903875484934E-12	16.7	0.061434705999317885	16.7	1501.6947645293385
16.71	3.191866197832492E-07	16.71	3.2243863630475276E-08	16.71	4.5163422537190632E-12	16.71	1.0477291461916138	16.71	1501.2016173314178
16.72	3.2254765676255153E-07	16.72	3.968198160594705E-08	16.72	4.5163422537190632E-12	16.72	0.71896433277485983	16.72	1501.6947645293385
16.73	3.2590869374184465E-07	16.73	2.6888418691427347E-08	16.73	4.5163422537190632E-12	16.73	0.061434705999317885	16.73	1501.6947645293385
16.74	3.2090812652874402E-07	16.74	3.968198160594705E-08	16.74	7.8039903875484934E-12	16.74	0.55458192607371615	16.74	1501.3659997307309
16.75	3.2361335141452554E-07	16.75	3.1053764754892517E-08	16.75	4.5163422537190632E-12	16.75	0.39019951937742547	16.75	1501.8591469286323
16.76	3.2500695211325712E-07	16.76	-1.3764295517851408E-09	16.76	4.5163422537190632E-12	16.76	0.55458192607371615	16.76	1501.5303821300379
16.77	3.2303951583269358E-07	16.77	6.0616883993649816E-09	16.77	4.5163422537190632E-12	16.77	0.22581711268595228	16.77	1501.5303821300379
16.78	3.2197382118071888E-07	16.78	-6.136825037648905E-09	16.78	4.5163422537190632E-12	16.78	-0.26733010735943452	16.78	1500.8728525327717
16.79	3.2295753932100325E-07	16.79	7.2517872720549647E-09	16.79	1.2286941199864131E-12	16.79	0.061434705999317885	16.79	1501.5303821300379
16.8	3.2262963327424186E-07	16.8	-1.971478987640984E-09	16.8	1.2286941199864131E-12	16.8	1.5408763663529612	16.8	1501.5303821300379
16.81	3.1861278420141925E-07	16.81	3.2838913068317729E-08	16.81	4.5163422537190632E-12	16.81	0.22581711268595228	16.81	1501.3659997307309
16.82	3.2148196211057657E-07	16.82	3.9384456886826479E-08	16.82	7.8039903875484934E-12	16.82	0.061434705999317885	16.82	1502.3522941264755
16.83	3.2328544536776447E-07	16.83	2.4805745660322896E-08	16.83	4.5163422537190632E-12	16.83	0.061434705999317885	16.83	1501.8591469286323
16.84	3.1926859629493927E-07	16.84	4.0574555763359464E-08	16.84	4.5163422537190632E-12	16.84	0.39019951937742547	16.84	1501.2016173314178
16.85	3.2385928094959617E-07	16.85	3.1351289473775442E-08	16.85	4.5163422537190632E-12	16.85	-0.26733010735943452	16.85	1501.8591469286323
16.86	3.2377730443790599E-07	16.86	-1.8633067996828987E-10	16.86	4.5163422537190632E-12	16.86	0.88334673948082099	16.86	1501.5303821300379
16.87	3.2353137490283531E-07	16.87	6.9542625538694127E-09	16.87	1.2286941199864131E-12	16.87	0.061434705999317885	16.87	1502.3522941264755
16.88	3.2213777420409965E-07	16.88	-7.0293991909978375E-09	16.88	4.5163422537190632E-12	16.88	0.22581711268595228	16.88	1501.6947645293385
16.89	3.2672845885873924E-07	16.89	6.6567378356925693E-09	16.89	4.5163422537190632E-12	16.89	0.22581711268595228	16.89	1502.187911727201
16.9	3.2000638490015073E-07	16.9	1.1119403800780675E-10	16.9	1.1091638521474497E-11	16.9	0.061434705999317885	16.9	1501.3659997307309
16.91	3.2066219699367302E-07	16.91	3.3433962506194209E-08	16.91	7.8039903875484934E-12	16.91	0.55458192607371615	16.91	1501.6947645293385
16.92	3.2558078769508596E-07	16.92	3.8491882729515537E-08	16.92	4.5163422537190632E-12	16.92	0.22581711268595228	16.92	1501.2016173314178
16.93	3.1992440838846056E-07	16.93	2.5103270379026422E-08	16.93	4.5163422537190632E-12	16.93	-0.26733010735943452	16.93	1501.6947645293385
16.94	3.2066219699367302E-07	16.94	3.968198160594705E-08	16.94	4.5163422537190632E-12	16.94	0.88334673948082099	16.94	1502.187911727201
16.95	3.2418718699635686E-07	16.95	3.0458715317152264E-08	16.95	4.5163422537190632E-12	16.95	-0.26733010735943452	16.95	1501.8591469286323
16.96	3.2353137490283531E-07	16.96	1.0037681919886391E-09	16.96	4.5163422537190632E-12	16.96	0.22581711268595228	16.96	1501.3659997307309
16.97	3.2320346885607419E-07	16.97	6.6567378356925693E-09	16.97	1.2286941199864131E-12	16.97	0.88334673948082099	16.97	1501.5303821300379
16.98	3.2443311653142712E-07	16.98	-7.0293991909978375E-09	16.98	7.8039903875484934E-12	16.98	0.061434705999317885	16.98	1501.5303821300379
16.99	3.2197382118071888E-07	16.99	6.6567378356925693E-09	16.99	4.5163422537190632E-12	16.99	1.0477291461916138	16.99	1501.5303821300379
17	3.2172789164564778E-07	17	-1.3764295517851408E-09	17	1.2286941199864131E-12	17	0.55458192607371615	17	1501.5303821300379
17.01	3.2541683467170641E-07	17.01	3.3433962506194209E-08	17.01	4.5163422537190632E-12	17.01	0.55458192607371615	17.01	1502.187911727201
17.02	3.2451509304311719E-07	17.02	4.0574555763359464E-08	17.02	4.5163422537190632E-12	17.02	-0.76047732736128637	17.02	1501.5303821300379
17.03	3.2107207955212474E-07	17.03	2.5400795097738511E-08	17.03	7.8039903875484934E-12	17.03	-0.10294770068247772	17.03	1501.5303821300379
17.04	3.2139998559888623E-07	17.04	3.9086932167714366E-08	17.04	4.5163422537190632E-12	17.04	-0.26733010735943452	17.04	1502.0235293279197
17.05	3.2426916350804699E-07	17.05	3.1053764754892517E-08	17.05	4.5163422537190632E-12	17.05	0.55458192607371615	17.05	1501.6947645293385
17.06	3.2164591513395739E-07	17.06	7.0624347398627124E-10	17.06	7.8039903875484934E-12	17.06	0.22581711268595228	17.06	1502.0235293279197
17.07	3.2328544536776447E-07	17.07	6.6567378356925693E-09	17.07	4.5163422537190632E-12	17.07	0.061434705999317885	17.07	1501.3659997307309
17.08	3.2271160978593225E-07	17.08	-7.0293991909978375E-09	17.08	7.8039903875484934E-12	17.08	0.55458192607371615	17.08	1501.5303821300379
17.09	3.203342909469118E-07	17.09	5.7641636812142506E-09	17.09	4.5163422537190632E-12	17.09	0.71896433277485983	17.09	1501.3659997307309
17.1	3.2107207955212474E-07	17.1	-1.971478987640984E-09	17.1	7.8039903875484934E-12	17.1	-0.43171251403156674	17.1	1501.6947645293385
17.11	3.2508892862494703E-07	17.11	3.3731487225145201E-08	17.11	1.2286941199864131E-12	17.11	0.71896433277485983	17.11	1502.0235293279197
17.12	3.239412574612864E-07	17.12	3.968198160594705E-08	17.12	4.5163422537190632E-12	17.12	-0.10294770068247772	17.12	1501.5303821300379
17.13	3.2131800908719585E-07	17.13	2.5400795097738511E-08	17.13	1.2286941199864131E-12	17.13	0.061434705999317885	17.13	1502.3522941264755
17.14	3.2385928094959617E-07	17.14	3.8789407448610723E-08	17.14	4.5163422537190632E-12	17.14	0.061434705999317885	17.14	1501.6947645293385
17.15	3.2262963327424186E-07	17.15	3.0161190598294922E-08	17.15	1.1091638521474497E-11	17.15	-0.10294770068247772	17.15	1501.6947645293385
17.16	3.2254765676255153E-07	17.16	-1.0789048338440637E-09	17.16	7.8039903875484934E-12	17.16	0.55458192607371615	17.16	1501.3659997307309
17.17	3.2361335141452554E-07	17.17	7.549311990249212E-09	17.17	4.5163422537190632E-12	17.17	-0.26733010735943452	17.17	1501.3659997307309
17.18	3.2221975071579004E-07	17.18	-6.4343497554406793E-09	17.18	7.8039903875484934E-12	17.18	0.061434705999317885	17.18	1501.5303821300379
17.19	3.2221975071579004E-07	17.19	6.0616883993649816E-09	17.19	4.5163422537190632E-12	17.19	0.71896433277485983	17.19	1501.5303821300379
17.2	3.2418718699635686E-07	17.2	-2.2690037055557766E-09	17.2	-2.0589540136494568E-12	17.2	0.22581711268595228	17.2	1502.3522941264755
17.21	3.2517090513663694E-07	17.21	3.1946338911566821E-08	17.21	4.5163422537190632E-12	17.21	-0.10294770068247772	17.21	1501.8591469286323
17.22	3.2500695211325712E-07	17.22	3.968198160594705E-08	17.22	-2.0589540136494568E-12	17.22	0.061434705999317885	17.22	1501.6947645293385
17.23	3.2213777420409965E-07	17.23	2.7185943410190787E-08	17.23	4.5163422537190632E-12	17.23	0.39019951937742547	17.23	1501.3659997307309
17.24	3.2328544536776447E-07	17.24	3.968198160594705E-08	17.24	1.2286941199864131E-12	17.24	-0.26733010735943452	17.24	1501.5303821300379
17.25	3.2410521048466674E-07	17.25	3.0458715317152264E-08	17.25	7.8039903875484934E-12	17.25	0.22581711268595228	17.25	1501.6947645293385
17.26	3.2238370373917081E-07	17.26	-1.6739542697174432E-09	17.26	1.2286941199864131E-12	17.26	0.22581711268595228	17.26	1501.2016173314178
17.27	3.2451509304311719E-07	17.27	6.3592131175244211E-09	17.27	4.5163422537190632E-12	17.27	0.061434705999317885	17.27	1501.6947645293385
17.28	3.2312149234438386E-07	17.28	-5.5417756020389263E-09	17.28	4.5163422537190632E-12	17.28	0.39019951937742547	17.28	1501.5303821300379
17.29	3.2090812652874402E-07	17.29	6.6567378356925693E-09	17.29	4.5163422537190632E-12	17.29	0.22581711268595228	17.29	1501.5303821300379
17.3	3.2681043537042851E-07	17.3	-1.971478987640984E-09	17.3	1.2286941199864131E-12	17.3	0.061434705999317885	17.3	1501.5303821300379
17.31	3.2369532792621577E-07	17.31	3.1648814192666863E-08	17.31	1.2286941199864131E-12	17.31	0.061434705999317885	17.31	1501.5303821300379
17.32	3.2197382118071888E-07	17.32	3.968198160594705E-08	17.32	4.5163422537190632E-12	17.32	0.39019951937742547	17.32	1502.3522941264755
17.33	3.2271160978593225E-07	17.33	2.5995844535188377E-08	17.33	4.5163422537190632E-12	17.33	0.22581711268595228	17.33	1501.6947645293385
17.34	3.2369532792621577E-07	17.34	4.0574555763359464E-08	17.34	1.2286941199864131E-12	17.34	0.22581711268595228	17.34	1502.187911727201
17.35	3.2041626745860208E-07	17.35	3.2243863630475276E-08	17.35	4.5163422537190632E-12	17.35	-0.10294770068247772	17.35	1501.5303821300379
17.36	3.2287556280931291E-07	17.36	-7.8138011589423832E-10	17.36	1.2286941199864131E-12	17.36	-0.26733010735943452	17.36	1501.3659997307309
17.37	3.2295753932100325E-07	17.37	6.6567378356925693E-09	17.37	1.2286941199864131E-12	17.37	0.22581711268595228	17.37	1501.8591469286323
17.38	3.2131800908719585E-07	17.38	-7.6244486265197777E-09	17.38	1.2286941199864131E-12	17.38	-0.26733010735943452	17.38	1501.3659997307309
17.39	3.2230172722748042E-07	17.39	7.8468367084521678E-09	17.39	4.5163422537190632E-12	17.39	-0.26733010735943452	17.39	1502.5166765257436
17.4	3.272203179288742E-07	17.4	-1.971478987640984E-09	17.4	1.2286941199864131E-12	17.4	-0.76047732736128637	17.4	1501.6947645293385
17.41	3.2017033792353124E-07	17.41	3.1648814192666863E-08	17.41	4.5163422537190632E-12	17.41	0.22581711268595228	17.41	1501.2016173314178
17.42	3.2164591513395739E-07	17.42	3.9086932167714366E-08	17.42	1.2286941199864131E-12	17.42	-0.10294770068247772	17.42	1500.5440877341
17.43	3.2377730443790599E-07	17.43	2.5698319816459163E-08	17.43	7.8039903875484934E-12	17.43	-0.26733010735943452	17.43	1501.6947645293385
17.44	3.2361335141452554E-07	17.44	3.968198160594705E-08	17.44	1.2286941199864131E-12	17.44	1.0477291461916138	17.44	1502.0235293279197
17.45	3.2205579769240927E-07	17.45	3.1351289473775442E-08	17.45	4.5163422537190632E-12	17.45	0.39019951937742547	17.45	1501.2016173314178
17.46	3.2369532792621577E-07	17.46	-4.8385539793563823E-10	17.46	7.8039903875484934E-12	17.46	-0.10294770068247772	17.46	1501.6947645293385
17.47	3.2271160978593225E-07	17.47	6.3592131175244211E-09	17.47	1.2286941199864131E-12	17.47	0.55458192607371615	17.47	1500.7084701334391
17.48	3.2099010304043441E-07	17.48	-7.3269239087632082E-09	17.48	7.8039903875484934E-12	17.48	0.39019951937742547	17.48	1501.6947645293385
17.49	3.2361335141452554E-07	17.49	6.3592131175244211E-09	17.49	1.2286941199864131E-12	17.49	0.88334673948082099	17.49	1501.5303821300379
17.5	3.272203179288742E-07	17.5	-1.6739542697174432E-09	17.5	1.2286941199864131E-12	17.5	0.061434705999317885	17.5	1502.0235293279197
17.51	3.2164591513395739E-07	17.51	3.402901194410469E-08	17.51	4.5163422537190632E-12	17.51	0.061434705999317885	17.51	1502.5166765257436
17.52	3.2262963327424186E-07	17.52	3.968198160594705E-08	17.52	4.5163422537190632E-12	17.52	1.2121115529072313	17.52	1501.5303821300379
17.53	3.2402323397297657E-07	17.53	2.5698319816459163E-08	17.53	1.1091638521474497E-11	17.53	-0.26733010735943452	17.53	1501.037234932098
17.54	3.2320346885607419E-07	17.54	3.9384456886826479E-08	17.54	4.5163422537190632E-12	17.54	0.061434705999317885	17.54	1501.8591469286323
17.55	3.2295753932100325E-07	17.55	3.1351289473775442E-08	17.55	7.8039903875484934E-12	17.55	-0.10294770068247772	17.55	1501.6947645293385
17.56	3.2353137490283531E-07	17.56	4.087187559926781E-10	17.56	1.1091638521474497E-11	17.56	0.22581711268595228	17.56	1501.5303821300379
17.57	3.2287556280931291E-07	17.57	6.6567378356925693E-09	17.57	1.2286941199864131E-12	17.57	-0.10294770068247772	17.57	1501.5303821300379
17.58	3.2058022048198269E-07	17.58	-8.5170227797365996E-09	17.58	1.2286941199864131E-12	17.58	-0.26733010735943452	17.58	1502.8454413242605
17.59	3.2426916350804699E-07	17.59	6.3592131175244211E-09	17.59	1.2286941199864131E-12	17.59	0.061434705999317885	17.59	1501.6947645293385
17.6	3.2533485816001666E-07	17.6	-3.1615778592474664E-09	17.6	7.8039903875484934E-12	17.6	-0.43171251403156674	17.6	1501.5303821300379
17.61	3.2017033792353124E-07	17.61	3.3433962506194209E-08	17.61	4.5163422537190632E-12	17.61	0.061434705999317885	17.61	1501.5303821300379
17.62	3.2287556280931291E-07	17.62	3.9979506325076064E-08	17.62	4.5163422537190632E-12	17.62	0.55458192607371615	17.62	1501.2016173314178
17.63	3.2385928094959617E-07	17.63	2.5698319816459163E-08	17.63	4.5163422537190632E-12	17.63	0.22581711268595228	17.63	1503.0098237235093
17.64	3.2164591513395739E-07	17.64	3.968198160594705E-08	17.64	4.5163422537190632E-12	17.64	0.71896433277485983	17.64	1501.5303821300379
17.65	3.2262963327424186E-07	17.65	3.1648814192666863E-08	17.65	4.5163422537190632E-12	17.65	0.22581711268595228	17.65	1501.5303821300379
17.66	3.2377730443790599E-07	17.66	1.1119403800780675E-10	17.66	4.5163422537190632E-12	17.66	0.55458192607371615	17.66	1501.6947645293385
17.67	3.2172789164564778E-07	17.67	8.1443614266637926E-09	17.67	4.5163422537190632E-12	17.67	-0.43171251403156674	17.67	1501.3659997307309
17.68	3.203342909469118E-07	17.68	-6.7318744732236524E-09	17.68	4.5163422537190632E-12	17.68	-0.59609492069883885	17.68	1501.6947645293385
17.69	3.2607264676522383E-07	17.69	6.0616883993649816E-09	17.69	1.2286941199864131E-12	17.69	0.061434705999317885	17.69	1501.8591469286323
17.7	3.2344939839114503E-07	17.7	-1.6739542697174432E-09	17.7	7.8039903875484934E-12	17.7	0.22581711268595228	17.7	1502.187911727201
17.71	3.2008836141184101E-07	17.71	3.2541388349392254E-08	17.71	4.5163422537190632E-12	17.71	0.061434705999317885	17.71	1501.5303821300379
17.72	3.2361335141452554E-07	17.72	3.9086932167714366E-08	17.72	4.5163422537190632E-12	17.72	0.22581711268595228	17.72	1501.6947645293385
17.73	3.2246568025086114E-07	17.73	2.6590893972672469E-08	17.73	7.8039903875484934E-12	17.73	-0.43171251403156674	17.73	1501.3659997307309
17.74	3.2262963327424186E-07	17.74	4.0574555763359464E-08	17.74	4.5163422537190632E-12	17.74	0.55458192607371615	17.74	1501.3659997307309
17.75	3.2500695211325712E-07	17.75	3.0458715317152264E-08	17.75	1.2286941199864131E-12	17.75	0.55458192607371615	17.75	1501.6947645293385
17.76	3.2295753932100325E-07	17.76	-1.8633067996828987E-10	17.76	4.5163422537190632E-12	17.76	0.22581711268595228	17.76	1501.5303821300379
17.77	3.2221975071579004E-07	17.77	6.9542625538694127E-09	17.77	4.5163422537190632E-12	17.77	-0.10294770068247772	17.77	1502.3522941264755
17.78	3.2303951583269358E-07	17.78	-7.3269239087632082E-09	17.78	4.5163422537190632E-12	17.78	0.061434705999317885	17.78	1501.5303821300379
17.79	3.2426916350804699E-07	17.79	8.4418861448841258E-09	17.79	4.5163422537190632E-12	17.79	0.061434705999317885	17.79	1501.037234932098
17.8	3.2402323397297657E-07	17.8	-2.2690037055557766E-09	17.8	1.2286941199864131E-12	17.8	-0.43171251403156674	17.8	1501.6947645293385
17.81	3.1795697210790077E-07	17.81	3.2243863630475276E-08	17.81	1.2286941199864131E-12	17.81	0.22581711268595228	17.81	1501.5303821300379
17.82	3.2369532792621577E-07	17.82	3.9384456886826479E-08	17.82	-2.0589540136494568E-12	17.82	-0.10294770068247772	17.82	1501.6947645293385
17.83	3.2238370373917081E-07	17.83	2.5995844535188377E-08	17.83	4.5163422537190632E-12	17.83	-0.26733010735943452	17.83	1501.6947645293385
17.84	3.2123603257550546E-07	17.84	4.0574555763359464E-08	17.84	4.5163422537190632E-12	17.84	0.55458192607371615	17.84	1501.6947645293385
17.85	3.252528816483268E-07	17.85	3.0458715317152264E-08	17.85	4.5163422537190632E-12	17.85	0.061434705999317885	17.85	1501.5303821300379
17.86	3.2410521048466674E-07	17.86	-4.8385539793563823E-10	17.86	1.2286941199864131E-12	17.86	0.061434705999317885	17.86	1501.3659997307309
17.87	3.1967847885338993E-07	17.87	6.6567378356925693E-09	17.87	1.2286941199864131E-12	17.87	0.061434705999317885	17.87	1501.8591469286323
17.88	3.2369532792621577E-07	17.88	-7.9219733442675328E-09	17.88	4.5163422537190632E-12	17.88	-0.10294770068247772	17.88	1501.6947645293385
17.89	3.2459706955480726E-07	17.89	7.8468367084521678E-09	17.89	1.2286941199864131E-12	17.89	1.3764939596276875	17.89	1502.187911727201
17.9	3.2066219699367302E-07	17.9	-1.971478987640984E-09	17.9	4.5163422537190632E-12	17.9	0.061434705999317885	17.9	1501.3659997307309
17.91	3.1828487815465983E-07	17.91	3.2243863630475276E-08	17.91	4.5163422537190632E-12	17.91	0.22581711268595228	17.91	1501.3659997307309
17.92	3.2443311653142712E-07	17.92	3.968198160594705E-08	17.92	4.5163422537190632E-12	17.92	0.55458192607371615	17.92	1501.6947645293385
17.93	3.2148196211057657E-07	17.93	2.5400795097738511E-08	17.93	4.5163422537190632E-12	17.93	0.061434705999317885	17.93	1501.3659997307309
17.94	3.2131800908719585E-07	17.94	3.9979506325076064E-08	17.94	4.5163422537190632E-12	17.94	0.22581711268595228	17.94	1501.3659997307309
17.95	3.2369532792621577E-07	17.95	3.1053764754892517E-08	17.95	7.8039903875484934E-12	17.95	0.39019951937742547	17.95	1502.0235293279197
17.96	3.2246568025086114E-07	17.96	-4.8385539793563823E-10	17.96	4.5163422537190632E-12	17.96	0.22581711268595228	17.96	1501.3659997307309
17.97	3.2156393862226695E-07	17.97	6.3592131175244211E-09	17.97	4.5163422537190632E-12	17.97	-0.43171251403156674	17.97	1501.6947645293385
17.98	3.2599067025353429E-07	17.98	-7.3269239087632082E-09	17.98	4.5163422537190632E-12	17.98	0.22581711268595228	17.98	1501.8591469286323
17.99	3.2271160978593225E-07	17.99	8.4418861448841258E-09	17.99	7.8039903875484934E-12	17.99	0.22581711268595228	17.99	1501.8591469286323
18	3.2058022048198269E-07	18	-1.6739542697174432E-09	18	7.8039903875484934E-12	18	-0.92485973401888799	18	1501.6947645293385
18.01	3.2180986815733816E-07	18.01	3.2541388349392254E-08	18.01	4.5163422537190632E-12	18.01	0.39019951937742547	18.01	1502.3522941264755
18.02	3.2221975071579004E-07	18.02	3.8789407448610723E-08	18.02	4.5163422537190632E-12	18.02	-1.0892421406716437	18.02	1501.6947645293385
18.03	3.2099010304043441E-07	18.03	2.4805745660322896E-08	18.03	4.5163422537190632E-12	18.03	-0.26733010735943452	18.03	1502.0235293279197
18.04	3.2353137490283531E-07	18.04	3.9086932167714366E-08	18.04	1.2286941199864131E-12	18.04	0.55458192607371615	18.04	1501.6947645293385
18.05	3.2385928094959617E-07	18.05	3.1946338911566821E-08	18.05	7.8039903875484934E-12	18.05	-0.92485973401888799	18.05	1501.6947645293385
18.06	3.2377730443790599E-07	18.06	1.1119403800780675E-10	18.06	7.8039903875484934E-12	18.06	0.22581711268595228	18.06	1501.3659997307309
18.07	3.2328544536776447E-07	18.07	6.3592131175244211E-09	18.07	1.2286941199864131E-12	18.07	-0.26733010735943452	18.07	1501.8591469286323
18.08	3.2418718699635686E-07	18.08	-7.3269239087632082E-09	18.08	4.5163422537190632E-12	18.08	0.22581711268595228	18.08	1502.3522941264755
18.09	3.2230172722748042E-07	18.09	6.3592131175244211E-09	18.09	4.5163422537190632E-12	18.09	0.061434705999317885	18.09	1501.5303821300379
18.1	3.2213777420409965E-07	18.1	-1.8633067996828987E-10	18.1	4.5163422537190632E-12	18.1	-0.43171251403156674	18.1	1501.6947645293385
18.11	3.2295753932100325E-07	18.11	3.2541388349392254E-08	18.11	4.5163422537190632E-12	18.11	0.061434705999317885	18.11	1501.2016173314178
18.12	3.2320346885607419E-07	18.12	3.8789407448610723E-08	18.12	1.2286941199864131E-12	18.12	0.061434705999317885	18.12	1501.6947645293385
18.13	3.2172789164564778E-07	18.13	2.5400795097738511E-08	18.13	1.2286941199864131E-12	18.13	0.71896433277485983	18.13	1501.5303821300379
18.14	3.2599067025353429E-07	18.14	4.0277031044213536E-08	18.14	4.5163422537190632E-12	18.14	0.55458192607371615	18.14	1501.6947645293385
18.15	3.2590869374184465E-07	18.15	3.2243863630475276E-08	18.15	4.5163422537190632E-12	18.15	-0.10294770068247772	18.15	1502.3522941264755
18.16	3.1976045536508016E-07	18.16	1.1119403800780675E-10	18.16	1.2286941199864131E-12	18.16	0.55458192607371615	18.16	1501.8591469286323
18.17	3.2443311653142712E-07	18.17	5.1691142449389143E-09	18.17	1.2286941199864131E-12	18.17	0.22581711268595228	18.17	1501.3659997307309
18.18	3.2328544536776447E-07	18.18	-7.6244486265197777E-09	18.18	4.5163422537190632E-12	18.18	0.88334673948082099	18.18	1501.3659997307309
18.19	3.2074417350536336E-07	18.19	8.7394108631131412E-09	18.19	7.8039903875484934E-12	18.19	0.55458192607371615	18.19	1499.886558136679
18.2	3.2066219699367302E-07	18.2	-2.864053141358998E-09	18.2	7.8039903875484934E-12	18.2	0.061434705999317885	18.2	1502.0235293279197
18.21	3.2320346885607419E-07	18.21	3.3136437787251714E-08	18.21	1.2286941199864131E-12	18.21	0.22581711268595228	18.21	1501.5303821300379
18.22	3.2164591513395739E-07	18.22	3.8491882729515537E-08	18.22	4.5163422537190632E-12	18.22	0.22581711268595228	18.22	1500.8728525327717
18.23	3.2279358629762258E-07	18.23	2.5995844535188377E-08	18.23	4.5163422537190632E-12	18.23	0.22581711268595228	18.23	1501.6947645293385
18.24	3.2754822397563008E-07	18.24	4.0872080482513836E-08	18.24	4.5163422537190632E-12	18.24	0.55458192607371615	18.24	1501.6947645293385
18.25	3.2254765676255153E-07	18.25	3.0756240036018129E-08	18.25	1.2286941199864131E-12	18.25	-0.10294770068247772	18.25	1501.5303821300379
18.26	3.2156393862226695E-07	18.26	-4.8385539793563823E-10	18.26	1.2286941199864131E-12	18.26	0.061434705999317885	18.26	1501.6947645293385
18.27	3.2271160978593225E-07	18.27	5.7641636812142506E-09	18.27	4.5163422537190632E-12	18.27	0.22581711268595228	18.27	1500.3797053347544
18.28	3.1951452583000963E-07	18.28	-7.6244486265197777E-09	18.28	1.2286941199864131E-12	18.28	-0.10294770068247772	18.28	1501.2016173314178
18.29	3.2238370373917081E-07	18.29	6.9542625538694127E-09	18.29	4.5163422537190632E-12	18.29	1.2121115529072313	18.29	1501.3659997307309
18.3	3.2451509304311719E-07	18.3	-1.0789048338440637E-09	18.3	1.2286941199864131E-12	18.3	-0.10294770068247772	18.3	1501.5303821300379
18.31	3.2369532792621577E-07	18.31	3.2243863630475276E-08	18.31	4.5163422537190632E-12	18.31	0.061434705999317885	18.31	1501.3659997307309
18.32	3.2369532792621577E-07	18.32	3.9384456886826479E-08	18.32	7.8039903875484934E-12	18.32	-0.10294770068247772	18.32	1501.3659997307309
18.33	3.2582671723015505E-07	18.33	2.5698319816459163E-08	18.33	1.2286941199864131E-12	18.33	-0.10294770068247772	18.33	1501.5303821300379
18.34	3.2361335141452554E-07	18.34	3.8491882729515537E-08	18.34	4.5163422537190632E-12	18.34	0.22581711268595228	18.34	1501.8591469286323
18.35	3.2238370373917081E-07	18.35	3.0458715317152264E-08	18.35	1.2286941199864131E-12	18.35	0.22581711268595228	18.35	1502.3522941264755
18.36	3.2418718699635686E-07	18.36	1.3012929099997288E-09	18.36	1.2286941199864131E-12	18.36	0.22581711268595228	18.36	1501.6947645293385
18.37	3.2377730443790599E-07	18.37	6.9542625538694127E-09	18.37	1.2286941199864131E-12	18.37	0.88334673948082099	18.37	1501.5303821300379
18.38	3.2017033792353124E-07	18.38	-7.9219733442675328E-09	18.38	4.5163422537190632E-12	18.38	-0.10294770068247772	18.38	1501.5303821300379
18.39	3.2189184466902855E-07	18.39	5.7641636812142506E-09	18.39	-2.0589540136494568E-12	18.39	0.55458192607371615	18.39	1501.3659997307309
18.4	3.2271160978593225E-07	18.4	-1.6739542697174432E-09	18.4	1.1091638521474497E-11	18.4	-0.26733010735943452	18.4	1500.7084701334391
18.41	3.2148196211057657E-07	18.41	3.2541388349392254E-08	18.41	7.8039903875484934E-12	18.41	0.22581711268595228	18.41	1501.2016173314178
18.42	3.2238370373917081E-07	18.42	4.0872080482513836E-08	18.42	4.5163422537190632E-12	18.42	-0.10294770068247772	18.42	1501.5303821300379
18.43	3.2369532792621577E-07	18.43	2.5698319816459163E-08	18.43	4.5163422537190632E-12	18.43	-0.26733010735943452	18.43	1502.0235293279197
18.44	3.2221975071579004E-07	18.44	3.8491882729515537E-08	18.44	7.8039903875484934E-12	18.44	0.061434705999317885	18.44	1501.5303821300379
18.45	3.2148196211057657E-07	18.45	3.0458715317152264E-08	18.45	4.5163422537190632E-12	18.45	0.55458192607371615	18.45	1501.3659997307309
18.46	3.2476102257818729E-07	18.46	-4.8385539793563823E-10	18.46	4.5163422537190632E-12	18.46	0.39019951937742547	18.46	1501.8591469286323
18.47	3.2377730443790599E-07	18.47	6.3592131175244211E-09	18.47	4.5163422537190632E-12	18.47	-0.26733010735943452	18.47	1501.3659997307309
18.48	3.2008836141184101E-07	18.48	-7.0293991909978375E-09	18.48	7.8039903875484934E-12	18.48	-0.92485973401888799	18.48	1501.6947645293385
18.49	3.2443311653142712E-07	18.49	5.4666389630722282E-09	18.49	4.5163422537190632E-12	18.49	0.55458192607371615	18.49	1501.5303821300379
18.5	3.2640055281198177E-07	18.5	-3.7566272949980393E-09	18.5	4.5163422537190632E-12	18.5	-0.26733010735943452	18.5	1501.5303821300379
18.51	3.2017033792353124E-07	18.51	3.2243863630475276E-08	18.51	7.8039903875484934E-12	18.51	0.55458192607371615	18.51	1501.3659997307309
18.52	3.2017033792353124E-07	18.52	4.0872080482513836E-08	18.52	7.8039903875484934E-12	18.52	0.22581711268595228	18.52	1501.6947645293385
18.53	3.2303951583269358E-07	18.53	2.6293369253926155E-08	18.53	7.8039903875484934E-12	18.53	0.22581711268595228	18.53	1501.8591469286323
18.54	3.2254765676255153E-07	18.54	3.8789407448610723E-08	18.54	4.5163422537190632E-12	18.54	0.061434705999317885	18.54	1502.187911727201
18.55	3.2303951583269358E-07	18.55	3.0458715317152264E-08	18.55	4.5163422537190632E-12	18.55	-0.26733010735943452	18.55	1501.5303821300379
18.56	3.2402323397297657E-07	18.56	4.087187559926781E-10	18.56	4.5163422537190632E-12	18.56	0.55458192607371615	18.56	1501.5303821300379
18.57	3.2189184466902855E-07	18.57	5.7641636812142506E-09	18.57	1.2286941199864131E-12	18.57	-0.10294770068247772	18.57	1501.037234932098
18.58	3.2189184466902855E-07	18.58	-6.136825037648905E-09	18.58	7.8039903875484934E-12	18.58	-0.10294770068247772	18.58	1501.8591469286323
18.59	3.2467904606649727E-07	18.59	6.6567378356925693E-09	18.59	1.2286941199864131E-12	18.59	-0.26733010735943452	18.59	1501.5303821300379
18.6	3.2320346885607419E-07	18.6	-2.2690037055557766E-09	18.6	1.2286941199864131E-12	18.6	-0.43171251403156674	18.6	1501.3659997307309
18.61	3.203342909469118E-07	18.61	3.2838913068317729E-08	18.61	7.8039903875484934E-12	18.61	0.55458192607371615	18.61	1501.5303821300379
18.62	3.2385928094959617E-07	18.62	3.968198160594705E-08	18.62	4.5163422537190632E-12	18.62	-0.26733010735943452	18.62	1501.3659997307309
18.63	3.2344939839114503E-07	18.63	2.7185943410190787E-08	18.63	4.5163422537190632E-12	18.63	0.55458192607371615	18.63	1501.2016173314178
18.64	3.2213777420409965E-07	18.64	3.9384456886826479E-08	18.64	7.8039903875484934E-12	18.64	0.061434705999317885	18.64	1501.5303821300379
18.65	3.2197382118071888E-07	18.65	2.986366587944609E-08	18.65	7.8039903875484934E-12	18.65	0.061434705999317885	18.65	1502.8454413242605
18.66	3.2574474071846536E-07	18.66	-1.8633067996828987E-10	18.66	7.8039903875484934E-12	18.66	0.55458192607371615	18.66	1501.6947645293385
18.67	3.2353137490283531E-07	18.67	5.1691142449389143E-09	18.67	7.8039903875484934E-12	18.67	1.0477291461916138	18.67	1501.2016173314178
18.68	3.2148196211057657E-07	18.68	-6.7318744732236524E-09	18.68	7.8039903875484934E-12	18.68	-0.26733010735943452	18.68	1501.6947645293385
18.69	3.2238370373917081E-07	18.69	5.7641636812142506E-09	18.69	4.5163422537190632E-12	18.69	0.39019951937742547	18.69	1501.2016173314178
18.7	3.2295753932100325E-07	18.7	-3.1615778592474664E-09	18.7	7.8039903875484934E-12	18.7	0.061434705999317885	18.7	1501.5303821300379
18.71	3.1943254931831951E-07	18.71	3.2838913068317729E-08	18.71	7.8039903875484934E-12	18.71	0.39019951937742547	18.71	1501.6947645293385
18.72	3.239412574612864E-07	18.72	3.9384456886826479E-08	18.72	4.5163422537190632E-12	18.72	0.22581711268595228	18.72	1502.3522941264755
18.73	3.2451509304311719E-07	18.73	2.6293369253926155E-08	18.73	4.5163422537190632E-12	18.73	0.22581711268595228	18.73	1501.8591469286323
18.74	3.1992440838846056E-07	18.74	3.9384456886826479E-08	18.74	4.5163422537190632E-12	18.74	-0.10294770068247772	18.74	1501.2016173314178
18.75	3.2303951583269358E-07	18.75	2.9566141160605795E-08	18.75	4.5163422537190632E-12	18.75	0.39019951937742547	18.75	1501.6947645293385
18.76	3.2779415351069652E-07	18.76	1.1119403800780675E-10	18.76	4.5163422537190632E-12	18.76	0.22581711268595228	18.76	1501.037234932098
18.77	3.2180986815733816E-07	18.77	6.3592131175244211E-09	18.77	4.5163422537190632E-12	18.77	-0.10294770068247772	18.77	1501.2016173314178
18.78	3.2180986815733816E-07	18.78	-6.4343497554406793E-09	18.78	7.8039903875484934E-12	18.78	0.22581711268595228	18.78	1501.3659997307309
18.79	3.2295753932100325E-07	18.79	6.9542625538694127E-09	18.79	4.5163422537190632E-12	18.79	0.55458192607371615	18.79	1502.187911727201
18.8	3.2189184466902855E-07	18.8	-3.1615778592474664E-09	18.8	7.8039903875484934E-12	18.8	0.39019951937742547	18.8	1501.3659997307309
18.81	3.2082615001705369E-07	18.81	3.1351289473775442E-08	18.81	1.2286941199864131E-12	18.81	0.22581711268595228	18.81	1501.6947645293385
18.82	3.2344939839114503E-07	18.82	3.9086932167714366E-08	18.82	4.5163422537190632E-12	18.82	0.22581711268595228	18.82	1501.5303821300379
18.83	3.2361335141452554E-07	18.83	2.6293369253926155E-08	18.83	4.5163422537190632E-12	18.83	0.39019951937742547	18.83	1501.3659997307309
18.84	3.2254765676255153E-07	18.84	3.9384456886826479E-08	18.84	4.5163422537190632E-12	18.84	0.39019951937742547	18.84	1502.6810589250053
18.85	3.2148196211057657E-07	18.85	2.986366587944609E-08	18.85	1.2286941199864131E-12	18.85	0.22581711268595228	18.85	1501.5303821300379
18.86	3.2287556280931291E-07	18.86	-7.8138011589423832E-10	18.86	4.5163422537190632E-12	18.86	0.55458192607371615	18.86	1501.6947645293385
18.87	3.2295753932100325E-07	18.87	5.7641636812142506E-09	18.87	4.5163422537190632E-12	18.87	0.39019951937742547	18.87	1501.3659997307309
18.88	3.2205579769240927E-07	18.88	-5.8393003198483295E-09	18.88	4.5163422537190632E-12	18.88	0.39019951937742547	18.88	1501.5303821300379
18.89	3.2517090513663694E-07	18.89	6.3592131175244211E-09	18.89	4.5163422537190632E-12	18.89	-0.10294770068247772	18.89	1501.5303821300379
18.9	3.2402323397297657E-07	18.9	-1.6739542697174432E-09	18.9	1.2286941199864131E-12	18.9	0.061434705999317885	18.9	1501.2016173314178
18.91	3.1926859629493927E-07	18.91	3.2541388349392254E-08	18.91	4.5163422537190632E-12	18.91	-0.10294770068247772	18.91	1502.187911727201
18.92	3.2508892862494703E-07	18.92	3.7301783853219457E-08	18.92	1.2286941199864131E-12	18.92	0.061434705999317885	18.92	1501.5303821300379
18.93	3.2344939839114503E-07	18.93	2.6293369253926155E-08	18.93	4.5163422537190632E-12	18.93	0.22581711268595228	18.93	1501.3659997307309
18.94	3.2066219699367302E-07	18.94	3.968198160594705E-08	18.94	1.2286941199864131E-12	18.94	0.39019951937742547	18.94	1501.3659997307309
18.95	3.2369532792621577E-07	18.95	3.0458715317152264E-08	18.95	4.5163422537190632E-12	18.95	-0.26733010735943452	18.95	1501.8591469286323
18.96	3.2451509304311719E-07	18.96	-4.8385539793563823E-10	18.96	7.8039903875484934E-12	18.96	-0.26733010735943452	18.96	1501.8591469286323
18.97	3.2107207955212474E-07	18.97	5.4666389630722282E-09	18.97	7.8039903875484934E-12	18.97	0.22581711268595228	18.97	1501.3659997307309
18.98	3.2123603257550546E-07	18.98	-6.7318744732236524E-09	18.98	4.5163422537190632E-12	18.98	0.061434705999317885	18.98	1502.5166765257436
18.99	3.2459706955480726E-07	18.99	7.2517872720549647E-09	18.99	-2.0589540136494568E-12	18.99	0.22581711268595228	18.99	1501.2016173314178
19	3.2336742187945475E-07	19	-1.6739542697174432E-09	19	4.5163422537190632E-12	19	-0.43171251403156674	19	1501.5303821300379
19.01	3.203342909469118E-07	19.01	3.1946338911566821E-08	19.01	4.5163422537190632E-12	19.01	-0.26733010735943452	19.01	1500.050940536044
19.02	3.2492497560156721E-07	19.02	3.8491882729515537E-08	19.02	-2.0589540136494568E-12	19.02	0.55458192607371615	19.02	1501.3659997307309
19.03	3.2344939839114503E-07	19.03	2.4805745660322896E-08	19.03	4.5163422537190632E-12	19.03	0.061434705999317885	19.03	1501.6947645293385
19.04	3.2049824397029241E-07	19.04	3.8491882729515537E-08	19.04	7.8039903875484934E-12	19.04	0.39019951937742547	19.04	1501.8591469286323
19.05	3.2320346885607419E-07	19.05	3.2541388349392254E-08	19.05	1.1091638521474497E-11	19.05	-0.10294770068247772	19.05	1501.5303821300379
19.06	3.2385928094959617E-07	19.06	1.1119403800780675E-10	19.06	4.5163422537190632E-12	19.06	0.22581711268595228	19.06	1501.6947645293385
19.07	3.2303951583269358E-07	19.07	5.7641636812142506E-09	19.07	4.5163422537190632E-12	19.07	0.061434705999317885	19.07	1501.5303821300379
19.08	3.2172789164564778E-07	19.08	-6.7318744732236524E-09	19.08	7.8039903875484934E-12	19.08	-0.26733010735943452	19.08	1501.6947645293385
19.09	3.2271160978593225E-07	19.09	6.9542625538694127E-09	19.09	1.2286941199864131E-12	19.09	0.55458192607371615	19.09	1501.5303821300379
19.1	3.2295753932100325E-07	19.1	-2.566528423461768E-09	19.1	4.5163422537190632E-12	19.1	-0.10294770068247772	19.1	1502.187911727201
19.11	3.1861278420141925E-07	19.11	3.1648814192666863E-08	19.11	4.5163422537190632E-12	19.11	0.22581711268595228	19.11	1502.0235293279197
19.12	3.2631857630029234E-07	19.12	3.8789407448610723E-08	19.12	4.5163422537190632E-12	19.12	0.39019951937742547	19.12	1502.0235293279197
19.13	3.2590869374184465E-07	19.13	2.421069622294156E-08	19.13	4.5163422537190632E-12	19.13	0.061434705999317885	19.13	1501.5303821300379
19.14	3.2131800908719585E-07	19.14	4.0277031044213536E-08	19.14	4.5163422537190632E-12	19.14	0.55458192607371615	19.14	1501.3659997307309
19.15	3.2459706955480726E-07	19.15	3.1053764754892517E-08	19.15	4.5163422537190632E-12	19.15	0.061434705999317885	19.15	1500.7084701334391
19.16	3.2271160978593225E-07	19.16	-1.8633067996828987E-10	19.16	4.5163422537190632E-12	19.16	0.061434705999317885	19.16	1501.6947645293385
19.17	3.2148196211057657E-07	19.17	5.7641636812142506E-09	19.17	1.2286941199864131E-12	19.17	-0.59609492069883885	19.17	1502.0235293279197
19.18	3.2221975071579004E-07	19.18	-7.3269239087632082E-09	19.18	4.5163422537190632E-12	19.18	0.39019951937742547	19.18	1501.3659997307309
19.19	3.2418718699635686E-07	19.19	6.3592131175244211E-09	19.19	7.8039903875484934E-12	19.19	0.71896433277485983	19.19	1501.3659997307309
19.2	3.2230172722748042E-07	19.2	-1.6739542697174432E-09	19.2	4.5163422537190632E-12	19.2	-0.26733010735943452	19.2	1501.8591469286323
19.21	3.1992440838846056E-07	19.21	3.2838913068317729E-08	19.21	4.5163422537190632E-12	19.21	0.55458192607371615	19.21	1501.037234932098
19.22	3.2517090513663694E-07	19.22	3.8491882729515537E-08	19.22	7.8039903875484934E-12	19.22	0.22581711268595228	19.22	1502.3522941264755
19.23	3.2640055281198177E-07	19.23	2.5103270379026422E-08	19.23	7.8039903875484934E-12	19.23	0.061434705999317885	19.23	1501.5303821300379
19.24	3.2328544536776447E-07	19.24	3.8491882729515537E-08	19.24	4.5163422537190632E-12	19.24	0.061434705999317885	19.24	1501.2016173314178
19.25	3.2385928094959617E-07	19.25	2.9566141160605795E-08	19.25	1.2286941199864131E-12	19.25	-0.10294770068247772	19.25	1501.6947645293385
19.26	3.2213777420409965E-07	19.26	1.0037681919886391E-09	19.26	1.2286941199864131E-12	19.26	-0.10294770068247772	19.26	1501.3659997307309
19.27	3.2238370373917081E-07	19.27	6.0616883993649816E-09	19.27	7.8039903875484934E-12	19.27	-0.26733010735943452	19.27	1501.6947645293385
19.28	3.2213777420409965E-07	19.28	-7.3269239087632082E-09	19.28	1.1091638521474497E-11	19.28	0.22581711268595228	19.28	1501.5303821300379
19.29	3.2353137490283531E-07	19.29	5.1691142449389143E-09	19.29	4.5163422537190632E-12	19.29	0.39019951937742547	19.29	1502.6810589250053
19.3	3.2328544536776447E-07	19.3	-2.566528423461768E-09	19.3	4.5163422537190632E-12	19.3	-0.26733010735943452	19.3	1501.5303821300379
19.31	3.203342909469118E-07	19.31	3.2838913068317729E-08	19.31	7.8039903875484934E-12	19.31	0.55458192607371615	19.31	1501.6947645293385
19.32	3.2385928094959617E-07	19.32	3.9086932167714366E-08	19.32	-2.0589540136494568E-12	19.32	-0.10294770068247772	19.32	1501.8591469286323
19.33	3.2402323397297657E-07	19.33	2.6293369253926155E-08	19.33	7.8039903875484934E-12	19.33	-0.26733010735943452	19.33	1501.6947645293385
19.34	3.2074417350536336E-07	19.34	4.0277031044213536E-08	19.34	4.5163422537190632E-12	19.34	1.2121115529072313	19.34	1501.5303821300379
19.35	3.2607264676522383E-07	19.35	2.986366587944609E-08	19.35	4.5163422537190632E-12	19.35	-0.26733010735943452	19.35	1501.3659997307309
19.36	3.2492497560156721E-07	19.36	-1.8633067996828987E-10	19.36	4.5163422537190632E-12	19.36	-0.26733010735943452	19.36	1502.5166765257436
19.37	3.2090812652874402E-07	19.37	6.0616883993649816E-09	19.37	4.5163422537190632E-12	19.37	-1.9111541738627409	19.37	1501.2016173314178
19.38	3.2271160978593225E-07	19.38	-6.136825037648905E-09	19.38	7.8039903875484934E-12	19.38	0.22581711268595228	19.38	1501.6947645293385
19.39	3.2353137490283531E-07	19.39	6.6567378356925693E-09	19.39	1.2286941199864131E-12	19.39	0.71896433277485983	19.39	1501.5303821300379
19.4	3.2041626745860208E-07	19.4	-3.1615778592474664E-09	19.4	7.8039903875484934E-12	19.4	-0.26733010735943452	19.4	1502.6810589250053
19.41	3.1910464327155913E-07	19.41	3.1946338911566821E-08	19.41	4.5163422537190632E-12	19.41	0.22581711268595228	19.41	1502.3522941264755
19.42	3.2599067025353429E-07	19.42	3.9979506325076064E-08	19.42	7.8039903875484934E-12	19.42	0.39019951937742547	19.42	1501.3659997307309
19.43	3.2426916350804699E-07	19.43	2.6888418691427347E-08	19.43	4.5163422537190632E-12	19.43	0.22581711268595228	19.43	1500.8728525327717
19.44	3.2279358629762258E-07	19.44	3.968198160594705E-08	19.44	4.5163422537190632E-12	19.44	0.55458192607371615	19.44	1501.6947645293385
19.45	3.2246568025086114E-07	19.45	3.0458715317152264E-08	19.45	7.8039903875484934E-12	19.45	0.39019951937742547	19.45	1501.2016173314178
19.46	3.2189184466902855E-07	19.46	-4.8385539793563823E-10	19.46	4.5163422537190632E-12	19.46	-0.10294770068247772	19.46	1500.050940536044
19.47	3.2139998559888623E-07	19.47	5.1691142449389143E-09	19.47	1.2286941199864131E-12	19.47	0.22581711268595228	19.47	1501.037234932098
19.48	3.2172789164564778E-07	19.48	-5.2442508842207484E-09	19.48	7.8039903875484934E-12	19.48	1.5408763663529612	19.48	1502.3522941264755
19.49	3.2271160978593225E-07	19.49	7.2517872720549647E-09	19.49	1.2286941199864131E-12	19.49	0.39019951937742547	19.49	1501.5303821300379
19.5	3.2262963327424186E-07	19.5	-3.4591025771271336E-09	19.5	4.5163422537190632E-12	19.5	-0.26733010735943452	19.5	1501.5303821300379
19.51	3.1967847885338993E-07	19.51	3.2243863630475276E-08	19.51	4.5163422537190632E-12	19.51	0.061434705999317885	19.51	1501.6947645293385
19.52	3.2402323397297657E-07	19.52	3.7896833291350563E-08	19.52	1.2286941199864131E-12	19.52	0.061434705999317885	19.52	1501.5303821300379
19.53	3.2500695211325712E-07	19.53	2.6293369253926155E-08	19.53	4.5163422537190632E-12	19.53	0.061434705999317885	19.53	1501.6947645293385
19.54	3.2172789164564778E-07	19.54	3.9979506325076064E-08	19.54	4.5163422537190632E-12	19.54	0.88334673948082099	19.54	1502.3522941264755
19.55	3.2599067025353429E-07	19.55	3.1053764754892517E-08	19.55	7.8039903875484934E-12	19.55	0.39019951937742547	19.55	1502.187911727201
19.56	3.2607264676522383E-07	19.56	4.087187559926781E-10	19.56	4.5163422537190632E-12	19.56	0.71896433277485983	19.56	1501.3659997307309
19.57	3.2025231443522152E-07	19.57	5.1691142449389143E-09	19.57	4.5163422537190632E-12	19.57	0.061434705999317885	19.57	1501.8591469286323
19.58	3.2451509304311719E-07	19.58	-7.0293991909978375E-09	19.58	4.5163422537190632E-12	19.58	-0.43171251403156674	19.58	1501.3659997307309
19.59	3.2410521048466674E-07	19.59	5.7641636812142506E-09	19.59	7.8039903875484934E-12	19.59	-0.10294770068247772	19.59	1501.6947645293385
19.6	3.2131800908719585E-07	19.6	-2.864053141358998E-09	19.6	4.5163422537190632E-12	19.6	0.061434705999317885	19.6	1502.0235293279197
19.61	3.2066219699367302E-07	19.61	3.4326536663072675E-08	19.61	1.2286941199864131E-12	19.61	0.88334673948082099	19.61	1501.3659997307309
19.62	3.2328544536776447E-07	19.62	3.8789407448610723E-08	19.62	7.8039903875484934E-12	19.62	0.061434705999317885	19.62	1501.3659997307309
19.63	3.2139998559888623E-07	19.63	2.4508220941627946E-08	19.63	7.8039903875484934E-12	19.63	0.22581711268595228	19.63	1501.3659997307309
19.64	3.2025231443522152E-07	19.64	3.9384456886826479E-08	19.64	4.5163422537190632E-12	19.64	0.55458192607371615	19.64	1501.5303821300379
19.65	3.2508892862494703E-07	19.65	3.0161190598294922E-08	19.65	7.8039903875484934E-12	19.65	-0.10294770068247772	19.65	1501.6947645293385
19.66	3.2402323397297657E-07	19.66	7.0624347398627124E-10	19.66	4.5163422537190632E-12	19.66	0.39019951937742547	19.66	1501.3659997307309
19.67	3.2189184466902855E-07	19.67	6.6567378356925693E-09	19.67	4.5163422537190632E-12	19.67	-0.10294770068247772	19.67	1502.3522941264755
19.68	3.2533485816001666E-07	19.68	-7.9219733442675328E-09	19.68	7.8039903875484934E-12	19.68	0.55458192607371615	19.68	1501.3659997307309
19.69	3.2648252932367121E-07	19.69	5.7641636812142506E-09	19.69	1.2286941199864131E-12	19.69	0.71896433277485983	19.69	1501.6947645293385
19.7	3.2320346885607419E-07	19.7	-2.864053141358998E-09	19.7	4.5163422537190632E-12	19.7	-0.43171251403156674	19.7	1501.2016173314178
19.71	3.2049824397029241E-07	19.71	3.2541388349392254E-08	19.71	1.2286941199864131E-12	19.71	0.55458192607371615	19.71	1501.3659997307309
19.72	3.2328544536776447E-07	19.72	3.968198160594705E-08	19.72	1.2286941199864131E-12	19.72	-0.10294770068247772	19.72	1501.8591469286323
19.73	3.2230172722748042E-07	19.73	2.5995844535188377E-08	19.73	4.5163422537190632E-12	19.73	-0.59609492069883885	19.73	1501.3659997307309
19.74	3.2164591513395739E-07	19.74	3.9384456886826479E-08	19.74	4.5163422537190632E-12	19.74	0.39019951937742547	19.74	1502.3522941264755
19.75	3.252528816483268E-07	19.75	2.986366587944609E-08	19.75	7.8039903875484934E-12	19.75	0.39019951937742547	19.75	1501.5303821300379
19.76	3.2361335141452554E-07	19.76	-7.8138011589423832E-10	19.76	1.2286941199864131E-12	19.76	0.061434705999317885	19.76	1501.6947645293385
19.77	3.2049824397029241E-07	19.77	6.9542625538694127E-09	19.77	1.2286941199864131E-12	19.77	0.061434705999317885	19.77	1501.3659997307309
19.78	3.2303951583269358E-07	19.78	-7.0293991909978375E-09	19.78	4.5163422537190632E-12	19.78	-0.26733010735943452	19.78	1502.0235293279197
19.79	3.203342909469118E-07	19.79	6.6567378356925693E-09	19.79	1.2286941199864131E-12	19.79	0.55458192607371615	19.79	1502.0235293279197
19.8	3.1812092513128022E-07	19.8	-2.864053141358998E-09	19.8	7.8039903875484934E-12	19.8	-0.26733010735943452	19.8	1501.6947645293385
19.81	3.1951452583000963E-07	19.81	3.1946338911566821E-08	19.81	7.8039903875484934E-12	19.81	-0.10294770068247772	19.81	1502.187911727201
19.82	3.2189184466902855E-07	19.82	3.968198160594705E-08	19.82	1.2286941199864131E-12	19.82	0.22581711268595228	19.82	1501.5303821300379
19.83	3.1836685466634963E-07	19.83	2.6293369253926155E-08	19.83	4.5163422537190632E-12	19.83	0.88334673948082099	19.83	1501.2016173314178
19.84	3.2369532792621577E-07	19.84	3.8194358010428808E-08	19.84	4.5163422537190632E-12	19.84	0.22581711268595228	19.84	1501.3659997307309
19.85	3.2705636490549607E-07	19.85	2.9268616441774036E-08	19.85	7.8039903875484934E-12	19.85	0.061434705999317885	19.85	1501.5303821300379
19.86	3.2271160978593225E-07	19.86	1.1119403800780675E-10	19.86	4.5163422537190632E-12	19.86	-0.26733010735943452	19.86	1502.0235293279197
19.87	3.2246568025086114E-07	19.87	5.7641636812142506E-09	19.87	1.2286941199864131E-12	19.87	0.061434705999317885	19.87	1501.6947645293385
19.88	3.2295753932100325E-07	19.88	-5.8393003198483295E-09	19.88	4.5163422537190632E-12	19.88	0.39019951937742547	19.88	1501.3659997307309
19.89	3.2246568025086114E-07	19.89	6.6567378356925693E-09	19.89	4.5163422537190632E-12	19.89	-0.26733010735943452	19.89	1502.187911727201
19.9	3.2139998559888623E-07	19.9	-3.1615778592474664E-09	19.9	4.5163422537190632E-12	19.9	0.061434705999317885	19.9	1501.6947645293385
19.91	3.2254765676255153E-07	19.91	3.2243863630475276E-08	19.91	4.5163422537190632E-12	19.91	0.39019951937742547	19.91	1501.5303821300379
19.92	3.2287556280931291E-07	19.92	3.968198160594705E-08	19.92	4.5163422537190632E-12	19.92	0.061434705999317885	19.92	1501.6947645293385
19.93	3.2164591513395739E-07	19.93	2.6590893972672469E-08	19.93	1.1091638521474497E-11	19.93	0.061434705999317885	19.93	1502.0235293279197
19.94	3.2426916350804699E-07	19.94	3.9384456886826479E-08	19.94	-2.0589540136494568E-12	19.94	-0.59609492069883885	19.94	1501.5303821300379
19.95	3.2353137490283531E-07	19.95	3.0161190598294922E-08	19.95	4.5163422537190632E-12	19.95	0.061434705999317885	19.95	1501.6947645293385
[truncated: 3,235 more rows]
