# Supplementary material for: A simple retarding-potential time-of-flight mass spectrometer for electrospray propulsion diagnostics
Source: J Elect Propuls. 2023 Mar 31;2(1):13. doi: 10.1007/s44205-023-00045-y (PMC10066156; doi:10.1007/s44205-023-00045-y)
Supplement: Supplementary file 1 — Additional file 1. [file 44205_2023_45_MOESM1_ESM.zip › Data and MATLAB Code/ToF-MS Data/385 Torr/25deg.csv]

Timestamp	8/30/2022 3:03:01 PM	Timestamp	8/30/2022 3:03:01 PM	Timestamp	8/30/2022 3:03:01 PM	Timestamp	8/30/2022 3:03:01 PM	Timestamp	8/30/2022 3:03:01 PM
Interval	0.01	Interval	0.01	Interval	0.01	Interval	0.01	Interval	0.01
Channel name	Emitter Current IsoCh2 uA	Channel name	Extractor Current 5uA TA1Ch1	Channel name	FC Picoammeter 20nA range	Channel name	RPA Voltage V	Channel name	Emitter Voltage V
Unit	A	Unit	A	Unit	A	Unit	V	Unit	V
0	3.2377730443790599E-07	0	9.9295097361160897E-09	0	4.5163422537190632E-12	0	0.22581711268595228	0	1500.2153229354024
0.01	3.2074417350536336E-07	0.01	-1.0789048338440637E-09	0.01	7.8039903875484934E-12	0.01	-0.26733010735943452	0.01	1500.2153229354024
0.02	3.2230172722748042E-07	0.02	6.9542625538694127E-09	0.02	4.5163422537190632E-12	0.02	0.55458192607371615	0.02	1500.2153229354024
0.03	3.1812092513128022E-07	0.03	9.9295097361160897E-09	0.03	1.2286941199864131E-12	0.03	0.061434705999317885	0.03	1500.8728525327717
0.04	3.1976045536508016E-07	0.04	-2.2690037055557766E-09	0.04	4.5163422537190632E-12	0.04	0.55458192607371615	0.04	1500.050940536044
0.05	3.1861278420141925E-07	0.05	1.082208389095944E-08	0.05	1.2286941199864131E-12	0.05	0.061434705999317885	0.05	1500.3797053347544
0.06	3.2082615001705369E-07	0.06	1.3012929099997288E-09	0.06	7.8039903875484934E-12	0.06	-0.43171251403156674	0.06	1501.5303821300379
0.07	3.2123603257550546E-07	0.07	5.4666389630722282E-09	0.07	1.2286941199864131E-12	0.07	-0.26733010735943452	0.07	1501.6947645293385
0.08	3.1902266675986906E-07	0.08	8.1443614266637926E-09	0.08	4.5163422537190632E-12	0.08	0.22581711268595228	0.08	1501.2016173314178
0.09	3.1787499559621113E-07	0.09	-4.0541520128601571E-09	0.09	4.5163422537190632E-12	0.09	0.55458192607371615	0.09	1501.3659997307309
0.1	3.189406902481791E-07	0.1	9.0369355813508519E-09	0.1	1.2286941199864131E-12	0.1	1.7052587730830595	0.1	1502.0235293279197
0.11	3.2148196211057657E-07	0.11	-1.0789048338440637E-09	0.11	1.1091638521474497E-11	0.11	0.061434705999317885	0.11	1501.6947645293385
0.12	3.203342909469118E-07	0.12	6.0616883993649816E-09	0.12	4.5163422537190632E-12	0.12	-0.10294770068247772	0.12	1501.5303821300379
0.13	3.1935057280662939E-07	0.13	1.1417133327565013E-08	0.13	4.5163422537190632E-12	0.13	0.061434705999317885	0.13	1501.3659997307309
0.14	3.2369532792621577E-07	0.14	-7.8138011589423832E-10	0.14	1.1091638521474497E-11	0.14	0.55458192607371615	0.14	1501.6947645293385
0.15	3.1877673722479912E-07	0.15	1.082208389095944E-08	0.15	1.2286941199864131E-12	0.15	0.061434705999317885	0.15	1502.0235293279197
0.16	3.2058022048198269E-07	0.16	4.087187559926781E-10	0.16	4.5163422537190632E-12	0.16	0.22581711268595228	0.16	1501.6947645293385
0.17	3.189406902481791E-07	0.17	4.2765400905912902E-09	0.17	1.2286941199864131E-12	0.17	0.22581711268595228	0.17	1502.0235293279197
0.18	3.1910464327155913E-07	0.18	8.1443614266637926E-09	0.18	1.2286941199864131E-12	0.18	-0.26733010735943452	0.18	1501.6947645293385
0.19	3.1943254931831951E-07	0.19	-4.3516767307134736E-09	0.19	7.8039903875484934E-12	0.19	0.22581711268595228	0.19	1501.3659997307309
0.2	3.191866197832492E-07	0.2	1.0524559172669637E-08	0.2	-2.0589540136494568E-12	0.2	0.55458192607371615	0.2	1501.5303821300379
0.21	3.2139998559888623E-07	0.21	-1.8633067996828987E-10	0.21	4.5163422537190632E-12	0.21	0.39019951937742547	0.21	1501.037234932098
0.22	3.1672732443255885E-07	0.22	4.8715895268143355E-09	0.22	4.5163422537190632E-12	0.22	0.71896433277485983	0.22	1502.5166765257436
0.23	3.1812092513128022E-07	0.23	9.3344602995972579E-09	0.23	4.5163422537190632E-12	0.23	0.71896433277485983	0.23	1501.6947645293385
0.24	3.1885871373648909E-07	0.24	-2.2690037055557766E-09	0.24	1.1091638521474497E-11	0.24	-0.10294770068247772	0.24	1501.5303821300379
0.25	3.1951452583000963E-07	0.25	1.3797331074333915E-08	0.25	1.2286941199864131E-12	0.25	0.39019951937742547	0.25	1500.8728525327717
0.26	3.2156393862226695E-07	0.26	1.0037681919886391E-09	0.26	1.2286941199864131E-12	0.26	0.39019951937742547	0.26	1501.8591469286323
0.27	3.1795697210790077E-07	0.27	4.8715895268143355E-09	0.27	1.2286941199864131E-12	0.27	0.55458192607371615	0.27	1502.0235293279197
0.28	3.2410521048466674E-07	0.28	8.1443614266637926E-09	0.28	1.2286941199864131E-12	0.28	-0.26733010735943452	0.28	1501.6947645293385
0.29	3.1869476071310916E-07	0.29	-3.7566272949980393E-09	0.29	7.8039903875484934E-12	0.29	-0.10294770068247772	0.29	1502.3522941264755
0.3	3.1959650234169975E-07	0.3	9.6319850178523328E-09	0.3	4.5163422537190632E-12	0.3	-0.10294770068247772	0.3	1501.5303821300379
0.31	3.2000638490015073E-07	0.31	-1.0789048338440637E-09	0.31	1.2286941199864131E-12	0.31	0.22581711268595228	0.31	1501.037234932098
0.32	3.1648139489749145E-07	0.32	6.9542625538694127E-09	0.32	1.2286941199864131E-12	0.32	0.55458192607371615	0.32	1501.5303821300379
0.33	3.2090812652874402E-07	0.33	9.6319850178523328E-09	0.33	-2.0589540136494568E-12	0.33	-0.10294770068247772	0.33	1501.6947645293385
0.34	3.1869476071310916E-07	0.34	-1.3764295517851408E-09	0.34	1.2286941199864131E-12	0.34	0.061434705999317885	0.34	1502.0235293279197
0.35	3.2180986815733816E-07	0.35	1.2012182764205275E-08	0.35	1.2286941199864131E-12	0.35	0.061434705999317885	0.35	1501.5303821300379
0.36	3.1877673722479912E-07	0.36	-4.8385539793563823E-10	0.36	7.8039903875484934E-12	0.36	0.061434705999317885	0.36	1502.0235293279197
0.37	3.239412574612864E-07	0.37	6.3592131175244211E-09	0.37	1.2286941199864131E-12	0.37	0.39019951937742547	0.37	1501.6947645293385
0.38	3.2066219699367302E-07	0.38	7.549311990249212E-09	0.38	4.5163422537190632E-12	0.38	0.55458192607371615	0.38	1501.037234932098
0.39	3.2058022048198269E-07	0.39	-3.7566272949980393E-09	0.39	1.1091638521474497E-11	0.39	0.061434705999317885	0.39	1501.6947645293385
0.4	3.2090812652874402E-07	0.4	9.6319850178523328E-09	0.4	-2.0589540136494568E-12	0.4	1.3764939596276875	0.4	1501.8591469286323
0.41	3.1721918350269471E-07	0.41	-1.6739542697174432E-09	0.41	7.8039903875484934E-12	0.41	1.5408763663529612	0.41	1502.3522941264755
0.42	3.1943254931831951E-07	0.42	6.3592131175244211E-09	0.42	4.5163422537190632E-12	0.42	0.39019951937742547	0.42	1501.6947645293385
0.43	3.1853080768972934E-07	0.43	1.1714658045880823E-08	0.43	1.2286941199864131E-12	0.43	0.061434705999317885	0.43	1501.6947645293385
0.44	3.2139998559888623E-07	0.44	-7.8138011589423832E-10	0.44	4.5163422537190632E-12	0.44	0.88334673948082099	0.44	1501.6947645293385
0.45	3.2107207955212474E-07	0.45	1.2012182764205275E-08	0.45	7.8039903875484934E-12	0.45	-0.10294770068247772	0.45	1501.8591469286323
0.46	3.1992440838846056E-07	0.46	1.1119403800780675E-10	0.46	7.8039903875484934E-12	0.46	-0.26733010735943452	0.46	1501.8591469286323
0.47	3.2500695211325712E-07	0.47	3.9790153724928503E-09	0.47	7.8039903875484934E-12	0.47	0.71896433277485983	0.47	1501.5303821300379
0.48	3.1992440838846056E-07	0.48	8.4418861448841258E-09	0.48	1.2286941199864131E-12	0.48	0.39019951937742547	0.48	1502.3522941264755
0.49	3.2353137490283531E-07	0.49	-2.566528423461768E-09	0.49	4.5163422537190632E-12	0.49	-0.10294770068247772	0.49	1501.8591469286323
0.5	3.1787499559621113E-07	0.5	9.6319850178523328E-09	0.5	4.5163422537190632E-12	0.5	-0.10294770068247772	0.5	1501.3659997307309
0.51	3.1820290164296997E-07	0.51	-1.6739542697174432E-09	0.51	4.5163422537190632E-12	0.51	0.22581711268595228	0.51	1501.6947645293385
0.52	3.1992440838846056E-07	0.52	6.3592131175244211E-09	0.52	-2.0589540136494568E-12	0.52	0.22581711268595228	0.52	1501.8591469286323
0.53	3.1943254931831951E-07	0.53	9.3344602995972579E-09	0.53	1.2286941199864131E-12	0.53	0.39019951937742547	0.53	1501.8591469286323
0.54	3.2131800908719585E-07	0.54	-7.8138011589423832E-10	0.54	1.2286941199864131E-12	0.54	-0.43171251403156674	0.54	1501.2016173314178
0.55	3.1771104257283178E-07	0.55	1.2309707482538409E-08	0.55	1.2286941199864131E-12	0.55	0.55458192607371615	0.55	1501.6947645293385
0.56	3.2180986815733816E-07	0.56	1.0037681919886391E-09	0.56	1.2286941199864131E-12	0.56	0.22581711268595228	0.56	1501.3659997307309
0.57	3.2148196211057657E-07	0.57	3.9790153724928503E-09	0.57	4.5163422537190632E-12	0.57	-0.10294770068247772	0.57	1501.5303821300379
0.58	3.2172789164564778E-07	0.58	7.549311990249212E-09	0.58	4.5163422537190632E-12	0.58	-0.10294770068247772	0.58	1499.886558136679
0.59	3.2180986815733816E-07	0.59	-4.3516767307134736E-09	0.59	4.5163422537190632E-12	0.59	-0.10294770068247772	0.59	1501.3659997307309
0.6	3.1566162978060279E-07	0.6	9.3344602995972579E-09	0.6	4.5163422537190632E-12	0.6	0.71896433277485983	0.6	1502.3522941264755
0.61	3.189406902481791E-07	0.61	-4.8385539793563823E-10	0.61	4.5163422537190632E-12	0.61	0.061434705999317885	0.61	1501.6947645293385
0.62	3.1680930094424807E-07	0.62	7.2517872720549647E-09	0.62	4.5163422537190632E-12	0.62	0.55458192607371615	0.62	1501.5303821300379
0.63	3.2139998559888623E-07	0.63	9.9295097361160897E-09	0.63	-2.0589540136494568E-12	0.63	0.22581711268595228	0.63	1501.5303821300379
0.64	3.1967847885338993E-07	0.64	-2.864053141358998E-09	0.64	1.1091638521474497E-11	0.64	0.061434705999317885	0.64	1501.6947645293385
0.65	3.1812092513128022E-07	0.65	1.2309707482538409E-08	0.65	7.8039903875484934E-12	0.65	0.55458192607371615	0.65	1501.2016173314178
0.66	3.2303951583269358E-07	0.66	1.0037681919886391E-09	0.66	4.5163422537190632E-12	0.66	0.061434705999317885	0.66	1502.0235293279197
0.67	3.1984243187677033E-07	0.67	4.2765400905912902E-09	0.67	7.8039903875484934E-12	0.67	0.39019951937742547	0.67	1502.6810589250053
0.68	3.2172789164564778E-07	0.68	7.2517872720549647E-09	0.68	4.5163422537190632E-12	0.68	-0.10294770068247772	0.68	1501.8591469286323
0.69	3.1853080768972934E-07	0.69	-2.566528423461768E-09	0.69	1.1091638521474497E-11	0.69	0.22581711268595228	0.69	1501.5303821300379
0.7	3.2025231443522152E-07	0.7	9.9295097361160897E-09	0.7	1.2286941199864131E-12	0.7	0.061434705999317885	0.7	1501.8591469286323
0.71	3.203342909469118E-07	0.71	-1.6739542697174432E-09	0.71	7.8039903875484934E-12	0.71	0.22581711268595228	0.71	1501.6947645293385
0.72	3.1779301908452143E-07	0.72	5.7641636812142506E-09	0.72	1.2286941199864131E-12	0.72	0.061434705999317885	0.72	1502.5166765257436
0.73	3.2090812652874402E-07	0.73	1.0227034454388529E-08	0.73	4.5163422537190632E-12	0.73	0.55458192607371615	0.73	1501.037234932098
0.74	3.1672732443255885E-07	0.74	-1.3764295517851408E-09	0.74	4.5163422537190632E-12	0.74	-0.43171251403156674	0.74	1501.5303821300379
0.75	3.2107207955212474E-07	0.75	1.2309707482538409E-08	0.75	-2.0589540136494568E-12	0.75	-0.26733010735943452	0.75	1501.6947645293385
0.76	3.191866197832492E-07	0.76	1.3012929099997288E-09	0.76	7.8039903875484934E-12	0.76	-0.26733010735943452	0.76	1500.7084701334391
0.77	3.2344939839114503E-07	0.77	3.0864412182498877E-09	0.77	-2.0589540136494568E-12	0.77	0.88334673948082099	0.77	1501.5303821300379
0.78	3.1935057280662939E-07	0.78	7.2517872720549647E-09	0.78	4.5163422537190632E-12	0.78	-0.10294770068247772	0.78	1501.8591469286323
0.79	3.189406902481791E-07	0.79	-3.7566272949980393E-09	0.79	7.8039903875484934E-12	0.79	-0.43171251403156674	0.79	1502.187911727201
0.8	3.2074417350536336E-07	0.8	9.9295097361160897E-09	0.8	7.8039903875484934E-12	0.8	0.061434705999317885	0.8	1501.6947645293385
0.81	3.1861278420141925E-07	0.81	1.0037681919886391E-09	0.81	4.5163422537190632E-12	0.81	1.3764939596276875	0.81	1501.3659997307309
0.82	3.2008836141184101E-07	0.82	6.9542625538694127E-09	0.82	4.5163422537190632E-12	0.82	0.55458192607371615	0.82	1501.5303821300379
0.83	3.1959650234169975E-07	0.83	9.3344602995972579E-09	0.83	7.8039903875484934E-12	0.83	0.22581711268595228	0.83	1501.3659997307309
0.84	3.1820290164296997E-07	0.84	-1.971478987640984E-09	0.84	4.5163422537190632E-12	0.84	-0.10294770068247772	0.84	1501.3659997307309
0.85	3.2131800908719585E-07	0.85	1.2309707482538409E-08	0.85	7.8039903875484934E-12	0.85	0.22581711268595228	0.85	1501.6947645293385
0.86	3.189406902481791E-07	0.86	4.087187559926781E-10	0.86	7.8039903875484934E-12	0.86	0.061434705999317885	0.86	1501.3659997307309
0.87	3.2369532792621577E-07	0.87	6.3592131175244211E-09	0.87	4.5163422537190632E-12	0.87	0.39019951937742547	0.87	1501.6947645293385
0.88	3.1812092513128022E-07	0.88	6.9542625538694127E-09	0.88	4.5163422537190632E-12	0.88	-0.26733010735943452	0.88	1501.6947645293385
0.89	3.2074417350536336E-07	0.89	-3.7566272949980393E-09	0.89	7.8039903875484934E-12	0.89	0.061434705999317885	0.89	1501.5303821300379
0.9	3.1959650234169975E-07	0.9	9.3344602995972579E-09	0.9	-2.0589540136494568E-12	0.9	0.71896433277485983	0.9	1501.5303821300379
0.91	3.2000638490015073E-07	0.91	-1.3764295517851408E-09	0.91	4.5163422537190632E-12	0.91	-0.10294770068247772	0.91	1502.3522941264755
0.92	3.1779301908452143E-07	0.92	6.0616883993649816E-09	0.92	4.5163422537190632E-12	0.92	0.88334673948082099	0.92	1501.8591469286323
0.93	3.1762906606114219E-07	0.93	1.0227034454388529E-08	0.93	1.2286941199864131E-12	0.93	-0.43171251403156674	0.93	1501.6947645293385
0.94	3.2025231443522152E-07	0.94	-1.0789048338440637E-09	0.94	1.2286941199864131E-12	0.94	0.22581711268595228	0.94	1501.6947645293385
0.95	3.1853080768972934E-07	0.95	1.3499806355957502E-08	0.95	1.2286941199864131E-12	0.95	0.71896433277485983	0.95	1500.7084701334391
0.96	3.2221975071579004E-07	0.96	1.3012929099997288E-09	0.96	1.2286941199864131E-12	0.96	0.061434705999317885	0.96	1501.5303821300379
0.97	3.2066219699367302E-07	0.97	4.5740648086984387E-09	0.97	4.5163422537190632E-12	0.97	0.061434705999317885	0.97	1501.6947645293385
0.98	3.2131800908719585E-07	0.98	6.9542625538694127E-09	0.98	4.5163422537190632E-12	0.98	0.22581711268595228	0.98	1502.187911727201
0.99	3.2131800908719585E-07	0.99	-3.7566272949980393E-09	0.99	4.5163422537190632E-12	0.99	0.22581711268595228	0.99	1501.5303821300379
1	3.1902266675986906E-07	1	9.9295097361160897E-09	1	4.5163422537190632E-12	1	0.061434705999317885	1	1499.7221757373077
1.01	3.2164591513395739E-07	1.01	-1.3764295517851408E-09	1.01	4.5163422537190632E-12	1.01	1.0477291461916138	1.01	1500.7084701334391
1.02	3.1689127745593735E-07	1.02	6.9542625538694127E-09	1.02	1.2286941199864131E-12	1.02	-0.10294770068247772	1.02	1501.5303821300379
1.03	3.2008836141184101E-07	1.03	1.1714658045880823E-08	1.03	7.8039903875484934E-12	1.03	0.55458192607371615	1.03	1501.5303821300379
1.04	3.203342909469118E-07	1.04	-4.8385539793563823E-10	1.04	4.5163422537190632E-12	1.04	0.22581711268595228	1.04	1500.8728525327717
1.05	3.1926859629493927E-07	1.05	1.2309707482538409E-08	1.05	4.5163422537190632E-12	1.05	0.55458192607371615	1.05	1502.0235293279197
1.06	3.2295753932100325E-07	1.06	1.0037681919886391E-09	1.06	4.5163422537190632E-12	1.06	0.061434705999317885	1.06	1501.3659997307309
1.07	3.1992440838846056E-07	1.07	3.9790153724928503E-09	1.07	1.2286941199864131E-12	1.07	-0.43171251403156674	1.07	1501.5303821300379
1.08	3.2254765676255153E-07	1.08	7.549311990249212E-09	1.08	1.2286941199864131E-12	1.08	0.39019951937742547	1.08	1501.6947645293385
1.09	3.1771104257283178E-07	1.09	-1.971478987640984E-09	1.09	4.5163422537190632E-12	1.09	0.39019951937742547	1.09	1501.3659997307309
1.1	3.1976045536508016E-07	1.1	1.1119608609257899E-08	1.1	4.5163422537190632E-12	1.1	0.061434705999317885	1.1	1502.3522941264755
1.11	3.2049824397029241E-07	1.11	-1.3764295517851408E-09	1.11	7.8039903875484934E-12	1.11	0.22581711268595228	1.11	1501.8591469286323
1.12	3.1549767675722556E-07	1.12	6.3592131175244211E-09	1.12	4.5163422537190632E-12	1.12	0.22581711268595228	1.12	1501.3659997307309
1.13	3.2066219699367302E-07	1.13	8.4418861448841258E-09	1.13	4.5163422537190632E-12	1.13	0.22581711268595228	1.13	1500.7084701334391
1.14	3.1812092513128022E-07	1.14	-1.0789048338440637E-09	1.14	7.8039903875484934E-12	1.14	0.55458192607371615	1.14	1501.6947645293385
1.15	3.2066219699367302E-07	1.15	1.1714658045880823E-08	1.15	1.2286941199864131E-12	1.15	0.22581711268595228	1.15	1501.3659997307309
1.16	3.2000638490015073E-07	1.16	2.1938670640855006E-09	1.16	7.8039903875484934E-12	1.16	-0.59609492069883885	1.16	1501.6947645293385
1.17	3.1902266675986906E-07	1.17	4.8715895268143355E-09	1.17	4.5163422537190632E-12	1.17	0.061434705999317885	1.17	1502.5166765257436
1.18	3.2008836141184101E-07	1.18	7.549311990249212E-09	1.18	4.5163422537190632E-12	1.18	3.3490828406491531	1.18	1501.3659997307309
1.19	3.1935057280662939E-07	1.19	-3.7566272949980393E-09	1.19	1.2286941199864131E-12	1.19	-0.43171251403156674	1.19	1501.8591469286323
1.2	3.2041626745860208E-07	1.2	9.6319850178523328E-09	1.2	1.2286941199864131E-12	1.2	0.22581711268595228	1.2	1501.6947645293385
1.21	3.2000638490015073E-07	1.21	-1.3764295517851408E-09	1.21	4.5163422537190632E-12	1.21	-0.10294770068247772	1.21	1501.3659997307309
1.22	3.1812092513128022E-07	1.22	6.0616883993649816E-09	1.22	-2.0589540136494568E-12	1.22	0.71896433277485983	1.22	1501.5303821300379
1.23	3.2180986815733816E-07	1.23	9.6319850178523328E-09	1.23	-2.0589540136494568E-12	1.23	-0.10294770068247772	1.23	1501.6947645293385
1.24	3.1812092513128022E-07	1.24	4.087187559926781E-10	1.24	4.5163422537190632E-12	1.24	-0.26733010735943452	1.24	1502.187911727201
1.25	3.2172789164564778E-07	1.25	1.4094855792718969E-08	1.25	1.2286941199864131E-12	1.25	0.71896433277485983	1.25	1501.8591469286323
1.26	3.1607151233904657E-07	1.26	7.0624347398627124E-10	1.26	7.8039903875484934E-12	1.26	-0.10294770068247772	1.26	1501.5303821300379
1.27	3.1992440838846056E-07	1.27	3.383965936322149E-09	1.27	4.5163422537190632E-12	1.27	0.22581711268595228	1.27	1501.5303821300379
1.28	3.2000638490015073E-07	1.28	7.549311990249212E-09	1.28	7.8039903875484934E-12	1.28	-0.26733010735943452	1.28	1501.5303821300379
1.29	3.189406902481791E-07	1.29	-2.566528423461768E-09	1.29	4.5163422537190632E-12	1.29	0.55458192607371615	1.29	1502.0235293279197
1.3	3.2000638490015073E-07	1.3	9.9295097361160897E-09	1.3	1.2286941199864131E-12	1.3	0.22581711268595228	1.3	1501.3659997307309
1.31	3.1697325396762662E-07	1.31	1.1119403800780675E-10	1.31	4.5163422537190632E-12	1.31	0.55458192607371615	1.31	1501.3659997307309
1.32	3.2082615001705369E-07	1.32	5.7641636812142506E-09	1.32	7.8039903875484934E-12	1.32	0.55458192607371615	1.32	1501.5303821300379
1.33	3.1910464327155913E-07	1.33	9.3344602995972579E-09	1.33	1.2286941199864131E-12	1.33	0.22581711268595228	1.33	1501.3659997307309
1.34	3.1853080768972934E-07	1.34	-7.8138011589423832E-10	1.34	4.5163422537190632E-12	1.34	0.061434705999317885	1.34	1502.6810589250053
1.35	3.2008836141184101E-07	1.35	1.1714658045880823E-08	1.35	7.8039903875484934E-12	1.35	0.22581711268595228	1.35	1501.6947645293385
1.36	3.1771104257283178E-07	1.36	1.8963423460481794E-09	1.36	7.8039903875484934E-12	1.36	0.061434705999317885	1.36	1500.5440877341
1.37	3.2262963327424186E-07	1.37	4.2765400905912902E-09	1.37	4.5163422537190632E-12	1.37	0.39019951937742547	1.37	1501.2016173314178
1.38	3.1984243187677033E-07	1.38	8.7394108631131412E-09	1.38	1.2286941199864131E-12	1.38	-0.43171251403156674	1.38	1501.6947645293385
1.39	3.2049824397029241E-07	1.39	-3.4591025771271336E-09	1.39	7.8039903875484934E-12	1.39	0.22581711268595228	1.39	1501.3659997307309
1.4	3.1730116001438414E-07	1.4	1.0227034454388529E-08	1.4	4.5163422537190632E-12	1.4	0.55458192607371615	1.4	1501.5303821300379
1.41	3.2238370373917081E-07	1.41	-1.6739542697174432E-09	1.41	4.5163422537190632E-12	1.41	0.22581711268595228	1.41	1501.3659997307309
1.42	3.1820290164296997E-07	1.42	5.1691142449389143E-09	1.42	4.5163422537190632E-12	1.42	-0.10294770068247772	1.42	1501.8591469286323
1.43	3.2017033792353124E-07	1.43	9.6319850178523328E-09	1.43	1.2286941199864131E-12	1.43	-0.10294770068247772	1.43	1501.6947645293385
1.44	3.239412574612864E-07	1.44	-1.6739542697174432E-09	1.44	4.5163422537190632E-12	1.44	0.061434705999317885	1.44	1501.6947645293385
1.45	3.1738313652607363E-07	1.45	1.3797331074333915E-08	1.45	4.5163422537190632E-12	1.45	0.22581711268595228	1.45	1501.5303821300379
1.46	3.1869476071310916E-07	1.46	2.1938670640855006E-09	1.46	4.5163422537190632E-12	1.46	-0.26733010735943452	1.46	1501.5303821300379
1.47	3.1935057280662939E-07	1.47	5.1691142449389143E-09	1.47	4.5163422537190632E-12	1.47	0.061434705999317885	1.47	1501.5303821300379
1.48	3.2090812652874402E-07	1.48	8.4418861448841258E-09	1.48	1.2286941199864131E-12	1.48	0.22581711268595228	1.48	1502.187911727201
1.49	3.1992440838846056E-07	1.49	-4.3516767307134736E-09	1.49	7.8039903875484934E-12	1.49	0.39019951937742547	1.49	1501.5303821300379
1.5	3.1885871373648909E-07	1.5	1.0227034454388529E-08	1.5	1.2286941199864131E-12	1.5	1.3764939596276875	1.5	1501.3659997307309
1.51	3.2115405606381513E-07	1.51	-1.6739542697174432E-09	1.51	7.8039903875484934E-12	1.51	0.88334673948082099	1.51	1501.037234932098
1.52	3.1820290164296997E-07	1.52	6.6567378356925693E-09	1.52	1.2286941199864131E-12	1.52	0.22581711268595228	1.52	1501.6947645293385
1.53	3.2221975071579004E-07	1.53	9.3344602995972579E-09	1.53	1.2286941199864131E-12	1.53	0.22581711268595228	1.53	1501.3659997307309
1.54	3.1713720699100533E-07	1.54	-7.8138011589423832E-10	1.54	7.8039903875484934E-12	1.54	-0.10294770068247772	1.54	1501.3659997307309
1.55	3.1976045536508016E-07	1.55	1.3499806355957502E-08	1.55	1.2286941199864131E-12	1.55	0.061434705999317885	1.55	1502.3522941264755
1.56	3.1967847885338993E-07	1.56	1.3012929099997288E-09	1.56	1.2286941199864131E-12	1.56	0.22581711268595228	1.56	1501.3659997307309
1.57	3.2058022048198269E-07	1.57	5.1691142449389143E-09	1.57	1.2286941199864131E-12	1.57	-0.92485973401888799	1.57	1501.3659997307309
1.58	3.2000638490015073E-07	1.58	8.1443614266637926E-09	1.58	1.1091638521474497E-11	1.58	-0.43171251403156674	1.58	1501.6947645293385
1.59	3.1353024047671544E-07	1.59	-4.0541520128601571E-09	1.59	7.8039903875484934E-12	1.59	0.22581711268595228	1.59	1501.5303821300379
1.6	3.2238370373917081E-07	1.6	1.1119608609257899E-08	1.6	1.2286941199864131E-12	1.6	0.061434705999317885	1.6	1501.8591469286323
1.61	3.1877673722479912E-07	1.61	-1.0789048338440637E-09	1.61	4.5163422537190632E-12	1.61	0.061434705999317885	1.61	1500.3797053347544
1.62	3.1746511303776311E-07	1.62	4.5740648086984387E-09	1.62	4.5163422537190632E-12	1.62	0.061434705999317885	1.62	1501.037234932098
1.63	3.191866197832492E-07	1.63	1.1417133327565013E-08	1.63	-2.0589540136494568E-12	1.63	-0.26733010735943452	1.63	1500.5440877341
1.64	3.1844883117803949E-07	1.64	-1.3764295517851408E-09	1.64	4.5163422537190632E-12	1.64	-0.10294770068247772	1.64	1500.050940536044
1.65	3.2172789164564778E-07	1.65	1.2309707482538409E-08	1.65	1.2286941199864131E-12	1.65	0.88334673948082099	1.65	1499.886558136679
1.66	3.1639941838580239E-07	1.66	4.087187559926781E-10	1.66	4.5163422537190632E-12	1.66	0.061434705999317885	1.66	1500.2153229354024
1.67	3.2303951583269358E-07	1.67	3.383965936322149E-09	1.67	4.5163422537190632E-12	1.67	0.39019951937742547	1.67	1500.7084701334391
1.68	3.1762906606114219E-07	1.68	8.1443614266637926E-09	1.68	1.2286941199864131E-12	1.68	0.39019951937742547	1.68	1501.6947645293385
1.69	3.2221975071579004E-07	1.69	-4.0541520128601571E-09	1.69	7.8039903875484934E-12	1.69	-0.10294770068247772	1.69	1501.5303821300379
1.7	3.1984243187677033E-07	1.7	1.0227034454388529E-08	1.7	1.2286941199864131E-12	1.7	0.55458192607371615	1.7	1501.3659997307309
1.71	3.1943254931831951E-07	1.71	1.1119403800780675E-10	1.71	4.5163422537190632E-12	1.71	-0.10294770068247772	1.71	1501.3659997307309
1.72	3.1853080768972934E-07	1.72	5.4666389630722282E-09	1.72	1.2286941199864131E-12	1.72	0.71896433277485983	1.72	1501.3659997307309
1.73	3.1746511303776311E-07	1.73	9.3344602995972579E-09	1.73	4.5163422537190632E-12	1.73	0.39019951937742547	1.73	1501.3659997307309
1.74	3.1935057280662939E-07	1.74	-1.3764295517851408E-09	1.74	4.5163422537190632E-12	1.74	-0.43171251403156674	1.74	1502.187911727201
1.75	3.1951452583000963E-07	1.75	1.2607232200880199E-08	1.75	4.5163422537190632E-12	1.75	0.88334673948082099	1.75	1501.3659997307309
1.76	3.2164591513395739E-07	1.76	1.3012929099997288E-09	1.76	1.2286941199864131E-12	1.76	0.22581711268595228	1.76	1501.5303821300379
1.77	3.203342909469118E-07	1.77	4.2765400905912902E-09	1.77	1.2286941199864131E-12	1.77	0.88334673948082099	1.77	1501.3659997307309
1.78	3.2123603257550546E-07	1.78	8.7394108631131412E-09	1.78	1.2286941199864131E-12	1.78	-0.10294770068247772	1.78	1501.5303821300379
1.79	3.2205579769240927E-07	1.79	-4.0541520128601571E-09	1.79	7.8039903875484934E-12	1.79	0.22581711268595228	1.79	1501.8591469286323
1.8	3.1984243187677033E-07	1.8	9.6319850178523328E-09	1.8	1.2286941199864131E-12	1.8	0.22581711268595228	1.8	1499.064646139758
1.81	3.2082615001705369E-07	1.81	-7.8138011589423832E-10	1.81	4.5163422537190632E-12	1.81	-0.26733010735943452	1.81	1502.5166765257436
1.82	3.1656337140918057E-07	1.82	5.7641636812142506E-09	1.82	4.5163422537190632E-12	1.82	-0.43171251403156674	1.82	1501.6947645293385
1.83	3.1943254931831951E-07	1.83	9.0369355813508519E-09	1.83	1.1091638521474497E-11	1.83	0.061434705999317885	1.83	1501.3659997307309
1.84	3.1959650234169975E-07	1.84	-1.6739542697174432E-09	1.84	1.2286941199864131E-12	1.84	0.55458192607371615	1.84	1501.3659997307309
1.85	3.1926859629493927E-07	1.85	1.3499806355957502E-08	1.85	-5.3466021471887535E-12	1.85	0.061434705999317885	1.85	1501.5303821300379
1.86	3.2131800908719585E-07	1.86	2.7889165001863481E-09	1.86	4.5163422537190632E-12	1.86	-0.26733010735943452	1.86	1502.187911727201
1.87	3.1877673722479912E-07	1.87	2.1938670640855006E-09	1.87	4.5163422537190632E-12	1.87	0.22581711268595228	1.87	1501.6947645293385
1.88	3.191866197832492E-07	1.88	6.9542625538694127E-09	1.88	7.8039903875484934E-12	1.88	-0.26733010735943452	1.88	1501.5303821300379
1.89	3.1943254931831951E-07	1.89	-3.7566272949980393E-09	1.89	1.1091638521474497E-11	1.89	-0.43171251403156674	1.89	1503.0098237235093
1.9	3.2139998559888623E-07	1.9	1.0524559172669637E-08	1.9	4.5163422537190632E-12	1.9	0.39019951937742547	1.9	1501.3659997307309
1.91	3.2336742187945475E-07	1.91	-4.8385539793563823E-10	1.91	1.2286941199864131E-12	1.91	0.55458192607371615	1.91	1501.5303821300379
1.92	3.1615348885073547E-07	1.92	4.8715895268143355E-09	1.92	1.1091638521474497E-11	1.92	0.88334673948082099	1.92	1501.3659997307309
1.93	3.1959650234169975E-07	1.93	8.4418861448841258E-09	1.93	4.5163422537190632E-12	1.93	0.061434705999317885	1.93	1502.187911727201
1.94	3.189406902481791E-07	1.94	-1.3764295517851408E-09	1.94	1.1091638521474497E-11	1.94	-0.10294770068247772	1.94	1501.3659997307309
1.95	3.1828487815465983E-07	1.95	1.2904756919230645E-08	1.95	7.8039903875484934E-12	1.95	0.061434705999317885	1.95	1501.6947645293385
1.96	3.2099010304043441E-07	1.96	1.3012929099997288E-09	1.96	4.5163422537190632E-12	1.96	0.061434705999317885	1.96	1501.3659997307309
1.97	3.1967847885338993E-07	1.97	3.9790153724928503E-09	1.97	4.5163422537190632E-12	1.97	0.71896433277485983	1.97	1501.5303821300379
1.98	3.2230172722748042E-07	1.98	7.8468367084521678E-09	1.98	4.5163422537190632E-12	1.98	-0.10294770068247772	1.98	1502.0235293279197
1.99	3.1418605257021523E-07	1.99	-3.7566272949980393E-09	1.99	1.2286941199864131E-12	1.99	0.061434705999317885	1.99	1501.6947645293385
2	3.2295753932100325E-07	2	9.9295097361160897E-09	2	4.5163422537190632E-12	2	-0.10294770068247772	2	1502.3522941264755
2.01	3.2041626745860208E-07	2.01	-1.3764295517851408E-09	2.01	4.5163422537190632E-12	2.01	0.88334673948082099	2.01	1501.3659997307309
2.02	3.1771104257283178E-07	2.02	4.8715895268143355E-09	2.02	4.5163422537190632E-12	2.02	0.22581711268595228	2.02	1501.5303821300379
2.03	3.2041626745860208E-07	2.03	1.0524559172669637E-08	2.03	4.5163422537190632E-12	2.03	-0.26733010735943452	2.03	1501.8591469286323
2.04	3.1959650234169975E-07	2.04	-1.3764295517851408E-09	2.04	4.5163422537190632E-12	2.04	0.061434705999317885	2.04	1501.2016173314178
2.05	3.2123603257550546E-07	2.05	1.2012182764205275E-08	2.05	1.2286941199864131E-12	2.05	0.71896433277485983	2.05	1501.8591469286323
2.06	3.1779301908452143E-07	2.06	7.0624347398627124E-10	2.06	4.5163422537190632E-12	2.06	-0.10294770068247772	2.06	1501.6947645293385
2.07	3.2099010304043441E-07	2.07	2.7889165001863481E-09	2.07	4.5163422537190632E-12	2.07	0.22581711268595228	2.07	1501.5303821300379
2.08	3.2058022048198269E-07	2.08	7.549311990249212E-09	2.08	4.5163422537190632E-12	2.08	0.55458192607371615	2.08	1501.6947645293385
2.09	3.2008836141184101E-07	2.09	-4.0541520128601571E-09	2.09	1.1091638521474497E-11	2.09	-0.59609492069883885	2.09	1501.8591469286323
2.1	3.1689127745593735E-07	2.1	1.1417133327565013E-08	2.1	4.5163422537190632E-12	2.1	0.39019951937742547	2.1	1501.8591469286323
2.11	3.1754708954945265E-07	2.11	-1.0789048338440637E-09	2.11	1.2286941199864131E-12	2.11	0.061434705999317885	2.11	1501.5303821300379
2.12	3.1607151233904657E-07	2.12	4.8715895268143355E-09	2.12	7.8039903875484934E-12	2.12	-0.26733010735943452	2.12	1502.0235293279197
2.13	3.1828487815465983E-07	2.13	9.0369355813508519E-09	2.13	4.5163422537190632E-12	2.13	0.39019951937742547	2.13	1501.5303821300379
2.14	3.2074417350536336E-07	2.14	-2.2690037055557766E-09	2.14	4.5163422537190632E-12	2.14	0.55458192607371615	2.14	1501.3659997307309
2.15	3.1738313652607363E-07	2.15	1.1714658045880823E-08	2.15	1.2286941199864131E-12	2.15	0.061434705999317885	2.15	1501.5303821300379
2.16	3.1697325396762662E-07	2.16	1.8963423460481794E-09	2.16	4.5163422537190632E-12	2.16	0.55458192607371615	2.16	1501.2016173314178
2.17	3.2476102257818729E-07	2.17	4.8715895268143355E-09	2.17	7.8039903875484934E-12	2.17	-0.10294770068247772	2.17	1501.6947645293385
2.18	3.1935057280662939E-07	2.18	8.4418861448841258E-09	2.18	1.2286941199864131E-12	2.18	0.22581711268595228	2.18	1501.2016173314178
2.19	3.2287556280931291E-07	2.19	-3.7566272949980393E-09	2.19	4.5163422537190632E-12	2.19	0.22581711268595228	2.19	1502.3522941264755
2.2	3.191866197832492E-07	2.2	9.6319850178523328E-09	2.2	1.2286941199864131E-12	2.2	0.061434705999317885	2.2	1501.6947645293385
2.21	3.1771104257283178E-07	2.21	-1.0789048338440637E-09	2.21	4.5163422537190632E-12	2.21	-0.10294770068247772	2.21	1501.6947645293385
2.22	3.1680930094424807E-07	2.22	4.5740648086984387E-09	2.22	7.8039903875484934E-12	2.22	1.2121115529072313	2.22	1501.5303821300379
2.23	3.1787499559621113E-07	2.23	9.0369355813508519E-09	2.23	1.2286941199864131E-12	2.23	-0.10294770068247772	2.23	1501.2016173314178
2.24	3.1795697210790077E-07	2.24	-1.6739542697174432E-09	2.24	1.1091638521474497E-11	2.24	0.55458192607371615	2.24	1502.0235293279197
2.25	3.1844883117803949E-07	2.25	1.2904756919230645E-08	2.25	1.2286941199864131E-12	2.25	0.71896433277485983	2.25	1501.8591469286323
2.26	3.203342909469118E-07	2.26	1.5988176280195932E-09	2.26	4.5163422537190632E-12	2.26	-0.26733010735943452	2.26	1501.5303821300379
2.27	3.2123603257550546E-07	2.27	2.7889165001863481E-09	2.27	4.5163422537190632E-12	2.27	0.39019951937742547	2.27	1501.3659997307309
2.28	3.2066219699367302E-07	2.28	7.2517872720549647E-09	2.28	4.5163422537190632E-12	2.28	0.39019951937742547	2.28	1501.6947645293385
2.29	3.2025231443522152E-07	2.29	-4.6492014485580286E-09	2.29	7.8039903875484934E-12	2.29	0.22581711268595228	2.29	1501.2016173314178
2.3	3.1762906606114219E-07	2.3	1.0227034454388529E-08	2.3	1.2286941199864131E-12	2.3	0.71896433277485983	2.3	1501.2016173314178
2.31	3.2090812652874402E-07	2.31	1.1119403800780675E-10	2.31	4.5163422537190632E-12	2.31	-0.26733010735943452	2.31	1502.0235293279197
2.32	3.1484186466371873E-07	2.32	6.0616883993649816E-09	2.32	4.5163422537190632E-12	2.32	-0.10294770068247772	2.32	1501.6947645293385
2.33	3.2189184466902855E-07	2.33	1.0524559172669637E-08	2.33	4.5163422537190632E-12	2.33	0.39019951937742547	2.33	1501.037234932098
2.34	3.1976045536508016E-07	2.34	-3.1615778592474664E-09	2.34	4.5163422537190632E-12	2.34	0.55458192607371615	2.34	1501.3659997307309
2.35	3.1976045536508016E-07	2.35	1.2904756919230645E-08	2.35	4.5163422537190632E-12	2.35	0.061434705999317885	2.35	1502.0235293279197
2.36	3.2213777420409965E-07	2.36	1.5988176280195932E-09	2.36	1.2286941199864131E-12	2.36	0.71896433277485983	2.36	1501.3659997307309
2.37	3.1951452583000963E-07	2.37	2.7889165001863481E-09	2.37	7.8039903875484934E-12	2.37	-0.10294770068247772	2.37	1501.8591469286323
2.38	3.2164591513395739E-07	2.38	8.7394108631131412E-09	2.38	7.8039903875484934E-12	2.38	-1.0892421406716437	2.38	1502.3522941264755
2.39	3.1910464327155913E-07	2.39	-2.566528423461768E-09	2.39	4.5163422537190632E-12	2.39	-0.26733010735943452	2.39	1501.6947645293385
2.4	3.191866197832492E-07	2.4	1.0227034454388529E-08	2.4	4.5163422537190632E-12	2.4	1.0477291461916138	2.4	1501.8591469286323
2.41	3.2180986815733816E-07	2.41	-1.8633067996828987E-10	2.41	7.8039903875484934E-12	2.41	-0.10294770068247772	2.41	1501.6947645293385
2.42	3.1861278420141925E-07	2.42	4.5740648086984387E-09	2.42	4.5163422537190632E-12	2.42	0.39019951937742547	2.42	1501.5303821300379
2.43	3.1844883117803949E-07	2.43	1.0524559172669637E-08	2.43	-2.0589540136494568E-12	2.43	0.061434705999317885	2.43	1501.8591469286323
2.44	3.1779301908452143E-07	2.44	-1.8633067996828987E-10	2.44	4.5163422537190632E-12	2.44	-1.2536245473195535	2.44	1501.8591469286323
2.45	3.1877673722479912E-07	2.45	1.2904756919230645E-08	2.45	1.2286941199864131E-12	2.45	0.22581711268595228	2.45	1501.5303821300379
2.46	3.203342909469118E-07	2.46	1.5988176280195932E-09	2.46	7.8039903875484934E-12	2.46	-0.10294770068247772	2.46	1501.6947645293385
2.47	3.1992440838846056E-07	2.47	2.7889165001863481E-09	2.47	4.5163422537190632E-12	2.47	-0.10294770068247772	2.47	1501.3659997307309
2.48	3.2148196211057657E-07	2.48	7.2517872720549647E-09	2.48	4.5163422537190632E-12	2.48	0.88334673948082099	2.48	1501.5303821300379
2.49	3.1754708954945265E-07	2.49	-4.9467261663937957E-09	2.49	1.2286941199864131E-12	2.49	-0.43171251403156674	2.49	1501.6947645293385
2.5	3.2426916350804699E-07	2.5	9.3344602995972579E-09	2.5	4.5163422537190632E-12	2.5	0.061434705999317885	2.5	1502.0235293279197
2.51	3.1976045536508016E-07	2.51	-4.8385539793563823E-10	2.51	4.5163422537190632E-12	2.51	0.061434705999317885	2.51	1500.7084701334391
2.52	3.1713720699100533E-07	2.52	6.3592131175244211E-09	2.52	7.8039903875484934E-12	2.52	-0.10294770068247772	2.52	1501.6947645293385
2.53	3.1984243187677033E-07	2.53	1.1119608609257899E-08	2.53	4.5163422537190632E-12	2.53	0.22581711268595228	2.53	1501.5303821300379
2.54	3.1500581768709516E-07	2.54	-1.0789048338440637E-09	2.54	7.8039903875484934E-12	2.54	-0.10294770068247772	2.54	1501.6947645293385
2.55	3.2017033792353124E-07	2.55	1.1714658045880823E-08	2.55	1.2286941199864131E-12	2.55	-0.10294770068247772	2.55	1500.3797053347544
2.56	3.1902266675986906E-07	2.56	4.087187559926781E-10	2.56	1.1091638521474497E-11	2.56	-0.10294770068247772	2.56	1501.8591469286323
2.57	3.2344939839114503E-07	2.57	3.9790153724928503E-09	2.57	4.5163422537190632E-12	2.57	0.88334673948082099	2.57	1502.187911727201
2.58	3.2049824397029241E-07	2.58	8.1443614266637926E-09	2.58	4.5163422537190632E-12	2.58	0.55458192607371615	2.58	1501.2016173314178
2.59	3.2058022048198269E-07	2.59	-3.4591025771271336E-09	2.59	1.1091638521474497E-11	2.59	0.22581711268595228	2.59	1500.7084701334391
2.6	3.1951452583000963E-07	2.6	1.1417133327565013E-08	2.6	7.8039903875484934E-12	2.6	-0.10294770068247772	2.6	1501.6947645293385
2.61	3.1976045536508016E-07	2.61	-4.8385539793563823E-10	2.61	7.8039903875484934E-12	2.61	-0.26733010735943452	2.61	1501.6947645293385
2.62	3.1902266675986906E-07	2.62	5.7641636812142506E-09	2.62	7.8039903875484934E-12	2.62	0.39019951937742547	2.62	1501.3659997307309
2.63	3.1787499559621113E-07	2.63	9.9295097361160897E-09	2.63	1.2286941199864131E-12	2.63	0.39019951937742547	2.63	1500.7084701334391
2.64	3.191866197832492E-07	2.64	-2.2690037055557766E-09	2.64	1.1091638521474497E-11	2.64	0.061434705999317885	2.64	1502.3522941264755
2.65	3.1984243187677033E-07	2.65	1.2309707482538409E-08	2.65	1.2286941199864131E-12	2.65	0.22581711268595228	2.65	1501.5303821300379
2.66	3.2115405606381513E-07	2.66	1.8963423460481794E-09	2.66	4.5163422537190632E-12	2.66	-0.10294770068247772	2.66	1501.6947645293385
2.67	3.2115405606381513E-07	2.67	4.5740648086984387E-09	2.67	4.5163422537190632E-12	2.67	0.061434705999317885	2.67	1501.6947645293385
2.68	3.1877673722479912E-07	2.68	7.549311990249212E-09	2.68	4.5163422537190632E-12	2.68	0.061434705999317885	2.68	1500.8728525327717
2.69	3.2213777420409965E-07	2.69	-4.0541520128601571E-09	2.69	4.5163422537190632E-12	2.69	-0.26733010735943452	2.69	1502.187911727201
2.7	3.1885871373648909E-07	2.7	9.9295097361160897E-09	2.7	4.5163422537190632E-12	2.7	0.22581711268595228	2.7	1501.6947645293385
2.71	3.2115405606381513E-07	2.71	-1.0789048338440637E-09	2.71	4.5163422537190632E-12	2.71	-0.10294770068247772	2.71	1501.3659997307309
2.72	3.1566162978060279E-07	2.72	5.7641636812142506E-09	2.72	4.5163422537190632E-12	2.72	-0.10294770068247772	2.72	1501.5303821300379
2.73	3.1853080768972934E-07	2.73	1.0524559172669637E-08	2.73	7.8039903875484934E-12	2.73	-0.10294770068247772	2.73	1501.3659997307309
2.74	3.2139998559888623E-07	2.74	-7.8138011589423832E-10	2.74	1.1091638521474497E-11	2.74	0.22581711268595228	2.74	1501.3659997307309
2.75	3.1853080768972934E-07	2.75	1.2309707482538409E-08	2.75	4.5163422537190632E-12	2.75	-0.26733010735943452	2.75	1501.8591469286323
2.76	3.2189184466902855E-07	2.76	2.7889165001863481E-09	2.76	4.5163422537190632E-12	2.76	0.061434705999317885	2.76	1501.8591469286323
2.77	3.2082615001705369E-07	2.77	3.0864412182498877E-09	2.77	1.2286941199864131E-12	2.77	0.22581711268595228	2.77	1501.5303821300379
2.78	3.2230172722748042E-07	2.78	6.9542625538694127E-09	2.78	7.8039903875484934E-12	2.78	-0.26733010735943452	2.78	1501.6947645293385
2.79	3.2008836141184101E-07	2.79	-5.5417756020389263E-09	2.79	7.8039903875484934E-12	2.79	-0.26733010735943452	2.79	1501.8591469286323
2.8	3.1836685466634963E-07	2.8	9.6319850178523328E-09	2.8	4.5163422537190632E-12	2.8	0.71896433277485983	2.8	1501.3659997307309
2.81	3.2172789164564778E-07	2.81	1.0037681919886391E-09	2.81	4.5163422537190632E-12	2.81	0.061434705999317885	2.81	1502.187911727201
2.82	3.1713720699100533E-07	2.82	6.3592131175244211E-09	2.82	4.5163422537190632E-12	2.82	-0.10294770068247772	2.82	1501.6947645293385
2.83	3.2074417350536336E-07	2.83	1.1119608609257899E-08	2.83	1.2286941199864131E-12	2.83	0.55458192607371615	2.83	1502.0235293279197
2.84	3.2017033792353124E-07	2.84	-2.2690037055557766E-09	2.84	4.5163422537190632E-12	2.84	0.22581711268595228	2.84	1501.3659997307309
2.85	3.1992440838846056E-07	2.85	1.1119608609257899E-08	2.85	1.2286941199864131E-12	2.85	-0.43171251403156674	2.85	1501.5303821300379
2.86	3.2107207955212474E-07	2.86	1.3012929099997288E-09	2.86	4.5163422537190632E-12	2.86	0.22581711268595228	2.86	1501.5303821300379
2.87	3.1812092513128022E-07	2.87	3.6814906544031321E-09	2.87	7.8039903875484934E-12	2.87	0.061434705999317885	2.87	1501.6947645293385
2.88	3.2107207955212474E-07	2.88	8.4418861448841258E-09	2.88	4.5163422537190632E-12	2.88	0.88334673948082099	2.88	1502.3522941264755
2.89	3.1844883117803949E-07	2.89	-3.7566272949980393E-09	2.89	7.8039903875484934E-12	2.89	0.22581711268595228	2.89	1501.6947645293385
2.9	3.2115405606381513E-07	2.9	1.0227034454388529E-08	2.9	7.8039903875484934E-12	2.9	0.88334673948082099	2.9	1501.6947645293385
2.91	3.2074417350536336E-07	2.91	-4.8385539793563823E-10	2.91	1.1091638521474497E-11	2.91	-0.10294770068247772	2.91	1501.6947645293385
2.92	3.1672732443255885E-07	2.92	4.2765400905912902E-09	2.92	4.5163422537190632E-12	2.92	0.22581711268595228	2.92	1501.6947645293385
2.93	3.1951452583000963E-07	2.93	1.0524559172669637E-08	2.93	-2.0589540136494568E-12	2.93	0.061434705999317885	2.93	1501.6947645293385
2.94	3.1492384117540689E-07	2.94	-2.566528423461768E-09	2.94	1.2286941199864131E-12	2.94	-0.26733010735943452	2.94	1501.5303821300379
2.95	3.2090812652874402E-07	2.95	1.2012182764205275E-08	2.95	4.5163422537190632E-12	2.95	0.061434705999317885	2.95	1502.187911727201
2.96	3.2189184466902855E-07	2.96	1.5988176280195932E-09	2.96	4.5163422537190632E-12	2.96	-0.43171251403156674	2.96	1501.5303821300379
2.97	3.2017033792353124E-07	2.97	2.1938670640855006E-09	2.97	1.1091638521474497E-11	2.97	-0.26733010735943452	2.97	1502.187911727201
2.98	3.2492497560156721E-07	2.98	8.1443614266637926E-09	2.98	1.2286941199864131E-12	2.98	-0.10294770068247772	2.98	1501.5303821300379
2.99	3.1951452583000963E-07	2.99	-3.7566272949980393E-09	2.99	1.1091638521474497E-11	2.99	0.061434705999317885	2.99	1501.3659997307309
3	3.2123603257550546E-07	3	9.0369355813508519E-09	3	1.2286941199864131E-12	3	0.22581711268595228	3	1501.8591469286323
3.01	3.1689127745593735E-07	3.01	7.0624347398627124E-10	3.01	1.1091638521474497E-11	3.01	-0.26733010735943452	3.01	1501.6947645293385
3.02	3.1689127745593735E-07	3.02	6.0616883993649816E-09	3.02	4.5163422537190632E-12	3.02	0.061434705999317885	3.02	1501.3659997307309
3.03	3.1959650234169975E-07	3.03	1.1417133327565013E-08	3.03	4.5163422537190632E-12	3.03	-0.26733010735943452	3.03	1501.3659997307309
3.04	3.1828487815465983E-07	3.04	-1.3764295517851408E-09	3.04	4.5163422537190632E-12	3.04	0.061434705999317885	3.04	1501.5303821300379
3.05	3.2221975071579004E-07	3.05	1.2012182764205275E-08	3.05	1.2286941199864131E-12	3.05	0.061434705999317885	3.05	1502.187911727201
3.06	3.1836685466634963E-07	3.06	1.5988176280195932E-09	3.06	4.5163422537190632E-12	3.06	-0.43171251403156674	3.06	1501.6947645293385
3.07	3.1992440838846056E-07	3.07	2.7889165001863481E-09	3.07	4.5163422537190632E-12	3.07	0.55458192607371615	3.07	1502.0235293279197
3.08	3.1861278420141925E-07	3.08	7.549311990249212E-09	3.08	1.2286941199864131E-12	3.08	-0.10294770068247772	3.08	1501.6947645293385
3.09	3.1869476071310916E-07	3.09	-4.6492014485580286E-09	3.09	7.8039903875484934E-12	3.09	0.22581711268595228	3.09	1502.0235293279197
3.1	3.2115405606381513E-07	3.1	1.082208389095944E-08	3.1	1.2286941199864131E-12	3.1	0.22581711268595228	3.1	1501.6947645293385
3.11	3.1746511303776311E-07	3.11	7.0624347398627124E-10	3.11	4.5163422537190632E-12	3.11	0.061434705999317885	3.11	1501.5303821300379
3.12	3.2017033792353124E-07	3.12	4.2765400905912902E-09	3.12	4.5163422537190632E-12	3.12	0.22581711268595228	3.12	1501.3659997307309
3.13	3.1935057280662939E-07	3.13	1.0524559172669637E-08	3.13	1.2286941199864131E-12	3.13	0.22581711268595228	3.13	1501.2016173314178
3.14	3.2484299908987725E-07	3.14	-2.2690037055557766E-09	3.14	1.1091638521474497E-11	3.14	0.061434705999317885	3.14	1502.0235293279197
3.15	3.1787499559621113E-07	3.15	1.082208389095944E-08	3.15	7.8039903875484934E-12	3.15	-0.26733010735943452	3.15	1501.6947645293385
3.16	3.2000638490015073E-07	3.16	1.5988176280195932E-09	3.16	7.8039903875484934E-12	3.16	0.061434705999317885	3.16	1500.7084701334391
3.17	3.203342909469118E-07	3.17	3.0864412182498877E-09	3.17	4.5163422537190632E-12	3.17	0.71896433277485983	3.17	1501.8591469286323
3.18	3.2025231443522152E-07	3.18	8.1443614266637926E-09	3.18	1.2286941199864131E-12	3.18	0.22581711268595228	3.18	1501.6947645293385
3.19	3.1828487815465983E-07	3.19	-5.2442508842207484E-09	3.19	7.8039903875484934E-12	3.19	-0.10294770068247772	3.19	1501.8591469286323
3.2	3.1795697210790077E-07	3.2	9.3344602995972579E-09	3.2	1.2286941199864131E-12	3.2	0.39019951937742547	3.2	1501.5303821300379
3.21	3.2099010304043441E-07	3.21	1.1119403800780675E-10	3.21	4.5163422537190632E-12	3.21	0.22581711268595228	3.21	1502.3522941264755
3.22	3.1721918350269471E-07	3.22	4.8715895268143355E-09	3.22	1.2286941199864131E-12	3.22	-0.10294770068247772	3.22	1501.5303821300379
3.23	3.2467904606649727E-07	3.23	1.2309707482538409E-08	3.23	7.8039903875484934E-12	3.23	-0.26733010735943452	3.23	1502.0235293279197
3.24	3.1967847885338993E-07	3.24	-3.1615778592474664E-09	3.24	7.8039903875484934E-12	3.24	0.061434705999317885	3.24	1501.3659997307309
3.25	3.1984243187677033E-07	3.25	1.1714658045880823E-08	3.25	7.8039903875484934E-12	3.25	0.71896433277485983	3.25	1501.5303821300379
3.26	3.2049824397029241E-07	3.26	3.0864412182498877E-09	3.26	4.5163422537190632E-12	3.26	0.061434705999317885	3.26	1502.0235293279197
3.27	3.1959650234169975E-07	3.27	3.0864412182498877E-09	3.27	1.1091638521474497E-11	3.27	-0.26733010735943452	3.27	1501.6947645293385
3.28	3.2139998559888623E-07	3.28	9.3344602995972579E-09	3.28	1.2286941199864131E-12	3.28	-0.10294770068247772	3.28	1501.8591469286323
3.29	3.1869476071310916E-07	3.29	-3.4591025771271336E-09	3.29	4.5163422537190632E-12	3.29	0.22581711268595228	3.29	1501.037234932098
3.3	3.2041626745860208E-07	3.3	9.0369355813508519E-09	3.3	1.2286941199864131E-12	3.3	-0.59609492069883885	3.3	1501.5303821300379
3.31	3.189406902481791E-07	3.31	-4.8385539793563823E-10	3.31	7.8039903875484934E-12	3.31	0.55458192607371615	3.31	1501.5303821300379
3.32	3.1738313652607363E-07	3.32	4.2765400905912902E-09	3.32	7.8039903875484934E-12	3.32	0.22581711268595228	3.32	1501.6947645293385
3.33	3.1869476071310916E-07	3.33	1.0524559172669637E-08	3.33	1.2286941199864131E-12	3.33	0.39019951937742547	3.33	1501.8591469286323
3.34	3.1631744187411338E-07	3.34	-2.566528423461768E-09	3.34	4.5163422537190632E-12	3.34	-0.26733010735943452	3.34	1501.5303821300379
3.35	3.2131800908719585E-07	3.35	1.0524559172669637E-08	3.35	7.8039903875484934E-12	3.35	0.55458192607371615	3.35	1501.5303821300379
3.36	3.1828487815465983E-07	3.36	2.4913917821315568E-09	3.36	4.5163422537190632E-12	3.36	0.061434705999317885	3.36	1501.3659997307309
3.37	3.2410521048466674E-07	3.37	2.4913917821315568E-09	3.37	1.1091638521474497E-11	3.37	0.55458192607371615	3.37	1501.2016173314178
3.38	3.1730116001438414E-07	3.38	9.0369355813508519E-09	3.38	1.2286941199864131E-12	3.38	1.3764939596276875	3.38	1501.3659997307309
3.39	3.1992440838846056E-07	3.39	-5.2442508842207484E-09	3.39	4.5163422537190632E-12	3.39	0.39019951937742547	3.39	1501.5303821300379
3.4	3.1967847885338993E-07	3.4	8.4418861448841258E-09	3.4	4.5163422537190632E-12	3.4	0.061434705999317885	3.4	1502.3522941264755
3.41	3.1943254931831951E-07	3.41	4.087187559926781E-10	3.41	1.2286941199864131E-12	3.41	0.22581711268595228	3.41	1501.3659997307309
3.42	3.203342909469118E-07	3.42	4.8715895268143355E-09	3.42	4.5163422537190632E-12	3.42	0.061434705999317885	3.42	1501.8591469286323
3.43	3.1705523047931595E-07	3.43	1.2309707482538409E-08	3.43	4.5163422537190632E-12	3.43	-0.10294770068247772	3.43	1500.7084701334391
3.44	3.2017033792353124E-07	3.44	-1.971478987640984E-09	3.44	4.5163422537190632E-12	3.44	0.061434705999317885	3.44	1500.2153229354024
3.45	3.1959650234169975E-07	3.45	1.082208389095944E-08	3.45	4.5163422537190632E-12	3.45	0.22581711268595228	3.45	1500.050940536044
3.46	3.2000638490015073E-07	3.46	2.1938670640855006E-09	3.46	7.8039903875484934E-12	3.46	-0.26733010735943452	3.46	1500.3797053347544
3.47	3.2238370373917081E-07	3.47	2.4913917821315568E-09	3.47	7.8039903875484934E-12	3.47	-0.10294770068247772	3.47	1500.3797053347544
3.48	3.1861278420141925E-07	3.48	9.3344602995972579E-09	3.48	7.8039903875484934E-12	3.48	-0.10294770068247772	3.48	1500.2153229354024
3.49	3.2049824397029241E-07	3.49	-4.0541520128601571E-09	3.49	4.5163422537190632E-12	3.49	0.55458192607371615	3.49	1500.2153229354024
3.5	3.1935057280662939E-07	3.5	1.0227034454388529E-08	3.5	4.5163422537190632E-12	3.5	0.22581711268595228	3.5	1500.2153229354024
3.51	3.2074417350536336E-07	3.51	-1.8633067996828987E-10	3.51	4.5163422537190632E-12	3.51	-0.26733010735943452	3.51	1500.2153229354024
3.52	3.1672732443255885E-07	3.52	3.383965936322149E-09	3.52	1.2286941199864131E-12	3.52	0.88334673948082099	3.52	1500.050940536044
3.53	3.1885871373648909E-07	3.53	1.0227034454388529E-08	3.53	-2.0589540136494568E-12	3.53	0.39019951937742547	3.53	1500.2153229354024
3.54	3.2049824397029241E-07	3.54	-3.1615778592474664E-09	3.54	4.5163422537190632E-12	3.54	0.39019951937742547	3.54	1500.3797053347544
3.55	3.1943254931831951E-07	3.55	1.2012182764205275E-08	3.55	1.2286941199864131E-12	3.55	-0.10294770068247772	3.55	1500.3797053347544
3.56	3.2369532792621577E-07	3.56	3.383965936322149E-09	3.56	4.5163422537190632E-12	3.56	-1.7467717672342147	3.56	1500.7084701334391
3.57	3.2058022048198269E-07	3.57	3.0864412182498877E-09	3.57	1.2286941199864131E-12	3.57	0.22581711268595228	3.57	1500.3797053347544
3.58	3.2008836141184101E-07	3.58	8.7394108631131412E-09	3.58	1.2286941199864131E-12	3.58	0.55458192607371615	3.58	1500.2153229354024
3.59	3.2164591513395739E-07	3.59	-5.5417756020389263E-09	3.59	4.5163422537190632E-12	3.59	-0.26733010735943452	3.59	1500.5440877341
3.6	3.1885871373648909E-07	3.6	8.4418861448841258E-09	3.6	1.2286941199864131E-12	3.6	0.22581711268595228	3.6	1500.2153229354024
3.61	3.2131800908719585E-07	3.61	1.1119403800780675E-10	3.61	4.5163422537190632E-12	3.61	-0.43171251403156674	3.61	1500.3797053347544
3.62	3.1590755931566892E-07	3.62	4.8715895268143355E-09	3.62	7.8039903875484934E-12	3.62	-0.10294770068247772	3.62	1500.3797053347544
3.63	3.191866197832492E-07	3.63	1.082208389095944E-08	3.63	4.5163422537190632E-12	3.63	-0.10294770068247772	3.63	1500.3797053347544
3.64	3.2164591513395739E-07	3.64	-2.864053141358998E-09	3.64	4.5163422537190632E-12	3.64	-0.10294770068247772	3.64	1501.2016173314178
3.65	3.2139998559888623E-07	3.65	1.0524559172669637E-08	3.65	1.2286941199864131E-12	3.65	0.39019951937742547	3.65	1500.8728525327717
3.66	3.203342909469118E-07	3.66	2.4913917821315568E-09	3.66	1.2286941199864131E-12	3.66	0.39019951937742547	3.66	1500.050940536044
3.67	3.1844883117803949E-07	3.67	2.4913917821315568E-09	3.67	4.5163422537190632E-12	3.67	0.061434705999317885	3.67	1500.2153229354024
3.68	3.2025231443522152E-07	3.68	9.6319850178523328E-09	3.68	7.8039903875484934E-12	3.68	0.061434705999317885	3.68	1500.3797053347544
3.69	3.1935057280662939E-07	3.69	-2.566528423461768E-09	3.69	4.5163422537190632E-12	3.69	0.061434705999317885	3.69	1500.3797053347544
3.7	3.2099010304043441E-07	3.7	9.0369355813508519E-09	3.7	4.5163422537190632E-12	3.7	0.061434705999317885	3.7	1500.3797053347544
3.71	3.2156393862226695E-07	3.71	7.0624347398627124E-10	3.71	7.8039903875484934E-12	3.71	0.061434705999317885	3.71	1501.2016173314178
3.72	3.1639941838580239E-07	3.72	3.6814906544031321E-09	3.72	7.8039903875484934E-12	3.72	0.39019951937742547	3.72	1500.2153229354024
3.73	3.1984243187677033E-07	3.73	1.1119608609257899E-08	3.73	4.5163422537190632E-12	3.73	0.71896433277485983	3.73	1501.3659997307309
3.74	3.1910464327155913E-07	3.74	-1.3764295517851408E-09	3.74	1.2286941199864131E-12	3.74	0.22581711268595228	3.74	1500.2153229354024
3.75	3.2123603257550546E-07	3.75	1.2012182764205275E-08	3.75	-2.0589540136494568E-12	3.75	0.22581711268595228	3.75	1500.8728525327717
3.76	3.2017033792353124E-07	3.76	3.0864412182498877E-09	3.76	4.5163422537190632E-12	3.76	-0.26733010735943452	3.76	1500.5440877341
3.77	3.2017033792353124E-07	3.77	1.8963423460481794E-09	3.77	1.2286941199864131E-12	3.77	0.55458192607371615	3.77	1500.2153229354024
3.78	3.2303951583269358E-07	3.78	8.1443614266637926E-09	3.78	7.8039903875484934E-12	3.78	-0.10294770068247772	3.78	1500.7084701334391
3.79	3.1951452583000963E-07	3.79	-4.0541520128601571E-09	3.79	7.8039903875484934E-12	3.79	-0.10294770068247772	3.79	1500.3797053347544
3.8	3.2451509304311719E-07	3.8	9.9295097361160897E-09	3.8	1.2286941199864131E-12	3.8	-0.10294770068247772	3.8	1500.5440877341
3.81	3.1853080768972934E-07	3.81	1.0037681919886391E-09	3.81	4.5163422537190632E-12	3.81	-0.76047732736128637	3.81	1500.2153229354024
3.82	3.1836685466634963E-07	3.82	5.1691142449389143E-09	3.82	4.5163422537190632E-12	3.82	-0.43171251403156674	3.82	1501.2016173314178
3.83	3.1935057280662939E-07	3.83	1.1119608609257899E-08	3.83	1.2286941199864131E-12	3.83	0.22581711268595228	3.83	1501.037234932098
3.84	3.1976045536508016E-07	3.84	-2.864053141358998E-09	3.84	4.5163422537190632E-12	3.84	-0.26733010735943452	3.84	1500.5440877341
3.85	3.2058022048198269E-07	3.85	1.0524559172669637E-08	3.85	1.2286941199864131E-12	3.85	0.22581711268595228	3.85	1500.3797053347544
3.86	3.1795697210790077E-07	3.86	2.4913917821315568E-09	3.86	4.5163422537190632E-12	3.86	-0.43171251403156674	3.86	1500.2153229354024
3.87	3.2131800908719585E-07	3.87	3.383965936322149E-09	3.87	4.5163422537190632E-12	3.87	0.39019951937742547	3.87	1500.050940536044
3.88	3.1877673722479912E-07	3.88	1.1714658045880823E-08	3.88	1.2286941199864131E-12	3.88	0.55458192607371615	3.88	1500.2153229354024
3.89	3.2017033792353124E-07	3.89	-4.0541520128601571E-09	3.89	1.1091638521474497E-11	3.89	0.061434705999317885	3.89	1500.050940536044
3.9	3.2197382118071888E-07	3.9	8.7394108631131412E-09	3.9	1.2286941199864131E-12	3.9	1.2121115529072313	3.9	1500.3797053347544
3.91	3.2017033792353124E-07	3.91	-1.8633067996828987E-10	3.91	1.1091638521474497E-11	3.91	0.061434705999317885	3.91	1500.3797053347544
3.92	3.1615348885073547E-07	3.92	4.5740648086984387E-09	3.92	1.2286941199864131E-12	3.92	1.3764939596276875	3.92	1500.2153229354024
3.93	3.1926859629493927E-07	3.93	1.1119608609257899E-08	3.93	1.2286941199864131E-12	3.93	0.39019951937742547	3.93	1500.2153229354024
3.94	3.1910464327155913E-07	3.94	-3.1615778592474664E-09	3.94	4.5163422537190632E-12	3.94	0.55458192607371615	3.94	1500.2153229354024
3.95	3.1984243187677033E-07	3.95	1.2904756919230645E-08	3.95	1.2286941199864131E-12	3.95	0.22581711268595228	3.95	1500.3797053347544
3.96	3.189406902481791E-07	3.96	3.0864412182498877E-09	3.96	4.5163422537190632E-12	3.96	-0.26733010735943452	3.96	1500.5440877341
3.97	3.2271160978593225E-07	3.97	2.1938670640855006E-09	3.97	4.5163422537190632E-12	3.97	0.39019951937742547	3.97	1502.6810589250053
3.98	3.1943254931831951E-07	3.98	9.3344602995972579E-09	3.98	4.5163422537190632E-12	3.98	-0.26733010735943452	3.98	1501.6947645293385
3.99	3.2008836141184101E-07	3.99	-4.3516767307134736E-09	3.99	7.8039903875484934E-12	3.99	0.55458192607371615	3.99	1501.3659997307309
4	3.1861278420141925E-07	4	1.0524559172669637E-08	4	7.8039903875484934E-12	4	0.22581711268595228	4	1501.6947645293385
4.01	3.1967847885338993E-07	4.01	-7.8138011589423832E-10	4.01	4.5163422537190632E-12	4.01	-0.26733010735943452	4.01	1501.6947645293385
4.02	3.1959650234169975E-07	4.02	3.383965936322149E-09	4.02	4.5163422537190632E-12	4.02	0.22581711268595228	4.02	1502.187911727201
4.03	3.1877673722479912E-07	4.03	1.2309707482538409E-08	4.03	4.5163422537190632E-12	4.03	0.55458192607371615	4.03	1501.5303821300379
4.04	3.2066219699367302E-07	4.04	-1.6739542697174432E-09	4.04	4.5163422537190632E-12	4.04	-0.10294770068247772	4.04	1501.2016173314178
4.05	3.1828487815465983E-07	4.05	1.082208389095944E-08	4.05	1.2286941199864131E-12	4.05	0.061434705999317885	4.05	1501.5303821300379
4.06	3.2025231443522152E-07	4.06	3.383965936322149E-09	4.06	4.5163422537190632E-12	4.06	-0.43171251403156674	4.06	1501.6947645293385
4.07	3.2099010304043441E-07	4.07	1.0037681919886391E-09	4.07	4.5163422537190632E-12	4.07	0.061434705999317885	4.07	1501.3659997307309
4.08	3.1951452583000963E-07	4.08	8.4418861448841258E-09	4.08	4.5163422537190632E-12	4.08	0.061434705999317885	4.08	1501.6947645293385
4.09	3.1787499559621113E-07	4.09	-3.7566272949980393E-09	4.09	4.5163422537190632E-12	4.09	-0.10294770068247772	4.09	1502.3522941264755
4.1	3.1582558280398017E-07	4.1	8.7394108631131412E-09	4.1	4.5163422537190632E-12	4.1	0.22581711268595228	4.1	1501.6947645293385
4.11	3.2066219699367302E-07	4.11	1.3012929099997288E-09	4.11	1.2286941199864131E-12	4.11	0.22581711268595228	4.11	1501.5303821300379
4.12	3.1713720699100533E-07	4.12	3.9790153724928503E-09	4.12	7.8039903875484934E-12	4.12	0.88334673948082099	4.12	1501.3659997307309
4.13	3.2000638490015073E-07	4.13	1.1119608609257899E-08	4.13	1.2286941199864131E-12	4.13	0.22581711268595228	4.13	1501.037234932098
4.14	3.2353137490283531E-07	4.14	-2.864053141358998E-09	4.14	4.5163422537190632E-12	4.14	-0.26733010735943452	4.14	1501.6947645293385
4.15	3.1746511303776311E-07	4.15	1.2012182764205275E-08	4.15	4.5163422537190632E-12	4.15	0.71896433277485983	4.15	1501.3659997307309
4.16	3.2008836141184101E-07	4.16	2.7889165001863481E-09	4.16	4.5163422537190632E-12	4.16	0.061434705999317885	4.16	1502.3522941264755
4.17	3.1812092513128022E-07	4.17	1.8963423460481794E-09	4.17	4.5163422537190632E-12	4.17	0.22581711268595228	4.17	1500.050940536044
4.18	3.2099010304043441E-07	4.18	8.7394108631131412E-09	4.18	1.2286941199864131E-12	4.18	1.2121115529072313	4.18	1500.5440877341
4.19	3.203342909469118E-07	4.19	-4.6492014485580286E-09	4.19	4.5163422537190632E-12	4.19	0.061434705999317885	4.19	1500.050940536044
4.2	3.1771104257283178E-07	4.2	9.3344602995972579E-09	4.2	1.2286941199864131E-12	4.2	0.71896433277485983	4.2	1500.3797053347544
4.21	3.2230172722748042E-07	4.21	-1.8633067996828987E-10	4.21	4.5163422537190632E-12	4.21	0.22581711268595228	4.21	1500.8728525327717
4.22	3.1689127745593735E-07	4.22	4.2765400905912902E-09	4.22	7.8039903875484934E-12	4.22	0.061434705999317885	4.22	1500.3797053347544
4.23	3.1951452583000963E-07	4.23	1.082208389095944E-08	4.23	7.8039903875484934E-12	4.23	0.061434705999317885	4.23	1500.2153229354024
4.24	3.191866197832492E-07	4.24	-1.8633067996828987E-10	4.24	4.5163422537190632E-12	4.24	0.71896433277485983	4.24	1500.2153229354024
4.25	3.1820290164296997E-07	4.25	1.1714658045880823E-08	4.25	1.2286941199864131E-12	4.25	0.22581711268595228	4.25	1501.2016173314178
4.26	3.1812092513128022E-07	4.26	3.6814906544031321E-09	4.26	4.5163422537190632E-12	4.26	-0.59609492069883885	4.26	1501.8591469286323
4.27	3.2000638490015073E-07	4.27	2.7889165001863481E-09	4.27	4.5163422537190632E-12	4.27	0.55458192607371615	4.27	1501.3659997307309
4.28	3.2197382118071888E-07	4.28	9.9295097361160897E-09	4.28	4.5163422537190632E-12	4.28	0.22581711268595228	4.28	1503.5029709212167
4.29	3.2000638490015073E-07	4.29	-4.3516767307134736E-09	4.29	4.5163422537190632E-12	4.29	-0.26733010735943452	4.29	1501.5303821300379
4.3	3.1828487815465983E-07	4.3	9.9295097361160897E-09	4.3	1.2286941199864131E-12	4.3	0.22581711268595228	4.3	1501.2016173314178
4.31	3.2312149234438386E-07	4.31	3.383965936322149E-09	4.31	4.5163422537190632E-12	4.31	0.55458192607371615	4.31	1501.8591469286323
4.32	3.1738313652607363E-07	4.32	4.2765400905912902E-09	4.32	7.8039903875484934E-12	4.32	0.22581711268595228	4.32	1501.5303821300379
4.33	3.2328544536776447E-07	4.33	1.0227034454388529E-08	4.33	1.2286941199864131E-12	4.33	-0.10294770068247772	4.33	1501.6947645293385
4.34	3.1902266675986906E-07	4.34	-1.0789048338440637E-09	4.34	4.5163422537190632E-12	4.34	-0.26733010735943452	4.34	1502.0235293279197
4.35	3.2008836141184101E-07	4.35	1.1119608609257899E-08	4.35	4.5163422537190632E-12	4.35	0.22581711268595228	4.35	1502.3522941264755
4.36	3.1705523047931595E-07	4.36	2.7889165001863481E-09	4.36	7.8039903875484934E-12	4.36	0.22581711268595228	4.36	1500.7084701334391
4.37	3.1951452583000963E-07	4.37	1.5988176280195932E-09	4.37	7.8039903875484934E-12	4.37	-0.10294770068247772	4.37	1501.3659997307309
4.38	3.2090812652874402E-07	4.38	8.7394108631131412E-09	4.38	1.2286941199864131E-12	4.38	0.39019951937742547	4.38	1501.5303821300379
4.39	3.1902266675986906E-07	4.39	-2.864053141358998E-09	4.39	4.5163422537190632E-12	4.39	1.2121115529072313	4.39	1501.3659997307309
4.4	3.1738313652607363E-07	4.4	9.6319850178523328E-09	4.4	1.2286941199864131E-12	4.4	0.55458192607371615	4.4	1502.3522941264755
4.41	3.1820290164296997E-07	4.41	1.0037681919886391E-09	4.41	1.2286941199864131E-12	4.41	-0.43171251403156674	4.41	1502.0235293279197
4.42	3.1680930094424807E-07	4.42	4.5740648086984387E-09	4.42	-2.0589540136494568E-12	4.42	0.061434705999317885	4.42	1500.8728525327717
4.43	3.2107207955212474E-07	4.43	1.082208389095944E-08	4.43	7.8039903875484934E-12	4.43	0.22581711268595228	4.43	1501.6947645293385
4.44	3.1713720699100533E-07	4.44	-2.2690037055557766E-09	4.44	7.8039903875484934E-12	4.44	0.22581711268595228	4.44	1501.5303821300379
4.45	3.2115405606381513E-07	4.45	1.2012182764205275E-08	4.45	4.5163422537190632E-12	4.45	0.22581711268595228	4.45	1501.5303821300379
4.46	3.1951452583000963E-07	4.46	3.9790153724928503E-09	4.46	4.5163422537190632E-12	4.46	0.71896433277485983	4.46	1501.3659997307309
4.47	3.2148196211057657E-07	4.47	3.383965936322149E-09	4.47	7.8039903875484934E-12	4.47	-0.10294770068247772	4.47	1502.3522941264755
4.48	3.1902266675986906E-07	4.48	9.6319850178523328E-09	4.48	4.5163422537190632E-12	4.48	-0.43171251403156674	4.48	1501.8591469286323
4.49	3.1738313652607363E-07	4.49	-4.6492014485580286E-09	4.49	1.1091638521474497E-11	4.49	0.22581711268595228	4.49	1502.3522941264755
4.5	3.2000638490015073E-07	4.5	9.0369355813508519E-09	4.5	4.5163422537190632E-12	4.5	0.39019951937742547	4.5	1501.6947645293385
4.51	3.2000638490015073E-07	4.51	7.0624347398627124E-10	4.51	4.5163422537190632E-12	4.51	0.22581711268595228	4.51	1501.3659997307309
4.52	3.1926859629493927E-07	4.52	3.383965936322149E-09	4.52	7.8039903875484934E-12	4.52	0.061434705999317885	4.52	1501.5303821300379
4.53	3.1639941838580239E-07	4.53	1.1714658045880823E-08	4.53	4.5163422537190632E-12	4.53	-0.43171251403156674	4.53	1501.6947645293385
4.54	3.189406902481791E-07	4.54	-1.8633067996828987E-10	4.54	7.8039903875484934E-12	4.54	0.39019951937742547	4.54	1501.3659997307309
4.55	3.2082615001705369E-07	4.55	1.1714658045880823E-08	4.55	7.8039903875484934E-12	4.55	0.71896433277485983	4.55	1501.5303821300379
4.56	3.191866197832492E-07	4.56	3.383965936322149E-09	4.56	4.5163422537190632E-12	4.56	0.061434705999317885	4.56	1501.5303821300379
4.57	3.2328544536776447E-07	4.57	2.4913917821315568E-09	4.57	4.5163422537190632E-12	4.57	0.55458192607371615	4.57	1501.5303821300379
4.58	3.1754708954945265E-07	4.58	9.0369355813508519E-09	4.58	7.8039903875484934E-12	4.58	0.88334673948082099	4.58	1501.3659997307309
4.59	3.2107207955212474E-07	4.59	-5.2442508842207484E-09	4.59	7.8039903875484934E-12	4.59	0.22581711268595228	4.59	1501.8591469286323
4.6	3.1836685466634963E-07	4.6	9.0369355813508519E-09	4.6	4.5163422537190632E-12	4.6	-0.76047732736128637	4.6	1501.8591469286323
4.61	3.2008836141184101E-07	4.61	2.1938670640855006E-09	4.61	4.5163422537190632E-12	4.61	0.22581711268595228	4.61	1501.6947645293385
4.62	3.1828487815465983E-07	4.62	3.6814906544031321E-09	4.62	4.5163422537190632E-12	4.62	0.39019951937742547	4.62	1501.6947645293385
4.63	3.1869476071310916E-07	4.63	1.1119608609257899E-08	4.63	1.2286941199864131E-12	4.63	-0.26733010735943452	4.63	1501.6947645293385
4.64	3.2066219699367302E-07	4.64	-2.566528423461768E-09	4.64	1.2286941199864131E-12	4.64	0.55458192607371615	4.64	1501.6947645293385
4.65	3.1844883117803949E-07	4.65	1.1417133327565013E-08	4.65	1.2286941199864131E-12	4.65	0.061434705999317885	4.65	1503.0098237235093
4.66	3.2205579769240927E-07	4.66	3.9790153724928503E-09	4.66	4.5163422537190632E-12	4.66	0.22581711268595228	4.66	1502.0235293279197
4.67	3.1984243187677033E-07	4.67	1.3012929099997288E-09	4.67	7.8039903875484934E-12	4.67	0.061434705999317885	4.67	1501.6947645293385
4.68	3.1976045536508016E-07	4.68	1.1119608609257899E-08	4.68	4.5163422537190632E-12	4.68	0.061434705999317885	4.68	1501.8591469286323
4.69	3.2230172722748042E-07	4.69	-4.0541520128601571E-09	4.69	1.1091638521474497E-11	4.69	0.22581711268595228	4.69	1501.3659997307309
4.7	3.1992440838846056E-07	4.7	9.0369355813508519E-09	4.7	1.1091638521474497E-11	4.7	0.39019951937742547	4.7	1501.5303821300379
4.71	3.2402323397297657E-07	4.71	1.8963423460481794E-09	4.71	4.5163422537190632E-12	4.71	-0.26733010735943452	4.71	1501.3659997307309
4.72	3.1582558280398017E-07	4.72	3.383965936322149E-09	4.72	4.5163422537190632E-12	4.72	0.39019951937742547	4.72	1501.037234932098
4.73	3.1836685466634963E-07	4.73	1.1417133327565013E-08	4.73	4.5163422537190632E-12	4.73	0.39019951937742547	4.73	1501.3659997307309
4.74	3.1926859629493927E-07	4.74	-1.971478987640984E-09	4.74	1.2286941199864131E-12	4.74	0.55458192607371615	4.74	1501.3659997307309
4.75	3.1869476071310916E-07	4.75	1.1714658045880823E-08	4.75	4.5163422537190632E-12	4.75	0.55458192607371615	4.75	1501.6947645293385
4.76	3.203342909469118E-07	4.76	3.9790153724928503E-09	4.76	7.8039903875484934E-12	4.76	0.22581711268595228	4.76	1501.6947645293385
4.77	3.1771104257283178E-07	4.77	2.4913917821315568E-09	4.77	1.2286941199864131E-12	4.77	0.061434705999317885	4.77	1501.3659997307309
4.78	3.2107207955212474E-07	4.78	8.7394108631131412E-09	4.78	1.2286941199864131E-12	4.78	-0.26733010735943452	4.78	1502.6810589250053
4.79	3.1812092513128022E-07	4.79	-4.3516767307134736E-09	4.79	4.5163422537190632E-12	4.79	-0.10294770068247772	4.79	1501.3659997307309
4.8	3.2008836141184101E-07	4.8	9.0369355813508519E-09	4.8	7.8039903875484934E-12	4.8	0.061434705999317885	4.8	1502.3522941264755
4.81	3.1976045536508016E-07	4.81	1.3012929099997288E-09	4.81	1.2286941199864131E-12	4.81	0.22581711268595228	4.81	1501.8591469286323
4.82	3.1746511303776311E-07	4.82	4.8715895268143355E-09	4.82	1.2286941199864131E-12	4.82	0.22581711268595228	4.82	1501.5303821300379
4.83	3.2107207955212474E-07	4.83	1.082208389095944E-08	4.83	4.5163422537190632E-12	4.83	0.39019951937742547	4.83	1501.6947645293385
4.84	3.2017033792353124E-07	4.84	-2.2690037055557766E-09	4.84	1.2286941199864131E-12	4.84	-0.76047732736128637	4.84	1501.6947645293385
4.85	3.2131800908719585E-07	4.85	1.1119608609257899E-08	4.85	4.5163422537190632E-12	4.85	-0.10294770068247772	4.85	1502.0235293279197
4.86	3.1885871373648909E-07	4.86	3.9790153724928503E-09	4.86	1.1091638521474497E-11	4.86	-0.26733010735943452	4.86	1501.5303821300379
4.87	3.2066219699367302E-07	4.87	1.5988176280195932E-09	4.87	1.2286941199864131E-12	4.87	0.061434705999317885	4.87	1502.0235293279197
4.88	3.2017033792353124E-07	4.88	9.9295097361160897E-09	4.88	1.2286941199864131E-12	4.88	0.061434705999317885	4.88	1501.5303821300379
4.89	3.1861278420141925E-07	4.89	-4.6492014485580286E-09	4.89	7.8039903875484934E-12	4.89	0.22581711268595228	4.89	1501.6947645293385
4.9	3.2230172722748042E-07	4.9	8.7394108631131412E-09	4.9	1.2286941199864131E-12	4.9	0.39019951937742547	4.9	1501.3659997307309
4.91	3.1738313652607363E-07	4.91	1.5988176280195932E-09	4.91	7.8039903875484934E-12	4.91	0.061434705999317885	4.91	1501.3659997307309
4.92	3.1992440838846056E-07	4.92	3.0864412182498877E-09	4.92	4.5163422537190632E-12	4.92	0.22581711268595228	4.92	1502.187911727201
4.93	3.189406902481791E-07	4.93	1.082208389095944E-08	4.93	4.5163422537190632E-12	4.93	0.55458192607371615	4.93	1501.3659997307309
4.94	3.1951452583000963E-07	4.94	-1.0789048338440637E-09	4.94	4.5163422537190632E-12	4.94	-0.26733010735943452	4.94	1500.050940536044
4.95	3.2008836141184101E-07	4.95	1.082208389095944E-08	4.95	1.2286941199864131E-12	4.95	0.061434705999317885	4.95	1501.6947645293385
4.96	3.1639941838580239E-07	4.96	4.8715895268143355E-09	4.96	4.5163422537190632E-12	4.96	-0.26733010735943452	4.96	1501.6947645293385
4.97	3.2090812652874402E-07	4.97	1.3012929099997288E-09	4.97	4.5163422537190632E-12	4.97	0.71896433277485983	4.97	1502.3522941264755
4.98	3.1885871373648909E-07	4.98	8.4418861448841258E-09	4.98	4.5163422537190632E-12	4.98	0.061434705999317885	4.98	1501.6947645293385
4.99	3.2205579769240927E-07	4.99	-3.7566272949980393E-09	4.99	4.5163422537190632E-12	4.99	-0.10294770068247772	4.99	1501.3659997307309
5	3.2139998559888623E-07	5	9.3344602995972579E-09	5	1.2286941199864131E-12	5	0.55458192607371615	5	1501.3659997307309
5.01	3.1959650234169975E-07	5.01	3.0864412182498877E-09	5.01	4.5163422537190632E-12	5.01	-0.26733010735943452	5.01	1502.6810589250053
5.02	3.2180986815733816E-07	5.02	3.6814906544031321E-09	5.02	1.2286941199864131E-12	5.02	0.22581711268595228	5.02	1501.6947645293385
5.03	3.1820290164296997E-07	5.03	1.0524559172669637E-08	5.03	4.5163422537190632E-12	5.03	0.39019951937742547	5.03	1501.5303821300379
5.04	3.2017033792353124E-07	5.04	-2.864053141358998E-09	5.04	1.2286941199864131E-12	5.04	0.39019951937742547	5.04	1502.0235293279197
5.05	3.1697325396762662E-07	5.05	1.082208389095944E-08	5.05	7.8039903875484934E-12	5.05	0.55458192607371615	5.05	1501.5303821300379
5.06	3.191866197832492E-07	5.06	2.7889165001863481E-09	5.06	4.5163422537190632E-12	5.06	-0.26733010735943452	5.06	1500.050940536044
5.07	3.2205579769240927E-07	5.07	2.7889165001863481E-09	5.07	-2.0589540136494568E-12	5.07	0.55458192607371615	5.07	1501.8591469286323
5.08	3.1648139489749145E-07	5.08	1.0227034454388529E-08	5.08	4.5163422537190632E-12	5.08	-0.43171251403156674	5.08	1501.8591469286323
5.09	3.2156393862226695E-07	5.09	-3.7566272949980393E-09	5.09	7.8039903875484934E-12	5.09	-0.10294770068247772	5.09	1501.6947645293385
5.1	3.1844883117803949E-07	5.1	8.4418861448841258E-09	5.1	4.5163422537190632E-12	5.1	0.88334673948082099	5.1	1501.5303821300379
5.11	3.2008836141184101E-07	5.11	1.8963423460481794E-09	5.11	4.5163422537190632E-12	5.11	0.061434705999317885	5.11	1502.5166765257436
5.12	3.1951452583000963E-07	5.12	3.383965936322149E-09	5.12	4.5163422537190632E-12	5.12	0.22581711268595228	5.12	1501.5303821300379
5.13	3.203342909469118E-07	5.13	1.1119608609257899E-08	5.13	1.2286941199864131E-12	5.13	0.061434705999317885	5.13	1501.8591469286323
5.14	3.2377730443790599E-07	5.14	-1.8633067996828987E-10	5.14	7.8039903875484934E-12	5.14	0.22581711268595228	5.14	1501.2016173314178
5.15	3.1516977071047175E-07	5.15	1.2607232200880199E-08	5.15	4.5163422537190632E-12	5.15	0.88334673948082099	5.15	1501.037234932098
5.16	3.2017033792353124E-07	5.16	4.8715895268143355E-09	5.16	7.8039903875484934E-12	5.16	-0.26733010735943452	5.16	1502.5166765257436
5.17	3.1951452583000963E-07	5.17	1.0037681919886391E-09	5.17	4.5163422537190632E-12	5.17	0.22581711268595228	5.17	1501.6947645293385
5.18	3.2099010304043441E-07	5.18	8.7394108631131412E-09	5.18	-2.0589540136494568E-12	5.18	0.39019951937742547	5.18	1501.3659997307309
5.19	3.1869476071310916E-07	5.19	-3.4591025771271336E-09	5.19	1.1091638521474497E-11	5.19	0.55458192607371615	5.19	1501.037234932098
5.2	3.1844883117803949E-07	5.2	8.7394108631131412E-09	5.2	1.1091638521474497E-11	5.2	0.39019951937742547	5.2	1501.3659997307309
5.21	3.2230172722748042E-07	5.21	3.9790153724928503E-09	5.21	1.2286941199864131E-12	5.21	0.55458192607371615	5.21	1501.5303821300379
5.22	3.1754708954945265E-07	5.22	3.383965936322149E-09	5.22	7.8039903875484934E-12	5.22	0.55458192607371615	5.22	1501.3659997307309
5.23	3.191866197832492E-07	5.23	1.1417133327565013E-08	5.23	-2.0589540136494568E-12	5.23	0.061434705999317885	5.23	1501.8591469286323
5.24	3.1877673722479912E-07	5.24	-2.2690037055557766E-09	5.24	7.8039903875484934E-12	5.24	0.55458192607371615	5.24	1501.6947645293385
5.25	3.2074417350536336E-07	5.25	1.0524559172669637E-08	5.25	4.5163422537190632E-12	5.25	0.22581711268595228	5.25	1501.5303821300379
5.26	3.191866197832492E-07	5.26	3.9790153724928503E-09	5.26	4.5163422537190632E-12	5.26	0.22581711268595228	5.26	1501.6947645293385
5.27	3.1926859629493927E-07	5.27	4.087187559926781E-10	5.27	4.5163422537190632E-12	5.27	0.39019951937742547	5.27	1501.2016173314178
5.28	3.2172789164564778E-07	5.28	8.7394108631131412E-09	5.28	1.2286941199864131E-12	5.28	-0.10294770068247772	5.28	1501.5303821300379
5.29	3.1418605257021523E-07	5.29	-3.1615778592474664E-09	5.29	4.5163422537190632E-12	5.29	-0.10294770068247772	5.29	1501.5303821300379
5.3	3.2025231443522152E-07	5.3	9.3344602995972579E-09	5.3	4.5163422537190632E-12	5.3	0.88334673948082099	5.3	1502.3522941264755
5.31	3.1844883117803949E-07	5.31	3.0864412182498877E-09	5.31	4.5163422537190632E-12	5.31	0.39019951937742547	5.31	1501.5303821300379
5.32	3.1910464327155913E-07	5.32	2.7889165001863481E-09	5.32	4.5163422537190632E-12	5.32	0.39019951937742547	5.32	1501.5303821300379
5.33	3.2017033792353124E-07	5.33	1.1119608609257899E-08	5.33	1.2286941199864131E-12	5.33	0.22581711268595228	5.33	1501.037234932098
5.34	3.1721918350269471E-07	5.34	-2.2690037055557766E-09	5.34	4.5163422537190632E-12	5.34	0.22581711268595228	5.34	1501.2016173314178
5.35	3.239412574612864E-07	5.35	9.6319850178523328E-09	5.35	4.5163422537190632E-12	5.35	0.55458192607371615	5.35	1502.187911727201
5.36	3.1967847885338993E-07	5.36	4.2765400905912902E-09	5.36	4.5163422537190632E-12	5.36	-0.10294770068247772	5.36	1501.5303821300379
5.37	3.2017033792353124E-07	5.37	1.1119403800780675E-10	5.37	4.5163422537190632E-12	5.37	0.061434705999317885	5.37	1501.6947645293385
5.38	3.1959650234169975E-07	5.38	1.0227034454388529E-08	5.38	4.5163422537190632E-12	5.38	-0.10294770068247772	5.38	1501.5303821300379
5.39	3.1943254931831951E-07	5.39	-2.864053141358998E-09	5.39	7.8039903875484934E-12	5.39	0.061434705999317885	5.39	1501.3659997307309
5.4	3.2025231443522152E-07	5.4	8.7394108631131412E-09	5.4	1.2286941199864131E-12	5.4	0.22581711268595228	5.4	1501.3659997307309
5.41	3.1926859629493927E-07	5.41	2.1938670640855006E-09	5.41	4.5163422537190632E-12	5.41	-0.10294770068247772	5.41	1500.5440877341
5.42	3.2156393862226695E-07	5.42	2.4913917821315568E-09	5.42	4.5163422537190632E-12	5.42	0.55458192607371615	5.42	1502.0235293279197
5.43	3.1771104257283178E-07	5.43	1.082208389095944E-08	5.43	1.2286941199864131E-12	5.43	0.22581711268595228	5.43	1501.3659997307309
5.44	3.1935057280662939E-07	5.44	-1.3764295517851408E-09	5.44	-2.0589540136494568E-12	5.44	0.061434705999317885	5.44	1501.3659997307309
5.45	3.1902266675986906E-07	5.45	1.0227034454388529E-08	5.45	1.2286941199864131E-12	5.45	0.22581711268595228	5.45	1501.8591469286323
5.46	3.1812092513128022E-07	5.46	5.7641636812142506E-09	5.46	7.8039903875484934E-12	5.46	-0.26733010735943452	5.46	1501.6947645293385
5.47	3.2099010304043441E-07	5.47	2.1938670640855006E-09	5.47	4.5163422537190632E-12	5.47	0.22581711268595228	5.47	1501.5303821300379
5.48	3.1861278420141925E-07	5.48	9.0369355813508519E-09	5.48	4.5163422537190632E-12	5.48	1.0477291461916138	5.48	1501.8591469286323
5.49	3.203342909469118E-07	5.49	-4.3516767307134736E-09	5.49	4.5163422537190632E-12	5.49	0.39019951937742547	5.49	1502.187911727201
5.5	3.1902266675986906E-07	5.5	7.8468367084521678E-09	5.5	1.2286941199864131E-12	5.5	0.22581711268595228	5.5	1501.3659997307309
5.51	3.2221975071579004E-07	5.51	2.4913917821315568E-09	5.51	4.5163422537190632E-12	5.51	-0.26733010735943452	5.51	1501.6947645293385
5.52	3.1574360629229143E-07	5.52	1.5988176280195932E-09	5.52	1.2286941199864131E-12	5.52	0.22581711268595228	5.52	1501.8591469286323
5.53	3.2230172722748042E-07	5.53	1.082208389095944E-08	5.53	4.5163422537190632E-12	5.53	-0.10294770068247772	5.53	1501.3659997307309
5.54	3.1967847885338993E-07	5.54	7.0624347398627124E-10	5.54	4.5163422537190632E-12	5.54	0.22581711268595228	5.54	1502.3522941264755
5.55	3.1902266675986906E-07	5.55	1.0227034454388529E-08	5.55	4.5163422537190632E-12	5.55	0.061434705999317885	5.55	1501.037234932098
5.56	3.1951452583000963E-07	5.56	4.8715895268143355E-09	5.56	1.2286941199864131E-12	5.56	-0.10294770068247772	5.56	1501.8591469286323
5.57	3.1828487815465983E-07	5.57	1.1119403800780675E-10	5.57	4.5163422537190632E-12	5.57	0.39019951937742547	5.57	1501.8591469286323
5.58	3.2041626745860208E-07	5.58	1.0524559172669637E-08	5.58	1.2286941199864131E-12	5.58	1.7052587730830595	5.58	1501.5303821300379
5.59	3.1697325396762662E-07	5.59	-2.566528423461768E-09	5.59	1.2286941199864131E-12	5.59	0.061434705999317885	5.59	1501.6947645293385
5.6	3.2008836141184101E-07	5.6	1.0227034454388529E-08	5.6	1.2286941199864131E-12	5.6	-0.10294770068247772	5.6	1501.5303821300379
5.61	3.2041626745860208E-07	5.61	3.0864412182498877E-09	5.61	4.5163422537190632E-12	5.61	-0.43171251403156674	5.61	1502.5166765257436
5.62	3.1672732443255885E-07	5.62	2.7889165001863481E-09	5.62	4.5163422537190632E-12	5.62	0.061434705999317885	5.62	1501.3659997307309
5.63	3.2172789164564778E-07	5.63	1.1119608609257899E-08	5.63	4.5163422537190632E-12	5.63	0.71896433277485983	5.63	1501.2016173314178
5.64	3.1885871373648909E-07	5.64	-2.566528423461768E-09	5.64	4.5163422537190632E-12	5.64	-0.10294770068247772	5.64	1501.6947645293385
5.65	3.2041626745860208E-07	5.65	1.0524559172669637E-08	5.65	4.5163422537190632E-12	5.65	0.061434705999317885	5.65	1502.0235293279197
5.66	3.1730116001438414E-07	5.66	4.8715895268143355E-09	5.66	4.5163422537190632E-12	5.66	-0.10294770068247772	5.66	1501.2016173314178
5.67	3.2017033792353124E-07	5.67	1.5988176280195932E-09	5.67	4.5163422537190632E-12	5.67	0.39019951937742547	5.67	1501.3659997307309
5.68	3.1877673722479912E-07	5.68	9.3344602995972579E-09	5.68	1.2286941199864131E-12	5.68	0.39019951937742547	5.68	1500.5440877341
5.69	3.1902266675986906E-07	5.69	-3.7566272949980393E-09	5.69	7.8039903875484934E-12	5.69	0.22581711268595228	5.69	1501.5303821300379
5.7	3.1943254931831951E-07	5.7	9.0369355813508519E-09	5.7	1.2286941199864131E-12	5.7	0.22581711268595228	5.7	1501.6947645293385
5.71	3.1803894861959052E-07	5.71	3.0864412182498877E-09	5.71	4.5163422537190632E-12	5.71	-0.10294770068247772	5.71	1501.6947645293385
5.72	3.2058022048198269E-07	5.72	1.5988176280195932E-09	5.72	4.5163422537190632E-12	5.72	0.061434705999317885	5.72	1501.6947645293385
5.73	3.1861278420141925E-07	5.73	1.2607232200880199E-08	5.73	4.5163422537190632E-12	5.73	0.55458192607371615	5.73	1501.8591469286323
5.74	3.1951452583000963E-07	5.74	-2.566528423461768E-09	5.74	4.5163422537190632E-12	5.74	-0.26733010735943452	5.74	1501.5303821300379
5.75	3.2074417350536336E-07	5.75	1.082208389095944E-08	5.75	7.8039903875484934E-12	5.75	0.22581711268595228	5.75	1501.5303821300379
5.76	3.1680930094424807E-07	5.76	4.5740648086984387E-09	5.76	4.5163422537190632E-12	5.76	-0.10294770068247772	5.76	1501.6947645293385
5.77	3.2131800908719585E-07	5.77	7.0624347398627124E-10	5.77	4.5163422537190632E-12	5.77	-0.10294770068247772	5.77	1501.6947645293385
5.78	3.1738313652607363E-07	5.78	9.0369355813508519E-09	5.78	4.5163422537190632E-12	5.78	-0.26733010735943452	5.78	1501.8591469286323
5.79	3.2197382118071888E-07	5.79	-3.1615778592474664E-09	5.79	4.5163422537190632E-12	5.79	1.3764939596276875	5.79	1501.2016173314178
5.8	3.2099010304043441E-07	5.8	8.4418861448841258E-09	5.8	4.5163422537190632E-12	5.8	0.061434705999317885	5.8	1502.187911727201
5.81	3.1705523047931595E-07	5.81	3.383965936322149E-09	5.81	4.5163422537190632E-12	5.81	-0.26733010735943452	5.81	1501.8591469286323
5.82	3.2148196211057657E-07	5.82	2.1938670640855006E-09	5.82	7.8039903875484934E-12	5.82	0.061434705999317885	5.82	1501.6947645293385
5.83	3.1984243187677033E-07	5.83	1.0524559172669637E-08	5.83	4.5163422537190632E-12	5.83	0.39019951937742547	5.83	1501.5303821300379
5.84	3.189406902481791E-07	5.84	-1.3764295517851408E-09	5.84	1.2286941199864131E-12	5.84	0.22581711268595228	5.84	1501.6947645293385
5.85	3.189406902481791E-07	5.85	9.9295097361160897E-09	5.85	1.2286941199864131E-12	5.85	0.39019951937742547	5.85	1501.3659997307309
5.86	3.1910464327155913E-07	5.86	5.4666389630722282E-09	5.86	4.5163422537190632E-12	5.86	-0.10294770068247772	5.86	1501.8591469286323
5.87	3.2156393862226695E-07	5.87	1.3012929099997288E-09	5.87	4.5163422537190632E-12	5.87	0.55458192607371615	5.87	1502.3522941264755
5.88	3.1951452583000963E-07	5.88	1.0227034454388529E-08	5.88	4.5163422537190632E-12	5.88	0.22581711268595228	5.88	1501.5303821300379
5.89	3.1869476071310916E-07	5.89	-4.6492014485580286E-09	5.89	4.5163422537190632E-12	5.89	0.061434705999317885	5.89	1501.6947645293385
5.9	3.1828487815465983E-07	5.9	8.7394108631131412E-09	5.9	1.2286941199864131E-12	5.9	0.061434705999317885	5.9	1501.8591469286323
5.91	3.1803894861959052E-07	5.91	2.7889165001863481E-09	5.91	4.5163422537190632E-12	5.91	0.55458192607371615	5.91	1501.2016173314178
5.92	3.1656337140918057E-07	5.92	1.8963423460481794E-09	5.92	7.8039903875484934E-12	5.92	0.22581711268595228	5.92	1501.8591469286323
5.93	3.1885871373648909E-07	5.93	1.2309707482538409E-08	5.93	1.2286941199864131E-12	5.93	0.22581711268595228	5.93	1501.3659997307309
5.94	3.2049824397029241E-07	5.94	-1.971478987640984E-09	5.94	4.5163422537190632E-12	5.94	0.22581711268595228	5.94	1501.2016173314178
5.95	3.1705523047931595E-07	5.95	1.0524559172669637E-08	5.95	1.2286941199864131E-12	5.95	0.061434705999317885	5.95	1501.5303821300379
5.96	3.1910464327155913E-07	5.96	5.4666389630722282E-09	5.96	1.2286941199864131E-12	5.96	-0.10294770068247772	5.96	1501.5303821300379
5.97	3.2221975071579004E-07	5.97	7.0624347398627124E-10	5.97	7.8039903875484934E-12	5.97	0.061434705999317885	5.97	1501.8591469286323
5.98	3.203342909469118E-07	5.98	9.9295097361160897E-09	5.98	4.5163422537190632E-12	5.98	0.061434705999317885	5.98	1501.5303821300379
5.99	3.1951452583000963E-07	5.99	-3.1615778592474664E-09	5.99	4.5163422537190632E-12	5.99	-0.43171251403156674	5.99	1502.3522941264755
6	3.1754708954945265E-07	6	8.4418861448841258E-09	6	4.5163422537190632E-12	6	0.22581711268595228	6	1501.5303821300379
6.01	3.2000638490015073E-07	6.01	3.383965936322149E-09	6.01	-2.0589540136494568E-12	6.01	-0.10294770068247772	6.01	1501.3659997307309
6.02	3.1762906606114219E-07	6.02	2.1938670640855006E-09	6.02	1.2286941199864131E-12	6.02	0.061434705999317885	6.02	1501.6947645293385
6.03	3.2041626745860208E-07	6.03	1.1119608609257899E-08	6.03	7.8039903875484934E-12	6.03	-0.10294770068247772	6.03	1502.6810589250053
6.04	3.2074417350536336E-07	6.04	-1.6739542697174432E-09	6.04	1.2286941199864131E-12	6.04	0.061434705999317885	6.04	1501.5303821300379
6.05	3.1582558280398017E-07	6.05	1.0524559172669637E-08	6.05	1.2286941199864131E-12	6.05	-0.10294770068247772	6.05	1501.6947645293385
6.06	3.2312149234438386E-07	6.06	6.9542625538694127E-09	6.06	4.5163422537190632E-12	6.06	0.39019951937742547	6.06	1501.6947645293385
6.07	3.1984243187677033E-07	6.07	1.3012929099997288E-09	6.07	4.5163422537190632E-12	6.07	0.22581711268595228	6.07	1501.5303821300379
6.08	3.2238370373917081E-07	6.08	1.0227034454388529E-08	6.08	1.2286941199864131E-12	6.08	0.55458192607371615	6.08	1501.3659997307309
6.09	3.1828487815465983E-07	6.09	-4.9467261663937957E-09	6.09	7.8039903875484934E-12	6.09	-0.10294770068247772	6.09	1501.5303821300379
6.1	3.191866197832492E-07	6.1	8.7394108631131412E-09	6.1	7.8039903875484934E-12	6.1	0.22581711268595228	6.1	1501.6947645293385
6.11	3.2156393862226695E-07	6.11	3.0864412182498877E-09	6.11	1.1091638521474497E-11	6.11	-0.26733010735943452	6.11	1502.0235293279197
6.12	3.1672732443255885E-07	6.12	1.8963423460481794E-09	6.12	4.5163422537190632E-12	6.12	0.061434705999317885	6.12	1501.8591469286323
6.13	3.2172789164564778E-07	6.13	1.2607232200880199E-08	6.13	1.2286941199864131E-12	6.13	0.88334673948082099	6.13	1501.3659997307309
6.14	3.1721918350269471E-07	6.14	-1.0789048338440637E-09	6.14	7.8039903875484934E-12	6.14	0.55458192607371615	6.14	1501.5303821300379
6.15	3.2017033792353124E-07	6.15	1.0524559172669637E-08	6.15	4.5163422537190632E-12	6.15	0.061434705999317885	6.15	1501.6947645293385
6.16	3.1910464327155913E-07	6.16	5.4666389630722282E-09	6.16	4.5163422537190632E-12	6.16	-0.26733010735943452	6.16	1501.8591469286323
6.17	3.1967847885338993E-07	6.17	1.1119403800780675E-10	6.17	4.5163422537190632E-12	6.17	-0.26733010735943452	6.17	1501.3659997307309
6.18	3.2099010304043441E-07	6.18	1.0524559172669637E-08	6.18	4.5163422537190632E-12	6.18	-0.43171251403156674	6.18	1503.0098237235093
6.19	3.1697325396762662E-07	6.19	-2.2690037055557766E-09	6.19	1.2286941199864131E-12	6.19	-0.26733010735943452	6.19	1502.0235293279197
6.2	3.1951452583000963E-07	6.2	9.3344602995972579E-09	6.2	1.1091638521474497E-11	6.2	0.22581711268595228	6.2	1501.6947645293385
6.21	3.1877673722479912E-07	6.21	3.6814906544031321E-09	6.21	1.2286941199864131E-12	6.21	0.061434705999317885	6.21	1501.3659997307309
6.22	3.1902266675986906E-07	6.22	2.4913917821315568E-09	6.22	1.2286941199864131E-12	6.22	0.22581711268595228	6.22	1501.5303821300379
6.23	3.2172789164564778E-07	6.23	1.1714658045880823E-08	6.23	4.5163422537190632E-12	6.23	-0.10294770068247772	6.23	1501.5303821300379
6.24	3.1410407605852754E-07	6.24	-1.0789048338440637E-09	6.24	1.2286941199864131E-12	6.24	0.061434705999317885	6.24	1501.3659997307309
6.25	3.1992440838846056E-07	6.25	9.9295097361160897E-09	6.25	7.8039903875484934E-12	6.25	0.55458192607371615	6.25	1502.0235293279197
6.26	3.1713720699100533E-07	6.26	6.9542625538694127E-09	6.26	1.2286941199864131E-12	6.26	-0.10294770068247772	6.26	1501.6947645293385
6.27	3.2066219699367302E-07	6.27	1.5988176280195932E-09	6.27	1.2286941199864131E-12	6.27	0.22581711268595228	6.27	1501.5303821300379
6.28	3.1935057280662939E-07	6.28	1.0227034454388529E-08	6.28	1.2286941199864131E-12	6.28	0.061434705999317885	6.28	1501.8591469286323
6.29	3.1803894861959052E-07	6.29	-1.6739542697174432E-09	6.29	7.8039903875484934E-12	6.29	0.22581711268595228	6.29	1501.2016173314178
6.3	3.2238370373917081E-07	6.3	8.4418861448841258E-09	6.3	4.5163422537190632E-12	6.3	0.71896433277485983	6.3	1502.187911727201
6.31	3.1976045536508016E-07	6.31	3.6814906544031321E-09	6.31	4.5163422537190632E-12	6.31	0.39019951937742547	6.31	1501.3659997307309
6.32	3.1853080768972934E-07	6.32	2.7889165001863481E-09	6.32	7.8039903875484934E-12	6.32	0.55458192607371615	6.32	1501.5303821300379
6.33	3.1582558280398017E-07	6.33	1.1714658045880823E-08	6.33	4.5163422537190632E-12	6.33	-0.10294770068247772	6.33	1501.3659997307309
6.34	3.1795697210790077E-07	6.34	-1.6739542697174432E-09	6.34	4.5163422537190632E-12	6.34	0.71896433277485983	6.34	1501.3659997307309
6.35	3.1984243187677033E-07	6.35	1.1714658045880823E-08	6.35	4.5163422537190632E-12	6.35	0.39019951937742547	6.35	1501.8591469286323
6.36	3.1951452583000963E-07	6.36	6.0616883993649816E-09	6.36	4.5163422537190632E-12	6.36	-0.10294770068247772	6.36	1501.3659997307309
6.37	3.2385928094959617E-07	6.37	1.0037681919886391E-09	6.37	4.5163422537190632E-12	6.37	0.55458192607371615	6.37	1503.0098237235093
6.38	3.1869476071310916E-07	6.38	9.3344602995972579E-09	6.38	1.2286941199864131E-12	6.38	0.71896433277485983	6.38	1501.5303821300379
6.39	3.2262963327424186E-07	6.39	-4.0541520128601571E-09	6.39	7.8039903875484934E-12	6.39	-0.10294770068247772	6.39	1501.6947645293385
6.4	3.189406902481791E-07	6.4	8.1443614266637926E-09	6.4	1.2286941199864131E-12	6.4	0.061434705999317885	6.4	1501.6947645293385
6.41	3.2369532792621577E-07	6.41	3.0864412182498877E-09	6.41	1.1091638521474497E-11	6.41	0.22581711268595228	6.41	1501.6947645293385
6.42	3.1721918350269471E-07	6.42	3.6814906544031321E-09	6.42	4.5163422537190632E-12	6.42	0.22581711268595228	6.42	1501.5303821300379
6.43	3.1869476071310916E-07	6.43	1.1714658045880823E-08	6.43	4.5163422537190632E-12	6.43	-0.26733010735943452	6.43	1501.5303821300379
6.44	3.191866197832492E-07	6.44	-1.971478987640984E-09	6.44	1.1091638521474497E-11	6.44	-0.43171251403156674	6.44	1502.5166765257436
6.45	3.1853080768972934E-07	6.45	1.0227034454388529E-08	6.45	4.5163422537190632E-12	6.45	0.55458192607371615	6.45	1501.3659997307309
6.46	3.2148196211057657E-07	6.46	5.4666389630722282E-09	6.46	4.5163422537190632E-12	6.46	0.061434705999317885	6.46	1501.2016173314178
6.47	3.1771104257283178E-07	6.47	1.0037681919886391E-09	6.47	4.5163422537190632E-12	6.47	0.55458192607371615	6.47	1501.3659997307309
6.48	3.2172789164564778E-07	6.48	9.9295097361160897E-09	6.48	1.2286941199864131E-12	6.48	0.061434705999317885	6.48	1501.3659997307309
6.49	3.1877673722479912E-07	6.49	-2.2690037055557766E-09	6.49	4.5163422537190632E-12	6.49	-0.26733010735943452	6.49	1502.5166765257436
6.5	3.2230172722748042E-07	6.5	9.3344602995972579E-09	6.5	4.5163422537190632E-12	6.5	0.55458192607371615	6.5	1501.5303821300379
6.51	3.1861278420141925E-07	6.51	2.4913917821315568E-09	6.51	4.5163422537190632E-12	6.51	0.061434705999317885	6.51	1501.3659997307309
6.52	3.1443198210527866E-07	6.52	2.1938670640855006E-09	6.52	4.5163422537190632E-12	6.52	1.0477291461916138	6.52	1501.2016173314178
6.53	3.2025231443522152E-07	6.53	1.2012182764205275E-08	6.53	4.5163422537190632E-12	6.53	-0.10294770068247772	6.53	1500.5440877341
6.54	3.1836685466634963E-07	6.54	-1.0789048338440637E-09	6.54	4.5163422537190632E-12	6.54	0.55458192607371615	6.54	1501.3659997307309
6.55	3.2041626745860208E-07	6.55	1.1417133327565013E-08	6.55	4.5163422537190632E-12	6.55	0.88334673948082099	6.55	1501.5303821300379
6.56	3.1803894861959052E-07	6.56	5.1691142449389143E-09	6.56	7.8039903875484934E-12	6.56	-0.10294770068247772	6.56	1502.3522941264755
6.57	3.2148196211057657E-07	6.57	2.1938670640855006E-09	6.57	4.5163422537190632E-12	6.57	-0.10294770068247772	6.57	1502.3522941264755
6.58	3.2164591513395739E-07	6.58	1.082208389095944E-08	6.58	1.2286941199864131E-12	6.58	-0.43171251403156674	6.58	1501.6947645293385
6.59	3.2049824397029241E-07	6.59	-2.864053141358998E-09	6.59	4.5163422537190632E-12	6.59	-0.10294770068247772	6.59	1501.5303821300379
6.6	3.2041626745860208E-07	6.6	8.7394108631131412E-09	6.6	4.5163422537190632E-12	6.6	0.55458192607371615	6.6	1501.037234932098
6.61	3.1705523047931595E-07	6.61	3.0864412182498877E-09	6.61	7.8039903875484934E-12	6.61	-0.10294770068247772	6.61	1501.6947645293385
6.62	3.1713720699100533E-07	6.62	1.5988176280195932E-09	6.62	7.8039903875484934E-12	6.62	0.061434705999317885	6.62	1501.5303821300379
6.63	3.1730116001438414E-07	6.63	1.1714658045880823E-08	6.63	1.2286941199864131E-12	6.63	0.39019951937742547	6.63	1502.3522941264755
6.64	3.1926859629493927E-07	6.64	-7.8138011589423832E-10	6.64	7.8039903875484934E-12	6.64	0.061434705999317885	6.64	1501.2016173314178
6.65	3.189406902481791E-07	6.65	1.0227034454388529E-08	6.65	4.5163422537190632E-12	6.65	0.061434705999317885	6.65	1501.3659997307309
6.66	3.1844883117803949E-07	6.66	6.9542625538694127E-09	6.66	1.1091638521474497E-11	6.66	-0.26733010735943452	6.66	1501.5303821300379
6.67	3.191866197832492E-07	6.67	-1.8633067996828987E-10	6.67	1.2286941199864131E-12	6.67	-0.10294770068247772	6.67	1501.6947645293385
6.68	3.1935057280662939E-07	6.68	8.4418861448841258E-09	6.68	4.5163422537190632E-12	6.68	-0.10294770068247772	6.68	1502.3522941264755
6.69	3.2402323397297657E-07	6.69	-3.7566272949980393E-09	6.69	7.8039903875484934E-12	6.69	-0.59609492069883885	6.69	1501.6947645293385
6.7	3.1623546536242437E-07	6.7	8.7394108631131412E-09	6.7	1.2286941199864131E-12	6.7	0.55458192607371615	6.7	1501.2016173314178
6.71	3.1754708954945265E-07	6.71	3.6814906544031321E-09	6.71	1.1091638521474497E-11	6.71	-0.10294770068247772	6.71	1501.5303821300379
6.72	3.1754708954945265E-07	6.72	1.3012929099997288E-09	6.72	7.8039903875484934E-12	6.72	-0.43171251403156674	6.72	1501.3659997307309
6.73	3.1902266675986906E-07	6.73	1.2607232200880199E-08	6.73	4.5163422537190632E-12	6.73	-0.10294770068247772	6.73	1501.5303821300379
6.74	3.2082615001705369E-07	6.74	-4.8385539793563823E-10	6.74	7.8039903875484934E-12	6.74	0.061434705999317885	6.74	1501.6947645293385
6.75	3.1385814652346486E-07	6.75	1.1119608609257899E-08	6.75	-2.0589540136494568E-12	6.75	0.55458192607371615	6.75	1502.0235293279197
6.76	3.2058022048198269E-07	6.76	6.0616883993649816E-09	6.76	4.5163422537190632E-12	6.76	-0.10294770068247772	6.76	1501.6947645293385
6.77	3.1869476071310916E-07	6.77	-1.8633067996828987E-10	6.77	7.8039903875484934E-12	6.77	0.22581711268595228	6.77	1501.6947645293385
6.78	3.2418718699635686E-07	6.78	1.0227034454388529E-08	6.78	4.5163422537190632E-12	6.78	0.55458192607371615	6.78	1501.3659997307309
6.79	3.1738313652607363E-07	6.79	-1.971478987640984E-09	6.79	7.8039903875484934E-12	6.79	-0.43171251403156674	6.79	1501.037234932098
6.8	3.1861278420141925E-07	6.8	9.3344602995972579E-09	6.8	4.5163422537190632E-12	6.8	0.71896433277485983	6.8	1501.3659997307309
6.81	3.1746511303776311E-07	6.81	3.6814906544031321E-09	6.81	1.2286941199864131E-12	6.81	0.061434705999317885	6.81	1502.0235293279197
6.82	3.1484186466371873E-07	6.82	2.1938670640855006E-09	6.82	-2.0589540136494568E-12	6.82	0.39019951937742547	6.82	1502.187911727201
6.83	3.2099010304043441E-07	6.83	1.082208389095944E-08	6.83	4.5163422537190632E-12	6.83	1.2121115529072313	6.83	1501.8591469286323
6.84	3.1844883117803949E-07	6.84	-1.3764295517851408E-09	6.84	7.8039903875484934E-12	6.84	-0.10294770068247772	6.84	1501.6947645293385
6.85	3.1951452583000963E-07	6.85	1.0227034454388529E-08	6.85	4.5163422537190632E-12	6.85	0.55458192607371615	6.85	1501.5303821300379
6.86	3.2049824397029241E-07	6.86	6.9542625538694127E-09	6.86	7.8039903875484934E-12	6.86	1.0477291461916138	6.86	1501.6947645293385
6.87	3.2139998559888623E-07	6.87	2.1938670640855006E-09	6.87	4.5163422537190632E-12	6.87	0.061434705999317885	6.87	1501.8591469286323
6.88	3.1992440838846056E-07	6.88	1.082208389095944E-08	6.88	-2.0589540136494568E-12	6.88	-0.43171251403156674	6.88	1501.6947645293385
6.89	3.1508779419878343E-07	6.89	-3.1615778592474664E-09	6.89	7.8039903875484934E-12	6.89	-0.10294770068247772	6.89	1498.7358813409446
6.9	3.1959650234169975E-07	6.9	8.1443614266637926E-09	6.9	1.2286941199864131E-12	6.9	0.71896433277485983	6.9	1501.2016173314178
6.91	3.1795697210790077E-07	6.91	3.383965936322149E-09	6.91	4.5163422537190632E-12	6.91	-0.10294770068247772	6.91	1501.6947645293385
6.92	3.1779301908452143E-07	6.92	1.8963423460481794E-09	6.92	4.5163422537190632E-12	6.92	0.55458192607371615	6.92	1501.5303821300379
6.93	3.1853080768972934E-07	6.93	1.082208389095944E-08	6.93	1.2286941199864131E-12	6.93	0.55458192607371615	6.93	1501.5303821300379
6.94	3.1853080768972934E-07	6.94	-2.2690037055557766E-09	6.94	4.5163422537190632E-12	6.94	0.061434705999317885	6.94	1502.187911727201
6.95	3.1746511303776311E-07	6.95	1.0227034454388529E-08	6.95	1.2286941199864131E-12	6.95	0.55458192607371615	6.95	1500.050940536044
6.96	3.1861278420141925E-07	6.96	7.2517872720549647E-09	6.96	1.2286941199864131E-12	6.96	-0.10294770068247772	6.96	1500.3797053347544
6.97	3.2164591513395739E-07	6.97	1.3012929099997288E-09	6.97	4.5163422537190632E-12	6.97	0.55458192607371615	6.97	1500.2153229354024
6.98	3.1607151233904657E-07	6.98	9.9295097361160897E-09	6.98	1.2286941199864131E-12	6.98	-0.43171251403156674	6.98	1500.3797053347544
6.99	3.1869476071310916E-07	6.99	-3.7566272949980393E-09	6.99	7.8039903875484934E-12	6.99	0.061434705999317885	6.99	1500.3797053347544
7	3.1976045536508016E-07	7	7.2517872720549647E-09	7	1.2286941199864131E-12	7	0.061434705999317885	7	1500.5440877341
7.01	3.2082615001705369E-07	7.01	3.6814906544031321E-09	7.01	7.8039903875484934E-12	7.01	-0.59609492069883885	7.01	1501.037234932098
7.02	3.191866197832492E-07	7.02	2.7889165001863481E-09	7.02	4.5163422537190632E-12	7.02	0.22581711268595228	7.02	1500.3797053347544
7.03	3.1566162978060279E-07	7.03	1.1417133327565013E-08	7.03	7.8039903875484934E-12	7.03	0.061434705999317885	7.03	1501.3659997307309
7.04	3.2230172722748042E-07	7.04	-1.6739542697174432E-09	7.04	4.5163422537190632E-12	7.04	0.22581711268595228	7.04	1500.2153229354024
7.05	3.1795697210790077E-07	7.05	1.0227034454388529E-08	7.05	1.2286941199864131E-12	7.05	0.71896433277485983	7.05	1500.050940536044
7.06	3.1885871373648909E-07	7.06	6.0616883993649816E-09	7.06	7.8039903875484934E-12	7.06	-0.43171251403156674	7.06	1500.7084701334391
7.07	3.203342909469118E-07	7.07	-1.8633067996828987E-10	7.07	7.8039903875484934E-12	7.07	0.22581711268595228	7.07	1500.5440877341
7.08	3.1984243187677033E-07	7.08	1.082208389095944E-08	7.08	1.2286941199864131E-12	7.08	0.39019951937742547	7.08	1500.3797053347544
7.09	3.2025231443522152E-07	7.09	-2.864053141358998E-09	7.09	4.5163422537190632E-12	7.09	-0.26733010735943452	7.09	1500.5440877341
7.1	3.1820290164296997E-07	7.1	8.7394108631131412E-09	7.1	4.5163422537190632E-12	7.1	0.39019951937742547	7.1	1500.3797053347544
7.11	3.239412574612864E-07	7.11	2.7889165001863481E-09	7.11	4.5163422537190632E-12	7.11	-0.26733010735943452	7.11	1499.886558136679
7.12	3.1689127745593735E-07	7.12	1.3012929099997288E-09	7.12	1.2286941199864131E-12	7.12	0.39019951937742547	7.12	1500.050940536044
7.13	3.189406902481791E-07	7.13	1.2012182764205275E-08	7.13	4.5163422537190632E-12	7.13	0.22581711268595228	7.13	1501.037234932098
7.14	3.1844883117803949E-07	7.14	-1.8633067996828987E-10	7.14	7.8039903875484934E-12	7.14	-0.26733010735943452	7.14	1500.050940536044
7.15	3.1976045536508016E-07	7.15	1.1714658045880823E-08	7.15	4.5163422537190632E-12	7.15	0.22581711268595228	7.15	1501.3659997307309
7.16	3.1967847885338993E-07	7.16	6.3592131175244211E-09	7.16	1.2286941199864131E-12	7.16	0.061434705999317885	7.16	1501.6947645293385
7.17	3.1910464327155913E-07	7.17	-7.8138011589423832E-10	7.17	1.2286941199864131E-12	7.17	0.061434705999317885	7.17	1501.5303821300379
7.18	3.1943254931831951E-07	7.18	8.7394108631131412E-09	7.18	4.5163422537190632E-12	7.18	0.55458192607371615	7.18	1501.3659997307309
7.19	3.1426802908190302E-07	7.19	-3.7566272949980393E-09	7.19	4.5163422537190632E-12	7.19	-0.10294770068247772	7.19	1501.2016173314178
7.2	3.2008836141184101E-07	7.2	8.4418861448841258E-09	7.2	7.8039903875484934E-12	7.2	0.55458192607371615	7.2	1502.0235293279197
7.21	3.2131800908719585E-07	7.21	3.6814906544031321E-09	7.21	4.5163422537190632E-12	7.21	-0.10294770068247772	7.21	1501.6947645293385
7.22	3.1853080768972934E-07	7.22	2.7889165001863481E-09	7.22	1.1091638521474497E-11	7.22	0.22581711268595228	7.22	1501.6947645293385
7.23	3.1959650234169975E-07	7.23	1.0524559172669637E-08	7.23	4.5163422537190632E-12	7.23	0.39019951937742547	7.23	1501.6947645293385
7.24	3.1877673722479912E-07	7.24	-2.2690037055557766E-09	7.24	7.8039903875484934E-12	7.24	-0.43171251403156674	7.24	1501.8591469286323
7.25	3.2017033792353124E-07	7.25	9.9295097361160897E-09	7.25	1.2286941199864131E-12	7.25	0.22581711268595228	7.25	1501.6947645293385
7.26	3.1853080768972934E-07	7.26	6.0616883993649816E-09	7.26	7.8039903875484934E-12	7.26	-0.10294770068247772	7.26	1502.0235293279197
7.27	3.2017033792353124E-07	7.27	-7.8138011589423832E-10	7.27	4.5163422537190632E-12	7.27	-0.10294770068247772	7.27	1501.5303821300379
7.28	3.2008836141184101E-07	7.28	1.082208389095944E-08	7.28	4.5163422537190632E-12	7.28	0.71896433277485983	7.28	1501.3659997307309
7.29	3.1713720699100533E-07	7.29	-4.3516767307134736E-09	7.29	4.5163422537190632E-12	7.29	-0.26733010735943452	7.29	1499.229028539155
7.3	3.2074417350536336E-07	7.3	7.549311990249212E-09	7.3	7.8039903875484934E-12	7.3	0.22581711268595228	7.3	1501.5303821300379
7.31	3.1828487815465983E-07	7.31	3.6814906544031321E-09	7.31	1.2286941199864131E-12	7.31	-0.10294770068247772	7.31	1501.6947645293385
7.32	3.2279358629762258E-07	7.32	1.5988176280195932E-09	7.32	1.2286941199864131E-12	7.32	0.22581711268595228	7.32	1502.3522941264755
7.33	3.1779301908452143E-07	7.33	1.1714658045880823E-08	7.33	7.8039903875484934E-12	7.33	0.22581711268595228	7.33	1502.0235293279197
7.34	3.2025231443522152E-07	7.34	-1.6739542697174432E-09	7.34	4.5163422537190632E-12	7.34	0.061434705999317885	7.34	1502.5166765257436
7.35	3.189406902481791E-07	7.35	1.1417133327565013E-08	7.35	1.2286941199864131E-12	7.35	0.22581711268595228	7.35	1501.3659997307309
7.36	3.1910464327155913E-07	7.36	5.7641636812142506E-09	7.36	7.8039903875484934E-12	7.36	0.061434705999317885	7.36	1501.3659997307309
7.37	3.2000638490015073E-07	7.37	-1.3764295517851408E-09	7.37	7.8039903875484934E-12	7.37	-0.26733010735943452	7.37	1501.3659997307309
7.38	3.1943254931831951E-07	7.38	9.3344602995972579E-09	7.38	7.8039903875484934E-12	7.38	0.22581711268595228	7.38	1501.3659997307309
7.39	3.2213777420409965E-07	7.39	-3.7566272949980393E-09	7.39	1.1091638521474497E-11	7.39	-0.10294770068247772	7.39	1501.5303821300379
7.4	3.1926859629493927E-07	7.4	8.4418861448841258E-09	7.4	1.2286941199864131E-12	7.4	0.39019951937742547	7.4	1501.037234932098
7.41	3.2246568025086114E-07	7.41	4.2765400905912902E-09	7.41	1.1091638521474497E-11	7.41	-0.10294770068247772	7.41	1501.5303821300379
7.42	3.1853080768972934E-07	7.42	2.7889165001863481E-09	7.42	4.5163422537190632E-12	7.42	0.22581711268595228	7.42	1499.7221757373077
7.43	3.1787499559621113E-07	7.43	1.2309707482538409E-08	7.43	1.2286941199864131E-12	7.43	0.061434705999317885	7.43	1501.6947645293385
7.44	3.1959650234169975E-07	7.44	-2.566528423461768E-09	7.44	4.5163422537190632E-12	7.44	-1.5823893606008426	7.44	1501.8591469286323
7.45	3.1771104257283178E-07	7.45	1.0227034454388529E-08	7.45	4.5163422537190632E-12	7.45	0.061434705999317885	7.45	1501.6947645293385
7.46	3.1885871373648909E-07	7.46	6.6567378356925693E-09	7.46	7.8039903875484934E-12	7.46	0.22581711268595228	7.46	1501.3659997307309
7.47	3.1943254931831951E-07	7.47	-4.8385539793563823E-10	7.47	7.8039903875484934E-12	7.47	0.22581711268595228	7.47	1501.6947645293385
7.48	3.1910464327155913E-07	7.48	1.1119608609257899E-08	7.48	1.2286941199864131E-12	7.48	0.55458192607371615	7.48	1501.3659997307309
7.49	3.2041626745860208E-07	7.49	-4.9467261663937957E-09	7.49	1.2286941199864131E-12	7.49	0.061434705999317885	7.49	1501.5303821300379
7.5	3.1672732443255885E-07	7.5	7.549311990249212E-09	7.5	1.2286941199864131E-12	7.5	0.22581711268595228	7.5	1501.2016173314178
7.51	3.2131800908719585E-07	7.51	3.9790153724928503E-09	7.51	4.5163422537190632E-12	7.51	0.061434705999317885	7.51	1502.0235293279197
7.52	3.1590755931566892E-07	7.52	1.0037681919886391E-09	7.52	1.2286941199864131E-12	7.52	0.71896433277485983	7.52	1501.5303821300379
7.53	3.2344939839114503E-07	7.53	1.2012182764205275E-08	7.53	4.5163422537190632E-12	7.53	0.71896433277485983	7.53	1501.5303821300379
7.54	3.1885871373648909E-07	7.54	-1.971478987640984E-09	7.54	7.8039903875484934E-12	7.54	0.22581711268595228	7.54	1501.3659997307309
7.55	3.1795697210790077E-07	7.55	1.0524559172669637E-08	7.55	7.8039903875484934E-12	7.55	0.39019951937742547	7.55	1501.3659997307309
7.56	3.2049824397029241E-07	7.56	7.2517872720549647E-09	7.56	4.5163422537190632E-12	7.56	-0.26733010735943452	7.56	1501.3659997307309
7.57	3.1689127745593735E-07	7.57	7.0624347398627124E-10	7.57	4.5163422537190632E-12	7.57	0.39019951937742547	7.57	1501.5303821300379
7.58	3.1967847885338993E-07	7.58	8.7394108631131412E-09	7.58	4.5163422537190632E-12	7.58	-0.76047732736128637	7.58	1501.8591469286323
7.59	3.1910464327155913E-07	7.59	-4.3516767307134736E-09	7.59	4.5163422537190632E-12	7.59	0.061434705999317885	7.59	1500.050940536044
7.6	3.1976045536508016E-07	7.6	8.1443614266637926E-09	7.6	4.5163422537190632E-12	7.6	0.061434705999317885	7.6	1501.6947645293385
7.61	3.2025231443522152E-07	7.61	3.6814906544031321E-09	7.61	4.5163422537190632E-12	7.61	-0.10294770068247772	7.61	1501.6947645293385
7.62	3.1730116001438414E-07	7.62	1.0037681919886391E-09	7.62	-2.0589540136494568E-12	7.62	-0.10294770068247772	7.62	1501.8591469286323
7.63	3.2246568025086114E-07	7.63	1.2904756919230645E-08	7.63	4.5163422537190632E-12	7.63	0.22581711268595228	7.63	1502.187911727201
7.64	3.1812092513128022E-07	7.64	-2.2690037055557766E-09	7.64	7.8039903875484934E-12	7.64	0.22581711268595228	7.64	1501.5303821300379
7.65	3.1984243187677033E-07	7.65	1.082208389095944E-08	7.65	1.1091638521474497E-11	7.65	0.061434705999317885	7.65	1501.6947645293385
7.66	3.1738313652607363E-07	7.66	5.7641636812142506E-09	7.66	4.5163422537190632E-12	7.66	0.22581711268595228	7.66	1501.6947645293385
7.67	3.1820290164296997E-07	7.67	-1.3764295517851408E-09	7.67	4.5163422537190632E-12	7.67	1.7052587730830595	7.67	1501.6947645293385
7.68	3.2017033792353124E-07	7.68	9.3344602995972579E-09	7.68	4.5163422537190632E-12	7.68	1.0477291461916138	7.68	1501.5303821300379
7.69	3.1738313652607363E-07	7.69	-4.3516767307134736E-09	7.69	4.5163422537190632E-12	7.69	-0.10294770068247772	7.69	1501.5303821300379
7.7	3.2385928094959617E-07	7.7	9.0369355813508519E-09	7.7	4.5163422537190632E-12	7.7	0.88334673948082099	7.7	1502.3522941264755
7.71	3.2000638490015073E-07	7.71	6.3592131175244211E-09	7.71	4.5163422537190632E-12	7.71	-0.10294770068247772	7.71	1501.3659997307309
7.72	3.1828487815465983E-07	7.72	7.0624347398627124E-10	7.72	4.5163422537190632E-12	7.72	0.22581711268595228	7.72	1501.3659997307309
7.73	3.1787499559621113E-07	7.73	1.0227034454388529E-08	7.73	7.8039903875484934E-12	7.73	0.061434705999317885	7.73	1502.0235293279197
7.74	3.189406902481791E-07	7.74	-2.566528423461768E-09	7.74	1.2286941199864131E-12	7.74	-0.10294770068247772	7.74	1502.187911727201
7.75	3.1951452583000963E-07	7.75	1.082208389095944E-08	7.75	4.5163422537190632E-12	7.75	0.061434705999317885	7.75	1501.6947645293385
7.76	3.1967847885338993E-07	7.76	6.3592131175244211E-09	7.76	4.5163422537190632E-12	7.76	0.39019951937742547	7.76	1501.5303821300379
7.77	3.189406902481791E-07	7.77	1.1119403800780675E-10	7.77	7.8039903875484934E-12	7.77	-0.43171251403156674	7.77	1502.3522941264755
7.78	3.1525174722216018E-07	7.78	1.082208389095944E-08	7.78	1.2286941199864131E-12	7.78	-0.10294770068247772	7.78	1501.6947645293385
7.79	3.1984243187677033E-07	7.79	-3.4591025771271336E-09	7.79	4.5163422537190632E-12	7.79	-0.10294770068247772	7.79	1501.8591469286323
7.8	3.1566162978060279E-07	7.8	8.7394108631131412E-09	7.8	4.5163422537190632E-12	7.8	0.061434705999317885	7.8	1501.3659997307309
7.81	3.2115405606381513E-07	7.81	4.2765400905912902E-09	7.81	4.5163422537190632E-12	7.81	0.39019951937742547	7.81	1501.3659997307309
7.82	3.1869476071310916E-07	7.82	1.0037681919886391E-09	7.82	4.5163422537190632E-12	7.82	0.061434705999317885	7.82	1501.5303821300379
7.83	3.1828487815465983E-07	7.83	1.1417133327565013E-08	7.83	1.2286941199864131E-12	7.83	0.061434705999317885	7.83	1501.3659997307309
7.84	3.1976045536508016E-07	7.84	-1.3764295517851408E-09	7.84	4.5163422537190632E-12	7.84	0.061434705999317885	7.84	1501.6947645293385
7.85	3.1738313652607363E-07	7.85	1.1714658045880823E-08	7.85	4.5163422537190632E-12	7.85	0.39019951937742547	7.85	1501.2016173314178
7.86	3.2041626745860208E-07	7.86	6.3592131175244211E-09	7.86	4.5163422537190632E-12	7.86	-0.10294770068247772	7.86	1501.5303821300379
7.87	3.1976045536508016E-07	7.87	1.1119403800780675E-10	7.87	4.5163422537190632E-12	7.87	0.061434705999317885	7.87	1501.6947645293385
7.88	3.1877673722479912E-07	7.88	9.3344602995972579E-09	7.88	1.2286941199864131E-12	7.88	0.22581711268595228	7.88	1501.3659997307309
7.89	3.2180986815733816E-07	7.89	-3.7566272949980393E-09	7.89	1.1091638521474497E-11	7.89	-0.10294770068247772	7.89	1502.3522941264755
7.9	3.1639941838580239E-07	7.9	7.549311990249212E-09	7.9	1.2286941199864131E-12	7.9	0.22581711268595228	7.9	1502.0235293279197
7.91	3.2066219699367302E-07	7.91	3.6814906544031321E-09	7.91	1.2286941199864131E-12	7.91	0.22581711268595228	7.91	1501.3659997307309
7.92	3.1582558280398017E-07	7.92	1.8963423460481794E-09	7.92	4.5163422537190632E-12	7.92	0.55458192607371615	7.92	1501.3659997307309
7.93	3.1935057280662939E-07	7.93	1.1417133327565013E-08	7.93	4.5163422537190632E-12	7.93	-0.26733010735943452	7.93	1501.6947645293385
7.94	3.1959650234169975E-07	7.94	-1.0789048338440637E-09	7.94	7.8039903875484934E-12	7.94	-0.10294770068247772	7.94	1501.6947645293385
7.95	3.1984243187677033E-07	7.95	1.0524559172669637E-08	7.95	4.5163422537190632E-12	7.95	0.39019951937742547	7.95	1501.5303821300379
7.96	3.2180986815733816E-07	7.96	6.3592131175244211E-09	7.96	1.2286941199864131E-12	7.96	0.22581711268595228	7.96	1502.0235293279197
7.97	3.1861278420141925E-07	7.97	-4.8385539793563823E-10	7.97	7.8039903875484934E-12	7.97	0.061434705999317885	7.97	1501.3659997307309
7.98	3.2303951583269358E-07	7.98	9.3344602995972579E-09	7.98	1.2286941199864131E-12	7.98	-0.26733010735943452	7.98	1501.6947645293385
7.99	3.1803894861959052E-07	7.99	-3.7566272949980393E-09	7.99	7.8039903875484934E-12	7.99	0.22581711268595228	7.99	1501.3659997307309
8	3.2017033792353124E-07	8	7.549311990249212E-09	8	1.2286941199864131E-12	8	0.55458192607371615	8	1501.3659997307309
8.01	3.1992440838846056E-07	8.01	4.8715895268143355E-09	8.01	1.2286941199864131E-12	8.01	-0.10294770068247772	8.01	1502.187911727201
8.02	3.1590755931566892E-07	8.02	1.3012929099997288E-09	8.02	4.5163422537190632E-12	8.02	0.39019951937742547	8.02	1501.5303821300379
8.03	3.2099010304043441E-07	8.03	1.3202281637589746E-08	8.03	1.2286941199864131E-12	8.03	-0.10294770068247772	8.03	1501.6947645293385
8.04	3.1762906606114219E-07	8.04	-1.3764295517851408E-09	8.04	1.2286941199864131E-12	8.04	0.061434705999317885	8.04	1501.3659997307309
8.05	3.2295753932100325E-07	8.05	9.6319850178523328E-09	8.05	4.5163422537190632E-12	8.05	0.061434705999317885	8.05	1501.5303821300379
8.06	3.1615348885073547E-07	8.06	5.4666389630722282E-09	8.06	4.5163422537190632E-12	8.06	0.061434705999317885	8.06	1501.6947645293385
8.07	3.2025231443522152E-07	8.07	-1.8633067996828987E-10	8.07	4.5163422537190632E-12	8.07	0.88334673948082099	8.07	1501.3659997307309
8.08	3.1935057280662939E-07	8.08	8.7394108631131412E-09	8.08	1.2286941199864131E-12	8.08	0.55458192607371615	8.08	1503.1742061227517
8.09	3.191866197832492E-07	8.09	-3.4591025771271336E-09	8.09	7.8039903875484934E-12	8.09	-0.43171251403156674	8.09	1501.3659997307309
8.1	3.1689127745593735E-07	8.1	7.8468367084521678E-09	8.1	7.8039903875484934E-12	8.1	0.88334673948082099	8.1	1500.2153229354024
8.11	3.1779301908452143E-07	8.11	5.4666389630722282E-09	8.11	7.8039903875484934E-12	8.11	0.55458192607371615	8.11	1501.2016173314178
8.12	3.1803894861959052E-07	8.12	2.4913917821315568E-09	8.12	7.8039903875484934E-12	8.12	0.061434705999317885	8.12	1500.5440877341
8.13	3.1877673722479912E-07	8.13	1.2309707482538409E-08	8.13	1.2286941199864131E-12	8.13	0.22581711268595228	8.13	1500.2153229354024
8.14	3.1926859629493927E-07	8.14	-1.6739542697174432E-09	8.14	1.2286941199864131E-12	8.14	-0.10294770068247772	8.14	1500.050940536044
8.15	3.1943254931831951E-07	8.15	9.9295097361160897E-09	8.15	4.5163422537190632E-12	8.15	0.88334673948082099	8.15	1500.7084701334391
8.16	3.1869476071310916E-07	8.16	6.6567378356925693E-09	8.16	4.5163422537190632E-12	8.16	0.061434705999317885	8.16	1500.2153229354024
8.17	3.2090812652874402E-07	8.17	-7.8138011589423832E-10	8.17	1.2286941199864131E-12	8.17	1.0477291461916138	8.17	1500.2153229354024
8.18	3.1877673722479912E-07	8.18	9.3344602995972579E-09	8.18	-5.3466021471887535E-12	8.18	0.061434705999317885	8.18	1501.3659997307309
8.19	3.2074417350536336E-07	8.19	-3.1615778592474664E-09	8.19	1.1091638521474497E-11	8.19	-0.26733010735943452	8.19	1501.3659997307309
8.2	3.1812092513128022E-07	8.2	8.4418861448841258E-09	8.2	4.5163422537190632E-12	8.2	0.22581711268595228	8.2	1499.886558136679
8.21	3.2172789164564778E-07	8.21	4.5740648086984387E-09	8.21	1.2286941199864131E-12	8.21	0.88334673948082099	8.21	1500.2153229354024
8.22	3.2074417350536336E-07	8.22	1.3012929099997288E-09	8.22	4.5163422537190632E-12	8.22	0.39019951937742547	8.22	1500.5440877341
8.23	3.1992440838846056E-07	8.23	1.1714658045880823E-08	8.23	4.5163422537190632E-12	8.23	-0.26733010735943452	8.23	1501.6947645293385
8.24	3.1754708954945265E-07	8.24	-1.971478987640984E-09	8.24	4.5163422537190632E-12	8.24	0.061434705999317885	8.24	1501.5303821300379
8.25	3.1771104257283178E-07	8.25	9.9295097361160897E-09	8.25	4.5163422537190632E-12	8.25	0.55458192607371615	8.25	1501.6947645293385
8.26	3.2074417350536336E-07	8.26	7.8468367084521678E-09	8.26	1.2286941199864131E-12	8.26	-0.59609492069883885	8.26	1501.6947645293385
8.27	3.1959650234169975E-07	8.27	7.0624347398627124E-10	8.27	4.5163422537190632E-12	8.27	0.22581711268595228	8.27	1501.8591469286323
8.28	3.2238370373917081E-07	8.28	9.6319850178523328E-09	8.28	7.8039903875484934E-12	8.28	-0.10294770068247772	8.28	1502.187911727201
8.29	3.1861278420141925E-07	8.29	-4.6492014485580286E-09	8.29	7.8039903875484934E-12	8.29	0.22581711268595228	8.29	1501.5303821300379
8.3	3.1705523047931595E-07	8.3	7.549311990249212E-09	8.3	-2.0589540136494568E-12	8.3	0.39019951937742547	8.3	1501.3659997307309
8.31	3.2066219699367302E-07	8.31	4.5740648086984387E-09	8.31	4.5163422537190632E-12	8.31	-0.26733010735943452	8.31	1501.6947645293385
8.32	3.1607151233904657E-07	8.32	1.3012929099997288E-09	8.32	4.5163422537190632E-12	8.32	-0.26733010735943452	8.32	1501.8591469286323
8.33	3.2074417350536336E-07	8.33	1.2309707482538409E-08	8.33	4.5163422537190632E-12	8.33	0.71896433277485983	8.33	1501.5303821300379
8.34	3.1861278420141925E-07	8.34	-1.8633067996828987E-10	8.34	1.2286941199864131E-12	8.34	0.22581711268595228	8.34	1501.6947645293385
8.35	3.1926859629493927E-07	8.35	1.0227034454388529E-08	8.35	1.2286941199864131E-12	8.35	0.39019951937742547	8.35	1501.5303821300379
8.36	3.2254765676255153E-07	8.36	6.3592131175244211E-09	8.36	1.2286941199864131E-12	8.36	-0.10294770068247772	8.36	1501.6947645293385
8.37	3.2099010304043441E-07	8.37	-1.0789048338440637E-09	8.37	7.8039903875484934E-12	8.37	0.061434705999317885	8.37	1501.6947645293385
8.38	3.2058022048198269E-07	8.38	1.0227034454388529E-08	8.38	4.5163422537190632E-12	8.38	-0.26733010735943452	8.38	1501.3659997307309
8.39	3.1779301908452143E-07	8.39	-3.7566272949980393E-09	8.39	4.5163422537190632E-12	8.39	-0.10294770068247772	8.39	1501.5303821300379
8.4	3.1992440838846056E-07	8.4	7.549311990249212E-09	8.4	4.5163422537190632E-12	8.4	0.39019951937742547	8.4	1501.6947645293385
8.41	3.2041626745860208E-07	8.41	5.4666389630722282E-09	8.41	4.5163422537190632E-12	8.41	-0.10294770068247772	8.41	1501.8591469286323
8.42	3.1697325396762662E-07	8.42	1.3012929099997288E-09	8.42	1.2286941199864131E-12	8.42	-0.10294770068247772	8.42	1501.3659997307309
8.43	3.2115405606381513E-07	8.43	1.1417133327565013E-08	8.43	-2.0589540136494568E-12	8.43	0.061434705999317885	8.43	1501.5303821300379
8.44	3.1623546536242437E-07	8.44	-1.3764295517851408E-09	8.44	7.8039903875484934E-12	8.44	0.061434705999317885	8.44	1501.3659997307309
8.45	3.2025231443522152E-07	8.45	1.0227034454388529E-08	8.45	4.5163422537190632E-12	8.45	0.39019951937742547	8.45	1501.3659997307309
8.46	3.1976045536508016E-07	8.46	6.3592131175244211E-09	8.46	1.2286941199864131E-12	8.46	-0.26733010735943452	8.46	1502.3522941264755
8.47	3.2139998559888623E-07	8.47	1.3012929099997288E-09	8.47	1.2286941199864131E-12	8.47	0.061434705999317885	8.47	1502.8454413242605
8.48	3.2213777420409965E-07	8.48	1.0524559172669637E-08	8.48	1.2286941199864131E-12	8.48	0.22581711268595228	8.48	1501.8591469286323
8.49	3.1689127745593735E-07	8.49	-3.7566272949980393E-09	8.49	7.8039903875484934E-12	8.49	-0.26733010735943452	8.49	1501.3659997307309
8.5	3.1976045536508016E-07	8.5	7.549311990249212E-09	8.5	1.2286941199864131E-12	8.5	0.71896433277485983	8.5	1501.6947645293385
8.51	3.1877673722479912E-07	8.51	4.5740648086984387E-09	8.51	4.5163422537190632E-12	8.51	0.22581711268595228	8.51	1501.6947645293385
8.52	3.1803894861959052E-07	8.52	1.0037681919886391E-09	8.52	4.5163422537190632E-12	8.52	0.061434705999317885	8.52	1501.6947645293385
8.53	3.1844883117803949E-07	8.53	1.2012182764205275E-08	8.53	4.5163422537190632E-12	8.53	-0.10294770068247772	8.53	1502.0235293279197
8.54	3.1607151233904657E-07	8.54	-1.0789048338440637E-09	8.54	7.8039903875484934E-12	8.54	-0.10294770068247772	8.54	1501.8591469286323
8.55	3.1984243187677033E-07	8.55	1.082208389095944E-08	8.55	4.5163422537190632E-12	8.55	0.061434705999317885	8.55	1501.6947645293385
8.56	3.1812092513128022E-07	8.56	8.4418861448841258E-09	8.56	1.1091638521474497E-11	8.56	0.061434705999317885	8.56	1501.3659997307309
8.57	3.2197382118071888E-07	8.57	-4.8385539793563823E-10	8.57	4.5163422537190632E-12	8.57	0.39019951937742547	8.57	1501.3659997307309
8.58	3.2115405606381513E-07	8.58	9.6319850178523328E-09	8.58	4.5163422537190632E-12	8.58	0.22581711268595228	8.58	1501.5303821300379
8.59	3.1967847885338993E-07	8.59	-3.1615778592474664E-09	8.59	4.5163422537190632E-12	8.59	0.061434705999317885	8.59	1501.5303821300379
8.6	3.2287556280931291E-07	8.6	8.1443614266637926E-09	8.6	1.1091638521474497E-11	8.6	0.55458192607371615	8.6	1502.5166765257436
8.61	3.1910464327155913E-07	8.61	4.5740648086984387E-09	8.61	4.5163422537190632E-12	8.61	-0.26733010735943452	8.61	1501.037234932098
8.62	3.1853080768972934E-07	8.62	-1.8633067996828987E-10	8.62	7.8039903875484934E-12	8.62	-0.10294770068247772	8.62	1501.6947645293385
8.63	3.1689127745593735E-07	8.63	1.3499806355957502E-08	8.63	4.5163422537190632E-12	8.63	-0.10294770068247772	8.63	1501.6947645293385
8.64	3.1828487815465983E-07	8.64	-7.8138011589423832E-10	8.64	4.5163422537190632E-12	8.64	0.061434705999317885	8.64	1501.2016173314178
8.65	3.1902266675986906E-07	8.65	9.0369355813508519E-09	8.65	4.5163422537190632E-12	8.65	0.22581711268595228	8.65	1501.6947645293385
8.66	3.1992440838846056E-07	8.66	6.6567378356925693E-09	8.66	7.8039903875484934E-12	8.66	0.22581711268595228	8.66	1501.3659997307309
8.67	3.2180986815733816E-07	8.67	-7.8138011589423832E-10	8.67	7.8039903875484934E-12	8.67	0.22581711268595228	8.67	1501.5303821300379
8.68	3.1762906606114219E-07	8.68	9.6319850178523328E-09	8.68	-2.0589540136494568E-12	8.68	0.55458192607371615	8.68	1501.3659997307309
8.69	3.1664534792086969E-07	8.69	-1.971478987640984E-09	8.69	4.5163422537190632E-12	8.69	-0.26733010735943452	8.69	1502.3522941264755
8.7	3.1787499559621113E-07	8.7	8.4418861448841258E-09	8.7	4.5163422537190632E-12	8.7	0.55458192607371615	8.7	1501.3659997307309
8.71	3.2131800908719585E-07	8.71	4.5740648086984387E-09	8.71	4.5163422537190632E-12	8.71	-0.10294770068247772	8.71	1501.5303821300379
8.72	3.1885871373648909E-07	8.72	1.3012929099997288E-09	8.72	7.8039903875484934E-12	8.72	-0.10294770068247772	8.72	1503.3385885219875
8.73	3.1697325396762662E-07	8.73	1.2309707482538409E-08	8.73	4.5163422537190632E-12	8.73	-0.10294770068247772	8.73	1502.0235293279197
8.74	3.2000638490015073E-07	8.74	-1.6739542697174432E-09	8.74	1.2286941199864131E-12	8.74	-0.26733010735943452	8.74	1501.8591469286323
8.75	3.1885871373648909E-07	8.75	9.6319850178523328E-09	8.75	4.5163422537190632E-12	8.75	0.061434705999317885	8.75	1502.0235293279197
8.76	3.1672732443255885E-07	8.76	6.3592131175244211E-09	8.76	4.5163422537190632E-12	8.76	-0.10294770068247772	8.76	1501.5303821300379
8.77	3.2107207955212474E-07	8.77	1.1119403800780675E-10	8.77	4.5163422537190632E-12	8.77	0.061434705999317885	8.77	1502.0235293279197
8.78	3.1943254931831951E-07	8.78	1.1417133327565013E-08	8.78	1.2286941199864131E-12	8.78	0.22581711268595228	8.78	1501.5303821300379
8.79	3.2402323397297657E-07	8.79	-2.566528423461768E-09	8.79	7.8039903875484934E-12	8.79	0.55458192607371615	8.79	1502.6810589250053
8.8	3.191866197832492E-07	8.8	6.9542625538694127E-09	8.8	4.5163422537190632E-12	8.8	0.22581711268595228	8.8	1501.6947645293385
8.81	3.2041626745860208E-07	8.81	3.383965936322149E-09	8.81	4.5163422537190632E-12	8.81	0.061434705999317885	8.81	1501.6947645293385
8.82	3.1615348885073547E-07	8.82	1.0037681919886391E-09	8.82	4.5163422537190632E-12	8.82	0.22581711268595228	8.82	1501.6947645293385
8.83	3.1574360629229143E-07	8.83	1.3202281637589746E-08	8.83	1.2286941199864131E-12	8.83	-0.10294770068247772	8.83	1501.3659997307309
8.84	3.2115405606381513E-07	8.84	-1.971478987640984E-09	8.84	4.5163422537190632E-12	8.84	0.061434705999317885	8.84	1502.3522941264755
8.85	3.191866197832492E-07	8.85	1.0227034454388529E-08	8.85	4.5163422537190632E-12	8.85	-0.10294770068247772	8.85	1501.8591469286323
8.86	3.2172789164564778E-07	8.86	7.549311990249212E-09	8.86	4.5163422537190632E-12	8.86	-0.26733010735943452	8.86	1501.6947645293385
8.87	3.1877673722479912E-07	8.87	-7.8138011589423832E-10	8.87	4.5163422537190632E-12	8.87	-0.10294770068247772	8.87	1501.3659997307309
8.88	3.2320346885607419E-07	8.88	1.0524559172669637E-08	8.88	1.2286941199864131E-12	8.88	0.22581711268595228	8.88	1501.6947645293385
8.89	3.189406902481791E-07	8.89	-3.4591025771271336E-09	8.89	4.5163422537190632E-12	8.89	0.061434705999317885	8.89	1501.5303821300379
8.9	3.1885871373648909E-07	8.9	6.9542625538694127E-09	8.9	1.2286941199864131E-12	8.9	0.71896433277485983	8.9	1501.6947645293385
8.91	3.2017033792353124E-07	8.91	4.8715895268143355E-09	8.91	4.5163422537190632E-12	8.91	0.061434705999317885	8.91	1502.187911727201
8.92	3.1705523047931595E-07	8.92	1.3012929099997288E-09	8.92	4.5163422537190632E-12	8.92	-0.26733010735943452	8.92	1501.6947645293385
8.93	3.2099010304043441E-07	8.93	1.2012182764205275E-08	8.93	1.2286941199864131E-12	8.93	0.22581711268595228	8.93	1501.3659997307309
8.94	3.1853080768972934E-07	8.94	-1.0789048338440637E-09	8.94	7.8039903875484934E-12	8.94	0.061434705999317885	8.94	1501.3659997307309
8.95	3.2361335141452554E-07	8.95	9.0369355813508519E-09	8.95	4.5163422537190632E-12	8.95	0.061434705999317885	8.95	1501.3659997307309
8.96	3.2000638490015073E-07	8.96	7.549311990249212E-09	8.96	4.5163422537190632E-12	8.96	-0.10294770068247772	8.96	1501.2016173314178
8.97	3.2156393862226695E-07	8.97	1.1119403800780675E-10	8.97	4.5163422537190632E-12	8.97	0.061434705999317885	8.97	1501.6947645293385
8.98	3.2066219699367302E-07	8.98	1.2012182764205275E-08	8.98	4.5163422537190632E-12	8.98	0.55458192607371615	8.98	1502.3522941264755
8.99	3.1853080768972934E-07	8.99	-3.1615778592474664E-09	8.99	1.2286941199864131E-12	8.99	0.71896433277485983	8.99	1501.5303821300379
9	3.1943254931831951E-07	9	6.6567378356925693E-09	9	4.5163422537190632E-12	9	0.39019951937742547	9	1501.6947645293385
9.01	3.1902266675986906E-07	9.01	4.5740648086984387E-09	9.01	1.1091638521474497E-11	9.01	0.22581711268595228	9.01	1502.0235293279197
9.02	3.1746511303776311E-07	9.02	-1.8633067996828987E-10	9.02	4.5163422537190632E-12	9.02	-0.10294770068247772	9.02	1501.6947645293385
9.03	3.2000638490015073E-07	9.03	1.1714658045880823E-08	9.03	1.1091638521474497E-11	9.03	0.55458192607371615	9.03	1501.8591469286323
9.04	3.1951452583000963E-07	9.04	-1.0789048338440637E-09	9.04	1.2286941199864131E-12	9.04	0.55458192607371615	9.04	1500.7084701334391
9.05	3.2336742187945475E-07	9.05	1.082208389095944E-08	9.05	1.2286941199864131E-12	9.05	0.22581711268595228	9.05	1501.6947645293385
9.06	3.1910464327155913E-07	9.06	7.8468367084521678E-09	9.06	4.5163422537190632E-12	9.06	0.22581711268595228	9.06	1501.5303821300379
9.07	3.2066219699367302E-07	9.07	-7.8138011589423832E-10	9.07	4.5163422537190632E-12	9.07	0.22581711268595228	9.07	1501.3659997307309
9.08	3.1828487815465983E-07	9.08	9.0369355813508519E-09	9.08	1.2286941199864131E-12	9.08	-0.10294770068247772	9.08	1501.6947645293385
9.09	3.203342909469118E-07	9.09	-3.4591025771271336E-09	9.09	4.5163422537190632E-12	9.09	-1.4180069539626246	9.09	1501.6947645293385
9.1	3.1967847885338993E-07	9.1	7.8468367084521678E-09	9.1	1.2286941199864131E-12	9.1	0.71896433277485983	9.1	1502.0235293279197
9.11	3.1738313652607363E-07	9.11	5.1691142449389143E-09	9.11	7.8039903875484934E-12	9.11	0.55458192607371615	9.11	1501.2016173314178
9.12	3.2000638490015073E-07	9.12	1.1119403800780675E-10	9.12	4.5163422537190632E-12	9.12	0.55458192607371615	9.12	1502.187911727201
9.13	3.1803894861959052E-07	9.13	1.2607232200880199E-08	9.13	1.2286941199864131E-12	9.13	0.39019951937742547	9.13	1501.2016173314178
9.14	3.2221975071579004E-07	9.14	1.3012929099997288E-09	9.14	1.1091638521474497E-11	9.14	0.39019951937742547	9.14	1502.6810589250053
9.15	3.1926859629493927E-07	9.15	9.6319850178523328E-09	9.15	4.5163422537190632E-12	9.15	0.22581711268595228	9.15	1501.8591469286323
9.16	3.1902266675986906E-07	9.16	6.6567378356925693E-09	9.16	7.8039903875484934E-12	9.16	0.39019951937742547	9.16	1501.8591469286323
9.17	3.2230172722748042E-07	9.17	-1.971478987640984E-09	9.17	4.5163422537190632E-12	9.17	0.061434705999317885	9.17	1502.3522941264755
9.18	3.189406902481791E-07	9.18	9.3344602995972579E-09	9.18	4.5163422537190632E-12	9.18	0.061434705999317885	9.18	1501.6947645293385
9.19	3.2123603257550546E-07	9.19	-4.3516767307134736E-09	9.19	1.2286941199864131E-12	9.19	0.39019951937742547	9.19	1500.050940536044
9.2	3.1828487815465983E-07	9.2	8.7394108631131412E-09	9.2	4.5163422537190632E-12	9.2	0.22581711268595228	9.2	1501.6947645293385
9.21	3.2172789164564778E-07	9.21	5.7641636812142506E-09	9.21	7.8039903875484934E-12	9.21	0.71896433277485983	9.21	1501.2016173314178
9.22	3.1828487815465983E-07	9.22	-4.8385539793563823E-10	9.22	7.8039903875484934E-12	9.22	0.39019951937742547	9.22	1501.5303821300379
9.23	3.1976045536508016E-07	9.23	1.2012182764205275E-08	9.23	4.5163422537190632E-12	9.23	0.55458192607371615	9.23	1501.6947645293385
9.24	3.2221975071579004E-07	9.24	-1.0789048338440637E-09	9.24	4.5163422537190632E-12	9.24	0.55458192607371615	9.24	1501.2016173314178
9.25	3.1935057280662939E-07	9.25	9.6319850178523328E-09	9.25	1.2286941199864131E-12	9.25	1.2121115529072313	9.25	1501.5303821300379
9.26	3.1746511303776311E-07	9.26	8.1443614266637926E-09	9.26	1.2286941199864131E-12	9.26	-0.92485973401888799	9.26	1501.5303821300379
9.27	3.2328544536776447E-07	9.27	-7.8138011589423832E-10	9.27	7.8039903875484934E-12	9.27	0.39019951937742547	9.27	1501.6947645293385
9.28	3.1910464327155913E-07	9.28	1.1119608609257899E-08	9.28	4.5163422537190632E-12	9.28	0.061434705999317885	9.28	1501.037234932098
9.29	3.2131800908719585E-07	9.29	-2.864053141358998E-09	9.29	1.1091638521474497E-11	9.29	-0.26733010735943452	9.29	1502.187911727201
9.3	3.1631744187411338E-07	9.3	6.9542625538694127E-09	9.3	1.2286941199864131E-12	9.3	0.39019951937742547	9.3	1501.6947645293385
9.31	3.2074417350536336E-07	9.31	4.8715895268143355E-09	9.31	7.8039903875484934E-12	9.31	-0.43171251403156674	9.31	1501.3659997307309
9.32	3.1943254931831951E-07	9.32	-1.8633067996828987E-10	9.32	4.5163422537190632E-12	9.32	0.22581711268595228	9.32	1501.5303821300379
9.33	3.2058022048198269E-07	9.33	1.2607232200880199E-08	9.33	4.5163422537190632E-12	9.33	-0.43171251403156674	9.33	1500.2153229354024
9.34	3.2221975071579004E-07	9.34	-4.8385539793563823E-10	9.34	4.5163422537190632E-12	9.34	-0.92485973401888799	9.34	1501.3659997307309
9.35	3.1598953582735772E-07	9.35	9.0369355813508519E-09	9.35	4.5163422537190632E-12	9.35	0.71896433277485983	9.35	1501.3659997307309
9.36	3.2172789164564778E-07	9.36	7.549311990249212E-09	9.36	1.2286941199864131E-12	9.36	-0.26733010735943452	9.36	1502.187911727201
9.37	3.2254765676255153E-07	9.37	-1.3764295517851408E-09	9.37	7.8039903875484934E-12	9.37	0.55458192607371615	9.37	1501.2016173314178
9.38	3.2180986815733816E-07	9.38	9.9295097361160897E-09	9.38	1.2286941199864131E-12	9.38	0.39019951937742547	9.38	1501.6947645293385
9.39	3.2041626745860208E-07	9.39	-3.4591025771271336E-09	9.39	1.1091638521474497E-11	9.39	-0.26733010735943452	9.39	1501.6947645293385
9.4	3.1746511303776311E-07	9.4	6.0616883993649816E-09	9.4	1.2286941199864131E-12	9.4	0.22581711268595228	9.4	1501.6947645293385
9.41	3.2164591513395739E-07	9.41	5.1691142449389143E-09	9.41	4.5163422537190632E-12	9.41	0.22581711268595228	9.41	1501.8591469286323
9.42	3.1738313652607363E-07	9.42	1.1119403800780675E-10	9.42	1.2286941199864131E-12	9.42	1.0477291461916138	9.42	1501.2016173314178
9.43	3.1746511303776311E-07	9.43	1.439238051111268E-08	9.43	4.5163422537190632E-12	9.43	-0.10294770068247772	9.43	1501.8591469286323
9.44	3.2074417350536336E-07	9.44	-1.8633067996828987E-10	9.44	7.8039903875484934E-12	9.44	-0.26733010735943452	9.44	1501.5303821300379
9.45	3.1902266675986906E-07	9.45	9.6319850178523328E-09	9.45	7.8039903875484934E-12	9.45	0.22581711268595228	9.45	1501.037234932098
9.46	3.2607264676522383E-07	9.46	7.2517872720549647E-09	9.46	7.8039903875484934E-12	9.46	-0.10294770068247772	9.46	1500.2153229354024
9.47	3.2180986815733816E-07	9.47	-2.864053141358998E-09	9.47	4.5163422537190632E-12	9.47	-0.26733010735943452	9.47	1500.5440877341
9.48	3.2336742187945475E-07	9.48	1.0524559172669637E-08	9.48	1.2286941199864131E-12	9.48	0.22581711268595228	9.48	1501.037234932098
9.49	3.1869476071310916E-07	9.49	-3.7566272949980393E-09	9.49	1.2286941199864131E-12	9.49	-0.10294770068247772	9.49	1500.2153229354024
9.5	3.2099010304043441E-07	9.5	8.4418861448841258E-09	9.5	4.5163422537190632E-12	9.5	-0.10294770068247772	9.5	1500.7084701334391
9.51	3.2082615001705369E-07	9.51	4.5740648086984387E-09	9.51	4.5163422537190632E-12	9.51	0.061434705999317885	9.51	1500.2153229354024
9.52	3.189406902481791E-07	9.52	-1.0789048338440637E-09	9.52	4.5163422537190632E-12	9.52	0.39019951937742547	9.52	1501.6947645293385
9.53	3.2148196211057657E-07	9.53	1.2309707482538409E-08	9.53	1.2286941199864131E-12	9.53	0.39019951937742547	9.53	1501.3659997307309
9.54	3.1902266675986906E-07	9.54	-7.8138011589423832E-10	9.54	1.1091638521474497E-11	9.54	-0.26733010735943452	9.54	1501.8591469286323
9.55	3.2041626745860208E-07	9.55	9.3344602995972579E-09	9.55	1.2286941199864131E-12	9.55	0.061434705999317885	9.55	1502.0235293279197
9.56	3.2230172722748042E-07	9.56	7.8468367084521678E-09	9.56	4.5163422537190632E-12	9.56	0.061434705999317885	9.56	1501.3659997307309
9.57	3.2099010304043441E-07	9.57	-1.0789048338440637E-09	9.57	1.2286941199864131E-12	9.57	-0.10294770068247772	9.57	1501.6947645293385
9.58	3.2254765676255153E-07	9.58	1.0524559172669637E-08	9.58	1.2286941199864131E-12	9.58	0.061434705999317885	9.58	1501.6947645293385
9.59	3.1844883117803949E-07	9.59	-2.566528423461768E-09	9.59	7.8039903875484934E-12	9.59	0.061434705999317885	9.59	1501.8591469286323
9.6	3.2049824397029241E-07	9.6	6.9542625538694127E-09	9.6	4.5163422537190632E-12	9.6	0.88334673948082099	9.6	1502.6810589250053
9.61	3.2074417350536336E-07	9.61	4.2765400905912902E-09	9.61	1.2286941199864131E-12	9.61	-0.26733010735943452	9.61	1502.0235293279197
9.62	3.1935057280662939E-07	9.62	-1.8633067996828987E-10	9.62	7.8039903875484934E-12	9.62	0.22581711268595228	9.62	1501.6947645293385
9.63	3.2131800908719585E-07	9.63	1.2904756919230645E-08	9.63	1.2286941199864131E-12	9.63	0.71896433277485983	9.63	1501.5303821300379
9.64	3.1779301908452143E-07	9.64	2.1938670640855006E-09	9.64	1.2286941199864131E-12	9.64	-0.10294770068247772	9.64	1501.5303821300379
9.65	3.2328544536776447E-07	9.65	9.3344602995972579E-09	9.65	1.2286941199864131E-12	9.65	0.22581711268595228	9.65	1501.6947645293385
9.66	3.2049824397029241E-07	9.66	5.7641636812142506E-09	9.66	4.5163422537190632E-12	9.66	0.061434705999317885	9.66	1501.6947645293385
9.67	3.2205579769240927E-07	9.67	-2.566528423461768E-09	9.67	7.8039903875484934E-12	9.67	0.061434705999317885	9.67	1502.187911727201
9.68	3.2082615001705369E-07	9.68	1.0227034454388529E-08	9.68	1.2286941199864131E-12	9.68	0.22581711268595228	9.68	1501.3659997307309
9.69	3.1869476071310916E-07	9.69	-2.566528423461768E-09	9.69	4.5163422537190632E-12	9.69	-0.10294770068247772	9.69	1501.3659997307309
9.7	3.2189184466902855E-07	9.7	7.2517872720549647E-09	9.7	1.1091638521474497E-11	9.7	-0.59609492069883885	9.7	1501.5303821300379
9.71	3.2049824397029241E-07	9.71	6.0616883993649816E-09	9.71	7.8039903875484934E-12	9.71	-0.10294770068247772	9.71	1501.6947645293385
9.72	3.2295753932100325E-07	9.72	1.1119403800780675E-10	9.72	7.8039903875484934E-12	9.72	-0.26733010735943452	9.72	1501.5303821300379
9.73	3.1885871373648909E-07	9.73	1.2904756919230645E-08	9.73	1.2286941199864131E-12	9.73	0.22581711268595228	9.73	1501.5303821300379
9.74	3.2312149234438386E-07	9.74	-1.3764295517851408E-09	9.74	4.5163422537190632E-12	9.74	-0.26733010735943452	9.74	1502.187911727201
9.75	3.1771104257283178E-07	9.75	8.4418861448841258E-09	9.75	7.8039903875484934E-12	9.75	0.061434705999317885	9.75	1501.5303821300379
9.76	3.2164591513395739E-07	9.76	7.8468367084521678E-09	9.76	4.5163422537190632E-12	9.76	-0.26733010735943452	9.76	1501.3659997307309
9.77	3.2221975071579004E-07	9.77	-2.864053141358998E-09	9.77	7.8039903875484934E-12	9.77	-0.26733010735943452	9.77	1501.6947645293385
9.78	3.1721918350269471E-07	9.78	1.1417133327565013E-08	9.78	-2.0589540136494568E-12	9.78	0.22581711268595228	9.78	1501.3659997307309
9.79	3.2189184466902855E-07	9.79	-1.971478987640984E-09	9.79	7.8039903875484934E-12	9.79	1.0477291461916138	9.79	1502.187911727201
9.8	3.1910464327155913E-07	9.8	7.549311990249212E-09	9.8	4.5163422537190632E-12	9.8	0.22581711268595228	9.8	1501.5303821300379
9.81	3.2008836141184101E-07	9.81	5.1691142449389143E-09	9.81	4.5163422537190632E-12	9.81	0.55458192607371615	9.81	1501.3659997307309
9.82	3.2099010304043441E-07	9.82	-1.3764295517851408E-09	9.82	4.5163422537190632E-12	9.82	0.061434705999317885	9.82	1501.8591469286323
9.83	3.1869476071310916E-07	9.83	1.2904756919230645E-08	9.83	4.5163422537190632E-12	9.83	0.22581711268595228	9.83	1501.8591469286323
9.84	3.2361335141452554E-07	9.84	-1.0789048338440637E-09	9.84	4.5163422537190632E-12	9.84	0.55458192607371615	9.84	1501.5303821300379
9.85	3.2090812652874402E-07	9.85	9.6319850178523328E-09	9.85	4.5163422537190632E-12	9.85	0.39019951937742547	9.85	1501.6947645293385
9.86	3.2279358629762258E-07	9.86	7.2517872720549647E-09	9.86	4.5163422537190632E-12	9.86	0.061434705999317885	9.86	1502.187911727201
9.87	3.2148196211057657E-07	9.87	-3.1615778592474664E-09	9.87	7.8039903875484934E-12	9.87	-0.26733010735943452	9.87	1501.5303821300379
9.88	3.2090812652874402E-07	9.88	1.0524559172669637E-08	9.88	4.5163422537190632E-12	9.88	0.71896433277485983	9.88	1501.5303821300379
9.89	3.2139998559888623E-07	9.89	-3.4591025771271336E-09	9.89	7.8039903875484934E-12	9.89	-0.43171251403156674	9.89	1500.2153229354024
9.9	3.2025231443522152E-07	9.9	7.549311990249212E-09	9.9	4.5163422537190632E-12	9.9	0.55458192607371615	9.9	1501.6947645293385
9.91	3.2303951583269358E-07	9.91	6.3592131175244211E-09	9.91	4.5163422537190632E-12	9.91	0.061434705999317885	9.91	1501.5303821300379
9.92	3.1935057280662939E-07	9.92	-1.8633067996828987E-10	9.92	1.2286941199864131E-12	9.92	0.71896433277485983	9.92	1501.3659997307309
9.93	3.2041626745860208E-07	9.93	1.2607232200880199E-08	9.93	4.5163422537190632E-12	9.93	0.22581711268595228	9.93	1501.6947645293385
9.94	3.2246568025086114E-07	9.94	-4.8385539793563823E-10	9.94	7.8039903875484934E-12	9.94	0.22581711268595228	9.94	1501.3659997307309
9.95	3.2008836141184101E-07	9.95	8.7394108631131412E-09	9.95	4.5163422537190632E-12	9.95	0.55458192607371615	9.95	1501.037234932098
9.96	3.2558078769508596E-07	9.96	7.549311990249212E-09	9.96	1.1091638521474497E-11	9.96	-0.26733010735943452	9.96	1501.5303821300379
9.97	3.2074417350536336E-07	9.97	-2.566528423461768E-09	9.97	4.5163422537190632E-12	9.97	0.22581711268595228	9.97	1501.8591469286323
9.98	3.2492497560156721E-07	9.98	1.1119608609257899E-08	9.98	4.5163422537190632E-12	9.98	-0.26733010735943452	9.98	1501.8591469286323
9.99	3.2099010304043441E-07	9.99	-1.3764295517851408E-09	9.99	7.8039903875484934E-12	9.99	0.061434705999317885	9.99	1501.6947645293385
10	3.2049824397029241E-07	10	6.0616883993649816E-09	10	4.5163422537190632E-12	10	0.22581711268595228	10	1501.2016173314178
10.01	3.2287556280931291E-07	10.01	5.1691142449389143E-09	10.01	4.5163422537190632E-12	10.01	-0.26733010735943452	10.01	1501.5303821300379
10.02	3.1885871373648909E-07	10.02	-1.3764295517851408E-09	10.02	4.5163422537190632E-12	10.02	0.55458192607371615	10.02	1501.3659997307309
10.03	3.2246568025086114E-07	10.03	1.1714658045880823E-08	10.03	1.2286941199864131E-12	10.03	0.061434705999317885	10.03	1501.3659997307309
10.04	3.2008836141184101E-07	10.04	-4.8385539793563823E-10	10.04	1.2286941199864131E-12	10.04	-0.10294770068247772	10.04	1501.6947645293385
10.05	3.2115405606381513E-07	10.05	9.3344602995972579E-09	10.05	7.8039903875484934E-12	10.05	0.22581711268595228	10.05	1502.3522941264755
10.06	3.2590869374184465E-07	10.06	9.9295097361160897E-09	10.06	1.2286941199864131E-12	10.06	0.061434705999317885	10.06	1502.0235293279197
10.07	3.1910464327155913E-07	10.07	-1.971478987640984E-09	10.07	4.5163422537190632E-12	10.07	0.71896433277485983	10.07	1501.6947645293385
10.08	3.2566276420677566E-07	10.08	1.082208389095944E-08	10.08	7.8039903875484934E-12	10.08	0.22581711268595228	10.08	1501.3659997307309
10.09	3.1787499559621113E-07	10.09	-3.4591025771271336E-09	10.09	4.5163422537190632E-12	10.09	-0.26733010735943452	10.09	1501.6947645293385
10.1	3.2090812652874402E-07	10.1	5.1691142449389143E-09	10.1	4.5163422537190632E-12	10.1	0.061434705999317885	10.1	1501.3659997307309
10.11	3.2205579769240927E-07	10.11	5.4666389630722282E-09	10.11	4.5163422537190632E-12	10.11	0.061434705999317885	10.11	1500.7084701334391
10.12	3.1697325396762662E-07	10.12	-1.3764295517851408E-09	10.12	7.8039903875484934E-12	10.12	0.22581711268595228	10.12	1501.8591469286323
10.13	3.2303951583269358E-07	10.13	1.3202281637589746E-08	10.13	4.5163422537190632E-12	10.13	0.55458192607371615	10.13	1501.3659997307309
10.14	3.2099010304043441E-07	10.14	1.1119403800780675E-10	10.14	1.2286941199864131E-12	10.14	0.39019951937742547	10.14	1501.5303821300379
10.15	3.2287556280931291E-07	10.15	9.9295097361160897E-09	10.15	1.2286941199864131E-12	10.15	0.55458192607371615	10.15	1501.3659997307309
10.16	3.2221975071579004E-07	10.16	8.1443614266637926E-09	10.16	4.5163422537190632E-12	10.16	-0.26733010735943452	10.16	1501.6947645293385
10.17	3.2082615001705369E-07	10.17	-2.864053141358998E-09	10.17	1.1091638521474497E-11	10.17	-0.26733010735943452	10.17	1502.0235293279197
10.18	3.2713834141718513E-07	10.18	9.9295097361160897E-09	10.18	1.2286941199864131E-12	10.18	0.39019951937742547	10.18	1501.5303821300379
10.19	3.2041626745860208E-07	10.19	-2.2690037055557766E-09	10.19	7.8039903875484934E-12	10.19	0.22581711268595228	10.19	1501.8591469286323
10.2	3.2197382118071888E-07	10.2	6.0616883993649816E-09	10.2	1.2286941199864131E-12	10.2	0.061434705999317885	10.2	1501.3659997307309
10.21	3.2295753932100325E-07	10.21	5.1691142449389143E-09	10.21	4.5163422537190632E-12	10.21	-0.26733010735943452	10.21	1501.8591469286323
10.22	3.1869476071310916E-07	10.22	-2.2690037055557766E-09	10.22	4.5163422537190632E-12	10.22	0.22581711268595228	10.22	1501.5303821300379
10.23	3.2295753932100325E-07	10.23	1.1417133327565013E-08	10.23	4.5163422537190632E-12	10.23	1.0477291461916138	10.23	1501.3659997307309
10.24	3.2131800908719585E-07	10.24	-1.8633067996828987E-10	10.24	4.5163422537190632E-12	10.24	0.55458192607371615	10.24	1501.6947645293385
10.25	3.2221975071579004E-07	10.25	9.0369355813508519E-09	10.25	4.5163422537190632E-12	10.25	0.22581711268595228	10.25	1501.3659997307309
10.26	3.2180986815733816E-07	10.26	8.1443614266637926E-09	10.26	4.5163422537190632E-12	10.26	0.22581711268595228	10.26	1501.5303821300379
10.27	3.2213777420409965E-07	10.27	-3.4591025771271336E-09	10.27	4.5163422537190632E-12	10.27	0.061434705999317885	10.27	1501.6947645293385
10.28	3.2541683467170641E-07	10.28	1.1417133327565013E-08	10.28	4.5163422537190632E-12	10.28	0.55458192607371615	10.28	1501.5303821300379
10.29	3.2115405606381513E-07	10.29	-1.3764295517851408E-09	10.29	7.8039903875484934E-12	10.29	-0.10294770068247772	10.29	1501.6947645293385
10.3	3.1992440838846056E-07	10.3	6.6567378356925693E-09	10.3	4.5163422537190632E-12	10.3	0.39019951937742547	10.3	1502.0235293279197
10.31	3.2213777420409965E-07	10.31	4.8715895268143355E-09	10.31	7.8039903875484934E-12	10.31	0.22581711268595228	10.31	1501.6947645293385
10.32	3.1959650234169975E-07	10.32	-1.6739542697174432E-09	10.32	7.8039903875484934E-12	10.32	0.22581711268595228	10.32	1501.6947645293385
10.33	3.2312149234438386E-07	10.33	1.1417133327565013E-08	10.33	1.2286941199864131E-12	10.33	0.061434705999317885	10.33	1501.5303821300379
10.34	3.1820290164296997E-07	10.34	1.1119403800780675E-10	10.34	4.5163422537190632E-12	10.34	0.71896433277485983	10.34	1501.5303821300379
10.35	3.2484299908987725E-07	10.35	8.1443614266637926E-09	10.35	4.5163422537190632E-12	10.35	0.88334673948082099	10.35	1501.2016173314178
10.36	3.2099010304043441E-07	10.36	9.3344602995972579E-09	10.36	1.2286941199864131E-12	10.36	0.061434705999317885	10.36	1501.8591469286323
10.37	3.2385928094959617E-07	10.37	-1.3764295517851408E-09	10.37	4.5163422537190632E-12	10.37	0.22581711268595228	10.37	1501.5303821300379
10.38	3.2254765676255153E-07	10.38	1.082208389095944E-08	10.38	4.5163422537190632E-12	10.38	0.22581711268595228	10.38	1501.3659997307309
10.39	3.1992440838846056E-07	10.39	-2.566528423461768E-09	10.39	4.5163422537190632E-12	10.39	0.061434705999317885	10.39	1501.5303821300379
10.4	3.2295753932100325E-07	10.4	6.6567378356925693E-09	10.4	4.5163422537190632E-12	10.4	-0.43171251403156674	10.4	1502.3522941264755
10.41	3.2058022048198269E-07	10.41	5.7641636812142506E-09	10.41	4.5163422537190632E-12	10.41	-0.10294770068247772	10.41	1501.3659997307309
10.42	3.203342909469118E-07	10.42	-4.8385539793563823E-10	10.42	7.8039903875484934E-12	10.42	0.22581711268595228	10.42	1501.5303821300379
10.43	3.2254765676255153E-07	10.43	1.4689905229515019E-08	10.43	1.2286941199864131E-12	10.43	-0.10294770068247772	10.43	1502.3522941264755
10.44	3.2123603257550546E-07	10.44	-4.8385539793563823E-10	10.44	7.8039903875484934E-12	10.44	0.061434705999317885	10.44	1501.5303821300379
10.45	3.2599067025353429E-07	10.45	8.4418861448841258E-09	10.45	4.5163422537190632E-12	10.45	0.71896433277485983	10.45	1501.8591469286323
10.46	3.2180986815733816E-07	10.46	7.8468367084521678E-09	10.46	1.2286941199864131E-12	10.46	-0.26733010735943452	10.46	1501.5303821300379
10.47	3.2221975071579004E-07	10.47	-2.864053141358998E-09	10.47	4.5163422537190632E-12	10.47	0.22581711268595228	10.47	1501.2016173314178
10.48	3.2312149234438386E-07	10.48	9.6319850178523328E-09	10.48	7.8039903875484934E-12	10.48	-0.10294770068247772	10.48	1501.8591469286323
10.49	3.2148196211057657E-07	10.49	-1.971478987640984E-09	10.49	7.8039903875484934E-12	10.49	0.061434705999317885	10.49	1501.5303821300379
10.5	3.2271160978593225E-07	10.5	6.6567378356925693E-09	10.5	4.5163422537190632E-12	10.5	0.22581711268595228	10.5	1502.5166765257436
10.51	3.1967847885338993E-07	10.51	5.4666389630722282E-09	10.51	7.8039903875484934E-12	10.51	0.39019951937742547	10.51	1501.6947645293385
10.52	3.2180986815733816E-07	10.52	-1.6739542697174432E-09	10.52	7.8039903875484934E-12	10.52	-0.10294770068247772	10.52	1501.5303821300379
10.53	3.2074417350536336E-07	10.53	1.1714658045880823E-08	10.53	1.2286941199864131E-12	10.53	0.39019951937742547	10.53	1500.8728525327717
10.54	3.2459706955480726E-07	10.54	-1.0789048338440637E-09	10.54	7.8039903875484934E-12	10.54	0.061434705999317885	10.54	1501.3659997307309
10.55	3.2058022048198269E-07	10.55	8.7394108631131412E-09	10.55	1.2286941199864131E-12	10.55	0.71896433277485983	10.55	1502.0235293279197
10.56	3.2148196211057657E-07	10.56	6.9542625538694127E-09	10.56	7.8039903875484934E-12	10.56	0.061434705999317885	10.56	1501.8591469286323
10.57	3.2410521048466674E-07	10.57	-2.566528423461768E-09	10.57	4.5163422537190632E-12	10.57	0.88334673948082099	10.57	1501.3659997307309
10.58	3.2262963327424186E-07	10.58	1.082208389095944E-08	10.58	4.5163422537190632E-12	10.58	0.22581711268595228	10.58	1501.6947645293385
10.59	3.2443311653142712E-07	10.59	-2.864053141358998E-09	10.59	7.8039903875484934E-12	10.59	0.22581711268595228	10.59	1501.3659997307309
10.6	3.1885871373648909E-07	10.6	6.0616883993649816E-09	10.6	1.2286941199864131E-12	10.6	0.55458192607371615	10.6	1501.6947645293385
10.61	3.2418718699635686E-07	10.61	5.7641636812142506E-09	10.61	4.5163422537190632E-12	10.61	0.061434705999317885	10.61	1501.3659997307309
10.62	3.2082615001705369E-07	10.62	-7.8138011589423832E-10	10.62	7.8039903875484934E-12	10.62	0.061434705999317885	10.62	1501.5303821300379
10.63	3.2492497560156721E-07	10.63	1.2607232200880199E-08	10.63	4.5163422537190632E-12	10.63	0.22581711268595228	10.63	1501.6947645293385
10.64	3.2361335141452554E-07	10.64	-7.8138011589423832E-10	10.64	4.5163422537190632E-12	10.64	-0.10294770068247772	10.64	1501.6947645293385
10.65	3.1943254931831951E-07	10.65	8.7394108631131412E-09	10.65	7.8039903875484934E-12	10.65	-0.10294770068247772	10.65	1500.8728525327717
10.66	3.2287556280931291E-07	10.66	9.0369355813508519E-09	10.66	1.1091638521474497E-11	10.66	-0.43171251403156674	10.66	1501.8591469286323
10.67	3.2172789164564778E-07	10.67	-2.864053141358998E-09	10.67	7.8039903875484934E-12	10.67	0.39019951937742547	10.67	1501.3659997307309
10.68	3.2099010304043441E-07	10.68	9.6319850178523328E-09	10.68	4.5163422537190632E-12	10.68	0.22581711268595228	10.68	1501.8591469286323
10.69	3.2213777420409965E-07	10.69	-3.7566272949980393E-09	10.69	4.5163422537190632E-12	10.69	-0.26733010735943452	10.69	1502.3522941264755
10.7	3.1967847885338993E-07	10.7	6.6567378356925693E-09	10.7	4.5163422537190632E-12	10.7	0.22581711268595228	10.7	1501.3659997307309
10.71	3.2631857630029234E-07	10.71	5.1691142449389143E-09	10.71	4.5163422537190632E-12	10.71	0.22581711268595228	10.71	1501.5303821300379
10.72	3.2107207955212474E-07	10.72	-7.8138011589423832E-10	10.72	7.8039903875484934E-12	10.72	-0.26733010735943452	10.72	1501.3659997307309
10.73	3.2672845885873924E-07	10.73	1.3202281637589746E-08	10.73	1.2286941199864131E-12	10.73	-0.10294770068247772	10.73	1501.5303821300379
10.74	3.2049824397029241E-07	10.74	1.1119403800780675E-10	10.74	1.2286941199864131E-12	10.74	0.061434705999317885	10.74	1502.187911727201
10.75	3.2180986815733816E-07	10.75	8.7394108631131412E-09	10.75	4.5163422537190632E-12	10.75	0.88334673948082099	10.75	1502.0235293279197
10.76	3.2279358629762258E-07	10.76	7.8468367084521678E-09	10.76	4.5163422537190632E-12	10.76	0.55458192607371615	10.76	1501.3659997307309
10.77	3.2246568025086114E-07	10.77	-2.864053141358998E-09	10.77	4.5163422537190632E-12	10.77	0.71896433277485983	10.77	1501.5303821300379
10.78	3.2508892862494703E-07	10.78	9.6319850178523328E-09	10.78	1.2286941199864131E-12	10.78	-0.76047732736128637	10.78	1501.8591469286323
10.79	3.1475988815203062E-07	10.79	-1.6739542697174432E-09	10.79	7.8039903875484934E-12	10.79	-0.43171251403156674	10.79	1501.5303821300379
10.8	3.2377730443790599E-07	10.8	8.1443614266637926E-09	10.8	7.8039903875484934E-12	10.8	0.71896433277485983	10.8	1501.5303821300379
10.81	3.2271160978593225E-07	10.81	6.6567378356925693E-09	10.81	7.8039903875484934E-12	10.81	-0.26733010735943452	10.81	1502.6810589250053
10.82	3.2123603257550546E-07	10.82	-1.0789048338440637E-09	10.82	1.1091638521474497E-11	10.82	-0.10294770068247772	10.82	1501.6947645293385
10.83	3.2279358629762258E-07	10.83	1.2012182764205275E-08	10.83	4.5163422537190632E-12	10.83	0.22581711268595228	10.83	1501.3659997307309
10.84	3.189406902481791E-07	10.84	-7.8138011589423832E-10	10.84	7.8039903875484934E-12	10.84	-0.10294770068247772	10.84	1501.6947645293385
10.85	3.2279358629762258E-07	10.85	8.4418861448841258E-09	10.85	7.8039903875484934E-12	10.85	0.55458192607371615	10.85	1501.3659997307309
10.86	3.2189184466902855E-07	10.86	9.0369355813508519E-09	10.86	-2.0589540136494568E-12	10.86	0.061434705999317885	10.86	1501.6947645293385
10.87	3.2402323397297657E-07	10.87	-1.6739542697174432E-09	10.87	7.8039903875484934E-12	10.87	0.22581711268595228	10.87	1501.5303821300379
10.88	3.2164591513395739E-07	10.88	1.0524559172669637E-08	10.88	4.5163422537190632E-12	10.88	-0.26733010735943452	10.88	1502.6810589250053
10.89	3.2148196211057657E-07	10.89	-3.4591025771271336E-09	10.89	-2.0589540136494568E-12	10.89	-0.59609492069883885	10.89	1502.0235293279197
10.9	3.2410521048466674E-07	10.9	5.7641636812142506E-09	10.9	4.5163422537190632E-12	10.9	-0.92485973401888799	10.9	1501.6947645293385
10.91	3.2353137490283531E-07	10.91	5.7641636812142506E-09	10.91	1.2286941199864131E-12	10.91	0.39019951937742547	10.91	1501.6947645293385
10.92	3.2295753932100325E-07	10.92	-4.8385539793563823E-10	10.92	4.5163422537190632E-12	10.92	0.39019951937742547	10.92	1501.6947645293385
10.93	3.2000638490015073E-07	10.93	1.2607232200880199E-08	10.93	4.5163422537190632E-12	10.93	-0.43171251403156674	10.93	1502.0235293279197
10.94	3.2213777420409965E-07	10.94	1.0037681919886391E-09	10.94	7.8039903875484934E-12	10.94	-0.26733010735943452	10.94	1500.8728525327717
10.95	3.1803894861959052E-07	10.95	9.3344602995972579E-09	10.95	4.5163422537190632E-12	10.95	1.0477291461916138	10.95	1501.6947645293385
10.96	3.2336742187945475E-07	10.96	8.1443614266637926E-09	10.96	7.8039903875484934E-12	10.96	0.22581711268595228	10.96	1501.6947645293385
10.97	3.2279358629762258E-07	10.97	-3.7566272949980393E-09	10.97	1.2286941199864131E-12	10.97	0.22581711268595228	10.97	1501.3659997307309
10.98	3.2099010304043441E-07	10.98	1.0227034454388529E-08	10.98	4.5163422537190632E-12	10.98	0.22581711268595228	10.98	1501.5303821300379
10.99	3.2418718699635686E-07	10.99	-2.566528423461768E-09	10.99	4.5163422537190632E-12	10.99	-0.10294770068247772	10.99	1501.3659997307309
11	3.203342909469118E-07	11	5.7641636812142506E-09	11	4.5163422537190632E-12	11	0.22581711268595228	11	1502.187911727201
11.01	3.2517090513663694E-07	11.01	6.3592131175244211E-09	11.01	7.8039903875484934E-12	11.01	-0.10294770068247772	11.01	1501.8591469286323
11.02	3.1754708954945265E-07	11.02	4.087187559926781E-10	11.02	4.5163422537190632E-12	11.02	1.2121115529072313	11.02	1502.6810589250053
11.03	3.2303951583269358E-07	11.03	1.2309707482538409E-08	11.03	1.2286941199864131E-12	11.03	0.22581711268595228	11.03	1501.6947645293385
11.04	3.2205579769240927E-07	11.04	-4.8385539793563823E-10	11.04	1.2286941199864131E-12	11.04	0.39019951937742547	11.04	1501.2016173314178
11.05	3.2221975071579004E-07	11.05	8.1443614266637926E-09	11.05	4.5163422537190632E-12	11.05	0.22581711268595228	11.05	1501.5303821300379
11.06	3.239412574612864E-07	11.06	8.4418861448841258E-09	11.06	1.2286941199864131E-12	11.06	0.061434705999317885	11.06	1501.5303821300379
11.07	3.2156393862226695E-07	11.07	-2.566528423461768E-09	11.07	4.5163422537190632E-12	11.07	0.55458192607371615	11.07	1501.8591469286323
11.08	3.2295753932100325E-07	11.08	9.9295097361160897E-09	11.08	1.2286941199864131E-12	11.08	0.22581711268595228	11.08	1501.6947645293385
11.09	3.2148196211057657E-07	11.09	-1.971478987640984E-09	11.09	4.5163422537190632E-12	11.09	0.55458192607371615	11.09	1501.5303821300379
11.1	3.2353137490283531E-07	11.1	5.7641636812142506E-09	11.1	1.2286941199864131E-12	11.1	0.061434705999317885	11.1	1501.6947645293385
11.11	3.2303951583269358E-07	11.11	6.0616883993649816E-09	11.11	4.5163422537190632E-12	11.11	-0.10294770068247772	11.11	1501.3659997307309
11.12	3.2123603257550546E-07	11.12	-1.3764295517851408E-09	11.12	4.5163422537190632E-12	11.12	-0.10294770068247772	11.12	1503.5029709212167
11.13	3.2271160978593225E-07	11.13	1.2309707482538409E-08	11.13	1.2286941199864131E-12	11.13	0.061434705999317885	11.13	1501.5303821300379
11.14	3.2238370373917081E-07	11.14	1.1119403800780675E-10	11.14	1.2286941199864131E-12	11.14	0.22581711268595228	11.14	1501.5303821300379
11.15	3.2377730443790599E-07	11.15	7.549311990249212E-09	11.15	4.5163422537190632E-12	11.15	0.061434705999317885	11.15	1501.8591469286323
11.16	3.2230172722748042E-07	11.16	9.6319850178523328E-09	11.16	7.8039903875484934E-12	11.16	0.061434705999317885	11.16	1501.5303821300379
11.17	3.2180986815733816E-07	11.17	-2.2690037055557766E-09	11.17	7.8039903875484934E-12	11.17	0.22581711268595228	11.17	1501.5303821300379
11.18	3.2500695211325712E-07	11.18	9.6319850178523328E-09	11.18	4.5163422537190632E-12	11.18	-0.26733010735943452	11.18	1501.6947645293385
11.19	3.2303951583269358E-07	11.19	-1.971478987640984E-09	11.19	1.2286941199864131E-12	11.19	-0.43171251403156674	11.19	1501.8591469286323
11.2	3.2205579769240927E-07	11.2	4.5740648086984387E-09	11.2	4.5163422537190632E-12	11.2	0.39019951937742547	11.2	1501.3659997307309
11.21	3.1844883117803949E-07	11.21	6.3592131175244211E-09	11.21	4.5163422537190632E-12	11.21	-0.26733010735943452	11.21	1501.8591469286323
11.22	3.2082615001705369E-07	11.22	-1.3764295517851408E-09	11.22	4.5163422537190632E-12	11.22	0.88334673948082099	11.22	1501.3659997307309
11.23	3.2082615001705369E-07	11.23	1.3499806355957502E-08	11.23	1.2286941199864131E-12	11.23	-0.26733010735943452	11.23	1501.6947645293385
11.24	3.2418718699635686E-07	11.24	2.1938670640855006E-09	11.24	4.5163422537190632E-12	11.24	0.061434705999317885	11.24	1501.3659997307309
11.25	3.2312149234438386E-07	11.25	7.8468367084521678E-09	11.25	1.2286941199864131E-12	11.25	0.39019951937742547	11.25	1501.5303821300379
11.26	3.2484299908987725E-07	11.26	9.3344602995972579E-09	11.26	1.2286941199864131E-12	11.26	0.39019951937742547	11.26	1502.187911727201
11.27	3.2377730443790599E-07	11.27	-4.0541520128601571E-09	11.27	1.2286941199864131E-12	11.27	0.55458192607371615	11.27	1501.2016173314178
11.28	3.2271160978593225E-07	11.28	9.6319850178523328E-09	11.28	4.5163422537190632E-12	11.28	0.39019951937742547	11.28	1501.3659997307309
11.29	3.2328544536776447E-07	11.29	-2.2690037055557766E-09	11.29	1.2286941199864131E-12	11.29	-0.26733010735943452	11.29	1502.0235293279197
11.3	3.2049824397029241E-07	11.3	6.0616883993649816E-09	11.3	4.5163422537190632E-12	11.3	0.22581711268595228	11.3	1501.6947645293385
11.31	3.2320346885607419E-07	11.31	9.3344602995972579E-09	11.31	1.2286941199864131E-12	11.31	0.061434705999317885	11.31	1502.3522941264755
11.32	3.203342909469118E-07	11.32	-4.8385539793563823E-10	11.32	4.5163422537190632E-12	11.32	0.22581711268595228	11.32	1501.6947645293385
11.33	3.2303951583269358E-07	11.33	1.2309707482538409E-08	11.33	4.5163422537190632E-12	11.33	0.061434705999317885	11.33	1501.8591469286323
11.34	3.2369532792621577E-07	11.34	-1.8633067996828987E-10	11.34	7.8039903875484934E-12	11.34	-0.26733010735943452	11.34	1501.3659997307309
11.35	3.1935057280662939E-07	11.35	7.2517872720549647E-09	11.35	4.5163422537190632E-12	11.35	0.55458192607371615	11.35	1501.8591469286323
11.36	3.2623659978860291E-07	11.36	8.7394108631131412E-09	11.36	4.5163422537190632E-12	11.36	-0.10294770068247772	11.36	1501.2016173314178
11.37	3.2271160978593225E-07	11.37	-2.2690037055557766E-09	11.37	1.1091638521474497E-11	11.37	-0.10294770068247772	11.37	1502.0235293279197
11.38	3.2336742187945475E-07	11.38	1.1119608609257899E-08	11.38	1.2286941199864131E-12	11.38	-0.26733010735943452	11.38	1502.187911727201
11.39	3.2271160978593225E-07	11.39	-1.971478987640984E-09	11.39	7.8039903875484934E-12	11.39	0.22581711268595228	11.39	1501.3659997307309
11.4	3.1861278420141925E-07	11.4	4.8715895268143355E-09	11.4	4.5163422537190632E-12	11.4	0.39019951937742547	11.4	1501.6947645293385
11.41	3.2279358629762258E-07	11.41	7.2517872720549647E-09	11.41	1.2286941199864131E-12	11.41	0.22581711268595228	11.41	1501.6947645293385
11.42	3.1992440838846056E-07	11.42	-1.971478987640984E-09	11.42	1.2286941199864131E-12	11.42	0.061434705999317885	11.42	1501.3659997307309
11.43	3.2533485816001666E-07	11.43	1.2012182764205275E-08	11.43	4.5163422537190632E-12	11.43	0.22581711268595228	11.43	1501.6947645293385
11.44	3.189406902481791E-07	11.44	-1.8633067996828987E-10	11.44	4.5163422537190632E-12	11.44	0.061434705999317885	11.44	1501.6947645293385
11.45	3.2107207955212474E-07	11.45	8.7394108631131412E-09	11.45	1.2286941199864131E-12	11.45	0.88334673948082099	11.45	1501.8591469286323
11.46	3.2000638490015073E-07	11.46	1.0524559172669637E-08	11.46	1.2286941199864131E-12	11.46	0.22581711268595228	11.46	1501.2016173314178
11.47	3.2369532792621577E-07	11.47	-2.566528423461768E-09	11.47	1.1091638521474497E-11	11.47	-0.26733010735943452	11.47	1501.3659997307309
11.48	3.2451509304311719E-07	11.48	1.0524559172669637E-08	11.48	4.5163422537190632E-12	11.48	0.061434705999317885	11.48	1501.6947645293385
11.49	3.2066219699367302E-07	11.49	-2.864053141358998E-09	11.49	1.1091638521474497E-11	11.49	0.061434705999317885	11.49	1501.3659997307309
11.5	3.2262963327424186E-07	11.5	5.1691142449389143E-09	11.5	7.8039903875484934E-12	11.5	-0.10294770068247772	11.5	1502.187911727201
11.51	3.2131800908719585E-07	11.51	6.9542625538694127E-09	11.51	4.5163422537190632E-12	11.51	0.061434705999317885	11.51	1501.6947645293385
11.52	3.2221975071579004E-07	11.52	-1.8633067996828987E-10	11.52	4.5163422537190632E-12	11.52	0.71896433277485983	11.52	1501.3659997307309
11.53	3.1984243187677033E-07	11.53	1.3202281637589746E-08	11.53	1.2286941199864131E-12	11.53	0.061434705999317885	11.53	1502.6810589250053
11.54	3.2099010304043441E-07	11.54	4.087187559926781E-10	11.54	1.2286941199864131E-12	11.54	0.22581711268595228	11.54	1501.3659997307309
11.55	3.2238370373917081E-07	11.55	7.2517872720549647E-09	11.55	1.2286941199864131E-12	11.55	0.22581711268595228	11.55	1501.5303821300379
11.56	3.2271160978593225E-07	11.56	9.3344602995972579E-09	11.56	7.8039903875484934E-12	11.56	-0.43171251403156674	11.56	1501.2016173314178
11.57	3.2500695211325712E-07	11.57	-4.0541520128601571E-09	11.57	1.1091638521474497E-11	11.57	0.71896433277485983	11.57	1501.8591469286323
11.58	3.2082615001705369E-07	11.58	9.9295097361160897E-09	11.58	4.5163422537190632E-12	11.58	0.55458192607371615	11.58	1501.6947645293385
11.59	3.2402323397297657E-07	11.59	-1.0789048338440637E-09	11.59	4.5163422537190632E-12	11.59	0.22581711268595228	11.59	1501.6947645293385
11.6	3.2123603257550546E-07	11.6	6.3592131175244211E-09	11.6	4.5163422537190632E-12	11.6	0.39019951937742547	11.6	1501.6947645293385
11.61	3.2328544536776447E-07	11.61	7.8468367084521678E-09	11.61	4.5163422537190632E-12	11.61	0.22581711268595228	11.61	1501.5303821300379
11.62	3.1869476071310916E-07	11.62	-1.3764295517851408E-09	11.62	7.8039903875484934E-12	11.62	0.22581711268595228	11.62	1501.6947645293385
11.63	3.2369532792621577E-07	11.63	1.1714658045880823E-08	11.63	7.8039903875484934E-12	11.63	1.0477291461916138	11.63	1501.5303821300379
11.64	3.2320346885607419E-07	11.64	4.087187559926781E-10	11.64	4.5163422537190632E-12	11.64	0.39019951937742547	11.64	1502.187911727201
11.65	3.2295753932100325E-07	11.65	6.9542625538694127E-09	11.65	4.5163422537190632E-12	11.65	0.22581711268595228	11.65	1501.6947645293385
11.66	3.2361335141452554E-07	11.66	1.0524559172669637E-08	11.66	4.5163422537190632E-12	11.66	0.061434705999317885	11.66	1502.5166765257436
11.67	3.2115405606381513E-07	11.67	-2.566528423461768E-09	11.67	4.5163422537190632E-12	11.67	0.061434705999317885	11.67	1501.3659997307309
11.68	3.2221975071579004E-07	11.68	1.0227034454388529E-08	11.68	1.2286941199864131E-12	11.68	1.0477291461916138	11.68	1501.6947645293385
11.69	3.2066219699367302E-07	11.69	-1.3764295517851408E-09	11.69	1.2286941199864131E-12	11.69	-0.10294770068247772	11.69	1502.5166765257436
11.7	3.2230172722748042E-07	11.7	4.8715895268143355E-09	11.7	4.5163422537190632E-12	11.7	0.061434705999317885	11.7	1501.5303821300379
11.71	3.239412574612864E-07	11.71	6.9542625538694127E-09	11.71	4.5163422537190632E-12	11.71	-0.10294770068247772	11.71	1501.3659997307309
11.72	3.2000638490015073E-07	11.72	-1.971478987640984E-09	11.72	1.1091638521474497E-11	11.72	0.061434705999317885	11.72	1501.5303821300379
11.73	3.2402323397297657E-07	11.73	1.2607232200880199E-08	11.73	4.5163422537190632E-12	11.73	-0.76047732736128637	11.73	1501.8591469286323
11.74	3.2058022048198269E-07	11.74	4.087187559926781E-10	11.74	1.2286941199864131E-12	11.74	-0.43171251403156674	11.74	1501.6947645293385
11.75	3.2541683467170641E-07	11.75	7.549311990249212E-09	11.75	7.8039903875484934E-12	11.75	-1.4180069539626246	11.75	1501.6947645293385
11.76	3.1787499559621113E-07	11.76	9.6319850178523328E-09	11.76	1.2286941199864131E-12	11.76	-0.10294770068247772	11.76	1502.3522941264755
11.77	3.2295753932100325E-07	11.77	-2.864053141358998E-09	11.77	7.8039903875484934E-12	11.77	0.061434705999317885	11.77	1501.6947645293385
11.78	3.2139998559888623E-07	11.78	9.0369355813508519E-09	11.78	4.5163422537190632E-12	11.78	0.39019951937742547	11.78	1501.3659997307309
11.79	3.2336742187945475E-07	11.79	-1.3764295517851408E-09	11.79	7.8039903875484934E-12	11.79	-0.43171251403156674	11.79	1501.5303821300379
11.8	3.2139998559888623E-07	11.8	5.7641636812142506E-09	11.8	7.8039903875484934E-12	11.8	0.55458192607371615	11.8	1501.6947645293385
11.81	3.2189184466902855E-07	11.81	8.7394108631131412E-09	11.81	4.5163422537190632E-12	11.81	0.39019951937742547	11.81	1501.5303821300379
11.82	3.2017033792353124E-07	11.82	-1.6739542697174432E-09	11.82	7.8039903875484934E-12	11.82	0.39019951937742547	11.82	1501.8591469286323
11.83	3.2287556280931291E-07	11.83	1.1714658045880823E-08	11.83	4.5163422537190632E-12	11.83	0.39019951937742547	11.83	1502.187911727201
11.84	3.2221975071579004E-07	11.84	1.3012929099997288E-09	11.84	4.5163422537190632E-12	11.84	0.55458192607371615	11.84	1501.6947645293385
11.85	3.1992440838846056E-07	11.85	7.2517872720549647E-09	11.85	4.5163422537190632E-12	11.85	0.39019951937742547	11.85	1501.5303821300379
11.86	3.2426916350804699E-07	11.86	1.082208389095944E-08	11.86	7.8039903875484934E-12	11.86	0.061434705999317885	11.86	1501.037234932098
11.87	3.2197382118071888E-07	11.87	-2.2690037055557766E-09	11.87	4.5163422537190632E-12	11.87	0.22581711268595228	11.87	1501.3659997307309
11.88	3.2385928094959617E-07	11.88	9.3344602995972579E-09	11.88	1.2286941199864131E-12	11.88	0.061434705999317885	11.88	1502.0235293279197
11.89	3.1935057280662939E-07	11.89	-1.6739542697174432E-09	11.89	1.2286941199864131E-12	11.89	0.061434705999317885	11.89	1502.6810589250053
11.9	3.2213777420409965E-07	11.9	5.1691142449389143E-09	11.9	1.2286941199864131E-12	11.9	0.061434705999317885	11.9	1501.5303821300379
11.91	3.2230172722748042E-07	11.91	8.1443614266637926E-09	11.91	1.1091638521474497E-11	11.91	0.39019951937742547	11.91	1501.3659997307309
11.92	3.2279358629762258E-07	11.92	7.0624347398627124E-10	11.92	1.2286941199864131E-12	11.92	0.061434705999317885	11.92	1501.6947645293385
11.93	3.2353137490283531E-07	11.93	1.3202281637589746E-08	11.93	7.8039903875484934E-12	11.93	1.0477291461916138	11.93	1501.3659997307309
11.94	3.2295753932100325E-07	11.94	4.087187559926781E-10	11.94	4.5163422537190632E-12	11.94	-0.43171251403156674	11.94	1501.6947645293385
11.95	3.2476102257818729E-07	11.95	6.3592131175244211E-09	11.95	1.2286941199864131E-12	11.95	-0.10294770068247772	11.95	1502.187911727201
11.96	3.2189184466902855E-07	11.96	1.0524559172669637E-08	11.96	4.5163422537190632E-12	11.96	0.39019951937742547	11.96	1502.6810589250053
11.97	3.2402323397297657E-07	11.97	-3.7566272949980393E-09	11.97	4.5163422537190632E-12	11.97	0.39019951937742547	11.97	1501.3659997307309
11.98	3.2066219699367302E-07	11.98	1.082208389095944E-08	11.98	7.8039903875484934E-12	11.98	-0.26733010735943452	11.98	1501.6947645293385
11.99	3.2213777420409965E-07	11.99	-1.0789048338440637E-09	11.99	7.8039903875484934E-12	11.99	-0.10294770068247772	11.99	1501.5303821300379
12	3.1787499559621113E-07	12	5.1691142449389143E-09	12	4.5163422537190632E-12	12	0.55458192607371615	12	1501.6947645293385
12.01	3.2385928094959617E-07	12.01	6.6567378356925693E-09	12.01	4.5163422537190632E-12	12.01	0.061434705999317885	12.01	1501.6947645293385
12.02	3.1935057280662939E-07	12.02	-1.6739542697174432E-09	12.02	4.5163422537190632E-12	12.02	-0.10294770068247772	12.02	1502.5166765257436
12.03	3.2402323397297657E-07	12.03	1.2607232200880199E-08	12.03	1.2286941199864131E-12	12.03	0.061434705999317885	12.03	1501.8591469286323
12.04	3.2205579769240927E-07	12.04	1.0037681919886391E-09	12.04	4.5163422537190632E-12	12.04	-0.26733010735943452	12.04	1501.037234932098
12.05	3.2131800908719585E-07	12.05	7.2517872720549647E-09	12.05	4.5163422537190632E-12	12.05	0.22581711268595228	12.05	1501.6947645293385
12.06	3.2197382118071888E-07	12.06	1.0524559172669637E-08	12.06	1.2286941199864131E-12	12.06	0.22581711268595228	12.06	1501.3659997307309
12.07	3.2066219699367302E-07	12.07	-4.0541520128601571E-09	12.07	7.8039903875484934E-12	12.07	0.22581711268595228	12.07	1502.5166765257436
12.08	3.2221975071579004E-07	12.08	9.6319850178523328E-09	12.08	4.5163422537190632E-12	12.08	0.71896433277485983	12.08	1501.6947645293385
12.09	3.2041626745860208E-07	12.09	-1.6739542697174432E-09	12.09	1.2286941199864131E-12	12.09	-0.10294770068247772	12.09	1501.8591469286323
12.1	3.2435114001973705E-07	12.1	4.8715895268143355E-09	12.1	4.5163422537190632E-12	12.1	0.39019951937742547	12.1	1501.8591469286323
12.11	3.2172789164564778E-07	12.11	7.8468367084521678E-09	12.11	1.2286941199864131E-12	12.11	0.22581711268595228	12.11	1501.6947645293385
12.12	3.2017033792353124E-07	12.12	-1.971478987640984E-09	12.12	1.2286941199864131E-12	12.12	0.55458192607371615	12.12	1501.3659997307309
12.13	3.203342909469118E-07	12.13	1.3499806355957502E-08	12.13	4.5163422537190632E-12	12.13	0.55458192607371615	12.13	1501.2016173314178
12.14	3.2115405606381513E-07	12.14	1.0037681919886391E-09	12.14	1.2286941199864131E-12	12.14	-0.10294770068247772	12.14	1502.6810589250053
12.15	3.2131800908719585E-07	12.15	6.0616883993649816E-09	12.15	-2.0589540136494568E-12	12.15	-0.10294770068247772	12.15	1501.5303821300379
12.16	3.2000638490015073E-07	12.16	9.0369355813508519E-09	12.16	1.2286941199864131E-12	12.16	-0.26733010735943452	12.16	1501.8591469286323
12.17	3.2402323397297657E-07	12.17	-3.7566272949980393E-09	12.17	7.8039903875484934E-12	12.17	-0.10294770068247772	12.17	1502.3522941264755
12.18	3.2139998559888623E-07	12.18	1.0227034454388529E-08	12.18	7.8039903875484934E-12	12.18	0.55458192607371615	12.18	1501.5303821300379
12.19	3.2467904606649727E-07	12.19	-1.0789048338440637E-09	12.19	4.5163422537190632E-12	12.19	0.22581711268595228	12.19	1502.187911727201
12.2	3.1935057280662939E-07	12.2	5.1691142449389143E-09	12.2	4.5163422537190632E-12	12.2	-0.10294770068247772	12.2	1501.5303821300379
12.21	3.2156393862226695E-07	12.21	8.4418861448841258E-09	12.21	-2.0589540136494568E-12	12.21	0.88334673948082099	12.21	1502.187911727201
12.22	3.2008836141184101E-07	12.22	-7.8138011589423832E-10	12.22	1.1091638521474497E-11	12.22	0.22581711268595228	12.22	1498.5714989415283
12.23	3.2074417350536336E-07	12.23	1.2607232200880199E-08	12.23	4.5163422537190632E-12	12.23	-0.26733010735943452	12.23	1500.5440877341
12.24	3.2238370373917081E-07	12.24	4.087187559926781E-10	12.24	4.5163422537190632E-12	12.24	-0.59609492069883885	12.24	1500.5440877341
12.25	3.2090812652874402E-07	12.25	6.0616883993649816E-09	12.25	1.2286941199864131E-12	12.25	-0.10294770068247772	12.25	1500.5440877341
12.26	3.2361335141452554E-07	12.26	8.4418861448841258E-09	12.26	7.8039903875484934E-12	12.26	-0.10294770068247772	12.26	1500.7084701334391
12.27	3.2172789164564778E-07	12.27	-3.4591025771271336E-09	12.27	7.8039903875484934E-12	12.27	-0.26733010735943452	12.27	1500.050940536044
12.28	3.2599067025353429E-07	12.28	9.3344602995972579E-09	12.28	1.2286941199864131E-12	12.28	0.88334673948082099	12.28	1501.6947645293385
12.29	3.1762906606114219E-07	12.29	1.1119403800780675E-10	12.29	7.8039903875484934E-12	12.29	-0.59609492069883885	12.29	1501.6947645293385
12.3	3.2205579769240927E-07	12.3	6.0616883993649816E-09	12.3	4.5163422537190632E-12	12.3	0.22581711268595228	12.3	1501.6947645293385
12.31	3.2000638490015073E-07	12.31	8.4418861448841258E-09	12.31	7.8039903875484934E-12	12.31	-0.26733010735943452	12.31	1501.5303821300379
12.32	3.203342909469118E-07	12.32	-2.566528423461768E-09	12.32	7.8039903875484934E-12	12.32	0.061434705999317885	12.32	1501.3659997307309
12.33	3.2066219699367302E-07	12.33	1.1714658045880823E-08	12.33	4.5163422537190632E-12	12.33	-0.26733010735943452	12.33	1502.5166765257436
12.34	3.2262963327424186E-07	12.34	1.0037681919886391E-09	12.34	4.5163422537190632E-12	12.34	-0.10294770068247772	12.34	1501.6947645293385
12.35	3.2262963327424186E-07	12.35	8.1443614266637926E-09	12.35	1.2286941199864131E-12	12.35	0.55458192607371615	12.35	1501.3659997307309
12.36	3.2377730443790599E-07	12.36	1.082208389095944E-08	12.36	7.8039903875484934E-12	12.36	-0.43171251403156674	12.36	1501.2016173314178
12.37	3.2246568025086114E-07	12.37	-1.6739542697174432E-09	12.37	1.1091638521474497E-11	12.37	0.061434705999317885	12.37	1501.6947645293385
12.38	3.203342909469118E-07	12.38	1.0227034454388529E-08	12.38	1.2286941199864131E-12	12.38	0.55458192607371615	12.38	1501.5303821300379
12.39	3.2320346885607419E-07	12.39	-2.566528423461768E-09	12.39	1.2286941199864131E-12	12.39	0.22581711268595228	12.39	1498.7358813409446
12.4	3.189406902481791E-07	12.4	4.5740648086984387E-09	12.4	1.2286941199864131E-12	12.4	-0.26733010735943452	12.4	1501.5303821300379
12.41	3.2287556280931291E-07	12.41	7.549311990249212E-09	12.41	4.5163422537190632E-12	12.41	-0.92485973401888799	12.41	1501.2016173314178
12.42	3.1935057280662939E-07	12.42	-1.3764295517851408E-09	12.42	1.2286941199864131E-12	12.42	-0.10294770068247772	12.42	1501.037234932098
12.43	3.1967847885338993E-07	12.43	1.1714658045880823E-08	12.43	4.5163422537190632E-12	12.43	0.22581711268595228	12.43	1501.5303821300379
12.44	3.1885871373648909E-07	12.44	1.5988176280195932E-09	12.44	4.5163422537190632E-12	12.44	0.22581711268595228	12.44	1501.037234932098
12.45	3.2279358629762258E-07	12.45	8.4418861448841258E-09	12.45	4.5163422537190632E-12	12.45	0.22581711268595228	12.45	1502.5166765257436
12.46	3.2377730443790599E-07	12.46	9.9295097361160897E-09	12.46	1.2286941199864131E-12	12.46	-0.10294770068247772	12.46	1501.8591469286323
12.47	3.2139998559888623E-07	12.47	-4.0541520128601571E-09	12.47	4.5163422537190632E-12	12.47	-0.10294770068247772	12.47	1501.6947645293385
12.48	3.2541683467170641E-07	12.48	9.3344602995972579E-09	12.48	4.5163422537190632E-12	12.48	0.39019951937742547	12.48	1501.5303821300379
12.49	3.2148196211057657E-07	12.49	-1.3764295517851408E-09	12.49	7.8039903875484934E-12	12.49	-0.26733010735943452	12.49	1501.5303821300379
12.5	3.2230172722748042E-07	12.5	3.9790153724928503E-09	12.5	1.2286941199864131E-12	12.5	0.061434705999317885	12.5	1501.8591469286323
12.51	3.2164591513395739E-07	12.51	9.6319850178523328E-09	12.51	1.2286941199864131E-12	12.51	-0.10294770068247772	12.51	1501.5303821300379
12.52	3.2049824397029241E-07	12.52	-1.3764295517851408E-09	12.52	4.5163422537190632E-12	12.52	0.22581711268595228	12.52	1503.0098237235093
12.53	3.2090812652874402E-07	12.53	1.3202281637589746E-08	12.53	4.5163422537190632E-12	12.53	0.55458192607371615	12.53	1501.5303821300379
12.54	3.2230172722748042E-07	12.54	4.087187559926781E-10	12.54	4.5163422537190632E-12	12.54	0.061434705999317885	12.54	1501.5303821300379
12.55	3.2205579769240927E-07	12.55	6.3592131175244211E-09	12.55	-2.0589540136494568E-12	12.55	0.39019951937742547	12.55	1501.5303821300379
12.56	3.2164591513395739E-07	12.56	9.3344602995972579E-09	12.56	1.2286941199864131E-12	12.56	-0.10294770068247772	12.56	1501.3659997307309
12.57	3.2533485816001666E-07	12.57	-3.7566272949980393E-09	12.57	4.5163422537190632E-12	12.57	0.39019951937742547	12.57	1501.6947645293385
12.58	3.2189184466902855E-07	12.58	1.0227034454388529E-08	12.58	1.2286941199864131E-12	12.58	0.55458192607371615	12.58	1501.2016173314178
12.59	3.2369532792621577E-07	12.59	-1.0789048338440637E-09	12.59	7.8039903875484934E-12	12.59	0.061434705999317885	12.59	1502.5166765257436
12.6	3.2066219699367302E-07	12.6	5.1691142449389143E-09	12.6	4.5163422537190632E-12	12.6	-0.10294770068247772	12.6	1501.5303821300379
12.61	3.2164591513395739E-07	12.61	7.2517872720549647E-09	12.61	7.8039903875484934E-12	12.61	0.061434705999317885	12.61	1502.5166765257436
12.62	3.2008836141184101E-07	12.62	-1.6739542697174432E-09	12.62	4.5163422537190632E-12	12.62	-0.10294770068247772	12.62	1501.8591469286323
12.63	3.2377730443790599E-07	12.63	1.2309707482538409E-08	12.63	1.2286941199864131E-12	12.63	-0.26733010735943452	12.63	1502.0235293279197
12.64	3.2336742187945475E-07	12.64	7.0624347398627124E-10	12.64	1.2286941199864131E-12	12.64	0.22581711268595228	12.64	1502.0235293279197
12.65	3.2156393862226695E-07	12.65	6.3592131175244211E-09	12.65	4.5163422537190632E-12	12.65	0.061434705999317885	12.65	1501.3659997307309
12.66	3.2230172722748042E-07	12.66	1.0227034454388529E-08	12.66	1.1091638521474497E-11	12.66	0.39019951937742547	12.66	1501.3659997307309
12.67	3.2221975071579004E-07	12.67	-2.566528423461768E-09	12.67	1.1091638521474497E-11	12.67	-0.10294770068247772	12.67	1502.3522941264755
12.68	3.2312149234438386E-07	12.68	9.9295097361160897E-09	12.68	7.8039903875484934E-12	12.68	0.39019951937742547	12.68	1501.5303821300379
12.69	3.2041626745860208E-07	12.69	-1.971478987640984E-09	12.69	4.5163422537190632E-12	12.69	-0.59609492069883885	12.69	1501.3659997307309
12.7	3.2230172722748042E-07	12.7	3.9790153724928503E-09	12.7	4.5163422537190632E-12	12.7	0.22581711268595228	12.7	1501.5303821300379
12.71	3.2099010304043441E-07	12.71	7.2517872720549647E-09	12.71	4.5163422537190632E-12	12.71	0.55458192607371615	12.71	1502.3522941264755
12.72	3.2353137490283531E-07	12.72	-1.0789048338440637E-09	12.72	7.8039903875484934E-12	12.72	-0.43171251403156674	12.72	1501.3659997307309
12.73	3.2123603257550546E-07	12.73	1.3202281637589746E-08	12.73	4.5163422537190632E-12	12.73	-0.76047732736128637	12.73	1501.5303821300379
12.74	3.2213777420409965E-07	12.74	1.0037681919886391E-09	12.74	4.5163422537190632E-12	12.74	0.22581711268595228	12.74	1501.3659997307309
12.75	3.2082615001705369E-07	12.75	6.0616883993649816E-09	12.75	4.5163422537190632E-12	12.75	0.55458192607371615	12.75	1501.3659997307309
12.76	3.2131800908719585E-07	12.76	9.6319850178523328E-09	12.76	7.8039903875484934E-12	12.76	-0.10294770068247772	12.76	1500.7084701334391
12.77	3.2287556280931291E-07	12.77	-4.3516767307134736E-09	12.77	4.5163422537190632E-12	12.77	0.061434705999317885	12.77	1501.6947645293385
12.78	3.2008836141184101E-07	12.78	1.0524559172669637E-08	12.78	1.2286941199864131E-12	12.78	0.55458192607371615	12.78	1502.3522941264755
12.79	3.2197382118071888E-07	12.79	-1.8633067996828987E-10	12.79	1.1091638521474497E-11	12.79	-0.10294770068247772	12.79	1501.5303821300379
12.8	3.1943254931831951E-07	12.8	4.2765400905912902E-09	12.8	1.2286941199864131E-12	12.8	-0.10294770068247772	12.8	1501.6947645293385
12.81	3.2689241188211768E-07	12.81	7.549311990249212E-09	12.81	1.2286941199864131E-12	12.81	-0.10294770068247772	12.81	1501.2016173314178
12.82	3.1844883117803949E-07	12.82	-2.2690037055557766E-09	12.82	1.2286941199864131E-12	12.82	-0.10294770068247772	12.82	1502.0235293279197
12.83	3.2099010304043441E-07	12.83	1.1119608609257899E-08	12.83	1.2286941199864131E-12	12.83	0.39019951937742547	12.83	1501.6947645293385
12.84	3.2164591513395739E-07	12.84	1.1119403800780675E-10	12.84	7.8039903875484934E-12	12.84	0.22581711268595228	12.84	1501.6947645293385
12.85	3.2115405606381513E-07	12.85	7.2517872720549647E-09	12.85	4.5163422537190632E-12	12.85	0.71896433277485983	12.85	1501.3659997307309
12.86	3.2418718699635686E-07	12.86	1.0524559172669637E-08	12.86	4.5163422537190632E-12	12.86	-0.10294770068247772	12.86	1499.7221757373077
12.87	3.2180986815733816E-07	12.87	-3.1615778592474664E-09	12.87	1.2286941199864131E-12	12.87	0.061434705999317885	12.87	1501.6947645293385
12.88	3.2426916350804699E-07	12.88	1.1119608609257899E-08	12.88	1.1091638521474497E-11	12.88	0.55458192607371615	12.88	1501.5303821300379
12.89	3.2115405606381513E-07	12.89	-1.3764295517851408E-09	12.89	4.5163422537190632E-12	12.89	-0.26733010735943452	12.89	1501.3659997307309
12.9	3.2615462327691337E-07	12.9	3.9790153724928503E-09	12.9	1.2286941199864131E-12	12.9	1.0477291461916138	12.9	1502.0235293279197
12.91	3.2074417350536336E-07	12.91	6.9542625538694127E-09	12.91	1.1091638521474497E-11	12.91	0.061434705999317885	12.91	1501.6947645293385
12.92	3.1992440838846056E-07	12.92	-1.971478987640984E-09	12.92	4.5163422537190632E-12	12.92	0.22581711268595228	12.92	1501.5303821300379
12.93	3.2107207955212474E-07	12.93	1.3499806355957502E-08	12.93	1.2286941199864131E-12	12.93	0.22581711268595228	12.93	1501.5303821300379
12.94	3.2271160978593225E-07	12.94	2.1938670640855006E-09	12.94	7.8039903875484934E-12	12.94	-0.10294770068247772	12.94	1501.5303821300379
12.95	3.2312149234438386E-07	12.95	6.9542625538694127E-09	12.95	4.5163422537190632E-12	12.95	1.0477291461916138	12.95	1501.3659997307309
12.96	3.2090812652874402E-07	12.96	9.3344602995972579E-09	12.96	1.2286941199864131E-12	12.96	0.061434705999317885	12.96	1501.5303821300379
12.97	3.2443311653142712E-07	12.97	-2.864053141358998E-09	12.97	7.8039903875484934E-12	12.97	0.061434705999317885	12.97	1502.3522941264755
12.98	3.2041626745860208E-07	12.98	9.3344602995972579E-09	12.98	4.5163422537190632E-12	12.98	-0.10294770068247772	12.98	1501.6947645293385
12.99	3.252528816483268E-07	12.99	-1.3764295517851408E-09	12.99	1.1091638521474497E-11	12.99	0.22581711268595228	12.99	1501.6947645293385
13	3.2082615001705369E-07	13	4.8715895268143355E-09	13	7.8039903875484934E-12	13	0.061434705999317885	13	1501.5303821300379
13.01	3.2295753932100325E-07	13.01	7.2517872720549647E-09	13.01	4.5163422537190632E-12	13.01	0.55458192607371615	13.01	1501.6947645293385
13.02	3.1976045536508016E-07	13.02	-2.566528423461768E-09	13.02	1.1091638521474497E-11	13.02	-0.10294770068247772	13.02	1501.037234932098
13.03	3.2148196211057657E-07	13.03	1.0524559172669637E-08	13.03	4.5163422537190632E-12	13.03	1.0477291461916138	13.03	1501.6947645293385
13.04	3.2230172722748042E-07	13.04	1.0037681919886391E-09	13.04	1.1091638521474497E-11	13.04	-0.10294770068247772	13.04	1502.187911727201
13.05	3.191866197832492E-07	13.05	6.3592131175244211E-09	13.05	4.5163422537190632E-12	13.05	0.061434705999317885	13.05	1501.5303821300379
13.06	3.2377730443790599E-07	13.06	1.082208389095944E-08	13.06	7.8039903875484934E-12	13.06	0.061434705999317885	13.06	1502.6810589250053
13.07	3.2074417350536336E-07	13.07	-3.7566272949980393E-09	13.07	4.5163422537190632E-12	13.07	0.061434705999317885	13.07	1501.6947645293385
13.08	3.2517090513663694E-07	13.08	1.0227034454388529E-08	13.08	1.2286941199864131E-12	13.08	-0.10294770068247772	13.08	1501.5303821300379
13.09	3.2099010304043441E-07	13.09	-1.971478987640984E-09	13.09	4.5163422537190632E-12	13.09	-0.26733010735943452	13.09	1501.6947645293385
13.1	3.2254765676255153E-07	13.1	4.2765400905912902E-09	13.1	4.5163422537190632E-12	13.1	0.55458192607371615	13.1	1501.6947645293385
13.11	3.2205579769240927E-07	13.11	7.8468367084521678E-09	13.11	1.2286941199864131E-12	13.11	-0.59609492069883885	13.11	1501.3659997307309
13.12	3.189406902481791E-07	13.12	1.1119403800780675E-10	13.12	4.5163422537190632E-12	13.12	-0.43171251403156674	13.12	1501.8591469286323
13.13	3.2230172722748042E-07	13.13	1.2607232200880199E-08	13.13	7.8039903875484934E-12	13.13	0.55458192607371615	13.13	1501.5303821300379
13.14	3.1984243187677033E-07	13.14	-4.8385539793563823E-10	13.14	7.8039903875484934E-12	13.14	0.39019951937742547	13.14	1500.050940536044
13.15	3.2189184466902855E-07	13.15	6.3592131175244211E-09	13.15	7.8039903875484934E-12	13.15	0.55458192607371615	13.15	1501.3659997307309
13.16	3.2139998559888623E-07	13.16	1.0227034454388529E-08	13.16	4.5163422537190632E-12	13.16	0.71896433277485983	13.16	1502.187911727201
13.17	3.2369532792621577E-07	13.17	-4.0541520128601571E-09	13.17	4.5163422537190632E-12	13.17	0.39019951937742547	13.17	1501.6947645293385
13.18	3.2295753932100325E-07	13.18	1.082208389095944E-08	13.18	1.2286941199864131E-12	13.18	0.39019951937742547	13.18	1501.8591469286323
13.19	3.2451509304311719E-07	13.19	-1.6739542697174432E-09	13.19	1.1091638521474497E-11	13.19	0.22581711268595228	13.19	1501.5303821300379
13.2	3.2189184466902855E-07	13.2	4.2765400905912902E-09	13.2	4.5163422537190632E-12	13.2	0.22581711268595228	13.2	1501.6947645293385
13.21	3.2295753932100325E-07	13.21	8.4418861448841258E-09	13.21	1.1091638521474497E-11	13.21	-0.26733010735943452	13.21	1501.5303821300379
13.22	3.2090812652874402E-07	13.22	-1.971478987640984E-09	13.22	1.2286941199864131E-12	13.22	0.22581711268595228	13.22	1501.5303821300379
13.23	3.1992440838846056E-07	13.23	1.1119608609257899E-08	13.23	4.5163422537190632E-12	13.23	0.88334673948082099	13.23	1502.3522941264755
13.24	3.2377730443790599E-07	13.24	7.0624347398627124E-10	13.24	7.8039903875484934E-12	13.24	0.061434705999317885	13.24	1501.6947645293385
13.25	3.2082615001705369E-07	13.25	4.8715895268143355E-09	13.25	-2.0589540136494568E-12	13.25	-0.10294770068247772	13.25	1501.6947645293385
13.26	3.2500695211325712E-07	13.26	1.1714658045880823E-08	13.26	7.8039903875484934E-12	13.26	-0.26733010735943452	13.26	1501.6947645293385
13.27	3.2058022048198269E-07	13.27	-3.1615778592474664E-09	13.27	7.8039903875484934E-12	13.27	-0.26733010735943452	13.27	1501.2016173314178
13.28	3.2238370373917081E-07	13.28	9.9295097361160897E-09	13.28	1.2286941199864131E-12	13.28	-0.10294770068247772	13.28	1502.3522941264755
13.29	3.2148196211057657E-07	13.29	-2.2690037055557766E-09	13.29	4.5163422537190632E-12	13.29	0.061434705999317885	13.29	1501.5303821300379
13.3	3.2139998559888623E-07	13.3	3.9790153724928503E-09	13.3	4.5163422537190632E-12	13.3	0.39019951937742547	13.3	1501.3659997307309
13.31	3.2271160978593225E-07	13.31	7.8468367084521678E-09	13.31	4.5163422537190632E-12	13.31	-0.10294770068247772	13.31	1501.3659997307309
13.32	3.1877673722479912E-07	13.32	-2.864053141358998E-09	13.32	1.1091638521474497E-11	13.32	0.71896433277485983	13.32	1501.3659997307309
13.33	3.2221975071579004E-07	13.33	1.3499806355957502E-08	13.33	1.1091638521474497E-11	13.33	-0.10294770068247772	13.33	1501.5303821300379
13.34	3.1992440838846056E-07	13.34	1.8963423460481794E-09	13.34	4.5163422537190632E-12	13.34	-0.10294770068247772	13.34	1502.0235293279197
13.35	3.2320346885607419E-07	13.35	5.4666389630722282E-09	13.35	7.8039903875484934E-12	13.35	0.061434705999317885	13.35	1502.3522941264755
13.36	3.1935057280662939E-07	13.36	9.0369355813508519E-09	13.36	4.5163422537190632E-12	13.36	0.22581711268595228	13.36	1501.6947645293385
13.37	3.269743883938069E-07	13.37	-4.0541520128601571E-09	13.37	1.1091638521474497E-11	13.37	0.22581711268595228	13.37	1501.5303821300379
13.38	3.2205579769240927E-07	13.38	9.6319850178523328E-09	13.38	1.2286941199864131E-12	13.38	0.061434705999317885	13.38	1502.0235293279197
13.39	3.2189184466902855E-07	13.39	-4.8385539793563823E-10	13.39	4.5163422537190632E-12	13.39	0.55458192607371615	13.39	1501.2016173314178
13.4	3.2123603257550546E-07	13.4	5.7641636812142506E-09	13.4	4.5163422537190632E-12	13.4	0.55458192607371615	13.4	1502.5166765257436
13.41	3.2041626745860208E-07	13.41	6.6567378356925693E-09	13.41	1.1091638521474497E-11	13.41	-0.43171251403156674	13.41	1501.6947645293385
13.42	3.2107207955212474E-07	13.42	-2.864053141358998E-09	13.42	1.1091638521474497E-11	13.42	-0.43171251403156674	13.42	1502.187911727201
13.43	3.2131800908719585E-07	13.43	1.2012182764205275E-08	13.43	1.2286941199864131E-12	13.43	0.22581711268595228	13.43	1501.3659997307309
13.44	3.2279358629762258E-07	13.44	7.0624347398627124E-10	13.44	-2.0589540136494568E-12	13.44	-0.26733010735943452	13.44	1501.3659997307309
13.45	3.1926859629493927E-07	13.45	5.7641636812142506E-09	13.45	1.1091638521474497E-11	13.45	-0.10294770068247772	13.45	1501.8591469286323
13.46	3.2615462327691337E-07	13.46	1.0227034454388529E-08	13.46	4.5163422537190632E-12	13.46	0.39019951937742547	13.46	1501.5303821300379
13.47	3.2172789164564778E-07	13.47	-2.2690037055557766E-09	13.47	7.8039903875484934E-12	13.47	0.39019951937742547	13.47	1502.3522941264755
13.48	3.2254765676255153E-07	13.48	1.082208389095944E-08	13.48	1.2286941199864131E-12	13.48	-0.10294770068247772	13.48	1501.5303821300379
13.49	3.2090812652874402E-07	13.49	-1.3764295517851408E-09	13.49	7.8039903875484934E-12	13.49	0.061434705999317885	13.49	1501.8591469286323
13.5	3.1910464327155913E-07	13.5	3.6814906544031321E-09	13.5	4.5163422537190632E-12	13.5	0.55458192607371615	13.5	1501.8591469286323
13.51	3.2303951583269358E-07	13.51	6.6567378356925693E-09	13.51	4.5163422537190632E-12	13.51	-0.10294770068247772	13.51	1502.8454413242605
13.52	3.203342909469118E-07	13.52	-1.0789048338440637E-09	13.52	4.5163422537190632E-12	13.52	-0.26733010735943452	13.52	1501.6947645293385
13.53	3.2418718699635686E-07	13.53	1.2012182764205275E-08	13.53	1.2286941199864131E-12	13.53	0.39019951937742547	13.53	1501.3659997307309
13.54	3.2058022048198269E-07	13.54	7.0624347398627124E-10	13.54	7.8039903875484934E-12	13.54	-0.10294770068247772	13.54	1503.0098237235093
13.55	3.2623659978860291E-07	13.55	6.9542625538694127E-09	13.55	7.8039903875484934E-12	13.55	0.22581711268595228	13.55	1501.6947645293385
13.56	3.2017033792353124E-07	13.56	1.0524559172669637E-08	13.56	4.5163422537190632E-12	13.56	0.39019951937742547	13.56	1501.5303821300379
13.57	3.2312149234438386E-07	13.57	-3.4591025771271336E-09	13.57	4.5163422537190632E-12	13.57	0.22581711268595228	13.57	1501.8591469286323
13.58	3.2041626745860208E-07	13.58	1.082208389095944E-08	13.58	4.5163422537190632E-12	13.58	-0.10294770068247772	13.58	1500.8728525327717
13.59	3.1795697210790077E-07	13.59	-1.6739542697174432E-09	13.59	4.5163422537190632E-12	13.59	0.55458192607371615	13.59	1501.5303821300379
13.6	3.1976045536508016E-07	13.6	3.383965936322149E-09	13.6	4.5163422537190632E-12	13.6	0.39019951937742547	13.6	1501.5303821300379
13.61	3.1959650234169975E-07	13.61	7.8468367084521678E-09	13.61	4.5163422537190632E-12	13.61	-0.59609492069883885	13.61	1503.0098237235093
13.62	3.2082615001705369E-07	13.62	-1.971478987640984E-09	13.62	7.8039903875484934E-12	13.62	0.22581711268595228	13.62	1501.6947645293385
13.63	3.1967847885338993E-07	13.63	1.4094855792718969E-08	13.63	1.2286941199864131E-12	13.63	0.55458192607371615	13.63	1501.2016173314178
13.64	3.2180986815733816E-07	13.64	1.0037681919886391E-09	13.64	4.5163422537190632E-12	13.64	0.22581711268595228	13.64	1501.2016173314178
13.65	3.1992440838846056E-07	13.65	4.5740648086984387E-09	13.65	1.2286941199864131E-12	13.65	0.061434705999317885	13.65	1501.6947645293385
13.66	3.2508892862494703E-07	13.66	9.0369355813508519E-09	13.66	1.2286941199864131E-12	13.66	-0.26733010735943452	13.66	1502.3522941264755
13.67	3.1992440838846056E-07	13.67	-3.1615778592474664E-09	13.67	4.5163422537190632E-12	13.67	0.39019951937742547	13.67	1501.3659997307309
13.68	3.2205579769240927E-07	13.68	9.3344602995972579E-09	13.68	4.5163422537190632E-12	13.68	0.71896433277485983	13.68	1501.6947645293385
13.69	3.1984243187677033E-07	13.69	-1.6739542697174432E-09	13.69	7.8039903875484934E-12	13.69	0.061434705999317885	13.69	1501.5303821300379
13.7	3.1844883117803949E-07	13.7	4.2765400905912902E-09	13.7	1.2286941199864131E-12	13.7	0.061434705999317885	13.7	1501.5303821300379
13.71	3.2508892862494703E-07	13.71	7.549311990249212E-09	13.71	7.8039903875484934E-12	13.71	-0.43171251403156674	13.71	1501.8591469286323
13.72	3.1828487815465983E-07	13.72	-7.8138011589423832E-10	13.72	4.5163422537190632E-12	13.72	0.061434705999317885	13.72	1500.8728525327717
13.73	3.2164591513395739E-07	13.73	1.1417133327565013E-08	13.73	4.5163422537190632E-12	13.73	0.39019951937742547	13.73	1502.0235293279197
13.74	3.2008836141184101E-07	13.74	1.0037681919886391E-09	13.74	4.5163422537190632E-12	13.74	0.061434705999317885	13.74	1502.187911727201
13.75	3.2295753932100325E-07	13.75	5.1691142449389143E-09	13.75	7.8039903875484934E-12	13.75	0.061434705999317885	13.75	1501.8591469286323
13.76	3.191866197832492E-07	13.76	9.9295097361160897E-09	13.76	4.5163422537190632E-12	13.76	0.55458192607371615	13.76	1500.8728525327717
13.77	3.2205579769240927E-07	13.77	-2.2690037055557766E-09	13.77	7.8039903875484934E-12	13.77	-0.26733010735943452	13.77	1501.5303821300379
13.78	3.2344939839114503E-07	13.78	9.9295097361160897E-09	13.78	4.5163422537190632E-12	13.78	0.55458192607371615	13.78	1501.5303821300379
13.79	3.2197382118071888E-07	13.79	-1.6739542697174432E-09	13.79	7.8039903875484934E-12	13.79	-0.10294770068247772	13.79	1501.5303821300379
13.8	3.2074417350536336E-07	13.8	3.6814906544031321E-09	13.8	7.8039903875484934E-12	13.8	0.39019951937742547	13.8	1502.187911727201
13.81	3.1771104257283178E-07	13.81	6.9542625538694127E-09	13.81	1.1091638521474497E-11	13.81	0.22581711268595228	13.81	1501.5303821300379
13.82	3.2090812652874402E-07	13.82	-1.6739542697174432E-09	13.82	1.1091638521474497E-11	13.82	-0.10294770068247772	13.82	1501.5303821300379
13.83	3.2066219699367302E-07	13.83	1.2309707482538409E-08	13.83	7.8039903875484934E-12	13.83	0.061434705999317885	13.83	1499.064646139758
13.84	3.2582671723015505E-07	13.84	2.4913917821315568E-09	13.84	7.8039903875484934E-12	13.84	-0.26733010735943452	13.84	1501.6947645293385
13.85	3.1861278420141925E-07	13.85	6.9542625538694127E-09	13.85	1.2286941199864131E-12	13.85	0.55458192607371615	13.85	1502.0235293279197
13.86	3.2148196211057657E-07	13.86	1.0524559172669637E-08	13.86	4.5163422537190632E-12	13.86	-0.26733010735943452	13.86	1501.6947645293385
13.87	3.2230172722748042E-07	13.87	-4.0541520128601571E-09	13.87	4.5163422537190632E-12	13.87	0.22581711268595228	13.87	1501.8591469286323
13.88	3.2205579769240927E-07	13.88	9.9295097361160897E-09	13.88	-2.0589540136494568E-12	13.88	0.22581711268595228	13.88	1501.6947645293385
13.89	3.2041626745860208E-07	13.89	-1.6739542697174432E-09	13.89	7.8039903875484934E-12	13.89	-0.10294770068247772	13.89	1501.5303821300379
13.9	3.1820290164296997E-07	13.9	2.7889165001863481E-09	13.9	4.5163422537190632E-12	13.9	0.061434705999317885	13.9	1501.5303821300379
13.91	3.2336742187945475E-07	13.91	9.6319850178523328E-09	13.91	4.5163422537190632E-12	13.91	0.71896433277485983	13.91	1502.6810589250053
13.92	3.1844883117803949E-07	13.92	1.1119403800780675E-10	13.92	4.5163422537190632E-12	13.92	0.061434705999317885	13.92	1502.3522941264755
13.93	3.2648252932367121E-07	13.93	1.3202281637589746E-08	13.93	1.2286941199864131E-12	13.93	0.55458192607371615	13.93	1501.5303821300379
13.94	3.2066219699367302E-07	13.94	4.087187559926781E-10	13.94	4.5163422537190632E-12	13.94	0.061434705999317885	13.94	1501.8591469286323
13.95	3.2213777420409965E-07	13.95	6.0616883993649816E-09	13.95	1.2286941199864131E-12	13.95	0.55458192607371615	13.95	1500.5440877341
13.96	3.1959650234169975E-07	13.96	9.0369355813508519E-09	13.96	1.2286941199864131E-12	13.96	0.22581711268595228	13.96	1501.3659997307309
13.97	3.2320346885607419E-07	13.97	-3.4591025771271336E-09	13.97	1.1091638521474497E-11	13.97	-0.10294770068247772	13.97	1501.6947645293385
13.98	3.2279358629762258E-07	13.98	1.0227034454388529E-08	13.98	1.2286941199864131E-12	13.98	0.39019951937742547	13.98	1501.3659997307309
13.99	3.1844883117803949E-07	13.99	-4.8385539793563823E-10	13.99	7.8039903875484934E-12	13.99	-0.26733010735943452	13.99	1502.5166765257436
14	3.2164591513395739E-07	14	2.4913917821315568E-09	14	1.1091638521474497E-11	14	0.55458192607371615	14	1501.5303821300379
14.01	3.203342909469118E-07	14.01	6.9542625538694127E-09	14.01	4.5163422537190632E-12	14.01	-0.59609492069883885	14.01	1501.3659997307309
14.02	3.2197382118071888E-07	14.02	-1.3764295517851408E-09	14.02	7.8039903875484934E-12	14.02	0.22581711268595228	14.02	1501.5303821300379
14.03	3.2156393862226695E-07	14.03	1.2012182764205275E-08	14.03	1.2286941199864131E-12	14.03	0.88334673948082099	14.03	1501.6947645293385
14.04	3.2443311653142712E-07	14.04	7.0624347398627124E-10	14.04	4.5163422537190632E-12	14.04	0.55458192607371615	14.04	1501.037234932098
14.05	3.2385928094959617E-07	14.05	6.0616883993649816E-09	14.05	4.5163422537190632E-12	14.05	0.39019951937742547	14.05	1500.050940536044
14.06	3.2189184466902855E-07	14.06	9.6319850178523328E-09	14.06	1.2286941199864131E-12	14.06	1.0477291461916138	14.06	1500.2153229354024
14.07	3.2295753932100325E-07	14.07	-3.7566272949980393E-09	14.07	4.5163422537190632E-12	14.07	0.061434705999317885	14.07	1500.5440877341
14.08	3.1976045536508016E-07	14.08	1.0227034454388529E-08	14.08	-2.0589540136494568E-12	14.08	0.39019951937742547	14.08	1500.050940536044
14.09	3.2025231443522152E-07	14.09	-1.971478987640984E-09	14.09	7.8039903875484934E-12	14.09	0.061434705999317885	14.09	1500.7084701334391
14.1	3.2058022048198269E-07	14.1	3.383965936322149E-09	14.1	4.5163422537190632E-12	14.1	-0.10294770068247772	14.1	1499.7221757373077
14.11	3.2303951583269358E-07	14.11	9.0369355813508519E-09	14.11	-2.0589540136494568E-12	14.11	0.061434705999317885	14.11	1502.3522941264755
14.12	3.2049824397029241E-07	14.12	-7.8138011589423832E-10	14.12	4.5163422537190632E-12	14.12	0.061434705999317885	14.12	1501.5303821300379
14.13	3.2041626745860208E-07	14.13	1.2904756919230645E-08	14.13	4.5163422537190632E-12	14.13	-0.10294770068247772	14.13	1501.3659997307309
14.14	3.2418718699635686E-07	14.14	7.0624347398627124E-10	14.14	1.2286941199864131E-12	14.14	0.39019951937742547	14.14	1501.5303821300379
14.15	3.2164591513395739E-07	14.15	4.5740648086984387E-09	14.15	4.5163422537190632E-12	14.15	0.22581711268595228	14.15	1501.6947645293385
14.16	3.2238370373917081E-07	14.16	9.9295097361160897E-09	14.16	7.8039903875484934E-12	14.16	-0.26733010735943452	14.16	1499.7221757373077
14.17	3.2099010304043441E-07	14.17	-3.4591025771271336E-09	14.17	1.1091638521474497E-11	14.17	0.39019951937742547	14.17	1501.3659997307309
14.18	3.2164591513395739E-07	14.18	1.1119608609257899E-08	14.18	4.5163422537190632E-12	14.18	0.55458192607371615	14.18	1502.187911727201
14.19	3.2082615001705369E-07	14.19	7.0624347398627124E-10	14.19	1.2286941199864131E-12	14.19	0.55458192607371615	14.19	1501.6947645293385
14.2	3.1984243187677033E-07	14.2	3.383965936322149E-09	14.2	7.8039903875484934E-12	14.2	0.061434705999317885	14.2	1501.5303821300379
14.21	3.2205579769240927E-07	14.21	6.9542625538694127E-09	14.21	4.5163422537190632E-12	14.21	1.7052587730830595	14.21	1501.6947645293385
14.22	3.1762906606114219E-07	14.22	-1.3764295517851408E-09	14.22	7.8039903875484934E-12	14.22	0.22581711268595228	14.22	1501.3659997307309
14.23	3.2623659978860291E-07	14.23	1.2309707482538409E-08	14.23	1.2286941199864131E-12	14.23	0.71896433277485983	14.23	1502.3522941264755
14.24	3.2090812652874402E-07	14.24	2.1938670640855006E-09	14.24	1.2286941199864131E-12	14.24	-0.10294770068247772	14.24	1501.3659997307309
14.25	3.2164591513395739E-07	14.25	6.3592131175244211E-09	14.25	7.8039903875484934E-12	14.25	0.22581711268595228	14.25	1501.6947645293385
14.26	3.1779301908452143E-07	14.26	9.6319850178523328E-09	14.26	1.2286941199864131E-12	14.26	0.061434705999317885	14.26	1501.5303821300379
14.27	3.2303951583269358E-07	14.27	-3.1615778592474664E-09	14.27	1.1091638521474497E-11	14.27	0.71896433277485983	14.27	1501.3659997307309
14.28	3.2320346885607419E-07	14.28	9.9295097361160897E-09	14.28	4.5163422537190632E-12	14.28	0.39019951937742547	14.28	1503.1742061227517
14.29	3.2131800908719585E-07	14.29	-1.0789048338440637E-09	14.29	1.2286941199864131E-12	14.29	-0.26733010735943452	14.29	1502.0235293279197
14.3	3.2328544536776447E-07	14.3	4.5740648086984387E-09	14.3	4.5163422537190632E-12	14.3	0.22581711268595228	14.3	1502.3522941264755
14.31	3.1959650234169975E-07	14.31	7.2517872720549647E-09	14.31	4.5163422537190632E-12	14.31	0.22581711268595228	14.31	1501.5303821300379
14.32	3.2459706955480726E-07	14.32	-2.566528423461768E-09	14.32	1.2286941199864131E-12	14.32	-0.10294770068247772	14.32	1501.6947645293385
14.33	3.2131800908719585E-07	14.33	1.1714658045880823E-08	14.33	1.2286941199864131E-12	14.33	0.061434705999317885	14.33	1502.187911727201
14.34	3.2205579769240927E-07	14.34	1.3012929099997288E-09	14.34	1.2286941199864131E-12	14.34	-0.43171251403156674	14.34	1501.5303821300379
14.35	3.2008836141184101E-07	14.35	5.1691142449389143E-09	14.35	1.2286941199864131E-12	14.35	0.71896433277485983	14.35	1501.5303821300379
14.36	3.2156393862226695E-07	14.36	1.2309707482538409E-08	14.36	1.2286941199864131E-12	14.36	0.55458192607371615	14.36	1499.886558136679
14.37	3.2213777420409965E-07	14.37	-3.1615778592474664E-09	14.37	4.5163422537190632E-12	14.37	-0.26733010735943452	14.37	1501.8591469286323
14.38	3.1812092513128022E-07	14.38	9.9295097361160897E-09	14.38	4.5163422537190632E-12	14.38	-0.10294770068247772	14.38	1501.6947645293385
14.39	3.2361335141452554E-07	14.39	-1.0789048338440637E-09	14.39	4.5163422537190632E-12	14.39	0.55458192607371615	14.39	1500.5440877341
14.4	3.191866197832492E-07	14.4	3.383965936322149E-09	14.4	4.5163422537190632E-12	14.4	0.061434705999317885	14.4	1500.8728525327717
14.41	3.2459706955480726E-07	14.41	6.9542625538694127E-09	14.41	7.8039903875484934E-12	14.41	-0.26733010735943452	14.41	1501.6947645293385
14.42	3.2074417350536336E-07	14.42	-1.6739542697174432E-09	14.42	1.1091638521474497E-11	14.42	0.061434705999317885	14.42	1502.3522941264755
14.43	3.2172789164564778E-07	14.43	1.2309707482538409E-08	14.43	4.5163422537190632E-12	14.43	0.39019951937742547	14.43	1501.5303821300379
14.44	3.2115405606381513E-07	14.44	1.3012929099997288E-09	14.44	1.2286941199864131E-12	14.44	0.39019951937742547	14.44	1501.5303821300379
14.45	3.2017033792353124E-07	14.45	3.9790153724928503E-09	14.45	4.5163422537190632E-12	14.45	-0.10294770068247772	14.45	1501.8591469286323
14.46	3.2344939839114503E-07	14.46	9.3344602995972579E-09	14.46	1.2286941199864131E-12	14.46	-0.10294770068247772	14.46	1501.3659997307309
14.47	3.2066219699367302E-07	14.47	-4.6492014485580286E-09	14.47	1.4379286655497281E-11	14.47	-0.10294770068247772	14.47	1501.6947645293385
14.48	3.2303951583269358E-07	14.48	1.1417133327565013E-08	14.48	1.2286941199864131E-12	14.48	0.71896433277485983	14.48	1501.6947645293385
14.49	3.2115405606381513E-07	14.49	4.087187559926781E-10	14.49	7.8039903875484934E-12	14.49	-0.10294770068247772	14.49	1502.3522941264755
14.5	3.2205579769240927E-07	14.5	3.0864412182498877E-09	14.5	4.5163422537190632E-12	14.5	-0.10294770068247772	14.5	1501.8591469286323
14.51	3.2451509304311719E-07	14.51	7.2517872720549647E-09	14.51	4.5163422537190632E-12	14.51	0.71896433277485983	14.51	1501.5303821300379
14.52	3.2180986815733816E-07	14.52	-3.1615778592474664E-09	14.52	4.5163422537190632E-12	14.52	-0.26733010735943452	14.52	1501.8591469286323
14.53	3.2066219699367302E-07	14.53	1.1714658045880823E-08	14.53	4.5163422537190632E-12	14.53	0.39019951937742547	14.53	1501.3659997307309
14.54	3.2008836141184101E-07	14.54	1.0037681919886391E-09	14.54	7.8039903875484934E-12	14.54	-2.0755365804864141	14.54	1501.6947645293385
14.55	3.2238370373917081E-07	14.55	7.2517872720549647E-09	14.55	4.5163422537190632E-12	14.55	0.71896433277485983	14.55	1501.5303821300379
14.56	3.2074417350536336E-07	14.56	1.0227034454388529E-08	14.56	4.5163422537190632E-12	14.56	-0.43171251403156674	14.56	1502.3522941264755
14.57	3.239412574612864E-07	14.57	-4.6492014485580286E-09	14.57	4.5163422537190632E-12	14.57	-0.43171251403156674	14.57	1501.6947645293385
14.58	3.2221975071579004E-07	14.58	9.6319850178523328E-09	14.58	4.5163422537190632E-12	14.58	0.22581711268595228	14.58	1501.6947645293385
14.59	3.2082615001705369E-07	14.59	-1.8633067996828987E-10	14.59	7.8039903875484934E-12	14.59	0.22581711268595228	14.59	1501.5303821300379
14.6	3.2369532792621577E-07	14.6	2.4913917821315568E-09	14.6	4.5163422537190632E-12	14.6	1.5408763663529612	14.6	1501.8591469286323
14.61	3.2410521048466674E-07	14.61	7.8468367084521678E-09	14.61	1.2286941199864131E-12	14.61	-0.10294770068247772	14.61	1501.3659997307309
14.62	3.2426916350804699E-07	14.62	-2.864053141358998E-09	14.62	1.1091638521474497E-11	14.62	-0.10294770068247772	14.62	1501.8591469286323
14.63	3.2017033792353124E-07	14.63	1.2607232200880199E-08	14.63	1.2286941199864131E-12	14.63	0.39019951937742547	14.63	1501.5303821300379
14.64	3.2115405606381513E-07	14.64	1.5988176280195932E-09	14.64	4.5163422537190632E-12	14.64	-0.26733010735943452	14.64	1502.0235293279197
14.65	3.2041626745860208E-07	14.65	4.5740648086984387E-09	14.65	1.2286941199864131E-12	14.65	0.39019951937742547	14.65	1501.5303821300379
14.66	3.2139998559888623E-07	14.66	9.3344602995972579E-09	14.66	4.5163422537190632E-12	14.66	0.061434705999317885	14.66	1501.3659997307309
14.67	3.2303951583269358E-07	14.67	-2.566528423461768E-09	14.67	4.5163422537190632E-12	14.67	0.22581711268595228	14.67	1501.6947645293385
14.68	3.2025231443522152E-07	14.68	1.1119608609257899E-08	14.68	7.8039903875484934E-12	14.68	0.71896433277485983	14.68	1502.3522941264755
14.69	3.239412574612864E-07	14.69	-1.3764295517851408E-09	14.69	7.8039903875484934E-12	14.69	-0.92485973401888799	14.69	1501.5303821300379
14.7	3.2066219699367302E-07	14.7	2.1938670640855006E-09	14.7	1.2286941199864131E-12	14.7	-0.10294770068247772	14.7	1501.6947645293385
14.71	3.2353137490283531E-07	14.71	6.9542625538694127E-09	14.71	1.2286941199864131E-12	14.71	-0.10294770068247772	14.71	1501.6947645293385
14.72	3.1820290164296997E-07	14.72	-2.864053141358998E-09	14.72	4.5163422537190632E-12	14.72	0.55458192607371615	14.72	1502.0235293279197
14.73	3.2344939839114503E-07	14.73	1.2904756919230645E-08	14.73	-2.0589540136494568E-12	14.73	0.22581711268595228	14.73	1501.3659997307309
14.74	3.2279358629762258E-07	14.74	3.0864412182498877E-09	14.74	4.5163422537190632E-12	14.74	0.22581711268595228	14.74	1501.3659997307309
14.75	3.2123603257550546E-07	14.75	5.4666389630722282E-09	14.75	4.5163422537190632E-12	14.75	0.061434705999317885	14.75	1503.3385885219875
14.76	3.2320346885607419E-07	14.76	9.6319850178523328E-09	14.76	1.2286941199864131E-12	14.76	0.061434705999317885	14.76	1501.8591469286323
14.77	3.1959650234169975E-07	14.77	-4.0541520128601571E-09	14.77	7.8039903875484934E-12	14.77	-0.10294770068247772	14.77	1501.6947645293385
14.78	3.2279358629762258E-07	14.78	9.0369355813508519E-09	14.78	1.1091638521474497E-11	14.78	0.71896433277485983	14.78	1501.5303821300379
14.79	3.2041626745860208E-07	14.79	-7.8138011589423832E-10	14.79	1.2286941199864131E-12	14.79	0.22581711268595228	14.79	1501.5303821300379
14.8	3.2500695211325712E-07	14.8	2.1938670640855006E-09	14.8	4.5163422537190632E-12	14.8	0.061434705999317885	14.8	1502.5166765257436
14.81	3.1910464327155913E-07	14.81	8.4418861448841258E-09	14.81	4.5163422537190632E-12	14.81	0.061434705999317885	14.81	1500.8728525327717
14.82	3.2025231443522152E-07	14.82	-1.971478987640984E-09	14.82	1.2286941199864131E-12	14.82	0.061434705999317885	14.82	1501.3659997307309
14.83	3.2082615001705369E-07	14.83	1.1714658045880823E-08	14.83	1.2286941199864131E-12	14.83	1.7052587730830595	14.83	1501.3659997307309
14.84	3.2254765676255153E-07	14.84	7.0624347398627124E-10	14.84	7.8039903875484934E-12	14.84	-0.59609492069883885	14.84	1501.5303821300379
14.85	3.2205579769240927E-07	14.85	4.5740648086984387E-09	14.85	1.2286941199864131E-12	14.85	-0.10294770068247772	14.85	1501.6947645293385
14.86	3.2074417350536336E-07	14.86	9.9295097361160897E-09	14.86	4.5163422537190632E-12	14.86	0.061434705999317885	14.86	1501.037234932098
14.87	3.2689241188211768E-07	14.87	-4.9467261663937957E-09	14.87	7.8039903875484934E-12	14.87	0.061434705999317885	14.87	1502.187911727201
14.88	3.2271160978593225E-07	14.88	1.0227034454388529E-08	14.88	1.2286941199864131E-12	14.88	0.71896433277485983	14.88	1501.6947645293385
14.89	3.2213777420409965E-07	14.89	-1.3764295517851408E-09	14.89	4.5163422537190632E-12	14.89	-0.10294770068247772	14.89	1501.2016173314178
14.9	3.1926859629493927E-07	14.9	3.0864412182498877E-09	14.9	4.5163422537190632E-12	14.9	0.22581711268595228	14.9	1501.8591469286323
14.91	3.2107207955212474E-07	14.91	6.9542625538694127E-09	14.91	4.5163422537190632E-12	14.91	-0.10294770068247772	14.91	1501.6947645293385
14.92	3.1984243187677033E-07	14.92	-2.2690037055557766E-09	14.92	7.8039903875484934E-12	14.92	-0.43171251403156674	14.92	1502.3522941264755
14.93	3.2107207955212474E-07	14.93	1.3202281637589746E-08	14.93	4.5163422537190632E-12	14.93	-0.10294770068247772	14.93	1501.3659997307309
14.94	3.2139998559888623E-07	14.94	2.1938670640855006E-09	14.94	1.1091638521474497E-11	14.94	-0.26733010735943452	14.94	1502.0235293279197
14.95	3.1869476071310916E-07	14.95	5.7641636812142506E-09	14.95	4.5163422537190632E-12	14.95	0.39019951937742547	14.95	1501.8591469286323
14.96	3.2197382118071888E-07	14.96	8.7394108631131412E-09	14.96	1.2286941199864131E-12	14.96	0.22581711268595228	14.96	1501.6947645293385
14.97	3.2172789164564778E-07	14.97	-4.3516767307134736E-09	14.97	1.2286941199864131E-12	14.97	0.061434705999317885	14.97	1501.3659997307309
14.98	3.2672845885873924E-07	14.98	9.0369355813508519E-09	14.98	1.1091638521474497E-11	14.98	0.55458192607371615	14.98	1501.6947645293385
14.99	3.1951452583000963E-07	14.99	4.087187559926781E-10	14.99	4.5163422537190632E-12	14.99	-0.10294770068247772	14.99	1502.5166765257436
15	3.2107207955212474E-07	15	4.8715895268143355E-09	15	1.1091638521474497E-11	15	-0.26733010735943452	15	1502.8454413242605
15.01	3.2082615001705369E-07	15.01	7.549311990249212E-09	15.01	-2.0589540136494568E-12	15.01	-0.43171251403156674	15.01	1501.8591469286323
15.02	3.191866197832492E-07	15.02	-1.6739542697174432E-09	15.02	4.5163422537190632E-12	15.02	0.061434705999317885	15.02	1501.3659997307309
15.03	3.2164591513395739E-07	15.03	1.1119608609257899E-08	15.03	7.8039903875484934E-12	15.03	0.061434705999317885	15.03	1501.8591469286323
15.04	3.1877673722479912E-07	15.04	7.0624347398627124E-10	15.04	7.8039903875484934E-12	15.04	-0.26733010735943452	15.04	1501.6947645293385
15.05	3.2156393862226695E-07	15.05	5.1691142449389143E-09	15.05	4.5163422537190632E-12	15.05	0.39019951937742547	15.05	1500.8728525327717
15.06	3.1976045536508016E-07	15.06	9.9295097361160897E-09	15.06	7.8039903875484934E-12	15.06	0.71896433277485983	15.06	1502.0235293279197
15.07	3.2066219699367302E-07	15.07	-2.566528423461768E-09	15.07	4.5163422537190632E-12	15.07	-0.10294770068247772	15.07	1501.6947645293385
15.08	3.2164591513395739E-07	15.08	9.9295097361160897E-09	15.08	1.2286941199864131E-12	15.08	0.55458192607371615	15.08	1501.2016173314178
15.09	3.2279358629762258E-07	15.09	-4.8385539793563823E-10	15.09	4.5163422537190632E-12	15.09	-0.10294770068247772	15.09	1501.6947645293385
15.1	3.2312149234438386E-07	15.1	3.0864412182498877E-09	15.1	1.2286941199864131E-12	15.1	0.55458192607371615	15.1	1501.5303821300379
15.11	3.2148196211057657E-07	15.11	6.9542625538694127E-09	15.11	4.5163422537190632E-12	15.11	0.39019951937742547	15.11	1501.3659997307309
15.12	3.2107207955212474E-07	15.12	-3.4591025771271336E-09	15.12	4.5163422537190632E-12	15.12	-0.43171251403156674	15.12	1502.187911727201
15.13	3.1984243187677033E-07	15.13	1.2607232200880199E-08	15.13	4.5163422537190632E-12	15.13	-0.10294770068247772	15.13	1502.3522941264755
15.14	3.2328544536776447E-07	15.14	1.5988176280195932E-09	15.14	7.8039903875484934E-12	15.14	0.22581711268595228	15.14	1501.5303821300379
15.15	3.1951452583000963E-07	15.15	6.9542625538694127E-09	15.15	4.5163422537190632E-12	15.15	0.061434705999317885	15.15	1501.6947645293385
15.16	3.2361335141452554E-07	15.16	9.6319850178523328E-09	15.16	4.5163422537190632E-12	15.16	-0.76047732736128637	15.16	1501.2016173314178
15.17	3.2303951583269358E-07	15.17	-4.9467261663937957E-09	15.17	7.8039903875484934E-12	15.17	-0.26733010735943452	15.17	1501.6947645293385
15.18	3.2074417350536336E-07	15.18	9.6319850178523328E-09	15.18	1.2286941199864131E-12	15.18	0.39019951937742547	15.18	1502.187911727201
15.19	3.2328544536776447E-07	15.19	-4.8385539793563823E-10	15.19	4.5163422537190632E-12	15.19	-0.10294770068247772	15.19	1501.8591469286323
15.2	3.2230172722748042E-07	15.2	2.7889165001863481E-09	15.2	4.5163422537190632E-12	15.2	-0.26733010735943452	15.2	1501.8591469286323
15.21	3.252528816483268E-07	15.21	8.7394108631131412E-09	15.21	4.5163422537190632E-12	15.21	-0.26733010735943452	15.21	1501.5303821300379
15.22	3.1705523047931595E-07	15.22	-1.971478987640984E-09	15.22	4.5163422537190632E-12	15.22	0.22581711268595228	15.22	1501.3659997307309
15.23	3.2164591513395739E-07	15.23	1.1714658045880823E-08	15.23	4.5163422537190632E-12	15.23	0.061434705999317885	15.23	1501.6947645293385
15.24	3.1926859629493927E-07	15.24	1.0037681919886391E-09	15.24	4.5163422537190632E-12	15.24	0.061434705999317885	15.24	1501.8591469286323
15.25	3.2172789164564778E-07	15.25	5.4666389630722282E-09	15.25	1.2286941199864131E-12	15.25	0.55458192607371615	15.25	1502.0235293279197
15.26	3.203342909469118E-07	15.26	9.6319850178523328E-09	15.26	1.2286941199864131E-12	15.26	-0.10294770068247772	15.26	1501.5303821300379
15.27	3.2230172722748042E-07	15.27	-4.3516767307134736E-09	15.27	4.5163422537190632E-12	15.27	0.22581711268595228	15.27	1501.5303821300379
15.28	3.2328544536776447E-07	15.28	9.9295097361160897E-09	15.28	-2.0589540136494568E-12	15.28	-0.10294770068247772	15.28	1501.6947645293385
15.29	3.2139998559888623E-07	15.29	-1.8633067996828987E-10	15.29	1.2286941199864131E-12	15.29	0.22581711268595228	15.29	1501.5303821300379
15.3	3.2549881118339621E-07	15.3	2.4913917821315568E-09	15.3	7.8039903875484934E-12	15.3	0.061434705999317885	15.3	1501.6947645293385
15.31	3.1976045536508016E-07	15.31	7.2517872720549647E-09	15.31	1.2286941199864131E-12	15.31	0.39019951937742547	15.31	1501.3659997307309
15.32	3.2041626745860208E-07	15.32	-2.864053141358998E-09	15.32	7.8039903875484934E-12	15.32	0.22581711268595228	15.32	1502.6810589250053
15.33	3.203342909469118E-07	15.33	1.1417133327565013E-08	15.33	4.5163422537190632E-12	15.33	0.061434705999317885	15.33	1501.3659997307309
15.34	3.2303951583269358E-07	15.34	2.1938670640855006E-09	15.34	4.5163422537190632E-12	15.34	0.22581711268595228	15.34	1501.6947645293385
15.35	3.2066219699367302E-07	15.35	5.7641636812142506E-09	15.35	4.5163422537190632E-12	15.35	-0.10294770068247772	15.35	1501.5303821300379
15.36	3.2074417350536336E-07	15.36	9.6319850178523328E-09	15.36	4.5163422537190632E-12	15.36	0.061434705999317885	15.36	1501.6947645293385
15.37	3.2492497560156721E-07	15.37	-3.7566272949980393E-09	15.37	4.5163422537190632E-12	15.37	0.71896433277485983	15.37	1502.0235293279197
15.38	3.2246568025086114E-07	15.38	9.0369355813508519E-09	15.38	4.5163422537190632E-12	15.38	-0.10294770068247772	15.38	1501.6947645293385
15.39	3.2558078769508596E-07	15.39	-7.8138011589423832E-10	15.39	4.5163422537190632E-12	15.39	0.22581711268595228	15.39	1501.8591469286323
15.4	3.1885871373648909E-07	15.4	2.7889165001863481E-09	15.4	-2.0589540136494568E-12	15.4	0.55458192607371615	15.4	1501.6947645293385
15.41	3.2205579769240927E-07	15.41	8.7394108631131412E-09	15.41	1.2286941199864131E-12	15.41	0.061434705999317885	15.41	1501.5303821300379
15.42	3.1844883117803949E-07	15.42	-3.1615778592474664E-09	15.42	4.5163422537190632E-12	15.42	0.39019951937742547	15.42	1501.3659997307309
15.43	3.2164591513395739E-07	15.43	1.1417133327565013E-08	15.43	4.5163422537190632E-12	15.43	0.061434705999317885	15.43	1501.5303821300379
15.44	3.2205579769240927E-07	15.44	1.3012929099997288E-09	15.44	4.5163422537190632E-12	15.44	-0.26733010735943452	15.44	1502.3522941264755
15.45	3.2066219699367302E-07	15.45	5.1691142449389143E-09	15.45	1.2286941199864131E-12	15.45	0.39019951937742547	15.45	1501.3659997307309
15.46	3.2426916350804699E-07	15.46	1.1119608609257899E-08	15.46	7.8039903875484934E-12	15.46	-0.76047732736128637	15.46	1501.5303821300379
15.47	3.2139998559888623E-07	15.47	-3.1615778592474664E-09	15.47	4.5163422537190632E-12	15.47	0.061434705999317885	15.47	1501.5303821300379
15.48	3.2558078769508596E-07	15.48	1.0227034454388529E-08	15.48	4.5163422537190632E-12	15.48	0.71896433277485983	15.48	1501.5303821300379
15.49	3.2090812652874402E-07	15.49	-1.8633067996828987E-10	15.49	4.5163422537190632E-12	15.49	-0.26733010735943452	15.49	1501.5303821300379
15.5	3.2221975071579004E-07	15.5	1.8963423460481794E-09	15.5	1.2286941199864131E-12	15.5	0.71896433277485983	15.5	1501.5303821300379
15.51	3.2107207955212474E-07	15.51	7.8468367084521678E-09	15.51	4.5163422537190632E-12	15.51	0.22581711268595228	15.51	1502.3522941264755
15.52	3.1967847885338993E-07	15.52	-1.971478987640984E-09	15.52	4.5163422537190632E-12	15.52	-0.10294770068247772	15.52	1501.3659997307309
15.53	3.2238370373917081E-07	15.53	1.1119608609257899E-08	15.53	4.5163422537190632E-12	15.53	0.39019951937742547	15.53	1501.8591469286323
15.54	3.1959650234169975E-07	15.54	3.0864412182498877E-09	15.54	-2.0589540136494568E-12	15.54	0.061434705999317885	15.54	1501.6947645293385
15.55	3.2197382118071888E-07	15.55	5.7641636812142506E-09	15.55	1.2286941199864131E-12	15.55	0.55458192607371615	15.55	1501.5303821300379
15.56	3.2115405606381513E-07	15.56	9.9295097361160897E-09	15.56	4.5163422537190632E-12	15.56	-0.43171251403156674	15.56	1501.2016173314178
15.57	3.2172789164564778E-07	15.57	-4.0541520128601571E-09	15.57	4.5163422537190632E-12	15.57	-0.43171251403156674	15.57	1501.8591469286323
15.58	3.203342909469118E-07	15.58	8.7394108631131412E-09	15.58	1.2286941199864131E-12	15.58	0.061434705999317885	15.58	1501.8591469286323
15.59	3.2254765676255153E-07	15.59	7.0624347398627124E-10	15.59	7.8039903875484934E-12	15.59	0.061434705999317885	15.59	1501.5303821300379
15.6	3.2000638490015073E-07	15.6	3.383965936322149E-09	15.6	4.5163422537190632E-12	15.6	0.71896433277485983	15.6	1501.5303821300379
15.61	3.2221975071579004E-07	15.61	8.1443614266637926E-09	15.61	4.5163422537190632E-12	15.61	-0.43171251403156674	15.61	1501.037234932098
15.62	3.2049824397029241E-07	15.62	-3.1615778592474664E-09	15.62	1.2286941199864131E-12	15.62	0.061434705999317885	15.62	1501.6947645293385
15.63	3.1959650234169975E-07	15.63	1.0524559172669637E-08	15.63	4.5163422537190632E-12	15.63	-0.10294770068247772	15.63	1502.3522941264755
15.64	3.2246568025086114E-07	15.64	1.8963423460481794E-09	15.64	1.2286941199864131E-12	15.64	0.55458192607371615	15.64	1502.8454413242605
15.65	3.2074417350536336E-07	15.65	3.9790153724928503E-09	15.65	1.2286941199864131E-12	15.65	0.39019951937742547	15.65	1501.037234932098
15.66	3.2344939839114503E-07	15.66	1.1714658045880823E-08	15.66	1.2286941199864131E-12	15.66	0.22581711268595228	15.66	1501.8591469286323
15.67	3.2295753932100325E-07	15.67	-3.4591025771271336E-09	15.67	4.5163422537190632E-12	15.67	-0.26733010735943452	15.67	1501.5303821300379
15.68	3.2353137490283531E-07	15.68	9.0369355813508519E-09	15.68	-2.0589540136494568E-12	15.68	-0.43171251403156674	15.68	1501.6947645293385
15.69	3.2377730443790599E-07	15.69	1.1119403800780675E-10	15.69	7.8039903875484934E-12	15.69	-0.26733010735943452	15.69	1501.8591469286323
15.7	3.2131800908719585E-07	15.7	1.5988176280195932E-09	15.7	1.2286941199864131E-12	15.7	0.061434705999317885	15.7	1502.0235293279197
15.71	3.2205579769240927E-07	15.71	7.549311990249212E-09	15.71	4.5163422537190632E-12	15.71	-0.10294770068247772	15.71	1501.6947645293385
15.72	3.1730116001438414E-07	15.72	-2.864053141358998E-09	15.72	7.8039903875484934E-12	15.72	-0.10294770068247772	15.72	1501.5303821300379
15.73	3.2254765676255153E-07	15.73	1.1714658045880823E-08	15.73	7.8039903875484934E-12	15.73	-0.10294770068247772	15.73	1502.187911727201
15.74	3.2131800908719585E-07	15.74	3.6814906544031321E-09	15.74	7.8039903875484934E-12	15.74	-0.10294770068247772	15.74	1501.5303821300379
15.75	3.2164591513395739E-07	15.75	5.7641636812142506E-09	15.75	7.8039903875484934E-12	15.75	0.55458192607371615	15.75	1502.3522941264755
15.76	3.203342909469118E-07	15.76	1.1714658045880823E-08	15.76	4.5163422537190632E-12	15.76	0.39019951937742547	15.76	1501.3659997307309
15.77	3.2254765676255153E-07	15.77	-4.9467261663937957E-09	15.77	1.1091638521474497E-11	15.77	0.22581711268595228	15.77	1501.3659997307309
15.78	3.239412574612864E-07	15.78	9.0369355813508519E-09	15.78	1.2286941199864131E-12	15.78	0.061434705999317885	15.78	1501.3659997307309
15.79	3.2180986815733816E-07	15.79	1.0037681919886391E-09	15.79	1.2286941199864131E-12	15.79	0.061434705999317885	15.79	1501.5303821300379
15.8	3.2369532792621577E-07	15.8	1.5988176280195932E-09	15.8	4.5163422537190632E-12	15.8	0.061434705999317885	15.8	1501.6947645293385
15.81	3.1820290164296997E-07	15.81	9.9295097361160897E-09	15.81	4.5163422537190632E-12	15.81	-0.26733010735943452	15.81	1501.6947645293385
15.82	3.2082615001705369E-07	15.82	-1.3764295517851408E-09	15.82	4.5163422537190632E-12	15.82	0.061434705999317885	15.82	1501.8591469286323
15.83	3.2000638490015073E-07	15.83	1.0227034454388529E-08	15.83	1.2286941199864131E-12	15.83	0.88334673948082099	15.83	1502.6810589250053
15.84	3.2230172722748042E-07	15.84	1.5988176280195932E-09	15.84	1.4379286655497281E-11	15.84	-0.26733010735943452	15.84	1501.8591469286323
15.85	3.2082615001705369E-07	15.85	4.8715895268143355E-09	15.85	4.5163422537190632E-12	15.85	0.55458192607371615	15.85	1501.8591469286323
15.86	3.1943254931831951E-07	15.86	1.0524559172669637E-08	15.86	1.2286941199864131E-12	15.86	0.061434705999317885	15.86	1503.1742061227517
15.87	3.2303951583269358E-07	15.87	-4.3516767307134736E-09	15.87	1.2286941199864131E-12	15.87	0.061434705999317885	15.87	1501.3659997307309
15.88	3.2180986815733816E-07	15.88	1.0524559172669637E-08	15.88	1.2286941199864131E-12	15.88	0.39019951937742547	15.88	1501.6947645293385
15.89	3.2353137490283531E-07	15.89	-1.8633067996828987E-10	15.89	1.1091638521474497E-11	15.89	-0.92485973401888799	15.89	1499.064646139758
15.9	3.1721918350269471E-07	15.9	2.4913917821315568E-09	15.9	4.5163422537190632E-12	15.9	0.22581711268595228	15.9	1501.5303821300379
15.91	3.2590869374184465E-07	15.91	9.0369355813508519E-09	15.91	4.5163422537190632E-12	15.91	0.22581711268595228	15.91	1501.6947645293385
15.92	3.1861278420141925E-07	15.92	-2.864053141358998E-09	15.92	7.8039903875484934E-12	15.92	0.061434705999317885	15.92	1501.3659997307309
15.93	3.2221975071579004E-07	15.93	1.2904756919230645E-08	15.93	4.5163422537190632E-12	15.93	0.22581711268595228	15.93	1501.6947645293385
15.94	3.2123603257550546E-07	15.94	2.4913917821315568E-09	15.94	4.5163422537190632E-12	15.94	-0.10294770068247772	15.94	1502.0235293279197
15.95	3.2058022048198269E-07	15.95	4.2765400905912902E-09	15.95	7.8039903875484934E-12	15.95	1.2121115529072313	15.95	1501.6947645293385
15.96	3.2246568025086114E-07	15.96	9.6319850178523328E-09	15.96	4.5163422537190632E-12	15.96	0.39019951937742547	15.96	1501.5303821300379
15.97	3.2189184466902855E-07	15.97	-5.5417756020389263E-09	15.97	7.8039903875484934E-12	15.97	1.7052587730830595	15.97	1501.3659997307309
15.98	3.2385928094959617E-07	15.98	9.9295097361160897E-09	15.98	1.2286941199864131E-12	15.98	0.71896433277485983	15.98	1501.5303821300379
15.99	3.1861278420141925E-07	15.99	-1.0789048338440637E-09	15.99	4.5163422537190632E-12	15.99	0.061434705999317885	15.99	1501.6947645293385
16	3.2099010304043441E-07	16	3.9790153724928503E-09	16	1.2286941199864131E-12	16	-1.2536245473195535	16	1501.2016173314178
16.01	3.1910464327155913E-07	16.01	9.9295097361160897E-09	16.01	4.5163422537190632E-12	16.01	0.22581711268595228	16.01	1502.0235293279197
16.02	3.2099010304043441E-07	16.02	-1.971478987640984E-09	16.02	7.8039903875484934E-12	16.02	0.71896433277485983	16.02	1501.3659997307309
16.03	3.2008836141184101E-07	16.03	1.082208389095944E-08	16.03	4.5163422537190632E-12	16.03	0.39019951937742547	16.03	1501.2016173314178
16.04	3.1869476071310916E-07	16.04	2.4913917821315568E-09	16.04	1.2286941199864131E-12	16.04	0.061434705999317885	16.04	1501.6947645293385
16.05	3.1951452583000963E-07	16.05	4.5740648086984387E-09	16.05	1.2286941199864131E-12	16.05	-0.10294770068247772	16.05	1501.5303821300379
16.06	3.2099010304043441E-07	16.06	1.082208389095944E-08	16.06	4.5163422537190632E-12	16.06	0.71896433277485983	16.06	1501.8591469286323
16.07	3.2418718699635686E-07	16.07	-4.9467261663937957E-09	16.07	1.1091638521474497E-11	16.07	0.061434705999317885	16.07	1501.5303821300379
16.08	3.1910464327155913E-07	16.08	1.0227034454388529E-08	16.08	1.2286941199864131E-12	16.08	0.39019951937742547	16.08	1502.3522941264755
16.09	3.2467904606649727E-07	16.09	1.1119403800780675E-10	16.09	1.2286941199864131E-12	16.09	-0.10294770068247772	16.09	1500.050940536044
16.1	3.1967847885338993E-07	16.1	2.1938670640855006E-09	16.1	1.2286941199864131E-12	16.1	0.71896433277485983	16.1	1501.5303821300379
16.11	3.2262963327424186E-07	16.11	8.7394108631131412E-09	16.11	4.5163422537190632E-12	16.11	0.39019951937742547	16.11	1501.8591469286323
16.12	3.1836685466634963E-07	16.12	-3.1615778592474664E-09	16.12	1.2286941199864131E-12	16.12	0.22581711268595228	16.12	1501.3659997307309
16.13	3.2107207955212474E-07	16.13	1.1714658045880823E-08	16.13	4.5163422537190632E-12	16.13	0.39019951937742547	16.13	1502.3522941264755
16.14	3.2254765676255153E-07	16.14	2.4913917821315568E-09	16.14	4.5163422537190632E-12	16.14	0.22581711268595228	16.14	1501.6947645293385
16.15	3.1951452583000963E-07	16.15	6.0616883993649816E-09	16.15	7.8039903875484934E-12	16.15	0.22581711268595228	16.15	1501.6947645293385
16.16	3.2344939839114503E-07	16.16	1.2309707482538409E-08	16.16	4.5163422537190632E-12	16.16	-0.26733010735943452	16.16	1501.5303821300379
16.17	3.2230172722748042E-07	16.17	-4.6492014485580286E-09	16.17	4.5163422537190632E-12	16.17	-0.26733010735943452	16.17	1501.3659997307309
16.18	3.2164591513395739E-07	16.18	8.4418861448841258E-09	16.18	1.2286941199864131E-12	16.18	0.22581711268595228	16.18	1501.6947645293385
16.19	3.1976045536508016E-07	16.19	7.0624347398627124E-10	16.19	4.5163422537190632E-12	16.19	0.061434705999317885	16.19	1501.6947645293385
16.2	3.2066219699367302E-07	16.2	2.7889165001863481E-09	16.2	7.8039903875484934E-12	16.2	0.061434705999317885	16.2	1501.3659997307309
16.21	3.1967847885338993E-07	16.21	9.9295097361160897E-09	16.21	7.8039903875484934E-12	16.21	0.061434705999317885	16.21	1501.5303821300379
16.22	3.1935057280662939E-07	16.22	-1.6739542697174432E-09	16.22	1.1091638521474497E-11	16.22	0.71896433277485983	16.22	1501.5303821300379
16.23	3.1984243187677033E-07	16.23	1.082208389095944E-08	16.23	1.2286941199864131E-12	16.23	-0.59609492069883885	16.23	1500.7084701334391
16.24	3.2082615001705369E-07	16.24	3.0864412182498877E-09	16.24	7.8039903875484934E-12	16.24	0.061434705999317885	16.24	1501.3659997307309
16.25	3.2336742187945475E-07	16.25	4.2765400905912902E-09	16.25	7.8039903875484934E-12	16.25	0.061434705999317885	16.25	1501.6947645293385
16.26	3.2197382118071888E-07	16.26	1.082208389095944E-08	16.26	4.5163422537190632E-12	16.26	-0.43171251403156674	16.26	1501.3659997307309
16.27	3.2197382118071888E-07	16.27	-3.7566272949980393E-09	16.27	4.5163422537190632E-12	16.27	0.061434705999317885	16.27	1502.0235293279197
16.28	3.2049824397029241E-07	16.28	1.1417133327565013E-08	16.28	1.2286941199864131E-12	16.28	0.22581711268595228	16.28	1501.3659997307309
16.29	3.2287556280931291E-07	16.29	1.5988176280195932E-09	16.29	4.5163422537190632E-12	16.29	0.061434705999317885	16.29	1501.3659997307309
16.3	3.1844883117803949E-07	16.3	2.4913917821315568E-09	16.3	4.5163422537190632E-12	16.3	2.0340235865577299	16.3	1501.8591469286323
16.31	3.2115405606381513E-07	16.31	8.7394108631131412E-09	16.31	4.5163422537190632E-12	16.31	-0.26733010735943452	16.31	1501.6947645293385
16.32	3.1935057280662939E-07	16.32	-3.7566272949980393E-09	16.32	1.2286941199864131E-12	16.32	0.061434705999317885	16.32	1501.6947645293385
16.33	3.2139998559888623E-07	16.33	1.1714658045880823E-08	16.33	4.5163422537190632E-12	16.33	-0.43171251403156674	16.33	1501.8591469286323
16.34	3.2312149234438386E-07	16.34	2.4913917821315568E-09	16.34	7.8039903875484934E-12	16.34	-0.26733010735943452	16.34	1501.6947645293385
16.35	3.1976045536508016E-07	16.35	4.5740648086984387E-09	16.35	4.5163422537190632E-12	16.35	0.39019951937742547	16.35	1501.2016173314178
16.36	3.2336742187945475E-07	16.36	1.2607232200880199E-08	16.36	7.8039903875484934E-12	16.36	0.061434705999317885	16.36	1501.2016173314178
16.37	3.2139998559888623E-07	16.37	-3.7566272949980393E-09	16.37	7.8039903875484934E-12	16.37	0.39019951937742547	16.37	1501.5303821300379
16.38	3.2230172722748042E-07	16.38	8.4418861448841258E-09	16.38	1.2286941199864131E-12	16.38	0.22581711268595228	16.38	1501.6947645293385
16.39	3.1803894861959052E-07	16.39	1.1119403800780675E-10	16.39	1.1091638521474497E-11	16.39	-0.76047732736128637	16.39	1502.3522941264755
16.4	3.2107207955212474E-07	16.4	2.4913917821315568E-09	16.4	7.8039903875484934E-12	16.4	-0.10294770068247772	16.4	1501.5303821300379
16.41	3.2107207955212474E-07	16.41	9.6319850178523328E-09	16.41	1.2286941199864131E-12	16.41	0.22581711268595228	16.41	1501.2016173314178
16.42	3.1984243187677033E-07	16.42	-2.2690037055557766E-09	16.42	1.1091638521474497E-11	16.42	1.0477291461916138	16.42	1501.5303821300379
16.43	3.2164591513395739E-07	16.43	1.1714658045880823E-08	16.43	4.5163422537190632E-12	16.43	0.22581711268595228	16.43	1500.3797053347544
16.44	3.1984243187677033E-07	16.44	3.0864412182498877E-09	16.44	4.5163422537190632E-12	16.44	0.39019951937742547	16.44	1501.2016173314178
16.45	3.2640055281198177E-07	16.45	3.6814906544031321E-09	16.45	4.5163422537190632E-12	16.45	0.22581711268595228	16.45	1501.5303821300379
16.46	3.2041626745860208E-07	16.46	1.0524559172669637E-08	16.46	4.5163422537190632E-12	16.46	0.55458192607371615	16.46	1502.5166765257436
16.47	3.2328544536776447E-07	16.47	-4.3516767307134736E-09	16.47	4.5163422537190632E-12	16.47	0.061434705999317885	16.47	1501.3659997307309
16.48	3.2131800908719585E-07	16.48	9.0369355813508519E-09	16.48	4.5163422537190632E-12	16.48	0.39019951937742547	16.48	1501.6947645293385
16.49	3.2115405606381513E-07	16.49	7.0624347398627124E-10	16.49	1.2286941199864131E-12	16.49	0.22581711268595228	16.49	1501.5303821300379
16.5	3.2066219699367302E-07	16.5	3.6814906544031321E-09	16.5	7.8039903875484934E-12	16.5	-0.26733010735943452	16.5	1502.0235293279197
16.51	3.2230172722748042E-07	16.51	8.4418861448841258E-09	16.51	7.8039903875484934E-12	16.51	0.061434705999317885	16.51	1501.3659997307309
16.52	3.203342909469118E-07	16.52	-2.864053141358998E-09	16.52	7.8039903875484934E-12	16.52	-0.26733010735943452	16.52	1502.0235293279197
16.53	3.1910464327155913E-07	16.53	1.0524559172669637E-08	16.53	4.5163422537190632E-12	16.53	-0.10294770068247772	16.53	1503.3385885219875
16.54	3.2254765676255153E-07	16.54	3.0864412182498877E-09	16.54	4.5163422537190632E-12	16.54	0.22581711268595228	16.54	1501.3659997307309
16.55	3.189406902481791E-07	16.55	4.8715895268143355E-09	16.55	1.2286941199864131E-12	16.55	0.71896433277485983	16.55	1501.3659997307309
16.56	3.2139998559888623E-07	16.56	1.082208389095944E-08	16.56	4.5163422537190632E-12	16.56	-0.26733010735943452	16.56	1502.0235293279197
16.57	3.2066219699367302E-07	16.57	-1.971478987640984E-09	16.57	4.5163422537190632E-12	16.57	0.39019951937742547	16.57	1501.3659997307309
16.58	3.2172789164564778E-07	16.58	9.3344602995972579E-09	16.58	1.2286941199864131E-12	16.58	0.061434705999317885	16.58	1502.0235293279197
16.59	3.2131800908719585E-07	16.59	7.0624347398627124E-10	16.59	4.5163422537190632E-12	16.59	0.39019951937742547	16.59	1501.6947645293385
16.6	3.2336742187945475E-07	16.6	1.5988176280195932E-09	16.6	7.8039903875484934E-12	16.6	0.061434705999317885	16.6	1501.3659997307309
16.61	3.1877673722479912E-07	16.61	8.7394108631131412E-09	16.61	4.5163422537190632E-12	16.61	0.71896433277485983	16.61	1501.3659997307309
16.62	3.1738313652607363E-07	16.62	-1.3764295517851408E-09	16.62	7.8039903875484934E-12	16.62	-0.10294770068247772	16.62	1501.8591469286323
16.63	3.2156393862226695E-07	16.63	1.1417133327565013E-08	16.63	4.5163422537190632E-12	16.63	0.71896433277485983	16.63	1501.5303821300379
16.64	3.1967847885338993E-07	16.64	3.6814906544031321E-09	16.64	4.5163422537190632E-12	16.64	-0.43171251403156674	16.64	1501.037234932098
16.65	3.2099010304043441E-07	16.65	3.6814906544031321E-09	16.65	7.8039903875484934E-12	16.65	0.71896433277485983	16.65	1502.0235293279197
16.66	3.2025231443522152E-07	16.66	1.1417133327565013E-08	16.66	1.2286941199864131E-12	16.66	0.22581711268595228	16.66	1501.6947645293385
16.67	3.2156393862226695E-07	16.67	-3.4591025771271336E-09	16.67	7.8039903875484934E-12	16.67	0.39019951937742547	16.67	1501.3659997307309
16.68	3.2213777420409965E-07	16.68	9.0369355813508519E-09	16.68	1.2286941199864131E-12	16.68	0.55458192607371615	16.68	1501.5303821300379
16.69	3.2197382118071888E-07	16.69	2.4913917821315568E-09	16.69	4.5163422537190632E-12	16.69	0.55458192607371615	16.69	1501.6947645293385
16.7	3.239412574612864E-07	16.7	3.0864412182498877E-09	16.7	7.8039903875484934E-12	16.7	0.22581711268595228	16.7	1501.8591469286323
16.71	3.203342909469118E-07	16.71	8.7394108631131412E-09	16.71	1.2286941199864131E-12	16.71	0.39019951937742547	16.71	1504.9824125139899
16.72	3.1902266675986906E-07	16.72	-3.4591025771271336E-09	16.72	1.1091638521474497E-11	16.72	0.061434705999317885	16.72	1501.5303821300379
16.73	3.1926859629493927E-07	16.73	1.1119608609257899E-08	16.73	1.2286941199864131E-12	16.73	0.061434705999317885	16.73	1501.6947645293385
16.74	3.2205579769240927E-07	16.74	3.6814906544031321E-09	16.74	1.1091638521474497E-11	16.74	-0.26733010735943452	16.74	1501.2016173314178
16.75	3.1951452583000963E-07	16.75	3.9790153724928503E-09	16.75	4.5163422537190632E-12	16.75	-0.26733010735943452	16.75	1501.5303821300379
16.76	3.2041626745860208E-07	16.76	1.2012182764205275E-08	16.76	1.2286941199864131E-12	16.76	0.061434705999317885	16.76	1501.6947645293385
16.77	3.2377730443790599E-07	16.77	-4.3516767307134736E-09	16.77	4.5163422537190632E-12	16.77	-0.26733010735943452	16.77	1502.187911727201
16.78	3.2008836141184101E-07	16.78	9.0369355813508519E-09	16.78	-2.0589540136494568E-12	16.78	-0.10294770068247772	16.78	1501.3659997307309
16.79	3.2418718699635686E-07	16.79	1.3012929099997288E-09	16.79	7.8039903875484934E-12	16.79	-0.10294770068247772	16.79	1501.3659997307309
16.8	3.189406902481791E-07	16.8	1.8963423460481794E-09	16.8	4.5163422537190632E-12	16.8	0.061434705999317885	16.8	1501.3659997307309
16.81	3.2164591513395739E-07	16.81	8.4418861448841258E-09	16.81	4.5163422537190632E-12	16.81	-0.43171251403156674	16.81	1501.2016173314178
16.82	3.1820290164296997E-07	16.82	-1.971478987640984E-09	16.82	4.5163422537190632E-12	16.82	0.061434705999317885	16.82	1501.3659997307309
16.83	3.1877673722479912E-07	16.83	1.3499806355957502E-08	16.83	4.5163422537190632E-12	16.83	0.22581711268595228	16.83	1501.6947645293385
16.84	3.2123603257550546E-07	16.84	5.1691142449389143E-09	16.84	4.5163422537190632E-12	16.84	0.061434705999317885	16.84	1502.3522941264755
16.85	3.1590755931566892E-07	16.85	4.2765400905912902E-09	16.85	4.5163422537190632E-12	16.85	-0.76047732736128637	16.85	1501.6947645293385
16.86	3.2246568025086114E-07	16.86	1.1119608609257899E-08	16.86	1.2286941199864131E-12	16.86	0.061434705999317885	16.86	1501.5303821300379
16.87	3.2082615001705369E-07	16.87	-4.9467261663937957E-09	16.87	4.5163422537190632E-12	16.87	0.061434705999317885	16.87	1501.5303821300379
16.88	3.2492497560156721E-07	16.88	9.0369355813508519E-09	16.88	4.5163422537190632E-12	16.88	1.0477291461916138	16.88	1501.3659997307309
16.89	3.2008836141184101E-07	16.89	1.3012929099997288E-09	16.89	7.8039903875484934E-12	16.89	-0.10294770068247772	16.89	1502.5166765257436
16.9	3.2025231443522152E-07	16.9	2.7889165001863481E-09	16.9	4.5163422537190632E-12	16.9	0.061434705999317885	16.9	1501.6947645293385
16.91	3.2000638490015073E-07	16.91	9.0369355813508519E-09	16.91	4.5163422537190632E-12	16.91	0.22581711268595228	16.91	1501.2016173314178
16.92	3.191866197832492E-07	16.92	-2.566528423461768E-09	16.92	4.5163422537190632E-12	16.92	-0.10294770068247772	16.92	1501.6947645293385
16.93	3.2139998559888623E-07	16.93	1.0227034454388529E-08	16.93	4.5163422537190632E-12	16.93	0.061434705999317885	16.93	1501.6947645293385
16.94	3.1574360629229143E-07	16.94	3.6814906544031321E-09	16.94	7.8039903875484934E-12	16.94	-0.10294770068247772	16.94	1502.6810589250053
16.95	3.2189184466902855E-07	16.95	3.0864412182498877E-09	16.95	1.2286941199864131E-12	16.95	-0.26733010735943452	16.95	1501.8591469286323
16.96	3.1992440838846056E-07	16.96	1.2309707482538409E-08	16.96	4.5163422537190632E-12	16.96	1.3764939596276875	16.96	1502.187911727201
16.97	3.239412574612864E-07	16.97	-3.1615778592474664E-09	16.97	4.5163422537190632E-12	16.97	0.061434705999317885	16.97	1501.3659997307309
16.98	3.2041626745860208E-07	16.98	9.0369355813508519E-09	16.98	1.2286941199864131E-12	16.98	0.88334673948082099	16.98	1501.2016173314178
16.99	3.2049824397029241E-07	16.99	1.3012929099997288E-09	16.99	7.8039903875484934E-12	16.99	-0.59609492069883885	16.99	1502.0235293279197
17	3.2295753932100325E-07	17	1.1119403800780675E-10	17	7.8039903875484934E-12	17	-0.10294770068247772	17	1501.6947645293385
17.01	3.2107207955212474E-07	17.01	8.7394108631131412E-09	17.01	1.2286941199864131E-12	17.01	0.22581711268595228	17.01	1501.5303821300379
17.02	3.2139998559888623E-07	17.02	-1.971478987640984E-09	17.02	4.5163422537190632E-12	17.02	-0.43171251403156674	17.02	1501.6947645293385
17.03	3.189406902481791E-07	17.03	1.1119608609257899E-08	17.03	-2.0589540136494568E-12	17.03	-0.10294770068247772	17.03	1502.187911727201
17.04	3.2426916350804699E-07	17.04	5.4666389630722282E-09	17.04	4.5163422537190632E-12	17.04	-0.59609492069883885	17.04	1501.6947645293385
17.05	3.1803894861959052E-07	17.05	3.6814906544031321E-09	17.05	4.5163422537190632E-12	17.05	-0.43171251403156674	17.05	1501.8591469286323
17.06	3.2082615001705369E-07	17.06	1.0524559172669637E-08	17.06	1.2286941199864131E-12	17.06	0.71896433277485983	17.06	1501.037234932098
17.07	3.2156393862226695E-07	17.07	-4.6492014485580286E-09	17.07	1.2286941199864131E-12	17.07	0.22581711268595228	17.07	1501.3659997307309
17.08	3.1926859629493927E-07	17.08	9.0369355813508519E-09	17.08	4.5163422537190632E-12	17.08	0.39019951937742547	17.08	1502.3522941264755
17.09	3.2213777420409965E-07	17.09	1.5988176280195932E-09	17.09	4.5163422537190632E-12	17.09	-0.10294770068247772	17.09	1501.6947645293385
17.1	3.1869476071310916E-07	17.1	-1.0789048338440637E-09	17.1	7.8039903875484934E-12	17.1	0.061434705999317885	17.1	1501.8591469286323
17.11	3.2451509304311719E-07	17.11	9.6319850178523328E-09	17.11	4.5163422537190632E-12	17.11	0.39019951937742547	17.11	1502.0235293279197
17.12	3.1787499559621113E-07	17.12	-1.6739542697174432E-09	17.12	4.5163422537190632E-12	17.12	0.22581711268595228	17.12	1501.5303821300379
17.13	3.2025231443522152E-07	17.13	1.1714658045880823E-08	17.13	1.2286941199864131E-12	17.13	1.2121115529072313	17.13	1501.5303821300379
17.14	3.2099010304043441E-07	17.14	3.6814906544031321E-09	17.14	1.2286941199864131E-12	17.14	0.22581711268595228	17.14	1501.5303821300379
17.15	3.1967847885338993E-07	17.15	3.0864412182498877E-09	17.15	7.8039903875484934E-12	17.15	-0.10294770068247772	17.15	1502.5166765257436
17.16	3.2238370373917081E-07	17.16	1.0524559172669637E-08	17.16	4.5163422537190632E-12	17.16	0.55458192607371615	17.16	1501.6947645293385
17.17	3.1943254931831951E-07	17.17	-4.9467261663937957E-09	17.17	1.2286941199864131E-12	17.17	-0.26733010735943452	17.17	1501.6947645293385
17.18	3.2164591513395739E-07	17.18	9.0369355813508519E-09	17.18	1.2286941199864131E-12	17.18	0.061434705999317885	17.18	1501.3659997307309
17.19	3.2041626745860208E-07	17.19	1.8963423460481794E-09	17.19	4.5163422537190632E-12	17.19	-0.59609492069883885	17.19	1501.6947645293385
17.2	3.2082615001705369E-07	17.2	1.5988176280195932E-09	17.2	4.5163422537190632E-12	17.2	0.061434705999317885	17.2	1501.5303821300379
17.21	3.2123603257550546E-07	17.21	9.9295097361160897E-09	17.21	1.2286941199864131E-12	17.21	-0.10294770068247772	17.21	1501.5303821300379
17.22	3.1885871373648909E-07	17.22	-1.971478987640984E-09	17.22	4.5163422537190632E-12	17.22	0.22581711268595228	17.22	1502.187911727201
17.23	3.2221975071579004E-07	17.23	1.1417133327565013E-08	17.23	4.5163422537190632E-12	17.23	-0.26733010735943452	17.23	1501.5303821300379
17.24	3.1992440838846056E-07	17.24	3.6814906544031321E-09	17.24	4.5163422537190632E-12	17.24	0.22581711268595228	17.24	1501.5303821300379
17.25	3.2107207955212474E-07	17.25	2.4913917821315568E-09	17.25	4.5163422537190632E-12	17.25	-0.10294770068247772	17.25	1501.6947645293385
17.26	3.2000638490015073E-07	17.26	1.1714658045880823E-08	17.26	4.5163422537190632E-12	17.26	0.39019951937742547	17.26	1501.2016173314178
17.27	3.2156393862226695E-07	17.27	-4.6492014485580286E-09	17.27	1.2286941199864131E-12	17.27	0.061434705999317885	17.27	1503.0098237235093
17.28	3.2230172722748042E-07	17.28	9.9295097361160897E-09	17.28	-2.0589540136494568E-12	17.28	-0.59609492069883885	17.28	1501.8591469286323
17.29	3.2025231443522152E-07	17.29	3.6814906544031321E-09	17.29	4.5163422537190632E-12	17.29	0.39019951937742547	17.29	1501.3659997307309
17.3	3.2320346885607419E-07	17.3	7.0624347398627124E-10	17.3	7.8039903875484934E-12	17.3	0.39019951937742547	17.3	1501.5303821300379
17.31	3.1951452583000963E-07	17.31	8.7394108631131412E-09	17.31	1.2286941199864131E-12	17.31	0.55458192607371615	17.31	1502.8454413242605
17.32	3.1812092513128022E-07	17.32	-1.971478987640984E-09	17.32	4.5163422537190632E-12	17.32	-0.26733010735943452	17.32	1501.6947645293385
17.33	3.189406902481791E-07	17.33	1.0227034454388529E-08	17.33	4.5163422537190632E-12	17.33	-0.10294770068247772	17.33	1501.8591469286323
17.34	3.2197382118071888E-07	17.34	3.9790153724928503E-09	17.34	1.2286941199864131E-12	17.34	0.061434705999317885	17.34	1502.3522941264755
17.35	3.2058022048198269E-07	17.35	2.4913917821315568E-09	17.35	1.2286941199864131E-12	17.35	0.061434705999317885	17.35	1501.5303821300379
17.36	3.203342909469118E-07	17.36	1.2012182764205275E-08	17.36	7.8039903875484934E-12	17.36	-0.10294770068247772	17.36	1501.8591469286323
17.37	3.2000638490015073E-07	17.37	-4.0541520128601571E-09	17.37	4.5163422537190632E-12	17.37	-0.10294770068247772	17.37	1502.8454413242605
17.38	3.191866197832492E-07	17.38	8.1443614266637926E-09	17.38	7.8039903875484934E-12	17.38	0.061434705999317885	17.38	1501.5303821300379
17.39	3.2500695211325712E-07	17.39	2.4913917821315568E-09	17.39	1.2286941199864131E-12	17.39	-0.26733010735943452	17.39	1501.8591469286323
17.4	3.1869476071310916E-07	17.4	4.087187559926781E-10	17.4	4.5163422537190632E-12	17.4	0.061434705999317885	17.4	1502.6810589250053
17.41	3.2402323397297657E-07	17.41	9.6319850178523328E-09	17.41	1.2286941199864131E-12	17.41	-0.10294770068247772	17.41	1501.6947645293385
17.42	3.1877673722479912E-07	17.42	-1.0789048338440637E-09	17.42	7.8039903875484934E-12	17.42	-0.10294770068247772	17.42	1501.6947645293385
17.43	3.191866197832492E-07	17.43	1.0227034454388529E-08	17.43	7.8039903875484934E-12	17.43	-0.10294770068247772	17.43	1501.2016173314178
17.44	3.1910464327155913E-07	17.44	3.6814906544031321E-09	17.44	4.5163422537190632E-12	17.44	-0.10294770068247772	17.44	1501.3659997307309
17.45	3.1861278420141925E-07	17.45	2.1938670640855006E-09	17.45	4.5163422537190632E-12	17.45	0.71896433277485983	17.45	1501.5303821300379
17.46	3.2099010304043441E-07	17.46	1.1714658045880823E-08	17.46	4.5163422537190632E-12	17.46	0.22581711268595228	17.46	1502.6810589250053
17.47	3.2148196211057657E-07	17.47	-2.566528423461768E-09	17.47	4.5163422537190632E-12	17.47	-0.26733010735943452	17.47	1501.8591469286323
17.48	3.2180986815733816E-07	17.48	9.6319850178523328E-09	17.48	1.2286941199864131E-12	17.48	0.55458192607371615	17.48	1501.6947645293385
17.49	3.2221975071579004E-07	17.49	2.7889165001863481E-09	17.49	4.5163422537190632E-12	17.49	-0.10294770068247772	17.49	1501.2016173314178
17.5	3.1869476071310916E-07	17.5	-1.8633067996828987E-10	17.5	1.2286941199864131E-12	17.5	0.22581711268595228	17.5	1501.6947645293385
17.51	3.2180986815733816E-07	17.51	8.7394108631131412E-09	17.51	4.5163422537190632E-12	17.51	0.39019951937742547	17.51	1501.3659997307309
17.52	3.1910464327155913E-07	17.52	-2.2690037055557766E-09	17.52	4.5163422537190632E-12	17.52	0.22581711268595228	17.52	1501.5303821300379
17.53	3.2180986815733816E-07	17.53	9.6319850178523328E-09	17.53	4.5163422537190632E-12	17.53	0.39019951937742547	17.53	1502.5166765257436
17.54	3.1976045536508016E-07	17.54	3.9790153724928503E-09	17.54	4.5163422537190632E-12	17.54	0.55458192607371615	17.54	1501.6947645293385
17.55	3.2025231443522152E-07	17.55	3.9790153724928503E-09	17.55	4.5163422537190632E-12	17.55	0.88334673948082099	17.55	1501.3659997307309
17.56	3.1877673722479912E-07	17.56	1.1119608609257899E-08	17.56	1.2286941199864131E-12	17.56	0.39019951937742547	17.56	1500.7084701334391
17.57	3.2139998559888623E-07	17.57	-3.7566272949980393E-09	17.57	7.8039903875484934E-12	17.57	0.22581711268595228	17.57	1501.6947645293385
17.58	3.2312149234438386E-07	17.58	8.7394108631131412E-09	17.58	1.2286941199864131E-12	17.58	0.39019951937742547	17.58	1501.6947645293385
17.59	3.1680930094424807E-07	17.59	2.1938670640855006E-09	17.59	7.8039903875484934E-12	17.59	-0.26733010735943452	17.59	1501.6947645293385
17.6	3.2336742187945475E-07	17.6	-1.8633067996828987E-10	17.6	4.5163422537190632E-12	17.6	0.55458192607371615	17.6	1502.3522941264755
17.61	3.2090812652874402E-07	17.61	9.0369355813508519E-09	17.61	7.8039903875484934E-12	17.61	0.061434705999317885	17.61	1501.5303821300379
17.62	3.2353137490283531E-07	17.62	-4.8385539793563823E-10	17.62	4.5163422537190632E-12	17.62	0.061434705999317885	17.62	1501.3659997307309
17.63	3.2082615001705369E-07	17.63	1.082208389095944E-08	17.63	4.5163422537190632E-12	17.63	1.3764939596276875	17.63	1501.8591469286323
17.64	3.1885871373648909E-07	17.64	4.2765400905912902E-09	17.64	7.8039903875484934E-12	17.64	0.061434705999317885	17.64	1501.5303821300379
17.65	3.1935057280662939E-07	17.65	1.8963423460481794E-09	17.65	4.5163422537190632E-12	17.65	-0.10294770068247772	17.65	1502.5166765257436
17.66	3.203342909469118E-07	17.66	1.1417133327565013E-08	17.66	1.2286941199864131E-12	17.66	0.39019951937742547	17.66	1501.6947645293385
17.67	3.2328544536776447E-07	17.67	-2.864053141358998E-09	17.67	7.8039903875484934E-12	17.67	0.22581711268595228	17.67	1499.886558136679
17.68	3.1943254931831951E-07	17.68	8.7394108631131412E-09	17.68	1.2286941199864131E-12	17.68	0.22581711268595228	17.68	1501.5303821300379
17.69	3.2205579769240927E-07	17.69	2.1938670640855006E-09	17.69	4.5163422537190632E-12	17.69	-0.10294770068247772	17.69	1501.5303821300379
17.7	3.1935057280662939E-07	17.7	1.0037681919886391E-09	17.7	4.5163422537190632E-12	17.7	-0.10294770068247772	17.7	1502.0235293279197
17.71	3.2312149234438386E-07	17.71	9.9295097361160897E-09	17.71	4.5163422537190632E-12	17.71	0.39019951937742547	17.71	1501.6947645293385
17.72	3.1935057280662939E-07	17.72	-1.971478987640984E-09	17.72	4.5163422537190632E-12	17.72	0.061434705999317885	17.72	1502.0235293279197
17.73	3.1795697210790077E-07	17.73	9.6319850178523328E-09	17.73	4.5163422537190632E-12	17.73	0.061434705999317885	17.73	1501.6947645293385
17.74	3.2328544536776447E-07	17.74	5.1691142449389143E-09	17.74	4.5163422537190632E-12	17.74	-0.43171251403156674	17.74	1501.8591469286323
17.75	3.189406902481791E-07	17.75	2.7889165001863481E-09	17.75	7.8039903875484934E-12	17.75	0.061434705999317885	17.75	1501.3659997307309
17.76	3.2189184466902855E-07	17.76	1.2012182764205275E-08	17.76	-2.0589540136494568E-12	17.76	-0.10294770068247772	17.76	1501.5303821300379
17.77	3.2008836141184101E-07	17.77	-1.971478987640984E-09	17.77	4.5163422537190632E-12	17.77	0.39019951937742547	17.77	1501.6947645293385
17.78	3.2090812652874402E-07	17.78	7.2517872720549647E-09	17.78	4.5163422537190632E-12	17.78	0.061434705999317885	17.78	1502.0235293279197
17.79	3.2271160978593225E-07	17.79	2.1938670640855006E-09	17.79	1.2286941199864131E-12	17.79	0.061434705999317885	17.79	1502.3522941264755
17.8	3.1877673722479912E-07	17.8	-7.8138011589423832E-10	17.8	7.8039903875484934E-12	17.8	-0.10294770068247772	17.8	1501.3659997307309
17.81	3.1992440838846056E-07	17.81	8.4418861448841258E-09	17.81	4.5163422537190632E-12	17.81	0.061434705999317885	17.81	1501.3659997307309
17.82	3.1680930094424807E-07	17.82	-1.971478987640984E-09	17.82	4.5163422537190632E-12	17.82	-0.26733010735943452	17.82	1501.6947645293385
17.83	3.2066219699367302E-07	17.83	1.1417133327565013E-08	17.83	4.5163422537190632E-12	17.83	0.55458192607371615	17.83	1501.5303821300379
17.84	3.189406902481791E-07	17.84	6.0616883993649816E-09	17.84	1.2286941199864131E-12	17.84	-0.10294770068247772	17.84	1503.5029709212167
17.85	3.2066219699367302E-07	17.85	2.4913917821315568E-09	17.85	1.1091638521474497E-11	17.85	-0.10294770068247772	17.85	1501.8591469286323
17.86	3.2180986815733816E-07	17.86	1.1119608609257899E-08	17.86	4.5163422537190632E-12	17.86	0.39019951937742547	17.86	1501.3659997307309
17.87	3.1902266675986906E-07	17.87	-4.0541520128601571E-09	17.87	7.8039903875484934E-12	17.87	-0.26733010735943452	17.87	1501.3659997307309
17.88	3.2517090513663694E-07	17.88	8.7394108631131412E-09	17.88	1.2286941199864131E-12	17.88	0.55458192607371615	17.88	1501.2016173314178
17.89	3.2123603257550546E-07	17.89	3.6814906544031321E-09	17.89	7.8039903875484934E-12	17.89	-0.10294770068247772	17.89	1501.5303821300379
17.9	3.2049824397029241E-07	17.9	1.5988176280195932E-09	17.9	-2.0589540136494568E-12	17.9	0.55458192607371615	17.9	1501.5303821300379
17.91	3.1992440838846056E-07	17.91	9.3344602995972579E-09	17.91	1.2286941199864131E-12	17.91	0.22581711268595228	17.91	1502.0235293279197
17.92	3.1828487815465983E-07	17.92	-1.3764295517851408E-09	17.92	1.1091638521474497E-11	17.92	-0.26733010735943452	17.92	1501.8591469286323
17.93	3.2049824397029241E-07	17.93	9.9295097361160897E-09	17.93	7.8039903875484934E-12	17.93	0.061434705999317885	17.93	1502.187911727201
17.94	3.2074417350536336E-07	17.94	5.4666389630722282E-09	17.94	1.2286941199864131E-12	17.94	0.39019951937742547	17.94	1501.5303821300379
17.95	3.2082615001705369E-07	17.95	2.4913917821315568E-09	17.95	1.2286941199864131E-12	17.95	0.71896433277485983	17.95	1501.3659997307309
17.96	3.1967847885338993E-07	17.96	1.082208389095944E-08	17.96	1.2286941199864131E-12	17.96	0.22581711268595228	17.96	1501.8591469286323
17.97	3.2361335141452554E-07	17.97	-3.7566272949980393E-09	17.97	7.8039903875484934E-12	17.97	-0.26733010735943452	17.97	1501.6947645293385
17.98	3.1984243187677033E-07	17.98	9.0369355813508519E-09	17.98	4.5163422537190632E-12	17.98	-0.10294770068247772	17.98	1502.5166765257436
17.99	3.2008836141184101E-07	17.99	2.7889165001863481E-09	17.99	4.5163422537190632E-12	17.99	0.061434705999317885	17.99	1501.3659997307309
18	3.1951452583000963E-07	18	4.087187559926781E-10	18	1.2286941199864131E-12	18	0.22581711268595228	18	1501.6947645293385
18.01	3.2082615001705369E-07	18.01	8.4418861448841258E-09	18.01	4.5163422537190632E-12	18.01	-0.26733010735943452	18.01	1502.0235293279197
18.02	3.189406902481791E-07	18.02	-1.971478987640984E-09	18.02	4.5163422537190632E-12	18.02	-0.10294770068247772	18.02	1501.6947645293385
18.03	3.2008836141184101E-07	18.03	9.9295097361160897E-09	18.03	1.2286941199864131E-12	18.03	0.061434705999317885	18.03	1502.3522941264755
18.04	3.2172789164564778E-07	18.04	6.6567378356925693E-09	18.04	1.2286941199864131E-12	18.04	0.55458192607371615	18.04	1501.6947645293385
18.05	3.1607151233904657E-07	18.05	1.8963423460481794E-09	18.05	7.8039903875484934E-12	18.05	0.22581711268595228	18.05	1501.3659997307309
18.06	3.2295753932100325E-07	18.06	1.1714658045880823E-08	18.06	1.2286941199864131E-12	18.06	-0.10294770068247772	18.06	1501.6947645293385
18.07	3.2107207955212474E-07	18.07	-3.4591025771271336E-09	18.07	1.2286941199864131E-12	18.07	-1.0892421406716437	18.07	1501.5303821300379
18.08	3.2090812652874402E-07	18.08	8.1443614266637926E-09	18.08	1.2286941199864131E-12	18.08	0.22581711268595228	18.08	1501.5303821300379
18.09	3.2025231443522152E-07	18.09	2.4913917821315568E-09	18.09	4.5163422537190632E-12	18.09	0.061434705999317885	18.09	1502.3522941264755
18.1	3.2008836141184101E-07	18.1	1.1119403800780675E-10	18.1	4.5163422537190632E-12	18.1	-0.26733010735943452	18.1	1502.3522941264755
18.11	3.2189184466902855E-07	18.11	9.9295097361160897E-09	18.11	1.2286941199864131E-12	18.11	0.55458192607371615	18.11	1500.8728525327717
18.12	3.1795697210790077E-07	18.12	-1.3764295517851408E-09	18.12	1.2286941199864131E-12	18.12	0.22581711268595228	18.12	1501.3659997307309
18.13	3.2156393862226695E-07	18.13	1.0524559172669637E-08	18.13	4.5163422537190632E-12	18.13	-0.10294770068247772	18.13	1501.6947645293385
18.14	3.203342909469118E-07	18.14	4.5740648086984387E-09	18.14	4.5163422537190632E-12	18.14	0.55458192607371615	18.14	1501.5303821300379
18.15	3.2017033792353124E-07	18.15	1.8963423460481794E-09	18.15	4.5163422537190632E-12	18.15	0.71896433277485983	18.15	1502.3522941264755
18.16	3.2189184466902855E-07	18.16	1.2607232200880199E-08	18.16	1.2286941199864131E-12	18.16	-1.9111541738627409	18.16	1502.0235293279197
18.17	3.2107207955212474E-07	18.17	-2.2690037055557766E-09	18.17	7.8039903875484934E-12	18.17	-0.26733010735943452	18.17	1502.5166765257436
18.18	3.2508892862494703E-07	18.18	9.6319850178523328E-09	18.18	1.2286941199864131E-12	18.18	0.22581711268595228	18.18	1501.6947645293385
18.19	3.2058022048198269E-07	18.19	3.6814906544031321E-09	18.19	4.5163422537190632E-12	18.19	0.39019951937742547	18.19	1501.5303821300379
18.2	3.2107207955212474E-07	18.2	-7.8138011589423832E-10	18.2	4.5163422537190632E-12	18.2	0.71896433277485983	18.2	1501.8591469286323
18.21	3.1902266675986906E-07	18.21	9.6319850178523328E-09	18.21	4.5163422537190632E-12	18.21	0.22581711268595228	18.21	1500.5440877341
18.22	3.2074417350536336E-07	18.22	-1.3764295517851408E-09	18.22	7.8039903875484934E-12	18.22	-0.10294770068247772	18.22	1502.187911727201
18.23	3.2017033792353124E-07	18.23	1.0524559172669637E-08	18.23	1.2286941199864131E-12	18.23	-0.92485973401888799	18.23	1501.5303821300379
18.24	3.1877673722479912E-07	18.24	4.5740648086984387E-09	18.24	4.5163422537190632E-12	18.24	-0.43171251403156674	18.24	1501.3659997307309
18.25	3.2180986815733816E-07	18.25	2.1938670640855006E-09	18.25	4.5163422537190632E-12	18.25	0.39019951937742547	18.25	1501.5303821300379
18.26	3.1943254931831951E-07	18.26	1.3202281637589746E-08	18.26	4.5163422537190632E-12	18.26	0.39019951937742547	18.26	1500.8728525327717
18.27	3.2385928094959617E-07	18.27	-3.1615778592474664E-09	18.27	1.2286941199864131E-12	18.27	0.55458192607371615	18.27	1501.3659997307309
18.28	3.1935057280662939E-07	18.28	7.8468367084521678E-09	18.28	1.2286941199864131E-12	18.28	0.88334673948082099	18.28	1501.5303821300379
18.29	3.2238370373917081E-07	18.29	2.4913917821315568E-09	18.29	7.8039903875484934E-12	18.29	-0.59609492069883885	18.29	1501.2016173314178
18.3	3.1869476071310916E-07	18.3	4.087187559926781E-10	18.3	4.5163422537190632E-12	18.3	0.061434705999317885	18.3	1501.6947645293385
18.31	3.2131800908719585E-07	18.31	9.3344602995972579E-09	18.31	1.2286941199864131E-12	18.31	-1.2536245473195535	18.31	1501.5303821300379
18.32	3.1861278420141925E-07	18.32	4.087187559926781E-10	18.32	7.8039903875484934E-12	18.32	0.39019951937742547	18.32	1501.3659997307309
18.33	3.1844883117803949E-07	18.33	1.082208389095944E-08	18.33	4.5163422537190632E-12	18.33	0.061434705999317885	18.33	1501.5303821300379
18.34	3.2148196211057657E-07	18.34	4.8715895268143355E-09	18.34	1.1091638521474497E-11	18.34	0.061434705999317885	18.34	1501.8591469286323
18.35	3.1844883117803949E-07	18.35	1.5988176280195932E-09	18.35	1.2286941199864131E-12	18.35	-0.10294770068247772	18.35	1501.6947645293385
18.36	3.239412574612864E-07	18.36	1.2012182764205275E-08	18.36	4.5163422537190632E-12	18.36	-0.10294770068247772	18.36	1502.3522941264755
18.37	3.2262963327424186E-07	18.37	-3.1615778592474664E-09	18.37	1.2286941199864131E-12	18.37	-0.26733010735943452	18.37	1501.6947645293385
18.38	3.2180986815733816E-07	18.38	7.2517872720549647E-09	18.38	4.5163422537190632E-12	18.38	-0.26733010735943452	18.38	1502.0235293279197
18.39	3.1869476071310916E-07	18.39	3.9790153724928503E-09	18.39	4.5163422537190632E-12	18.39	0.061434705999317885	18.39	1501.6947645293385
18.4	3.1984243187677033E-07	18.4	1.3012929099997288E-09	18.4	4.5163422537190632E-12	18.4	0.061434705999317885	18.4	1501.5303821300379
18.41	3.2066219699367302E-07	18.41	9.0369355813508519E-09	18.41	7.8039903875484934E-12	18.41	0.88334673948082099	18.41	1502.5166765257436
18.42	3.1787499559621113E-07	18.42	-1.0789048338440637E-09	18.42	7.8039903875484934E-12	18.42	0.22581711268595228	18.42	1501.5303821300379
18.43	3.1967847885338993E-07	18.43	1.0227034454388529E-08	18.43	4.5163422537190632E-12	18.43	1.7052587730830595	18.43	1501.5303821300379
18.44	3.2049824397029241E-07	18.44	6.0616883993649816E-09	18.44	7.8039903875484934E-12	18.44	-0.43171251403156674	18.44	1501.5303821300379
18.45	3.203342909469118E-07	18.45	2.1938670640855006E-09	18.45	1.2286941199864131E-12	18.45	0.061434705999317885	18.45	1501.8591469286323
18.46	3.2205579769240927E-07	18.46	1.1714658045880823E-08	18.46	7.8039903875484934E-12	18.46	-0.10294770068247772	18.46	1501.5303821300379
18.47	3.203342909469118E-07	18.47	-2.864053141358998E-09	18.47	4.5163422537190632E-12	18.47	-0.43171251403156674	18.47	1501.5303821300379
18.48	3.2271160978593225E-07	18.48	9.3344602995972579E-09	18.48	7.8039903875484934E-12	18.48	0.55458192607371615	18.48	1502.6810589250053
18.49	3.1713720699100533E-07	18.49	3.6814906544031321E-09	18.49	7.8039903875484934E-12	18.49	0.22581711268595228	18.49	1501.2016173314178
18.5	3.2000638490015073E-07	18.5	-1.8633067996828987E-10	18.5	4.5163422537190632E-12	18.5	-0.10294770068247772	18.5	1501.3659997307309
18.51	3.1984243187677033E-07	18.51	9.3344602995972579E-09	18.51	1.2286941199864131E-12	18.51	-0.26733010735943452	18.51	1501.6947645293385
18.52	3.1598953582735772E-07	18.52	-1.3764295517851408E-09	18.52	4.5163422537190632E-12	18.52	-0.26733010735943452	18.52	1502.6810589250053
18.53	3.1943254931831951E-07	18.53	1.0227034454388529E-08	18.53	4.5163422537190632E-12	18.53	0.22581711268595228	18.53	1501.5303821300379
18.54	3.2017033792353124E-07	18.54	5.7641636812142506E-09	18.54	4.5163422537190632E-12	18.54	-0.26733010735943452	18.54	1498.9002637403546
18.55	3.2254765676255153E-07	18.55	2.1938670640855006E-09	18.55	1.2286941199864131E-12	18.55	0.061434705999317885	18.55	1501.8591469286323
18.56	3.1844883117803949E-07	18.56	1.3499806355957502E-08	18.56	1.2286941199864131E-12	18.56	0.22581711268595228	18.56	1501.6947645293385
18.57	3.2377730443790599E-07	18.57	-2.566528423461768E-09	18.57	4.5163422537190632E-12	18.57	0.22581711268595228	18.57	1501.2016173314178
18.58	3.203342909469118E-07	18.58	7.8468367084521678E-09	18.58	4.5163422537190632E-12	18.58	0.22581711268595228	18.58	1501.5303821300379
18.59	3.2139998559888623E-07	18.59	3.6814906544031321E-09	18.59	7.8039903875484934E-12	18.59	-0.43171251403156674	18.59	1501.8591469286323
18.6	3.203342909469118E-07	18.6	-7.8138011589423832E-10	18.6	1.2286941199864131E-12	18.6	0.39019951937742547	18.6	1502.3522941264755
18.61	3.1951452583000963E-07	18.61	1.0227034454388529E-08	18.61	7.8039903875484934E-12	18.61	0.39019951937742547	18.61	1501.5303821300379
18.62	3.2131800908719585E-07	18.62	-1.3764295517851408E-09	18.62	4.5163422537190632E-12	18.62	0.22581711268595228	18.62	1501.3659997307309
18.63	3.1959650234169975E-07	18.63	1.1119608609257899E-08	18.63	4.5163422537190632E-12	18.63	0.061434705999317885	18.63	1501.3659997307309
18.64	3.2344939839114503E-07	18.64	7.549311990249212E-09	18.64	4.5163422537190632E-12	18.64	-0.43171251403156674	18.64	1501.5303821300379
18.65	3.1885871373648909E-07	18.65	3.383965936322149E-09	18.65	4.5163422537190632E-12	18.65	0.22581711268595228	18.65	1501.6947645293385
18.66	3.2418718699635686E-07	18.66	1.2012182764205275E-08	18.66	-2.0589540136494568E-12	18.66	0.55458192607371615	18.66	1501.5303821300379
18.67	3.2172789164564778E-07	18.67	-4.3516767307134736E-09	18.67	4.5163422537190632E-12	18.67	-1.2536245473195535	18.67	1502.187911727201
18.68	3.2041626745860208E-07	18.68	7.549311990249212E-09	18.68	4.5163422537190632E-12	18.68	0.061434705999317885	18.68	1501.6947645293385
18.69	3.1951452583000963E-07	18.69	3.0864412182498877E-09	18.69	7.8039903875484934E-12	18.69	-0.43171251403156674	18.69	1501.5303821300379
18.7	3.1697325396762662E-07	18.7	1.0037681919886391E-09	18.7	4.5163422537190632E-12	18.7	0.55458192607371615	18.7	1500.7084701334391
18.71	3.191866197832492E-07	18.71	9.0369355813508519E-09	18.71	1.2286941199864131E-12	18.71	-0.10294770068247772	18.71	1501.6947645293385
18.72	3.1902266675986906E-07	18.72	1.1119403800780675E-10	18.72	7.8039903875484934E-12	18.72	0.061434705999317885	18.72	1502.187911727201
18.73	3.2082615001705369E-07	18.73	1.1417133327565013E-08	18.73	1.2286941199864131E-12	18.73	0.22581711268595228	18.73	1501.6947645293385
18.74	3.2279358629762258E-07	18.74	5.1691142449389143E-09	18.74	1.2286941199864131E-12	18.74	-0.26733010735943452	18.74	1502.3522941264755
18.75	3.1992440838846056E-07	18.75	1.3012929099997288E-09	18.75	4.5163422537190632E-12	18.75	-0.26733010735943452	18.75	1502.0235293279197
18.76	3.2279358629762258E-07	18.76	1.082208389095944E-08	18.76	4.5163422537190632E-12	18.76	0.22581711268595228	18.76	1501.3659997307309
18.77	3.203342909469118E-07	18.77	-3.4591025771271336E-09	18.77	7.8039903875484934E-12	18.77	0.061434705999317885	18.77	1501.6947645293385
18.78	3.2017033792353124E-07	18.78	8.1443614266637926E-09	18.78	1.1091638521474497E-11	18.78	-0.10294770068247772	18.78	1501.6947645293385
18.79	3.1943254931831951E-07	18.79	3.0864412182498877E-09	18.79	1.2286941199864131E-12	18.79	-0.26733010735943452	18.79	1502.0235293279197
18.8	3.1877673722479912E-07	18.8	1.0037681919886391E-09	18.8	1.1091638521474497E-11	18.8	0.22581711268595228	18.8	1501.5303821300379
18.81	3.2115405606381513E-07	18.81	8.7394108631131412E-09	18.81	4.5163422537190632E-12	18.81	-0.10294770068247772	18.81	1501.8591469286323
18.82	3.1648139489749145E-07	18.82	-2.2690037055557766E-09	18.82	1.2286941199864131E-12	18.82	0.22581711268595228	18.82	1501.3659997307309
18.83	3.2246568025086114E-07	18.83	1.0227034454388529E-08	18.83	4.5163422537190632E-12	18.83	0.55458192607371615	18.83	1501.5303821300379
18.84	3.1877673722479912E-07	18.84	6.3592131175244211E-09	18.84	4.5163422537190632E-12	18.84	0.061434705999317885	18.84	1501.5303821300379
18.85	3.203342909469118E-07	18.85	1.3012929099997288E-09	18.85	4.5163422537190632E-12	18.85	0.88334673948082099	18.85	1501.5303821300379
18.86	3.2066219699367302E-07	18.86	1.3202281637589746E-08	18.86	4.5163422537190632E-12	18.86	0.22581711268595228	18.86	1502.0235293279197
18.87	3.2107207955212474E-07	18.87	-2.864053141358998E-09	18.87	4.5163422537190632E-12	18.87	-0.10294770068247772	18.87	1501.5303821300379
18.88	3.2058022048198269E-07	18.88	8.4418861448841258E-09	18.88	1.2286941199864131E-12	18.88	0.22581711268595228	18.88	1502.5166765257436
18.89	3.191866197832492E-07	18.89	3.9790153724928503E-09	18.89	4.5163422537190632E-12	18.89	-0.10294770068247772	18.89	1501.5303821300379
18.9	3.2131800908719585E-07	18.9	-7.8138011589423832E-10	18.9	4.5163422537190632E-12	18.9	-1.7467717672342147	18.9	1501.5303821300379
18.91	3.1623546536242437E-07	18.91	9.6319850178523328E-09	18.91	-2.0589540136494568E-12	18.91	0.39019951937742547	18.91	1501.3659997307309
18.92	3.1910464327155913E-07	18.92	-1.971478987640984E-09	18.92	4.5163422537190632E-12	18.92	0.22581711268595228	18.92	1501.6947645293385
18.93	3.1910464327155913E-07	18.93	1.0227034454388529E-08	18.93	1.2286941199864131E-12	18.93	0.22581711268595228	18.93	1502.0235293279197
18.94	3.2369532792621577E-07	18.94	6.9542625538694127E-09	18.94	1.2286941199864131E-12	18.94	0.39019951937742547	18.94	1501.6947645293385
18.95	3.2090812652874402E-07	18.95	1.5988176280195932E-09	18.95	7.8039903875484934E-12	18.95	-0.10294770068247772	18.95	1502.0235293279197
18.96	3.2082615001705369E-07	18.96	1.2012182764205275E-08	18.96	4.5163422537190632E-12	18.96	-0.10294770068247772	18.96	1502.6810589250053
18.97	3.2213777420409965E-07	18.97	-4.0541520128601571E-09	18.97	7.8039903875484934E-12	18.97	0.061434705999317885	18.97	1501.6947645293385
18.98	3.1844883117803949E-07	18.98	8.4418861448841258E-09	18.98	4.5163422537190632E-12	18.98	-0.10294770068247772	18.98	1502.6810589250053
18.99	3.2123603257550546E-07	18.99	3.0864412182498877E-09	18.99	4.5163422537190632E-12	18.99	-0.10294770068247772	18.99	1500.050940536044
19	3.1885871373648909E-07	19	1.8963423460481794E-09	19	1.2286941199864131E-12	19	0.55458192607371615	19	1501.5303821300379
19.01	3.2279358629762258E-07	19.01	1.0227034454388529E-08	19.01	7.8039903875484934E-12	19.01	0.39019951937742547	19.01	1501.8591469286323
19.02	3.1803894861959052E-07	19.02	-2.566528423461768E-09	19.02	1.1091638521474497E-11	19.02	-0.59609492069883885	19.02	1502.0235293279197
19.03	3.1590755931566892E-07	19.03	9.9295097361160897E-09	19.03	4.5163422537190632E-12	19.03	0.55458192607371615	19.03	1501.5303821300379
19.04	3.2271160978593225E-07	19.04	6.0616883993649816E-09	19.04	7.8039903875484934E-12	19.04	0.061434705999317885	19.04	1501.6947645293385
19.05	3.1828487815465983E-07	19.05	2.1938670640855006E-09	19.05	4.5163422537190632E-12	19.05	0.55458192607371615	19.05	1501.8591469286323
19.06	3.1943254931831951E-07	19.06	1.3202281637589746E-08	19.06	4.5163422537190632E-12	19.06	-0.10294770068247772	19.06	1501.037234932098
19.07	3.1959650234169975E-07	19.07	-3.4591025771271336E-09	19.07	7.8039903875484934E-12	19.07	-0.43171251403156674	19.07	1501.3659997307309
19.08	3.203342909469118E-07	19.08	9.6319850178523328E-09	19.08	1.2286941199864131E-12	19.08	0.061434705999317885	19.08	1501.6947645293385
19.09	3.2107207955212474E-07	19.09	3.383965936322149E-09	19.09	4.5163422537190632E-12	19.09	-0.10294770068247772	19.09	1501.6947645293385
19.1	3.191866197832492E-07	19.1	-1.8633067996828987E-10	19.1	1.2286941199864131E-12	19.1	0.22581711268595228	19.1	1501.5303821300379
19.11	3.203342909469118E-07	19.11	8.4418861448841258E-09	19.11	7.8039903875484934E-12	19.11	-0.10294770068247772	19.11	1501.5303821300379
19.12	3.1680930094424807E-07	19.12	-4.8385539793563823E-10	19.12	7.8039903875484934E-12	19.12	-0.10294770068247772	19.12	1502.0235293279197
19.13	3.2099010304043441E-07	19.13	1.1119608609257899E-08	19.13	4.5163422537190632E-12	19.13	0.22581711268595228	19.13	1501.5303821300379
19.14	3.1836685466634963E-07	19.14	6.9542625538694127E-09	19.14	4.5163422537190632E-12	19.14	-0.10294770068247772	19.14	1501.5303821300379
19.15	3.2361335141452554E-07	19.15	2.4913917821315568E-09	19.15	4.5163422537190632E-12	19.15	-0.26733010735943452	19.15	1501.8591469286323
19.16	3.2074417350536336E-07	19.16	1.0524559172669637E-08	19.16	1.2286941199864131E-12	19.16	0.22581711268595228	19.16	1500.8728525327717
19.17	3.2107207955212474E-07	19.17	-4.3516767307134736E-09	19.17	7.8039903875484934E-12	19.17	-0.43171251403156674	19.17	1501.2016173314178
19.18	3.1959650234169975E-07	19.18	8.4418861448841258E-09	19.18	1.2286941199864131E-12	19.18	0.061434705999317885	19.18	1500.7084701334391
19.19	3.2123603257550546E-07	19.19	4.2765400905912902E-09	19.19	4.5163422537190632E-12	19.19	0.061434705999317885	19.19	1500.3797053347544
19.2	3.2000638490015073E-07	19.2	1.0037681919886391E-09	19.2	7.8039903875484934E-12	19.2	0.061434705999317885	19.2	1500.2153229354024
19.21	3.1967847885338993E-07	19.21	9.3344602995972579E-09	19.21	4.5163422537190632E-12	19.21	0.061434705999317885	19.21	1500.5440877341
19.22	3.1902266675986906E-07	19.22	-2.2690037055557766E-09	19.22	4.5163422537190632E-12	19.22	0.39019951937742547	19.22	1500.2153229354024
19.23	3.1812092513128022E-07	19.23	1.0524559172669637E-08	19.23	4.5163422537190632E-12	19.23	0.88334673948082099	19.23	1500.050940536044
19.24	3.2180986815733816E-07	19.24	6.9542625538694127E-09	19.24	1.2286941199864131E-12	19.24	-0.10294770068247772	19.24	1500.7084701334391
19.25	3.2082615001705369E-07	19.25	1.5988176280195932E-09	19.25	4.5163422537190632E-12	19.25	0.22581711268595228	19.25	1500.2153229354024
19.26	3.2131800908719585E-07	19.26	1.2309707482538409E-08	19.26	-2.0589540136494568E-12	19.26	0.061434705999317885	19.26	1500.7084701334391
19.27	3.2271160978593225E-07	19.27	-1.971478987640984E-09	19.27	7.8039903875484934E-12	19.27	-0.10294770068247772	19.27	1500.3797053347544
19.28	3.1992440838846056E-07	19.28	8.1443614266637926E-09	19.28	4.5163422537190632E-12	19.28	-0.43171251403156674	19.28	1500.7084701334391
19.29	3.2172789164564778E-07	19.29	3.9790153724928503E-09	19.29	7.8039903875484934E-12	19.29	-0.26733010735943452	19.29	1500.5440877341
19.3	3.1976045536508016E-07	19.3	-4.8385539793563823E-10	19.3	7.8039903875484934E-12	19.3	0.39019951937742547	19.3	1500.2153229354024
19.31	3.2049824397029241E-07	19.31	8.1443614266637926E-09	19.31	7.8039903875484934E-12	19.31	-1.4180069539626246	19.31	1501.2016173314178
19.32	3.1680930094424807E-07	19.32	-2.2690037055557766E-09	19.32	4.5163422537190632E-12	19.32	0.061434705999317885	19.32	1500.5440877341
19.33	3.1885871373648909E-07	19.33	9.6319850178523328E-09	19.33	4.5163422537190632E-12	19.33	0.061434705999317885	19.33	1500.050940536044
19.34	3.2459706955480726E-07	19.34	6.3592131175244211E-09	19.34	4.5163422537190632E-12	19.34	0.71896433277485983	19.34	1501.037234932098
19.35	3.1885871373648909E-07	19.35	2.4913917821315568E-09	19.35	4.5163422537190632E-12	19.35	0.22581711268595228	19.35	1500.050940536044
19.36	3.2361335141452554E-07	19.36	1.1714658045880823E-08	19.36	1.2286941199864131E-12	19.36	0.55458192607371615	19.36	1500.2153229354024
19.37	3.2025231443522152E-07	19.37	-5.2442508842207484E-09	19.37	4.5163422537190632E-12	19.37	-0.26733010735943452	19.37	1500.3797053347544
19.38	3.2074417350536336E-07	19.38	8.7394108631131412E-09	19.38	-2.0589540136494568E-12	19.38	0.55458192607371615	19.38	1501.2016173314178
19.39	3.2066219699367302E-07	19.39	3.9790153724928503E-09	19.39	4.5163422537190632E-12	19.39	0.061434705999317885	19.39	1500.2153229354024
19.4	3.1721918350269471E-07	19.4	1.1119403800780675E-10	19.4	4.5163422537190632E-12	19.4	0.061434705999317885	19.4	1499.886558136679
19.41	3.2115405606381513E-07	19.41	9.9295097361160897E-09	19.41	1.2286941199864131E-12	19.41	0.061434705999317885	19.41	1500.7084701334391
19.42	3.1730116001438414E-07	19.42	-2.2690037055557766E-09	19.42	1.2286941199864131E-12	19.42	-0.10294770068247772	19.42	1499.886558136679
19.43	3.2180986815733816E-07	19.43	1.0524559172669637E-08	19.43	4.5163422537190632E-12	19.43	0.55458192607371615	19.43	1500.8728525327717
19.44	3.1861278420141925E-07	19.44	6.9542625538694127E-09	19.44	7.8039903875484934E-12	19.44	-0.10294770068247772	19.44	1500.5440877341
19.45	3.2090812652874402E-07	19.45	2.1938670640855006E-09	19.45	7.8039903875484934E-12	19.45	0.39019951937742547	19.45	1500.050940536044
19.46	3.2115405606381513E-07	19.46	1.1119608609257899E-08	19.46	4.5163422537190632E-12	19.46	-0.59609492069883885	19.46	1500.2153229354024
19.47	3.2066219699367302E-07	19.47	-3.4591025771271336E-09	19.47	7.8039903875484934E-12	19.47	0.061434705999317885	19.47	1500.050940536044
19.48	3.2172789164564778E-07	19.48	8.1443614266637926E-09	19.48	1.1091638521474497E-11	19.48	-0.10294770068247772	19.48	1500.3797053347544
19.49	3.1787499559621113E-07	19.49	3.9790153724928503E-09	19.49	7.8039903875484934E-12	19.49	-0.10294770068247772	19.49	1500.3797053347544
19.5	3.1943254931831951E-07	19.5	-1.8633067996828987E-10	19.5	7.8039903875484934E-12	19.5	0.061434705999317885	19.5	1500.8728525327717
19.51	3.1959650234169975E-07	19.51	9.3344602995972579E-09	19.51	1.2286941199864131E-12	19.51	0.22581711268595228	19.51	1500.3797053347544
19.52	3.1746511303776311E-07	19.52	-7.8138011589423832E-10	19.52	4.5163422537190632E-12	19.52	0.55458192607371615	19.52	1499.886558136679
19.53	3.1976045536508016E-07	19.53	1.082208389095944E-08	19.53	4.5163422537190632E-12	19.53	0.061434705999317885	19.53	1500.050940536044
19.54	3.1828487815465983E-07	19.54	6.6567378356925693E-09	19.54	7.8039903875484934E-12	19.54	-0.26733010735943452	19.54	1500.5440877341
19.55	3.2115405606381513E-07	19.55	1.5988176280195932E-09	19.55	7.8039903875484934E-12	19.55	-0.10294770068247772	19.55	1500.5440877341
19.56	3.1902266675986906E-07	19.56	1.2012182764205275E-08	19.56	-2.0589540136494568E-12	19.56	0.061434705999317885	19.56	1500.3797053347544
19.57	3.2287556280931291E-07	19.57	-4.3516767307134736E-09	19.57	4.5163422537190632E-12	19.57	0.061434705999317885	19.57	1500.8728525327717
19.58	3.1861278420141925E-07	19.58	8.7394108631131412E-09	19.58	7.8039903875484934E-12	19.58	0.39019951937742547	19.58	1500.050940536044
19.59	3.2213777420409965E-07	19.59	4.8715895268143355E-09	19.59	7.8039903875484934E-12	19.59	0.39019951937742547	19.59	1500.3797053347544
19.6	3.2041626745860208E-07	19.6	-7.8138011589423832E-10	19.6	4.5163422537190632E-12	19.6	0.22581711268595228	19.6	1500.050940536044
19.61	3.1984243187677033E-07	19.61	9.6319850178523328E-09	19.61	1.2286941199864131E-12	19.61	0.71896433277485983	19.61	1499.886558136679
19.62	3.2008836141184101E-07	19.62	-2.566528423461768E-09	19.62	4.5163422537190632E-12	19.62	0.39019951937742547	19.62	1501.2016173314178
19.63	3.1705523047931595E-07	19.63	1.0524559172669637E-08	19.63	-2.0589540136494568E-12	19.63	0.061434705999317885	19.63	1500.2153229354024
19.64	3.189406902481791E-07	19.64	5.7641636812142506E-09	19.64	7.8039903875484934E-12	19.64	0.71896433277485983	19.64	1500.2153229354024
19.65	3.1762906606114219E-07	19.65	2.1938670640855006E-09	19.65	7.8039903875484934E-12	19.65	-0.43171251403156674	19.65	1501.5303821300379
19.66	3.2336742187945475E-07	19.66	1.1119608609257899E-08	19.66	1.2286941199864131E-12	19.66	0.061434705999317885	19.66	1500.2153229354024
19.67	3.2148196211057657E-07	19.67	-4.3516767307134736E-09	19.67	1.2286941199864131E-12	19.67	-0.26733010735943452	19.67	1500.3797053347544
19.68	3.1959650234169975E-07	19.68	7.549311990249212E-09	19.68	1.2286941199864131E-12	19.68	1.0477291461916138	19.68	1501.3659997307309
19.69	3.2074417350536336E-07	19.69	4.2765400905912902E-09	19.69	4.5163422537190632E-12	19.69	-0.26733010735943452	19.69	1501.037234932098
19.7	3.1943254931831951E-07	19.7	-4.8385539793563823E-10	19.7	4.5163422537190632E-12	19.7	0.061434705999317885	19.7	1500.5440877341
19.71	3.1803894861959052E-07	19.71	1.082208389095944E-08	19.71	1.2286941199864131E-12	19.71	-0.10294770068247772	19.71	1500.5440877341
19.72	3.1639941838580239E-07	19.72	-1.0789048338440637E-09	19.72	4.5163422537190632E-12	19.72	0.061434705999317885	19.72	1500.3797053347544
19.73	3.1721918350269471E-07	19.73	1.0524559172669637E-08	19.73	1.2286941199864131E-12	19.73	0.22581711268595228	19.73	1500.3797053347544
19.74	3.1812092513128022E-07	19.74	5.7641636812142506E-09	19.74	7.8039903875484934E-12	19.74	0.39019951937742547	19.74	1500.2153229354024
19.75	3.2189184466902855E-07	19.75	1.8963423460481794E-09	19.75	1.1091638521474497E-11	19.75	0.71896433277485983	19.75	1500.3797053347544
19.76	3.1869476071310916E-07	19.76	1.1714658045880823E-08	19.76	4.5163422537190632E-12	19.76	0.22581711268595228	19.76	1500.8728525327717
19.77	3.1935057280662939E-07	19.77	-1.971478987640984E-09	19.77	4.5163422537190632E-12	19.77	0.061434705999317885	19.77	1500.2153229354024
19.78	3.2025231443522152E-07	19.78	7.8468367084521678E-09	19.78	4.5163422537190632E-12	19.78	0.39019951937742547	19.78	1500.2153229354024
19.79	3.2008836141184101E-07	19.79	3.6814906544031321E-09	19.79	4.5163422537190632E-12	19.79	-0.26733010735943452	19.79	1500.7084701334391
19.8	3.1869476071310916E-07	19.8	-1.971478987640984E-09	19.8	4.5163422537190632E-12	19.8	0.22581711268595228	19.8	1501.8591469286323
19.81	3.1713720699100533E-07	19.81	9.9295097361160897E-09	19.81	1.2286941199864131E-12	19.81	-0.10294770068247772	19.81	1501.037234932098
19.82	3.2197382118071888E-07	19.82	-1.6739542697174432E-09	19.82	1.1091638521474497E-11	19.82	0.39019951937742547	19.82	1500.5440877341
19.83	3.1869476071310916E-07	19.83	1.1119608609257899E-08	19.83	7.8039903875484934E-12	19.83	0.39019951937742547	19.83	1500.7084701334391
19.84	3.2000638490015073E-07	19.84	7.2517872720549647E-09	19.84	4.5163422537190632E-12	19.84	-0.43171251403156674	19.84	1500.5440877341
19.85	3.1951452583000963E-07	19.85	2.4913917821315568E-09	19.85	4.5163422537190632E-12	19.85	-0.10294770068247772	19.85	1500.2153229354024
19.86	3.1754708954945265E-07	19.86	1.1119608609257899E-08	19.86	4.5163422537190632E-12	19.86	0.22581711268595228	19.86	1500.3797053347544
19.87	3.2164591513395739E-07	19.87	-3.7566272949980393E-09	19.87	1.1091638521474497E-11	19.87	0.061434705999317885	19.87	1499.7221757373077
19.88	3.1713720699100533E-07	19.88	7.8468367084521678E-09	19.88	4.5163422537190632E-12	19.88	0.061434705999317885	19.88	1500.8728525327717
19.89	3.2164591513395739E-07	19.89	3.9790153724928503E-09	19.89	7.8039903875484934E-12	19.89	0.55458192607371615	19.89	1500.2153229354024
19.9	3.1869476071310916E-07	19.9	4.087187559926781E-10	19.9	7.8039903875484934E-12	19.9	0.55458192607371615	19.9	1499.886558136679
19.91	3.2066219699367302E-07	19.91	1.082208389095944E-08	19.91	4.5163422537190632E-12	19.91	-0.26733010735943452	19.91	1500.3797053347544
19.92	3.1984243187677033E-07	19.92	-1.3764295517851408E-09	19.92	7.8039903875484934E-12	19.92	0.061434705999317885	19.92	1500.3797053347544
19.93	3.2041626745860208E-07	19.93	9.3344602995972579E-09	19.93	4.5163422537190632E-12	19.93	0.061434705999317885	19.93	1500.5440877341
19.94	3.2435114001973705E-07	19.94	5.7641636812142506E-09	19.94	4.5163422537190632E-12	19.94	0.22581711268595228	19.94	1500.2153229354024
19.95	3.1795697210790077E-07	19.95	2.1938670640855006E-09	19.95	4.5163422537190632E-12	19.95	0.55458192607371615	19.95	1500.7084701334391
[truncated: 3,485 more rows]
