# Supplementary material for: A simple retarding-potential time-of-flight mass spectrometer for electrospray propulsion diagnostics
Source: J Elect Propuls. 2023 Mar 31;2(1):13. doi: 10.1007/s44205-023-00045-y (PMC10066156; doi:10.1007/s44205-023-00045-y)
Supplement: Supplementary file 1 — Additional file 1. [file 44205_2023_45_MOESM1_ESM.zip › Data and MATLAB Code/ToF-MS Data/500 Torr/Input Files/V_RPA_avg GC08/tof_500torr_flat_V_RP_avg.m]

setup.basePath = '.\500 Torr\';

tofDataFiles =  {'-35deg tof.csv' '-30deg tof.csv'  '-25deg tof.csv' '-20deg tof.csv'  '-15deg tof.csv' '-10deg tof.csv' '-5deg tof.csv' '0deg tof.csv'  '5deg tof.csv'  '10deg tof.csv' '15deg tof.csv' '20deg tof.csv' '25deg tof.csv' '30deg tof.csv'};
iDataFiles =    {'-35deg.csv'     '-30deg.csv'      '-25deg.csv'     '-20deg.csv'      '-15deg.csv'     '-10deg.csv'     '-5deg.csv'     '0deg.csv'      '5deg.csv'      '10deg.csv'     '15deg.csv'     '20deg.csv'     '25deg.csv'     '30deg.csv'};
sourceAngleRaw =   [ -35              -30               -25              -20               -15              -10              -5              0               5               10              15              20              25              30];
    setup.angleOffset = +1.7;
    sourceAngleCorrected = sourceAngleRaw + setup.angleOffset;
propellantName = 'emim_im'; setup.propStruct = load_EMI_Im_properties();
setup.sourceEmissionPolarity = 'positive';

%% User Controls
setup.L_tof = 116E-3; % free flight distance (gate to collector distance)
setup.V_emitter = 1500;
setup.TIA_Gain = -4.8E6;
setup.collectorNoiseFloor_nA = 0.0;
setup.tBounds = [-10 200] ./ 1E6; %time bounds for analysis

% Assumed potential for charged particles in the spectrum
setup.potential_ID_string = 'Flat, Vdeficit = 259 V';

setup.stepHeightLimits = [0.02 0.98];
setup.triggerWindowBounds = [0 0]*1E-6; % x range, centered on t=0 in raw data, in which the code will attempt to find evidence of the trigger event in the y data (not the 'trigger signal' but in the actual y data)
setup.triggerDelay = 0;


% Plotting Controls
setup.plotIvsAngle = true;

setup.fontsize = 12;

% Data filtering controls
myfilt.order = 3; myfilt.framelen = 251;


setup.I_emitter_zero_shift = 7.38E-9;
