# Supplementary material for: A simple retarding-potential time-of-flight mass spectrometer for electrospray propulsion diagnostics
Source: J Elect Propuls. 2023 Mar 31;2(1):13. doi: 10.1007/s44205-023-00045-y (PMC10066156; doi:10.1007/s44205-023-00045-y)
Supplement: Supplementary file 1 — Additional file 1. [file 44205_2023_45_MOESM1_ESM.zip › Data and MATLAB Code/ToF-MS Data/656 Torr/10deg tof.csv]

Record Length	100000	Points	-79.999997979E-6	-5.91999991E-3		Record Length	100000	Points	-79.999997979E-6	-80.000005662E-3
Sample Interval	3.99999989E-9	s	-79.995996202E-6	-5.91999991E-3		Sample Interval	3.99999989E-9	s	-79.995996202E-6	-80.000005662E-3
Trigger Point	20.0000010E3	Samples	-79.991994426E-6	-5.91999991E-3		Trigger Point	20.0000010E3	Samples	-79.991994426E-6	-80.000005662E-3
			-79.987999925E-6	-5.76000009E-3					-79.987999925E-6	0.0
			-79.983998148E-6	-5.51999966E-3					-79.983998148E-6	-80.000005662E-3
			-79.979996372E-6	-5.35999984E-3					-79.979996372E-6	-80.000005662E-3
Source	Sample CH1		-79.975994595E-6	-5.35999984E-3		Source	Sample CH2		-79.975994595E-6	0.0
Vertical Units	V		-79.972000094E-6	-5.43999998E-3		Vertical Units	V		-79.972000094E-6	-80.000005662E-3
Vertical Scale	1.9999999E-3		-79.967998317E-6	-5.51999966E-3		Vertical Scale	2.0000001		-79.967998317E-6	-80.000005662E-3
Vertical Offset	0		-79.963996541E-6	-5.67999994E-3		Vertical Offset	0		-79.963996541E-6	-80.000005662E-3
Horizontal Units	s		-79.959994764E-6	-5.76000009E-3		Horizontal Units	s		-79.959994764E-6	-80.000005662E-3
Horizontal Scale	39.99999887E-6		-79.956000263E-6	-5.76000009E-3		Horizontal Scale	39.99999887E-6		-79.956000263E-6	0.0
Pt Fmt	Y		-79.951998487E-6	-5.59999980E-3		Pt Fmt	Y		-79.951998487E-6	0.0
Yzero	2.0000000		-79.947996710E-6	-5.59999980E-3		Yzero	0.0		-79.947996710E-6	0.0
Probe Atten	1.000000		-79.943994933E-6	-5.67999994E-3		Probe Atten	1.000000		-79.943994933E-6	0.0
			-79.940000433E-6	-5.76000009E-3					-79.940000433E-6	0.0
			-79.935998656E-6	-5.91999991E-3					-79.935998656E-6	0.0
			-79.931996879E-6	-5.91999991E-3					-79.931996879E-6	0.0
			-79.927995102E-6	-5.91999991E-3					-79.927995102E-6	-80.000005662E-3
			-79.924000602E-6	-5.91999991E-3					-79.924000602E-6	-80.000005662E-3
			-79.919998825E-6	-5.91999991E-3					-79.919998825E-6	0.0
			-79.915997048E-6	-5.83999977E-3					-79.915997048E-6	-80.000005662E-3
			-79.911995272E-6	-5.76000009E-3					-79.911995272E-6	0.0
			-79.908000771E-6	-5.76000009E-3					-79.908000771E-6	0.0
			-79.903998994E-6	-5.83999977E-3					-79.903998994E-6	0.0
			-79.899997218E-6	-5.83999977E-3					-79.899997218E-6	0.0
			-79.895995441E-6	-5.91999991E-3					-79.895995441E-6	0.0
			-79.892000940E-6	-6.00000005E-3					-79.892000940E-6	-80.000005662E-3
			-79.887999163E-6	-6.00000005E-3					-79.887999163E-6	0.0
			-79.883997387E-6	-6.00000005E-3					-79.883997387E-6	-80.000005662E-3
			-79.879995610E-6	-5.91999991E-3					-79.879995610E-6	-80.000005662E-3
			-79.876001109E-6	-5.83999977E-3					-79.876001109E-6	-80.000005662E-3
			-79.871999333E-6	-5.83999977E-3					-79.871999333E-6	-80.000005662E-3
			-79.867997556E-6	-5.91999991E-3					-79.867997556E-6	0.0
			-79.863995779E-6	-5.83999977E-3					-79.863995779E-6	0.0
			-79.860001279E-6	-5.76000009E-3					-79.860001279E-6	0.0
			-79.855999502E-6	-5.76000009E-3					-79.855999502E-6	-80.000005662E-3
			-79.851997725E-6	-5.76000009E-3					-79.851997725E-6	0.0
			-79.847995949E-6	-5.76000009E-3					-79.847995949E-6	0.0
			-79.844001448E-6	-5.76000009E-3					-79.844001448E-6	0.0
			-79.839999671E-6	-5.59999980E-3					-79.839999671E-6	-80.000005662E-3
			-79.835997894E-6	-5.59999980E-3					-79.835997894E-6	-80.000005662E-3
			-79.831996118E-6	-5.59999980E-3					-79.831996118E-6	0.0
			-79.828001617E-6	-5.76000009E-3					-79.828001617E-6	-80.000005662E-3
			-79.823999840E-6	-5.91999991E-3					-79.823999840E-6	0.0
			-79.819998064E-6	-6.00000005E-3					-79.819998064E-6	-80.000005662E-3
			-79.815996287E-6	-6.00000005E-3					-79.815996287E-6	-80.000005662E-3
			-79.811994510E-6	-6.07999973E-3					-79.811994510E-6	0.0
			-79.808000010E-6	-6.07999973E-3					-79.808000010E-6	0.0
			-79.803998233E-6	-6.07999973E-3					-79.803998233E-6	-80.000005662E-3
			-79.799996456E-6	-6.15999987E-3					-79.799996456E-6	0.0
			-79.795994679E-6	-6.07999973E-3					-79.795994679E-6	-80.000005662E-3
			-79.792000179E-6	-6.00000005E-3					-79.792000179E-6	-80.000005662E-3
			-79.787998402E-6	-5.91999991E-3					-79.787998402E-6	0.0
			-79.783996625E-6	-6.00000005E-3					-79.783996625E-6	0.0
			-79.779994849E-6	-6.15999987E-3					-79.779994849E-6	-80.000005662E-3
			-79.776000348E-6	-6.31999969E-3					-79.776000348E-6	0.0
			-79.771998571E-6	-6.31999969E-3					-79.771998571E-6	0.0
			-79.767996795E-6	-6.31999969E-3					-79.767996795E-6	0.0
			-79.763995018E-6	-6.15999987E-3					-79.763995018E-6	0.0
			-79.760000517E-6	-6.07999973E-3					-79.760000517E-6	0.0
			-79.755998740E-6	-5.91999991E-3					-79.755998740E-6	0.0
			-79.751996964E-6	-5.76000009E-3					-79.751996964E-6	-80.000005662E-3
			-79.747995187E-6	-5.59999980E-3					-79.747995187E-6	-80.000005662E-3
			-79.744000686E-6	-5.67999994E-3					-79.744000686E-6	-80.000005662E-3
			-79.739998910E-6	-5.67999994E-3					-79.739998910E-6	-80.000005662E-3
			-79.735997133E-6	-5.67999994E-3					-79.735997133E-6	0.0
			-79.731995356E-6	-5.59999980E-3					-79.731995356E-6	0.0
			-79.728000856E-6	-5.59999980E-3					-79.728000856E-6	-80.000005662E-3
			-79.723999079E-6	-5.59999980E-3					-79.723999079E-6	-80.000005662E-3
			-79.719997302E-6	-5.67999994E-3					-79.719997302E-6	0.0
			-79.715995525E-6	-5.91999991E-3					-79.715995525E-6	0.0
			-79.712001025E-6	-6.07999973E-3					-79.712001025E-6	-80.000005662E-3
			-79.707999248E-6	-6.15999987E-3					-79.707999248E-6	-80.000005662E-3
			-79.703997471E-6	-6.24000002E-3					-79.703997471E-6	-80.000005662E-3
			-79.699995695E-6	-6.24000002E-3					-79.699995695E-6	-80.000005662E-3
			-79.696001194E-6	-6.31999969E-3					-79.696001194E-6	-80.000005662E-3
			-79.691999417E-6	-6.39999984E-3					-79.691999417E-6	0.0
			-79.687997641E-6	-6.55999966E-3					-79.687997641E-6	-80.000005662E-3
			-79.683995864E-6	-6.63999980E-3					-79.683995864E-6	-80.000005662E-3
			-79.680001363E-6	-6.63999980E-3					-79.680001363E-6	-80.000005662E-3
			-79.675999586E-6	-6.47999998E-3					-79.675999586E-6	0.0
			-79.671997810E-6	-6.24000002E-3					-79.671997810E-6	-80.000005662E-3
			-79.667996033E-6	-6.07999973E-3					-79.667996033E-6	-80.000005662E-3
			-79.664001532E-6	-5.91999991E-3					-79.664001532E-6	-80.000005662E-3
			-79.659999756E-6	-5.83999977E-3					-79.659999756E-6	0.0
			-79.655997979E-6	-5.76000009E-3					-79.655997979E-6	-80.000005662E-3
			-79.651996202E-6	-5.76000009E-3					-79.651996202E-6	-80.000005662E-3
			-79.647994426E-6	-5.76000009E-3					-79.647994426E-6	0.0
			-79.643999925E-6	-5.83999977E-3					-79.643999925E-6	-80.000005662E-3
			-79.639998148E-6	-5.83999977E-3					-79.639998148E-6	0.0
			-79.635996372E-6	-5.91999991E-3					-79.635996372E-6	0.0
			-79.631994595E-6	-5.91999991E-3					-79.631994595E-6	-80.000005662E-3
			-79.628000094E-6	-5.83999977E-3					-79.628000094E-6	-80.000005662E-3
			-79.623998317E-6	-5.83999977E-3					-79.623998317E-6	-80.000005662E-3
			-79.619996541E-6	-5.91999991E-3					-79.619996541E-6	-80.000005662E-3
			-79.615994764E-6	-5.91999991E-3					-79.615994764E-6	-80.000005662E-3
			-79.612000263E-6	-5.83999977E-3					-79.612000263E-6	0.0
			-79.607998487E-6	-5.76000009E-3					-79.607998487E-6	0.0
			-79.603996710E-6	-5.76000009E-3					-79.603996710E-6	-80.000005662E-3
			-79.599994933E-6	-5.76000009E-3					-79.599994933E-6	0.0
			-79.596000433E-6	-5.76000009E-3					-79.596000433E-6	0.0
			-79.591998656E-6	-5.67999994E-3					-79.591998656E-6	0.0
			-79.587996879E-6	-5.67999994E-3					-79.587996879E-6	0.0
			-79.583995102E-6	-5.59999980E-3					-79.583995102E-6	-80.000005662E-3
			-79.580000602E-6	-5.67999994E-3					-79.580000602E-6	-80.000005662E-3
			-79.575998825E-6	-5.67999994E-3					-79.575998825E-6	0.0
			-79.571997048E-6	-5.83999977E-3					-79.571997048E-6	0.0
			-79.567995272E-6	-6.00000005E-3					-79.567995272E-6	0.0
			-79.564000771E-6	-6.07999973E-3					-79.564000771E-6	-80.000005662E-3
			-79.559998994E-6	-6.07999973E-3					-79.559998994E-6	0.0
			-79.555997218E-6	-6.00000005E-3					-79.555997218E-6	-80.000005662E-3
			-79.551995441E-6	-6.00000005E-3					-79.551995441E-6	-80.000005662E-3
			-79.548000940E-6	-5.91999991E-3					-79.548000940E-6	-80.000005662E-3
			-79.543999163E-6	-5.83999977E-3					-79.543999163E-6	0.0
			-79.539997387E-6	-5.83999977E-3					-79.539997387E-6	0.0
			-79.535995610E-6	-6.00000005E-3					-79.535995610E-6	-80.000005662E-3
			-79.532001109E-6	-6.00000005E-3					-79.532001109E-6	0.0
			-79.527999333E-6	-6.00000005E-3					-79.527999333E-6	-80.000005662E-3
			-79.523997556E-6	-6.00000005E-3					-79.523997556E-6	-80.000005662E-3
			-79.519995779E-6	-6.00000005E-3					-79.519995779E-6	-80.000005662E-3
			-79.516001279E-6	-6.00000005E-3					-79.516001279E-6	0.0
			-79.511999502E-6	-6.00000005E-3					-79.511999502E-6	-80.000005662E-3
			-79.507997725E-6	-6.00000005E-3					-79.507997725E-6	0.0
			-79.503995948E-6	-6.07999973E-3					-79.503995948E-6	0.0
			-79.500001448E-6	-6.07999973E-3					-79.500001448E-6	0.0
			-79.495999671E-6	-6.00000005E-3					-79.495999671E-6	0.0
			-79.491997894E-6	-5.91999991E-3					-79.491997894E-6	0.0
			-79.487996118E-6	-5.83999977E-3					-79.487996118E-6	0.0
			-79.484001617E-6	-5.83999977E-3					-79.484001617E-6	0.0
			-79.479999840E-6	-5.76000009E-3					-79.479999840E-6	-80.000005662E-3
			-79.475998064E-6	-5.59999980E-3					-79.475998064E-6	0.0
			-79.471996287E-6	-5.59999980E-3					-79.471996287E-6	0.0
			-79.467994510E-6	-5.59999980E-3					-79.467994510E-6	0.0
			-79.464000009E-6	-5.76000009E-3					-79.464000009E-6	0.0
			-79.459998233E-6	-5.83999977E-3					-79.459998233E-6	-80.000005662E-3
			-79.455996456E-6	-6.00000005E-3					-79.455996456E-6	0.0
			-79.451994679E-6	-6.07999973E-3					-79.451994679E-6	0.0
			-79.448000179E-6	-6.07999973E-3					-79.448000179E-6	-80.000005662E-3
			-79.443998402E-6	-5.91999991E-3					-79.443998402E-6	-80.000005662E-3
			-79.439996625E-6	-5.83999977E-3					-79.439996625E-6	0.0
			-79.435994849E-6	-5.83999977E-3					-79.435994849E-6	-80.000005662E-3
			-79.432000348E-6	-5.83999977E-3					-79.432000348E-6	-80.000005662E-3
			-79.427998571E-6	-5.83999977E-3					-79.427998571E-6	0.0
			-79.423996795E-6	-5.76000009E-3					-79.423996795E-6	0.0
			-79.419995018E-6	-5.76000009E-3					-79.419995018E-6	0.0
			-79.416000517E-6	-5.83999977E-3					-79.416000517E-6	0.0
			-79.411998740E-6	-5.83999977E-3					-79.411998740E-6	-80.000005662E-3
			-79.407996964E-6	-5.83999977E-3					-79.407996964E-6	0.0
			-79.403995187E-6	-5.67999994E-3					-79.403995187E-6	-80.000005662E-3
			-79.400000686E-6	-5.67999994E-3					-79.400000686E-6	0.0
			-79.395998910E-6	-5.67999994E-3					-79.395998910E-6	0.0
			-79.391997133E-6	-5.67999994E-3					-79.391997133E-6	0.0
			-79.387995356E-6	-5.59999980E-3					-79.387995356E-6	-80.000005662E-3
			-79.384000855E-6	-5.67999994E-3					-79.384000855E-6	-80.000005662E-3
			-79.379999079E-6	-5.76000009E-3					-79.379999079E-6	-80.000005662E-3
			-79.375997302E-6	-5.76000009E-3					-79.375997302E-6	0.0
			-79.371995525E-6	-5.67999994E-3					-79.371995525E-6	-80.000005662E-3
			-79.368001025E-6	-5.59999980E-3					-79.368001025E-6	0.0
			-79.363999248E-6	-5.51999966E-3					-79.363999248E-6	-80.000005662E-3
			-79.359997471E-6	-5.43999998E-3					-79.359997471E-6	0.0
			-79.355995695E-6	-5.51999966E-3					-79.355995695E-6	0.0
			-79.352001194E-6	-5.59999980E-3					-79.352001194E-6	-80.000005662E-3
			-79.347999417E-6	-5.76000009E-3					-79.347999417E-6	0.0
			-79.343997641E-6	-5.91999991E-3					-79.343997641E-6	0.0
			-79.339995864E-6	-6.00000005E-3					-79.339995864E-6	-80.000005662E-3
			-79.336001363E-6	-6.00000005E-3					-79.336001363E-6	0.0
			-79.331999586E-6	-6.00000005E-3					-79.331999586E-6	0.0
			-79.327997810E-6	-5.91999991E-3					-79.327997810E-6	-80.000005662E-3
			-79.323996033E-6	-5.83999977E-3					-79.323996033E-6	0.0
			-79.320001532E-6	-5.83999977E-3					-79.320001532E-6	0.0
			-79.315999756E-6	-5.83999977E-3					-79.315999756E-6	0.0
			-79.311997979E-6	-5.83999977E-3					-79.311997979E-6	-80.000005662E-3
			-79.307996202E-6	-6.00000005E-3					-79.307996202E-6	-80.000005662E-3
			-79.303994426E-6	-6.15999987E-3					-79.303994426E-6	-80.000005662E-3
			-79.299999925E-6	-6.15999987E-3					-79.299999925E-6	-80.000005662E-3
			-79.295998148E-6	-6.15999987E-3					-79.295998148E-6	-80.000005662E-3
			-79.291996371E-6	-6.15999987E-3					-79.291996371E-6	0.0
			-79.287994595E-6	-6.07999973E-3					-79.287994595E-6	0.0
			-79.284000094E-6	-6.00000005E-3					-79.284000094E-6	-80.000005662E-3
			-79.279998317E-6	-5.83999977E-3					-79.279998317E-6	-80.000005662E-3
			-79.275996541E-6	-5.76000009E-3					-79.275996541E-6	-80.000005662E-3
			-79.271994764E-6	-5.76000009E-3					-79.271994764E-6	-80.000005662E-3
			-79.268000263E-6	-5.83999977E-3					-79.268000263E-6	0.0
			-79.263998487E-6	-6.00000005E-3					-79.263998487E-6	0.0
			-79.259996710E-6	-6.07999973E-3					-79.259996710E-6	0.0
			-79.255994933E-6	-6.07999973E-3					-79.255994933E-6	0.0
			-79.252000432E-6	-6.07999973E-3					-79.252000432E-6	0.0
			-79.247998656E-6	-6.00000005E-3					-79.247998656E-6	0.0
			-79.243996879E-6	-5.76000009E-3					-79.243996879E-6	0.0
			-79.239995102E-6	-5.59999980E-3					-79.239995102E-6	-80.000005662E-3
			-79.236000602E-6	-5.43999998E-3					-79.236000602E-6	0.0
			-79.231998825E-6	-5.35999984E-3					-79.231998825E-6	0.0
			-79.227997048E-6	-5.35999984E-3					-79.227997048E-6	-80.000005662E-3
			-79.223995272E-6	-5.35999984E-3					-79.223995272E-6	0.0
			-79.220000771E-6	-5.51999966E-3					-79.220000771E-6	-80.000005662E-3
			-79.215998994E-6	-5.67999994E-3					-79.215998994E-6	0.0
			-79.211997217E-6	-5.83999977E-3					-79.211997217E-6	0.0
			-79.207995441E-6	-6.00000005E-3					-79.207995441E-6	0.0
			-79.204000940E-6	-6.07999973E-3					-79.204000940E-6	0.0
			-79.199999163E-6	-6.07999973E-3					-79.199999163E-6	0.0
			-79.195997387E-6	-6.15999987E-3					-79.195997387E-6	-80.000005662E-3
			-79.191995610E-6	-6.15999987E-3					-79.191995610E-6	0.0
			-79.188001109E-6	-6.15999987E-3					-79.188001109E-6	-80.000005662E-3
			-79.183999333E-6	-6.15999987E-3					-79.183999333E-6	0.0
			-79.179997556E-6	-6.07999973E-3					-79.179997556E-6	0.0
			-79.175995779E-6	-5.91999991E-3					-79.175995779E-6	-80.000005662E-3
			-79.172001278E-6	-5.76000009E-3					-79.172001278E-6	0.0
			-79.167999502E-6	-5.67999994E-3					-79.167999502E-6	-80.000005662E-3
			-79.163997725E-6	-5.67999994E-3					-79.163997725E-6	-80.000005662E-3
			-79.159995948E-6	-5.76000009E-3					-79.159995948E-6	0.0
			-79.156001448E-6	-6.00000005E-3					-79.156001448E-6	-80.000005662E-3
			-79.151999671E-6	-6.07999973E-3					-79.151999671E-6	0.0
			-79.147997894E-6	-6.07999973E-3					-79.147997894E-6	0.0
			-79.143996118E-6	-6.00000005E-3					-79.143996118E-6	0.0
			-79.140001617E-6	-5.91999991E-3					-79.140001617E-6	-80.000005662E-3
			-79.135999840E-6	-5.83999977E-3					-79.135999840E-6	-80.000005662E-3
			-79.131998064E-6	-5.76000009E-3					-79.131998064E-6	0.0
			-79.127996287E-6	-5.76000009E-3					-79.127996287E-6	-80.000005662E-3
			-79.123994510E-6	-5.67999994E-3					-79.123994510E-6	-80.000005662E-3
			-79.120000009E-6	-5.59999980E-3					-79.120000009E-6	-80.000005662E-3
			-79.115998233E-6	-5.59999980E-3					-79.115998233E-6	-80.000005662E-3
			-79.111996456E-6	-5.76000009E-3					-79.111996456E-6	0.0
			-79.107994679E-6	-5.91999991E-3					-79.107994679E-6	-80.000005662E-3
			-79.104000179E-6	-6.00000005E-3					-79.104000179E-6	0.0
			-79.099998402E-6	-6.00000005E-3					-79.099998402E-6	-80.000005662E-3
			-79.095996625E-6	-6.00000005E-3					-79.095996625E-6	-80.000005662E-3
			-79.091994849E-6	-6.00000005E-3					-79.091994849E-6	-80.000005662E-3
			-79.088000348E-6	-5.91999991E-3					-79.088000348E-6	0.0
			-79.083998571E-6	-5.91999991E-3					-79.083998571E-6	0.0
			-79.079996794E-6	-5.83999977E-3					-79.079996794E-6	0.0
			-79.075995018E-6	-5.91999991E-3					-79.075995018E-6	0.0
			-79.072000517E-6	-5.76000009E-3					-79.072000517E-6	-80.000005662E-3
			-79.067998740E-6	-5.67999994E-3					-79.067998740E-6	-80.000005662E-3
			-79.063996964E-6	-5.59999980E-3					-79.063996964E-6	0.0
			-79.059995187E-6	-5.67999994E-3					-79.059995187E-6	0.0
			-79.056000686E-6	-5.76000009E-3					-79.056000686E-6	-80.000005662E-3
			-79.051998910E-6	-5.83999977E-3					-79.051998910E-6	0.0
			-79.047997133E-6	-5.83999977E-3					-79.047997133E-6	-80.000005662E-3
			-79.043995356E-6	-5.83999977E-3					-79.043995356E-6	0.0
			-79.040000855E-6	-5.91999991E-3					-79.040000855E-6	-80.000005662E-3
			-79.035999079E-6	-6.00000005E-3					-79.035999079E-6	0.0
			-79.031997302E-6	-6.15999987E-3					-79.031997302E-6	0.0
			-79.027995525E-6	-6.24000002E-3					-79.027995525E-6	-80.000005662E-3
			-79.024001025E-6	-6.15999987E-3					-79.024001025E-6	0.0
			-79.019999248E-6	-6.07999973E-3					-79.019999248E-6	0.0
			-79.015997471E-6	-6.00000005E-3					-79.015997471E-6	0.0
			-79.011995695E-6	-5.83999977E-3					-79.011995695E-6	0.0
			-79.008001194E-6	-5.59999980E-3					-79.008001194E-6	-80.000005662E-3
			-79.003999417E-6	-5.43999998E-3					-79.003999417E-6	-80.000005662E-3
			-78.999997640E-6	-5.51999966E-3					-78.999997640E-6	-80.000005662E-3
			-78.995995864E-6	-5.76000009E-3					-78.995995864E-6	-80.000005662E-3
			-78.992001363E-6	-6.00000005E-3					-78.992001363E-6	-80.000005662E-3
			-78.987999586E-6	-6.07999973E-3					-78.987999586E-6	-80.000005662E-3
			-78.983997810E-6	-6.15999987E-3					-78.983997810E-6	-80.000005662E-3
			-78.979996033E-6	-6.24000002E-3					-78.979996033E-6	0.0
			-78.976001532E-6	-6.31999969E-3					-78.976001532E-6	0.0
			-78.971999756E-6	-6.15999987E-3					-78.971999756E-6	0.0
			-78.967997979E-6	-6.00000005E-3					-78.967997979E-6	0.0
			-78.963996202E-6	-5.83999977E-3					-78.963996202E-6	-80.000005662E-3
			-78.959994426E-6	-5.83999977E-3					-78.959994426E-6	0.0
			-78.955999925E-6	-5.83999977E-3					-78.955999925E-6	-80.000005662E-3
			-78.951998148E-6	-5.91999991E-3					-78.951998148E-6	-80.000005662E-3
			-78.947996371E-6	-5.83999977E-3					-78.947996371E-6	0.0
			-78.943994595E-6	-5.76000009E-3					-78.943994595E-6	-80.000005662E-3
			-78.940000094E-6	-5.59999980E-3					-78.940000094E-6	-80.000005662E-3
			-78.935998317E-6	-5.51999966E-3					-78.935998317E-6	-80.000005662E-3
			-78.931996541E-6	-5.59999980E-3					-78.931996541E-6	-80.000005662E-3
			-78.927994764E-6	-5.76000009E-3					-78.927994764E-6	-80.000005662E-3
			-78.924000263E-6	-5.91999991E-3					-78.924000263E-6	0.0
			-78.919998487E-6	-6.00000005E-3					-78.919998487E-6	-80.000005662E-3
			-78.915996710E-6	-6.00000005E-3					-78.915996710E-6	-80.000005662E-3
			-78.911994933E-6	-6.00000005E-3					-78.911994933E-6	0.0
			-78.908000432E-6	-6.00000005E-3					-78.908000432E-6	0.0
			-78.903998656E-6	-6.00000005E-3					-78.903998656E-6	-80.000005662E-3
			-78.899996879E-6	-6.00000005E-3					-78.899996879E-6	0.0
			-78.895995102E-6	-6.00000005E-3					-78.895995102E-6	0.0
			-78.892000602E-6	-6.15999987E-3					-78.892000602E-6	0.0
			-78.887998825E-6	-6.15999987E-3					-78.887998825E-6	0.0
			-78.883997048E-6	-6.15999987E-3					-78.883997048E-6	-80.000005662E-3
			-78.879995272E-6	-6.00000005E-3					-78.879995272E-6	0.0
			-78.876000771E-6	-5.91999991E-3					-78.876000771E-6	0.0
			-78.871998994E-6	-5.83999977E-3					-78.871998994E-6	0.0
			-78.867997217E-6	-5.76000009E-3					-78.867997217E-6	0.0
			-78.863995441E-6	-5.59999980E-3					-78.863995441E-6	-80.000005662E-3
			-78.860000940E-6	-5.51999966E-3					-78.860000940E-6	-80.000005662E-3
			-78.855999163E-6	-5.43999998E-3					-78.855999163E-6	0.0
			-78.851997387E-6	-5.43999998E-3					-78.851997387E-6	0.0
			-78.847995610E-6	-5.59999980E-3					-78.847995610E-6	-80.000005662E-3
			-78.844001109E-6	-5.67999994E-3					-78.844001109E-6	0.0
			-78.839999333E-6	-5.76000009E-3					-78.839999333E-6	0.0
			-78.835997556E-6	-5.83999977E-3					-78.835997556E-6	-80.000005662E-3
			-78.831995779E-6	-5.91999991E-3					-78.831995779E-6	0.0
			-78.828001278E-6	-5.91999991E-3					-78.828001278E-6	0.0
			-78.823999502E-6	-5.83999977E-3					-78.823999502E-6	-80.000005662E-3
			-78.819997725E-6	-5.91999991E-3					-78.819997725E-6	0.0
			-78.815995948E-6	-6.07999973E-3					-78.815995948E-6	0.0
			-78.812001448E-6	-6.07999973E-3					-78.812001448E-6	0.0
			-78.807999671E-6	-6.07999973E-3					-78.807999671E-6	0.0
			-78.803997894E-6	-6.15999987E-3					-78.803997894E-6	0.0
			-78.799996118E-6	-6.15999987E-3					-78.799996118E-6	-80.000005662E-3
			-78.796001617E-6	-6.07999973E-3					-78.796001617E-6	0.0
			-78.791999840E-6	-5.91999991E-3					-78.791999840E-6	0.0
			-78.787998063E-6	-5.83999977E-3					-78.787998063E-6	0.0
			-78.783996287E-6	-5.83999977E-3					-78.783996287E-6	-80.000005662E-3
			-78.779994510E-6	-6.00000005E-3					-78.779994510E-6	0.0
			-78.776000009E-6	-6.15999987E-3					-78.776000009E-6	0.0
			-78.771998233E-6	-6.31999969E-3					-78.771998233E-6	0.0
			-78.767996456E-6	-6.24000002E-3					-78.767996456E-6	-80.000005662E-3
			-78.763994679E-6	-6.15999987E-3					-78.763994679E-6	0.0
			-78.760000179E-6	-6.07999973E-3					-78.760000179E-6	-80.000005662E-3
			-78.755998402E-6	-6.07999973E-3					-78.755998402E-6	0.0
			-78.751996625E-6	-6.15999987E-3					-78.751996625E-6	0.0
			-78.747994849E-6	-6.07999973E-3					-78.747994849E-6	0.0
			-78.744000348E-6	-5.83999977E-3					-78.744000348E-6	0.0
			-78.739998571E-6	-5.76000009E-3					-78.739998571E-6	0.0
			-78.735996794E-6	-5.59999980E-3					-78.735996794E-6	0.0
			-78.731995018E-6	-5.59999980E-3					-78.731995018E-6	0.0
			-78.728000517E-6	-5.59999980E-3					-78.728000517E-6	-80.000005662E-3
			-78.723998740E-6	-5.59999980E-3					-78.723998740E-6	-80.000005662E-3
			-78.719996964E-6	-5.67999994E-3					-78.719996964E-6	0.0
			-78.715995187E-6	-5.67999994E-3					-78.715995187E-6	0.0
			-78.712000686E-6	-5.67999994E-3					-78.712000686E-6	-80.000005662E-3
			-78.707998910E-6	-5.76000009E-3					-78.707998910E-6	-80.000005662E-3
			-78.703997133E-6	-5.83999977E-3					-78.703997133E-6	0.0
			-78.699995356E-6	-5.91999991E-3					-78.699995356E-6	-80.000005662E-3
			-78.696000855E-6	-6.00000005E-3					-78.696000855E-6	-80.000005662E-3
			-78.691999079E-6	-6.00000005E-3					-78.691999079E-6	-80.000005662E-3
			-78.687997302E-6	-6.00000005E-3					-78.687997302E-6	-80.000005662E-3
			-78.683995525E-6	-6.00000005E-3					-78.683995525E-6	-80.000005662E-3
			-78.680001025E-6	-6.00000005E-3					-78.680001025E-6	0.0
			-78.675999248E-6	-5.91999991E-3					-78.675999248E-6	-80.000005662E-3
			-78.671997471E-6	-6.00000005E-3					-78.671997471E-6	0.0
			-78.667995695E-6	-6.00000005E-3					-78.667995695E-6	-80.000005662E-3
			-78.664001194E-6	-6.00000005E-3					-78.664001194E-6	0.0
			-78.659999417E-6	-6.00000005E-3					-78.659999417E-6	-80.000005662E-3
			-78.655997640E-6	-6.00000005E-3					-78.655997640E-6	0.0
			-78.651995864E-6	-5.91999991E-3					-78.651995864E-6	0.0
			-78.648001363E-6	-5.83999977E-3					-78.648001363E-6	0.0
			-78.643999586E-6	-5.91999991E-3					-78.643999586E-6	-80.000005662E-3
			-78.639997810E-6	-5.91999991E-3					-78.639997810E-6	-80.000005662E-3
			-78.635996033E-6	-5.91999991E-3					-78.635996033E-6	-80.000005662E-3
			-78.632001532E-6	-5.91999991E-3					-78.632001532E-6	-80.000005662E-3
			-78.627999756E-6	-5.91999991E-3					-78.627999756E-6	0.0
			-78.623997979E-6	-5.83999977E-3					-78.623997979E-6	-80.000005662E-3
			-78.619996202E-6	-5.83999977E-3					-78.619996202E-6	0.0
			-78.615994425E-6	-5.83999977E-3					-78.615994425E-6	0.0
			-78.611999925E-6	-5.83999977E-3					-78.611999925E-6	0.0
			-78.607998148E-6	-5.76000009E-3					-78.607998148E-6	0.0
			-78.603996371E-6	-5.67999994E-3					-78.603996371E-6	0.0
			-78.599994595E-6	-5.59999980E-3					-78.599994595E-6	-80.000005662E-3
			-78.596000094E-6	-5.59999980E-3					-78.596000094E-6	-80.000005662E-3
			-78.591998317E-6	-5.67999994E-3					-78.591998317E-6	-80.000005662E-3
			-78.587996541E-6	-5.83999977E-3					-78.587996541E-6	0.0
			-78.583994764E-6	-5.91999991E-3					-78.583994764E-6	-80.000005662E-3
			-78.580000263E-6	-6.07999973E-3					-78.580000263E-6	-80.000005662E-3
			-78.575998486E-6	-6.15999987E-3					-78.575998486E-6	0.0
			-78.571996710E-6	-6.07999973E-3					-78.571996710E-6	-80.000005662E-3
			-78.567994933E-6	-6.07999973E-3					-78.567994933E-6	-80.000005662E-3
			-78.564000432E-6	-6.15999987E-3					-78.564000432E-6	-80.000005662E-3
			-78.559998656E-6	-6.15999987E-3					-78.559998656E-6	-80.000005662E-3
			-78.555996879E-6	-6.24000002E-3					-78.555996879E-6	0.0
			-78.551995102E-6	-6.31999969E-3					-78.551995102E-6	0.0
			-78.548000602E-6	-6.39999984E-3					-78.548000602E-6	0.0
			-78.543998825E-6	-6.31999969E-3					-78.543998825E-6	0.0
			-78.539997048E-6	-6.15999987E-3					-78.539997048E-6	0.0
			-78.535995272E-6	-6.00000005E-3					-78.535995272E-6	0.0
			-78.532000771E-6	-5.91999991E-3					-78.532000771E-6	0.0
			-78.527998994E-6	-5.83999977E-3					-78.527998994E-6	0.0
			-78.523997217E-6	-5.76000009E-3					-78.523997217E-6	0.0
			-78.519995441E-6	-5.76000009E-3					-78.519995441E-6	-80.000005662E-3
			-78.516000940E-6	-5.76000009E-3					-78.516000940E-6	-80.000005662E-3
			-78.511999163E-6	-5.76000009E-3					-78.511999163E-6	0.0
			-78.507997387E-6	-5.83999977E-3					-78.507997387E-6	0.0
			-78.503995610E-6	-5.91999991E-3					-78.503995610E-6	-80.000005662E-3
			-78.500001109E-6	-5.91999991E-3					-78.500001109E-6	-80.000005662E-3
			-78.495999333E-6	-5.91999991E-3					-78.495999333E-6	0.0
			-78.491997556E-6	-6.00000005E-3					-78.491997556E-6	0.0
			-78.487995779E-6	-6.00000005E-3					-78.487995779E-6	0.0
			-78.484001278E-6	-6.07999973E-3					-78.484001278E-6	-80.000005662E-3
			-78.479999502E-6	-6.07999973E-3					-78.479999502E-6	0.0
			-78.475997725E-6	-6.07999973E-3					-78.475997725E-6	-80.000005662E-3
			-78.471995948E-6	-6.00000005E-3					-78.471995948E-6	-80.000005662E-3
			-78.468001448E-6	-5.83999977E-3					-78.468001448E-6	-80.000005662E-3
			-78.463999671E-6	-5.76000009E-3					-78.463999671E-6	0.0
			-78.459997894E-6	-5.67999994E-3					-78.459997894E-6	0.0
			-78.455996118E-6	-5.67999994E-3					-78.455996118E-6	0.0
			-78.452001617E-6	-5.67999994E-3					-78.452001617E-6	-80.000005662E-3
			-78.447999840E-6	-5.67999994E-3					-78.447999840E-6	-80.000005662E-3
			-78.443998063E-6	-5.67999994E-3					-78.443998063E-6	0.0
			-78.439996287E-6	-5.59999980E-3					-78.439996287E-6	0.0
			-78.435994510E-6	-5.59999980E-3					-78.435994510E-6	0.0
			-78.432000009E-6	-5.67999994E-3					-78.432000009E-6	0.0
			-78.427998233E-6	-5.76000009E-3					-78.427998233E-6	0.0
			-78.423996456E-6	-5.76000009E-3					-78.423996456E-6	0.0
			-78.419994679E-6	-5.59999980E-3					-78.419994679E-6	0.0
			-78.416000179E-6	-5.43999998E-3					-78.416000179E-6	-80.000005662E-3
			-78.411998402E-6	-5.35999984E-3					-78.411998402E-6	0.0
			-78.407996625E-6	-5.27999969E-3					-78.407996625E-6	-80.000005662E-3
			-78.403994848E-6	-5.27999969E-3					-78.403994848E-6	0.0
			-78.400000348E-6	-5.27999969E-3					-78.400000348E-6	-80.000005662E-3
			-78.395998571E-6	-5.27999969E-3					-78.395998571E-6	-80.000005662E-3
			-78.391996794E-6	-5.27999969E-3					-78.391996794E-6	0.0
			-78.387995018E-6	-5.27999969E-3					-78.387995018E-6	-80.000005662E-3
			-78.384000517E-6	-5.35999984E-3					-78.384000517E-6	-80.000005662E-3
			-78.379998740E-6	-5.59999980E-3					-78.379998740E-6	0.0
			-78.375996964E-6	-5.76000009E-3					-78.375996964E-6	-80.000005662E-3
			-78.371995187E-6	-6.00000005E-3					-78.371995187E-6	0.0
			-78.368000686E-6	-6.00000005E-3					-78.368000686E-6	-80.000005662E-3
			-78.363998909E-6	-6.00000005E-3					-78.363998909E-6	0.0
			-78.359997133E-6	-6.00000005E-3					-78.359997133E-6	0.0
			-78.355995356E-6	-5.91999991E-3					-78.355995356E-6	-80.000005662E-3
			-78.352000855E-6	-5.83999977E-3					-78.352000855E-6	0.0
			-78.347999079E-6	-5.83999977E-3					-78.347999079E-6	0.0
			-78.343997302E-6	-5.83999977E-3					-78.343997302E-6	0.0
			-78.339995525E-6	-5.83999977E-3					-78.339995525E-6	0.0
			-78.336001025E-6	-5.91999991E-3					-78.336001025E-6	-80.000005662E-3
			-78.331999248E-6	-6.00000005E-3					-78.331999248E-6	-80.000005662E-3
			-78.327997471E-6	-6.00000005E-3					-78.327997471E-6	-80.000005662E-3
			-78.323995695E-6	-6.00000005E-3					-78.323995695E-6	0.0
			-78.320001194E-6	-6.07999973E-3					-78.320001194E-6	0.0
			-78.315999417E-6	-6.07999973E-3					-78.315999417E-6	0.0
			-78.311997640E-6	-6.00000005E-3					-78.311997640E-6	-80.000005662E-3
			-78.307995864E-6	-6.00000005E-3					-78.307995864E-6	0.0
			-78.304001363E-6	-6.00000005E-3					-78.304001363E-6	0.0
			-78.299999586E-6	-5.91999991E-3					-78.299999586E-6	-80.000005662E-3
			-78.295997810E-6	-5.83999977E-3					-78.295997810E-6	-80.000005662E-3
			-78.291996033E-6	-5.76000009E-3					-78.291996033E-6	0.0
			-78.288001532E-6	-5.76000009E-3					-78.288001532E-6	0.0
			-78.283999756E-6	-5.76000009E-3					-78.283999756E-6	-80.000005662E-3
			-78.279997979E-6	-5.76000009E-3					-78.279997979E-6	0.0
			-78.275996202E-6	-5.76000009E-3					-78.275996202E-6	-80.000005662E-3
			-78.271994425E-6	-5.76000009E-3					-78.271994425E-6	0.0
			-78.267999925E-6	-5.76000009E-3					-78.267999925E-6	-80.000005662E-3
			-78.263998148E-6	-5.76000009E-3					-78.263998148E-6	0.0
			-78.259996371E-6	-5.83999977E-3					-78.259996371E-6	0.0
			-78.255994595E-6	-5.83999977E-3					-78.255994595E-6	-80.000005662E-3
			-78.252000094E-6	-5.83999977E-3					-78.252000094E-6	-80.000005662E-3
			-78.247998317E-6	-5.83999977E-3					-78.247998317E-6	-80.000005662E-3
			-78.243996541E-6	-5.76000009E-3					-78.243996541E-6	-80.000005662E-3
			-78.239994764E-6	-5.67999994E-3					-78.239994764E-6	0.0
			-78.236000263E-6	-5.67999994E-3					-78.236000263E-6	-80.000005662E-3
			-78.231998486E-6	-5.76000009E-3					-78.231998486E-6	0.0
			-78.227996710E-6	-5.83999977E-3					-78.227996710E-6	0.0
			-78.223994933E-6	-5.91999991E-3					-78.223994933E-6	0.0
			-78.220000432E-6	-6.00000005E-3					-78.220000432E-6	0.0
			-78.215998656E-6	-6.00000005E-3					-78.215998656E-6	0.0
			-78.211996879E-6	-6.07999973E-3					-78.211996879E-6	-80.000005662E-3
			-78.207995102E-6	-6.07999973E-3					-78.207995102E-6	-80.000005662E-3
			-78.204000602E-6	-6.15999987E-3					-78.204000602E-6	-80.000005662E-3
			-78.199998825E-6	-6.24000002E-3					-78.199998825E-6	0.0
			-78.195997048E-6	-6.24000002E-3					-78.195997048E-6	0.0
			-78.191995271E-6	-6.07999973E-3					-78.191995271E-6	0.0
			-78.188000771E-6	-5.91999991E-3					-78.188000771E-6	0.0
			-78.183998994E-6	-5.76000009E-3					-78.183998994E-6	-80.000005662E-3
			-78.179997217E-6	-5.67999994E-3					-78.179997217E-6	-80.000005662E-3
			-78.175995441E-6	-5.76000009E-3					-78.175995441E-6	0.0
			-78.172000940E-6	-5.83999977E-3					-78.172000940E-6	0.0
			-78.167999163E-6	-5.91999991E-3					-78.167999163E-6	-80.000005662E-3
			-78.163997387E-6	-5.83999977E-3					-78.163997387E-6	0.0
			-78.159995610E-6	-5.76000009E-3					-78.159995610E-6	-80.000005662E-3
			-78.156001109E-6	-5.67999994E-3					-78.156001109E-6	0.0
			-78.151999332E-6	-5.76000009E-3					-78.151999332E-6	0.0
			-78.147997556E-6	-5.91999991E-3					-78.147997556E-6	-80.000005662E-3
			-78.143995779E-6	-6.00000005E-3					-78.143995779E-6	0.0
			-78.140001278E-6	-6.07999973E-3					-78.140001278E-6	-80.000005662E-3
			-78.135999502E-6	-6.07999973E-3					-78.135999502E-6	0.0
			-78.131997725E-6	-6.07999973E-3					-78.131997725E-6	0.0
			-78.127995948E-6	-6.00000005E-3					-78.127995948E-6	-80.000005662E-3
			-78.124001448E-6	-6.00000005E-3					-78.124001448E-6	-80.000005662E-3
			-78.119999671E-6	-6.07999973E-3					-78.119999671E-6	-80.000005662E-3
			-78.115997894E-6	-6.24000002E-3					-78.115997894E-6	-80.000005662E-3
			-78.111996118E-6	-6.31999969E-3					-78.111996118E-6	-80.000005662E-3
			-78.108001617E-6	-6.15999987E-3					-78.108001617E-6	0.0
			-78.103999840E-6	-6.00000005E-3					-78.103999840E-6	0.0
			-78.099998063E-6	-5.76000009E-3					-78.099998063E-6	0.0
			-78.095996287E-6	-5.67999994E-3					-78.095996287E-6	0.0
			-78.091994510E-6	-5.67999994E-3					-78.091994510E-6	-80.000005662E-3
			-78.088000009E-6	-5.67999994E-3					-78.088000009E-6	-80.000005662E-3
			-78.083998233E-6	-5.76000009E-3					-78.083998233E-6	0.0
			-78.079996456E-6	-5.83999977E-3					-78.079996456E-6	-80.000005662E-3
			-78.075994679E-6	-5.91999991E-3					-78.075994679E-6	-80.000005662E-3
			-78.072000179E-6	-6.00000005E-3					-78.072000179E-6	0.0
			-78.067998402E-6	-6.07999973E-3					-78.067998402E-6	0.0
			-78.063996625E-6	-6.00000005E-3					-78.063996625E-6	0.0
			-78.059994848E-6	-5.91999991E-3					-78.059994848E-6	-80.000005662E-3
			-78.056000348E-6	-5.83999977E-3					-78.056000348E-6	-80.000005662E-3
			-78.051998571E-6	-5.83999977E-3					-78.051998571E-6	0.0
			-78.047996794E-6	-5.91999991E-3					-78.047996794E-6	-80.000005662E-3
			-78.043995018E-6	-5.83999977E-3					-78.043995018E-6	-80.000005662E-3
			-78.040000517E-6	-5.91999991E-3					-78.040000517E-6	0.0
			-78.035998740E-6	-6.00000005E-3					-78.035998740E-6	0.0
			-78.031996964E-6	-6.00000005E-3					-78.031996964E-6	0.0
			-78.027995187E-6	-5.91999991E-3					-78.027995187E-6	0.0
			-78.024000686E-6	-5.91999991E-3					-78.024000686E-6	-80.000005662E-3
			-78.019998909E-6	-6.00000005E-3					-78.019998909E-6	0.0
			-78.015997133E-6	-6.00000005E-3					-78.015997133E-6	0.0
			-78.011995356E-6	-5.91999991E-3					-78.011995356E-6	0.0
			-78.008000855E-6	-5.76000009E-3					-78.008000855E-6	0.0
			-78.003999079E-6	-5.67999994E-3					-78.003999079E-6	0.0
			-77.999997302E-6	-5.67999994E-3					-77.999997302E-6	-80.000005662E-3
			-77.995995525E-6	-5.76000009E-3					-77.995995525E-6	-80.000005662E-3
			-77.992001025E-6	-5.76000009E-3					-77.992001025E-6	-80.000005662E-3
			-77.987999248E-6	-5.67999994E-3					-77.987999248E-6	0.0
			-77.983997471E-6	-5.59999980E-3					-77.983997471E-6	0.0
			-77.979995694E-6	-5.51999966E-3					-77.979995694E-6	0.0
			-77.976001194E-6	-5.51999966E-3					-77.976001194E-6	0.0
			-77.971999417E-6	-5.59999980E-3					-77.971999417E-6	-80.000005662E-3
			-77.967997640E-6	-5.67999994E-3					-77.967997640E-6	-80.000005662E-3
			-77.963995864E-6	-5.83999977E-3					-77.963995864E-6	0.0
			-77.960001363E-6	-5.91999991E-3					-77.960001363E-6	0.0
			-77.955999586E-6	-5.91999991E-3					-77.955999586E-6	-80.000005662E-3
			-77.951997810E-6	-5.76000009E-3					-77.951997810E-6	-80.000005662E-3
			-77.947996033E-6	-5.67999994E-3					-77.947996033E-6	-80.000005662E-3
			-77.944001532E-6	-5.67999994E-3					-77.944001532E-6	-80.000005662E-3
			-77.939999755E-6	-5.67999994E-3					-77.939999755E-6	0.0
			-77.935997979E-6	-5.67999994E-3					-77.935997979E-6	-80.000005662E-3
			-77.931996202E-6	-5.76000009E-3					-77.931996202E-6	-80.000005662E-3
			-77.927994425E-6	-5.76000009E-3					-77.927994425E-6	0.0
			-77.923999925E-6	-5.76000009E-3					-77.923999925E-6	-80.000005662E-3
			-77.919998148E-6	-5.76000009E-3					-77.919998148E-6	0.0
			-77.915996371E-6	-5.76000009E-3					-77.915996371E-6	0.0
			-77.911994595E-6	-5.83999977E-3					-77.911994595E-6	-80.000005662E-3
			-77.908000094E-6	-5.83999977E-3					-77.908000094E-6	0.0
			-77.903998317E-6	-5.76000009E-3					-77.903998317E-6	-80.000005662E-3
			-77.899996541E-6	-5.76000009E-3					-77.899996541E-6	0.0
			-77.895994764E-6	-5.83999977E-3					-77.895994764E-6	-80.000005662E-3
			-77.892000263E-6	-6.00000005E-3					-77.892000263E-6	0.0
			-77.887998486E-6	-6.15999987E-3					-77.887998486E-6	0.0
			-77.883996710E-6	-6.39999984E-3					-77.883996710E-6	0.0
			-77.879994933E-6	-6.47999998E-3					-77.879994933E-6	0.0
			-77.876000432E-6	-6.39999984E-3					-77.876000432E-6	0.0
			-77.871998656E-6	-6.24000002E-3					-77.871998656E-6	0.0
			-77.867996879E-6	-6.07999973E-3					-77.867996879E-6	-80.000005662E-3
			-77.863995102E-6	-6.07999973E-3					-77.863995102E-6	-80.000005662E-3
			-77.860000602E-6	-6.00000005E-3					-77.860000602E-6	-80.000005662E-3
			-77.855998825E-6	-6.00000005E-3					-77.855998825E-6	0.0
			-77.851997048E-6	-5.91999991E-3					-77.851997048E-6	0.0
			-77.847995271E-6	-6.00000005E-3					-77.847995271E-6	0.0
			-77.844000771E-6	-5.83999977E-3					-77.844000771E-6	0.0
			-77.839998994E-6	-5.67999994E-3					-77.839998994E-6	0.0
			-77.835997217E-6	-5.51999966E-3					-77.835997217E-6	-80.000005662E-3
			-77.831995441E-6	-5.51999966E-3					-77.831995441E-6	0.0
			-77.828000940E-6	-5.59999980E-3					-77.828000940E-6	0.0
			-77.823999163E-6	-5.67999994E-3					-77.823999163E-6	0.0
			-77.819997387E-6	-5.83999977E-3					-77.819997387E-6	0.0
			-77.815995610E-6	-6.00000005E-3					-77.815995610E-6	-80.000005662E-3
			-77.812001109E-6	-6.07999973E-3					-77.812001109E-6	-80.000005662E-3
			-77.807999332E-6	-6.07999973E-3					-77.807999332E-6	0.0
			-77.803997556E-6	-6.07999973E-3					-77.803997556E-6	0.0
			-77.799995779E-6	-6.07999973E-3					-77.799995779E-6	0.0
			-77.796001278E-6	-6.07999973E-3					-77.796001278E-6	-80.000005662E-3
			-77.791999502E-6	-6.00000005E-3					-77.791999502E-6	0.0
			-77.787997725E-6	-6.00000005E-3					-77.787997725E-6	0.0
			-77.783995948E-6	-6.07999973E-3					-77.783995948E-6	0.0
			-77.780001448E-6	-6.24000002E-3					-77.780001448E-6	0.0
			-77.775999671E-6	-6.31999969E-3					-77.775999671E-6	0.0
			-77.771997894E-6	-6.24000002E-3					-77.771997894E-6	-80.000005662E-3
			-77.767996117E-6	-6.15999987E-3					-77.767996117E-6	0.0
			-77.764001617E-6	-6.07999973E-3					-77.764001617E-6	-80.000005662E-3
			-77.759999840E-6	-6.07999973E-3					-77.759999840E-6	0.0
			-77.755998063E-6	-6.00000005E-3					-77.755998063E-6	0.0
			-77.751996287E-6	-5.91999991E-3					-77.751996287E-6	0.0
			-77.747994510E-6	-5.76000009E-3					-77.747994510E-6	-80.000005662E-3
			-77.744000009E-6	-5.67999994E-3					-77.744000009E-6	-80.000005662E-3
			-77.739998233E-6	-5.76000009E-3					-77.739998233E-6	-80.000005662E-3
			-77.735996456E-6	-5.83999977E-3					-77.735996456E-6	-80.000005662E-3
			-77.731994679E-6	-5.91999991E-3					-77.731994679E-6	-80.000005662E-3
			-77.728000178E-6	-5.83999977E-3					-77.728000178E-6	-80.000005662E-3
			-77.723998402E-6	-5.76000009E-3					-77.723998402E-6	0.0
			-77.719996625E-6	-5.59999980E-3					-77.719996625E-6	-80.000005662E-3
			-77.715994848E-6	-5.51999966E-3					-77.715994848E-6	0.0
			-77.712000348E-6	-5.59999980E-3					-77.712000348E-6	-80.000005662E-3
			-77.707998571E-6	-5.59999980E-3					-77.707998571E-6	-80.000005662E-3
			-77.703996794E-6	-5.51999966E-3					-77.703996794E-6	-80.000005662E-3
			-77.699995018E-6	-5.43999998E-3					-77.699995018E-6	-80.000005662E-3
			-77.696000517E-6	-5.35999984E-3					-77.696000517E-6	0.0
			-77.691998740E-6	-5.35999984E-3					-77.691998740E-6	-80.000005662E-3
			-77.687996964E-6	-5.51999966E-3					-77.687996964E-6	-80.000005662E-3
			-77.683995187E-6	-5.67999994E-3					-77.683995187E-6	0.0
			-77.680000686E-6	-5.76000009E-3					-77.680000686E-6	0.0
			-77.675998909E-6	-5.76000009E-3					-77.675998909E-6	-80.000005662E-3
			-77.671997133E-6	-5.83999977E-3					-77.671997133E-6	-80.000005662E-3
			-77.667995356E-6	-5.91999991E-3					-77.667995356E-6	0.0
			-77.664000855E-6	-5.91999991E-3					-77.664000855E-6	-80.000005662E-3
			-77.659999079E-6	-5.91999991E-3					-77.659999079E-6	0.0
			-77.655997302E-6	-6.00000005E-3					-77.655997302E-6	0.0
			-77.651995525E-6	-6.00000005E-3					-77.651995525E-6	0.0
			-77.648001024E-6	-6.07999973E-3					-77.648001024E-6	0.0
			-77.643999248E-6	-6.24000002E-3					-77.643999248E-6	0.0
			-77.639997471E-6	-6.31999969E-3					-77.639997471E-6	0.0
			-77.635995694E-6	-6.24000002E-3					-77.635995694E-6	0.0
			-77.632001194E-6	-6.07999973E-3					-77.632001194E-6	-80.000005662E-3
			-77.627999417E-6	-6.00000005E-3					-77.627999417E-6	-80.000005662E-3
			-77.623997640E-6	-5.91999991E-3					-77.623997640E-6	0.0
			-77.619995864E-6	-5.83999977E-3					-77.619995864E-6	0.0
			-77.616001363E-6	-5.83999977E-3					-77.616001363E-6	-80.000005662E-3
			-77.611999586E-6	-5.76000009E-3					-77.611999586E-6	0.0
			-77.607997810E-6	-5.76000009E-3					-77.607997810E-6	0.0
			-77.603996033E-6	-5.76000009E-3					-77.603996033E-6	-80.000005662E-3
			-77.600001532E-6	-5.67999994E-3					-77.600001532E-6	0.0
			-77.595999755E-6	-5.76000009E-3					-77.595999755E-6	0.0
			-77.591997979E-6	-5.76000009E-3					-77.591997979E-6	0.0
			-77.587996202E-6	-5.76000009E-3					-77.587996202E-6	0.0
			-77.583994425E-6	-5.83999977E-3					-77.583994425E-6	0.0
			-77.579999925E-6	-5.83999977E-3					-77.579999925E-6	-80.000005662E-3
			-77.575998148E-6	-5.83999977E-3					-77.575998148E-6	0.0
			-77.571996371E-6	-5.83999977E-3					-77.571996371E-6	-80.000005662E-3
			-77.567994595E-6	-5.76000009E-3					-77.567994595E-6	0.0
			-77.564000094E-6	-5.76000009E-3					-77.564000094E-6	0.0
			-77.559998317E-6	-5.67999994E-3					-77.559998317E-6	-80.000005662E-3
			-77.555996540E-6	-5.59999980E-3					-77.555996540E-6	-80.000005662E-3
			-77.551994764E-6	-5.59999980E-3					-77.551994764E-6	-80.000005662E-3
			-77.548000263E-6	-5.67999994E-3					-77.548000263E-6	-80.000005662E-3
			-77.543998486E-6	-5.67999994E-3					-77.543998486E-6	0.0
			-77.539996710E-6	-5.59999980E-3					-77.539996710E-6	-80.000005662E-3
			-77.535994933E-6	-5.59999980E-3					-77.535994933E-6	-80.000005662E-3
			-77.532000432E-6	-5.67999994E-3					-77.532000432E-6	0.0
			-77.527998656E-6	-5.76000009E-3					-77.527998656E-6	-80.000005662E-3
			-77.523996879E-6	-5.83999977E-3					-77.523996879E-6	-80.000005662E-3
			-77.519995102E-6	-5.83999977E-3					-77.519995102E-6	-80.000005662E-3
			-77.516000601E-6	-5.83999977E-3					-77.516000601E-6	0.0
			-77.511998825E-6	-5.83999977E-3					-77.511998825E-6	0.0
			-77.507997048E-6	-5.76000009E-3					-77.507997048E-6	0.0
			-77.503995271E-6	-5.76000009E-3					-77.503995271E-6	0.0
			-77.500000771E-6	-5.76000009E-3					-77.500000771E-6	0.0
			-77.495998994E-6	-5.83999977E-3					-77.495998994E-6	-80.000005662E-3
			-77.491997217E-6	-5.91999991E-3					-77.491997217E-6	0.0
			-77.487995441E-6	-5.91999991E-3					-77.487995441E-6	-80.000005662E-3
			-77.484000940E-6	-5.91999991E-3					-77.484000940E-6	0.0
			-77.479999163E-6	-5.83999977E-3					-77.479999163E-6	0.0
			-77.475997387E-6	-5.83999977E-3					-77.475997387E-6	0.0
			-77.471995610E-6	-5.91999991E-3					-77.471995610E-6	0.0
			-77.468001109E-6	-5.91999991E-3					-77.468001109E-6	0.0
			-77.463999332E-6	-6.00000005E-3					-77.463999332E-6	0.0
			-77.459997556E-6	-5.91999991E-3					-77.459997556E-6	-80.000005662E-3
			-77.455995779E-6	-5.83999977E-3					-77.455995779E-6	0.0
			-77.452001278E-6	-5.67999994E-3					-77.452001278E-6	-80.000005662E-3
			-77.447999502E-6	-5.67999994E-3					-77.447999502E-6	0.0
			-77.443997725E-6	-5.76000009E-3					-77.443997725E-6	0.0
			-77.439995948E-6	-5.83999977E-3					-77.439995948E-6	0.0
			-77.436001447E-6	-5.91999991E-3					-77.436001447E-6	0.0
			-77.431999671E-6	-6.00000005E-3					-77.431999671E-6	0.0
			-77.427997894E-6	-5.91999991E-3					-77.427997894E-6	0.0
			-77.423996117E-6	-5.83999977E-3					-77.423996117E-6	0.0
			-77.420001617E-6	-5.83999977E-3					-77.420001617E-6	0.0
			-77.415999840E-6	-5.91999991E-3					-77.415999840E-6	0.0
			-77.411998063E-6	-6.00000005E-3					-77.411998063E-6	0.0
			-77.407996287E-6	-6.24000002E-3					-77.407996287E-6	0.0
			-77.403994510E-6	-6.24000002E-3					-77.403994510E-6	0.0
			-77.400000009E-6	-6.31999969E-3					-77.400000009E-6	0.0
			-77.395998233E-6	-6.31999969E-3					-77.395998233E-6	0.0
			-77.391996456E-6	-6.31999969E-3					-77.391996456E-6	0.0
			-77.387994679E-6	-6.31999969E-3					-77.387994679E-6	-80.000005662E-3
			-77.384000178E-6	-6.24000002E-3					-77.384000178E-6	0.0
			-77.379998402E-6	-6.15999987E-3					-77.379998402E-6	0.0
			-77.375996625E-6	-6.07999973E-3					-77.375996625E-6	-80.000005662E-3
			-77.371994848E-6	-6.00000005E-3					-77.371994848E-6	0.0
			-77.368000348E-6	-6.00000005E-3					-77.368000348E-6	0.0
			-77.363998571E-6	-6.00000005E-3					-77.363998571E-6	0.0
			-77.359996794E-6	-6.07999973E-3					-77.359996794E-6	0.0
			-77.355995018E-6	-6.07999973E-3					-77.355995018E-6	0.0
			-77.352000517E-6	-6.07999973E-3					-77.352000517E-6	0.0
			-77.347998740E-6	-6.00000005E-3					-77.347998740E-6	-80.000005662E-3
			-77.343996963E-6	-5.83999977E-3					-77.343996963E-6	-80.000005662E-3
			-77.339995187E-6	-5.83999977E-3					-77.339995187E-6	-80.000005662E-3
			-77.336000686E-6	-5.76000009E-3					-77.336000686E-6	0.0
			-77.331998909E-6	-5.76000009E-3					-77.331998909E-6	0.0
			-77.327997133E-6	-5.59999980E-3					-77.327997133E-6	0.0
			-77.323995356E-6	-5.43999998E-3					-77.323995356E-6	0.0
			-77.320000855E-6	-5.43999998E-3					-77.320000855E-6	-80.000005662E-3
			-77.315999079E-6	-5.43999998E-3					-77.315999079E-6	-80.000005662E-3
			-77.311997302E-6	-5.59999980E-3					-77.311997302E-6	0.0
			-77.307995525E-6	-5.59999980E-3					-77.307995525E-6	0.0
			-77.304001024E-6	-5.59999980E-3					-77.304001024E-6	0.0
			-77.299999248E-6	-5.67999994E-3					-77.299999248E-6	0.0
			-77.295997471E-6	-5.67999994E-3					-77.295997471E-6	-80.000005662E-3
			-77.291995694E-6	-5.76000009E-3					-77.291995694E-6	0.0
			-77.288001194E-6	-5.91999991E-3					-77.288001194E-6	0.0
			-77.283999417E-6	-6.00000005E-3					-77.283999417E-6	0.0
			-77.279997640E-6	-6.00000005E-3					-77.279997640E-6	0.0
			-77.275995864E-6	-6.07999973E-3					-77.275995864E-6	0.0
			-77.272001363E-6	-6.15999987E-3					-77.272001363E-6	-80.000005662E-3
			-77.267999586E-6	-6.15999987E-3					-77.267999586E-6	0.0
			-77.263997809E-6	-6.24000002E-3					-77.263997809E-6	0.0
			-77.259996033E-6	-6.24000002E-3					-77.259996033E-6	0.0
			-77.256001532E-6	-6.24000002E-3					-77.256001532E-6	-80.000005662E-3
			-77.251999755E-6	-6.31999969E-3					-77.251999755E-6	-80.000005662E-3
			-77.247997979E-6	-6.31999969E-3					-77.247997979E-6	0.0
			-77.243996202E-6	-6.31999969E-3					-77.243996202E-6	-80.000005662E-3
			-77.239994425E-6	-6.31999969E-3					-77.239994425E-6	-80.000005662E-3
			-77.235999925E-6	-6.15999987E-3					-77.235999925E-6	-80.000005662E-3
			-77.231998148E-6	-6.07999973E-3					-77.231998148E-6	-80.000005662E-3
			-77.227996371E-6	-6.00000005E-3					-77.227996371E-6	0.0
			-77.223994595E-6	-5.91999991E-3					-77.223994595E-6	0.0
			-77.220000094E-6	-5.76000009E-3					-77.220000094E-6	-80.000005662E-3
			-77.215998317E-6	-5.59999980E-3					-77.215998317E-6	0.0
			-77.211996540E-6	-5.67999994E-3					-77.211996540E-6	0.0
			-77.207994764E-6	-5.67999994E-3					-77.207994764E-6	0.0
			-77.204000263E-6	-5.76000009E-3					-77.204000263E-6	0.0
			-77.199998486E-6	-5.83999977E-3					-77.199998486E-6	-80.000005662E-3
			-77.195996710E-6	-6.00000005E-3					-77.195996710E-6	-80.000005662E-3
			-77.191994933E-6	-6.15999987E-3					-77.191994933E-6	0.0
			-77.188000432E-6	-6.15999987E-3					-77.188000432E-6	-80.000005662E-3
			-77.183998656E-6	-6.07999973E-3					-77.183998656E-6	0.0
			-77.179996879E-6	-6.00000005E-3					-77.179996879E-6	0.0
			-77.175995102E-6	-5.91999991E-3					-77.175995102E-6	0.0
			-77.172000601E-6	-5.83999977E-3					-77.172000601E-6	0.0
			-77.167998825E-6	-5.76000009E-3					-77.167998825E-6	0.0
			-77.163997048E-6	-5.76000009E-3					-77.163997048E-6	-80.000005662E-3
			-77.159995271E-6	-5.67999994E-3					-77.159995271E-6	-80.000005662E-3
			-77.156000771E-6	-5.59999980E-3					-77.156000771E-6	0.0
			-77.151998994E-6	-5.59999980E-3					-77.151998994E-6	-80.000005662E-3
			-77.147997217E-6	-5.51999966E-3					-77.147997217E-6	-80.000005662E-3
			-77.143995441E-6	-5.35999984E-3					-77.143995441E-6	-80.000005662E-3
			-77.140000940E-6	-5.35999984E-3					-77.140000940E-6	-80.000005662E-3
			-77.135999163E-6	-5.35999984E-3					-77.135999163E-6	0.0
			-77.131997386E-6	-5.43999998E-3					-77.131997386E-6	0.0
			-77.127995610E-6	-5.59999980E-3					-77.127995610E-6	0.0
			-77.124001109E-6	-5.76000009E-3					-77.124001109E-6	0.0
			-77.119999332E-6	-6.00000005E-3					-77.119999332E-6	0.0
			-77.115997556E-6	-6.00000005E-3					-77.115997556E-6	-80.000005662E-3
			-77.111995779E-6	-5.91999991E-3					-77.111995779E-6	-80.000005662E-3
			-77.108001278E-6	-5.83999977E-3					-77.108001278E-6	-80.000005662E-3
			-77.103999502E-6	-5.76000009E-3					-77.103999502E-6	-80.000005662E-3
			-77.099997725E-6	-5.67999994E-3					-77.099997725E-6	0.0
			-77.095995948E-6	-5.67999994E-3					-77.095995948E-6	-80.000005662E-3
			-77.092001447E-6	-5.59999980E-3					-77.092001447E-6	0.0
			-77.087999671E-6	-5.59999980E-3					-77.087999671E-6	-80.000005662E-3
			-77.083997894E-6	-5.67999994E-3					-77.083997894E-6	-80.000005662E-3
			-77.079996117E-6	-5.83999977E-3					-77.079996117E-6	0.0
			-77.076001617E-6	-5.83999977E-3					-77.076001617E-6	0.0
			-77.071999840E-6	-5.91999991E-3					-77.071999840E-6	0.0
			-77.067998063E-6	-5.91999991E-3					-77.067998063E-6	-80.000005662E-3
			-77.063996287E-6	-5.83999977E-3					-77.063996287E-6	0.0
			-77.059994510E-6	-5.76000009E-3					-77.059994510E-6	0.0
			-77.056000009E-6	-5.67999994E-3					-77.056000009E-6	0.0
			-77.051998232E-6	-5.67999994E-3					-77.051998232E-6	-80.000005662E-3
			-77.047996456E-6	-5.83999977E-3					-77.047996456E-6	0.0
			-77.043994679E-6	-6.00000005E-3					-77.043994679E-6	-80.000005662E-3
			-77.040000178E-6	-6.00000005E-3					-77.040000178E-6	0.0
			-77.035998402E-6	-6.00000005E-3					-77.035998402E-6	0.0
			-77.031996625E-6	-6.00000005E-3					-77.031996625E-6	0.0
			-77.027994848E-6	-6.00000005E-3					-77.027994848E-6	0.0
			-77.024000348E-6	-6.00000005E-3					-77.024000348E-6	-80.000005662E-3
			-77.019998571E-6	-6.07999973E-3					-77.019998571E-6	-80.000005662E-3
			-77.015996794E-6	-6.15999987E-3					-77.015996794E-6	-80.000005662E-3
			-77.011995018E-6	-6.07999973E-3					-77.011995018E-6	-80.000005662E-3
			-77.008000517E-6	-6.00000005E-3					-77.008000517E-6	0.0
			-77.003998740E-6	-6.00000005E-3					-77.003998740E-6	-80.000005662E-3
			-76.999996963E-6	-5.91999991E-3					-76.999996963E-6	0.0
			-76.995995187E-6	-5.76000009E-3					-76.995995187E-6	0.0
			-76.992000686E-6	-5.67999994E-3					-76.992000686E-6	0.0
			-76.987998909E-6	-5.67999994E-3					-76.987998909E-6	-80.000005662E-3
			-76.983997133E-6	-5.67999994E-3					-76.983997133E-6	-80.000005662E-3
			-76.979995356E-6	-5.67999994E-3					-76.979995356E-6	-80.000005662E-3
			-76.976000855E-6	-5.67999994E-3					-76.976000855E-6	0.0
			-76.971999079E-6	-5.67999994E-3					-76.971999079E-6	-80.000005662E-3
			-76.967997302E-6	-5.67999994E-3					-76.967997302E-6	-80.000005662E-3
			-76.963995525E-6	-5.59999980E-3					-76.963995525E-6	-80.000005662E-3
			-76.960001024E-6	-5.59999980E-3					-76.960001024E-6	-80.000005662E-3
			-76.955999248E-6	-5.59999980E-3					-76.955999248E-6	0.0
			-76.951997471E-6	-5.59999980E-3					-76.951997471E-6	0.0
			-76.947995694E-6	-5.67999994E-3					-76.947995694E-6	0.0
			-76.944001194E-6	-5.76000009E-3					-76.944001194E-6	0.0
			-76.939999417E-6	-5.83999977E-3					-76.939999417E-6	0.0
			-76.935997640E-6	-5.83999977E-3					-76.935997640E-6	-80.000005662E-3
			-76.931995864E-6	-5.91999991E-3					-76.931995864E-6	-80.000005662E-3
			-76.928001363E-6	-5.83999977E-3					-76.928001363E-6	0.0
			-76.923999586E-6	-5.76000009E-3					-76.923999586E-6	0.0
			-76.919997809E-6	-5.83999977E-3					-76.919997809E-6	0.0
			-76.915996033E-6	-5.91999991E-3					-76.915996033E-6	0.0
			-76.912001532E-6	-6.00000005E-3					-76.912001532E-6	0.0
			-76.907999755E-6	-6.07999973E-3					-76.907999755E-6	-80.000005662E-3
			-76.903997979E-6	-6.07999973E-3					-76.903997979E-6	0.0
			-76.899996202E-6	-6.00000005E-3					-76.899996202E-6	0.0
			-76.896001701E-6	-6.00000005E-3					-76.896001701E-6	0.0
			-76.891999925E-6	-6.00000005E-3					-76.891999925E-6	-80.000005662E-3
			-76.887998148E-6	-6.00000005E-3					-76.887998148E-6	-80.000005662E-3
			-76.883996371E-6	-6.07999973E-3					-76.883996371E-6	-80.000005662E-3
			-76.879994594E-6	-6.24000002E-3					-76.879994594E-6	0.0
			-76.876000094E-6	-6.31999969E-3					-76.876000094E-6	-80.000005662E-3
			-76.871998317E-6	-6.31999969E-3					-76.871998317E-6	-80.000005662E-3
			-76.867996540E-6	-6.31999969E-3					-76.867996540E-6	0.0
			-76.863994764E-6	-6.31999969E-3					-76.863994764E-6	-80.000005662E-3
			-76.860000263E-6	-6.39999984E-3					-76.860000263E-6	0.0
			-76.855998486E-6	-6.39999984E-3					-76.855998486E-6	0.0
			-76.851996710E-6	-6.31999969E-3					-76.851996710E-6	0.0
			-76.847994933E-6	-6.15999987E-3					-76.847994933E-6	0.0
			-76.844000432E-6	-6.07999973E-3					-76.844000432E-6	-80.000005662E-3
			-76.839998655E-6	-6.00000005E-3					-76.839998655E-6	0.0
			-76.835996879E-6	-5.91999991E-3					-76.835996879E-6	-80.000005662E-3
			-76.831995102E-6	-5.83999977E-3					-76.831995102E-6	0.0
			-76.828000601E-6	-5.76000009E-3					-76.828000601E-6	-80.000005662E-3
			-76.823998825E-6	-5.76000009E-3					-76.823998825E-6	-80.000005662E-3
			-76.819997048E-6	-5.76000009E-3					-76.819997048E-6	0.0
			-76.815995271E-6	-5.76000009E-3					-76.815995271E-6	-80.000005662E-3
			-76.812000771E-6	-5.59999980E-3					-76.812000771E-6	-80.000005662E-3
			-76.807998994E-6	-5.51999966E-3					-76.807998994E-6	0.0
			-76.803997217E-6	-5.43999998E-3					-76.803997217E-6	0.0
			-76.799995441E-6	-5.43999998E-3					-76.799995441E-6	0.0
			-76.796000940E-6	-5.51999966E-3					-76.796000940E-6	0.0
			-76.791999163E-6	-5.59999980E-3					-76.791999163E-6	0.0
			-76.787997386E-6	-5.76000009E-3					-76.787997386E-6	0.0
			-76.783995610E-6	-5.83999977E-3					-76.783995610E-6	0.0
			-76.780001109E-6	-5.76000009E-3					-76.780001109E-6	0.0
			-76.775999332E-6	-5.67999994E-3					-76.775999332E-6	0.0
			-76.771997556E-6	-5.76000009E-3					-76.771997556E-6	0.0
			-76.767995779E-6	-5.83999977E-3					-76.767995779E-6	-80.000005662E-3
			-76.764001278E-6	-5.83999977E-3					-76.764001278E-6	0.0
			-76.759999502E-6	-5.83999977E-3					-76.759999502E-6	0.0
			-76.755997725E-6	-5.91999991E-3					-76.755997725E-6	0.0
			-76.751995948E-6	-6.00000005E-3					-76.751995948E-6	-80.000005662E-3
			-76.748001447E-6	-6.00000005E-3					-76.748001447E-6	0.0
			-76.743999671E-6	-6.07999973E-3					-76.743999671E-6	0.0
			-76.739997894E-6	-6.07999973E-3					-76.739997894E-6	-80.000005662E-3
			-76.735996117E-6	-6.07999973E-3					-76.735996117E-6	-80.000005662E-3
			-76.732001617E-6	-6.00000005E-3					-76.732001617E-6	-80.000005662E-3
			-76.727999840E-6	-5.91999991E-3					-76.727999840E-6	0.0
			-76.723998063E-6	-5.83999977E-3					-76.723998063E-6	-80.000005662E-3
			-76.719996287E-6	-5.83999977E-3					-76.719996287E-6	0.0
			-76.715994510E-6	-5.83999977E-3					-76.715994510E-6	-80.000005662E-3
			-76.712000009E-6	-5.67999994E-3					-76.712000009E-6	0.0
			-76.707998232E-6	-5.59999980E-3					-76.707998232E-6	0.0
			-76.703996456E-6	-5.51999966E-3					-76.703996456E-6	0.0
			-76.699994679E-6	-5.43999998E-3					-76.699994679E-6	0.0
			-76.696000178E-6	-5.43999998E-3					-76.696000178E-6	0.0
			-76.691998402E-6	-5.51999966E-3					-76.691998402E-6	0.0
			-76.687996625E-6	-5.59999980E-3					-76.687996625E-6	0.0
			-76.683994848E-6	-5.76000009E-3					-76.683994848E-6	0.0
			-76.680000348E-6	-5.91999991E-3					-76.680000348E-6	-80.000005662E-3
			-76.675998571E-6	-5.91999991E-3					-76.675998571E-6	0.0
			-76.671996794E-6	-5.91999991E-3					-76.671996794E-6	-80.000005662E-3
			-76.667995017E-6	-5.83999977E-3					-76.667995017E-6	-80.000005662E-3
			-76.664000517E-6	-5.83999977E-3					-76.664000517E-6	0.0
			-76.659998740E-6	-5.91999991E-3					-76.659998740E-6	0.0
			-76.655996963E-6	-6.00000005E-3					-76.655996963E-6	0.0
			-76.651995187E-6	-6.15999987E-3					-76.651995187E-6	-80.000005662E-3
			-76.648000686E-6	-6.15999987E-3					-76.648000686E-6	-80.000005662E-3
			-76.643998909E-6	-6.24000002E-3					-76.643998909E-6	0.0
			-76.639997133E-6	-6.24000002E-3					-76.639997133E-6	0.0
			-76.635995356E-6	-6.24000002E-3					-76.635995356E-6	-80.000005662E-3
			-76.632000855E-6	-6.31999969E-3					-76.632000855E-6	0.0
			-76.627999078E-6	-6.31999969E-3					-76.627999078E-6	-80.000005662E-3
			-76.623997302E-6	-6.15999987E-3					-76.623997302E-6	0.0
			-76.619995525E-6	-6.07999973E-3					-76.619995525E-6	0.0
			-76.616001024E-6	-6.00000005E-3					-76.616001024E-6	0.0
			-76.611999248E-6	-6.00000005E-3					-76.611999248E-6	0.0
			-76.607997471E-6	-6.07999973E-3					-76.607997471E-6	0.0
			-76.603995694E-6	-6.07999973E-3					-76.603995694E-6	0.0
			-76.600001194E-6	-6.07999973E-3					-76.600001194E-6	-80.000005662E-3
			-76.595999417E-6	-6.00000005E-3					-76.595999417E-6	0.0
			-76.591997640E-6	-5.91999991E-3					-76.591997640E-6	0.0
			-76.587995864E-6	-5.76000009E-3					-76.587995864E-6	-80.000005662E-3
			-76.584001363E-6	-5.76000009E-3					-76.584001363E-6	0.0
			-76.579999586E-6	-5.83999977E-3					-76.579999586E-6	0.0
			-76.575997809E-6	-5.91999991E-3					-76.575997809E-6	-80.000005662E-3
			-76.571996033E-6	-6.07999973E-3					-76.571996033E-6	-80.000005662E-3
			-76.568001532E-6	-6.07999973E-3					-76.568001532E-6	-80.000005662E-3
			-76.563999755E-6	-6.00000005E-3					-76.563999755E-6	-80.000005662E-3
			-76.559997979E-6	-5.91999991E-3					-76.559997979E-6	0.0
			-76.555996202E-6	-5.91999991E-3					-76.555996202E-6	-80.000005662E-3
			-76.552001701E-6	-5.91999991E-3					-76.552001701E-6	-80.000005662E-3
			-76.547999925E-6	-5.83999977E-3					-76.547999925E-6	-80.000005662E-3
			-76.543998148E-6	-5.83999977E-3					-76.543998148E-6	-80.000005662E-3
			-76.539996371E-6	-5.91999991E-3					-76.539996371E-6	0.0
			-76.535994594E-6	-5.91999991E-3					-76.535994594E-6	0.0
			-76.532000094E-6	-5.83999977E-3					-76.532000094E-6	0.0
			-76.527998317E-6	-5.67999994E-3					-76.527998317E-6	-80.000005662E-3
			-76.523996540E-6	-5.51999966E-3					-76.523996540E-6	0.0
			-76.519994764E-6	-5.35999984E-3					-76.519994764E-6	-80.000005662E-3
			-76.516000263E-6	-5.20000001E-3					-76.516000263E-6	0.0
			-76.511998486E-6	-5.11999987E-3					-76.511998486E-6	-80.000005662E-3
			-76.507996710E-6	-5.20000001E-3					-76.507996710E-6	-80.000005662E-3
			-76.503994933E-6	-5.27999969E-3					-76.503994933E-6	-80.000005662E-3
			-76.500000432E-6	-5.35999984E-3					-76.500000432E-6	-80.000005662E-3
			-76.495998655E-6	-5.51999966E-3					-76.495998655E-6	-80.000005662E-3
			-76.491996879E-6	-5.67999994E-3					-76.491996879E-6	0.0
			-76.487995102E-6	-5.76000009E-3					-76.487995102E-6	-80.000005662E-3
			-76.484000601E-6	-5.76000009E-3					-76.484000601E-6	0.0
			-76.479998825E-6	-5.83999977E-3					-76.479998825E-6	0.0
			-76.475997048E-6	-5.91999991E-3					-76.475997048E-6	0.0
			-76.471995271E-6	-6.00000005E-3					-76.471995271E-6	0.0
			-76.468000771E-6	-6.00000005E-3					-76.468000771E-6	0.0
			-76.463998994E-6	-6.00000005E-3					-76.463998994E-6	0.0
			-76.459997217E-6	-5.91999991E-3					-76.459997217E-6	0.0
			-76.455995440E-6	-6.00000005E-3					-76.455995440E-6	-80.000005662E-3
			-76.452000940E-6	-6.07999973E-3					-76.452000940E-6	0.0
			-76.447999163E-6	-6.15999987E-3					-76.447999163E-6	0.0
			-76.443997386E-6	-6.15999987E-3					-76.443997386E-6	0.0
			-76.439995610E-6	-6.15999987E-3					-76.439995610E-6	0.0
			-76.436001109E-6	-6.15999987E-3					-76.436001109E-6	-80.000005662E-3
			-76.431999332E-6	-6.07999973E-3					-76.431999332E-6	0.0
			-76.427997556E-6	-6.00000005E-3					-76.427997556E-6	0.0
			-76.423995779E-6	-5.83999977E-3					-76.423995779E-6	-80.000005662E-3
			-76.420001278E-6	-5.67999994E-3					-76.420001278E-6	-80.000005662E-3
			-76.415999501E-6	-5.59999980E-3					-76.415999501E-6	-80.000005662E-3
			-76.411997725E-6	-5.51999966E-3					-76.411997725E-6	0.0
			-76.407995948E-6	-5.43999998E-3					-76.407995948E-6	-80.000005662E-3
			-76.404001447E-6	-5.43999998E-3					-76.404001447E-6	0.0
			-76.399999671E-6	-5.51999966E-3					-76.399999671E-6	0.0
			-76.395997894E-6	-5.76000009E-3					-76.395997894E-6	-80.000005662E-3
			-76.391996117E-6	-6.00000005E-3					-76.391996117E-6	0.0
			-76.388001617E-6	-6.15999987E-3					-76.388001617E-6	0.0
			-76.383999840E-6	-6.24000002E-3					-76.383999840E-6	0.0
			-76.379998063E-6	-6.15999987E-3					-76.379998063E-6	0.0
			-76.375996287E-6	-6.07999973E-3					-76.375996287E-6	0.0
			-76.371994510E-6	-6.07999973E-3					-76.371994510E-6	0.0
			-76.368000009E-6	-6.00000005E-3					-76.368000009E-6	0.0
			-76.363998232E-6	-5.91999991E-3					-76.363998232E-6	0.0
			-76.359996456E-6	-5.83999977E-3					-76.359996456E-6	0.0
			-76.355994679E-6	-5.76000009E-3					-76.355994679E-6	-80.000005662E-3
			-76.352000178E-6	-5.76000009E-3					-76.352000178E-6	0.0
			-76.347998402E-6	-5.76000009E-3					-76.347998402E-6	0.0
			-76.343996625E-6	-5.67999994E-3					-76.343996625E-6	0.0
			-76.339994848E-6	-5.76000009E-3					-76.339994848E-6	0.0
			-76.336000348E-6	-5.83999977E-3					-76.336000348E-6	0.0
			-76.331998571E-6	-5.91999991E-3					-76.331998571E-6	0.0
			-76.327996794E-6	-5.91999991E-3					-76.327996794E-6	-80.000005662E-3
			-76.323995017E-6	-5.91999991E-3					-76.323995017E-6	-80.000005662E-3
			-76.320000517E-6	-5.91999991E-3					-76.320000517E-6	0.0
			-76.315998740E-6	-6.00000005E-3					-76.315998740E-6	-80.000005662E-3
			-76.311996963E-6	-6.15999987E-3					-76.311996963E-6	0.0
			-76.307995187E-6	-6.24000002E-3					-76.307995187E-6	0.0
			-76.304000686E-6	-6.24000002E-3					-76.304000686E-6	-80.000005662E-3
			-76.299998909E-6	-6.24000002E-3					-76.299998909E-6	-80.000005662E-3
			-76.295997133E-6	-6.24000002E-3					-76.295997133E-6	0.0
			-76.291995356E-6	-6.15999987E-3					-76.291995356E-6	-80.000005662E-3
			-76.288000855E-6	-6.15999987E-3					-76.288000855E-6	0.0
			-76.283999078E-6	-6.15999987E-3					-76.283999078E-6	0.0
			-76.279997302E-6	-6.24000002E-3					-76.279997302E-6	0.0
			-76.275995525E-6	-6.31999969E-3					-76.275995525E-6	0.0
			-76.272001024E-6	-6.31999969E-3					-76.272001024E-6	-80.000005662E-3
			-76.267999248E-6	-6.15999987E-3					-76.267999248E-6	-80.000005662E-3
			-76.263997471E-6	-6.07999973E-3					-76.263997471E-6	0.0
			-76.259995694E-6	-6.00000005E-3					-76.259995694E-6	0.0
			-76.256001194E-6	-5.83999977E-3					-76.256001194E-6	0.0
			-76.251999417E-6	-5.76000009E-3					-76.251999417E-6	-80.000005662E-3
			-76.247997640E-6	-5.83999977E-3					-76.247997640E-6	0.0
			-76.243995863E-6	-5.91999991E-3					-76.243995863E-6	0.0
			-76.240001363E-6	-5.91999991E-3					-76.240001363E-6	-80.000005662E-3
			-76.235999586E-6	-5.91999991E-3					-76.235999586E-6	0.0
			-76.231997809E-6	-5.76000009E-3					-76.231997809E-6	0.0
			-76.227996033E-6	-5.67999994E-3					-76.227996033E-6	0.0
			-76.224001532E-6	-5.76000009E-3					-76.224001532E-6	0.0
			-76.219999755E-6	-5.76000009E-3					-76.219999755E-6	0.0
			-76.215997979E-6	-5.67999994E-3					-76.215997979E-6	0.0
			-76.211996202E-6	-5.67999994E-3					-76.211996202E-6	0.0
			-76.208001701E-6	-5.59999980E-3					-76.208001701E-6	0.0
			-76.203999924E-6	-5.67999994E-3					-76.203999924E-6	0.0
			-76.199998148E-6	-5.67999994E-3					-76.199998148E-6	-80.000005662E-3
			-76.195996371E-6	-5.76000009E-3					-76.195996371E-6	-80.000005662E-3
			-76.191994594E-6	-5.83999977E-3					-76.191994594E-6	-80.000005662E-3
			-76.188000094E-6	-5.91999991E-3					-76.188000094E-6	-80.000005662E-3
			-76.183998317E-6	-6.00000005E-3					-76.183998317E-6	-80.000005662E-3
			-76.179996540E-6	-6.00000005E-3					-76.179996540E-6	0.0
			-76.175994764E-6	-6.07999973E-3					-76.175994764E-6	-80.000005662E-3
			-76.172000263E-6	-6.07999973E-3					-76.172000263E-6	-80.000005662E-3
			-76.167998486E-6	-6.00000005E-3					-76.167998486E-6	-80.000005662E-3
			-76.163996710E-6	-5.83999977E-3					-76.163996710E-6	-80.000005662E-3
			-76.159994933E-6	-5.76000009E-3					-76.159994933E-6	0.0
			-76.156000432E-6	-5.76000009E-3					-76.156000432E-6	-80.000005662E-3
			-76.151998655E-6	-5.83999977E-3					-76.151998655E-6	0.0
			-76.147996879E-6	-5.91999991E-3					-76.147996879E-6	0.0
			-76.143995102E-6	-6.07999973E-3					-76.143995102E-6	0.0
			-76.140000601E-6	-6.15999987E-3					-76.140000601E-6	-80.000005662E-3
			-76.135998825E-6	-6.15999987E-3					-76.135998825E-6	0.0
			-76.131997048E-6	-6.24000002E-3					-76.131997048E-6	0.0
			-76.127995271E-6	-6.15999987E-3					-76.127995271E-6	-80.000005662E-3
			-76.124000771E-6	-5.91999991E-3					-76.124000771E-6	0.0
			-76.119998994E-6	-5.67999994E-3					-76.119998994E-6	0.0
			-76.115997217E-6	-5.51999966E-3					-76.115997217E-6	-80.000005662E-3
			-76.111995440E-6	-5.43999998E-3					-76.111995440E-6	0.0
			-76.108000940E-6	-5.43999998E-3					-76.108000940E-6	0.0
			-76.103999163E-6	-5.59999980E-3					-76.103999163E-6	0.0
			-76.099997386E-6	-5.59999980E-3					-76.099997386E-6	-80.000005662E-3
			-76.095995610E-6	-5.67999994E-3					-76.095995610E-6	0.0
			-76.092001109E-6	-5.76000009E-3					-76.092001109E-6	-80.000005662E-3
			-76.087999332E-6	-5.76000009E-3					-76.087999332E-6	-80.000005662E-3
			-76.083997556E-6	-5.67999994E-3					-76.083997556E-6	-80.000005662E-3
			-76.079995779E-6	-5.67999994E-3					-76.079995779E-6	-80.000005662E-3
			-76.076001278E-6	-5.76000009E-3					-76.076001278E-6	-80.000005662E-3
			-76.071999501E-6	-5.83999977E-3					-76.071999501E-6	-80.000005662E-3
			-76.067997725E-6	-6.00000005E-3					-76.067997725E-6	-80.000005662E-3
			-76.063995948E-6	-6.00000005E-3					-76.063995948E-6	-80.000005662E-3
			-76.060001447E-6	-5.91999991E-3					-76.060001447E-6	0.0
			-76.055999671E-6	-5.83999977E-3					-76.055999671E-6	0.0
			-76.051997894E-6	-5.76000009E-3					-76.051997894E-6	-80.000005662E-3
			-76.047996117E-6	-5.76000009E-3					-76.047996117E-6	0.0
			-76.044001617E-6	-5.83999977E-3					-76.044001617E-6	0.0
			-76.039999840E-6	-5.91999991E-3					-76.039999840E-6	0.0
			-76.035998063E-6	-6.00000005E-3					-76.035998063E-6	-80.000005662E-3
			-76.031996286E-6	-6.00000005E-3					-76.031996286E-6	0.0
			-76.027994510E-6	-5.83999977E-3					-76.027994510E-6	-80.000005662E-3
			-76.024000009E-6	-5.76000009E-3					-76.024000009E-6	-80.000005662E-3
			-76.019998232E-6	-5.67999994E-3					-76.019998232E-6	0.0
			-76.015996456E-6	-5.67999994E-3					-76.015996456E-6	0.0
			-76.011994679E-6	-5.67999994E-3					-76.011994679E-6	0.0
			-76.008000178E-6	-5.83999977E-3					-76.008000178E-6	-80.000005662E-3
			-76.003998402E-6	-5.91999991E-3					-76.003998402E-6	-80.000005662E-3
			-75.999996625E-6	-6.00000005E-3					-75.999996625E-6	-80.000005662E-3
			-75.995994848E-6	-6.07999973E-3					-75.995994848E-6	-80.000005662E-3
			-75.992000347E-6	-6.07999973E-3					-75.992000347E-6	0.0
			-75.987998571E-6	-5.91999991E-3					-75.987998571E-6	0.0
			-75.983996794E-6	-5.83999977E-3					-75.983996794E-6	0.0
			-75.979995017E-6	-5.83999977E-3					-75.979995017E-6	0.0
			-75.976000517E-6	-5.76000009E-3					-75.976000517E-6	-80.000005662E-3
			-75.971998740E-6	-5.83999977E-3					-75.971998740E-6	-80.000005662E-3
			-75.967996963E-6	-5.83999977E-3					-75.967996963E-6	0.0
			-75.963995187E-6	-5.91999991E-3					-75.963995187E-6	-80.000005662E-3
			-75.960000686E-6	-5.91999991E-3					-75.960000686E-6	0.0
			-75.955998909E-6	-5.91999991E-3					-75.955998909E-6	0.0
			-75.951997133E-6	-5.91999991E-3					-75.951997133E-6	0.0
			-75.947995356E-6	-6.00000005E-3					-75.947995356E-6	0.0
			-75.944000855E-6	-6.07999973E-3					-75.944000855E-6	0.0
			-75.939999078E-6	-6.07999973E-3					-75.939999078E-6	0.0
			-75.935997302E-6	-6.15999987E-3					-75.935997302E-6	0.0
			-75.931995525E-6	-6.07999973E-3					-75.931995525E-6	0.0
			-75.928001024E-6	-6.00000005E-3					-75.928001024E-6	0.0
			-75.923999248E-6	-6.00000005E-3					-75.923999248E-6	0.0
			-75.919997471E-6	-5.91999991E-3					-75.919997471E-6	0.0
			-75.915995694E-6	-5.76000009E-3					-75.915995694E-6	-80.000005662E-3
			-75.912001194E-6	-5.76000009E-3					-75.912001194E-6	0.0
			-75.907999417E-6	-5.76000009E-3					-75.907999417E-6	0.0
			-75.903997640E-6	-5.83999977E-3					-75.903997640E-6	0.0
			-75.899995863E-6	-6.00000005E-3					-75.899995863E-6	0.0
			-75.896001363E-6	-6.00000005E-3					-75.896001363E-6	0.0
			-75.891999586E-6	-5.91999991E-3					-75.891999586E-6	-80.000005662E-3
			-75.887997809E-6	-5.83999977E-3					-75.887997809E-6	-80.000005662E-3
			-75.883996033E-6	-5.83999977E-3					-75.883996033E-6	-80.000005662E-3
			-75.880001532E-6	-5.83999977E-3					-75.880001532E-6	-80.000005662E-3
			-75.875999755E-6	-5.83999977E-3					-75.875999755E-6	0.0
			-75.871997979E-6	-5.83999977E-3					-75.871997979E-6	0.0
			-75.867996202E-6	-5.76000009E-3					-75.867996202E-6	-80.000005662E-3
			-75.864001701E-6	-5.67999994E-3					-75.864001701E-6	-80.000005662E-3
			-75.859999924E-6	-5.67999994E-3					-75.859999924E-6	0.0
			-75.855998148E-6	-5.76000009E-3					-75.855998148E-6	-80.000005662E-3
			-75.851996371E-6	-5.76000009E-3					-75.851996371E-6	0.0
			-75.847994594E-6	-6.00000005E-3					-75.847994594E-6	0.0
			-75.844000094E-6	-6.07999973E-3					-75.844000094E-6	0.0
			-75.839998317E-6	-6.15999987E-3					-75.839998317E-6	-80.000005662E-3
			-75.835996540E-6	-6.15999987E-3					-75.835996540E-6	-80.000005662E-3
			-75.831994764E-6	-6.07999973E-3					-75.831994764E-6	-80.000005662E-3
			-75.828000263E-6	-5.91999991E-3					-75.828000263E-6	0.0
			-75.823998486E-6	-5.76000009E-3					-75.823998486E-6	-80.000005662E-3
			-75.819996709E-6	-5.76000009E-3					-75.819996709E-6	-80.000005662E-3
			-75.815994933E-6	-5.76000009E-3					-75.815994933E-6	-80.000005662E-3
			-75.812000432E-6	-5.76000009E-3					-75.812000432E-6	-80.000005662E-3
			-75.807998655E-6	-5.83999977E-3					-75.807998655E-6	-80.000005662E-3
			-75.803996879E-6	-5.91999991E-3					-75.803996879E-6	-80.000005662E-3
			-75.799995102E-6	-6.00000005E-3					-75.799995102E-6	0.0
			-75.796000601E-6	-6.00000005E-3					-75.796000601E-6	-80.000005662E-3
			-75.791998825E-6	-6.00000005E-3					-75.791998825E-6	0.0
			-75.787997048E-6	-6.00000005E-3					-75.787997048E-6	0.0
			-75.783995271E-6	-6.00000005E-3					-75.783995271E-6	0.0
			-75.780000770E-6	-5.91999991E-3					-75.780000770E-6	-80.000005662E-3
			-75.775998994E-6	-5.91999991E-3					-75.775998994E-6	0.0
			-75.771997217E-6	-5.91999991E-3					-75.771997217E-6	-80.000005662E-3
			-75.767995440E-6	-6.00000005E-3					-75.767995440E-6	-80.000005662E-3
			-75.764000940E-6	-6.15999987E-3					-75.764000940E-6	0.0
			-75.759999163E-6	-6.31999969E-3					-75.759999163E-6	-80.000005662E-3
			-75.755997386E-6	-6.39999984E-3					-75.755997386E-6	-80.000005662E-3
			-75.751995610E-6	-6.47999998E-3					-75.751995610E-6	0.0
			-75.748001109E-6	-6.39999984E-3					-75.748001109E-6	0.0
			-75.743999332E-6	-6.24000002E-3					-75.743999332E-6	0.0
			-75.739997556E-6	-6.15999987E-3					-75.739997556E-6	-80.000005662E-3
			-75.735995779E-6	-6.15999987E-3					-75.735995779E-6	0.0
			-75.732001278E-6	-6.15999987E-3					-75.732001278E-6	0.0
			-75.727999501E-6	-6.07999973E-3					-75.727999501E-6	0.0
			-75.723997725E-6	-6.07999973E-3					-75.723997725E-6	-80.000005662E-3
			-75.719995948E-6	-6.00000005E-3					-75.719995948E-6	0.0
			-75.716001447E-6	-5.83999977E-3					-75.716001447E-6	0.0
			-75.711999671E-6	-5.76000009E-3					-75.711999671E-6	0.0
			-75.707997894E-6	-5.83999977E-3					-75.707997894E-6	0.0
			-75.703996117E-6	-5.91999991E-3					-75.703996117E-6	-80.000005662E-3
			-75.700001616E-6	-6.00000005E-3					-75.700001616E-6	0.0
			-75.695999840E-6	-6.00000005E-3					-75.695999840E-6	0.0
			-75.691998063E-6	-6.15999987E-3					-75.691998063E-6	-80.000005662E-3
			-75.687996286E-6	-6.24000002E-3					-75.687996286E-6	-80.000005662E-3
			-75.683994510E-6	-6.24000002E-3					-75.683994510E-6	0.0
			-75.680000009E-6	-6.07999973E-3					-75.680000009E-6	-80.000005662E-3
			-75.675998232E-6	-5.91999991E-3					-75.675998232E-6	0.0
			-75.671996456E-6	-5.91999991E-3					-75.671996456E-6	-80.000005662E-3
			-75.667994679E-6	-5.91999991E-3					-75.667994679E-6	0.0
			-75.664000178E-6	-5.91999991E-3					-75.664000178E-6	-80.000005662E-3
			-75.659998402E-6	-5.91999991E-3					-75.659998402E-6	-80.000005662E-3
			-75.655996625E-6	-5.83999977E-3					-75.655996625E-6	0.0
			-75.651994848E-6	-5.76000009E-3					-75.651994848E-6	0.0
			-75.648000347E-6	-5.83999977E-3					-75.648000347E-6	-80.000005662E-3
			-75.643998571E-6	-6.00000005E-3					-75.643998571E-6	-80.000005662E-3
			-75.639996794E-6	-6.15999987E-3					-75.639996794E-6	-80.000005662E-3
			-75.635995017E-6	-6.31999969E-3					-75.635995017E-6	-80.000005662E-3
			-75.632000517E-6	-6.31999969E-3					-75.632000517E-6	0.0
			-75.627998740E-6	-6.15999987E-3					-75.627998740E-6	0.0
			-75.623996963E-6	-6.07999973E-3					-75.623996963E-6	0.0
			-75.619995187E-6	-6.07999973E-3					-75.619995187E-6	0.0
			-75.616000686E-6	-6.15999987E-3					-75.616000686E-6	0.0
			-75.611998909E-6	-6.31999969E-3					-75.611998909E-6	0.0
			-75.607997132E-6	-6.31999969E-3					-75.607997132E-6	-80.000005662E-3
			-75.603995356E-6	-6.31999969E-3					-75.603995356E-6	0.0
			-75.600000855E-6	-6.24000002E-3					-75.600000855E-6	0.0
			-75.595999078E-6	-6.15999987E-3					-75.595999078E-6	-80.000005662E-3
			-75.591997302E-6	-6.07999973E-3					-75.591997302E-6	0.0
			-75.587995525E-6	-6.07999973E-3					-75.587995525E-6	-80.000005662E-3
			-75.584001024E-6	-5.91999991E-3					-75.584001024E-6	-80.000005662E-3
			-75.579999248E-6	-5.76000009E-3					-75.579999248E-6	-80.000005662E-3
			-75.575997471E-6	-5.76000009E-3					-75.575997471E-6	-80.000005662E-3
			-75.571995694E-6	-5.91999991E-3					-75.571995694E-6	-80.000005662E-3
			-75.568001193E-6	-5.91999991E-3					-75.568001193E-6	-80.000005662E-3
			-75.563999417E-6	-5.91999991E-3					-75.563999417E-6	0.0
			-75.559997640E-6	-5.83999977E-3					-75.559997640E-6	0.0
			-75.555995863E-6	-5.76000009E-3					-75.555995863E-6	0.0
			-75.552001363E-6	-5.67999994E-3					-75.552001363E-6	0.0
			-75.547999586E-6	-5.59999980E-3					-75.547999586E-6	-80.000005662E-3
			-75.543997809E-6	-5.51999966E-3					-75.543997809E-6	-80.000005662E-3
			-75.539996033E-6	-5.59999980E-3					-75.539996033E-6	0.0
			-75.536001532E-6	-5.67999994E-3					-75.536001532E-6	-80.000005662E-3
			-75.531999755E-6	-5.83999977E-3					-75.531999755E-6	-80.000005662E-3
			-75.527997978E-6	-6.00000005E-3					-75.527997978E-6	-80.000005662E-3
			-75.523996202E-6	-6.00000005E-3					-75.523996202E-6	-80.000005662E-3
			-75.520001701E-6	-5.91999991E-3					-75.520001701E-6	0.0
			-75.515999924E-6	-5.83999977E-3					-75.515999924E-6	-80.000005662E-3
			-75.511998148E-6	-5.76000009E-3					-75.511998148E-6	0.0
			-75.507996371E-6	-5.76000009E-3					-75.507996371E-6	0.0
			-75.503994594E-6	-5.67999994E-3					-75.503994594E-6	0.0
			-75.500000094E-6	-5.76000009E-3					-75.500000094E-6	-80.000005662E-3
			-75.495998317E-6	-5.76000009E-3					-75.495998317E-6	-80.000005662E-3
			-75.491996540E-6	-5.83999977E-3					-75.491996540E-6	-80.000005662E-3
			-75.487994764E-6	-5.83999977E-3					-75.487994764E-6	0.0
			-75.484000263E-6	-5.76000009E-3					-75.484000263E-6	0.0
			-75.479998486E-6	-5.59999980E-3					-75.479998486E-6	0.0
			-75.475996709E-6	-5.43999998E-3					-75.475996709E-6	0.0
			-75.471994933E-6	-5.43999998E-3					-75.471994933E-6	0.0
			-75.468000432E-6	-5.43999998E-3					-75.468000432E-6	-80.000005662E-3
			-75.463998655E-6	-5.43999998E-3					-75.463998655E-6	0.0
			-75.459996879E-6	-5.35999984E-3					-75.459996879E-6	-80.000005662E-3
			-75.455995102E-6	-5.35999984E-3					-75.455995102E-6	0.0
			-75.452000601E-6	-5.43999998E-3					-75.452000601E-6	0.0
			-75.447998825E-6	-5.51999966E-3					-75.447998825E-6	-80.000005662E-3
			-75.443997048E-6	-5.59999980E-3					-75.443997048E-6	0.0
			-75.439995271E-6	-5.76000009E-3					-75.439995271E-6	-80.000005662E-3
			-75.436000770E-6	-5.83999977E-3					-75.436000770E-6	0.0
			-75.431998994E-6	-5.91999991E-3					-75.431998994E-6	0.0
			-75.427997217E-6	-5.91999991E-3					-75.427997217E-6	0.0
			-75.423995440E-6	-5.91999991E-3					-75.423995440E-6	0.0
			-75.420000940E-6	-5.91999991E-3					-75.420000940E-6	-80.000005662E-3
			-75.415999163E-6	-5.83999977E-3					-75.415999163E-6	0.0
			-75.411997386E-6	-5.76000009E-3					-75.411997386E-6	-80.000005662E-3
			-75.407995610E-6	-5.83999977E-3					-75.407995610E-6	-80.000005662E-3
			-75.404001109E-6	-5.91999991E-3					-75.404001109E-6	0.0
			-75.399999332E-6	-6.00000005E-3					-75.399999332E-6	-80.000005662E-3
			-75.395997555E-6	-6.15999987E-3					-75.395997555E-6	-80.000005662E-3
			-75.391995779E-6	-6.24000002E-3					-75.391995779E-6	-80.000005662E-3
			-75.388001278E-6	-6.24000002E-3					-75.388001278E-6	0.0
			-75.383999501E-6	-6.24000002E-3					-75.383999501E-6	0.0
			-75.379997725E-6	-6.24000002E-3					-75.379997725E-6	-80.000005662E-3
			-75.375995948E-6	-6.15999987E-3					-75.375995948E-6	-80.000005662E-3
			-75.372001447E-6	-6.15999987E-3					-75.372001447E-6	-80.000005662E-3
			-75.367999671E-6	-6.07999973E-3					-75.367999671E-6	-80.000005662E-3
			-75.363997894E-6	-6.15999987E-3					-75.363997894E-6	0.0
			-75.359996117E-6	-6.07999973E-3					-75.359996117E-6	-80.000005662E-3
			-75.356001616E-6	-6.07999973E-3					-75.356001616E-6	-80.000005662E-3
			-75.351999840E-6	-6.00000005E-3					-75.351999840E-6	-80.000005662E-3
			-75.347998063E-6	-5.91999991E-3					-75.347998063E-6	0.0
			-75.343996286E-6	-5.91999991E-3					-75.343996286E-6	0.0
			-75.339994510E-6	-5.83999977E-3					-75.339994510E-6	-80.000005662E-3
			-75.336000009E-6	-5.83999977E-3					-75.336000009E-6	0.0
			-75.331998232E-6	-5.83999977E-3					-75.331998232E-6	-80.000005662E-3
			-75.327996456E-6	-5.83999977E-3					-75.327996456E-6	0.0
			-75.323994679E-6	-5.83999977E-3					-75.323994679E-6	-80.000005662E-3
			-75.320000178E-6	-5.76000009E-3					-75.320000178E-6	-80.000005662E-3
			-75.315998401E-6	-5.76000009E-3					-75.315998401E-6	0.0
			-75.311996625E-6	-5.76000009E-3					-75.311996625E-6	0.0
			-75.307994848E-6	-5.83999977E-3					-75.307994848E-6	0.0
			-75.304000347E-6	-5.76000009E-3					-75.304000347E-6	0.0
			-75.299998571E-6	-5.59999980E-3					-75.299998571E-6	-80.000005662E-3
			-75.295996794E-6	-5.43999998E-3					-75.295996794E-6	-80.000005662E-3
			-75.291995017E-6	-5.35999984E-3					-75.291995017E-6	-80.000005662E-3
			-75.288000517E-6	-5.51999966E-3					-75.288000517E-6	0.0
			-75.283998740E-6	-5.67999994E-3					-75.283998740E-6	0.0
			-75.279996963E-6	-5.76000009E-3					-75.279996963E-6	-80.000005662E-3
			-75.275995187E-6	-5.91999991E-3					-75.275995187E-6	-80.000005662E-3
			-75.272000686E-6	-6.00000005E-3					-75.272000686E-6	0.0
			-75.267998909E-6	-6.00000005E-3					-75.267998909E-6	-80.000005662E-3
			-75.263997132E-6	-6.00000005E-3					-75.263997132E-6	-80.000005662E-3
			-75.259995356E-6	-6.00000005E-3					-75.259995356E-6	0.0
			-75.256000855E-6	-6.00000005E-3					-75.256000855E-6	-80.000005662E-3
			-75.251999078E-6	-5.91999991E-3					-75.251999078E-6	-80.000005662E-3
			-75.247997302E-6	-5.91999991E-3					-75.247997302E-6	-80.000005662E-3
			-75.243995525E-6	-6.00000005E-3					-75.243995525E-6	-80.000005662E-3
			-75.240001024E-6	-6.00000005E-3					-75.240001024E-6	-80.000005662E-3
			-75.235999248E-6	-6.00000005E-3					-75.235999248E-6	-80.000005662E-3
			-75.231997471E-6	-5.83999977E-3					-75.231997471E-6	0.0
			-75.227995694E-6	-5.83999977E-3					-75.227995694E-6	0.0
			-75.224001193E-6	-5.83999977E-3					-75.224001193E-6	0.0
			-75.219999417E-6	-5.91999991E-3					-75.219999417E-6	-80.000005662E-3
			-75.215997640E-6	-6.07999973E-3					-75.215997640E-6	-80.000005662E-3
			-75.211995863E-6	-6.07999973E-3					-75.211995863E-6	0.0
			-75.208001363E-6	-6.15999987E-3					-75.208001363E-6	-80.000005662E-3
			-75.203999586E-6	-6.24000002E-3					-75.203999586E-6	-80.000005662E-3
			-75.199997809E-6	-6.24000002E-3					-75.199997809E-6	0.0
			-75.195996033E-6	-6.31999969E-3					-75.195996033E-6	-80.000005662E-3
			-75.192001532E-6	-6.31999969E-3					-75.192001532E-6	-80.000005662E-3
			-75.187999755E-6	-6.24000002E-3					-75.187999755E-6	0.0
			-75.183997978E-6	-6.00000005E-3					-75.183997978E-6	-80.000005662E-3
			-75.179996202E-6	-5.83999977E-3					-75.179996202E-6	0.0
			-75.176001701E-6	-5.76000009E-3					-75.176001701E-6	-80.000005662E-3
			-75.171999924E-6	-5.83999977E-3					-75.171999924E-6	0.0
			-75.167998148E-6	-5.91999991E-3					-75.167998148E-6	0.0
			-75.163996371E-6	-5.91999991E-3					-75.163996371E-6	-80.000005662E-3
			-75.159994594E-6	-5.91999991E-3					-75.159994594E-6	-80.000005662E-3
			-75.156000094E-6	-5.83999977E-3					-75.156000094E-6	0.0
			-75.151998317E-6	-5.91999991E-3					-75.151998317E-6	-80.000005662E-3
			-75.147996540E-6	-5.91999991E-3					-75.147996540E-6	-80.000005662E-3
			-75.143994763E-6	-6.00000005E-3					-75.143994763E-6	0.0
			-75.140000263E-6	-6.00000005E-3					-75.140000263E-6	0.0
			-75.135998486E-6	-6.00000005E-3					-75.135998486E-6	0.0
			-75.131996709E-6	-6.00000005E-3					-75.131996709E-6	-80.000005662E-3
			-75.127994933E-6	-6.00000005E-3					-75.127994933E-6	-80.000005662E-3
			-75.124000432E-6	-6.07999973E-3					-75.124000432E-6	0.0
			-75.119998655E-6	-6.07999973E-3					-75.119998655E-6	-80.000005662E-3
			-75.115996879E-6	-6.07999973E-3					-75.115996879E-6	-80.000005662E-3
			-75.111995102E-6	-6.00000005E-3					-75.111995102E-6	-80.000005662E-3
			-75.108000601E-6	-5.91999991E-3					-75.108000601E-6	-80.000005662E-3
			-75.103998824E-6	-5.83999977E-3					-75.103998824E-6	0.0
			-75.099997048E-6	-5.83999977E-3					-75.099997048E-6	-80.000005662E-3
			-75.095995271E-6	-5.83999977E-3					-75.095995271E-6	-80.000005662E-3
			-75.092000770E-6	-5.83999977E-3					-75.092000770E-6	-80.000005662E-3
			-75.087998994E-6	-5.83999977E-3					-75.087998994E-6	0.0
			-75.083997217E-6	-5.76000009E-3					-75.083997217E-6	0.0
			-75.079995440E-6	-5.67999994E-3					-75.079995440E-6	0.0
			-75.076000940E-6	-5.67999994E-3					-75.076000940E-6	-80.000005662E-3
			-75.071999163E-6	-5.76000009E-3					-75.071999163E-6	0.0
			-75.067997386E-6	-5.83999977E-3					-75.067997386E-6	0.0
			-75.063995610E-6	-5.91999991E-3					-75.063995610E-6	0.0
			-75.060001109E-6	-6.00000005E-3					-75.060001109E-6	0.0
			-75.055999332E-6	-6.07999973E-3					-75.055999332E-6	0.0
			-75.051997555E-6	-6.15999987E-3					-75.051997555E-6	-80.000005662E-3
			-75.047995779E-6	-6.15999987E-3					-75.047995779E-6	-80.000005662E-3
			-75.044001278E-6	-6.24000002E-3					-75.044001278E-6	-80.000005662E-3
			-75.039999501E-6	-6.15999987E-3					-75.039999501E-6	-80.000005662E-3
			-75.035997725E-6	-6.00000005E-3					-75.035997725E-6	0.0
			-75.031995948E-6	-5.91999991E-3					-75.031995948E-6	0.0
			-75.028001447E-6	-5.91999991E-3					-75.028001447E-6	-80.000005662E-3
			-75.023999671E-6	-6.00000005E-3					-75.023999671E-6	-80.000005662E-3
			-75.019997894E-6	-6.07999973E-3					-75.019997894E-6	-80.000005662E-3
			-75.015996117E-6	-6.07999973E-3					-75.015996117E-6	-80.000005662E-3
			-75.012001616E-6	-6.00000005E-3					-75.012001616E-6	0.0
			-75.007999840E-6	-6.00000005E-3					-75.007999840E-6	0.0
			-75.003998063E-6	-6.00000005E-3					-75.003998063E-6	-80.000005662E-3
			-74.999996286E-6	-6.00000005E-3					-74.999996286E-6	0.0
			-74.995994510E-6	-6.00000005E-3					-74.995994510E-6	0.0
			-74.992000009E-6	-5.91999991E-3					-74.992000009E-6	0.0
			-74.987998232E-6	-5.83999977E-3					-74.987998232E-6	-80.000005662E-3
			-74.983996456E-6	-5.83999977E-3					-74.983996456E-6	-80.000005662E-3
			-74.979994679E-6	-5.83999977E-3					-74.979994679E-6	0.0
			-74.976000178E-6	-5.83999977E-3					-74.976000178E-6	0.0
			-74.971998401E-6	-5.91999991E-3					-74.971998401E-6	-80.000005662E-3
			-74.967996625E-6	-5.91999991E-3					-74.967996625E-6	-80.000005662E-3
			-74.963994848E-6	-5.91999991E-3					-74.963994848E-6	-80.000005662E-3
			-74.960000347E-6	-5.91999991E-3					-74.960000347E-6	-80.000005662E-3
			-74.955998571E-6	-5.91999991E-3					-74.955998571E-6	0.0
			-74.951996794E-6	-5.83999977E-3					-74.951996794E-6	0.0
			-74.947995017E-6	-5.76000009E-3					-74.947995017E-6	-80.000005662E-3
			-74.944000517E-6	-5.76000009E-3					-74.944000517E-6	-80.000005662E-3
			-74.939998740E-6	-5.67999994E-3					-74.939998740E-6	-80.000005662E-3
			-74.935996963E-6	-5.59999980E-3					-74.935996963E-6	0.0
			-74.931995186E-6	-5.51999966E-3					-74.931995186E-6	0.0
			-74.928000686E-6	-5.43999998E-3					-74.928000686E-6	0.0
			-74.923998909E-6	-5.35999984E-3					-74.923998909E-6	-80.000005662E-3
			-74.919997132E-6	-5.43999998E-3					-74.919997132E-6	0.0
			-74.915995356E-6	-5.51999966E-3					-74.915995356E-6	0.0
			-74.912000855E-6	-5.51999966E-3					-74.912000855E-6	0.0
			-74.907999078E-6	-5.59999980E-3					-74.907999078E-6	-80.000005662E-3
			-74.903997302E-6	-5.76000009E-3					-74.903997302E-6	0.0
			-74.899995525E-6	-5.91999991E-3					-74.899995525E-6	-80.000005662E-3
			-74.896001024E-6	-6.00000005E-3					-74.896001024E-6	0.0
			-74.891999247E-6	-6.07999973E-3					-74.891999247E-6	0.0
			-74.887997471E-6	-6.07999973E-3					-74.887997471E-6	0.0
			-74.883995694E-6	-6.00000005E-3					-74.883995694E-6	0.0
			-74.880001193E-6	-6.00000005E-3					-74.880001193E-6	0.0
			-74.875999417E-6	-5.91999991E-3					-74.875999417E-6	0.0
			-74.871997640E-6	-5.91999991E-3					-74.871997640E-6	0.0
			-74.867995863E-6	-6.00000005E-3					-74.867995863E-6	-80.000005662E-3
			-74.864001363E-6	-6.07999973E-3					-74.864001363E-6	0.0
			-74.859999586E-6	-6.15999987E-3					-74.859999586E-6	0.0
			-74.855997809E-6	-6.07999973E-3					-74.855997809E-6	-80.000005662E-3
			-74.851996033E-6	-6.07999973E-3					-74.851996033E-6	0.0
			-74.848001532E-6	-6.07999973E-3					-74.848001532E-6	-80.000005662E-3
			-74.843999755E-6	-6.00000005E-3					-74.843999755E-6	0.0
			-74.839997978E-6	-5.91999991E-3					-74.839997978E-6	-80.000005662E-3
			-74.835996202E-6	-5.91999991E-3					-74.835996202E-6	0.0
			-74.832001701E-6	-5.91999991E-3					-74.832001701E-6	0.0
			-74.827999924E-6	-6.07999973E-3					-74.827999924E-6	0.0
			-74.823998148E-6	-6.15999987E-3					-74.823998148E-6	-80.000005662E-3
			-74.819996371E-6	-6.24000002E-3					-74.819996371E-6	0.0
			-74.815994594E-6	-6.15999987E-3					-74.815994594E-6	-80.000005662E-3
			-74.812000094E-6	-6.07999973E-3					-74.812000094E-6	-80.000005662E-3
			-74.807998317E-6	-5.91999991E-3					-74.807998317E-6	0.0
			-74.803996540E-6	-5.83999977E-3					-74.803996540E-6	0.0
			-74.799994763E-6	-5.76000009E-3					-74.799994763E-6	0.0
			-74.796000263E-6	-5.76000009E-3					-74.796000263E-6	-80.000005662E-3
			-74.791998486E-6	-5.67999994E-3					-74.791998486E-6	0.0
			-74.787996709E-6	-5.59999980E-3					-74.787996709E-6	0.0
			-74.783994933E-6	-5.67999994E-3					-74.783994933E-6	-80.000005662E-3
			-74.780000432E-6	-5.76000009E-3					-74.780000432E-6	-80.000005662E-3
			-74.775998655E-6	-5.83999977E-3					-74.775998655E-6	0.0
			-74.771996879E-6	-5.91999991E-3					-74.771996879E-6	0.0
			-74.767995102E-6	-5.91999991E-3					-74.767995102E-6	-80.000005662E-3
			-74.764000601E-6	-5.91999991E-3					-74.764000601E-6	0.0
			-74.759998824E-6	-5.91999991E-3					-74.759998824E-6	0.0
			-74.755997048E-6	-5.91999991E-3					-74.755997048E-6	-80.000005662E-3
			-74.751995271E-6	-6.00000005E-3					-74.751995271E-6	0.0
			-74.748000770E-6	-6.07999973E-3					-74.748000770E-6	-80.000005662E-3
			-74.743998994E-6	-6.24000002E-3					-74.743998994E-6	-80.000005662E-3
			-74.739997217E-6	-6.24000002E-3					-74.739997217E-6	-80.000005662E-3
			-74.735995440E-6	-6.15999987E-3					-74.735995440E-6	-80.000005662E-3
			-74.732000940E-6	-6.15999987E-3					-74.732000940E-6	-80.000005662E-3
			-74.727999163E-6	-6.15999987E-3					-74.727999163E-6	-80.000005662E-3
			-74.723997386E-6	-6.31999969E-3					-74.723997386E-6	0.0
			-74.719995609E-6	-6.39999984E-3					-74.719995609E-6	0.0
			-74.716001109E-6	-6.39999984E-3					-74.716001109E-6	-80.000005662E-3
			-74.711999332E-6	-6.39999984E-3					-74.711999332E-6	0.0
			-74.707997555E-6	-6.31999969E-3					-74.707997555E-6	0.0
			-74.703995779E-6	-6.15999987E-3					-74.703995779E-6	0.0
			-74.700001278E-6	-5.91999991E-3					-74.700001278E-6	-80.000005662E-3
			-74.695999501E-6	-5.76000009E-3					-74.695999501E-6	0.0
			-74.691997725E-6	-5.76000009E-3					-74.691997725E-6	0.0
			-74.687995948E-6	-5.83999977E-3					-74.687995948E-6	0.0
			-74.684001447E-6	-5.83999977E-3					-74.684001447E-6	0.0
			-74.679999670E-6	-5.83999977E-3					-74.679999670E-6	0.0
			-74.675997894E-6	-5.83999977E-3					-74.675997894E-6	-80.000005662E-3
			-74.671996117E-6	-5.91999991E-3					-74.671996117E-6	-80.000005662E-3
			-74.668001616E-6	-5.91999991E-3					-74.668001616E-6	0.0
			-74.663999840E-6	-5.83999977E-3					-74.663999840E-6	0.0
			-74.659998063E-6	-5.91999991E-3					-74.659998063E-6	-80.000005662E-3
			-74.655996286E-6	-5.76000009E-3					-74.655996286E-6	-80.000005662E-3
			-74.651994510E-6	-5.76000009E-3					-74.651994510E-6	0.0
			-74.648000009E-6	-5.76000009E-3					-74.648000009E-6	0.0
			-74.643998232E-6	-5.76000009E-3					-74.643998232E-6	0.0
			-74.639996456E-6	-5.83999977E-3					-74.639996456E-6	0.0
			-74.635994679E-6	-6.00000005E-3					-74.635994679E-6	0.0
			-74.632000178E-6	-6.07999973E-3					-74.632000178E-6	-80.000005662E-3
			-74.627998401E-6	-6.07999973E-3					-74.627998401E-6	-80.000005662E-3
			-74.623996625E-6	-6.07999973E-3					-74.623996625E-6	0.0
			-74.619994848E-6	-6.15999987E-3					-74.619994848E-6	0.0
			-74.616000347E-6	-6.15999987E-3					-74.616000347E-6	0.0
			-74.611998571E-6	-6.07999973E-3					-74.611998571E-6	0.0
			-74.607996794E-6	-6.00000005E-3					-74.607996794E-6	0.0
			-74.603995017E-6	-6.07999973E-3					-74.603995017E-6	0.0
			-74.600000517E-6	-6.07999973E-3					-74.600000517E-6	0.0
			-74.595998740E-6	-6.00000005E-3					-74.595998740E-6	0.0
			-74.591996963E-6	-5.76000009E-3					-74.591996963E-6	0.0
			-74.587995186E-6	-5.59999980E-3					-74.587995186E-6	0.0
			-74.584000686E-6	-5.43999998E-3					-74.584000686E-6	0.0
			-74.579998909E-6	-5.43999998E-3					-74.579998909E-6	-80.000005662E-3
			-74.575997132E-6	-5.43999998E-3					-74.575997132E-6	-80.000005662E-3
			-74.571995356E-6	-5.51999966E-3					-74.571995356E-6	-80.000005662E-3
			-74.568000855E-6	-5.59999980E-3					-74.568000855E-6	-80.000005662E-3
			-74.563999078E-6	-5.67999994E-3					-74.563999078E-6	-80.000005662E-3
			-74.559997302E-6	-5.76000009E-3					-74.559997302E-6	0.0
			-74.555995525E-6	-5.91999991E-3					-74.555995525E-6	0.0
			-74.552001024E-6	-5.91999991E-3					-74.552001024E-6	-80.000005662E-3
			-74.547999247E-6	-5.83999977E-3					-74.547999247E-6	0.0
			-74.543997471E-6	-5.83999977E-3					-74.543997471E-6	0.0
			-74.539995694E-6	-5.83999977E-3					-74.539995694E-6	0.0
			-74.536001193E-6	-5.76000009E-3					-74.536001193E-6	-80.000005662E-3
			-74.531999417E-6	-5.67999994E-3					-74.531999417E-6	0.0
			-74.527997640E-6	-5.59999980E-3					-74.527997640E-6	0.0
			-74.523995863E-6	-5.67999994E-3					-74.523995863E-6	-80.000005662E-3
			-74.520001363E-6	-5.83999977E-3					-74.520001363E-6	0.0
			-74.515999586E-6	-6.00000005E-3					-74.515999586E-6	0.0
			-74.511997809E-6	-6.07999973E-3					-74.511997809E-6	0.0
			-74.507996032E-6	-6.15999987E-3					-74.507996032E-6	-80.000005662E-3
			-74.504001532E-6	-6.15999987E-3					-74.504001532E-6	0.0
			-74.499999755E-6	-6.07999973E-3					-74.499999755E-6	-80.000005662E-3
			-74.495997978E-6	-6.00000005E-3					-74.495997978E-6	0.0
			-74.491996202E-6	-5.91999991E-3					-74.491996202E-6	-80.000005662E-3
			-74.488001701E-6	-5.83999977E-3					-74.488001701E-6	-80.000005662E-3
			-74.483999924E-6	-5.76000009E-3					-74.483999924E-6	0.0
			-74.479998148E-6	-5.67999994E-3					-74.479998148E-6	0.0
			-74.475996371E-6	-5.67999994E-3					-74.475996371E-6	0.0
			-74.471994594E-6	-5.59999980E-3					-74.471994594E-6	-80.000005662E-3
			-74.468000093E-6	-5.59999980E-3					-74.468000093E-6	0.0
			-74.463998317E-6	-5.67999994E-3					-74.463998317E-6	-80.000005662E-3
			-74.459996540E-6	-5.76000009E-3					-74.459996540E-6	0.0
			-74.455994763E-6	-5.91999991E-3					-74.455994763E-6	0.0
			-74.452000263E-6	-6.00000005E-3					-74.452000263E-6	0.0
			-74.447998486E-6	-6.07999973E-3					-74.447998486E-6	0.0
			-74.443996709E-6	-6.15999987E-3					-74.443996709E-6	-80.000005662E-3
			-74.439994933E-6	-6.07999973E-3					-74.439994933E-6	-80.000005662E-3
			-74.436000432E-6	-6.00000005E-3					-74.436000432E-6	0.0
			-74.431998655E-6	-6.00000005E-3					-74.431998655E-6	0.0
			-74.427996879E-6	-6.00000005E-3					-74.427996879E-6	0.0
			-74.423995102E-6	-5.91999991E-3					-74.423995102E-6	0.0
			-74.420000601E-6	-5.91999991E-3					-74.420000601E-6	-80.000005662E-3
			-74.415998824E-6	-6.00000005E-3					-74.415998824E-6	-80.000005662E-3
			-74.411997048E-6	-6.00000005E-3					-74.411997048E-6	0.0
			-74.407995271E-6	-6.07999973E-3					-74.407995271E-6	0.0
			-74.404000770E-6	-6.00000005E-3					-74.404000770E-6	-80.000005662E-3
			-74.399998994E-6	-6.00000005E-3					-74.399998994E-6	0.0
			-74.395997217E-6	-6.00000005E-3					-74.395997217E-6	0.0
			-74.391995440E-6	-6.00000005E-3					-74.391995440E-6	0.0
			-74.388000940E-6	-5.91999991E-3					-74.388000940E-6	-80.000005662E-3
			-74.383999163E-6	-5.83999977E-3					-74.383999163E-6	-80.000005662E-3
			-74.379997386E-6	-5.67999994E-3					-74.379997386E-6	0.0
			-74.375995609E-6	-5.59999980E-3					-74.375995609E-6	0.0
			-74.372001109E-6	-5.67999994E-3					-74.372001109E-6	0.0
			-74.367999332E-6	-5.67999994E-3					-74.367999332E-6	0.0
			-74.363997555E-6	-5.76000009E-3					-74.363997555E-6	0.0
			-74.359995779E-6	-5.91999991E-3					-74.359995779E-6	-80.000005662E-3
			-74.356001278E-6	-6.00000005E-3					-74.356001278E-6	-80.000005662E-3
			-74.351999501E-6	-6.07999973E-3					-74.351999501E-6	-80.000005662E-3
			-74.347997725E-6	-6.07999973E-3					-74.347997725E-6	0.0
			-74.343995948E-6	-6.07999973E-3					-74.343995948E-6	-80.000005662E-3
			-74.340001447E-6	-6.07999973E-3					-74.340001447E-6	-80.000005662E-3
			-74.335999670E-6	-6.15999987E-3					-74.335999670E-6	0.0
			-74.331997894E-6	-6.15999987E-3					-74.331997894E-6	0.0
			-74.327996117E-6	-6.15999987E-3					-74.327996117E-6	0.0
			-74.324001616E-6	-6.07999973E-3					-74.324001616E-6	0.0
			-74.319999840E-6	-6.07999973E-3					-74.319999840E-6	0.0
			-74.315998063E-6	-6.00000005E-3					-74.315998063E-6	-80.000005662E-3
			-74.311996286E-6	-6.00000005E-3					-74.311996286E-6	-80.000005662E-3
			-74.307994510E-6	-5.91999991E-3					-74.307994510E-6	0.0
			-74.304000009E-6	-5.76000009E-3					-74.304000009E-6	0.0
			-74.299998232E-6	-5.67999994E-3					-74.299998232E-6	-80.000005662E-3
			-74.295996455E-6	-5.67999994E-3					-74.295996455E-6	-80.000005662E-3
			-74.291994679E-6	-5.83999977E-3					-74.291994679E-6	0.0
			-74.288000178E-6	-5.91999991E-3					-74.288000178E-6	0.0
			-74.283998401E-6	-6.00000005E-3					-74.283998401E-6	0.0
			-74.279996625E-6	-6.00000005E-3					-74.279996625E-6	-80.000005662E-3
			-74.275994848E-6	-5.91999991E-3					-74.275994848E-6	0.0
			-74.272000347E-6	-5.83999977E-3					-74.272000347E-6	0.0
			-74.267998571E-6	-5.76000009E-3					-74.267998571E-6	-80.000005662E-3
			-74.263996794E-6	-5.67999994E-3					-74.263996794E-6	0.0
			-74.259995017E-6	-5.67999994E-3					-74.259995017E-6	0.0
			-74.256000516E-6	-5.76000009E-3					-74.256000516E-6	-80.000005662E-3
			-74.251998740E-6	-5.76000009E-3					-74.251998740E-6	0.0
			-74.247996963E-6	-5.83999977E-3					-74.247996963E-6	0.0
			-74.243995186E-6	-5.91999991E-3					-74.243995186E-6	-80.000005662E-3
			-74.240000686E-6	-6.00000005E-3					-74.240000686E-6	0.0
			-74.235998909E-6	-6.00000005E-3					-74.235998909E-6	0.0
			-74.231997132E-6	-6.07999973E-3					-74.231997132E-6	0.0
			-74.227995356E-6	-6.07999973E-3					-74.227995356E-6	-80.000005662E-3
			-74.224000855E-6	-6.07999973E-3					-74.224000855E-6	-80.000005662E-3
			-74.219999078E-6	-6.00000005E-3					-74.219999078E-6	0.0
			-74.215997302E-6	-5.91999991E-3					-74.215997302E-6	0.0
			-74.211995525E-6	-5.91999991E-3					-74.211995525E-6	-80.000005662E-3
			-74.208001024E-6	-5.91999991E-3					-74.208001024E-6	-80.000005662E-3
			-74.203999247E-6	-5.91999991E-3					-74.203999247E-6	0.0
			-74.199997471E-6	-6.00000005E-3					-74.199997471E-6	-80.000005662E-3
			-74.195995694E-6	-6.00000005E-3					-74.195995694E-6	0.0
			-74.192001193E-6	-6.00000005E-3					-74.192001193E-6	-80.000005662E-3
			-74.187999417E-6	-6.00000005E-3					-74.187999417E-6	0.0
			-74.183997640E-6	-6.07999973E-3					-74.183997640E-6	0.0
			-74.179995863E-6	-6.15999987E-3					-74.179995863E-6	0.0
			-74.176001363E-6	-6.15999987E-3					-74.176001363E-6	0.0
			-74.171999586E-6	-6.15999987E-3					-74.171999586E-6	0.0
			-74.167997809E-6	-6.15999987E-3					-74.167997809E-6	0.0
			-74.163996032E-6	-6.15999987E-3					-74.163996032E-6	0.0
			-74.160001532E-6	-6.15999987E-3					-74.160001532E-6	0.0
			-74.155999755E-6	-6.07999973E-3					-74.155999755E-6	-80.000005662E-3
			-74.151997978E-6	-6.00000005E-3					-74.151997978E-6	-80.000005662E-3
			-74.147996202E-6	-5.91999991E-3					-74.147996202E-6	0.0
			-74.144001701E-6	-5.83999977E-3					-74.144001701E-6	0.0
			-74.139999924E-6	-5.76000009E-3					-74.139999924E-6	-80.000005662E-3
			-74.135998148E-6	-5.67999994E-3					-74.135998148E-6	0.0
			-74.131996371E-6	-5.67999994E-3					-74.131996371E-6	-80.000005662E-3
			-74.127994594E-6	-5.83999977E-3					-74.127994594E-6	0.0
			-74.124000093E-6	-6.00000005E-3					-74.124000093E-6	0.0
			-74.119998317E-6	-6.07999973E-3					-74.119998317E-6	-80.000005662E-3
			-74.115996540E-6	-6.15999987E-3					-74.115996540E-6	0.0
			-74.111994763E-6	-6.15999987E-3					-74.111994763E-6	0.0
			-74.108000263E-6	-6.15999987E-3					-74.108000263E-6	-80.000005662E-3
			-74.103998486E-6	-6.07999973E-3					-74.103998486E-6	0.0
			-74.099996709E-6	-6.00000005E-3					-74.099996709E-6	0.0
			-74.095994933E-6	-6.15999987E-3					-74.095994933E-6	-80.000005662E-3
			-74.092000432E-6	-6.24000002E-3					-74.092000432E-6	0.0
			-74.087998655E-6	-6.39999984E-3					-74.087998655E-6	-80.000005662E-3
			-74.083996878E-6	-6.55999966E-3					-74.083996878E-6	-80.000005662E-3
			-74.079995102E-6	-6.55999966E-3					-74.079995102E-6	-80.000005662E-3
			-74.076000601E-6	-6.47999998E-3					-74.076000601E-6	-80.000005662E-3
			-74.071998824E-6	-6.39999984E-3					-74.071998824E-6	0.0
			-74.067997048E-6	-6.31999969E-3					-74.067997048E-6	-80.000005662E-3
			-74.063995271E-6	-6.31999969E-3					-74.063995271E-6	-80.000005662E-3
			-74.060000770E-6	-6.15999987E-3					-74.060000770E-6	0.0
			-74.055998994E-6	-6.07999973E-3					-74.055998994E-6	0.0
			-74.051997217E-6	-6.07999973E-3					-74.051997217E-6	0.0
			-74.047995440E-6	-6.07999973E-3					-74.047995440E-6	-80.000005662E-3
			-74.044000939E-6	-6.15999987E-3					-74.044000939E-6	-80.000005662E-3
			-74.039999163E-6	-6.15999987E-3					-74.039999163E-6	0.0
			-74.035997386E-6	-6.24000002E-3					-74.035997386E-6	-80.000005662E-3
			-74.031995609E-6	-6.31999969E-3					-74.031995609E-6	-80.000005662E-3
			-74.028001109E-6	-6.31999969E-3					-74.028001109E-6	-80.000005662E-3
			-74.023999332E-6	-6.31999969E-3					-74.023999332E-6	0.0
			-74.019997555E-6	-6.24000002E-3					-74.019997555E-6	0.0
			-74.015995779E-6	-6.07999973E-3					-74.015995779E-6	0.0
			-74.012001278E-6	-5.83999977E-3					-74.012001278E-6	0.0
			-74.007999501E-6	-5.76000009E-3					-74.007999501E-6	0.0
			-74.003997725E-6	-5.67999994E-3					-74.003997725E-6	0.0
			-73.999995948E-6	-5.59999980E-3					-73.999995948E-6	0.0
			-73.996001447E-6	-5.51999966E-3					-73.996001447E-6	-80.000005662E-3
			-73.991999670E-6	-5.51999966E-3					-73.991999670E-6	0.0
			-73.987997894E-6	-5.51999966E-3					-73.987997894E-6	0.0
			-73.983996117E-6	-5.51999966E-3					-73.983996117E-6	-80.000005662E-3
			-73.980001616E-6	-5.67999994E-3					-73.980001616E-6	0.0
			-73.975999840E-6	-5.76000009E-3					-73.975999840E-6	0.0
			-73.971998063E-6	-5.83999977E-3					-73.971998063E-6	0.0
			-73.967996286E-6	-5.83999977E-3					-73.967996286E-6	-80.000005662E-3
			-73.964001785E-6	-5.83999977E-3					-73.964001785E-6	-80.000005662E-3
			-73.960000009E-6	-5.83999977E-3					-73.960000009E-6	-80.000005662E-3
			-73.955998232E-6	-5.76000009E-3					-73.955998232E-6	-80.000005662E-3
			-73.951996455E-6	-5.76000009E-3					-73.951996455E-6	-80.000005662E-3
			-73.947994679E-6	-5.76000009E-3					-73.947994679E-6	-80.000005662E-3
			-73.944000178E-6	-5.76000009E-3					-73.944000178E-6	0.0
			-73.939998401E-6	-5.67999994E-3					-73.939998401E-6	-80.000005662E-3
			-73.935996625E-6	-5.59999980E-3					-73.935996625E-6	0.0
			-73.931994848E-6	-5.59999980E-3					-73.931994848E-6	-80.000005662E-3
			-73.928000347E-6	-5.76000009E-3					-73.928000347E-6	0.0
			-73.923998571E-6	-5.83999977E-3					-73.923998571E-6	0.0
			-73.919996794E-6	-6.00000005E-3					-73.919996794E-6	-80.000005662E-3
			-73.915995017E-6	-6.15999987E-3					-73.915995017E-6	-80.000005662E-3
			-73.912000516E-6	-6.24000002E-3					-73.912000516E-6	0.0
			-73.907998740E-6	-6.24000002E-3					-73.907998740E-6	-80.000005662E-3
			-73.903996963E-6	-6.24000002E-3					-73.903996963E-6	-80.000005662E-3
			-73.899995186E-6	-6.15999987E-3					-73.899995186E-6	-80.000005662E-3
			-73.896000686E-6	-6.00000005E-3					-73.896000686E-6	0.0
			-73.891998909E-6	-6.00000005E-3					-73.891998909E-6	-80.000005662E-3
			-73.887997132E-6	-6.00000005E-3					-73.887997132E-6	0.0
			-73.883995356E-6	-5.83999977E-3					-73.883995356E-6	0.0
			-73.880000855E-6	-5.83999977E-3					-73.880000855E-6	0.0
			-73.875999078E-6	-5.76000009E-3					-73.875999078E-6	-80.000005662E-3
			-73.871997301E-6	-5.76000009E-3					-73.871997301E-6	-80.000005662E-3
			-73.867995525E-6	-5.76000009E-3					-73.867995525E-6	-80.000005662E-3
			-73.864001024E-6	-5.83999977E-3					-73.864001024E-6	0.0
			-73.859999247E-6	-6.00000005E-3					-73.859999247E-6	-80.000005662E-3
			-73.855997471E-6	-6.00000005E-3					-73.855997471E-6	0.0
			-73.851995694E-6	-5.83999977E-3					-73.851995694E-6	0.0
			-73.848001193E-6	-5.67999994E-3					-73.848001193E-6	-80.000005662E-3
			-73.843999417E-6	-5.51999966E-3					-73.843999417E-6	-80.000005662E-3
			-73.839997640E-6	-5.35999984E-3					-73.839997640E-6	-80.000005662E-3
			-73.835995863E-6	-5.27999969E-3					-73.835995863E-6	0.0
			-73.832001362E-6	-5.27999969E-3					-73.832001362E-6	0.0
			-73.827999586E-6	-5.51999966E-3					-73.827999586E-6	0.0
			-73.823997809E-6	-5.76000009E-3					-73.823997809E-6	-80.000005662E-3
			-73.819996032E-6	-5.91999991E-3					-73.819996032E-6	-80.000005662E-3
			-73.816001532E-6	-6.07999973E-3					-73.816001532E-6	0.0
			-73.811999755E-6	-6.15999987E-3					-73.811999755E-6	-80.000005662E-3
			-73.807997978E-6	-6.24000002E-3					-73.807997978E-6	-80.000005662E-3
			-73.803996202E-6	-6.24000002E-3					-73.803996202E-6	0.0
			-73.800001701E-6	-6.24000002E-3					-73.800001701E-6	-80.000005662E-3
			-73.795999924E-6	-6.15999987E-3					-73.795999924E-6	-80.000005662E-3
			-73.791998147E-6	-6.15999987E-3					-73.791998147E-6	-80.000005662E-3
			-73.787996371E-6	-6.07999973E-3					-73.787996371E-6	0.0
			-73.783994594E-6	-6.07999973E-3					-73.783994594E-6	-80.000005662E-3
			-73.780000093E-6	-6.15999987E-3					-73.780000093E-6	0.0
			-73.775998317E-6	-6.15999987E-3					-73.775998317E-6	0.0
			-73.771996540E-6	-6.15999987E-3					-73.771996540E-6	0.0
			-73.767994763E-6	-6.15999987E-3					-73.767994763E-6	0.0
			-73.764000263E-6	-6.07999973E-3					-73.764000263E-6	-80.000005662E-3
			-73.759998486E-6	-6.07999973E-3					-73.759998486E-6	-80.000005662E-3
			-73.755996709E-6	-6.15999987E-3					-73.755996709E-6	-80.000005662E-3
			-73.751994933E-6	-6.24000002E-3					-73.751994933E-6	-80.000005662E-3
			-73.748000432E-6	-6.31999969E-3					-73.748000432E-6	-80.000005662E-3
			-73.743998655E-6	-6.31999969E-3					-73.743998655E-6	0.0
			-73.739996878E-6	-6.31999969E-3					-73.739996878E-6	0.0
			-73.735995102E-6	-6.15999987E-3					-73.735995102E-6	-80.000005662E-3
			-73.732000601E-6	-6.00000005E-3					-73.732000601E-6	-80.000005662E-3
			-73.727998824E-6	-5.91999991E-3					-73.727998824E-6	-80.000005662E-3
			-73.723997048E-6	-5.83999977E-3					-73.723997048E-6	-80.000005662E-3
			-73.719995271E-6	-5.83999977E-3					-73.719995271E-6	-80.000005662E-3
			-73.716000770E-6	-5.83999977E-3					-73.716000770E-6	-80.000005662E-3
			-73.711998994E-6	-5.91999991E-3					-73.711998994E-6	0.0
			-73.707997217E-6	-6.00000005E-3					-73.707997217E-6	0.0
			-73.703995440E-6	-6.00000005E-3					-73.703995440E-6	-80.000005662E-3
			-73.700000939E-6	-6.00000005E-3					-73.700000939E-6	-80.000005662E-3
			-73.695999163E-6	-6.00000005E-3					-73.695999163E-6	-80.000005662E-3
			-73.691997386E-6	-5.91999991E-3					-73.691997386E-6	0.0
			-73.687995609E-6	-5.91999991E-3					-73.687995609E-6	-80.000005662E-3
			-73.684001109E-6	-5.83999977E-3					-73.684001109E-6	-80.000005662E-3
			-73.679999332E-6	-5.83999977E-3					-73.679999332E-6	0.0
			-73.675997555E-6	-5.76000009E-3					-73.675997555E-6	0.0
			-73.671995779E-6	-5.67999994E-3					-73.671995779E-6	0.0
			-73.668001278E-6	-5.59999980E-3					-73.668001278E-6	-80.000005662E-3
			-73.663999501E-6	-5.59999980E-3					-73.663999501E-6	-80.000005662E-3
			-73.659997724E-6	-5.67999994E-3					-73.659997724E-6	-80.000005662E-3
			-73.655995948E-6	-5.67999994E-3					-73.655995948E-6	-80.000005662E-3
			-73.652001447E-6	-5.67999994E-3					-73.652001447E-6	0.0
			-73.647999670E-6	-5.59999980E-3					-73.647999670E-6	-80.000005662E-3
			-73.643997894E-6	-5.59999980E-3					-73.643997894E-6	-80.000005662E-3
			-73.639996117E-6	-5.51999966E-3					-73.639996117E-6	-80.000005662E-3
			-73.636001616E-6	-5.59999980E-3					-73.636001616E-6	-80.000005662E-3
			-73.631999840E-6	-5.51999966E-3					-73.631999840E-6	0.0
			-73.627998063E-6	-5.43999998E-3					-73.627998063E-6	-80.000005662E-3
			-73.623996286E-6	-5.35999984E-3					-73.623996286E-6	-80.000005662E-3
			-73.620001785E-6	-5.35999984E-3					-73.620001785E-6	-80.000005662E-3
			-73.616000009E-6	-5.51999966E-3					-73.616000009E-6	0.0
			-73.611998232E-6	-5.67999994E-3					-73.611998232E-6	0.0
			-73.607996455E-6	-5.83999977E-3					-73.607996455E-6	-80.000005662E-3
			-73.603994679E-6	-5.91999991E-3					-73.603994679E-6	0.0
			-73.600000178E-6	-6.00000005E-3					-73.600000178E-6	0.0
			-73.595998401E-6	-6.07999973E-3					-73.595998401E-6	-80.000005662E-3
			-73.591996625E-6	-6.00000005E-3					-73.591996625E-6	0.0
			-73.587994848E-6	-5.83999977E-3					-73.587994848E-6	0.0
			-73.584000347E-6	-5.83999977E-3					-73.584000347E-6	-80.000005662E-3
			-73.579998570E-6	-5.76000009E-3					-73.579998570E-6	0.0
			-73.575996794E-6	-5.76000009E-3					-73.575996794E-6	-80.000005662E-3
			-73.571995017E-6	-5.67999994E-3					-73.571995017E-6	0.0
			-73.568000516E-6	-5.67999994E-3					-73.568000516E-6	0.0
			-73.563998740E-6	-5.67999994E-3					-73.563998740E-6	-80.000005662E-3
			-73.559996963E-6	-5.76000009E-3					-73.559996963E-6	-80.000005662E-3
			-73.555995186E-6	-5.91999991E-3					-73.555995186E-6	0.0
			-73.552000686E-6	-5.91999991E-3					-73.552000686E-6	0.0
			-73.547998909E-6	-5.91999991E-3					-73.547998909E-6	0.0
			-73.543997132E-6	-5.91999991E-3					-73.543997132E-6	-80.000005662E-3
			-73.539995356E-6	-5.83999977E-3					-73.539995356E-6	-80.000005662E-3
			-73.536000855E-6	-5.91999991E-3					-73.536000855E-6	-80.000005662E-3
			-73.531999078E-6	-6.00000005E-3					-73.531999078E-6	0.0
			-73.527997301E-6	-6.00000005E-3					-73.527997301E-6	0.0
			-73.523995525E-6	-6.00000005E-3					-73.523995525E-6	-80.000005662E-3
			-73.520001024E-6	-5.91999991E-3					-73.520001024E-6	-80.000005662E-3
			-73.515999247E-6	-5.91999991E-3					-73.515999247E-6	0.0
			-73.511997471E-6	-5.91999991E-3					-73.511997471E-6	0.0
			-73.507995694E-6	-6.00000005E-3					-73.507995694E-6	0.0
			-73.504001193E-6	-6.00000005E-3					-73.504001193E-6	-80.000005662E-3
			-73.499999417E-6	-6.00000005E-3					-73.499999417E-6	0.0
			-73.495997640E-6	-6.00000005E-3					-73.495997640E-6	-80.000005662E-3
			-73.491995863E-6	-5.91999991E-3					-73.491995863E-6	0.0
			-73.488001362E-6	-5.83999977E-3					-73.488001362E-6	0.0
			-73.483999586E-6	-5.83999977E-3					-73.483999586E-6	0.0
			-73.479997809E-6	-5.67999994E-3					-73.479997809E-6	0.0
			-73.475996032E-6	-5.59999980E-3					-73.475996032E-6	-80.000005662E-3
			-73.472001532E-6	-5.67999994E-3					-73.472001532E-6	0.0
			-73.467999755E-6	-5.76000009E-3					-73.467999755E-6	0.0
			-73.463997978E-6	-5.76000009E-3					-73.463997978E-6	0.0
			-73.459996202E-6	-5.83999977E-3					-73.459996202E-6	0.0
			-73.456001701E-6	-5.83999977E-3					-73.456001701E-6	0.0
			-73.451999924E-6	-5.83999977E-3					-73.451999924E-6	0.0
			-73.447998147E-6	-5.76000009E-3					-73.447998147E-6	0.0
			-73.443996371E-6	-5.67999994E-3					-73.443996371E-6	-80.000005662E-3
			-73.439994594E-6	-5.76000009E-3					-73.439994594E-6	-80.000005662E-3
			-73.436000093E-6	-5.83999977E-3					-73.436000093E-6	-80.000005662E-3
			-73.431998317E-6	-5.91999991E-3					-73.431998317E-6	0.0
			-73.427996540E-6	-5.91999991E-3					-73.427996540E-6	0.0
			-73.423994763E-6	-6.00000005E-3					-73.423994763E-6	0.0
			-73.420000263E-6	-6.00000005E-3					-73.420000263E-6	0.0
			-73.415998486E-6	-5.91999991E-3					-73.415998486E-6	0.0
			-73.411996709E-6	-5.83999977E-3					-73.411996709E-6	-80.000005662E-3
			-73.407994932E-6	-5.83999977E-3					-73.407994932E-6	-80.000005662E-3
			-73.404000432E-6	-5.76000009E-3					-73.404000432E-6	-80.000005662E-3
			-73.399998655E-6	-5.76000009E-3					-73.399998655E-6	0.0
			-73.395996878E-6	-5.76000009E-3					-73.395996878E-6	0.0
			-73.391995102E-6	-5.76000009E-3					-73.391995102E-6	-80.000005662E-3
			-73.388000601E-6	-5.83999977E-3					-73.388000601E-6	0.0
			-73.383998824E-6	-5.91999991E-3					-73.383998824E-6	0.0
			-73.379997048E-6	-6.00000005E-3					-73.379997048E-6	0.0
			-73.375995271E-6	-6.00000005E-3					-73.375995271E-6	0.0
			-73.372000770E-6	-6.07999973E-3					-73.372000770E-6	0.0
			-73.367998993E-6	-6.07999973E-3					-73.367998993E-6	-80.000005662E-3
			-73.363997217E-6	-6.07999973E-3					-73.363997217E-6	-80.000005662E-3
			-73.359995440E-6	-6.07999973E-3					-73.359995440E-6	0.0
			-73.356000939E-6	-6.07999973E-3					-73.356000939E-6	0.0
			-73.351999163E-6	-6.07999973E-3					-73.351999163E-6	0.0
			-73.347997386E-6	-6.00000005E-3					-73.347997386E-6	0.0
			-73.343995609E-6	-6.00000005E-3					-73.343995609E-6	0.0
			-73.340001109E-6	-6.00000005E-3					-73.340001109E-6	-80.000005662E-3
			-73.335999332E-6	-6.07999973E-3					-73.335999332E-6	0.0
			-73.331997555E-6	-5.91999991E-3					-73.331997555E-6	0.0
			-73.327995779E-6	-5.67999994E-3					-73.327995779E-6	0.0
			-73.324001278E-6	-5.51999966E-3					-73.324001278E-6	-80.000005662E-3
			-73.319999501E-6	-5.59999980E-3					-73.319999501E-6	0.0
			-73.315997724E-6	-5.76000009E-3					-73.315997724E-6	0.0
			-73.311995948E-6	-5.83999977E-3					-73.311995948E-6	0.0
			-73.308001447E-6	-5.76000009E-3					-73.308001447E-6	0.0
			-73.303999670E-6	-5.83999977E-3					-73.303999670E-6	-80.000005662E-3
			-73.299997894E-6	-5.83999977E-3					-73.299997894E-6	-80.000005662E-3
			-73.295996117E-6	-5.76000009E-3					-73.295996117E-6	0.0
			-73.292001616E-6	-5.83999977E-3					-73.292001616E-6	0.0
			-73.287999840E-6	-6.00000005E-3					-73.287999840E-6	0.0
			-73.283998063E-6	-6.15999987E-3					-73.283998063E-6	0.0
			-73.279996286E-6	-6.24000002E-3					-73.279996286E-6	0.0
			-73.276001785E-6	-6.31999969E-3					-73.276001785E-6	0.0
			-73.272000009E-6	-6.39999984E-3					-73.272000009E-6	0.0
			-73.267998232E-6	-6.31999969E-3					-73.267998232E-6	0.0
			-73.263996455E-6	-6.15999987E-3					-73.263996455E-6	0.0
			-73.259994679E-6	-6.00000005E-3					-73.259994679E-6	0.0
			-73.256000178E-6	-5.83999977E-3					-73.256000178E-6	0.0
			-73.251998401E-6	-5.76000009E-3					-73.251998401E-6	-80.000005662E-3
			-73.247996625E-6	-5.67999994E-3					-73.247996625E-6	0.0
			-73.243994848E-6	-5.67999994E-3					-73.243994848E-6	0.0
			-73.240000347E-6	-5.76000009E-3					-73.240000347E-6	-80.000005662E-3
			-73.235998570E-6	-5.76000009E-3					-73.235998570E-6	-80.000005662E-3
			-73.231996794E-6	-5.67999994E-3					-73.231996794E-6	-80.000005662E-3
			-73.227995017E-6	-5.59999980E-3					-73.227995017E-6	-80.000005662E-3
			-73.224000516E-6	-5.59999980E-3					-73.224000516E-6	0.0
			-73.219998740E-6	-5.67999994E-3					-73.219998740E-6	-80.000005662E-3
			-73.215996963E-6	-5.91999991E-3					-73.215996963E-6	0.0
			-73.211995186E-6	-6.07999973E-3					-73.211995186E-6	-80.000005662E-3
			-73.208000686E-6	-6.07999973E-3					-73.208000686E-6	-80.000005662E-3
			-73.203998909E-6	-6.00000005E-3					-73.203998909E-6	0.0
			-73.199997132E-6	-5.91999991E-3					-73.199997132E-6	0.0
			-73.195995355E-6	-5.76000009E-3					-73.195995355E-6	0.0
			-73.192000855E-6	-5.59999980E-3					-73.192000855E-6	0.0
			-73.187999078E-6	-5.67999994E-3					-73.187999078E-6	0.0
			-73.183997301E-6	-5.76000009E-3					-73.183997301E-6	0.0
			-73.179995525E-6	-5.91999991E-3					-73.179995525E-6	0.0
			-73.176001024E-6	-5.91999991E-3					-73.176001024E-6	-80.000005662E-3
			-73.171999247E-6	-5.83999977E-3					-73.171999247E-6	0.0
			-73.167997471E-6	-5.76000009E-3					-73.167997471E-6	-80.000005662E-3
			-73.163995694E-6	-5.76000009E-3					-73.163995694E-6	-80.000005662E-3
			-73.160001193E-6	-5.67999994E-3					-73.160001193E-6	0.0
			-73.155999416E-6	-5.67999994E-3					-73.155999416E-6	-80.000005662E-3
			-73.151997640E-6	-5.67999994E-3					-73.151997640E-6	-80.000005662E-3
			-73.147995863E-6	-5.59999980E-3					-73.147995863E-6	-80.000005662E-3
			-73.144001362E-6	-5.67999994E-3					-73.144001362E-6	0.0
			-73.139999586E-6	-5.76000009E-3					-73.139999586E-6	0.0
			-73.135997809E-6	-6.00000005E-3					-73.135997809E-6	0.0
			-73.131996032E-6	-6.15999987E-3					-73.131996032E-6	0.0
			-73.128001532E-6	-6.15999987E-3					-73.128001532E-6	-80.000005662E-3
			-73.123999755E-6	-6.15999987E-3					-73.123999755E-6	-80.000005662E-3
			-73.119997978E-6	-6.00000005E-3					-73.119997978E-6	0.0
			-73.115996202E-6	-5.83999977E-3					-73.115996202E-6	0.0
			-73.112001701E-6	-5.67999994E-3					-73.112001701E-6	0.0
			-73.107999924E-6	-5.67999994E-3					-73.107999924E-6	0.0
			-73.103998147E-6	-5.76000009E-3					-73.103998147E-6	0.0
			-73.099996371E-6	-6.00000005E-3					-73.099996371E-6	-80.000005662E-3
			-73.095994594E-6	-6.00000005E-3					-73.095994594E-6	0.0
			-73.092000093E-6	-6.00000005E-3					-73.092000093E-6	-80.000005662E-3
			-73.087998317E-6	-5.91999991E-3					-73.087998317E-6	0.0
			-73.083996540E-6	-5.91999991E-3					-73.083996540E-6	0.0
			-73.079994763E-6	-5.91999991E-3					-73.079994763E-6	-80.000005662E-3
			-73.076000263E-6	-5.91999991E-3					-73.076000263E-6	0.0
			-73.071998486E-6	-5.91999991E-3					-73.071998486E-6	0.0
			-73.067996709E-6	-5.83999977E-3					-73.067996709E-6	-80.000005662E-3
			-73.063994932E-6	-5.83999977E-3					-73.063994932E-6	0.0
			-73.060000432E-6	-5.83999977E-3					-73.060000432E-6	-80.000005662E-3
			-73.055998655E-6	-6.00000005E-3					-73.055998655E-6	0.0
			-73.051996878E-6	-6.07999973E-3					-73.051996878E-6	-80.000005662E-3
			-73.047995102E-6	-6.07999973E-3					-73.047995102E-6	-80.000005662E-3
			-73.044000601E-6	-6.00000005E-3					-73.044000601E-6	0.0
			-73.039998824E-6	-6.00000005E-3					-73.039998824E-6	-80.000005662E-3
			-73.035997048E-6	-6.00000005E-3					-73.035997048E-6	-80.000005662E-3
			-73.031995271E-6	-6.07999973E-3					-73.031995271E-6	-80.000005662E-3
			-73.028000770E-6	-6.07999973E-3					-73.028000770E-6	0.0
			-73.023998993E-6	-6.07999973E-3					-73.023998993E-6	0.0
			-73.019997217E-6	-6.00000005E-3					-73.019997217E-6	0.0
			-73.015995440E-6	-5.67999994E-3					-73.015995440E-6	0.0
			-73.012000939E-6	-5.43999998E-3					-73.012000939E-6	0.0
			-73.007999163E-6	-5.27999969E-3					-73.007999163E-6	0.0
			-73.003997386E-6	-5.20000001E-3					-73.003997386E-6	-80.000005662E-3
			-72.999995609E-6	-5.35999984E-3					-72.999995609E-6	0.0
			-72.996001109E-6	-5.51999966E-3					-72.996001109E-6	0.0
			-72.991999332E-6	-5.76000009E-3					-72.991999332E-6	0.0
			-72.987997555E-6	-5.91999991E-3					-72.987997555E-6	0.0
			-72.983995778E-6	-5.91999991E-3					-72.983995778E-6	-80.000005662E-3
			-72.980001278E-6	-6.00000005E-3					-72.980001278E-6	0.0
			-72.975999501E-6	-6.00000005E-3					-72.975999501E-6	0.0
			-72.971997724E-6	-6.00000005E-3					-72.971997724E-6	0.0
			-72.967995948E-6	-6.00000005E-3					-72.967995948E-6	-80.000005662E-3
			-72.964001447E-6	-5.91999991E-3					-72.964001447E-6	0.0
			-72.959999670E-6	-5.83999977E-3					-72.959999670E-6	0.0
			-72.955997894E-6	-5.67999994E-3					-72.955997894E-6	0.0
			-72.951996117E-6	-5.59999980E-3					-72.951996117E-6	-80.000005662E-3
			-72.948001616E-6	-5.51999966E-3					-72.948001616E-6	0.0
			-72.943999839E-6	-5.59999980E-3					-72.943999839E-6	0.0
			-72.939998063E-6	-5.76000009E-3					-72.939998063E-6	-80.000005662E-3
			-72.935996286E-6	-6.00000005E-3					-72.935996286E-6	0.0
			-72.932001785E-6	-6.24000002E-3					-72.932001785E-6	0.0
			-72.928000009E-6	-6.39999984E-3					-72.928000009E-6	-80.000005662E-3
			-72.923998232E-6	-6.47999998E-3					-72.923998232E-6	-80.000005662E-3
			-72.919996455E-6	-6.47999998E-3					-72.919996455E-6	-80.000005662E-3
			-72.915994679E-6	-6.24000002E-3					-72.915994679E-6	0.0
			-72.912000178E-6	-6.00000005E-3					-72.912000178E-6	0.0
			-72.907998401E-6	-5.91999991E-3					-72.907998401E-6	-80.000005662E-3
			-72.903996625E-6	-6.00000005E-3					-72.903996625E-6	0.0
			-72.899994848E-6	-6.07999973E-3					-72.899994848E-6	0.0
			-72.896000347E-6	-6.15999987E-3					-72.896000347E-6	0.0
			-72.891998570E-6	-6.24000002E-3					-72.891998570E-6	0.0
			-72.887996794E-6	-6.15999987E-3					-72.887996794E-6	-80.000005662E-3
			-72.883995017E-6	-6.15999987E-3					-72.883995017E-6	-80.000005662E-3
			-72.880000516E-6	-6.07999973E-3					-72.880000516E-6	0.0
			-72.875998740E-6	-6.07999973E-3					-72.875998740E-6	-80.000005662E-3
			-72.871996963E-6	-6.07999973E-3					-72.871996963E-6	0.0
			-72.867995186E-6	-6.24000002E-3					-72.867995186E-6	-80.000005662E-3
			-72.864000686E-6	-6.24000002E-3					-72.864000686E-6	0.0
			-72.859998909E-6	-6.31999969E-3					-72.859998909E-6	-80.000005662E-3
			-72.855997132E-6	-6.24000002E-3					-72.855997132E-6	-80.000005662E-3
			-72.851995355E-6	-6.31999969E-3					-72.851995355E-6	0.0
			-72.848000855E-6	-6.24000002E-3					-72.848000855E-6	-80.000005662E-3
			-72.843999078E-6	-6.15999987E-3					-72.843999078E-6	-80.000005662E-3
			-72.839997301E-6	-6.00000005E-3					-72.839997301E-6	-80.000005662E-3
			-72.835995525E-6	-5.83999977E-3					-72.835995525E-6	-80.000005662E-3
			-72.832001024E-6	-5.67999994E-3					-72.832001024E-6	0.0
			-72.827999247E-6	-5.51999966E-3					-72.827999247E-6	-80.000005662E-3
			-72.823997471E-6	-5.51999966E-3					-72.823997471E-6	-80.000005662E-3
			-72.819995694E-6	-5.51999966E-3					-72.819995694E-6	-80.000005662E-3
			-72.816001193E-6	-5.51999966E-3					-72.816001193E-6	-80.000005662E-3
			-72.811999416E-6	-5.51999966E-3					-72.811999416E-6	-80.000005662E-3
			-72.807997640E-6	-5.51999966E-3					-72.807997640E-6	-80.000005662E-3
			-72.803995863E-6	-5.51999966E-3					-72.803995863E-6	0.0
			-72.800001362E-6	-5.59999980E-3					-72.800001362E-6	0.0
			-72.795999586E-6	-5.76000009E-3					-72.795999586E-6	0.0
			-72.791997809E-6	-5.91999991E-3					-72.791997809E-6	0.0
			-72.787996032E-6	-6.00000005E-3					-72.787996032E-6	0.0
			-72.784001532E-6	-6.07999973E-3					-72.784001532E-6	-80.000005662E-3
			-72.779999755E-6	-6.07999973E-3					-72.779999755E-6	-80.000005662E-3
			-72.775997978E-6	-6.07999973E-3					-72.775997978E-6	-80.000005662E-3
			-72.771996201E-6	-6.00000005E-3					-72.771996201E-6	-80.000005662E-3
			-72.768001701E-6	-6.07999973E-3					-72.768001701E-6	0.0
			-72.763999924E-6	-6.24000002E-3					-72.763999924E-6	-80.000005662E-3
			-72.759998147E-6	-6.31999969E-3					-72.759998147E-6	0.0
			-72.755996371E-6	-6.47999998E-3					-72.755996371E-6	-80.000005662E-3
			-72.751994594E-6	-6.47999998E-3					-72.751994594E-6	-80.000005662E-3
			-72.748000093E-6	-6.47999998E-3					-72.748000093E-6	-80.000005662E-3
			-72.743998317E-6	-6.31999969E-3					-72.743998317E-6	-80.000005662E-3
			-72.739996540E-6	-6.15999987E-3					-72.739996540E-6	-80.000005662E-3
			-72.735994763E-6	-6.07999973E-3					-72.735994763E-6	0.0
			-72.732000262E-6	-6.07999973E-3					-72.732000262E-6	-80.000005662E-3
			-72.727998486E-6	-6.07999973E-3					-72.727998486E-6	0.0
			-72.723996709E-6	-6.00000005E-3					-72.723996709E-6	-80.000005662E-3
			-72.719994932E-6	-5.91999991E-3					-72.719994932E-6	-80.000005662E-3
			-72.716000432E-6	-5.83999977E-3					-72.716000432E-6	0.0
			-72.711998655E-6	-5.83999977E-3					-72.711998655E-6	0.0
			-72.707996878E-6	-5.91999991E-3					-72.707996878E-6	0.0
			-72.703995102E-6	-6.00000005E-3					-72.703995102E-6	0.0
			-72.700000601E-6	-6.00000005E-3					-72.700000601E-6	-80.000005662E-3
			-72.695998824E-6	-5.83999977E-3					-72.695998824E-6	0.0
			-72.691997048E-6	-5.67999994E-3					-72.691997048E-6	0.0
			-72.687995271E-6	-5.59999980E-3					-72.687995271E-6	0.0
			-72.684000770E-6	-5.67999994E-3					-72.684000770E-6	0.0
			-72.679998993E-6	-5.67999994E-3					-72.679998993E-6	0.0
			-72.675997217E-6	-5.51999966E-3					-72.675997217E-6	0.0
			-72.671995440E-6	-5.43999998E-3					-72.671995440E-6	-80.000005662E-3
			-72.668000939E-6	-5.43999998E-3					-72.668000939E-6	-80.000005662E-3
			-72.663999163E-6	-5.51999966E-3					-72.663999163E-6	0.0
			-72.659997386E-6	-5.59999980E-3					-72.659997386E-6	0.0
			-72.655995609E-6	-5.67999994E-3					-72.655995609E-6	-80.000005662E-3
			-72.652001109E-6	-5.76000009E-3					-72.652001109E-6	0.0
			-72.647999332E-6	-5.91999991E-3					-72.647999332E-6	-80.000005662E-3
			-72.643997555E-6	-6.07999973E-3					-72.643997555E-6	0.0
			-72.639995778E-6	-6.07999973E-3					-72.639995778E-6	0.0
			-72.636001278E-6	-6.07999973E-3					-72.636001278E-6	0.0
			-72.631999501E-6	-5.91999991E-3					-72.631999501E-6	0.0
			-72.627997724E-6	-5.76000009E-3					-72.627997724E-6	0.0
			-72.623995948E-6	-5.59999980E-3					-72.623995948E-6	0.0
			-72.620001447E-6	-5.51999966E-3					-72.620001447E-6	-80.000005662E-3
			-72.615999670E-6	-5.59999980E-3					-72.615999670E-6	0.0
			-72.611997894E-6	-5.67999994E-3					-72.611997894E-6	-80.000005662E-3
			-72.607996117E-6	-5.83999977E-3					-72.607996117E-6	-80.000005662E-3
			-72.604001616E-6	-6.00000005E-3					-72.604001616E-6	0.0
			-72.599999839E-6	-6.00000005E-3					-72.599999839E-6	0.0
			-72.595998063E-6	-6.00000005E-3					-72.595998063E-6	0.0
			-72.591996286E-6	-6.00000005E-3					-72.591996286E-6	-80.000005662E-3
			-72.588001785E-6	-5.91999991E-3					-72.588001785E-6	0.0
			-72.584000009E-6	-5.83999977E-3					-72.584000009E-6	0.0
			-72.579998232E-6	-5.83999977E-3					-72.579998232E-6	0.0
			-72.575996455E-6	-5.83999977E-3					-72.575996455E-6	-80.000005662E-3
			-72.571994679E-6	-5.91999991E-3					-72.571994679E-6	0.0
			-72.568000178E-6	-6.00000005E-3					-72.568000178E-6	0.0
			-72.563998401E-6	-6.00000005E-3					-72.563998401E-6	-80.000005662E-3
			-72.559996624E-6	-6.00000005E-3					-72.559996624E-6	-80.000005662E-3
			-72.555994848E-6	-5.91999991E-3					-72.555994848E-6	-80.000005662E-3
			-72.552000347E-6	-5.76000009E-3					-72.552000347E-6	0.0
			-72.547998570E-6	-5.67999994E-3					-72.547998570E-6	-80.000005662E-3
			-72.543996794E-6	-5.76000009E-3					-72.543996794E-6	0.0
			-72.539995017E-6	-5.91999991E-3					-72.539995017E-6	0.0
			-72.536000516E-6	-6.00000005E-3					-72.536000516E-6	0.0
			-72.531998740E-6	-6.00000005E-3					-72.531998740E-6	0.0
			-72.527996963E-6	-5.91999991E-3					-72.527996963E-6	-80.000005662E-3
			-72.523995186E-6	-5.83999977E-3					-72.523995186E-6	0.0
			-72.520000685E-6	-5.76000009E-3					-72.520000685E-6	-80.000005662E-3
			-72.515998909E-6	-5.67999994E-3					-72.515998909E-6	0.0
			-72.511997132E-6	-5.59999980E-3					-72.511997132E-6	0.0
			-72.507995355E-6	-5.67999994E-3					-72.507995355E-6	-80.000005662E-3
			-72.504000855E-6	-5.51999966E-3					-72.504000855E-6	0.0
			-72.499999078E-6	-5.43999998E-3					-72.499999078E-6	0.0
			-72.495997301E-6	-5.59999980E-3					-72.495997301E-6	0.0
			-72.491995525E-6	-5.76000009E-3					-72.491995525E-6	0.0
			-72.488001024E-6	-5.83999977E-3					-72.488001024E-6	0.0
			-72.483999247E-6	-5.83999977E-3					-72.483999247E-6	0.0
			-72.479997471E-6	-5.83999977E-3					-72.479997471E-6	-80.000005662E-3
			-72.475995694E-6	-5.91999991E-3					-72.475995694E-6	0.0
			-72.472001193E-6	-6.00000005E-3					-72.472001193E-6	0.0
			-72.467999416E-6	-6.07999973E-3					-72.467999416E-6	0.0
			-72.463997640E-6	-6.00000005E-3					-72.463997640E-6	0.0
			-72.459995863E-6	-5.83999977E-3					-72.459995863E-6	0.0
			-72.456001362E-6	-5.76000009E-3					-72.456001362E-6	0.0
			-72.451999586E-6	-5.76000009E-3					-72.451999586E-6	-80.000005662E-3
			-72.447997809E-6	-5.83999977E-3					-72.447997809E-6	-80.000005662E-3
			-72.443996032E-6	-5.91999991E-3					-72.443996032E-6	0.0
			-72.440001532E-6	-6.07999973E-3					-72.440001532E-6	0.0
			-72.435999755E-6	-6.07999973E-3					-72.435999755E-6	0.0
			-72.431997978E-6	-6.00000005E-3					-72.431997978E-6	0.0
			-72.427996201E-6	-5.91999991E-3					-72.427996201E-6	0.0
			-72.424001701E-6	-5.83999977E-3					-72.424001701E-6	-80.000005662E-3
			-72.419999924E-6	-5.83999977E-3					-72.419999924E-6	0.0
			-72.415998147E-6	-5.83999977E-3					-72.415998147E-6	0.0
			-72.411996371E-6	-5.83999977E-3					-72.411996371E-6	-80.000005662E-3
			-72.407994594E-6	-5.83999977E-3					-72.407994594E-6	-80.000005662E-3
			-72.404000093E-6	-5.83999977E-3					-72.404000093E-6	-80.000005662E-3
			-72.399998317E-6	-5.83999977E-3					-72.399998317E-6	0.0
			-72.395996540E-6	-5.91999991E-3					-72.395996540E-6	-80.000005662E-3
			-72.391994763E-6	-6.00000005E-3					-72.391994763E-6	-80.000005662E-3
			-72.388000262E-6	-6.00000005E-3					-72.388000262E-6	0.0
			-72.383998486E-6	-6.00000005E-3					-72.383998486E-6	-80.000005662E-3
			-72.379996709E-6	-5.91999991E-3					-72.379996709E-6	-80.000005662E-3
			-72.375994932E-6	-6.00000005E-3					-72.375994932E-6	0.0
			-72.372000432E-6	-6.00000005E-3					-72.372000432E-6	0.0
			-72.367998655E-6	-6.00000005E-3					-72.367998655E-6	0.0
			-72.363996878E-6	-6.00000005E-3					-72.363996878E-6	0.0
			-72.359995102E-6	-6.07999973E-3					-72.359995102E-6	0.0
			-72.356000601E-6	-6.15999987E-3					-72.356000601E-6	0.0
			-72.351998824E-6	-6.24000002E-3					-72.351998824E-6	-80.000005662E-3
			-72.347997047E-6	-6.15999987E-3					-72.347997047E-6	0.0
			-72.343995271E-6	-6.15999987E-3					-72.343995271E-6	-80.000005662E-3
			-72.340000770E-6	-6.24000002E-3					-72.340000770E-6	-80.000005662E-3
			-72.335998993E-6	-6.24000002E-3					-72.335998993E-6	-80.000005662E-3
			-72.331997217E-6	-6.15999987E-3					-72.331997217E-6	0.0
			-72.327995440E-6	-6.00000005E-3					-72.327995440E-6	-80.000005662E-3
			-72.324000939E-6	-5.91999991E-3					-72.324000939E-6	-80.000005662E-3
			-72.319999163E-6	-5.91999991E-3					-72.319999163E-6	0.0
			-72.315997386E-6	-5.91999991E-3					-72.315997386E-6	-80.000005662E-3
			-72.311995609E-6	-5.83999977E-3					-72.311995609E-6	0.0
			-72.308001108E-6	-5.76000009E-3					-72.308001108E-6	0.0
			-72.303999332E-6	-5.76000009E-3					-72.303999332E-6	-80.000005662E-3
			-72.299997555E-6	-5.67999994E-3					-72.299997555E-6	-80.000005662E-3
			-72.295995778E-6	-5.59999980E-3					-72.295995778E-6	-80.000005662E-3
			-72.292001278E-6	-5.51999966E-3					-72.292001278E-6	0.0
			-72.287999501E-6	-5.67999994E-3					-72.287999501E-6	0.0
			-72.283997724E-6	-5.91999991E-3					-72.283997724E-6	-80.000005662E-3
			-72.279995948E-6	-6.07999973E-3					-72.279995948E-6	-80.000005662E-3
			-72.276001447E-6	-6.15999987E-3					-72.276001447E-6	0.0
			-72.271999670E-6	-6.24000002E-3					-72.271999670E-6	0.0
			-72.267997894E-6	-6.24000002E-3					-72.267997894E-6	0.0
			-72.263996117E-6	-6.24000002E-3					-72.263996117E-6	-80.000005662E-3
			-72.260001616E-6	-6.15999987E-3					-72.260001616E-6	0.0
			-72.255999839E-6	-6.15999987E-3					-72.255999839E-6	0.0
			-72.251998063E-6	-6.07999973E-3					-72.251998063E-6	-80.000005662E-3
			-72.247996286E-6	-6.00000005E-3					-72.247996286E-6	0.0
			-72.244001785E-6	-5.91999991E-3					-72.244001785E-6	-80.000005662E-3
			-72.240000009E-6	-5.91999991E-3					-72.240000009E-6	0.0
			-72.235998232E-6	-6.07999973E-3					-72.235998232E-6	0.0
			-72.231996455E-6	-6.07999973E-3					-72.231996455E-6	0.0
			-72.227994679E-6	-6.00000005E-3					-72.227994679E-6	0.0
			-72.224000178E-6	-5.83999977E-3					-72.224000178E-6	-80.000005662E-3
			-72.219998401E-6	-5.67999994E-3					-72.219998401E-6	-80.000005662E-3
			-72.215996624E-6	-5.59999980E-3					-72.215996624E-6	-80.000005662E-3
			-72.211994848E-6	-5.67999994E-3					-72.211994848E-6	0.0
			-72.208000347E-6	-5.67999994E-3					-72.208000347E-6	0.0
			-72.203998570E-6	-5.67999994E-3					-72.203998570E-6	-80.000005662E-3
			-72.199996794E-6	-5.76000009E-3					-72.199996794E-6	0.0
			-72.195995017E-6	-5.83999977E-3					-72.195995017E-6	0.0
			-72.192000516E-6	-5.76000009E-3					-72.192000516E-6	0.0
			-72.187998740E-6	-5.76000009E-3					-72.187998740E-6	-80.000005662E-3
			-72.183996963E-6	-5.67999994E-3					-72.183996963E-6	0.0
			-72.179995186E-6	-5.67999994E-3					-72.179995186E-6	-80.000005662E-3
			-72.176000685E-6	-5.76000009E-3					-72.176000685E-6	0.0
			-72.171998909E-6	-5.76000009E-3					-72.171998909E-6	-80.000005662E-3
			-72.167997132E-6	-5.76000009E-3					-72.167997132E-6	0.0
			-72.163995355E-6	-5.83999977E-3					-72.163995355E-6	0.0
			-72.160000855E-6	-5.76000009E-3					-72.160000855E-6	-80.000005662E-3
			-72.155999078E-6	-5.76000009E-3					-72.155999078E-6	-80.000005662E-3
			-72.151997301E-6	-5.76000009E-3					-72.151997301E-6	-80.000005662E-3
			-72.147995525E-6	-5.91999991E-3					-72.147995525E-6	-80.000005662E-3
			-72.144001024E-6	-5.91999991E-3					-72.144001024E-6	0.0
			-72.139999247E-6	-5.91999991E-3					-72.139999247E-6	-80.000005662E-3
			-72.135997470E-6	-6.00000005E-3					-72.135997470E-6	0.0
			-72.131995694E-6	-6.15999987E-3					-72.131995694E-6	0.0
			-72.128001193E-6	-6.24000002E-3					-72.128001193E-6	0.0
			-72.123999416E-6	-6.31999969E-3					-72.123999416E-6	0.0
			-72.119997640E-6	-6.31999969E-3					-72.119997640E-6	0.0
			-72.115995863E-6	-6.24000002E-3					-72.115995863E-6	0.0
			-72.112001362E-6	-6.07999973E-3					-72.112001362E-6	-80.000005662E-3
			-72.107999586E-6	-5.83999977E-3					-72.107999586E-6	-80.000005662E-3
			-72.103997809E-6	-5.67999994E-3					-72.103997809E-6	-80.000005662E-3
			-72.099996032E-6	-5.67999994E-3					-72.099996032E-6	0.0
			-72.096001531E-6	-5.67999994E-3					-72.096001531E-6	-80.000005662E-3
			-72.091999755E-6	-5.59999980E-3					-72.091999755E-6	-80.000005662E-3
			-72.087997978E-6	-5.59999980E-3					-72.087997978E-6	0.0
			-72.083996201E-6	-5.83999977E-3					-72.083996201E-6	0.0
			-72.080001701E-6	-6.00000005E-3					-72.080001701E-6	0.0
			-72.075999924E-6	-6.15999987E-3					-72.075999924E-6	0.0
			-72.071998147E-6	-6.15999987E-3					-72.071998147E-6	0.0
			-72.067996371E-6	-6.07999973E-3					-72.067996371E-6	-80.000005662E-3
			-72.063994594E-6	-5.83999977E-3					-72.063994594E-6	-80.000005662E-3
			-72.060000093E-6	-5.67999994E-3					-72.060000093E-6	-80.000005662E-3
			-72.055998317E-6	-5.59999980E-3					-72.055998317E-6	0.0
			-72.051996540E-6	-5.59999980E-3					-72.051996540E-6	-80.000005662E-3
			-72.047994763E-6	-5.67999994E-3					-72.047994763E-6	-80.000005662E-3
			-72.044000262E-6	-5.91999991E-3					-72.044000262E-6	0.0
			-72.039998486E-6	-6.15999987E-3					-72.039998486E-6	0.0
			-72.035996709E-6	-6.31999969E-3					-72.035996709E-6	0.0
			-72.031994932E-6	-6.39999984E-3					-72.031994932E-6	-80.000005662E-3
			-72.028000432E-6	-6.47999998E-3					-72.028000432E-6	0.0
			-72.023998655E-6	-6.39999984E-3					-72.023998655E-6	0.0
			-72.019996878E-6	-6.24000002E-3					-72.019996878E-6	-80.000005662E-3
			-72.015995102E-6	-6.07999973E-3					-72.015995102E-6	0.0
			-72.012000601E-6	-5.91999991E-3					-72.012000601E-6	-80.000005662E-3
			-72.007998824E-6	-5.91999991E-3					-72.007998824E-6	-80.000005662E-3
			-72.003997047E-6	-5.83999977E-3					-72.003997047E-6	-80.000005662E-3
[truncated: 98,000 more rows]
