# Supplementary material for: A simple retarding-potential time-of-flight mass spectrometer for electrospray propulsion diagnostics
Source: J Elect Propuls. 2023 Mar 31;2(1):13. doi: 10.1007/s44205-023-00045-y (PMC10066156; doi:10.1007/s44205-023-00045-y)
Supplement: Supplementary file 1 — Additional file 1. [file 44205_2023_45_MOESM1_ESM.zip › Data and MATLAB Code/ToF-MS Data/656 Torr/-20deg.csv]

Timestamp	8/30/2022 1:26:51 PM	Timestamp	8/30/2022 1:26:51 PM	Timestamp	8/30/2022 1:26:51 PM	Timestamp	8/30/2022 1:26:51 PM	Timestamp	8/30/2022 1:26:51 PM
Interval	0.01	Interval	0.01	Interval	0.01	Interval	0.01	Interval	0.01
Channel name	Emitter Current IsoCh2 uA	Channel name	Extractor Current 5uA TA1Ch1	Channel name	FC Picoammeter 20nA range	Channel name	RPA Voltage V	Channel name	Emitter Voltage V
Unit	A	Unit	A	Unit	A	Unit	V	Unit	V
0	3.9591663464960077E-07	0	1.8855251288054441E-08	0	1.2286941199864131E-12	0	0.061434705999317885	0	1501.3659997307309
0.01	3.9591663464960077E-07	0.01	1.1714658045880823E-08	0.01	7.8039903875484934E-12	0.01	-0.10294770068247772	0.01	1501.8591469286323
0.02	3.9747418836683379E-07	0.02	7.8468367084521678E-09	0.02	4.5163422537190632E-12	0.02	-0.26733010735943452	0.02	1501.5303821300379
0.03	3.9567070511528231E-07	0.03	-4.0541520128601571E-09	0.03	7.8039903875484934E-12	0.03	-0.10294770068247772	0.03	1501.6947645293385
0.04	3.9468698697795875E-07	0.04	5.1691142449389143E-09	0.04	4.5163422537190632E-12	0.04	0.71896433277485983	0.04	1501.5303821300379
0.05	3.9485094000085152E-07	0.05	2.1938670640855006E-09	0.05	4.5163422537190632E-12	0.05	0.061434705999317885	0.05	1502.187911727201
0.06	3.9476896348940545E-07	0.06	-2.864053141358998E-09	0.06	7.8039903875484934E-12	0.06	0.061434705999317885	0.06	1502.0235293279197
0.07	3.9427710442071728E-07	0.07	2.3615646785594489E-08	0.07	4.5163422537190632E-12	0.07	0.22581711268595228	0.07	1501.3659997307309
0.08	3.9083409093935856E-07	0.08	1.0227034454388529E-08	0.08	1.2286941199864131E-12	0.08	0.22581711268595228	0.08	1501.5303821300379
0.09	3.9296548023745332E-07	0.09	2.0045350162233125E-08	0.09	1.2286941199864131E-12	0.09	0.22581711268595228	0.09	1500.7084701334391
0.1	3.9140792651964982E-07	0.1	1.8260201851016749E-08	0.1	1.2286941199864131E-12	0.1	0.061434705999317885	0.1	1501.037234932098
0.11	3.9058816140494025E-07	0.11	1.1714658045880823E-08	0.11	-2.0589540136494568E-12	0.11	0.71896433277485983	0.11	1500.7084701334391
0.12	3.9714628232111749E-07	0.12	7.549311990249212E-09	0.12	4.5163422537190632E-12	0.12	-0.59609492069883885	0.12	1502.3522941264755
0.13	3.9821197696966229E-07	0.13	-5.2442508842207484E-09	0.13	7.8039903875484934E-12	0.13	-0.43171251403156674	0.13	1501.6947645293385
0.14	3.9476896348940545E-07	0.14	6.6567378356925693E-09	0.14	7.8039903875484934E-12	0.14	0.22581711268595228	0.14	1501.3659997307309
0.15	3.9608058767247698E-07	0.15	3.383965936322149E-09	0.15	4.5163422537190632E-12	0.15	0.061434705999317885	0.15	1501.3659997307309
0.16	3.9747418836683379E-07	0.16	-3.1615778592474664E-09	0.16	4.5163422537190632E-12	0.16	0.061434705999317885	0.16	1501.6947645293385
0.17	3.9116199698524242E-07	0.17	2.3020597348281735E-08	0.17	7.8039903875484934E-12	0.17	0.55458192607371615	0.17	1502.187911727201
0.18	3.9009630233608966E-07	0.18	9.9295097361160897E-09	0.18	7.8039903875484934E-12	0.18	-0.26733010735943452	0.18	1501.6947645293385
0.19	3.9181780907698499E-07	0.19	2.2128023192376947E-08	0.19	1.2286941199864131E-12	0.19	-0.10294770068247772	0.19	1501.5303821300379
0.2	3.9140792651964982E-07	0.2	1.7665152414013533E-08	0.2	-2.0589540136494568E-12	0.2	0.55458192607371615	0.2	1501.037234932098
0.21	3.9534279906951661E-07	0.21	1.1714658045880823E-08	0.21	4.5163422537190632E-12	0.21	0.061434705999317885	0.21	1501.5303821300379
0.22	4.0034336626645934E-07	0.22	7.2517872720549647E-09	0.22	1.2286941199864131E-12	0.22	-0.59609492069883885	0.22	1501.5303821300379
0.23	3.9599861116103916E-07	0.23	-5.2442508842207484E-09	0.23	7.8039903875484934E-12	0.23	0.55458192607371615	0.23	1501.3659997307309
0.24	3.9460501046651156E-07	0.24	7.2517872720549647E-09	0.24	1.2286941199864131E-12	0.24	0.88334673948082099	0.24	1502.3522941264755
0.25	3.9427710442071728E-07	0.25	2.7889165001863481E-09	0.25	4.5163422537190632E-12	0.25	-0.10294770068247772	0.25	1501.8591469286323
0.26	3.9460501046651156E-07	0.26	-2.566528423461768E-09	0.26	4.5163422537190632E-12	0.26	0.061434705999317885	0.26	1501.2016173314178
0.27	3.9009630233608966E-07	0.27	2.3913171504263736E-08	0.27	4.5163422537190632E-12	0.27	0.88334673948082099	0.27	1501.3659997307309
0.28	3.9230966814576988E-07	0.28	9.6319850178523328E-09	0.28	1.1091638521474497E-11	0.28	-0.10294770068247772	0.28	1502.0235293279197
0.29	3.9608058767247698E-07	0.29	2.0342874880799312E-08	0.29	4.5163422537190632E-12	0.29	0.061434705999317885	0.29	1501.5303821300379
0.3	3.9173583256551907E-07	0.3	1.7070102977044795E-08	0.3	1.2286941199864131E-12	0.3	0.061434705999317885	0.3	1501.8591469286323
0.31	3.9230966814576988E-07	0.31	1.2012182764205275E-08	0.31	7.8039903875484934E-12	0.31	-0.10294770068247772	0.31	1502.6810589250053
0.32	3.9673639976395924E-07	0.32	7.8468367084521678E-09	0.32	1.2286941199864131E-12	0.32	-0.10294770068247772	0.32	1501.8591469286323
0.33	3.9427710442071728E-07	0.33	-3.7566272949980393E-09	0.33	7.8039903875484934E-12	0.33	-0.10294770068247772	0.33	1501.5303821300379
0.34	3.9444105744361551E-07	0.34	5.4666389630722282E-09	0.34	4.5163422537190632E-12	0.34	-0.10294770068247772	0.34	1502.3522941264755
0.35	3.9591663464960077E-07	0.35	2.1938670640855006E-09	0.35	1.2286941199864131E-12	0.35	0.39019951937742547	0.35	1501.6947645293385
0.36	3.9386722186346215E-07	0.36	-1.3764295517851408E-09	0.36	1.2286941199864131E-12	0.36	0.22581711268595228	0.36	1502.187911727201
0.37	3.9476896348940545E-07	0.37	2.3318122066933817E-08	0.37	1.2286941199864131E-12	0.37	0.22581711268595228	0.37	1502.187911727201
0.38	3.9403117488636583E-07	0.38	8.7394108631131412E-09	0.38	4.5163422537190632E-12	0.38	-0.26733010735943452	0.38	1501.6947645293385
0.39	3.9255559768015521E-07	0.39	2.0342874880799312E-08	0.39	4.5163422537190632E-12	0.39	1.3764939596276875	0.39	1501.5303821300379
0.4	3.9189978558845049E-07	0.4	1.7665152414013533E-08	0.4	4.5163422537190632E-12	0.4	0.061434705999317885	0.4	1502.187911727201
0.41	3.9140792651964982E-07	0.41	1.2904756919230645E-08	0.41	7.8039903875484934E-12	0.41	0.55458192607371615	0.41	1501.3659997307309
0.42	3.9649047022965761E-07	0.42	8.1443614266637926E-09	0.42	7.8039903875484934E-12	0.42	0.22581711268595228	0.42	1501.8591469286323
0.43	3.9837592999250667E-07	0.43	-4.9467261663937957E-09	0.43	7.8039903875484934E-12	0.43	-0.10294770068247772	0.43	1502.0235293279197
0.44	3.9960557766376653E-07	0.44	6.0616883993649816E-09	0.44	7.8039903875484934E-12	0.44	0.39019951937742547	0.44	1501.6947645293385
0.45	3.9419512790926734E-07	0.45	2.4913917821315568E-09	0.45	4.5163422537190632E-12	0.45	0.55458192607371615	0.45	1501.5303821300379
0.46	3.9501489302374212E-07	0.46	-3.4591025771271336E-09	0.46	7.8039903875484934E-12	0.46	0.22581711268595228	0.46	1500.2153229354024
0.47	3.8853874861794153E-07	0.47	2.2425547911003287E-08	0.47	4.5163422537190632E-12	0.47	0.22581711268595228	0.47	1501.6947645293385
0.48	3.9058816140494025E-07	0.48	9.3344602995972579E-09	0.48	4.5163422537190632E-12	0.48	-0.10294770068247772	0.48	1501.6947645293385
0.49	3.9157187954258548E-07	0.49	2.2128023192376947E-08	0.49	4.5163422537190632E-12	0.49	0.22581711268595228	0.49	1501.3659997307309
0.5	3.9517884604663045E-07	0.5	1.7665152414013533E-08	0.5	1.2286941199864131E-12	0.5	0.061434705999317885	0.5	1502.187911727201
0.51	3.9386722186346215E-07	0.51	1.1714658045880823E-08	0.51	-2.0589540136494568E-12	0.51	1.0477291461916138	0.51	1501.5303821300379
0.52	3.9722825883254736E-07	0.52	7.549311990249212E-09	0.52	4.5163422537190632E-12	0.52	-0.10294770068247772	0.52	1501.6947645293385
0.53	3.9690035278682422E-07	0.53	-4.9467261663937957E-09	0.53	1.2286941199864131E-12	0.53	0.061434705999317885	0.53	1501.3659997307309
0.54	3.9362129232910261E-07	0.54	5.1691142449389143E-09	0.54	4.5163422537190632E-12	0.54	-0.26733010735943452	0.54	1501.5303821300379
0.55	3.9608058767247698E-07	0.55	2.7889165001863481E-09	0.55	1.2286941199864131E-12	0.55	0.061434705999317885	0.55	1501.8591469286323
0.56	3.9362129232910261E-07	0.56	-1.6739542697174432E-09	0.56	4.5163422537190632E-12	0.56	0.39019951937742547	0.56	1501.6947645293385
0.57	3.9263757419161583E-07	0.57	2.3318122066933817E-08	0.57	4.5163422537190632E-12	0.57	-0.10294770068247772	0.57	1501.5303821300379
0.58	3.919817620999154E-07	0.58	8.7394108631131412E-09	0.58	7.8039903875484934E-12	0.58	-0.10294770068247772	0.58	1501.5303821300379
0.59	3.9517884604663045E-07	0.59	2.0045350162233125E-08	0.59	4.5163422537190632E-12	0.59	0.39019951937742547	0.59	1501.6947645293385
0.6	3.9427710442071728E-07	0.6	1.736762769552485E-08	0.6	7.8039903875484934E-12	0.6	-0.10294770068247772	0.6	1502.0235293279197
0.61	3.9140792651964982E-07	0.61	1.3202281637589746E-08	0.61	4.5163422537190632E-12	0.61	-0.10294770068247772	0.61	1501.5303821300379
0.62	3.9681837627539202E-07	0.62	6.9542625538694127E-09	0.62	4.5163422537190632E-12	0.62	0.55458192607371615	0.62	1502.187911727201
0.63	3.9583465813816185E-07	0.63	-3.4591025771271336E-09	0.63	4.5163422537190632E-12	0.63	0.39019951937742547	0.63	1501.6947645293385
0.64	3.9804802394681546E-07	0.64	6.0616883993649816E-09	0.64	4.5163422537190632E-12	0.64	0.061434705999317885	0.64	1501.5303821300379
0.65	3.9739221185540556E-07	0.65	2.7889165001863481E-09	0.65	1.2286941199864131E-12	0.65	-1.0892421406716437	0.65	1501.5303821300379
0.66	3.921457151228437E-07	0.66	-2.2690037055557766E-09	0.66	4.5163422537190632E-12	0.66	0.061434705999317885	0.66	1501.3659997307309
0.67	3.9181780907698499E-07	0.67	2.3020597348281735E-08	0.67	4.5163422537190632E-12	0.67	-0.10294770068247772	0.67	1501.8591469286323
0.68	3.9009630233608966E-07	0.68	1.0524559172669637E-08	0.68	4.5163422537190632E-12	0.68	0.22581711268595228	0.68	1501.6947645293385
0.69	3.9108002047377221E-07	0.69	2.0640399599374102E-08	0.69	1.2286941199864131E-12	0.69	1.0477291461916138	0.69	1502.0235293279197
0.7	3.9321140977182583E-07	0.7	1.736762769552485E-08	0.7	4.5163422537190632E-12	0.7	-0.10294770068247772	0.7	1501.5303821300379
0.71	3.9329338628328228E-07	0.71	1.2012182764205275E-08	0.71	4.5163422537190632E-12	0.71	0.061434705999317885	0.71	1502.3522941264755
0.72	3.994416246409394E-07	0.72	7.2517872720549647E-09	0.72	1.2286941199864131E-12	0.72	0.061434705999317885	0.72	1501.3659997307309
0.73	3.9878581254960785E-07	0.73	-3.7566272949980393E-09	0.73	7.8039903875484934E-12	0.73	0.061434705999317885	0.73	1501.5303821300379
0.74	3.9763814138968856E-07	0.74	6.3592131175244211E-09	0.74	1.2286941199864131E-12	0.74	0.22581711268595228	0.74	1501.6947645293385
0.75	3.955067520924006E-07	0.75	2.7889165001863481E-09	0.75	1.2286941199864131E-12	0.75	0.061434705999317885	0.75	1501.6947645293385
0.76	3.9296548023745332E-07	0.76	-3.7566272949980393E-09	0.76	1.2286941199864131E-12	0.76	0.22581711268595228	0.76	1501.5303821300379
0.77	3.9026025535904194E-07	0.77	2.3020597348281735E-08	0.77	1.2286941199864131E-12	0.77	0.22581711268595228	0.77	1501.3659997307309
0.78	3.919817620999154E-07	0.78	1.1417133327565013E-08	0.78	4.5163422537190632E-12	0.78	0.22581711268595228	0.78	1501.5303821300379
0.79	3.9706430580968698E-07	0.79	2.0045350162233125E-08	0.79	1.2286941199864131E-12	0.79	0.39019951937742547	0.79	1501.3659997307309
0.8	3.9444105744361551E-07	0.8	1.7070102977044795E-08	0.8	4.5163422537190632E-12	0.8	-0.26733010735943452	0.8	1501.5303821300379
0.81	3.9362129232910261E-07	0.81	1.2309707482538409E-08	0.81	4.5163422537190632E-12	0.81	-0.10294770068247772	0.81	1502.3522941264755
0.82	3.9640849371822261E-07	0.82	7.2517872720549647E-09	0.82	-2.0589540136494568E-12	0.82	0.061434705999317885	0.82	1501.6947645293385
0.83	3.955067520924006E-07	0.83	-3.7566272949980393E-09	0.83	4.5163422537190632E-12	0.83	0.39019951937742547	0.83	1501.6947645293385
0.84	3.962445406953509E-07	0.84	6.6567378356925693E-09	0.84	1.2286941199864131E-12	0.84	0.55458192607371615	0.84	1501.5303821300379
0.85	3.9665442325252598E-07	0.85	1.8963423460481794E-09	0.85	4.5163422537190632E-12	0.85	-0.59609492069883885	0.85	1501.6947645293385
0.86	3.9468698697795875E-07	0.86	-2.566528423461768E-09	0.86	4.5163422537190632E-12	0.86	0.061434705999317885	0.86	1501.6947645293385
0.87	3.9312943326036891E-07	0.87	2.3020597348281735E-08	0.87	1.2286941199864131E-12	0.87	0.22581711268595228	0.87	1501.6947645293385
0.88	3.9419512790926734E-07	0.88	1.1417133327565013E-08	0.88	1.1091638521474497E-11	0.88	-0.43171251403156674	0.88	1502.5166765257436
0.89	3.9206373861137984E-07	0.89	2.0045350162233125E-08	0.89	1.2286941199864131E-12	0.89	0.88334673948082099	0.89	1501.5303821300379
0.9	3.9271955070307604E-07	0.9	1.8557726569531294E-08	0.9	1.2286941199864131E-12	0.9	-0.26733010735943452	0.9	1501.6947645293385
0.91	3.8730910094559117E-07	0.91	1.3202281637589746E-08	0.91	4.5163422537190632E-12	0.91	-0.26733010735943452	0.91	1501.6947645293385
0.92	3.9911371859527826E-07	0.92	5.7641636812142506E-09	0.92	4.5163422537190632E-12	0.92	0.22581711268595228	0.92	1500.7084701334391
0.93	3.9772011790111509E-07	0.93	-4.3516767307134736E-09	0.93	1.2286941199864131E-12	0.93	-0.26733010735943452	0.93	1502.0235293279197
0.94	3.9460501046651156E-07	0.94	6.0616883993649816E-09	0.94	1.2286941199864131E-12	0.94	-0.26733010735943452	0.94	1501.3659997307309
0.95	3.9731023534397675E-07	0.95	3.6814906544031321E-09	0.95	4.5163422537190632E-12	0.95	-0.10294770068247772	0.95	1501.5303821300379
0.96	3.9534279906951661E-07	0.96	-2.2690037055557766E-09	0.96	7.8039903875484934E-12	0.96	-0.10294770068247772	0.96	1501.5303821300379
0.97	3.919817620999154E-07	0.97	2.2425547911003287E-08	0.97	1.2286941199864131E-12	0.97	-0.26733010735943452	0.97	1501.5303821300379
0.98	3.8968641977870002E-07	0.98	9.6319850178523328E-09	0.98	1.2286941199864131E-12	0.98	0.061434705999317885	0.98	1501.3659997307309
0.99	3.9222769163430708E-07	0.99	2.1532973755150035E-08	0.99	1.2286941199864131E-12	0.99	-0.10294770068247772	0.99	1501.6947645293385
1	3.9362129232910261E-07	1	1.6177528821656379E-08	1	1.2286941199864131E-12	1	0.061434705999317885	1	1502.3522941264755
1.01	3.9353931581764833E-07	1.01	1.2012182764205275E-08	1.01	4.5163422537190632E-12	1.01	-0.26733010735943452	1.01	1501.6947645293385
1.02	3.9788407092396647E-07	1.02	6.6567378356925693E-09	1.02	7.8039903875484934E-12	1.02	-0.10294770068247772	1.02	1501.6947645293385
1.03	3.9534279906951661E-07	1.03	-4.9467261663937957E-09	1.03	4.5163422537190632E-12	1.03	0.55458192607371615	1.03	1501.3659997307309
1.04	3.962445406953509E-07	1.04	6.9542625538694127E-09	1.04	1.2286941199864131E-12	1.04	0.55458192607371615	1.04	1501.3659997307309
1.05	3.9362129232910261E-07	1.05	2.1938670640855006E-09	1.05	1.1091638521474497E-11	1.05	-0.26733010735943452	1.05	1501.5303821300379
1.06	3.9493291651229706E-07	1.06	-1.971478987640984E-09	1.06	1.1091638521474497E-11	1.06	0.55458192607371615	1.06	1501.6947645293385
1.07	3.9148990303111791E-07	1.07	2.2128023192376947E-08	1.07	1.2286941199864131E-12	1.07	0.55458192607371615	1.07	1501.8591469286323
1.08	3.9296548023745332E-07	1.08	1.0524559172669637E-08	1.08	1.1091638521474497E-11	1.08	-0.10294770068247772	1.08	1501.8591469286323
1.09	3.9288350372599481E-07	1.09	2.0640399599374102E-08	1.09	4.5163422537190632E-12	1.09	0.39019951937742547	1.09	1501.5303821300379
1.1	3.9116199698524242E-07	1.1	1.7665152414013533E-08	1.1	1.2286941199864131E-12	1.1	0.22581711268595228	1.1	1501.3659997307309
1.11	3.8944049024426011E-07	1.11	1.1714658045880823E-08	1.11	4.5163422537190632E-12	1.11	-0.26733010735943452	1.11	1502.187911727201
1.12	3.9558872860384174E-07	1.12	7.2517872720549647E-09	1.12	1.2286941199864131E-12	1.12	0.39019951937742547	1.12	1502.5166765257436
1.13	3.9952360115235323E-07	1.13	-5.8393003198483295E-09	1.13	4.5163422537190632E-12	1.13	-0.10294770068247772	1.13	1501.3659997307309
1.14	3.9878581254960785E-07	1.14	6.6567378356925693E-09	1.14	1.2286941199864131E-12	1.14	-0.26733010735943452	1.14	1501.6947645293385
1.15	3.9690035278682422E-07	1.15	2.7889165001863481E-09	1.15	1.2286941199864131E-12	1.15	0.39019951937742547	1.15	1501.6947645293385
1.16	3.9468698697795875E-07	1.16	-2.864053141358998E-09	1.16	4.5163422537190632E-12	1.16	0.55458192607371615	1.16	1502.0235293279197
1.17	3.8944049024426011E-07	1.17	2.1235449036549464E-08	1.17	1.2286941199864131E-12	1.17	0.22581711268595228	1.17	1501.8591469286323
1.18	3.8976839629017902E-07	1.18	9.9295097361160897E-09	1.18	7.8039903875484934E-12	1.18	-0.10294770068247772	1.18	1501.3659997307309
1.19	3.921457151228437E-07	1.19	2.0937924317957482E-08	1.19	4.5163422537190632E-12	1.19	1.0477291461916138	1.19	1502.3522941264755
1.2	3.9468698697795875E-07	1.2	1.8260201851016749E-08	1.2	1.2286941199864131E-12	1.2	0.39019951937742547	1.2	1501.5303821300379
1.21	3.957526816267224E-07	1.21	1.2607232200880199E-08	1.21	7.8039903875484934E-12	1.21	-0.10294770068247772	1.21	1501.8591469286323
1.22	3.9632651720678702E-07	1.22	7.8468367084521678E-09	1.22	4.5163422537190632E-12	1.22	0.39019951937742547	1.22	1501.3659997307309
1.23	3.9509686953518661E-07	1.23	-5.8393003198483295E-09	1.23	7.8039903875484934E-12	1.23	0.22581711268595228	1.23	1501.3659997307309
1.24	3.9468698697795875E-07	1.24	5.7641636812142506E-09	1.24	4.5163422537190632E-12	1.24	-0.10294770068247772	1.24	1501.6947645293385
1.25	3.9534279906951661E-07	1.25	3.6814906544031321E-09	1.25	4.5163422537190632E-12	1.25	0.22581711268595228	1.25	1501.6947645293385
1.26	3.9763814138968856E-07	1.26	-2.2690037055557766E-09	1.26	4.5163422537190632E-12	1.26	0.22581711268595228	1.26	1500.7084701334391
1.27	3.9329338628328228E-07	1.27	2.272307262963823E-08	1.27	1.1091638521474497E-11	1.27	-0.10294770068247772	1.27	1501.3659997307309
1.28	3.9009630233608966E-07	1.28	9.3344602995972579E-09	1.28	4.5163422537190632E-12	1.28	0.22581711268595228	1.28	1501.2016173314178
1.29	3.909160674508303E-07	1.29	2.0640399599374102E-08	1.29	7.8039903875484934E-12	1.29	0.061434705999317885	1.29	1501.6947645293385
1.3	3.9050618489346644E-07	1.3	1.6772578258573369E-08	1.3	4.5163422537190632E-12	1.3	0.22581711268595228	1.3	1501.5303821300379
1.31	3.92473621168694E-07	1.31	1.2309707482538409E-08	1.31	4.5163422537190632E-12	1.31	-0.26733010735943452	1.31	1502.3522941264755
1.32	3.9804802394681546E-07	1.32	9.0369355813508519E-09	1.32	4.5163422537190632E-12	1.32	0.061434705999317885	1.32	1501.5303821300379
1.33	3.9665442325252598E-07	1.33	-5.8393003198483295E-09	1.33	7.8039903875484934E-12	1.33	-0.10294770068247772	1.33	1501.3659997307309
1.34	3.9345733930619348E-07	1.34	6.3592131175244211E-09	1.34	1.2286941199864131E-12	1.34	0.22581711268595228	1.34	1501.5303821300379
1.35	3.9403117488636583E-07	1.35	3.6814906544031321E-09	1.35	1.2286941199864131E-12	1.35	-0.10294770068247772	1.35	1501.5303821300379
1.36	3.9304745674891135E-07	1.36	-3.1615778592474664E-09	1.36	4.5163422537190632E-12	1.36	0.39019951937742547	1.36	1501.5303821300379
1.37	3.9034223187051729E-07	1.37	2.272307262963823E-08	1.37	7.8039903875484934E-12	1.37	0.39019951937742547	1.37	1501.5303821300379
1.38	3.904242083819921E-07	1.38	8.4418861448841258E-09	1.38	7.8039903875484934E-12	1.38	-0.10294770068247772	1.38	1502.0235293279197
1.39	3.92473621168694E-07	1.39	2.1532973755150035E-08	1.39	4.5163422537190632E-12	1.39	0.71896433277485983	1.39	1501.6947645293385
1.4	3.962445406953509E-07	1.4	1.7665152414013533E-08	1.4	4.5163422537190632E-12	1.4	0.061434705999317885	1.4	1501.5303821300379
1.41	3.9181780907698499E-07	1.41	1.2309707482538409E-08	1.41	7.8039903875484934E-12	1.41	0.061434705999317885	1.41	1501.6947645293385
1.42	3.9690035278682422E-07	1.42	8.4418861448841258E-09	1.42	1.2286941199864131E-12	1.42	-0.43171251403156674	1.42	1502.187911727201
1.43	3.955067520924006E-07	1.43	-4.6492014485580286E-09	1.43	1.2286941199864131E-12	1.43	-0.26733010735943452	1.43	1501.6947645293385
1.44	3.9329338628328228E-07	1.44	7.2517872720549647E-09	1.44	1.2286941199864131E-12	1.44	0.39019951937742547	1.44	1501.3659997307309
1.45	3.9747418836683379E-07	1.45	2.4913917821315568E-09	1.45	4.5163422537190632E-12	1.45	0.39019951937742547	1.45	1502.0235293279197
1.46	3.9362129232910261E-07	1.46	-2.864053141358998E-09	1.46	1.2286941199864131E-12	1.46	0.061434705999317885	1.46	1501.5303821300379
1.47	3.9230966814576988E-07	1.47	2.2425547911003287E-08	1.47	1.2286941199864131E-12	1.47	0.39019951937742547	1.47	1501.2016173314178
1.48	3.8894863117536664E-07	1.48	1.0227034454388529E-08	1.48	4.5163422537190632E-12	1.48	0.55458192607371615	1.48	1501.8591469286323
1.49	3.9116199698524242E-07	1.49	2.0640399599374102E-08	1.49	-2.0589540136494568E-12	1.49	0.55458192607371615	1.49	1501.6947645293385
1.5	3.8993234931313537E-07	1.5	1.736762769552485E-08	1.5	7.8039903875484934E-12	1.5	-0.76047732736128637	1.5	1502.187911727201
1.51	3.9075211442788634E-07	1.51	1.3202281637589746E-08	1.51	4.5163422537190632E-12	1.51	0.55458192607371615	1.51	1501.6947645293385
1.52	3.982939534810848E-07	1.52	7.2517872720549647E-09	1.52	1.2286941199864131E-12	1.52	0.061434705999317885	1.52	1501.5303821300379
1.53	3.9591663464960077E-07	1.53	-6.136825037648905E-09	1.53	4.5163422537190632E-12	1.53	-0.26733010735943452	1.53	1501.6947645293385
1.54	3.9394919837491426E-07	1.54	6.0616883993649816E-09	1.54	1.2286941199864131E-12	1.54	0.55458192607371615	1.54	1501.3659997307309
1.55	3.9288350372599481E-07	1.55	3.383965936322149E-09	1.55	4.5163422537190632E-12	1.55	0.061434705999317885	1.55	1501.5303821300379
1.56	3.8976839629017902E-07	1.56	-2.2690037055557766E-09	1.56	4.5163422537190632E-12	1.56	0.22581711268595228	1.56	1501.5303821300379
1.57	3.9206373861137984E-07	1.57	2.3615646785594489E-08	1.57	4.5163422537190632E-12	1.57	0.39019951937742547	1.57	1503.0098237235093
1.58	3.9026025535904194E-07	1.58	9.3344602995972579E-09	1.58	4.5163422537190632E-12	1.58	1.0477291461916138	1.58	1501.3659997307309
1.59	3.9394919837491426E-07	1.59	2.1532973755150035E-08	1.59	4.5163422537190632E-12	1.59	0.71896433277485983	1.59	1501.3659997307309
1.6	3.9329338628328228E-07	1.6	1.5880004103210841E-08	1.6	4.5163422537190632E-12	1.6	-0.26733010735943452	1.6	1502.0235293279197
1.61	3.8853874861794153E-07	1.61	1.2012182764205275E-08	1.61	1.2286941199864131E-12	1.61	0.71896433277485983	1.61	1501.2016173314178
1.62	3.9378524535200952E-07	1.62	9.0369355813508519E-09	1.62	7.8039903875484934E-12	1.62	0.061434705999317885	1.62	1502.0235293279197
1.63	3.9345733930619348E-07	1.63	-4.3516767307134736E-09	1.63	1.2286941199864131E-12	1.63	0.55458192607371615	1.63	1501.6947645293385
1.64	3.9534279906951661E-07	1.64	6.9542625538694127E-09	1.64	-2.0589540136494568E-12	1.64	0.55458192607371615	1.64	1502.0235293279197
1.65	3.9739221185540556E-07	1.65	2.4913917821315568E-09	1.65	1.2286941199864131E-12	1.65	-0.10294770068247772	1.65	1501.2016173314178
1.66	3.9386722186346215E-07	1.66	-1.6739542697174432E-09	1.66	4.5163422537190632E-12	1.66	-0.92485973401888799	1.66	1501.3659997307309
1.67	3.891945607098157E-07	1.67	2.421069622294156E-08	1.67	1.2286941199864131E-12	1.67	-0.10294770068247772	1.67	1501.3659997307309
1.68	3.8739107745708467E-07	1.68	8.1443614266637926E-09	1.68	4.5163422537190632E-12	1.68	0.88334673948082099	1.68	1501.5303821300379
1.69	3.9116199698524242E-07	1.69	2.1235449036549464E-08	1.69	1.1091638521474497E-11	1.69	0.55458192607371615	1.69	1502.187911727201
1.7	3.9263757419161583E-07	1.7	1.6475053540110559E-08	1.7	4.5163422537190632E-12	1.7	0.22581711268595228	1.7	1502.0235293279197
1.71	3.9140792651964982E-07	1.71	1.2309707482538409E-08	1.71	1.1091638521474497E-11	1.71	-0.43171251403156674	1.71	1501.6947645293385
1.72	3.9599861116103916E-07	1.72	7.549311990249212E-09	1.72	4.5163422537190632E-12	1.72	-0.10294770068247772	1.72	1501.5303821300379
1.73	3.9558872860384174E-07	1.73	-5.2442508842207484E-09	1.73	4.5163422537190632E-12	1.73	0.22581711268595228	1.73	1501.5303821300379
1.74	3.919817620999154E-07	1.74	7.549311990249212E-09	1.74	4.5163422537190632E-12	1.74	0.22581711268595228	1.74	1501.5303821300379
1.75	3.9329338628328228E-07	1.75	1.5988176280195932E-09	1.75	1.2286941199864131E-12	1.75	-0.10294770068247772	1.75	1501.5303821300379
1.76	3.9288350372599481E-07	1.76	-2.566528423461768E-09	1.76	4.5163422537190632E-12	1.76	0.88334673948082099	1.76	1502.0235293279197
1.77	3.9386722186346215E-07	1.77	2.3020597348281735E-08	1.77	1.2286941199864131E-12	1.77	0.061434705999317885	1.77	1501.6947645293385
1.78	3.8870270164091308E-07	1.78	9.0369355813508519E-09	1.78	7.8039903875484934E-12	1.78	0.22581711268595228	1.78	1501.5303821300379
1.79	3.9140792651964982E-07	1.79	2.0937924317957482E-08	1.79	1.2286941199864131E-12	1.79	-0.10294770068247772	1.79	1501.8591469286323
1.8	3.919817620999154E-07	1.8	1.5582479384773932E-08	1.8	7.8039903875484934E-12	1.8	-0.26733010735943452	1.8	1501.8591469286323
1.81	3.8501375862357581E-07	1.81	1.2012182764205275E-08	1.81	1.1091638521474497E-11	1.81	0.22581711268595228	1.81	1501.6947645293385
1.82	3.9608058767247698E-07	1.82	9.3344602995972579E-09	1.82	1.2286941199864131E-12	1.82	1.2121115529072313	1.82	1501.5303821300379
1.83	3.9517884604663045E-07	1.83	-5.8393003198483295E-09	1.83	1.2286941199864131E-12	1.83	0.061434705999317885	1.83	1501.8591469286323
1.84	3.945230339550638E-07	1.84	6.9542625538694127E-09	1.84	1.2286941199864131E-12	1.84	-0.10294770068247772	1.84	1501.6947645293385
1.85	3.957526816267224E-07	1.85	2.7889165001863481E-09	1.85	4.5163422537190632E-12	1.85	-0.10294770068247772	1.85	1501.3659997307309
1.86	3.9403117488636583E-07	1.86	-2.864053141358998E-09	1.86	4.5163422537190632E-12	1.86	0.22581711268595228	1.86	1502.5166765257436
1.87	3.8862072512942757E-07	1.87	2.421069622294156E-08	1.87	4.5163422537190632E-12	1.87	0.061434705999317885	1.87	1501.6947645293385
1.88	3.8763700699156222E-07	1.88	8.7394108631131412E-09	1.88	4.5163422537190632E-12	1.88	0.55458192607371615	1.88	1502.3522941264755
1.89	3.9222769163430708E-07	1.89	2.0342874880799312E-08	1.89	1.2286941199864131E-12	1.89	-0.26733010735943452	1.89	1502.5166765257436
1.9	3.9329338628328228E-07	1.9	1.6772578258573369E-08	1.9	1.2286941199864131E-12	1.9	1.0477291461916138	1.9	1501.3659997307309
1.91	3.9157187954258548E-07	1.91	1.3202281637589746E-08	1.91	4.5163422537190632E-12	1.91	0.22581711268595228	1.91	1501.6947645293385
1.92	3.9517884604663045E-07	1.92	8.4418861448841258E-09	1.92	4.5163422537190632E-12	1.92	0.22581711268595228	1.92	1501.3659997307309
1.93	3.9230966814576988E-07	1.93	-6.136825037648905E-09	1.93	7.8039903875484934E-12	1.93	-0.10294770068247772	1.93	1501.5303821300379
1.94	3.9255559768015521E-07	1.94	6.0616883993649816E-09	1.94	4.5163422537190632E-12	1.94	0.39019951937742547	1.94	1501.5303821300379
1.95	3.9435908093216663E-07	1.95	3.383965936322149E-09	1.95	4.5163422537190632E-12	1.95	0.71896433277485983	1.95	1501.8591469286323
1.96	3.9165385605405251E-07	1.96	-1.3764295517851408E-09	1.96	7.8039903875484934E-12	1.96	0.22581711268595228	1.96	1501.5303821300379
1.97	3.9099804396230157E-07	1.97	2.3318122066933817E-08	1.97	4.5163422537190632E-12	1.97	0.061434705999317885	1.97	1501.6947645293385
1.98	3.8780096001454473E-07	1.98	9.6319850178523328E-09	1.98	7.8039903875484934E-12	1.98	-0.10294770068247772	1.98	1501.6947645293385
1.99	3.9116199698524242E-07	1.99	2.0342874880799312E-08	1.99	4.5163422537190632E-12	1.99	0.55458192607371615	1.99	1500.8728525327717
2	3.8976839629017902E-07	2	1.6475053540110559E-08	2	1.2286941199864131E-12	2	-0.10294770068247772	2	1501.6947645293385
2.01	3.8911258419833321E-07	2.01	1.2904756919230645E-08	2.01	4.5163422537190632E-12	2.01	0.39019951937742547	2.01	1501.6947645293385
2.02	3.957526816267224E-07	2.02	7.549311990249212E-09	2.02	1.2286941199864131E-12	2.02	0.22581711268595228	2.02	1502.8454413242605
2.03	3.9394919837491426E-07	2.03	-4.3516767307134736E-09	2.03	1.2286941199864131E-12	2.03	-0.26733010735943452	2.03	1501.3659997307309
2.04	3.9526082255807382E-07	2.04	6.6567378356925693E-09	2.04	1.2286941199864131E-12	2.04	0.22581711268595228	2.04	1501.6947645293385
2.05	3.9353931581764833E-07	2.05	7.0624347398627124E-10	2.05	4.5163422537190632E-12	2.05	0.22581711268595228	2.05	1501.6947645293385
2.06	3.9173583256551907E-07	2.06	1.1119403800780675E-10	2.06	4.5163422537190632E-12	2.06	0.061434705999317885	2.06	1501.3659997307309
2.07	3.8837479559496797E-07	2.07	2.2425547911003287E-08	2.07	4.5163422537190632E-12	2.07	0.061434705999317885	2.07	1502.3522941264755
2.08	3.8796491303752528E-07	2.08	9.0369355813508519E-09	2.08	4.5163422537190632E-12	2.08	-0.26733010735943452	2.08	1501.6947645293385
2.09	3.9108002047377221E-07	2.09	2.2128023192376947E-08	2.09	4.5163422537190632E-12	2.09	0.061434705999317885	2.09	1501.5303821300379
2.1	3.921457151228437E-07	2.1	1.439238051111268E-08	2.1	1.2286941199864131E-12	2.1	-0.10294770068247772	2.1	1501.5303821300379
2.11	3.9067013791641359E-07	2.11	1.3499806355957502E-08	2.11	7.8039903875484934E-12	2.11	-0.10294770068247772	2.11	1501.5303821300379
2.12	3.9362129232910261E-07	2.12	6.9542625538694127E-09	2.12	4.5163422537190632E-12	2.12	0.39019951937742547	2.12	1501.5303821300379
2.13	3.9296548023745332E-07	2.13	-6.136825037648905E-09	2.13	1.1091638521474497E-11	2.13	-0.26733010735943452	2.13	1501.2016173314178
2.14	3.9140792651964982E-07	2.14	6.6567378356925693E-09	2.14	7.8039903875484934E-12	2.14	0.061434705999317885	2.14	1502.0235293279197
2.15	3.9280152721453571E-07	2.15	1.5988176280195932E-09	2.15	1.2286941199864131E-12	2.15	0.22581711268595228	2.15	1501.5303821300379
2.16	3.9239164465723215E-07	2.16	-1.971478987640984E-09	2.16	4.5163422537190632E-12	2.16	-0.43171251403156674	2.16	1501.3659997307309
2.17	3.9148990303111791E-07	2.17	2.3318122066933817E-08	2.17	4.5163422537190632E-12	2.17	1.2121115529072313	2.17	1501.5303821300379
2.18	3.8927653722129767E-07	2.18	7.549311990249212E-09	2.18	4.5163422537190632E-12	2.18	0.39019951937742547	2.18	1500.7084701334391
2.19	3.9050618489346644E-07	2.19	2.2128023192376947E-08	2.19	4.5163422537190632E-12	2.19	0.39019951937742547	2.19	1501.5303821300379
2.2	3.8804688954901486E-07	2.2	1.5880004103210841E-08	2.2	4.5163422537190632E-12	2.2	0.061434705999317885	2.2	1501.6947645293385
2.21	3.8935851373277915E-07	2.21	1.2309707482538409E-08	2.21	4.5163422537190632E-12	2.21	-0.43171251403156674	2.21	1502.8454413242605
2.22	3.945230339550638E-07	2.22	6.9542625538694127E-09	2.22	1.2286941199864131E-12	2.22	0.22581711268595228	2.22	1501.5303821300379
2.23	3.9460501046651156E-07	2.23	-5.5417756020389263E-09	2.23	4.5163422537190632E-12	2.23	0.22581711268595228	2.23	1501.8591469286323
2.24	3.9427710442071728E-07	2.24	8.1443614266637926E-09	2.24	1.2286941199864131E-12	2.24	0.71896433277485983	2.24	1501.5303821300379
2.25	3.9280152721453571E-07	2.25	7.0624347398627124E-10	2.25	-2.0589540136494568E-12	2.25	0.22581711268595228	2.25	1501.5303821300379
2.26	3.8903060768685019E-07	2.26	-1.971478987640984E-09	2.26	7.8039903875484934E-12	2.26	0.22581711268595228	2.26	1502.0235293279197
2.27	3.8853874861794153E-07	2.27	2.272307262963823E-08	2.27	7.8039903875484934E-12	2.27	0.55458192607371615	2.27	1501.5303821300379
2.28	3.8771898350305371E-07	2.28	8.7394108631131412E-09	2.28	4.5163422537190632E-12	2.28	0.22581711268595228	2.28	1501.5303821300379
2.29	3.8698119489961234E-07	2.29	2.1532973755150035E-08	2.29	1.2286941199864131E-12	2.29	-0.10294770068247772	2.29	1501.6947645293385
2.3	3.8862072512942757E-07	2.3	1.5284954666345665E-08	2.3	4.5163422537190632E-12	2.3	-0.10294770068247772	2.3	1501.5303821300379
2.31	3.8952246675574064E-07	2.31	1.2904756919230645E-08	2.31	4.5163422537190632E-12	2.31	0.39019951937742547	2.31	1501.6947645293385
2.32	3.9394919837491426E-07	2.32	7.549311990249212E-09	2.32	1.2286941199864131E-12	2.32	-0.10294770068247772	2.32	1501.8591469286323
2.33	3.909160674508303E-07	2.33	-6.4343497554406793E-09	2.33	4.5163422537190632E-12	2.33	0.22581711268595228	2.33	1502.3522941264755
2.34	3.9173583256551907E-07	2.34	7.549311990249212E-09	2.34	1.2286941199864131E-12	2.34	0.88334673948082099	2.34	1501.6947645293385
2.35	3.9222769163430708E-07	2.35	7.0624347398627124E-10	2.35	4.5163422537190632E-12	2.35	0.061434705999317885	2.35	1501.5303821300379
2.36	3.9148990303111791E-07	2.36	-1.8633067996828987E-10	2.36	4.5163422537190632E-12	2.36	0.39019951937742547	2.36	1501.3659997307309
2.37	3.904242083819921E-07	2.37	2.272307262963823E-08	2.37	7.8039903875484934E-12	2.37	0.22581711268595228	2.37	1501.6947645293385
2.38	3.9001432582461278E-07	2.38	8.4418861448841258E-09	2.38	1.1091638521474497E-11	2.38	-0.43171251403156674	2.38	1501.6947645293385
2.39	3.9009630233608966E-07	2.39	2.183049847375921E-08	2.39	4.5163422537190632E-12	2.39	-0.26733010735943452	2.39	1501.3659997307309
2.4	3.8788293652603527E-07	2.4	1.5880004103210841E-08	2.4	4.5163422537190632E-12	2.4	0.55458192607371615	2.4	1502.3522941264755
2.41	3.8394806397394125E-07	2.41	1.2904756919230645E-08	2.41	1.2286941199864131E-12	2.41	0.88334673948082099	2.41	1500.8728525327717
2.42	3.9435908093216663E-07	2.42	8.1443614266637926E-09	2.42	-2.0589540136494568E-12	2.42	-0.10294770068247772	2.42	1501.6947645293385
2.43	3.9411315139781683E-07	2.43	-5.8393003198483295E-09	2.43	4.5163422537190632E-12	2.43	0.061434705999317885	2.43	1501.8591469286323
2.44	3.9411315139781683E-07	2.44	6.6567378356925693E-09	2.44	1.2286941199864131E-12	2.44	0.71896433277485983	2.44	1501.6947645293385
2.45	3.9517884604663045E-07	2.45	4.087187559926781E-10	2.45	7.8039903875484934E-12	2.45	-0.10294770068247772	2.45	1501.8591469286323
2.46	3.9460501046651156E-07	2.46	-1.3764295517851408E-09	2.46	4.5163422537190632E-12	2.46	0.22581711268595228	2.46	1501.037234932098
2.47	3.8771898350305371E-07	2.47	2.421069622294156E-08	2.47	1.2286941199864131E-12	2.47	0.061434705999317885	2.47	1501.6947645293385
2.48	3.8698119489961234E-07	2.48	9.0369355813508519E-09	2.48	4.5163422537190632E-12	2.48	0.22581711268595228	2.48	1501.5303821300379
2.49	3.8845677210645501E-07	2.49	2.0937924317957482E-08	2.49	4.5163422537190632E-12	2.49	0.22581711268595228	2.49	1501.5303821300379
2.5	3.9116199698524242E-07	2.5	1.4689905229515019E-08	2.5	4.5163422537190632E-12	2.5	0.22581711268595228	2.5	1501.3659997307309
2.51	3.8993234931313537E-07	2.51	1.2904756919230645E-08	2.51	1.2286941199864131E-12	2.51	-0.26733010735943452	2.51	1501.8591469286323
2.52	3.919817620999154E-07	2.52	8.1443614266637926E-09	2.52	4.5163422537190632E-12	2.52	0.39019951937742547	2.52	1502.5166765257436
2.53	3.9058816140494025E-07	2.53	-5.8393003198483295E-09	2.53	4.5163422537190632E-12	2.53	-0.10294770068247772	2.53	1501.5303821300379
2.54	3.9083409093935856E-07	2.54	8.1443614266637926E-09	2.54	4.5163422537190632E-12	2.54	-0.10294770068247772	2.54	1501.6947645293385
2.55	3.921457151228437E-07	2.55	1.0037681919886391E-09	2.55	1.1091638521474497E-11	2.55	-0.43171251403156674	2.55	1501.3659997307309
2.56	3.904242083819921E-07	2.56	-1.3764295517851408E-09	2.56	1.2286941199864131E-12	2.56	0.71896433277485983	2.56	1501.5303821300379
2.57	3.8968641977870002E-07	2.57	2.2425547911003287E-08	2.57	4.5163422537190632E-12	2.57	0.39019951937742547	2.57	1501.3659997307309
2.58	3.8870270164091308E-07	2.58	8.7394108631131412E-09	2.58	4.5163422537190632E-12	2.58	-0.10294770068247772	2.58	1501.037234932098
2.59	3.9206373861137984E-07	2.59	2.1532973755150035E-08	2.59	1.2286941199864131E-12	2.59	-0.10294770068247772	2.59	1502.5166765257436
2.6	3.9296548023745332E-07	2.6	1.4689905229515019E-08	2.6	4.5163422537190632E-12	2.6	0.061434705999317885	2.6	1501.5303821300379
2.61	3.8878467815239816E-07	2.61	1.2607232200880199E-08	2.61	1.2286941199864131E-12	2.61	0.061434705999317885	2.61	1501.6947645293385
2.62	3.9288350372599481E-07	2.62	8.1443614266637926E-09	2.62	4.5163422537190632E-12	2.62	-0.26733010735943452	2.62	1501.6947645293385
2.63	3.9116199698524242E-07	2.63	-4.9467261663937957E-09	2.63	7.8039903875484934E-12	2.63	0.39019951937742547	2.63	1501.3659997307309
2.64	3.9116199698524242E-07	2.64	6.0616883993649816E-09	2.64	7.8039903875484934E-12	2.64	0.39019951937742547	2.64	1501.8591469286323
2.65	3.945230339550638E-07	2.65	1.3012929099997288E-09	2.65	4.5163422537190632E-12	2.65	-0.10294770068247772	2.65	1501.6947645293385
2.66	3.9312943326036891E-07	2.66	-2.2690037055557766E-09	2.66	4.5163422537190632E-12	2.66	-0.10294770068247772	2.66	1501.6947645293385
2.67	3.9083409093935856E-07	2.67	2.272307262963823E-08	2.67	1.2286941199864131E-12	2.67	0.55458192607371615	2.67	1501.6947645293385
2.68	3.870631714111078E-07	2.68	9.0369355813508519E-09	2.68	4.5163422537190632E-12	2.68	-0.10294770068247772	2.68	1501.5303821300379
2.69	3.9083409093935856E-07	2.69	2.0640399599374102E-08	2.69	4.5163422537190632E-12	2.69	0.061434705999317885	2.69	1501.6947645293385
2.7	3.8739107745708467E-07	2.7	1.6177528821656379E-08	2.7	4.5163422537190632E-12	2.7	-0.10294770068247772	2.7	1501.6947645293385
2.71	3.8886665466388261E-07	2.71	1.3499806355957502E-08	2.71	4.5163422537190632E-12	2.71	0.71896433277485983	2.71	1502.5166765257436
2.72	3.9353931581764833E-07	2.72	6.3592131175244211E-09	2.72	1.2286941199864131E-12	2.72	0.22581711268595228	2.72	1500.8728525327717
2.73	3.9239164465723215E-07	2.73	-6.136825037648905E-09	2.73	4.5163422537190632E-12	2.73	0.55458192607371615	2.73	1501.037234932098
2.74	3.9403117488636583E-07	2.74	6.0616883993649816E-09	2.74	4.5163422537190632E-12	2.74	0.55458192607371615	2.74	1501.6947645293385
2.75	3.9206373861137984E-07	2.75	4.087187559926781E-10	2.75	4.5163422537190632E-12	2.75	-0.92485973401888799	2.75	1501.6947645293385
2.76	3.913259500081812E-07	2.76	-4.8385539793563823E-10	2.76	-2.0589540136494568E-12	2.76	-0.10294770068247772	2.76	1501.5303821300379
2.77	3.8722712443409724E-07	2.77	2.0640399599374102E-08	2.77	1.2286941199864131E-12	2.77	1.3764939596276875	2.77	1501.3659997307309
2.78	3.8730910094559117E-07	2.78	9.0369355813508519E-09	2.78	4.5163422537190632E-12	2.78	-0.76047732736128637	2.78	1500.8728525327717
2.79	3.9026025535904194E-07	2.79	2.183049847375921E-08	2.79	4.5163422537190632E-12	2.79	0.061434705999317885	2.79	1501.5303821300379
2.8	3.9255559768015521E-07	2.8	1.6177528821656379E-08	2.8	4.5163422537190632E-12	2.8	0.061434705999317885	2.8	1501.3659997307309
2.81	3.9083409093935856E-07	2.81	1.3797331074333915E-08	2.81	7.8039903875484934E-12	2.81	0.22581711268595228	2.81	1500.5440877341
2.82	3.9476896348940545E-07	2.82	6.6567378356925693E-09	2.82	1.2286941199864131E-12	2.82	0.22581711268595228	2.82	1500.050940536044
2.83	3.9583465813816185E-07	2.83	-4.9467261663937957E-09	2.83	4.5163422537190632E-12	2.83	0.061434705999317885	2.83	1501.037234932098
2.84	3.891945607098157E-07	2.84	6.3592131175244211E-09	2.84	4.5163422537190632E-12	2.84	-0.26733010735943452	2.84	1500.3797053347544
2.85	3.9075211442788634E-07	2.85	1.1119403800780675E-10	2.85	1.1091638521474497E-11	2.85	0.22581711268595228	2.85	1500.5440877341
2.86	3.9067013791641359E-07	2.86	-7.8138011589423832E-10	2.86	4.5163422537190632E-12	2.86	0.55458192607371615	2.86	1500.2153229354024
2.87	3.9173583256551907E-07	2.87	2.2425547911003287E-08	2.87	1.1091638521474497E-11	2.87	0.39019951937742547	2.87	1500.050940536044
2.88	3.875550304800702E-07	2.88	9.6319850178523328E-09	2.88	7.8039903875484934E-12	2.88	-0.10294770068247772	2.88	1500.5440877341
2.89	3.9001432582461278E-07	2.89	2.0937924317957482E-08	2.89	7.8039903875484934E-12	2.89	0.39019951937742547	2.89	1500.2153229354024
2.9	3.8935851373277915E-07	2.9	1.4689905229515019E-08	2.9	4.5163422537190632E-12	2.9	-0.26733010735943452	2.9	1501.6947645293385
2.91	3.8657131234212772E-07	2.91	1.3797331074333915E-08	2.91	4.5163422537190632E-12	2.91	0.061434705999317885	2.91	1500.3797053347544
2.92	3.92473621168694E-07	2.92	6.6567378356925693E-09	2.92	1.2286941199864131E-12	2.92	0.22581711268595228	2.92	1500.3797053347544
2.93	3.9263757419161583E-07	2.93	-5.2442508842207484E-09	2.93	7.8039903875484934E-12	2.93	-0.10294770068247772	2.93	1500.3797053347544
2.94	3.9255559768015521E-07	2.94	6.6567378356925693E-09	2.94	7.8039903875484934E-12	2.94	0.22581711268595228	2.94	1501.3659997307309
2.95	3.9534279906951661E-07	2.95	4.087187559926781E-10	2.95	1.1091638521474497E-11	2.95	0.22581711268595228	2.95	1501.5303821300379
2.96	3.9157187954258548E-07	2.96	-4.8385539793563823E-10	2.96	4.5163422537190632E-12	2.96	-0.10294770068247772	2.96	1501.5303821300379
2.97	3.8985037280165743E-07	2.97	2.2128023192376947E-08	2.97	1.2286941199864131E-12	2.97	-0.10294770068247772	2.97	1502.5166765257436
2.98	3.8640735931913044E-07	2.98	9.6319850178523328E-09	2.98	4.5163422537190632E-12	2.98	-0.10294770068247772	2.98	1501.8591469286323
2.99	3.8788293652603527E-07	2.99	2.1532973755150035E-08	2.99	7.8039903875484934E-12	2.99	-0.26733010735943452	2.99	1500.7084701334391
3	3.8829281908348044E-07	3	1.5284954666345665E-08	3	7.8039903875484934E-12	3	-0.10294770068247772	3	1502.187911727201
3.01	3.8960444326722065E-07	3.01	1.3797331074333915E-08	3.01	7.8039903875484934E-12	3.01	0.22581711268595228	3.01	1500.2153229354024
3.02	3.9280152721453571E-07	3.02	6.6567378356925693E-09	3.02	4.5163422537190632E-12	3.02	0.061434705999317885	3.02	1501.037234932098
3.03	3.9534279906951661E-07	3.03	-6.4343497554406793E-09	3.03	4.5163422537190632E-12	3.03	-0.43171251403156674	3.03	1500.2153229354024
3.04	3.9230966814576988E-07	3.04	7.2517872720549647E-09	3.04	7.8039903875484934E-12	3.04	0.22581711268595228	3.04	1500.2153229354024
3.05	3.904242083819921E-07	3.05	1.3012929099997288E-09	3.05	1.2286941199864131E-12	3.05	0.22581711268595228	3.05	1500.3797053347544
3.06	3.904242083819921E-07	3.06	-1.8633067996828987E-10	3.06	7.8039903875484934E-12	3.06	0.22581711268595228	3.06	1499.886558136679
3.07	3.8927653722129767E-07	3.07	2.183049847375921E-08	3.07	1.1091638521474497E-11	3.07	0.061434705999317885	3.07	1500.2153229354024
3.08	3.9067013791641359E-07	3.08	8.1443614266637926E-09	3.08	7.8039903875484934E-12	3.08	-0.26733010735943452	3.08	1501.5303821300379
3.09	3.9321140977182583E-07	3.09	2.183049847375921E-08	3.09	4.5163422537190632E-12	3.09	1.2121115529072313	3.09	1502.0235293279197
3.1	3.8985037280165743E-07	3.1	1.4094855792718969E-08	3.1	4.5163422537190632E-12	3.1	0.061434705999317885	3.1	1501.3659997307309
3.11	3.8714514792260273E-07	3.11	1.4094855792718969E-08	3.11	1.1091638521474497E-11	3.11	0.22581711268595228	3.11	1501.6947645293385
3.12	3.8821084257199239E-07	3.12	6.9542625538694127E-09	3.12	1.1091638521474497E-11	3.12	-0.43171251403156674	3.12	1501.6947645293385
3.13	3.9173583256551907E-07	3.13	-5.2442508842207484E-09	3.13	4.5163422537190632E-12	3.13	0.39019951937742547	3.13	1501.5303821300379
3.14	3.9378524535200952E-07	3.14	7.2517872720549647E-09	3.14	-2.0589540136494568E-12	3.14	0.55458192607371615	3.14	1501.5303821300379
3.15	3.92473621168694E-07	3.15	-7.8138011589423832E-10	3.15	7.8039903875484934E-12	3.15	1.0477291461916138	3.15	1501.5303821300379
3.16	3.9157187954258548E-07	3.16	-1.8633067996828987E-10	3.16	-2.0589540136494568E-12	3.16	0.061434705999317885	3.16	1502.6810589250053
3.17	3.8837479559496797E-07	3.17	2.3318122066933817E-08	3.17	4.5163422537190632E-12	3.17	0.39019951937742547	3.17	1501.3659997307309
3.18	3.8739107745708467E-07	3.18	7.8468367084521678E-09	3.18	4.5163422537190632E-12	3.18	-0.43171251403156674	3.18	1501.6947645293385
3.19	3.870631714111078E-07	3.19	2.183049847375921E-08	3.19	1.2286941199864131E-12	3.19	0.22581711268595228	3.19	1501.3659997307309
3.2	3.8788293652603527E-07	3.2	1.3202281637589746E-08	3.2	1.2286941199864131E-12	3.2	0.22581711268595228	3.2	1501.5303821300379
3.21	3.891945607098157E-07	3.21	1.4094855792718969E-08	3.21	4.5163422537190632E-12	3.21	0.39019951937742547	3.21	1503.1742061227517
3.22	3.9493291651229706E-07	3.22	8.7394108631131412E-09	3.22	-2.0589540136494568E-12	3.22	-0.10294770068247772	3.22	1501.5303821300379
3.23	3.9681837627539202E-07	3.23	-6.7318744732236524E-09	3.23	4.5163422537190632E-12	3.23	-0.43171251403156674	3.23	1501.3659997307309
3.24	3.9239164465723215E-07	3.24	7.2517872720549647E-09	3.24	7.8039903875484934E-12	3.24	0.22581711268595228	3.24	1502.187911727201
3.25	3.9099804396230157E-07	3.25	-4.8385539793563823E-10	3.25	1.2286941199864131E-12	3.25	-0.10294770068247772	3.25	1502.0235293279197
3.26	3.8812886606050381E-07	3.26	-4.8385539793563823E-10	3.26	1.1091638521474497E-11	3.26	0.55458192607371615	3.26	1501.5303821300379
3.27	3.8886665466388261E-07	3.27	2.3020597348281735E-08	3.27	1.2286941199864131E-12	3.27	0.22581711268595228	3.27	1502.0235293279197
3.28	3.891945607098157E-07	3.28	8.1443614266637926E-09	3.28	4.5163422537190632E-12	3.28	-0.43171251403156674	3.28	1502.187911727201
3.29	3.9017827884756607E-07	3.29	2.183049847375921E-08	3.29	1.2286941199864131E-12	3.29	0.39019951937742547	3.29	1501.8591469286323
3.3	3.9067013791641359E-07	3.3	1.4094855792718969E-08	3.3	4.5163422537190632E-12	3.3	0.061434705999317885	3.3	1501.5303821300379
3.31	3.8730910094559117E-07	3.31	1.439238051111268E-08	3.31	7.8039903875484934E-12	3.31	0.061434705999317885	3.31	1501.5303821300379
3.32	3.92473621168694E-07	3.32	7.549311990249212E-09	3.32	7.8039903875484934E-12	3.32	0.22581711268595228	3.32	1501.2016173314178
3.33	3.904242083819921E-07	3.33	-6.4343497554406793E-09	3.33	1.2286941199864131E-12	3.33	0.88334673948082099	3.33	1501.3659997307309
3.34	3.9108002047377221E-07	3.34	7.2517872720549647E-09	3.34	1.1091638521474497E-11	3.34	0.22581711268595228	3.34	1501.8591469286323
3.35	3.9009630233608966E-07	3.35	1.1119403800780675E-10	3.35	1.1091638521474497E-11	3.35	-0.10294770068247772	3.35	1502.6810589250053
3.36	3.9173583256551907E-07	3.36	1.1119403800780675E-10	3.36	4.5163422537190632E-12	3.36	0.88334673948082099	3.36	1501.6947645293385
3.37	3.9189978558845049E-07	3.37	2.3318122066933817E-08	3.37	4.5163422537190632E-12	3.37	0.061434705999317885	3.37	1501.6947645293385
3.38	3.8730910094559117E-07	3.38	9.3344602995972579E-09	3.38	1.1091638521474497E-11	3.38	0.22581711268595228	3.38	1501.2016173314178
3.39	3.8853874861794153E-07	3.39	2.1532973755150035E-08	3.39	7.8039903875484934E-12	3.39	-0.10294770068247772	3.39	1501.6947645293385
3.4	3.8829281908348044E-07	3.4	1.4689905229515019E-08	3.4	1.1091638521474497E-11	3.4	-0.26733010735943452	3.4	1502.5166765257436
3.41	3.8862072512942757E-07	3.41	1.5582479384773932E-08	3.41	4.5163422537190632E-12	3.41	0.22581711268595228	3.41	1501.5303821300379
3.42	3.9673639976395924E-07	3.42	7.2517872720549647E-09	3.42	1.1091638521474497E-11	3.42	-0.10294770068247772	3.42	1501.6947645293385
3.43	3.9345733930619348E-07	3.43	-6.4343497554406793E-09	3.43	4.5163422537190632E-12	3.43	0.22581711268595228	3.43	1501.3659997307309
3.44	3.9173583256551907E-07	3.44	7.549311990249212E-09	3.44	1.2286941199864131E-12	3.44	0.55458192607371615	3.44	1501.8591469286323
3.45	3.9108002047377221E-07	3.45	-1.0789048338440637E-09	3.45	4.5163422537190632E-12	3.45	-0.26733010735943452	3.45	1501.6947645293385
3.46	3.8821084257199239E-07	3.46	-1.8633067996828987E-10	3.46	4.5163422537190632E-12	3.46	-0.10294770068247772	3.46	1501.6947645293385
3.47	3.8616142978463087E-07	3.47	2.1532973755150035E-08	3.47	4.5163422537190632E-12	3.47	0.71896433277485983	3.47	1501.6947645293385
3.48	3.8862072512942757E-07	3.48	8.1443614266637926E-09	3.48	7.8039903875484934E-12	3.48	0.71896433277485983	3.48	1501.6947645293385
3.49	3.8985037280165743E-07	3.49	2.183049847375921E-08	3.49	7.8039903875484934E-12	3.49	-0.76047732736128637	3.49	1501.5303821300379
3.5	3.891945607098157E-07	3.5	1.3797331074333915E-08	3.5	4.5163422537190632E-12	3.5	0.55458192607371615	3.5	1501.5303821300379
3.51	3.8952246675574064E-07	3.51	1.439238051111268E-08	3.51	4.5163422537190632E-12	3.51	0.061434705999317885	3.51	1501.5303821300379
3.52	3.921457151228437E-07	3.52	6.0616883993649816E-09	3.52	1.2286941199864131E-12	3.52	-0.26733010735943452	3.52	1501.6947645293385
3.53	3.9271955070307604E-07	3.53	-5.8393003198483295E-09	3.53	4.5163422537190632E-12	3.53	0.22581711268595228	3.53	1501.3659997307309
3.54	3.9255559768015521E-07	3.54	6.9542625538694127E-09	3.54	4.5163422537190632E-12	3.54	0.71896433277485983	3.54	1502.3522941264755
3.55	3.9083409093935856E-07	3.55	-7.8138011589423832E-10	3.55	7.8039903875484934E-12	3.55	-0.10294770068247772	3.55	1501.5303821300379
3.56	3.9181780907698499E-07	3.56	1.3012929099997288E-09	3.56	7.8039903875484934E-12	3.56	0.061434705999317885	3.56	1501.6947645293385
3.57	3.8935851373277915E-07	3.57	2.1235449036549464E-08	3.57	1.2286941199864131E-12	3.57	0.55458192607371615	3.57	1501.5303821300379
3.58	3.8566957071561882E-07	3.58	9.3344602995972579E-09	3.58	7.8039903875484934E-12	3.58	0.55458192607371615	3.58	1501.3659997307309
3.59	3.9099804396230157E-07	3.59	2.2425547911003287E-08	3.59	1.2286941199864131E-12	3.59	0.22581711268595228	3.59	1502.0235293279197
3.6	3.8681724187661993E-07	3.6	1.2904756919230645E-08	3.6	4.5163422537190632E-12	3.6	-0.76047732736128637	3.6	1501.8591469286323
3.61	3.8739107745708467E-07	3.61	1.7665152414013533E-08	3.61	4.5163422537190632E-12	3.61	0.22581711268595228	3.61	1501.6947645293385
3.62	3.9411315139781683E-07	3.62	6.9542625538694127E-09	3.62	4.5163422537190632E-12	3.62	-0.10294770068247772	3.62	1501.5303821300379
3.63	3.9460501046651156E-07	3.63	-6.4343497554406793E-09	3.63	7.8039903875484934E-12	3.63	-0.43171251403156674	3.63	1501.5303821300379
3.64	3.9665442325252598E-07	3.64	6.6567378356925693E-09	3.64	1.2286941199864131E-12	3.64	0.39019951937742547	3.64	1501.5303821300379
3.65	3.9148990303111791E-07	3.65	-1.971478987640984E-09	3.65	7.8039903875484934E-12	3.65	-0.43171251403156674	3.65	1501.6947645293385
3.66	3.8927653722129767E-07	3.66	1.5988176280195932E-09	3.66	1.2286941199864131E-12	3.66	0.061434705999317885	3.66	1502.5166765257436
3.67	3.8853874861794153E-07	3.67	2.2128023192376947E-08	3.67	1.2286941199864131E-12	3.67	-0.10294770068247772	3.67	1501.6947645293385
3.68	3.8591550025012702E-07	3.68	9.3344602995972579E-09	3.68	4.5163422537190632E-12	3.68	0.061434705999317885	3.68	1501.5303821300379
3.69	3.8780096001454473E-07	3.69	2.0937924317957482E-08	3.69	-2.0589540136494568E-12	3.69	0.71896433277485983	3.69	1501.6947645293385
3.7	3.9034223187051729E-07	3.7	1.2904756919230645E-08	3.7	1.1091638521474497E-11	3.7	-0.10294770068247772	3.7	1501.037234932098
3.71	3.8935851373277915E-07	3.71	1.5880004103210841E-08	3.71	4.5163422537190632E-12	3.71	0.061434705999317885	3.71	1501.5303821300379
3.72	3.955067520924006E-07	3.72	6.9542625538694127E-09	3.72	4.5163422537190632E-12	3.72	0.71896433277485983	3.72	1501.6947645293385
3.73	3.9321140977182583E-07	3.73	-6.4343497554406793E-09	3.73	1.1091638521474497E-11	3.73	0.22581711268595228	3.73	1502.0235293279197
3.74	3.9001432582461278E-07	3.74	7.8468367084521678E-09	3.74	4.5163422537190632E-12	3.74	0.061434705999317885	3.74	1501.5303821300379
3.75	3.8911258419833321E-07	3.75	-1.971478987640984E-09	3.75	4.5163422537190632E-12	3.75	0.22581711268595228	3.75	1501.5303821300379
3.76	3.9083409093935856E-07	3.76	-4.8385539793563823E-10	3.76	1.2286941199864131E-12	3.76	0.39019951937742547	3.76	1501.6947645293385
3.77	3.8821084257199239E-07	3.77	2.1532973755150035E-08	3.77	4.5163422537190632E-12	3.77	0.22581711268595228	3.77	1501.3659997307309
3.78	3.8911258419833321E-07	3.78	7.549311990249212E-09	3.78	7.8039903875484934E-12	3.78	-0.10294770068247772	3.78	1502.0235293279197
3.79	3.9321140977182583E-07	3.79	2.3318122066933817E-08	3.79	7.8039903875484934E-12	3.79	0.061434705999317885	3.79	1501.6947645293385
3.8	3.8968641977870002E-07	3.8	1.3499806355957502E-08	3.8	4.5163422537190632E-12	3.8	0.061434705999317885	3.8	1501.3659997307309
3.81	3.8796491303752528E-07	3.81	1.5284954666345665E-08	3.81	4.5163422537190632E-12	3.81	0.71896433277485983	3.81	1501.3659997307309
3.82	3.9075211442788634E-07	3.82	7.549311990249212E-09	3.82	4.5163422537190632E-12	3.82	0.061434705999317885	3.82	1501.5303821300379
3.83	3.8829281908348044E-07	3.83	-5.5417756020389263E-09	3.83	4.5163422537190632E-12	3.83	-0.59609492069883885	3.83	1501.6947645293385
3.84	3.9591663464960077E-07	3.84	7.2517872720549647E-09	3.84	7.8039903875484934E-12	3.84	0.39019951937742547	3.84	1501.3659997307309
3.85	3.904242083819921E-07	3.85	-4.8385539793563823E-10	3.85	4.5163422537190632E-12	3.85	0.39019951937742547	3.85	1502.0235293279197
3.86	3.9280152721453571E-07	3.86	1.1119403800780675E-10	3.86	4.5163422537190632E-12	3.86	0.061434705999317885	3.86	1501.8591469286323
3.87	3.8812886606050381E-07	3.87	2.1532973755150035E-08	3.87	1.2286941199864131E-12	3.87	-0.10294770068247772	3.87	1501.5303821300379
3.88	3.8804688954901486E-07	3.88	7.8468367084521678E-09	3.88	4.5163422537190632E-12	3.88	-0.43171251403156674	3.88	1501.6947645293385
3.89	3.8944049024426011E-07	3.89	2.1532973755150035E-08	3.89	4.5163422537190632E-12	3.89	0.22581711268595228	3.89	1501.5303821300379
3.9	3.8870270164091308E-07	3.9	1.3499806355957502E-08	3.9	7.8039903875484934E-12	3.9	-0.26733010735943452	3.9	1501.8591469286323
3.91	3.9001432582461278E-07	3.91	1.5284954666345665E-08	3.91	4.5163422537190632E-12	3.91	0.55458192607371615	3.91	1501.3659997307309
3.92	3.955067520924006E-07	3.92	5.4666389630722282E-09	3.92	1.2286941199864131E-12	3.92	-0.26733010735943452	3.92	1502.187911727201
3.93	3.9763814138968856E-07	3.93	-5.2442508842207484E-09	3.93	7.8039903875484934E-12	3.93	0.22581711268595228	3.93	1501.5303821300379
3.94	3.9255559768015521E-07	3.94	7.2517872720549647E-09	3.94	1.2286941199864131E-12	3.94	0.55458192607371615	3.94	1501.3659997307309
3.95	3.9329338628328228E-07	3.95	-1.6739542697174432E-09	3.95	4.5163422537190632E-12	3.95	0.061434705999317885	3.95	1501.5303821300379
3.96	3.8886665466388261E-07	3.96	1.3012929099997288E-09	3.96	4.5163422537190632E-12	3.96	-0.10294770068247772	3.96	1501.6947645293385
3.97	3.8976839629017902E-07	3.97	2.0937924317957482E-08	3.97	1.4379286655497281E-11	3.97	0.061434705999317885	3.97	1502.187911727201
3.98	3.8698119489961234E-07	3.98	9.6319850178523328E-09	3.98	7.8039903875484934E-12	3.98	0.061434705999317885	3.98	1501.6947645293385
3.99	3.8771898350305371E-07	3.99	2.1532973755150035E-08	3.99	7.8039903875484934E-12	3.99	0.061434705999317885	3.99	1501.5303821300379
4	3.9206373861137984E-07	4	1.4094855792718969E-08	4	7.8039903875484934E-12	4	-0.10294770068247772	4	1501.3659997307309
4.01	3.9222769163430708E-07	4.01	1.5880004103210841E-08	4.01	1.2286941199864131E-12	4.01	0.061434705999317885	4.01	1501.5303821300379
4.02	3.9411315139781683E-07	4.02	6.0616883993649816E-09	4.02	1.2286941199864131E-12	4.02	-0.10294770068247772	4.02	1501.6947645293385
4.03	3.8927653722129767E-07	4.03	-4.9467261663937957E-09	4.03	7.8039903875484934E-12	4.03	0.061434705999317885	4.03	1501.3659997307309
4.04	3.9140792651964982E-07	4.04	7.2517872720549647E-09	4.04	4.5163422537190632E-12	4.04	0.39019951937742547	4.04	1501.8591469286323
4.05	3.9329338628328228E-07	4.05	-1.0789048338440637E-09	4.05	4.5163422537190632E-12	4.05	-0.10294770068247772	4.05	1501.3659997307309
4.06	3.9116199698524242E-07	4.06	1.3012929099997288E-09	4.06	7.8039903875484934E-12	4.06	0.061434705999317885	4.06	1501.5303821300379
4.07	3.9165385605405251E-07	4.07	2.0937924317957482E-08	4.07	7.8039903875484934E-12	4.07	0.22581711268595228	4.07	1500.7084701334391
4.08	3.8853874861794153E-07	4.08	9.3344602995972579E-09	4.08	7.8039903875484934E-12	4.08	0.061434705999317885	4.08	1501.6947645293385
4.09	3.913259500081812E-07	4.09	2.272307262963823E-08	4.09	7.8039903875484934E-12	4.09	-0.10294770068247772	4.09	1501.8591469286323
4.1	3.8821084257199239E-07	4.1	1.2904756919230645E-08	4.1	4.5163422537190632E-12	4.1	-0.43171251403156674	4.1	1501.6947645293385
4.11	3.8935851373277915E-07	4.11	1.5582479384773932E-08	4.11	-2.0589540136494568E-12	4.11	0.55458192607371615	4.11	1502.187911727201
4.12	3.9353931581764833E-07	4.12	6.6567378356925693E-09	4.12	1.2286941199864131E-12	4.12	0.061434705999317885	4.12	1501.3659997307309
4.13	3.962445406953509E-07	4.13	-4.6492014485580286E-09	4.13	4.5163422537190632E-12	4.13	0.061434705999317885	4.13	1501.8591469286323
4.14	3.9444105744361551E-07	4.14	7.8468367084521678E-09	4.14	7.8039903875484934E-12	4.14	-0.10294770068247772	4.14	1501.6947645293385
4.15	3.92473621168694E-07	4.15	-1.971478987640984E-09	4.15	7.8039903875484934E-12	4.15	-0.10294770068247772	4.15	1501.037234932098
4.16	3.9181780907698499E-07	4.16	1.8963423460481794E-09	4.16	7.8039903875484934E-12	4.16	0.55458192607371615	4.16	1502.5166765257436
4.17	3.8804688954901486E-07	4.17	2.1532973755150035E-08	4.17	4.5163422537190632E-12	4.17	0.061434705999317885	4.17	1501.3659997307309
4.18	3.8681724187661993E-07	4.18	8.1443614266637926E-09	4.18	1.2286941199864131E-12	4.18	0.061434705999317885	4.18	1501.2016173314178
4.19	3.8952246675574064E-07	4.19	2.3318122066933817E-08	4.19	4.5163422537190632E-12	4.19	0.55458192607371615	4.19	1501.3659997307309
4.2	3.913259500081812E-07	4.2	1.2309707482538409E-08	4.2	4.5163422537190632E-12	4.2	0.22581711268595228	4.2	1501.6947645293385
4.21	3.8829281908348044E-07	4.21	1.6475053540110559E-08	4.21	7.8039903875484934E-12	4.21	0.061434705999317885	4.21	1501.6947645293385
4.22	3.957526816267224E-07	4.22	6.0616883993649816E-09	4.22	1.2286941199864131E-12	4.22	0.39019951937742547	4.22	1501.3659997307309
4.23	3.9345733930619348E-07	4.23	-7.3269239087632082E-09	4.23	1.2286941199864131E-12	4.23	-0.10294770068247772	4.23	1502.3522941264755
4.24	3.9075211442788634E-07	4.24	9.6319850178523328E-09	4.24	1.2286941199864131E-12	4.24	0.39019951937742547	4.24	1501.5303821300379
4.25	3.9067013791641359E-07	4.25	-2.566528423461768E-09	4.25	1.2286941199864131E-12	4.25	-0.10294770068247772	4.25	1501.5303821300379
4.26	3.8968641977870002E-07	4.26	4.087187559926781E-10	4.26	7.8039903875484934E-12	4.26	0.22581711268595228	4.26	1501.8591469286323
4.27	3.904242083819921E-07	4.27	2.1235449036549464E-08	4.27	1.2286941199864131E-12	4.27	0.39019951937742547	4.27	1501.3659997307309
4.28	3.8935851373277915E-07	4.28	7.8468367084521678E-09	4.28	1.1091638521474497E-11	4.28	0.55458192607371615	4.28	1502.0235293279197
4.29	3.92473621168694E-07	4.29	2.272307262963823E-08	4.29	1.2286941199864131E-12	4.29	0.55458192607371615	4.29	1501.8591469286323
4.3	3.9067013791641359E-07	4.3	1.2904756919230645E-08	4.3	4.5163422537190632E-12	4.3	-0.26733010735943452	4.3	1502.0235293279197
4.31	3.8845677210645501E-07	4.31	1.4689905229515019E-08	4.31	1.2286941199864131E-12	4.31	0.88334673948082099	4.31	1501.5303821300379
4.32	3.9386722186346215E-07	4.32	6.6567378356925693E-09	4.32	7.8039903875484934E-12	4.32	-0.26733010735943452	4.32	1500.3797053347544
4.33	3.9386722186346215E-07	4.33	-6.136825037648905E-09	4.33	7.8039903875484934E-12	4.33	-0.26733010735943452	4.33	1501.5303821300379
4.34	3.9714628232111749E-07	4.34	6.9542625538694127E-09	4.34	4.5163422537190632E-12	4.34	-0.26733010735943452	4.34	1501.2016173314178
4.35	3.9353931581764833E-07	4.35	-4.8385539793563823E-10	4.35	7.8039903875484934E-12	4.35	-0.26733010735943452	4.35	1501.8591469286323
4.36	3.9173583256551907E-07	4.36	1.0037681919886391E-09	4.36	1.2286941199864131E-12	4.36	0.061434705999317885	4.36	1501.6947645293385
4.37	3.8780096001454473E-07	4.37	2.0045350162233125E-08	4.37	4.5163422537190632E-12	4.37	0.061434705999317885	4.37	1502.5166765257436
4.38	3.8509573513508287E-07	4.38	8.1443614266637926E-09	4.38	4.5163422537190632E-12	4.38	0.55458192607371615	4.38	1502.0235293279197
4.39	3.8845677210645501E-07	4.39	2.183049847375921E-08	4.39	1.2286941199864131E-12	4.39	0.061434705999317885	4.39	1501.6947645293385
4.4	3.8952246675574064E-07	4.4	1.3797331074333915E-08	4.4	1.2286941199864131E-12	4.4	-0.76047732736128637	4.4	1502.0235293279197
4.41	3.9058816140494025E-07	4.41	1.5880004103210841E-08	4.41	1.2286941199864131E-12	4.41	0.061434705999317885	4.41	1500.8728525327717
4.42	3.9665442325252598E-07	4.42	5.4666389630722282E-09	4.42	1.2286941199864131E-12	4.42	0.061434705999317885	4.42	1502.3522941264755
4.43	3.9493291651229706E-07	4.43	-6.136825037648905E-09	4.43	7.8039903875484934E-12	4.43	-1.0892421406716437	4.43	1500.2153229354024
4.44	3.9280152721453571E-07	4.44	6.9542625538694127E-09	4.44	-2.0589540136494568E-12	4.44	0.061434705999317885	4.44	1500.050940536044
4.45	3.8968641977870002E-07	4.45	-1.971478987640984E-09	4.45	4.5163422537190632E-12	4.45	0.22581711268595228	4.45	1500.2153229354024
4.46	3.9067013791641359E-07	4.46	1.3012929099997288E-09	4.46	1.1091638521474497E-11	4.46	0.22581711268595228	4.46	1500.5440877341
4.47	3.92473621168694E-07	4.47	2.0640399599374102E-08	4.47	1.2286941199864131E-12	4.47	0.22581711268595228	4.47	1500.3797053347544
4.48	3.8837479559496797E-07	4.48	9.9295097361160897E-09	4.48	1.2286941199864131E-12	4.48	0.061434705999317885	4.48	1500.3797053347544
4.49	3.8894863117536664E-07	4.49	2.3020597348281735E-08	4.49	-2.0589540136494568E-12	4.49	-0.26733010735943452	4.49	1501.037234932098
4.5	3.891945607098157E-07	4.5	1.2012182764205275E-08	4.5	1.2286941199864131E-12	4.5	-0.10294770068247772	4.5	1500.3797053347544
4.51	3.8853874861794153E-07	4.51	1.5284954666345665E-08	4.51	1.1091638521474497E-11	4.51	-0.10294770068247772	4.51	1500.050940536044
4.52	3.9108002047377221E-07	4.52	5.1691142449389143E-09	4.52	4.5163422537190632E-12	4.52	0.55458192607371615	4.52	1500.2153229354024
4.53	3.9148990303111791E-07	4.53	-4.6492014485580286E-09	4.53	7.8039903875484934E-12	4.53	-0.10294770068247772	4.53	1500.2153229354024
4.54	3.9312943326036891E-07	4.54	7.2517872720549647E-09	4.54	1.2286941199864131E-12	4.54	0.71896433277485983	4.54	1500.2153229354024
4.55	3.9329338628328228E-07	4.55	-2.864053141358998E-09	4.55	4.5163422537190632E-12	4.55	-0.59609492069883885	4.55	1500.5440877341
4.56	3.9255559768015521E-07	4.56	3.383965936322149E-09	4.56	4.5163422537190632E-12	4.56	-0.43171251403156674	4.56	1501.2016173314178
4.57	3.8862072512942757E-07	4.57	2.1235449036549464E-08	4.57	7.8039903875484934E-12	4.57	-0.10294770068247772	4.57	1500.050940536044
4.58	3.8730910094559117E-07	4.58	7.2517872720549647E-09	4.58	4.5163422537190632E-12	4.58	0.71896433277485983	4.58	1500.3797053347544
4.59	3.891945607098157E-07	4.59	2.183049847375921E-08	4.59	7.8039903875484934E-12	4.59	0.22581711268595228	4.59	1500.3797053347544
4.6	3.9009630233608966E-07	4.6	1.2607232200880199E-08	4.6	4.5163422537190632E-12	4.6	-0.10294770068247772	4.6	1500.2153229354024
4.61	3.9124397349671205E-07	4.61	1.6475053540110559E-08	4.61	1.1091638521474497E-11	4.61	-0.10294770068247772	4.61	1500.8728525327717
4.62	3.9468698697795875E-07	4.62	4.5740648086984387E-09	4.62	1.2286941199864131E-12	4.62	0.22581711268595228	4.62	1500.2153229354024
4.63	3.9403117488636583E-07	4.63	-6.4343497554406793E-09	4.63	4.5163422537190632E-12	4.63	0.39019951937742547	4.63	1501.5303821300379
4.64	3.9148990303111791E-07	4.64	8.7394108631131412E-09	4.64	4.5163422537190632E-12	4.64	0.39019951937742547	4.64	1501.5303821300379
4.65	3.904242083819921E-07	4.65	-1.971478987640984E-09	4.65	1.2286941199864131E-12	4.65	0.39019951937742547	4.65	1501.5303821300379
4.66	3.8993234931313537E-07	4.66	1.5988176280195932E-09	4.66	4.5163422537190632E-12	4.66	0.22581711268595228	4.66	1501.5303821300379
4.67	3.8845677210645501E-07	4.67	1.9450300725126571E-08	4.67	4.5163422537190632E-12	4.67	-0.10294770068247772	4.67	1502.3522941264755
4.68	3.8944049024426011E-07	4.68	8.1443614266637926E-09	4.68	7.8039903875484934E-12	4.68	-0.26733010735943452	4.68	1502.3522941264755
4.69	3.9148990303111791E-07	4.69	2.272307262963823E-08	4.69	4.5163422537190632E-12	4.69	0.71896433277485983	4.69	1501.5303821300379
4.7	3.9157187954258548E-07	4.7	1.1417133327565013E-08	4.7	4.5163422537190632E-12	4.7	0.22581711268595228	4.7	1500.8728525327717
4.71	3.8665328885362556E-07	4.71	1.5880004103210841E-08	4.71	4.5163422537190632E-12	4.71	0.22581711268595228	4.71	1501.5303821300379
4.72	3.9321140977182583E-07	4.72	4.8715895268143355E-09	4.72	4.5163422537190632E-12	4.72	0.061434705999317885	4.72	1500.5440877341
4.73	3.8968641977870002E-07	4.73	-6.4343497554406793E-09	4.73	4.5163422537190632E-12	4.73	0.22581711268595228	4.73	1501.5303821300379
4.74	3.9567070511528231E-07	4.74	9.3344602995972579E-09	4.74	1.2286941199864131E-12	4.74	0.39019951937742547	4.74	1501.5303821300379
4.75	3.9304745674891135E-07	4.75	-1.971478987640984E-09	4.75	4.5163422537190632E-12	4.75	0.22581711268595228	4.75	1502.3522941264755
4.76	3.9181780907698499E-07	4.76	7.0624347398627124E-10	4.76	4.5163422537190632E-12	4.76	-0.26733010735943452	4.76	1501.3659997307309
4.77	3.9026025535904194E-07	4.77	2.183049847375921E-08	4.77	4.5163422537190632E-12	4.77	-0.26733010735943452	4.77	1501.5303821300379
4.78	3.8648933583062929E-07	4.78	8.7394108631131412E-09	4.78	7.8039903875484934E-12	4.78	0.061434705999317885	4.78	1500.8728525327717
4.79	3.8886665466388261E-07	4.79	2.2425547911003287E-08	4.79	1.2286941199864131E-12	4.79	-0.10294770068247772	4.79	1501.3659997307309
4.8	3.8911258419833321E-07	4.8	1.3797331074333915E-08	4.8	4.5163422537190632E-12	4.8	0.71896433277485983	4.8	1502.3522941264755
4.81	3.8796491303752528E-07	4.81	1.6177528821656379E-08	4.81	7.8039903875484934E-12	4.81	-0.10294770068247772	4.81	1501.8591469286323
4.82	3.9731023534397675E-07	4.82	6.9542625538694127E-09	4.82	1.2286941199864131E-12	4.82	0.22581711268595228	4.82	1501.6947645293385
4.83	3.9411315139781683E-07	4.83	-6.136825037648905E-09	4.83	4.5163422537190632E-12	4.83	-0.26733010735943452	4.83	1501.6947645293385
4.84	3.9362129232910261E-07	4.84	7.2517872720549647E-09	4.84	1.1091638521474497E-11	4.84	0.061434705999317885	4.84	1500.8728525327717
4.85	3.9067013791641359E-07	4.85	-1.3764295517851408E-09	4.85	1.1091638521474497E-11	4.85	0.061434705999317885	4.85	1499.886558136679
4.86	3.9083409093935856E-07	4.86	1.1119403800780675E-10	4.86	4.5163422537190632E-12	4.86	0.39019951937742547	4.86	1500.2153229354024
4.87	3.8837479559496797E-07	4.87	2.1235449036549464E-08	4.87	7.8039903875484934E-12	4.87	-0.10294770068247772	4.87	1501.037234932098
4.88	3.8689921838811635E-07	4.88	8.4418861448841258E-09	4.88	4.5163422537190632E-12	4.88	0.061434705999317885	4.88	1500.3797053347544
4.89	3.9083409093935856E-07	4.89	2.1532973755150035E-08	4.89	1.1091638521474497E-11	4.89	-0.10294770068247772	4.89	1500.7084701334391
4.9	3.9173583256551907E-07	4.9	1.2904756919230645E-08	4.9	1.2286941199864131E-12	4.9	-0.10294770068247772	4.9	1500.2153229354024
4.91	3.9050618489346644E-07	4.91	1.5582479384773932E-08	4.91	7.8039903875484934E-12	4.91	0.39019951937742547	4.91	1501.6947645293385
4.92	3.9608058767247698E-07	4.92	5.4666389630722282E-09	4.92	4.5163422537190632E-12	4.92	-0.10294770068247772	4.92	1501.6947645293385
4.93	3.9312943326036891E-07	4.93	-3.7566272949980393E-09	4.93	7.8039903875484934E-12	4.93	-0.26733010735943452	4.93	1502.0235293279197
4.94	3.9124397349671205E-07	4.94	8.4418861448841258E-09	4.94	1.2286941199864131E-12	4.94	-0.10294770068247772	4.94	1502.3522941264755
4.95	3.92473621168694E-07	4.95	-3.1615778592474664E-09	4.95	4.5163422537190632E-12	4.95	0.061434705999317885	4.95	1501.3659997307309
4.96	3.9288350372599481E-07	4.96	1.5988176280195932E-09	4.96	4.5163422537190632E-12	4.96	0.061434705999317885	4.96	1502.0235293279197
4.97	3.8911258419833321E-07	4.97	2.0342874880799312E-08	4.97	4.5163422537190632E-12	4.97	0.061434705999317885	4.97	1501.3659997307309
4.98	3.9173583256551907E-07	4.98	9.6319850178523328E-09	4.98	4.5163422537190632E-12	4.98	0.39019951937742547	4.98	1501.5303821300379
4.99	3.8870270164091308E-07	4.99	2.183049847375921E-08	4.99	1.2286941199864131E-12	4.99	0.39019951937742547	4.99	1502.3522941264755
5	3.8935851373277915E-07	5	1.2607232200880199E-08	5	1.2286941199864131E-12	5	0.22581711268595228	5	1501.3659997307309
5.01	3.8730910094559117E-07	5.01	1.6772578258573369E-08	5.01	4.5163422537190632E-12	5.01	0.39019951937742547	5.01	1501.5303821300379
5.02	3.955067520924006E-07	5.02	5.4666389630722282E-09	5.02	4.5163422537190632E-12	5.02	0.061434705999317885	5.02	1501.2016173314178
5.03	3.9772011790111509E-07	5.03	-5.5417756020389263E-09	5.03	1.2286941199864131E-12	5.03	-0.10294770068247772	5.03	1501.5303821300379
5.04	3.9370326884055636E-07	5.04	8.4418861448841258E-09	5.04	4.5163422537190632E-12	5.04	-0.10294770068247772	5.04	1501.6947645293385
5.05	3.9296548023745332E-07	5.05	-7.8138011589423832E-10	5.05	7.8039903875484934E-12	5.05	-0.26733010735943452	5.05	1501.5303821300379
5.06	3.9034223187051729E-07	5.06	1.8963423460481794E-09	5.06	1.2286941199864131E-12	5.06	0.061434705999317885	5.06	1502.187911727201
5.07	3.8837479559496797E-07	5.07	2.0640399599374102E-08	5.07	1.2286941199864131E-12	5.07	0.39019951937742547	5.07	1501.6947645293385
5.08	3.8788293652603527E-07	5.08	7.8468367084521678E-09	5.08	7.8039903875484934E-12	5.08	-0.10294770068247772	5.08	1501.6947645293385
5.09	3.8960444326722065E-07	5.09	2.2425547911003287E-08	5.09	4.5163422537190632E-12	5.09	0.39019951937742547	5.09	1501.6947645293385
5.1	3.9173583256551907E-07	5.1	1.2012182764205275E-08	5.1	7.8039903875484934E-12	5.1	0.061434705999317885	5.1	1502.187911727201
5.11	3.9157187954258548E-07	5.11	1.5880004103210841E-08	5.11	4.5163422537190632E-12	5.11	0.71896433277485983	5.11	1501.6947645293385
5.12	3.9558872860384174E-07	5.12	6.6567378356925693E-09	5.12	1.2286941199864131E-12	5.12	0.55458192607371615	5.12	1501.3659997307309
5.13	3.9378524535200952E-07	5.13	-6.136825037648905E-09	5.13	1.1091638521474497E-11	5.13	0.39019951937742547	5.13	1501.3659997307309
5.14	3.9255559768015521E-07	5.14	9.3344602995972579E-09	5.14	4.5163422537190632E-12	5.14	0.71896433277485983	5.14	1501.5303821300379
5.15	3.9181780907698499E-07	5.15	-2.864053141358998E-09	5.15	4.5163422537190632E-12	5.15	0.061434705999317885	5.15	1501.6947645293385
5.16	3.9312943326036891E-07	5.16	7.0624347398627124E-10	5.16	4.5163422537190632E-12	5.16	0.55458192607371615	5.16	1501.5303821300379
5.17	3.9017827884756607E-07	5.17	2.1532973755150035E-08	5.17	4.5163422537190632E-12	5.17	0.22581711268595228	5.17	1501.5303821300379
5.18	3.891945607098157E-07	5.18	9.3344602995972579E-09	5.18	7.8039903875484934E-12	5.18	-0.10294770068247772	5.18	1502.5166765257436
5.19	3.8870270164091308E-07	5.19	2.2425547911003287E-08	5.19	4.5163422537190632E-12	5.19	-0.10294770068247772	5.19	1501.6947645293385
5.2	3.8575154722712206E-07	5.2	1.082208389095944E-08	5.2	4.5163422537190632E-12	5.2	-0.26733010735943452	5.2	1501.2016173314178
5.21	3.9067013791641359E-07	5.21	1.5880004103210841E-08	5.21	1.2286941199864131E-12	5.21	0.39019951937742547	5.21	1500.3797053347544
5.22	3.92473621168694E-07	5.22	6.6567378356925693E-09	5.22	1.2286941199864131E-12	5.22	0.55458192607371615	5.22	1501.3659997307309
5.23	3.9345733930619348E-07	5.23	-4.3516767307134736E-09	5.23	4.5163422537190632E-12	5.23	0.22581711268595228	5.23	1502.3522941264755
5.24	3.9312943326036891E-07	5.24	8.7394108631131412E-09	5.24	1.2286941199864131E-12	5.24	0.22581711268595228	5.24	1501.3659997307309
5.25	3.9657244674109209E-07	5.25	-2.2690037055557766E-09	5.25	4.5163422537190632E-12	5.25	0.39019951937742547	5.25	1502.3522941264755
5.26	3.9296548023745332E-07	5.26	1.3012929099997288E-09	5.26	1.2286941199864131E-12	5.26	0.22581711268595228	5.26	1501.3659997307309
5.27	3.8952246675574064E-07	5.27	2.1532973755150035E-08	5.27	4.5163422537190632E-12	5.27	-0.10294770068247772	5.27	1501.2016173314178
5.28	3.875550304800702E-07	5.28	9.0369355813508519E-09	5.28	4.5163422537190632E-12	5.28	0.22581711268595228	5.28	1501.5303821300379
5.29	3.8968641977870002E-07	5.29	2.3318122066933817E-08	5.29	1.2286941199864131E-12	5.29	0.22581711268595228	5.29	1501.8591469286323
5.3	3.8927653722129767E-07	5.3	1.3202281637589746E-08	5.3	4.5163422537190632E-12	5.3	0.061434705999317885	5.3	1501.3659997307309
5.31	3.8985037280165743E-07	5.31	1.6475053540110559E-08	5.31	4.5163422537190632E-12	5.31	0.22581711268595228	5.31	1501.5303821300379
5.32	3.9731023534397675E-07	5.32	5.7641636812142506E-09	5.32	4.5163422537190632E-12	5.32	0.22581711268595228	5.32	1502.6810589250053
5.33	3.9714628232111749E-07	5.33	-6.136825037648905E-09	5.33	7.8039903875484934E-12	5.33	0.061434705999317885	5.33	1502.5166765257436
5.34	3.9034223187051729E-07	5.34	7.549311990249212E-09	5.34	7.8039903875484934E-12	5.34	0.39019951937742547	5.34	1501.5303821300379
5.35	3.919817620999154E-07	5.35	-2.2690037055557766E-09	5.35	1.1091638521474497E-11	5.35	-0.26733010735943452	5.35	1501.6947645293385
5.36	3.9083409093935856E-07	5.36	1.8963423460481794E-09	5.36	1.2286941199864131E-12	5.36	0.55458192607371615	5.36	1501.6947645293385
5.37	3.9099804396230157E-07	5.37	2.0640399599374102E-08	5.37	1.2286941199864131E-12	5.37	0.55458192607371615	5.37	1502.3522941264755
5.38	3.8976839629017902E-07	5.38	9.0369355813508519E-09	5.38	1.2286941199864131E-12	5.38	0.061434705999317885	5.38	1501.6947645293385
5.39	3.9009630233608966E-07	5.39	2.2425547911003287E-08	5.39	1.2286941199864131E-12	5.39	1.7052587730830595	5.39	1501.6947645293385
5.4	3.909160674508303E-07	5.4	1.1119608609257899E-08	5.4	4.5163422537190632E-12	5.4	0.22581711268595228	5.4	1500.7084701334391
5.41	3.8968641977870002E-07	5.41	1.5880004103210841E-08	5.41	4.5163422537190632E-12	5.41	0.061434705999317885	5.41	1501.5303821300379
5.42	3.9476896348940545E-07	5.42	6.3592131175244211E-09	5.42	4.5163422537190632E-12	5.42	0.55458192607371615	5.42	1501.5303821300379
5.43	3.9362129232910261E-07	5.43	-5.2442508842207484E-09	5.43	4.5163422537190632E-12	5.43	0.061434705999317885	5.43	1501.6947645293385
5.44	3.9567070511528231E-07	5.44	9.0369355813508519E-09	5.44	-2.0589540136494568E-12	5.44	-0.26733010735943452	5.44	1501.6947645293385
5.45	3.9460501046651156E-07	5.45	-2.864053141358998E-09	5.45	7.8039903875484934E-12	5.45	-0.59609492069883885	5.45	1501.6947645293385
5.46	3.92473621168694E-07	5.46	1.3012929099997288E-09	5.46	1.2286941199864131E-12	5.46	0.88334673948082099	5.46	1501.6947645293385
5.47	3.9222769163430708E-07	5.47	2.0640399599374102E-08	5.47	7.8039903875484934E-12	5.47	0.22581711268595228	5.47	1501.6947645293385
5.48	3.8739107745708467E-07	5.48	9.0369355813508519E-09	5.48	4.5163422537190632E-12	5.48	0.22581711268595228	5.48	1501.8591469286323
5.49	3.9067013791641359E-07	5.49	2.3318122066933817E-08	5.49	1.2286941199864131E-12	5.49	0.71896433277485983	5.49	1501.5303821300379
5.5	3.9067013791641359E-07	5.5	1.2607232200880199E-08	5.5	1.2286941199864131E-12	5.5	0.22581711268595228	5.5	1502.187911727201
5.51	3.904242083819921E-07	5.51	1.7070102977044795E-08	5.51	1.2286941199864131E-12	5.51	0.061434705999317885	5.51	1502.187911727201
5.52	3.9878581254960785E-07	5.52	5.7641636812142506E-09	5.52	4.5163422537190632E-12	5.52	0.22581711268595228	5.52	1501.5303821300379
5.53	3.9222769163430708E-07	5.53	-5.5417756020389263E-09	5.53	1.2286941199864131E-12	5.53	0.22581711268595228	5.53	1501.5303821300379
5.54	3.9419512790926734E-07	5.54	7.8468367084521678E-09	5.54	4.5163422537190632E-12	5.54	0.22581711268595228	5.54	1501.6947645293385
5.55	3.9148990303111791E-07	5.55	-2.2690037055557766E-09	5.55	7.8039903875484934E-12	5.55	-0.10294770068247772	5.55	1501.3659997307309
5.56	3.909160674508303E-07	5.56	2.1938670640855006E-09	5.56	7.8039903875484934E-12	5.56	0.55458192607371615	5.56	1501.8591469286323
5.57	3.8870270164091308E-07	5.57	2.0640399599374102E-08	5.57	1.2286941199864131E-12	5.57	-0.10294770068247772	5.57	1501.6947645293385
5.58	3.8927653722129767E-07	5.58	8.7394108631131412E-09	5.58	7.8039903875484934E-12	5.58	0.22581711268595228	5.58	1502.187911727201
5.59	3.9157187954258548E-07	5.59	2.183049847375921E-08	5.59	4.5163422537190632E-12	5.59	0.88334673948082099	5.59	1501.6947645293385
5.6	3.9058816140494025E-07	5.6	1.1714658045880823E-08	5.6	7.8039903875484934E-12	5.6	-0.43171251403156674	5.6	1502.0235293279197
5.61	3.9362129232910261E-07	5.61	1.6772578258573369E-08	5.61	7.8039903875484934E-12	5.61	0.39019951937742547	5.61	1501.3659997307309
5.62	3.9567070511528231E-07	5.62	6.0616883993649816E-09	5.62	4.5163422537190632E-12	5.62	0.39019951937742547	5.62	1501.6947645293385
5.63	3.9362129232910261E-07	5.63	-5.5417756020389263E-09	5.63	4.5163422537190632E-12	5.63	0.061434705999317885	5.63	1502.187911727201
5.64	3.9230966814576988E-07	5.64	7.8468367084521678E-09	5.64	4.5163422537190632E-12	5.64	-0.10294770068247772	5.64	1501.5303821300379
5.65	3.9263757419161583E-07	5.65	-3.1615778592474664E-09	5.65	1.2286941199864131E-12	5.65	0.061434705999317885	5.65	1501.6947645293385
5.66	3.9263757419161583E-07	5.66	2.7889165001863481E-09	5.66	4.5163422537190632E-12	5.66	-0.43171251403156674	5.66	1501.6947645293385
5.67	3.9165385605405251E-07	5.67	2.272307262963823E-08	5.67	4.5163422537190632E-12	5.67	0.061434705999317885	5.67	1501.3659997307309
5.68	3.8927653722129767E-07	5.68	8.7394108631131412E-09	5.68	4.5163422537190632E-12	5.68	0.22581711268595228	5.68	1501.2016173314178
5.69	3.8853874861794153E-07	5.69	2.2425547911003287E-08	5.69	4.5163422537190632E-12	5.69	0.061434705999317885	5.69	1501.6947645293385
5.7	3.9116199698524242E-07	5.7	1.1119608609257899E-08	5.7	4.5163422537190632E-12	5.7	0.061434705999317885	5.7	1502.5166765257436
5.71	3.8960444326722065E-07	5.71	1.5582479384773932E-08	5.71	4.5163422537190632E-12	5.71	0.22581711268595228	5.71	1501.6947645293385
5.72	3.9280152721453571E-07	5.72	6.6567378356925693E-09	5.72	1.2286941199864131E-12	5.72	-0.26733010735943452	5.72	1501.5303821300379
5.73	3.9599861116103916E-07	5.73	-5.8393003198483295E-09	5.73	4.5163422537190632E-12	5.73	0.55458192607371615	5.73	1501.8591469286323
5.74	3.9296548023745332E-07	5.74	7.549311990249212E-09	5.74	4.5163422537190632E-12	5.74	0.39019951937742547	5.74	1501.3659997307309
5.75	3.9403117488636583E-07	5.75	-2.566528423461768E-09	5.75	1.1091638521474497E-11	5.75	-0.10294770068247772	5.75	1502.0235293279197
5.76	3.9034223187051729E-07	5.76	1.0037681919886391E-09	5.76	4.5163422537190632E-12	5.76	0.061434705999317885	5.76	1501.8591469286323
5.77	3.891945607098157E-07	5.77	2.1235449036549464E-08	5.77	4.5163422537190632E-12	5.77	-0.26733010735943452	5.77	1501.5303821300379
5.78	3.8730910094559117E-07	5.78	8.7394108631131412E-09	5.78	4.5163422537190632E-12	5.78	-0.26733010735943452	5.78	1501.6947645293385
5.79	3.9419512790926734E-07	5.79	2.2425547911003287E-08	5.79	4.5163422537190632E-12	5.79	0.22581711268595228	5.79	1501.5303821300379
5.8	3.8976839629017902E-07	5.8	1.2904756919230645E-08	5.8	4.5163422537190632E-12	5.8	0.061434705999317885	5.8	1502.0235293279197
5.81	3.9026025535904194E-07	5.81	1.7070102977044795E-08	5.81	1.2286941199864131E-12	5.81	0.71896433277485983	5.81	1501.5303821300379
5.82	3.9640849371822261E-07	5.82	5.4666389630722282E-09	5.82	1.1091638521474497E-11	5.82	0.55458192607371615	5.82	1502.187911727201
5.83	3.9378524535200952E-07	5.83	-5.8393003198483295E-09	5.83	4.5163422537190632E-12	5.83	0.061434705999317885	5.83	1502.3522941264755
5.84	3.9173583256551907E-07	5.84	7.8468367084521678E-09	5.84	1.2286941199864131E-12	5.84	0.061434705999317885	5.84	1501.3659997307309
5.85	3.9108002047377221E-07	5.85	-2.2690037055557766E-09	5.85	4.5163422537190632E-12	5.85	0.22581711268595228	5.85	1501.5303821300379
5.86	3.9304745674891135E-07	5.86	2.7889165001863481E-09	5.86	1.2286941199864131E-12	5.86	0.55458192607371615	5.86	1501.3659997307309
5.87	3.92473621168694E-07	5.87	2.0342874880799312E-08	5.87	4.5163422537190632E-12	5.87	0.22581711268595228	5.87	1501.5303821300379
5.88	3.9108002047377221E-07	5.88	9.6319850178523328E-09	5.88	4.5163422537190632E-12	5.88	-0.26733010735943452	5.88	1501.5303821300379
5.89	3.9329338628328228E-07	5.89	2.0937924317957482E-08	5.89	4.5163422537190632E-12	5.89	-0.26733010735943452	5.89	1502.0235293279197
5.9	3.9034223187051729E-07	5.9	1.1714658045880823E-08	5.9	4.5163422537190632E-12	5.9	-0.26733010735943452	5.9	1501.5303821300379
5.91	3.9034223187051729E-07	5.91	1.6475053540110559E-08	5.91	4.5163422537190632E-12	5.91	0.39019951937742547	5.91	1501.5303821300379
5.92	3.9353931581764833E-07	5.92	5.1691142449389143E-09	5.92	4.5163422537190632E-12	5.92	0.88334673948082099	5.92	1501.3659997307309
5.93	3.9435908093216663E-07	5.93	-5.5417756020389263E-09	5.93	7.8039903875484934E-12	5.93	0.061434705999317885	5.93	1501.2016173314178
5.94	3.9353931581764833E-07	5.94	8.4418861448841258E-09	5.94	1.2286941199864131E-12	5.94	-0.10294770068247772	5.94	1502.3522941264755
5.95	3.9542477558095887E-07	5.95	-3.1615778592474664E-09	5.95	-2.0589540136494568E-12	5.95	1.2121115529072313	5.95	1501.3659997307309
5.96	3.962445406953509E-07	5.96	2.7889165001863481E-09	5.96	4.5163422537190632E-12	5.96	0.39019951937742547	5.96	1502.0235293279197
5.97	3.891945607098157E-07	5.97	2.0045350162233125E-08	5.97	4.5163422537190632E-12	5.97	-0.10294770068247772	5.97	1501.5303821300379
5.98	3.8812886606050381E-07	5.98	7.8468367084521678E-09	5.98	4.5163422537190632E-12	5.98	0.55458192607371615	5.98	1501.2016173314178
5.99	3.8952246675574064E-07	5.99	2.1532973755150035E-08	5.99	4.5163422537190632E-12	5.99	0.22581711268595228	5.99	1501.3659997307309
6	3.8862072512942757E-07	6	1.3202281637589746E-08	6	7.8039903875484934E-12	6	-0.43171251403156674	6	1502.0235293279197
6.01	3.9263757419161583E-07	6.01	1.7962677132510833E-08	6.01	7.8039903875484934E-12	6.01	0.39019951937742547	6.01	1502.3522941264755
6.02	3.9985150719800272E-07	6.02	5.7641636812142506E-09	6.02	7.8039903875484934E-12	6.02	1.2121115529072313	6.02	1501.8591469286323
6.03	3.9632651720678702E-07	6.03	-5.5417756020389263E-09	6.03	7.8039903875484934E-12	6.03	0.061434705999317885	6.03	1499.886558136679
6.04	3.9296548023745332E-07	6.04	7.2517872720549647E-09	6.04	7.8039903875484934E-12	6.04	-0.10294770068247772	6.04	1501.3659997307309
6.05	3.9288350372599481E-07	6.05	-3.1615778592474664E-09	6.05	4.5163422537190632E-12	6.05	0.22581711268595228	6.05	1501.5303821300379
6.06	3.9157187954258548E-07	6.06	2.4913917821315568E-09	6.06	1.2286941199864131E-12	6.06	0.55458192607371615	6.06	1501.6947645293385
6.07	3.8968641977870002E-07	6.07	2.0342874880799312E-08	6.07	1.2286941199864131E-12	6.07	-0.10294770068247772	6.07	1501.6947645293385
6.08	3.8985037280165743E-07	6.08	9.0369355813508519E-09	6.08	7.8039903875484934E-12	6.08	0.22581711268595228	6.08	1502.0235293279197
6.09	3.9017827884756607E-07	6.09	2.2128023192376947E-08	6.09	4.5163422537190632E-12	6.09	-0.10294770068247772	6.09	1502.3522941264755
6.1	3.9509686953518661E-07	6.1	1.2012182764205275E-08	6.1	4.5163422537190632E-12	6.1	0.22581711268595228	6.1	1501.6947645293385
6.11	3.913259500081812E-07	6.11	1.6772578258573369E-08	6.11	4.5163422537190632E-12	6.11	0.55458192607371615	6.11	1501.5303821300379
6.12	3.9567070511528231E-07	6.12	4.8715895268143355E-09	6.12	4.5163422537190632E-12	6.12	-0.43171251403156674	6.12	1501.2016173314178
6.13	3.9108002047377221E-07	6.13	-4.6492014485580286E-09	6.13	4.5163422537190632E-12	6.13	0.061434705999317885	6.13	1502.0235293279197
6.14	3.9329338628328228E-07	6.14	7.549311990249212E-09	6.14	-2.0589540136494568E-12	6.14	1.0477291461916138	6.14	1501.6947645293385
6.15	3.9485094000085152E-07	6.15	-3.7566272949980393E-09	6.15	4.5163422537190632E-12	6.15	-0.26733010735943452	6.15	1501.6947645293385
6.16	3.9116199698524242E-07	6.16	1.8963423460481794E-09	6.16	1.1091638521474497E-11	6.16	0.22581711268595228	6.16	1501.3659997307309
6.17	3.9173583256551907E-07	6.17	2.0342874880799312E-08	6.17	7.8039903875484934E-12	6.17	0.88334673948082099	6.17	1501.3659997307309
6.18	3.8985037280165743E-07	6.18	9.6319850178523328E-09	6.18	1.1091638521474497E-11	6.18	-0.76047732736128637	6.18	1502.0235293279197
6.19	3.9173583256551907E-07	6.19	2.2425547911003287E-08	6.19	1.2286941199864131E-12	6.19	-0.10294770068247772	6.19	1501.5303821300379
6.2	3.9189978558845049E-07	6.2	1.1119608609257899E-08	6.2	4.5163422537190632E-12	6.2	0.22581711268595228	6.2	1502.187911727201
6.21	3.8993234931313537E-07	6.21	1.8557726569531294E-08	6.21	4.5163422537190632E-12	6.21	0.22581711268595228	6.21	1502.0235293279197
6.22	3.9280152721453571E-07	6.22	4.8715895268143355E-09	6.22	4.5163422537190632E-12	6.22	-0.43171251403156674	6.22	1501.6947645293385
6.23	3.9485094000085152E-07	6.23	-5.5417756020389263E-09	6.23	7.8039903875484934E-12	6.23	0.55458192607371615	6.23	1501.5303821300379
6.24	3.9583465813816185E-07	6.24	9.6319850178523328E-09	6.24	1.2286941199864131E-12	6.24	-0.26733010735943452	6.24	1502.0235293279197
6.25	3.955067520924006E-07	6.25	-3.4591025771271336E-09	6.25	4.5163422537190632E-12	6.25	0.39019951937742547	6.25	1501.3659997307309
6.26	3.9362129232910261E-07	6.26	2.7889165001863481E-09	6.26	1.1091638521474497E-11	6.26	0.55458192607371615	6.26	1501.6947645293385
6.27	3.8821084257199239E-07	6.27	2.0640399599374102E-08	6.27	4.5163422537190632E-12	6.27	-0.26733010735943452	6.27	1502.3522941264755
6.28	3.8780096001454473E-07	6.28	9.0369355813508519E-09	6.28	4.5163422537190632E-12	6.28	-0.10294770068247772	6.28	1501.5303821300379
6.29	3.9067013791641359E-07	6.29	2.3615646785594489E-08	6.29	7.8039903875484934E-12	6.29	0.22581711268595228	6.29	1501.5303821300379
6.3	3.9403117488636583E-07	6.3	1.1714658045880823E-08	6.3	7.8039903875484934E-12	6.3	1.0477291461916138	6.3	1501.5303821300379
6.31	3.9189978558845049E-07	6.31	1.7962677132510833E-08	6.31	1.2286941199864131E-12	6.31	0.71896433277485983	6.31	1501.5303821300379
6.32	3.9493291651229706E-07	6.32	5.1691142449389143E-09	6.32	7.8039903875484934E-12	6.32	0.39019951937742547	6.32	1501.6947645293385
6.33	3.9837592999250667E-07	6.33	-5.2442508842207484E-09	6.33	7.8039903875484934E-12	6.33	-0.92485973401888799	6.33	1501.6947645293385
6.34	3.92473621168694E-07	6.34	8.7394108631131412E-09	6.34	4.5163422537190632E-12	6.34	0.22581711268595228	6.34	1501.3659997307309
6.35	3.9034223187051729E-07	6.35	-2.864053141358998E-09	6.35	4.5163422537190632E-12	6.35	0.061434705999317885	6.35	1501.5303821300379
6.36	3.9116199698524242E-07	6.36	3.9790153724928503E-09	6.36	4.5163422537190632E-12	6.36	0.22581711268595228	6.36	1501.5303821300379
6.37	3.919817620999154E-07	6.37	2.0342874880799312E-08	6.37	1.2286941199864131E-12	6.37	0.061434705999317885	6.37	1501.8591469286323
6.38	3.8985037280165743E-07	6.38	8.7394108631131412E-09	6.38	1.1091638521474497E-11	6.38	0.55458192607371615	6.38	1500.7084701334391
6.39	3.9148990303111791E-07	6.39	2.3020597348281735E-08	6.39	4.5163422537190632E-12	6.39	0.71896433277485983	6.39	1502.187911727201
6.4	3.92473621168694E-07	6.4	1.1119608609257899E-08	6.4	4.5163422537190632E-12	6.4	0.061434705999317885	6.4	1502.3522941264755
6.41	3.8944049024426011E-07	6.41	1.7665152414013533E-08	6.41	7.8039903875484934E-12	6.41	-0.10294770068247772	6.41	1501.5303821300379
6.42	3.9362129232910261E-07	6.42	6.0616883993649816E-09	6.42	4.5163422537190632E-12	6.42	0.22581711268595228	6.42	1501.5303821300379
6.43	3.9280152721453571E-07	6.43	-5.5417756020389263E-09	6.43	7.8039903875484934E-12	6.43	0.22581711268595228	6.43	1501.3659997307309
6.44	3.9419512790926734E-07	6.44	7.549311990249212E-09	6.44	1.2286941199864131E-12	6.44	0.061434705999317885	6.44	1501.5303821300379
6.45	3.955067520924006E-07	6.45	-2.864053141358998E-09	6.45	4.5163422537190632E-12	6.45	0.061434705999317885	6.45	1501.6947645293385
6.46	3.9378524535200952E-07	6.46	3.6814906544031321E-09	6.46	4.5163422537190632E-12	6.46	0.55458192607371615	6.46	1500.8728525327717
6.47	3.9206373861137984E-07	6.47	2.2425547911003287E-08	6.47	4.5163422537190632E-12	6.47	0.22581711268595228	6.47	1500.3797053347544
6.48	3.8845677210645501E-07	6.48	9.6319850178523328E-09	6.48	7.8039903875484934E-12	6.48	0.55458192607371615	6.48	1500.2153229354024
6.49	3.909160674508303E-07	6.49	2.1532973755150035E-08	6.49	4.5163422537190632E-12	6.49	-0.10294770068247772	6.49	1500.5440877341
6.5	3.9001432582461278E-07	6.5	1.2607232200880199E-08	6.5	1.1091638521474497E-11	6.5	-0.10294770068247772	6.5	1500.2153229354024
6.51	3.9034223187051729E-07	6.51	1.7665152414013533E-08	6.51	1.1091638521474497E-11	6.51	0.22581711268595228	6.51	1501.037234932098
6.52	3.9353931581764833E-07	6.52	6.0616883993649816E-09	6.52	7.8039903875484934E-12	6.52	-0.10294770068247772	6.52	1500.2153229354024
6.53	3.9526082255807382E-07	6.53	-5.8393003198483295E-09	6.53	4.5163422537190632E-12	6.53	-0.26733010735943452	6.53	1501.8591469286323
6.54	3.9526082255807382E-07	6.54	7.2517872720549647E-09	6.54	4.5163422537190632E-12	6.54	-0.26733010735943452	6.54	1501.5303821300379
6.55	3.9632651720678702E-07	6.55	-2.2690037055557766E-09	6.55	7.8039903875484934E-12	6.55	-0.10294770068247772	6.55	1501.6947645293385
6.56	3.9296548023745332E-07	6.56	3.0864412182498877E-09	6.56	7.8039903875484934E-12	6.56	-0.43171251403156674	6.56	1501.6947645293385
6.57	3.8689921838811635E-07	6.57	2.0342874880799312E-08	6.57	4.5163422537190632E-12	6.57	-0.43171251403156674	6.57	1501.5303821300379
6.58	3.8796491303752528E-07	6.58	9.3344602995972579E-09	6.58	4.5163422537190632E-12	6.58	-0.26733010735943452	6.58	1502.3522941264755
6.59	3.92473621168694E-07	6.59	2.2425547911003287E-08	6.59	7.8039903875484934E-12	6.59	-0.10294770068247772	6.59	1501.5303821300379
6.6	3.9230966814576988E-07	6.6	1.1714658045880823E-08	6.6	4.5163422537190632E-12	6.6	0.061434705999317885	6.6	1501.3659997307309
6.61	3.9280152721453571E-07	6.61	1.736762769552485E-08	6.61	1.2286941199864131E-12	6.61	0.71896433277485983	6.61	1501.3659997307309
6.62	3.9526082255807382E-07	6.62	5.7641636812142506E-09	6.62	1.2286941199864131E-12	6.62	-0.92485973401888799	6.62	1502.0235293279197
6.63	3.921457151228437E-07	6.63	-5.2442508842207484E-09	6.63	7.8039903875484934E-12	6.63	0.061434705999317885	6.63	1501.6947645293385
6.64	3.9083409093935856E-07	6.64	8.7394108631131412E-09	6.64	1.2286941199864131E-12	6.64	-0.26733010735943452	6.64	1501.6947645293385
6.65	3.9230966814576988E-07	6.65	-3.1615778592474664E-09	6.65	7.8039903875484934E-12	6.65	0.22581711268595228	6.65	1501.6947645293385
6.66	3.9181780907698499E-07	6.66	2.7889165001863481E-09	6.66	4.5163422537190632E-12	6.66	0.22581711268595228	6.66	1501.037234932098
6.67	3.921457151228437E-07	6.67	2.1532973755150035E-08	6.67	4.5163422537190632E-12	6.67	0.061434705999317885	6.67	1501.3659997307309
6.68	3.9058816140494025E-07	6.68	9.0369355813508519E-09	6.68	1.2286941199864131E-12	6.68	1.0477291461916138	6.68	1501.6947645293385
6.69	3.9329338628328228E-07	6.69	2.3318122066933817E-08	6.69	4.5163422537190632E-12	6.69	-0.26733010735943452	6.69	1502.5166765257436
6.7	3.9173583256551907E-07	6.7	1.1417133327565013E-08	6.7	4.5163422537190632E-12	6.7	-0.10294770068247772	6.7	1502.5166765257436
6.71	3.8985037280165743E-07	6.71	1.8557726569531294E-08	6.71	4.5163422537190632E-12	6.71	-0.10294770068247772	6.71	1501.8591469286323
6.72	3.9403117488636583E-07	6.72	6.6567378356925693E-09	6.72	1.2286941199864131E-12	6.72	0.061434705999317885	6.72	1501.5303821300379
6.73	3.9321140977182583E-07	6.73	-4.6492014485580286E-09	6.73	4.5163422537190632E-12	6.73	0.55458192607371615	6.73	1501.3659997307309
6.74	3.9435908093216663E-07	6.74	7.8468367084521678E-09	6.74	1.2286941199864131E-12	6.74	0.22581711268595228	6.74	1501.6947645293385
6.75	3.9099804396230157E-07	6.75	-1.6739542697174432E-09	6.75	4.5163422537190632E-12	6.75	0.061434705999317885	6.75	1501.6947645293385
6.76	3.9124397349671205E-07	6.76	4.2765400905912902E-09	6.76	4.5163422537190632E-12	6.76	0.061434705999317885	6.76	1501.8591469286323
6.77	3.919817620999154E-07	6.77	2.0640399599374102E-08	6.77	4.5163422537190632E-12	6.77	-0.26733010735943452	6.77	1502.187911727201
6.78	3.8968641977870002E-07	6.78	1.0227034454388529E-08	6.78	4.5163422537190632E-12	6.78	0.22581711268595228	6.78	1501.5303821300379
6.79	3.9124397349671205E-07	6.79	2.3020597348281735E-08	6.79	1.2286941199864131E-12	6.79	0.39019951937742547	6.79	1502.0235293279197
6.8	3.8780096001454473E-07	6.8	1.1417133327565013E-08	6.8	4.5163422537190632E-12	6.8	-0.26733010735943452	6.8	1501.5303821300379
6.81	3.8960444326722065E-07	6.81	1.8260201851016749E-08	6.81	4.5163422537190632E-12	6.81	0.55458192607371615	6.81	1501.2016173314178
6.82	3.9640849371822261E-07	6.82	5.1691142449389143E-09	6.82	1.2286941199864131E-12	6.82	-0.43171251403156674	6.82	1501.2016173314178
6.83	3.957526816267224E-07	6.83	-4.9467261663937957E-09	6.83	1.1091638521474497E-11	6.83	-0.10294770068247772	6.83	1501.3659997307309
6.84	3.9435908093216663E-07	6.84	8.4418861448841258E-09	6.84	4.5163422537190632E-12	6.84	0.39019951937742547	6.84	1502.5166765257436
6.85	3.921457151228437E-07	6.85	-2.566528423461768E-09	6.85	1.1091638521474497E-11	6.85	1.2121115529072313	6.85	1501.3659997307309
6.86	3.9329338628328228E-07	6.86	3.9790153724928503E-09	6.86	4.5163422537190632E-12	6.86	0.22581711268595228	6.86	1500.2153229354024
6.87	3.8935851373277915E-07	6.87	1.974782544367554E-08	6.87	4.5163422537190632E-12	6.87	0.39019951937742547	6.87	1501.5303821300379
6.88	3.8862072512942757E-07	6.88	1.0227034454388529E-08	6.88	4.5163422537190632E-12	6.88	0.71896433277485983	6.88	1501.6947645293385
6.89	3.9345733930619348E-07	6.89	2.2128023192376947E-08	6.89	1.2286941199864131E-12	6.89	0.22581711268595228	6.89	1503.6673533204396
6.9	3.9427710442071728E-07	6.9	1.082208389095944E-08	6.9	4.5163422537190632E-12	6.9	0.22581711268595228	6.9	1501.5303821300379
6.91	3.9157187954258548E-07	6.91	1.8557726569531294E-08	6.91	7.8039903875484934E-12	6.91	0.22581711268595228	6.91	1501.8591469286323
6.92	3.9583465813816185E-07	6.92	4.2765400905912902E-09	6.92	4.5163422537190632E-12	6.92	-0.26733010735943452	6.92	1501.8591469286323
6.93	3.9411315139781683E-07	6.93	-4.0541520128601571E-09	6.93	7.8039903875484934E-12	6.93	0.061434705999317885	6.93	1501.6947645293385
6.94	3.9083409093935856E-07	6.94	9.6319850178523328E-09	6.94	4.5163422537190632E-12	6.94	0.061434705999317885	6.94	1501.3659997307309
6.95	3.9116199698524242E-07	6.95	-4.0541520128601571E-09	6.95	4.5163422537190632E-12	6.95	0.55458192607371615	6.95	1501.3659997307309
6.96	3.8911258419833321E-07	6.96	3.9790153724928503E-09	6.96	1.2286941199864131E-12	6.96	0.39019951937742547	6.96	1501.8591469286323
6.97	3.9050618489346644E-07	6.97	1.974782544367554E-08	6.97	7.8039903875484934E-12	6.97	0.061434705999317885	6.97	1501.5303821300379
6.98	3.9083409093935856E-07	6.98	1.1417133327565013E-08	6.98	4.5163422537190632E-12	6.98	0.39019951937742547	6.98	1501.3659997307309
6.99	3.9165385605405251E-07	6.99	2.3020597348281735E-08	6.99	4.5163422537190632E-12	6.99	-0.26733010735943452	6.99	1502.0235293279197
7	3.9222769163430708E-07	7	9.6319850178523328E-09	7	1.2286941199864131E-12	7	-0.26733010735943452	7	1501.3659997307309
7.01	3.919817620999154E-07	7.01	1.974782544367554E-08	7.01	4.5163422537190632E-12	7.01	0.55458192607371615	7.01	1501.8591469286323
7.02	3.961625641839142E-07	7.02	3.9790153724928503E-09	7.02	7.8039903875484934E-12	7.02	-0.10294770068247772	7.02	1501.5303821300379
7.03	3.9411315139781683E-07	7.03	-5.2442508842207484E-09	7.03	7.8039903875484934E-12	7.03	0.22581711268595228	7.03	1502.3522941264755
7.04	3.9312943326036891E-07	7.04	9.3344602995972579E-09	7.04	-2.0589540136494568E-12	7.04	0.55458192607371615	7.04	1501.3659997307309
7.05	3.9148990303111791E-07	7.05	-4.6492014485580286E-09	7.05	7.8039903875484934E-12	7.05	0.061434705999317885	7.05	1501.6947645293385
7.06	3.9173583256551907E-07	7.06	4.5740648086984387E-09	7.06	-2.0589540136494568E-12	7.06	0.39019951937742547	7.06	1502.187911727201
7.07	3.9394919837491426E-07	7.07	2.0937924317957482E-08	7.07	4.5163422537190632E-12	7.07	-0.10294770068247772	7.07	1501.5303821300379
7.08	3.921457151228437E-07	7.08	9.0369355813508519E-09	7.08	4.5163422537190632E-12	7.08	0.55458192607371615	7.08	1501.6947645293385
7.09	3.92473621168694E-07	7.09	2.3913171504263736E-08	7.09	1.2286941199864131E-12	7.09	0.39019951937742547	7.09	1501.8591469286323
7.1	3.8976839629017902E-07	7.1	9.9295097361160897E-09	7.1	4.5163422537190632E-12	7.1	0.22581711268595228	7.1	1501.3659997307309
7.11	3.8960444326722065E-07	7.11	1.8260201851016749E-08	7.11	1.1091638521474497E-11	7.11	0.061434705999317885	7.11	1501.5303821300379
7.12	3.9222769163430708E-07	7.12	4.5740648086984387E-09	7.12	7.8039903875484934E-12	7.12	0.22581711268595228	7.12	1501.5303821300379
7.13	3.9271955070307604E-07	7.13	-5.2442508842207484E-09	7.13	1.1091638521474497E-11	7.13	0.22581711268595228	7.13	1501.8591469286323
7.14	3.9378524535200952E-07	7.14	9.0369355813508519E-09	7.14	4.5163422537190632E-12	7.14	0.22581711268595228	7.14	1501.8591469286323
7.15	3.957526816267224E-07	7.15	-5.2442508842207484E-09	7.15	1.2286941199864131E-12	7.15	0.39019951937742547	7.15	1502.5166765257436
7.16	3.9567070511528231E-07	7.16	4.2765400905912902E-09	7.16	4.5163422537190632E-12	7.16	0.39019951937742547	7.16	1501.6947645293385
7.17	3.9230966814576988E-07	7.17	2.0045350162233125E-08	7.17	1.2286941199864131E-12	7.17	-0.26733010735943452	7.17	1501.3659997307309
7.18	3.8837479559496797E-07	7.18	9.0369355813508519E-09	7.18	4.5163422537190632E-12	7.18	0.061434705999317885	7.18	1501.6947645293385
7.19	3.8894863117536664E-07	7.19	2.421069622294156E-08	7.19	7.8039903875484934E-12	7.19	-0.10294770068247772	7.19	1501.6947645293385
7.2	3.891945607098157E-07	7.2	1.0227034454388529E-08	7.2	7.8039903875484934E-12	7.2	0.22581711268595228	7.2	1501.6947645293385
7.21	3.9058816140494025E-07	7.21	1.8855251288054441E-08	7.21	4.5163422537190632E-12	7.21	1.2121115529072313	7.21	1501.5303821300379
7.22	3.9706430580968698E-07	7.22	4.2765400905912902E-09	7.22	4.5163422537190632E-12	7.22	-0.43171251403156674	7.22	1503.0098237235093
7.23	3.9476896348940545E-07	7.23	-6.136825037648905E-09	7.23	4.5163422537190632E-12	7.23	0.061434705999317885	7.23	1501.2016173314178
7.24	3.9394919837491426E-07	7.24	9.0369355813508519E-09	7.24	4.5163422537190632E-12	7.24	0.061434705999317885	7.24	1501.5303821300379
7.25	3.9263757419161583E-07	7.25	-3.7566272949980393E-09	7.25	4.5163422537190632E-12	7.25	-0.59609492069883885	7.25	1501.3659997307309
7.26	3.9189978558845049E-07	7.26	4.5740648086984387E-09	7.26	4.5163422537190632E-12	7.26	0.061434705999317885	7.26	1501.3659997307309
7.27	3.8903060768685019E-07	7.27	1.8557726569531294E-08	7.27	7.8039903875484934E-12	7.27	-0.10294770068247772	7.27	1502.5166765257436
7.28	3.8722712443409724E-07	7.28	9.6319850178523328E-09	7.28	4.5163422537190632E-12	7.28	0.71896433277485983	7.28	1501.5303821300379
7.29	3.9009630233608966E-07	7.29	2.421069622294156E-08	7.29	-2.0589540136494568E-12	7.29	-0.10294770068247772	7.29	1501.5303821300379
7.3	3.9476896348940545E-07	7.3	9.6319850178523328E-09	7.3	1.2286941199864131E-12	7.3	0.061434705999317885	7.3	1501.5303821300379
7.31	3.9329338628328228E-07	7.31	1.974782544367554E-08	7.31	-2.0589540136494568E-12	7.31	0.55458192607371615	7.31	1501.6947645293385
7.32	3.955067520924006E-07	7.32	5.7641636812142506E-09	7.32	4.5163422537190632E-12	7.32	0.22581711268595228	7.32	1502.5166765257436
7.33	3.9280152721453571E-07	7.33	-4.6492014485580286E-09	7.33	4.5163422537190632E-12	7.33	0.22581711268595228	7.33	1501.5303821300379
7.34	3.9230966814576988E-07	7.34	9.0369355813508519E-09	7.34	4.5163422537190632E-12	7.34	0.061434705999317885	7.34	1502.3522941264755
7.35	3.9148990303111791E-07	7.35	-4.9467261663937957E-09	7.35	4.5163422537190632E-12	7.35	0.88334673948082099	7.35	1501.8591469286323
7.36	3.92473621168694E-07	7.36	5.1691142449389143E-09	7.36	4.5163422537190632E-12	7.36	0.71896433277485983	7.36	1501.037234932098
7.37	3.9288350372599481E-07	7.37	2.0640399599374102E-08	7.37	4.5163422537190632E-12	7.37	0.22581711268595228	7.37	1501.5303821300379
7.38	3.8829281908348044E-07	7.38	9.3344602995972579E-09	7.38	4.5163422537190632E-12	7.38	-0.10294770068247772	7.38	1501.5303821300379
7.39	3.9165385605405251E-07	7.39	2.421069622294156E-08	7.39	1.2286941199864131E-12	7.39	0.71896433277485983	7.39	1501.2016173314178
7.4	3.9034223187051729E-07	7.4	9.3344602995972579E-09	7.4	4.5163422537190632E-12	7.4	0.061434705999317885	7.4	1501.6947645293385
7.41	3.9099804396230157E-07	7.41	1.9450300725126571E-08	7.41	4.5163422537190632E-12	7.41	1.2121115529072313	7.41	1502.187911727201
7.42	3.9312943326036891E-07	7.42	3.383965936322149E-09	7.42	1.2286941199864131E-12	7.42	0.22581711268595228	7.42	1500.7084701334391
7.43	3.9362129232910261E-07	7.43	-4.6492014485580286E-09	7.43	1.1091638521474497E-11	7.43	-0.26733010735943452	7.43	1501.5303821300379
7.44	3.9476896348940545E-07	7.44	9.0369355813508519E-09	7.44	1.2286941199864131E-12	7.44	0.061434705999317885	7.44	1501.3659997307309
7.45	3.9460501046651156E-07	7.45	-4.9467261663937957E-09	7.45	7.8039903875484934E-12	7.45	0.55458192607371615	7.45	1502.0235293279197
7.46	3.9419512790926734E-07	7.46	4.8715895268143355E-09	7.46	1.2286941199864131E-12	7.46	0.39019951937742547	7.46	1502.0235293279197
7.47	3.9206373861137984E-07	7.47	1.8855251288054441E-08	7.47	4.5163422537190632E-12	7.47	0.22581711268595228	7.47	1500.7084701334391
7.48	3.8780096001454473E-07	7.48	8.4418861448841258E-09	7.48	4.5163422537190632E-12	7.48	0.55458192607371615	7.48	1501.3659997307309
7.49	3.8804688954901486E-07	7.49	2.3318122066933817E-08	7.49	4.5163422537190632E-12	7.49	0.22581711268595228	7.49	1501.5303821300379
7.5	3.8952246675574064E-07	7.5	9.9295097361160897E-09	7.5	4.5163422537190632E-12	7.5	-0.10294770068247772	7.5	1501.8591469286323
7.51	3.9009630233608966E-07	7.51	1.8855251288054441E-08	7.51	1.2286941199864131E-12	7.51	0.88334673948082099	7.51	1501.8591469286323
7.52	3.9813000045823914E-07	7.52	5.1691142449389143E-09	7.52	4.5163422537190632E-12	7.52	-0.43171251403156674	7.52	1501.5303821300379
7.53	3.9739221185540556E-07	7.53	-5.2442508842207484E-09	7.53	4.5163422537190632E-12	7.53	0.22581711268595228	7.53	1502.0235293279197
7.54	3.9239164465723215E-07	7.54	8.1443614266637926E-09	7.54	1.2286941199864131E-12	7.54	0.22581711268595228	7.54	1501.6947645293385
7.55	3.9230966814576988E-07	7.55	-4.0541520128601571E-09	7.55	4.5163422537190632E-12	7.55	0.22581711268595228	7.55	1502.3522941264755
7.56	3.8968641977870002E-07	7.56	4.8715895268143355E-09	7.56	4.5163422537190632E-12	7.56	0.71896433277485983	7.56	1501.5303821300379
7.57	3.8837479559496797E-07	7.57	2.0045350162233125E-08	7.57	7.8039903875484934E-12	7.57	0.22581711268595228	7.57	1501.3659997307309
7.58	3.8673526536512299E-07	7.58	9.6319850178523328E-09	7.58	7.8039903875484934E-12	7.58	-0.43171251403156674	7.58	1501.6947645293385
7.59	3.913259500081812E-07	7.59	2.3020597348281735E-08	7.59	-2.0589540136494568E-12	7.59	0.39019951937742547	7.59	1501.6947645293385
7.6	3.9460501046651156E-07	7.6	1.1417133327565013E-08	7.6	4.5163422537190632E-12	7.6	0.061434705999317885	7.6	1502.6810589250053
7.61	3.8763700699156222E-07	7.61	2.0045350162233125E-08	7.61	4.5163422537190632E-12	7.61	0.71896433277485983	7.61	1501.5303821300379
7.62	3.9370326884055636E-07	7.62	2.4913917821315568E-09	7.62	1.2286941199864131E-12	7.62	-0.43171251403156674	7.62	1501.8591469286323
7.63	3.9370326884055636E-07	7.63	-4.0541520128601571E-09	7.63	1.1091638521474497E-11	7.63	-0.10294770068247772	7.63	1501.6947645293385
7.64	3.9345733930619348E-07	7.64	8.7394108631131412E-09	7.64	4.5163422537190632E-12	7.64	0.71896433277485983	7.64	1501.3659997307309
7.65	3.909160674508303E-07	7.65	-4.6492014485580286E-09	7.65	4.5163422537190632E-12	7.65	-0.26733010735943452	7.65	1502.187911727201
7.66	3.9329338628328228E-07	7.66	5.4666389630722282E-09	7.66	4.5163422537190632E-12	7.66	0.22581711268595228	7.66	1501.5303821300379
7.67	3.904242083819921E-07	7.67	1.7665152414013533E-08	7.67	1.2286941199864131E-12	7.67	-0.26733010735943452	7.67	1501.6947645293385
7.68	3.9157187954258548E-07	7.68	1.0524559172669637E-08	7.68	7.8039903875484934E-12	7.68	-0.10294770068247772	7.68	1501.6947645293385
7.69	3.9165385605405251E-07	7.69	2.3615646785594489E-08	7.69	1.2286941199864131E-12	7.69	0.39019951937742547	7.69	1501.6947645293385
7.7	3.909160674508303E-07	7.7	1.0524559172669637E-08	7.7	4.5163422537190632E-12	7.7	0.061434705999317885	7.7	1501.6947645293385
7.71	3.909160674508303E-07	7.71	2.0342874880799312E-08	7.71	1.2286941199864131E-12	7.71	-0.10294770068247772	7.71	1501.8591469286323
7.72	3.9271955070307604E-07	7.72	3.383965936322149E-09	7.72	4.5163422537190632E-12	7.72	-0.26733010735943452	7.72	1502.6810589250053
7.73	3.9345733930619348E-07	7.73	-3.1615778592474664E-09	7.73	1.2286941199864131E-12	7.73	1.0477291461916138	7.73	1501.037234932098
7.74	3.9411315139781683E-07	7.74	8.7394108631131412E-09	7.74	7.8039903875484934E-12	7.74	-0.10294770068247772	7.74	1500.7084701334391
7.75	3.9271955070307604E-07	7.75	-4.0541520128601571E-09	7.75	4.5163422537190632E-12	7.75	0.39019951937742547	7.75	1500.3797053347544
7.76	3.9411315139781683E-07	7.76	5.7641636812142506E-09	7.76	4.5163422537190632E-12	7.76	0.22581711268595228	7.76	1500.050940536044
7.77	3.8870270164091308E-07	7.77	1.7070102977044795E-08	7.77	4.5163422537190632E-12	7.77	0.39019951937742547	7.77	1500.2153229354024
7.78	3.8853874861794153E-07	7.78	1.0227034454388529E-08	7.78	4.5163422537190632E-12	7.78	0.71896433277485983	7.78	1500.050940536044
7.79	3.8911258419833321E-07	7.79	2.183049847375921E-08	7.79	1.2286941199864131E-12	7.79	0.22581711268595228	7.79	1500.7084701334391
7.8	3.8935851373277915E-07	7.8	1.0524559172669637E-08	7.8	4.5163422537190632E-12	7.8	0.061434705999317885	7.8	1501.037234932098
7.81	3.9263757419161583E-07	7.81	2.0045350162233125E-08	7.81	1.2286941199864131E-12	7.81	0.061434705999317885	7.81	1501.5303821300379
7.82	3.9714628232111749E-07	7.82	3.383965936322149E-09	7.82	4.5163422537190632E-12	7.82	-0.26733010735943452	7.82	1501.6947645293385
7.83	3.9534279906951661E-07	7.83	-4.0541520128601571E-09	7.83	1.2286941199864131E-12	7.83	0.061434705999317885	7.83	1502.3522941264755
7.84	3.9263757419161583E-07	7.84	9.0369355813508519E-09	7.84	-2.0589540136494568E-12	7.84	-0.10294770068247772	7.84	1502.3522941264755
7.85	3.913259500081812E-07	7.85	-4.6492014485580286E-09	7.85	4.5163422537190632E-12	7.85	-0.26733010735943452	7.85	1501.5303821300379
7.86	3.9017827884756607E-07	7.86	5.7641636812142506E-09	7.86	1.2286941199864131E-12	7.86	0.71896433277485983	7.86	1503.1742061227517
7.87	3.891945607098157E-07	7.87	1.8557726569531294E-08	7.87	4.5163422537190632E-12	7.87	0.061434705999317885	7.87	1501.6947645293385
7.88	3.8730910094559117E-07	7.88	1.0227034454388529E-08	7.88	1.2286941199864131E-12	7.88	-0.43171251403156674	7.88	1500.2153229354024
7.89	3.9140792651964982E-07	7.89	2.3020597348281735E-08	7.89	1.2286941199864131E-12	7.89	0.061434705999317885	7.89	1500.8728525327717
7.9	3.9345733930619348E-07	7.9	9.6319850178523328E-09	7.9	4.5163422537190632E-12	7.9	-0.26733010735943452	7.9	1500.2153229354024
7.91	3.9026025535904194E-07	7.91	2.0045350162233125E-08	7.91	4.5163422537190632E-12	7.91	0.39019951937742547	7.91	1501.037234932098
7.92	3.957526816267224E-07	7.92	3.9790153724928503E-09	7.92	1.2286941199864131E-12	7.92	-0.10294770068247772	7.92	1500.5440877341
7.93	3.9345733930619348E-07	7.93	-3.1615778592474664E-09	7.93	4.5163422537190632E-12	7.93	0.22581711268595228	7.93	1500.2153229354024
7.94	3.9345733930619348E-07	7.94	9.3344602995972579E-09	7.94	1.2286941199864131E-12	7.94	0.22581711268595228	7.94	1500.3797053347544
7.95	3.8985037280165743E-07	7.95	-4.3516767307134736E-09	7.95	4.5163422537190632E-12	7.95	0.22581711268595228	7.95	1500.050940536044
7.96	3.921457151228437E-07	7.96	5.4666389630722282E-09	7.96	7.8039903875484934E-12	7.96	-0.26733010735943452	7.96	1500.7084701334391
7.97	3.8878467815239816E-07	7.97	1.9152776006586192E-08	7.97	1.2286941199864131E-12	7.97	-0.26733010735943452	7.97	1500.3797053347544
7.98	3.9001432582461278E-07	7.98	9.6319850178523328E-09	7.98	4.5163422537190632E-12	7.98	0.55458192607371615	7.98	1500.7084701334391
7.99	3.9476896348940545E-07	7.99	2.272307262963823E-08	7.99	1.2286941199864131E-12	7.99	0.22581711268595228	7.99	1500.3797053347544
8	3.909160674508303E-07	8	9.9295097361160897E-09	8	7.8039903875484934E-12	8	-0.26733010735943452	8	1500.2153229354024
8.01	3.9108002047377221E-07	8.01	1.9450300725126571E-08	8.01	1.2286941199864131E-12	8.01	0.39019951937742547	8.01	1500.5440877341
8.02	3.9222769163430708E-07	8.02	3.6814906544031321E-09	8.02	4.5163422537190632E-12	8.02	-0.10294770068247772	8.02	1499.229028539155
8.03	3.9345733930619348E-07	8.03	-3.4591025771271336E-09	8.03	4.5163422537190632E-12	8.03	0.22581711268595228	8.03	1501.037234932098
8.04	3.9329338628328228E-07	8.04	7.549311990249212E-09	8.04	4.5163422537190632E-12	8.04	0.55458192607371615	8.04	1500.050940536044
8.05	3.9386722186346215E-07	8.05	-3.4591025771271336E-09	8.05	1.2286941199864131E-12	8.05	-0.59609492069883885	8.05	1501.037234932098
8.06	3.9353931581764833E-07	8.06	5.4666389630722282E-09	8.06	7.8039903875484934E-12	8.06	0.22581711268595228	8.06	1500.5440877341
8.07	3.8976839629017902E-07	8.07	1.6772578258573369E-08	8.07	1.2286941199864131E-12	8.07	0.061434705999317885	8.07	1500.2153229354024
8.08	3.8780096001454473E-07	8.08	9.9295097361160897E-09	8.08	4.5163422537190632E-12	8.08	0.061434705999317885	8.08	1500.3797053347544
8.09	3.875550304800702E-07	8.09	2.3020597348281735E-08	8.09	4.5163422537190632E-12	8.09	0.39019951937742547	8.09	1500.2153229354024
8.1	3.8935851373277915E-07	8.1	1.082208389095944E-08	8.1	1.1091638521474497E-11	8.1	0.22581711268595228	8.1	1500.8728525327717
8.11	3.9124397349671205E-07	8.11	2.0045350162233125E-08	8.11	1.2286941199864131E-12	8.11	0.22581711268595228	8.11	1500.2153229354024
8.12	3.962445406953509E-07	8.12	1.8963423460481794E-09	8.12	1.2286941199864131E-12	8.12	-0.10294770068247772	8.12	1500.3797053347544
8.13	3.961625641839142E-07	8.13	-3.7566272949980393E-09	8.13	4.5163422537190632E-12	8.13	0.55458192607371615	8.13	1500.2153229354024
8.14	3.957526816267224E-07	8.14	7.8468367084521678E-09	8.14	1.2286941199864131E-12	8.14	1.0477291461916138	8.14	1500.3797053347544
8.15	3.9296548023745332E-07	8.15	-3.7566272949980393E-09	8.15	4.5163422537190632E-12	8.15	-0.26733010735943452	8.15	1500.2153229354024
8.16	3.9124397349671205E-07	8.16	6.0616883993649816E-09	8.16	4.5163422537190632E-12	8.16	0.39019951937742547	8.16	1500.2153229354024
8.17	3.891945607098157E-07	8.17	1.7962677132510833E-08	8.17	4.5163422537190632E-12	8.17	-0.10294770068247772	8.17	1500.3797053347544
8.18	3.8935851373277915E-07	8.18	1.3202281637589746E-08	8.18	4.5163422537190632E-12	8.18	-0.43171251403156674	8.18	1500.8728525327717
8.19	3.9173583256551907E-07	8.19	2.3318122066933817E-08	8.19	1.2286941199864131E-12	8.19	-0.10294770068247772	8.19	1500.3797053347544
8.2	3.921457151228437E-07	8.2	9.9295097361160897E-09	8.2	7.8039903875484934E-12	8.2	0.39019951937742547	8.2	1499.3934109385459
8.21	3.9329338628328228E-07	8.21	2.0045350162233125E-08	8.21	4.5163422537190632E-12	8.21	0.55458192607371615	8.21	1500.5440877341
8.22	3.9460501046651156E-07	8.22	2.7889165001863481E-09	8.22	4.5163422537190632E-12	8.22	-0.43171251403156674	8.22	1501.037234932098
8.23	3.919817620999154E-07	8.23	-2.566528423461768E-09	8.23	7.8039903875484934E-12	8.23	0.061434705999317885	8.23	1500.2153229354024
8.24	3.9394919837491426E-07	8.24	8.1443614266637926E-09	8.24	1.1091638521474497E-11	8.24	0.22581711268595228	8.24	1500.8728525327717
8.25	3.9476896348940545E-07	8.25	-6.136825037648905E-09	8.25	1.1091638521474497E-11	8.25	-0.26733010735943452	8.25	1500.3797053347544
8.26	3.9558872860384174E-07	8.26	5.1691142449389143E-09	8.26	4.5163422537190632E-12	8.26	0.71896433277485983	8.26	1500.2153229354024
8.27	3.909160674508303E-07	8.27	1.8260201851016749E-08	8.27	7.8039903875484934E-12	8.27	-0.26733010735943452	8.27	1500.5440877341
8.28	3.8698119489961234E-07	8.28	1.2607232200880199E-08	8.28	1.2286941199864131E-12	8.28	0.55458192607371615	8.28	1502.0235293279197
8.29	3.8976839629017902E-07	8.29	2.3615646785594489E-08	8.29	1.2286941199864131E-12	8.29	0.22581711268595228	8.29	1501.8591469286323
8.3	3.875550304800702E-07	8.3	8.4418861448841258E-09	8.3	1.1091638521474497E-11	8.3	0.061434705999317885	8.3	1502.187911727201
8.31	3.875550304800702E-07	8.31	2.0342874880799312E-08	8.31	4.5163422537190632E-12	8.31	0.88334673948082099	8.31	1501.6947645293385
8.32	3.955067520924006E-07	8.32	2.1938670640855006E-09	8.32	1.2286941199864131E-12	8.32	0.061434705999317885	8.32	1501.5303821300379
8.33	3.9493291651229706E-07	8.33	-2.566528423461768E-09	8.33	7.8039903875484934E-12	8.33	-0.10294770068247772	8.33	1501.6947645293385
8.34	3.9501489302374212E-07	8.34	8.4418861448841258E-09	8.34	-2.0589540136494568E-12	8.34	0.061434705999317885	8.34	1501.3659997307309
8.35	3.921457151228437E-07	8.35	-5.8393003198483295E-09	8.35	1.4379286655497281E-11	8.35	-0.10294770068247772	8.35	1501.6947645293385
8.36	3.9271955070307604E-07	8.36	6.9542625538694127E-09	8.36	4.5163422537190632E-12	8.36	0.22581711268595228	8.36	1502.3522941264755
8.37	3.8739107745708467E-07	8.37	1.7665152414013533E-08	8.37	4.5163422537190632E-12	8.37	-0.59609492069883885	8.37	1501.5303821300379
8.38	3.8739107745708467E-07	8.38	1.1714658045880823E-08	8.38	7.8039903875484934E-12	8.38	0.22581711268595228	8.38	1501.5303821300379
8.39	3.9140792651964982E-07	8.39	2.2425547911003287E-08	8.39	4.5163422537190632E-12	8.39	-0.59609492069883885	8.39	1501.3659997307309
8.4	3.9304745674891135E-07	8.4	9.3344602995972579E-09	8.4	1.1091638521474497E-11	8.4	0.22581711268595228	8.4	1501.6947645293385
8.41	3.9255559768015521E-07	8.41	2.183049847375921E-08	8.41	4.5163422537190632E-12	8.41	0.22581711268595228	8.41	1502.0235293279197
8.42	3.9403117488636583E-07	8.42	1.8963423460481794E-09	8.42	7.8039903875484934E-12	8.42	-0.59609492069883885	8.42	1501.6947645293385
8.43	3.9312943326036891E-07	8.43	-1.6739542697174432E-09	8.43	4.5163422537190632E-12	8.43	0.39019951937742547	8.43	1500.7084701334391
8.44	3.9140792651964982E-07	8.44	9.0369355813508519E-09	8.44	4.5163422537190632E-12	8.44	0.061434705999317885	8.44	1501.8591469286323
8.45	3.8960444326722065E-07	8.45	-6.136825037648905E-09	8.45	4.5163422537190632E-12	8.45	0.55458192607371615	8.45	1501.5303821300379
8.46	3.9280152721453571E-07	8.46	6.3592131175244211E-09	8.46	4.5163422537190632E-12	8.46	0.39019951937742547	8.46	1502.0235293279197
8.47	3.9157187954258548E-07	8.47	1.736762769552485E-08	8.47	1.2286941199864131E-12	8.47	0.22581711268595228	8.47	1501.6947645293385
8.48	3.9075211442788634E-07	8.48	1.2012182764205275E-08	8.48	4.5163422537190632E-12	8.48	0.061434705999317885	8.48	1502.0235293279197
8.49	3.9378524535200952E-07	8.49	2.272307262963823E-08	8.49	-2.0589540136494568E-12	8.49	0.55458192607371615	8.49	1501.3659997307309
8.5	3.9009630233608966E-07	8.5	8.7394108631131412E-09	8.5	4.5163422537190632E-12	8.5	0.55458192607371615	8.5	1501.3659997307309
8.51	3.8853874861794153E-07	8.51	2.0342874880799312E-08	8.51	7.8039903875484934E-12	8.51	0.39019951937742547	8.51	1501.5303821300379
8.52	3.9321140977182583E-07	8.52	2.1938670640855006E-09	8.52	1.2286941199864131E-12	8.52	0.061434705999317885	8.52	1501.6947645293385
8.53	3.9353931581764833E-07	8.53	-3.1615778592474664E-09	8.53	7.8039903875484934E-12	8.53	-0.10294770068247772	8.53	1501.5303821300379
8.54	3.9312943326036891E-07	8.54	8.7394108631131412E-09	8.54	4.5163422537190632E-12	8.54	-0.26733010735943452	8.54	1501.6947645293385
8.55	3.9288350372599481E-07	8.55	-5.8393003198483295E-09	8.55	4.5163422537190632E-12	8.55	1.3764939596276875	8.55	1502.187911727201
8.56	3.9083409093935856E-07	8.56	6.3592131175244211E-09	8.56	-2.0589540136494568E-12	8.56	0.71896433277485983	8.56	1500.050940536044
8.57	3.9083409093935856E-07	8.57	1.8855251288054441E-08	8.57	7.8039903875484934E-12	8.57	0.061434705999317885	8.57	1501.8591469286323
8.58	3.875550304800702E-07	8.58	1.0524559172669637E-08	8.58	4.5163422537190632E-12	8.58	0.39019951937742547	8.58	1501.6947645293385
8.59	3.9009630233608966E-07	8.59	2.3318122066933817E-08	8.59	1.2286941199864131E-12	8.59	0.061434705999317885	8.59	1502.0235293279197
8.6	3.8993234931313537E-07	8.6	9.6319850178523328E-09	8.6	7.8039903875484934E-12	8.6	0.22581711268595228	8.6	1502.187911727201
8.61	3.9058816140494025E-07	8.61	1.9450300725126571E-08	8.61	4.5163422537190632E-12	8.61	0.22581711268595228	8.61	1501.5303821300379
8.62	3.9763814138968856E-07	8.62	3.6814906544031321E-09	8.62	1.2286941199864131E-12	8.62	-0.10294770068247772	8.62	1501.8591469286323
8.63	3.9509686953518661E-07	8.63	-2.566528423461768E-09	8.63	4.5163422537190632E-12	8.63	-0.10294770068247772	8.63	1501.5303821300379
8.64	3.9517884604663045E-07	8.64	8.1443614266637926E-09	8.64	4.5163422537190632E-12	8.64	-0.26733010735943452	8.64	1501.3659997307309
8.65	3.9157187954258548E-07	8.65	-7.0293991909978375E-09	8.65	4.5163422537190632E-12	8.65	-0.76047732736128637	8.65	1501.8591469286323
8.66	3.921457151228437E-07	8.66	5.1691142449389143E-09	8.66	7.8039903875484934E-12	8.66	1.3764939596276875	8.66	1501.3659997307309
8.67	3.8821084257199239E-07	8.67	1.736762769552485E-08	8.67	1.2286941199864131E-12	8.67	0.39019951937742547	8.67	1502.187911727201
8.68	3.8730910094559117E-07	8.68	1.2012182764205275E-08	8.68	4.5163422537190632E-12	8.68	0.55458192607371615	8.68	1502.187911727201
8.69	3.9075211442788634E-07	8.69	2.1532973755150035E-08	8.69	4.5163422537190632E-12	8.69	0.22581711268595228	8.69	1501.2016173314178
8.7	3.9222769163430708E-07	8.7	9.9295097361160897E-09	8.7	1.1091638521474497E-11	8.7	0.22581711268595228	8.7	1501.6947645293385
8.71	3.9608058767247698E-07	8.71	2.1235449036549464E-08	8.71	7.8039903875484934E-12	8.71	0.71896433277485983	8.71	1501.5303821300379
8.72	3.9558872860384174E-07	8.72	2.1938670640855006E-09	8.72	4.5163422537190632E-12	8.72	0.061434705999317885	8.72	1501.6947645293385
8.73	3.945230339550638E-07	8.73	-2.864053141358998E-09	8.73	1.2286941199864131E-12	8.73	0.061434705999317885	8.73	1501.5303821300379
8.74	3.933753627947382E-07	8.74	6.9542625538694127E-09	8.74	4.5163422537190632E-12	8.74	0.22581711268595228	8.74	1502.3522941264755
8.75	3.9173583256551907E-07	8.75	-4.3516767307134736E-09	8.75	1.1091638521474497E-11	8.75	-0.10294770068247772	8.75	1501.8591469286323
8.76	3.9083409093935856E-07	8.76	6.3592131175244211E-09	8.76	4.5163422537190632E-12	8.76	-0.10294770068247772	8.76	1501.5303821300379
8.77	3.8952246675574064E-07	8.77	1.6772578258573369E-08	8.77	4.5163422537190632E-12	8.77	-0.10294770068247772	8.77	1501.8591469286323
8.78	3.8985037280165743E-07	8.78	1.2309707482538409E-08	8.78	7.8039903875484934E-12	8.78	-0.26733010735943452	8.78	1502.6810589250053
8.79	3.8927653722129767E-07	8.79	2.2128023192376947E-08	8.79	4.5163422537190632E-12	8.79	0.22581711268595228	8.79	1502.3522941264755
8.8	3.9271955070307604E-07	8.8	9.0369355813508519E-09	8.8	4.5163422537190632E-12	8.8	0.061434705999317885	8.8	1501.5303821300379
8.81	3.9296548023745332E-07	8.81	2.0937924317957482E-08	8.81	1.2286941199864131E-12	8.81	-0.43171251403156674	8.81	1501.6947645293385
8.82	3.9485094000085152E-07	8.82	2.4913917821315568E-09	8.82	1.2286941199864131E-12	8.82	0.061434705999317885	8.82	1501.2016173314178
8.83	3.9271955070307604E-07	8.83	-1.6739542697174432E-09	8.83	4.5163422537190632E-12	8.83	0.061434705999317885	8.83	1501.5303821300379
8.84	3.9009630233608966E-07	8.84	7.549311990249212E-09	8.84	7.8039903875484934E-12	8.84	0.55458192607371615	8.84	1501.3659997307309
8.85	3.9558872860384174E-07	8.85	-6.4343497554406793E-09	8.85	4.5163422537190632E-12	8.85	0.061434705999317885	8.85	1501.5303821300379
8.86	3.9411315139781683E-07	8.86	6.9542625538694127E-09	8.86	1.2286941199864131E-12	8.86	0.061434705999317885	8.86	1502.3522941264755
8.87	3.8952246675574064E-07	8.87	1.6475053540110559E-08	8.87	1.2286941199864131E-12	8.87	0.88334673948082099	8.87	1500.5440877341
8.88	3.891945607098157E-07	8.88	1.2607232200880199E-08	8.88	7.8039903875484934E-12	8.88	0.061434705999317885	8.88	1500.8728525327717
8.89	3.913259500081812E-07	8.89	2.183049847375921E-08	8.89	-2.0589540136494568E-12	8.89	0.71896433277485983	8.89	1501.3659997307309
8.9	3.8935851373277915E-07	8.9	9.3344602995972579E-09	8.9	7.8039903875484934E-12	8.9	-0.10294770068247772	8.9	1501.6947645293385
8.91	3.8960444326722065E-07	8.91	2.183049847375921E-08	8.91	1.2286941199864131E-12	8.91	0.061434705999317885	8.91	1502.3522941264755
8.92	3.9353931581764833E-07	8.92	2.1938670640855006E-09	8.92	7.8039903875484934E-12	8.92	0.55458192607371615	8.92	1501.6947645293385
8.93	3.9476896348940545E-07	8.93	-2.566528423461768E-09	8.93	1.2286941199864131E-12	8.93	0.39019951937742547	8.93	1502.3522941264755
8.94	3.9476896348940545E-07	8.94	6.0616883993649816E-09	8.94	4.5163422537190632E-12	8.94	0.061434705999317885	8.94	1501.6947645293385
8.95	3.9362129232910261E-07	8.95	-5.2442508842207484E-09	8.95	4.5163422537190632E-12	8.95	0.061434705999317885	8.95	1501.8591469286323
8.96	3.9460501046651156E-07	8.96	6.9542625538694127E-09	8.96	7.8039903875484934E-12	8.96	0.39019951937742547	8.96	1501.5303821300379
8.97	3.891945607098157E-07	8.97	1.7962677132510833E-08	8.97	4.5163422537190632E-12	8.97	-0.26733010735943452	8.97	1502.0235293279197
8.98	3.8862072512942757E-07	8.98	1.2607232200880199E-08	8.98	4.5163422537190632E-12	8.98	-0.92485973401888799	8.98	1502.0235293279197
8.99	3.8968641977870002E-07	8.99	2.1532973755150035E-08	8.99	4.5163422537190632E-12	8.99	0.71896433277485983	8.99	1501.5303821300379
9	3.9099804396230157E-07	9	9.6319850178523328E-09	9	1.1091638521474497E-11	9	-0.10294770068247772	9	1501.3659997307309
9.01	3.9083409093935856E-07	9.01	2.0045350162233125E-08	9.01	1.2286941199864131E-12	9.01	0.39019951937742547	9.01	1501.2016173314178
9.02	3.957526816267224E-07	9.02	1.5988176280195932E-09	9.02	7.8039903875484934E-12	9.02	0.22581711268595228	9.02	1501.5303821300379
9.03	3.9714628232111749E-07	9.03	-7.8138011589423832E-10	9.03	7.8039903875484934E-12	9.03	0.22581711268595228	9.03	1502.187911727201
9.04	3.9731023534397675E-07	9.04	7.549311990249212E-09	9.04	1.2286941199864131E-12	9.04	0.061434705999317885	9.04	1501.6947645293385
9.05	3.9362129232910261E-07	9.05	-5.8393003198483295E-09	9.05	4.5163422537190632E-12	9.05	-0.43171251403156674	9.05	1501.8591469286323
9.06	3.9157187954258548E-07	9.06	6.3592131175244211E-09	9.06	4.5163422537190632E-12	9.06	0.22581711268595228	9.06	1501.6947645293385
9.07	3.8935851373277915E-07	9.07	1.6772578258573369E-08	9.07	4.5163422537190632E-12	9.07	0.22581711268595228	9.07	1501.6947645293385
9.08	3.8624340629613126E-07	9.08	1.2904756919230645E-08	9.08	4.5163422537190632E-12	9.08	0.39019951937742547	9.08	1501.5303821300379
9.09	3.921457151228437E-07	9.09	2.1235449036549464E-08	9.09	4.5163422537190632E-12	9.09	0.061434705999317885	9.09	1500.2153229354024
9.1	3.921457151228437E-07	9.1	8.1443614266637926E-09	9.1	7.8039903875484934E-12	9.1	0.061434705999317885	9.1	1500.5440877341
9.11	3.9189978558845049E-07	9.11	2.2425547911003287E-08	9.11	4.5163422537190632E-12	9.11	0.55458192607371615	9.11	1500.050940536044
9.12	3.955067520924006E-07	9.12	7.0624347398627124E-10	9.12	1.2286941199864131E-12	9.12	0.39019951937742547	9.12	1501.2016173314178
9.13	3.9280152721453571E-07	9.13	-1.0789048338440637E-09	9.13	1.2286941199864131E-12	9.13	0.55458192607371615	9.13	1500.3797053347544
9.14	3.92473621168694E-07	9.14	7.549311990249212E-09	9.14	-2.0589540136494568E-12	9.14	0.39019951937742547	9.14	1499.7221757373077
9.15	3.913259500081812E-07	9.15	-6.7318744732236524E-09	9.15	7.8039903875484934E-12	9.15	0.061434705999317885	9.15	1500.8728525327717
9.16	3.921457151228437E-07	9.16	8.1443614266637926E-09	9.16	4.5163422537190632E-12	9.16	-0.26733010735943452	9.16	1500.050940536044
9.17	3.9108002047377221E-07	9.17	1.6475053540110559E-08	9.17	1.2286941199864131E-12	9.17	0.22581711268595228	9.17	1500.5440877341
9.18	3.9116199698524242E-07	9.18	1.2607232200880199E-08	9.18	4.5163422537190632E-12	9.18	-0.10294770068247772	9.18	1500.050940536044
9.19	3.9329338628328228E-07	9.19	2.3615646785594489E-08	9.19	4.5163422537190632E-12	9.19	0.061434705999317885	9.19	1500.050940536044
9.2	3.9321140977182583E-07	9.2	8.4418861448841258E-09	9.2	4.5163422537190632E-12	9.2	-0.43171251403156674	9.2	1500.8728525327717
9.21	3.9222769163430708E-07	9.21	2.0937924317957482E-08	9.21	4.5163422537190632E-12	9.21	-0.10294770068247772	9.21	1500.050940536044
9.22	3.9362129232910261E-07	9.22	1.3012929099997288E-09	9.22	4.5163422537190632E-12	9.22	0.55458192607371615	9.22	1500.3797053347544
9.23	3.9312943326036891E-07	9.23	-2.2690037055557766E-09	9.23	1.2286941199864131E-12	9.23	0.39019951937742547	9.23	1500.3797053347544
9.24	3.9640849371822261E-07	9.24	8.7394108631131412E-09	9.24	1.2286941199864131E-12	9.24	-0.10294770068247772	9.24	1500.8728525327717
9.25	3.9411315139781683E-07	9.25	-5.5417756020389263E-09	9.25	7.8039903875484934E-12	9.25	0.39019951937742547	9.25	1500.050940536044
9.26	3.9485094000085152E-07	9.26	6.9542625538694127E-09	9.26	1.2286941199864131E-12	9.26	-0.26733010735943452	9.26	1500.2153229354024
9.27	3.9157187954258548E-07	9.27	1.6772578258573369E-08	9.27	7.8039903875484934E-12	9.27	-0.43171251403156674	9.27	1500.2153229354024
9.28	3.9173583256551907E-07	9.28	1.2012182764205275E-08	9.28	7.8039903875484934E-12	9.28	0.55458192607371615	9.28	1499.886558136679
9.29	3.9050618489346644E-07	9.29	2.3020597348281735E-08	9.29	4.5163422537190632E-12	9.29	-0.43171251403156674	9.29	1499.886558136679
9.3	3.8935851373277915E-07	9.3	9.6319850178523328E-09	9.3	4.5163422537190632E-12	9.3	-0.76047732736128637	9.3	1500.050940536044
9.31	3.9108002047377221E-07	9.31	2.0640399599374102E-08	9.31	-2.0589540136494568E-12	9.31	0.22581711268595228	9.31	1500.8728525327717
9.32	3.9813000045823914E-07	9.32	1.8963423460481794E-09	9.32	7.8039903875484934E-12	9.32	-0.10294770068247772	9.32	1500.050940536044
9.33	3.955067520924006E-07	9.33	-3.1615778592474664E-09	9.33	1.1091638521474497E-11	9.33	0.39019951937742547	9.33	1501.2016173314178
9.34	3.9493291651229706E-07	9.34	8.1443614266637926E-09	9.34	1.2286941199864131E-12	9.34	0.71896433277485983	9.34	1500.3797053347544
9.35	3.9468698697795875E-07	9.35	-5.2442508842207484E-09	9.35	4.5163422537190632E-12	9.35	0.55458192607371615	9.35	1499.886558136679
9.36	3.9222769163430708E-07	9.36	6.3592131175244211E-09	9.36	7.8039903875484934E-12	9.36	0.061434705999317885	9.36	1501.2016173314178
9.37	3.8985037280165743E-07	9.37	1.7665152414013533E-08	9.37	1.2286941199864131E-12	9.37	0.55458192607371615	9.37	1500.2153229354024
9.38	3.8804688954901486E-07	9.38	1.2309707482538409E-08	9.38	1.1091638521474497E-11	9.38	0.061434705999317885	9.38	1500.3797053347544
9.39	3.92473621168694E-07	9.39	2.2425547911003287E-08	9.39	4.5163422537190632E-12	9.39	0.22581711268595228	9.39	1500.2153229354024
9.4	3.9255559768015521E-07	9.4	9.9295097361160897E-09	9.4	4.5163422537190632E-12	9.4	0.061434705999317885	9.4	1500.5440877341
9.41	3.9394919837491426E-07	9.41	2.1235449036549464E-08	9.41	1.2286941199864131E-12	9.41	0.22581711268595228	9.41	1500.3797053347544
9.42	3.955067520924006E-07	9.42	1.3012929099997288E-09	9.42	4.5163422537190632E-12	9.42	1.3764939596276875	9.42	1500.2153229354024
9.43	3.9296548023745332E-07	9.43	-1.3764295517851408E-09	9.43	7.8039903875484934E-12	9.43	-0.26733010735943452	9.43	1499.886558136679
9.44	3.9444105744361551E-07	9.44	6.0616883993649816E-09	9.44	1.2286941199864131E-12	9.44	0.061434705999317885	9.44	1500.2153229354024
9.45	3.919817620999154E-07	9.45	-4.9467261663937957E-09	9.45	1.2286941199864131E-12	9.45	-0.10294770068247772	9.45	1500.3797053347544
9.46	3.913259500081812E-07	9.46	6.9542625538694127E-09	9.46	4.5163422537190632E-12	9.46	0.22581711268595228	9.46	1500.5440877341
9.47	3.9116199698524242E-07	9.47	1.6772578258573369E-08	9.47	4.5163422537190632E-12	9.47	-0.10294770068247772	9.47	1500.2153229354024
9.48	3.9067013791641359E-07	9.48	1.1119608609257899E-08	9.48	4.5163422537190632E-12	9.48	-0.10294770068247772	9.48	1500.5440877341
9.49	3.9444105744361551E-07	9.49	2.2128023192376947E-08	9.49	4.5163422537190632E-12	9.49	-0.10294770068247772	9.49	1500.7084701334391
9.5	3.9157187954258548E-07	9.5	1.0524559172669637E-08	9.5	7.8039903875484934E-12	9.5	-0.26733010735943452	9.5	1502.0235293279197
9.51	3.9116199698524242E-07	9.51	2.1235449036549464E-08	9.51	4.5163422537190632E-12	9.51	-0.10294770068247772	9.51	1501.3659997307309
9.52	3.9386722186346215E-07	9.52	2.1938670640855006E-09	9.52	4.5163422537190632E-12	9.52	-0.59609492069883885	9.52	1502.187911727201
9.53	3.9362129232910261E-07	9.53	-1.6739542697174432E-09	9.53	4.5163422537190632E-12	9.53	0.061434705999317885	9.53	1501.3659997307309
9.54	3.9411315139781683E-07	9.54	6.9542625538694127E-09	9.54	7.8039903875484934E-12	9.54	0.061434705999317885	9.54	1501.2016173314178
9.55	3.9230966814576988E-07	9.55	-3.7566272949980393E-09	9.55	4.5163422537190632E-12	9.55	0.88334673948082099	9.55	1502.3522941264755
9.56	3.9468698697795875E-07	9.56	6.9542625538694127E-09	9.56	1.2286941199864131E-12	9.56	0.061434705999317885	9.56	1500.050940536044
9.57	3.9017827884756607E-07	9.57	1.7962677132510833E-08	9.57	4.5163422537190632E-12	9.57	-0.10294770068247772	9.57	1501.6947645293385
9.58	3.9034223187051729E-07	9.58	1.2904756919230645E-08	9.58	4.5163422537190632E-12	9.58	-0.59609492069883885	9.58	1501.3659997307309
9.59	3.9009630233608966E-07	9.59	2.3020597348281735E-08	9.59	4.5163422537190632E-12	9.59	-0.26733010735943452	9.59	1501.6947645293385
9.6	3.9050618489346644E-07	9.6	8.7394108631131412E-09	9.6	4.5163422537190632E-12	9.6	-0.10294770068247772	9.6	1501.6947645293385
9.61	3.9271955070307604E-07	9.61	2.0640399599374102E-08	9.61	4.5163422537190632E-12	9.61	0.061434705999317885	9.61	1501.5303821300379
9.62	3.9813000045823914E-07	9.62	1.3012929099997288E-09	9.62	4.5163422537190632E-12	9.62	0.22581711268595228	9.62	1501.8591469286323
9.63	3.957526816267224E-07	9.63	-1.3764295517851408E-09	9.63	4.5163422537190632E-12	9.63	0.061434705999317885	9.63	1500.7084701334391
9.64	3.9468698697795875E-07	9.64	8.4418861448841258E-09	9.64	4.5163422537190632E-12	9.64	-0.59609492069883885	9.64	1501.6947645293385
9.65	3.9419512790926734E-07	9.65	-5.2442508842207484E-09	9.65	7.8039903875484934E-12	9.65	0.71896433277485983	9.65	1501.6947645293385
9.66	3.9312943326036891E-07	9.66	6.0616883993649816E-09	9.66	7.8039903875484934E-12	9.66	0.22581711268595228	9.66	1501.6947645293385
9.67	3.9017827884756607E-07	9.67	1.5880004103210841E-08	9.67	4.5163422537190632E-12	9.67	-0.26733010735943452	9.67	1501.5303821300379
9.68	3.8894863117536664E-07	9.68	1.2904756919230645E-08	9.68	4.5163422537190632E-12	9.68	0.55458192607371615	9.68	1501.3659997307309
9.69	3.9181780907698499E-07	9.69	2.3020597348281735E-08	9.69	4.5163422537190632E-12	9.69	-0.10294770068247772	9.69	1501.6947645293385
9.7	3.9321140977182583E-07	9.7	9.9295097361160897E-09	9.7	4.5163422537190632E-12	9.7	0.22581711268595228	9.7	1501.6947645293385
9.71	3.9435908093216663E-07	9.71	2.0937924317957482E-08	9.71	4.5163422537190632E-12	9.71	0.55458192607371615	9.71	1501.5303821300379
9.72	3.9558872860384174E-07	9.72	4.087187559926781E-10	9.72	7.8039903875484934E-12	9.72	-0.76047732736128637	9.72	1501.5303821300379
9.73	3.9468698697795875E-07	9.73	-2.864053141358998E-09	9.73	4.5163422537190632E-12	9.73	0.55458192607371615	9.73	1501.6947645293385
9.74	3.9460501046651156E-07	9.74	9.3344602995972579E-09	9.74	1.2286941199864131E-12	9.74	-0.26733010735943452	9.74	1502.187911727201
9.75	3.9075211442788634E-07	9.75	-5.2442508842207484E-09	9.75	7.8039903875484934E-12	9.75	0.061434705999317885	9.75	1501.5303821300379
9.76	3.9370326884055636E-07	9.76	6.3592131175244211E-09	9.76	1.2286941199864131E-12	9.76	0.061434705999317885	9.76	1502.0235293279197
9.77	3.9108002047377221E-07	9.77	1.5880004103210841E-08	9.77	7.8039903875484934E-12	9.77	0.061434705999317885	9.77	1501.3659997307309
9.78	3.9157187954258548E-07	9.78	1.2607232200880199E-08	9.78	4.5163422537190632E-12	9.78	1.2121115529072313	9.78	1501.6947645293385
9.79	3.9386722186346215E-07	9.79	2.272307262963823E-08	9.79	4.5163422537190632E-12	9.79	0.55458192607371615	9.79	1501.2016173314178
9.8	3.9181780907698499E-07	9.8	9.0369355813508519E-09	9.8	1.2286941199864131E-12	9.8	0.39019951937742547	9.8	1501.5303821300379
9.81	3.9026025535904194E-07	9.81	1.974782544367554E-08	9.81	7.8039903875484934E-12	9.81	0.061434705999317885	9.81	1502.0235293279197
9.82	3.9411315139781683E-07	9.82	2.4913917821315568E-09	9.82	7.8039903875484934E-12	9.82	-0.26733010735943452	9.82	1502.187911727201
9.83	3.9378524535200952E-07	9.83	-1.3764295517851408E-09	9.83	4.5163422537190632E-12	9.83	0.22581711268595228	9.83	1501.3659997307309
9.84	3.9649047022965761E-07	9.84	8.1443614266637926E-09	9.84	4.5163422537190632E-12	9.84	0.22581711268595228	9.84	1501.6947645293385
9.85	3.9870383603818873E-07	9.85	-6.4343497554406793E-09	9.85	1.1091638521474497E-11	9.85	0.061434705999317885	9.85	1501.3659997307309
9.86	3.9493291651229706E-07	9.86	6.3592131175244211E-09	9.86	7.8039903875484934E-12	9.86	-0.43171251403156674	9.86	1501.6947645293385
9.87	3.9124397349671205E-07	9.87	1.6475053540110559E-08	9.87	1.2286941199864131E-12	9.87	-0.10294770068247772	9.87	1501.5303821300379
9.88	3.8870270164091308E-07	9.88	1.2904756919230645E-08	9.88	4.5163422537190632E-12	9.88	0.55458192607371615	9.88	1502.5166765257436
9.89	3.8911258419833321E-07	9.89	2.2128023192376947E-08	9.89	-2.0589540136494568E-12	9.89	0.061434705999317885	9.89	1501.2016173314178
9.9	3.9075211442788634E-07	9.9	9.3344602995972579E-09	9.9	4.5163422537190632E-12	9.9	-0.10294770068247772	9.9	1501.5303821300379
9.91	3.92473621168694E-07	9.91	2.0937924317957482E-08	9.91	7.8039903875484934E-12	9.91	0.22581711268595228	9.91	1501.5303821300379
9.92	3.9649047022965761E-07	9.92	1.8963423460481794E-09	9.92	7.8039903875484934E-12	9.92	0.88334673948082099	9.92	1501.8591469286323
9.93	3.9755616487826149E-07	9.93	-2.2690037055557766E-09	9.93	7.8039903875484934E-12	9.93	0.71896433277485983	9.93	1502.187911727201
9.94	3.9608058767247698E-07	9.94	8.4418861448841258E-09	9.94	4.5163422537190632E-12	9.94	0.55458192607371615	9.94	1501.6947645293385
9.95	3.9345733930619348E-07	9.95	-5.8393003198483295E-09	9.95	7.8039903875484934E-12	9.95	0.39019951937742547	9.95	1501.5303821300379
9.96	3.9140792651964982E-07	9.96	6.6567378356925693E-09	9.96	1.2286941199864131E-12	9.96	-0.10294770068247772	9.96	1501.5303821300379
9.97	3.9009630233608966E-07	9.97	1.7070102977044795E-08	9.97	1.2286941199864131E-12	9.97	-0.10294770068247772	9.97	1501.5303821300379
9.98	3.9165385605405251E-07	9.98	1.2904756919230645E-08	9.98	4.5163422537190632E-12	9.98	0.061434705999317885	9.98	1501.8591469286323
9.99	3.9165385605405251E-07	9.99	2.272307262963823E-08	9.99	4.5163422537190632E-12	9.99	-0.10294770068247772	9.99	1501.6947645293385
10	3.9304745674891135E-07	10	9.3344602995972579E-09	10	4.5163422537190632E-12	10	-0.76047732736128637	10	1501.6947645293385
10.01	3.9263757419161583E-07	10.01	2.0045350162233125E-08	10.01	4.5163422537190632E-12	10.01	0.061434705999317885	10.01	1501.5303821300379
10.02	3.9665442325252598E-07	10.02	3.0864412182498877E-09	10.02	4.5163422537190632E-12	10.02	0.061434705999317885	10.02	1500.8728525327717
10.03	3.9353931581764833E-07	10.03	-1.3764295517851408E-09	10.03	1.1091638521474497E-11	10.03	0.55458192607371615	10.03	1501.5303821300379
10.04	3.9239164465723215E-07	10.04	7.549311990249212E-09	10.04	4.5163422537190632E-12	10.04	0.88334673948082099	10.04	1501.2016173314178
10.05	3.9124397349671205E-07	10.05	-5.2442508842207484E-09	10.05	4.5163422537190632E-12	10.05	0.22581711268595228	10.05	1501.5303821300379
10.06	3.9796604743539126E-07	10.06	6.0616883993649816E-09	10.06	1.2286941199864131E-12	10.06	0.22581711268595228	10.06	1501.3659997307309
10.07	3.9067013791641359E-07	10.07	1.6475053540110559E-08	10.07	4.5163422537190632E-12	10.07	0.061434705999317885	10.07	1502.187911727201
10.08	3.8927653722129767E-07	10.08	1.4094855792718969E-08	10.08	4.5163422537190632E-12	10.08	0.39019951937742547	10.08	1501.6947645293385
10.09	3.9140792651964982E-07	10.09	2.2128023192376947E-08	10.09	1.2286941199864131E-12	10.09	0.22581711268595228	10.09	1501.2016173314178
10.1	3.9157187954258548E-07	10.1	9.3344602995972579E-09	10.1	1.2286941199864131E-12	10.1	-0.26733010735943452	10.1	1501.5303821300379
10.11	3.9165385605405251E-07	10.11	2.183049847375921E-08	10.11	4.5163422537190632E-12	10.11	1.0477291461916138	10.11	1501.3659997307309
10.12	3.955067520924006E-07	10.12	1.5988176280195932E-09	10.12	4.5163422537190632E-12	10.12	0.061434705999317885	10.12	1500.5440877341
10.13	3.9583465813816185E-07	10.13	-1.971478987640984E-09	10.13	4.5163422537190632E-12	10.13	-0.10294770068247772	10.13	1501.8591469286323
10.14	3.9632651720678702E-07	10.14	7.8468367084521678E-09	10.14	4.5163422537190632E-12	10.14	0.55458192607371615	10.14	1501.5303821300379
10.15	3.9558872860384174E-07	10.15	-5.8393003198483295E-09	10.15	7.8039903875484934E-12	10.15	0.22581711268595228	10.15	1502.0235293279197
10.16	3.9378524535200952E-07	10.16	6.3592131175244211E-09	10.16	4.5163422537190632E-12	10.16	0.22581711268595228	10.16	1501.5303821300379
10.17	3.8894863117536664E-07	10.17	1.4689905229515019E-08	10.17	4.5163422537190632E-12	10.17	-0.10294770068247772	10.17	1501.6947645293385
10.18	3.8829281908348044E-07	10.18	1.2309707482538409E-08	10.18	7.8039903875484934E-12	10.18	0.39019951937742547	10.18	1501.5303821300379
10.19	3.9288350372599481E-07	10.19	2.2128023192376947E-08	10.19	4.5163422537190632E-12	10.19	0.22581711268595228	10.19	1501.5303821300379
10.2	3.9411315139781683E-07	10.2	9.6319850178523328E-09	10.2	7.8039903875484934E-12	10.2	0.061434705999317885	10.2	1501.6947645293385
10.21	3.92473621168694E-07	10.21	2.0640399599374102E-08	10.21	7.8039903875484934E-12	10.21	1.2121115529072313	10.21	1501.5303821300379
10.22	3.9370326884055636E-07	10.22	1.8963423460481794E-09	10.22	4.5163422537190632E-12	10.22	-0.10294770068247772	10.22	1501.8591469286323
10.23	3.9263757419161583E-07	10.23	-1.971478987640984E-09	10.23	4.5163422537190632E-12	10.23	0.55458192607371615	10.23	1501.6947645293385
10.24	3.9189978558845049E-07	10.24	7.549311990249212E-09	10.24	4.5163422537190632E-12	10.24	0.55458192607371615	10.24	1501.5303821300379
10.25	3.9321140977182583E-07	10.25	-4.6492014485580286E-09	10.25	4.5163422537190632E-12	10.25	0.061434705999317885	10.25	1501.6947645293385
10.26	3.9288350372599481E-07	10.26	6.0616883993649816E-09	10.26	4.5163422537190632E-12	10.26	0.061434705999317885	10.26	1502.187911727201
10.27	3.9181780907698499E-07	10.27	1.7070102977044795E-08	10.27	4.5163422537190632E-12	10.27	0.061434705999317885	10.27	1501.6947645293385
10.28	3.9263757419161583E-07	10.28	1.3202281637589746E-08	10.28	4.5163422537190632E-12	10.28	0.71896433277485983	10.28	1501.2016173314178
10.29	3.9173583256551907E-07	10.29	2.183049847375921E-08	10.29	1.2286941199864131E-12	10.29	0.55458192607371615	10.29	1501.5303821300379
10.3	3.9140792651964982E-07	10.3	9.0369355813508519E-09	10.3	1.2286941199864131E-12	10.3	0.39019951937742547	10.3	1501.2016173314178
10.31	3.8968641977870002E-07	10.31	2.0937924317957482E-08	10.31	4.5163422537190632E-12	10.31	0.71896433277485983	10.31	1502.3522941264755
10.32	3.9411315139781683E-07	10.32	1.5988176280195932E-09	10.32	7.8039903875484934E-12	10.32	0.22581711268595228	10.32	1501.6947645293385
10.33	3.9288350372599481E-07	10.33	-7.8138011589423832E-10	10.33	4.5163422537190632E-12	10.33	0.061434705999317885	10.33	1501.2016173314178
10.34	3.9460501046651156E-07	10.34	8.1443614266637926E-09	10.34	7.8039903875484934E-12	10.34	0.55458192607371615	10.34	1501.6947645293385
10.35	3.9542477558095887E-07	10.35	-6.136825037648905E-09	10.35	1.2286941199864131E-12	10.35	0.061434705999317885	10.35	1501.5303821300379
10.36	3.9517884604663045E-07	10.36	6.9542625538694127E-09	10.36	7.8039903875484934E-12	10.36	0.39019951937742547	10.36	1501.6947645293385
10.37	3.9239164465723215E-07	10.37	1.5880004103210841E-08	10.37	4.5163422537190632E-12	10.37	-0.59609492069883885	10.37	1502.187911727201
10.38	3.8689921838811635E-07	10.38	1.4094855792718969E-08	10.38	4.5163422537190632E-12	10.38	0.061434705999317885	10.38	1502.3522941264755
10.39	3.9067013791641359E-07	10.39	2.2425547911003287E-08	10.39	1.2286941199864131E-12	10.39	-0.10294770068247772	10.39	1501.6947645293385
10.4	3.909160674508303E-07	10.4	9.3344602995972579E-09	10.4	7.8039903875484934E-12	10.4	0.061434705999317885	10.4	1502.0235293279197
10.41	3.9026025535904194E-07	10.41	2.1235449036549464E-08	10.41	7.8039903875484934E-12	10.41	-0.43171251403156674	10.41	1501.5303821300379
10.42	3.9476896348940545E-07	10.42	-1.8633067996828987E-10	10.42	4.5163422537190632E-12	10.42	-0.10294770068247772	10.42	1501.5303821300379
10.43	3.9534279906951661E-07	10.43	-7.8138011589423832E-10	10.43	1.2286941199864131E-12	10.43	1.0477291461916138	10.43	1501.6947645293385
10.44	3.9599861116103916E-07	10.44	7.549311990249212E-09	10.44	1.2286941199864131E-12	10.44	0.061434705999317885	10.44	1501.3659997307309
10.45	3.9189978558845049E-07	10.45	-5.5417756020389263E-09	10.45	1.1091638521474497E-11	10.45	-0.10294770068247772	10.45	1502.3522941264755
10.46	3.9345733930619348E-07	10.46	7.8468367084521678E-09	10.46	1.2286941199864131E-12	10.46	0.71896433277485983	10.46	1501.2016173314178
10.47	3.8911258419833321E-07	10.47	1.5582479384773932E-08	10.47	1.2286941199864131E-12	10.47	0.22581711268595228	10.47	1501.5303821300379
10.48	3.9017827884756607E-07	10.48	1.4094855792718969E-08	10.48	7.8039903875484934E-12	10.48	0.22581711268595228	10.48	1501.8591469286323
10.49	3.9427710442071728E-07	10.49	2.183049847375921E-08	10.49	4.5163422537190632E-12	10.49	0.55458192607371615	10.49	1500.8728525327717
10.5	3.9050618489346644E-07	10.5	7.8468367084521678E-09	10.5	4.5163422537190632E-12	10.5	-0.43171251403156674	10.5	1502.3522941264755
10.51	3.9230966814576988E-07	10.51	2.183049847375921E-08	10.51	4.5163422537190632E-12	10.51	-0.76047732736128637	10.51	1501.6947645293385
10.52	3.9485094000085152E-07	10.52	4.087187559926781E-10	10.52	7.8039903875484934E-12	10.52	-0.43171251403156674	10.52	1501.8591469286323
10.53	3.9526082255807382E-07	10.53	-7.8138011589423832E-10	10.53	4.5163422537190632E-12	10.53	0.061434705999317885	10.53	1501.6947645293385
10.54	3.92473621168694E-07	10.54	7.2517872720549647E-09	10.54	1.2286941199864131E-12	10.54	-0.10294770068247772	10.54	1501.5303821300379
10.55	3.9255559768015521E-07	10.55	-5.8393003198483295E-09	10.55	4.5163422537190632E-12	10.55	-0.59609492069883885	10.55	1501.8591469286323
10.56	3.9460501046651156E-07	10.56	7.8468367084521678E-09	10.56	1.2286941199864131E-12	10.56	0.55458192607371615	10.56	1501.6947645293385
10.57	3.921457151228437E-07	10.57	1.4987429947926028E-08	10.57	4.5163422537190632E-12	10.57	-0.10294770068247772	10.57	1502.5166765257436
10.58	3.8935851373277915E-07	10.58	1.3499806355957502E-08	10.58	7.8039903875484934E-12	10.58	0.22581711268595228	10.58	1500.8728525327717
10.59	3.8985037280165743E-07	10.59	2.3318122066933817E-08	10.59	-2.0589540136494568E-12	10.59	0.061434705999317885	10.59	1501.8591469286323
10.6	3.9067013791641359E-07	10.6	8.7394108631131412E-09	10.6	1.2286941199864131E-12	10.6	0.061434705999317885	10.6	1501.5303821300379
10.61	3.9157187954258548E-07	10.61	2.183049847375921E-08	10.61	7.8039903875484934E-12	10.61	-1.2536245473195535	10.61	1501.2016173314178
10.62	3.9599861116103916E-07	10.62	4.087187559926781E-10	10.62	4.5163422537190632E-12	10.62	0.39019951937742547	10.62	1501.3659997307309
10.63	3.9534279906951661E-07	10.63	-4.8385539793563823E-10	10.63	1.1091638521474497E-11	10.63	-0.43171251403156674	10.63	1501.5303821300379
10.64	3.955067520924006E-07	10.64	7.8468367084521678E-09	10.64	1.2286941199864131E-12	10.64	-0.10294770068247772	10.64	1502.5166765257436
10.65	3.9345733930619348E-07	10.65	-3.7566272949980393E-09	10.65	1.1091638521474497E-11	10.65	-0.10294770068247772	10.65	1501.8591469286323
10.66	3.9280152721453571E-07	10.66	8.1443614266637926E-09	10.66	1.2286941199864131E-12	10.66	1.5408763663529612	10.66	1501.6947645293385
10.67	3.8993234931313537E-07	10.67	1.4987429947926028E-08	10.67	4.5163422537190632E-12	10.67	0.061434705999317885	10.67	1501.3659997307309
10.68	3.8771898350305371E-07	10.68	1.439238051111268E-08	10.68	7.8039903875484934E-12	10.68	0.55458192607371615	10.68	1501.3659997307309
10.69	3.9148990303111791E-07	10.69	2.1235449036549464E-08	10.69	4.5163422537190632E-12	10.69	0.55458192607371615	10.69	1501.8591469286323
10.7	3.9206373861137984E-07	10.7	9.9295097361160897E-09	10.7	1.2286941199864131E-12	10.7	0.55458192607371615	10.7	1501.5303821300379
10.71	3.9460501046651156E-07	10.71	2.183049847375921E-08	10.71	4.5163422537190632E-12	10.71	0.55458192607371615	10.71	1501.5303821300379
10.72	3.9821197696966229E-07	10.72	-1.3764295517851408E-09	10.72	4.5163422537190632E-12	10.72	-0.26733010735943452	10.72	1501.8591469286323
10.73	3.9427710442071728E-07	10.73	1.8963423460481794E-09	10.73	4.5163422537190632E-12	10.73	0.061434705999317885	10.73	1501.5303821300379
10.74	3.9485094000085152E-07	10.74	6.9542625538694127E-09	10.74	4.5163422537190632E-12	10.74	1.2121115529072313	10.74	1501.6947645293385
10.75	3.9165385605405251E-07	10.75	-6.4343497554406793E-09	10.75	7.8039903875484934E-12	10.75	-0.43171251403156674	10.75	1501.5303821300379
10.76	3.9321140977182583E-07	10.76	8.4418861448841258E-09	10.76	4.5163422537190632E-12	10.76	0.061434705999317885	10.76	1502.0235293279197
10.77	3.9312943326036891E-07	10.77	1.4094855792718969E-08	10.77	7.8039903875484934E-12	10.77	0.88334673948082099	10.77	1501.3659997307309
10.78	3.8722712443409724E-07	10.78	1.4987429947926028E-08	10.78	1.2286941199864131E-12	10.78	-0.10294770068247772	10.78	1502.0235293279197
10.79	3.9230966814576988E-07	10.79	2.183049847375921E-08	10.79	1.1091638521474497E-11	10.79	-0.10294770068247772	10.79	1501.8591469286323
10.8	3.9099804396230157E-07	10.8	8.7394108631131412E-09	10.8	4.5163422537190632E-12	10.8	0.22581711268595228	10.8	1501.3659997307309
10.81	3.9083409093935856E-07	10.81	2.183049847375921E-08	10.81	4.5163422537190632E-12	10.81	-0.10294770068247772	10.81	1501.8591469286323
10.82	3.9312943326036891E-07	10.82	-4.8385539793563823E-10	10.82	4.5163422537190632E-12	10.82	0.061434705999317885	10.82	1501.6947645293385
10.83	3.9493291651229706E-07	10.83	1.5988176280195932E-09	10.83	4.5163422537190632E-12	10.83	0.39019951937742547	10.83	1501.8591469286323
10.84	3.9485094000085152E-07	10.84	7.549311990249212E-09	10.84	7.8039903875484934E-12	10.84	-0.10294770068247772	10.84	1501.6947645293385
10.85	3.9485094000085152E-07	10.85	-5.8393003198483295E-09	10.85	4.5163422537190632E-12	10.85	0.39019951937742547	10.85	1501.6947645293385
10.86	3.9665442325252598E-07	10.86	8.1443614266637926E-09	10.86	4.5163422537190632E-12	10.86	0.55458192607371615	10.86	1501.8591469286323
10.87	3.919817620999154E-07	10.87	1.2607232200880199E-08	10.87	4.5163422537190632E-12	10.87	0.061434705999317885	10.87	1502.3522941264755
10.88	3.9017827884756607E-07	10.88	1.7070102977044795E-08	10.88	1.2286941199864131E-12	10.88	0.061434705999317885	10.88	1502.3522941264755
10.89	3.9009630233608966E-07	10.89	2.2128023192376947E-08	10.89	4.5163422537190632E-12	10.89	0.88334673948082099	10.89	1501.5303821300379
10.9	3.8780096001454473E-07	10.9	8.4418861448841258E-09	10.9	7.8039903875484934E-12	10.9	0.55458192607371615	10.9	1502.3522941264755
10.91	3.9362129232910261E-07	10.91	2.1235449036549464E-08	10.91	4.5163422537190632E-12	10.91	0.88334673948082099	10.91	1501.5303821300379
10.92	3.9772011790111509E-07	10.92	-1.6739542697174432E-09	10.92	4.5163422537190632E-12	10.92	0.22581711268595228	10.92	1501.5303821300379
10.93	3.9517884604663045E-07	10.93	2.1938670640855006E-09	10.93	4.5163422537190632E-12	10.93	0.71896433277485983	10.93	1502.0235293279197
10.94	3.9362129232910261E-07	10.94	7.549311990249212E-09	10.94	4.5163422537190632E-12	10.94	-0.10294770068247772	10.94	1501.6947645293385
10.95	3.9288350372599481E-07	10.95	-6.136825037648905E-09	10.95	1.2286941199864131E-12	10.95	0.22581711268595228	10.95	1502.3522941264755
10.96	3.9148990303111791E-07	10.96	8.1443614266637926E-09	10.96	4.5163422537190632E-12	10.96	0.061434705999317885	10.96	1501.6947645293385
10.97	3.8960444326722065E-07	10.97	1.2309707482538409E-08	10.97	1.1091638521474497E-11	10.97	-0.10294770068247772	10.97	1501.5303821300379
10.98	3.8952246675574064E-07	10.98	1.6475053540110559E-08	10.98	7.8039903875484934E-12	10.98	0.55458192607371615	10.98	1501.6947645293385
10.99	3.9271955070307604E-07	10.99	2.183049847375921E-08	10.99	4.5163422537190632E-12	10.99	0.55458192607371615	10.99	1501.5303821300379
11	3.9312943326036891E-07	11	8.4418861448841258E-09	11	4.5163422537190632E-12	11	0.061434705999317885	11	1501.3659997307309
11.01	3.9485094000085152E-07	11.01	2.3020597348281735E-08	11.01	4.5163422537190632E-12	11.01	-0.26733010735943452	11.01	1501.5303821300379
11.02	3.9599861116103916E-07	11.02	-2.2690037055557766E-09	11.02	4.5163422537190632E-12	11.02	-0.43171251403156674	11.02	1502.187911727201
11.03	3.9329338628328228E-07	11.03	1.5988176280195932E-09	11.03	4.5163422537190632E-12	11.03	0.55458192607371615	11.03	1501.8591469286323
11.04	3.9345733930619348E-07	11.04	7.2517872720549647E-09	11.04	-2.0589540136494568E-12	11.04	0.061434705999317885	11.04	1501.2016173314178
11.05	3.9403117488636583E-07	11.05	-6.7318744732236524E-09	11.05	7.8039903875484934E-12	11.05	0.061434705999317885	11.05	1501.5303821300379
11.06	3.945230339550638E-07	11.06	8.7394108631131412E-09	11.06	4.5163422537190632E-12	11.06	0.22581711268595228	11.06	1500.7084701334391
11.07	3.9165385605405251E-07	11.07	1.4094855792718969E-08	11.07	4.5163422537190632E-12	11.07	-0.10294770068247772	11.07	1502.187911727201
11.08	3.8935851373277915E-07	11.08	1.4987429947926028E-08	11.08	4.5163422537190632E-12	11.08	0.88334673948082099	11.08	1501.3659997307309
11.09	3.9312943326036891E-07	11.09	2.1532973755150035E-08	11.09	1.2286941199864131E-12	11.09	0.39019951937742547	11.09	1502.0235293279197
11.1	3.8780096001454473E-07	11.1	8.1443614266637926E-09	11.1	7.8039903875484934E-12	11.1	0.061434705999317885	11.1	1501.5303821300379
11.11	3.9148990303111791E-07	11.11	2.272307262963823E-08	11.11	4.5163422537190632E-12	11.11	0.55458192607371615	11.11	1501.5303821300379
11.12	3.9657244674109209E-07	11.12	-1.971478987640984E-09	11.12	4.5163422537190632E-12	11.12	-0.26733010735943452	11.12	1502.0235293279197
11.13	3.9665442325252598E-07	11.13	4.087187559926781E-10	11.13	7.8039903875484934E-12	11.13	0.39019951937742547	11.13	1501.5303821300379
11.14	3.9632651720678702E-07	11.14	6.6567378356925693E-09	11.14	4.5163422537190632E-12	11.14	-0.10294770068247772	11.14	1501.5303821300379
11.15	3.9370326884055636E-07	11.15	-7.0293991909978375E-09	11.15	7.8039903875484934E-12	11.15	-0.76047732736128637	11.15	1501.5303821300379
11.16	3.9526082255807382E-07	11.16	8.4418861448841258E-09	11.16	4.5163422537190632E-12	11.16	0.22581711268595228	11.16	1501.3659997307309
11.17	3.8821084257199239E-07	11.17	1.3797331074333915E-08	11.17	4.5163422537190632E-12	11.17	0.22581711268595228	11.17	1501.5303821300379
11.18	3.8804688954901486E-07	11.18	1.439238051111268E-08	11.18	4.5163422537190632E-12	11.18	0.71896433277485983	11.18	1501.5303821300379
11.19	3.8960444326722065E-07	11.19	2.0937924317957482E-08	11.19	1.2286941199864131E-12	11.19	-0.10294770068247772	11.19	1502.3522941264755
11.2	3.9378524535200952E-07	11.2	8.4418861448841258E-09	11.2	1.2286941199864131E-12	11.2	0.22581711268595228	11.2	1501.6947645293385
11.21	3.919817620999154E-07	11.21	2.3615646785594489E-08	11.21	4.5163422537190632E-12	11.21	0.061434705999317885	11.21	1501.6947645293385
11.22	3.9567070511528231E-07	11.22	-2.566528423461768E-09	11.22	7.8039903875484934E-12	11.22	-0.76047732736128637	11.22	1501.8591469286323
11.23	3.955067520924006E-07	11.23	7.0624347398627124E-10	11.23	7.8039903875484934E-12	11.23	0.22581711268595228	11.23	1501.5303821300379
11.24	3.9304745674891135E-07	11.24	6.3592131175244211E-09	11.24	-2.0589540136494568E-12	11.24	0.061434705999317885	11.24	1501.5303821300379
11.25	3.9222769163430708E-07	11.25	-6.136825037648905E-09	11.25	4.5163422537190632E-12	11.25	0.55458192607371615	11.25	1501.5303821300379
11.26	3.92473621168694E-07	11.26	7.2517872720549647E-09	11.26	4.5163422537190632E-12	11.26	-0.10294770068247772	11.26	1502.187911727201
11.27	3.9083409093935856E-07	11.27	1.3202281637589746E-08	11.27	4.5163422537190632E-12	11.27	-0.26733010735943452	11.27	1501.8591469286323
11.28	3.9058816140494025E-07	11.28	1.4689905229515019E-08	11.28	7.8039903875484934E-12	11.28	0.22581711268595228	11.28	1501.5303821300379
11.29	3.921457151228437E-07	11.29	2.183049847375921E-08	11.29	4.5163422537190632E-12	11.29	0.061434705999317885	11.29	1501.6947645293385
11.3	3.9411315139781683E-07	11.3	7.2517872720549647E-09	11.3	7.8039903875484934E-12	11.3	-0.10294770068247772	11.3	1501.8591469286323
11.31	3.909160674508303E-07	11.31	2.1532973755150035E-08	11.31	4.5163422537190632E-12	11.31	0.55458192607371615	11.31	1501.6947645293385
11.32	3.9353931581764833E-07	11.32	-2.2690037055557766E-09	11.32	4.5163422537190632E-12	11.32	0.061434705999317885	11.32	1502.0235293279197
11.33	3.945230339550638E-07	11.33	1.1119403800780675E-10	11.33	7.8039903875484934E-12	11.33	0.22581711268595228	11.33	1502.0235293279197
11.34	3.9567070511528231E-07	11.34	8.1443614266637926E-09	11.34	1.2286941199864131E-12	11.34	0.39019951937742547	11.34	1501.5303821300379
11.35	3.9739221185540556E-07	11.35	-6.4343497554406793E-09	11.35	4.5163422537190632E-12	11.35	0.55458192607371615	11.35	1501.8591469286323
11.36	3.921457151228437E-07	11.36	8.1443614266637926E-09	11.36	4.5163422537190632E-12	11.36	0.55458192607371615	11.36	1501.6947645293385
11.37	3.9075211442788634E-07	11.37	1.2309707482538409E-08	11.37	7.8039903875484934E-12	11.37	0.061434705999317885	11.37	1501.6947645293385
11.38	3.8673526536512299E-07	11.38	1.5284954666345665E-08	11.38	1.2286941199864131E-12	11.38	0.22581711268595228	11.38	1502.187911727201
11.39	3.9001432582461278E-07	11.39	2.183049847375921E-08	11.39	4.5163422537190632E-12	11.39	0.061434705999317885	11.39	1501.6947645293385
11.4	3.8993234931313537E-07	11.4	7.2517872720549647E-09	11.4	1.2286941199864131E-12	11.4	0.55458192607371615	11.4	1501.8591469286323
11.41	3.9075211442788634E-07	11.41	2.183049847375921E-08	11.41	4.5163422537190632E-12	11.41	0.22581711268595228	11.41	1502.3522941264755
11.42	3.9345733930619348E-07	11.42	-1.971478987640984E-09	11.42	4.5163422537190632E-12	11.42	-0.10294770068247772	11.42	1501.5303821300379
11.43	3.9526082255807382E-07	11.43	1.0037681919886391E-09	11.43	7.8039903875484934E-12	11.43	-0.10294770068247772	11.43	1501.3659997307309
11.44	3.9427710442071728E-07	11.44	5.4666389630722282E-09	11.44	4.5163422537190632E-12	11.44	-0.10294770068247772	11.44	1501.8591469286323
11.45	3.8968641977870002E-07	11.45	-6.136825037648905E-09	11.45	7.8039903875484934E-12	11.45	-0.10294770068247772	11.45	1502.3522941264755
11.46	3.9296548023745332E-07	11.46	6.9542625538694127E-09	11.46	1.2286941199864131E-12	11.46	0.061434705999317885	11.46	1501.6947645293385
11.47	3.8903060768685019E-07	11.47	1.439238051111268E-08	11.47	7.8039903875484934E-12	11.47	0.22581711268595228	11.47	1501.8591469286323
11.48	3.9173583256551907E-07	11.48	1.5284954666345665E-08	11.48	1.2286941199864131E-12	11.48	0.55458192607371615	11.48	1501.5303821300379
11.49	3.9255559768015521E-07	11.49	2.1235449036549464E-08	11.49	4.5163422537190632E-12	11.49	-0.10294770068247772	11.49	1501.6947645293385
11.5	3.9157187954258548E-07	11.5	7.8468367084521678E-09	11.5	7.8039903875484934E-12	11.5	-0.10294770068247772	11.5	1501.6947645293385
11.51	3.9157187954258548E-07	11.51	2.183049847375921E-08	11.51	7.8039903875484934E-12	11.51	0.55458192607371615	11.51	1501.6947645293385
11.52	3.9378524535200952E-07	11.52	-2.566528423461768E-09	11.52	7.8039903875484934E-12	11.52	0.22581711268595228	11.52	1502.3522941264755
11.53	3.9378524535200952E-07	11.53	1.3012929099997288E-09	11.53	7.8039903875484934E-12	11.53	0.22581711268595228	11.53	1501.3659997307309
11.54	3.9567070511528231E-07	11.54	6.6567378356925693E-09	11.54	1.2286941199864131E-12	11.54	-0.26733010735943452	11.54	1501.2016173314178
11.55	3.945230339550638E-07	11.55	-6.136825037648905E-09	11.55	4.5163422537190632E-12	11.55	0.061434705999317885	11.55	1501.6947645293385
11.56	3.9673639976395924E-07	11.56	8.1443614266637926E-09	11.56	4.5163422537190632E-12	11.56	0.55458192607371615	11.56	1501.5303821300379
11.57	3.9353931581764833E-07	11.57	1.439238051111268E-08	11.57	7.8039903875484934E-12	11.57	-0.10294770068247772	11.57	1502.187911727201
11.58	3.9009630233608966E-07	11.58	1.4689905229515019E-08	11.58	4.5163422537190632E-12	11.58	0.061434705999317885	11.58	1501.2016173314178
11.59	3.8985037280165743E-07	11.59	2.1235449036549464E-08	11.59	4.5163422537190632E-12	11.59	0.22581711268595228	11.59	1502.187911727201
11.6	3.9017827884756607E-07	11.6	9.0369355813508519E-09	11.6	4.5163422537190632E-12	11.6	-0.10294770068247772	11.6	1501.8591469286323
11.61	3.9263757419161583E-07	11.61	2.2128023192376947E-08	11.61	4.5163422537190632E-12	11.61	0.71896433277485983	11.61	1501.3659997307309
11.62	3.9558872860384174E-07	11.62	-2.566528423461768E-09	11.62	1.2286941199864131E-12	11.62	0.55458192607371615	11.62	1501.5303821300379
11.63	3.9673639976395924E-07	11.63	1.1119403800780675E-10	11.63	4.5163422537190632E-12	11.63	0.55458192607371615	11.63	1501.3659997307309
11.64	3.9370326884055636E-07	11.64	6.0616883993649816E-09	11.64	1.2286941199864131E-12	11.64	0.061434705999317885	11.64	1502.187911727201
11.65	3.9280152721453571E-07	11.65	-5.8393003198483295E-09	11.65	1.2286941199864131E-12	11.65	0.22581711268595228	11.65	1501.8591469286323
11.66	3.9075211442788634E-07	11.66	9.0369355813508519E-09	11.66	7.8039903875484934E-12	11.66	0.55458192607371615	11.66	1501.6947645293385
11.67	3.8985037280165743E-07	11.67	1.3797331074333915E-08	11.67	1.2286941199864131E-12	11.67	-0.26733010735943452	11.67	1501.3659997307309
11.68	3.9009630233608966E-07	11.68	1.5284954666345665E-08	11.68	7.8039903875484934E-12	11.68	0.22581711268595228	11.68	1501.3659997307309
11.69	3.9263757419161583E-07	11.69	2.0045350162233125E-08	11.69	7.8039903875484934E-12	11.69	-0.76047732736128637	11.69	1501.8591469286323
11.7	3.962445406953509E-07	11.7	8.1443614266637926E-09	11.7	1.2286941199864131E-12	11.7	-0.10294770068247772	11.7	1501.3659997307309
11.71	3.9140792651964982E-07	11.71	2.183049847375921E-08	11.71	4.5163422537190632E-12	11.71	0.22581711268595228	11.71	1502.3522941264755
11.72	3.961625641839142E-07	11.72	-7.8138011589423832E-10	11.72	4.5163422537190632E-12	11.72	-0.59609492069883885	11.72	1501.6947645293385
11.73	3.9362129232910261E-07	11.73	1.3012929099997288E-09	11.73	1.2286941199864131E-12	11.73	0.39019951937742547	11.73	1501.6947645293385
11.74	3.9296548023745332E-07	11.74	5.7641636812142506E-09	11.74	1.2286941199864131E-12	11.74	0.061434705999317885	11.74	1501.6947645293385
11.75	3.9353931581764833E-07	11.75	-4.3516767307134736E-09	11.75	1.1091638521474497E-11	11.75	-0.92485973401888799	11.75	1501.5303821300379
11.76	3.9345733930619348E-07	11.76	6.9542625538694127E-09	11.76	1.2286941199864131E-12	11.76	0.22581711268595228	11.76	1501.5303821300379
11.77	3.9124397349671205E-07	11.77	1.3797331074333915E-08	11.77	7.8039903875484934E-12	11.77	0.061434705999317885	11.77	1501.5303821300379
11.78	3.8870270164091308E-07	11.78	1.5582479384773932E-08	11.78	4.5163422537190632E-12	11.78	-0.26733010735943452	11.78	1502.187911727201
11.79	3.9230966814576988E-07	11.79	2.0045350162233125E-08	11.79	1.1091638521474497E-11	11.79	-0.26733010735943452	11.79	1501.6947645293385
11.8	3.904242083819921E-07	11.8	9.9295097361160897E-09	11.8	4.5163422537190632E-12	11.8	0.88334673948082099	11.8	1501.8591469286323
11.81	3.9108002047377221E-07	11.81	2.2128023192376947E-08	11.81	4.5163422537190632E-12	11.81	0.55458192607371615	11.81	1502.3522941264755
11.82	3.9312943326036891E-07	11.82	-1.971478987640984E-09	11.82	4.5163422537190632E-12	11.82	0.22581711268595228	11.82	1501.5303821300379
11.83	3.9517884604663045E-07	11.83	1.3012929099997288E-09	11.83	1.2286941199864131E-12	11.83	0.71896433277485983	11.83	1502.3522941264755
11.84	3.9780209441254105E-07	11.84	5.1691142449389143E-09	11.84	4.5163422537190632E-12	11.84	-0.10294770068247772	11.84	1502.3522941264755
11.85	3.9403117488636583E-07	11.85	-3.7566272949980393E-09	11.85	4.5163422537190632E-12	11.85	0.55458192607371615	11.85	1501.5303821300379
11.86	3.9411315139781683E-07	11.86	7.549311990249212E-09	11.86	-2.0589540136494568E-12	11.86	0.39019951937742547	11.86	1501.6947645293385
11.87	3.891945607098157E-07	11.87	1.2012182764205275E-08	11.87	1.2286941199864131E-12	11.87	-0.26733010735943452	11.87	1501.6947645293385
11.88	3.8771898350305371E-07	11.88	1.5582479384773932E-08	11.88	4.5163422537190632E-12	11.88	0.22581711268595228	11.88	1501.6947645293385
11.89	3.9108002047377221E-07	11.89	1.9450300725126571E-08	11.89	1.2286941199864131E-12	11.89	0.88334673948082099	11.89	1501.2016173314178
11.9	3.9009630233608966E-07	11.9	9.3344602995972579E-09	11.9	7.8039903875484934E-12	11.9	0.22581711268595228	11.9	1501.6947645293385
11.91	3.9304745674891135E-07	11.91	2.272307262963823E-08	11.91	4.5163422537190632E-12	11.91	0.39019951937742547	11.91	1501.5303821300379
11.92	3.9698232929825584E-07	11.92	-2.566528423461768E-09	11.92	4.5163422537190632E-12	11.92	-0.43171251403156674	11.92	1501.3659997307309
11.93	3.9788407092396647E-07	11.93	1.8963423460481794E-09	11.93	1.2286941199864131E-12	11.93	0.39019951937742547	11.93	1500.5440877341
11.94	3.9460501046651156E-07	11.94	5.7641636812142506E-09	11.94	7.8039903875484934E-12	11.94	0.061434705999317885	11.94	1501.5303821300379
11.95	3.9263757419161583E-07	11.95	-5.8393003198483295E-09	11.95	4.5163422537190632E-12	11.95	1.0477291461916138	11.95	1501.3659997307309
11.96	3.913259500081812E-07	11.96	8.4418861448841258E-09	11.96	4.5163422537190632E-12	11.96	0.061434705999317885	11.96	1500.8728525327717
11.97	3.8862072512942757E-07	11.97	1.2012182764205275E-08	11.97	4.5163422537190632E-12	11.97	-0.10294770068247772	11.97	1502.6810589250053
11.98	3.8821084257199239E-07	11.98	1.5582479384773932E-08	11.98	1.2286941199864131E-12	11.98	0.71896433277485983	11.98	1501.6947645293385
11.99	3.9288350372599481E-07	11.99	2.1532973755150035E-08	11.99	1.2286941199864131E-12	11.99	-0.10294770068247772	11.99	1502.0235293279197
12	3.9189978558845049E-07	12	8.7394108631131412E-09	12	1.2286941199864131E-12	12	-0.10294770068247772	12	1501.6947645293385
12.01	3.921457151228437E-07	12.01	2.3615646785594489E-08	12.01	1.2286941199864131E-12	12.01	0.22581711268595228	12.01	1501.3659997307309
12.02	3.9362129232910261E-07	12.02	-2.864053141358998E-09	12.02	7.8039903875484934E-12	12.02	0.22581711268595228	12.02	1501.6947645293385
12.03	3.9403117488636583E-07	12.03	7.0624347398627124E-10	12.03	7.8039903875484934E-12	12.03	0.22581711268595228	12.03	1501.5303821300379
12.04	3.9255559768015521E-07	12.04	7.2517872720549647E-09	12.04	4.5163422537190632E-12	12.04	-0.10294770068247772	12.04	1501.6947645293385
12.05	3.92473621168694E-07	12.05	-4.9467261663937957E-09	12.05	1.2286941199864131E-12	12.05	0.061434705999317885	12.05	1501.5303821300379
12.06	3.9411315139781683E-07	12.06	8.7394108631131412E-09	12.06	1.2286941199864131E-12	12.06	0.39019951937742547	12.06	1501.6947645293385
12.07	3.9419512790926734E-07	12.07	1.3797331074333915E-08	12.07	4.5163422537190632E-12	12.07	0.061434705999317885	12.07	1501.5303821300379
12.08	3.8689921838811635E-07	12.08	1.6177528821656379E-08	12.08	1.2286941199864131E-12	12.08	1.5408763663529612	12.08	1501.5303821300379
12.09	3.9165385605405251E-07	12.09	2.183049847375921E-08	12.09	4.5163422537190632E-12	12.09	0.55458192607371615	12.09	1501.5303821300379
12.1	3.8886665466388261E-07	12.1	9.3344602995972579E-09	12.1	4.5163422537190632E-12	12.1	0.061434705999317885	12.1	1501.3659997307309
12.11	3.9124397349671205E-07	12.11	2.4508220941627946E-08	12.11	4.5163422537190632E-12	12.11	-0.59609492069883885	12.11	1501.5303821300379
12.12	3.9411315139781683E-07	12.12	-2.566528423461768E-09	12.12	1.1091638521474497E-11	12.12	-0.59609492069883885	12.12	1501.6947645293385
12.13	3.9542477558095887E-07	12.13	1.0037681919886391E-09	12.13	4.5163422537190632E-12	12.13	-0.10294770068247772	12.13	1501.5303821300379
12.14	3.9608058767247698E-07	12.14	5.7641636812142506E-09	12.14	4.5163422537190632E-12	12.14	-0.10294770068247772	12.14	1501.3659997307309
12.15	3.955067520924006E-07	12.15	-5.2442508842207484E-09	12.15	1.1091638521474497E-11	12.15	0.55458192607371615	12.15	1501.6947645293385
12.16	3.9509686953518661E-07	12.16	8.7394108631131412E-09	12.16	1.1091638521474497E-11	12.16	0.22581711268595228	12.16	1502.3522941264755
12.17	3.8829281908348044E-07	12.17	1.3499806355957502E-08	12.17	4.5163422537190632E-12	12.17	-0.43171251403156674	12.17	1501.5303821300379
12.18	3.8460387606603349E-07	12.18	1.6177528821656379E-08	12.18	4.5163422537190632E-12	12.18	0.061434705999317885	12.18	1501.3659997307309
12.19	3.9017827884756607E-07	12.19	2.0640399599374102E-08	12.19	4.5163422537190632E-12	12.19	0.55458192607371615	12.19	1501.8591469286323
12.2	3.9140792651964982E-07	12.2	9.6319850178523328E-09	12.2	1.1091638521474497E-11	12.2	0.061434705999317885	12.2	1501.5303821300379
12.21	3.9280152721453571E-07	12.21	2.3318122066933817E-08	12.21	1.2286941199864131E-12	12.21	0.22581711268595228	12.21	1501.5303821300379
12.22	3.9517884604663045E-07	12.22	-7.8138011589423832E-10	12.22	1.1091638521474497E-11	12.22	0.55458192607371615	12.22	1501.6947645293385
12.23	3.9558872860384174E-07	12.23	1.5988176280195932E-09	12.23	7.8039903875484934E-12	12.23	0.061434705999317885	12.23	1501.6947645293385
12.24	3.9271955070307604E-07	12.24	6.9542625538694127E-09	12.24	1.2286941199864131E-12	12.24	0.55458192607371615	12.24	1501.3659997307309
12.25	3.9157187954258548E-07	12.25	-4.0541520128601571E-09	12.25	1.1091638521474497E-11	12.25	0.55458192607371615	12.25	1501.5303821300379
12.26	3.9148990303111791E-07	12.26	8.7394108631131412E-09	12.26	4.5163422537190632E-12	12.26	0.061434705999317885	12.26	1502.0235293279197
12.27	3.9026025535904194E-07	12.27	1.3499806355957502E-08	12.27	4.5163422537190632E-12	12.27	-0.10294770068247772	12.27	1501.6947645293385
12.28	3.921457151228437E-07	12.28	1.6475053540110559E-08	12.28	1.2286941199864131E-12	12.28	0.55458192607371615	12.28	1502.0235293279197
12.29	3.8903060768685019E-07	12.29	2.1532973755150035E-08	12.29	7.8039903875484934E-12	12.29	1.2121115529072313	12.29	1501.3659997307309
12.3	3.9050618489346644E-07	12.3	9.3344602995972579E-09	12.3	7.8039903875484934E-12	12.3	0.061434705999317885	12.3	1500.7084701334391
12.31	3.8968641977870002E-07	12.31	2.3615646785594489E-08	12.31	1.2286941199864131E-12	12.31	0.22581711268595228	12.31	1501.6947645293385
12.32	3.9296548023745332E-07	12.32	-4.0541520128601571E-09	12.32	7.8039903875484934E-12	12.32	-0.10294770068247772	12.32	1501.5303821300379
12.33	3.92473621168694E-07	12.33	1.3012929099997288E-09	12.33	4.5163422537190632E-12	12.33	-0.10294770068247772	12.33	1501.5303821300379
12.34	3.9419512790926734E-07	12.34	6.3592131175244211E-09	12.34	4.5163422537190632E-12	12.34	0.55458192607371615	12.34	1501.5303821300379
12.35	3.9345733930619348E-07	12.35	-4.6492014485580286E-09	12.35	1.1091638521474497E-11	12.35	-0.59609492069883885	12.35	1502.5166765257436
12.36	3.9435908093216663E-07	12.36	8.7394108631131412E-09	12.36	4.5163422537190632E-12	12.36	-0.26733010735943452	12.36	1501.3659997307309
12.37	3.9124397349671205E-07	12.37	1.3202281637589746E-08	12.37	1.2286941199864131E-12	12.37	-0.26733010735943452	12.37	1501.2016173314178
12.38	3.8771898350305371E-07	12.38	1.6177528821656379E-08	12.38	1.1091638521474497E-11	12.38	0.22581711268595228	12.38	1501.3659997307309
12.39	3.891945607098157E-07	12.39	2.0640399599374102E-08	12.39	4.5163422537190632E-12	12.39	0.22581711268595228	12.39	1501.5303821300379
12.4	3.8960444326722065E-07	12.4	1.0227034454388529E-08	12.4	4.5163422537190632E-12	12.4	0.55458192607371615	12.4	1501.6947645293385
12.41	3.9157187954258548E-07	12.41	2.272307262963823E-08	12.41	4.5163422537190632E-12	12.41	-0.10294770068247772	12.41	1501.3659997307309
12.42	3.955067520924006E-07	12.42	-3.7566272949980393E-09	12.42	4.5163422537190632E-12	12.42	-0.10294770068247772	12.42	1501.2016173314178
12.43	3.9599861116103916E-07	12.43	7.0624347398627124E-10	12.43	4.5163422537190632E-12	12.43	1.3764939596276875	12.43	1501.5303821300379
12.44	3.9411315139781683E-07	12.44	7.2517872720549647E-09	12.44	7.8039903875484934E-12	12.44	0.39019951937742547	12.44	1501.2016173314178
12.45	3.9058816140494025E-07	12.45	-5.2442508842207484E-09	12.45	4.5163422537190632E-12	12.45	0.061434705999317885	12.45	1501.5303821300379
12.46	3.9009630233608966E-07	12.46	8.7394108631131412E-09	12.46	4.5163422537190632E-12	12.46	0.22581711268595228	12.46	1501.6947645293385
12.47	3.8927653722129767E-07	12.47	1.3202281637589746E-08	12.47	1.1091638521474497E-11	12.47	0.22581711268595228	12.47	1502.3522941264755
12.48	3.9280152721453571E-07	12.48	1.5880004103210841E-08	12.48	4.5163422537190632E-12	12.48	0.22581711268595228	12.48	1501.6947645293385
12.49	3.9108002047377221E-07	12.49	2.2128023192376947E-08	12.49	1.2286941199864131E-12	12.49	0.22581711268595228	12.49	1501.6947645293385
12.5	3.8935851373277915E-07	12.5	9.9295097361160897E-09	12.5	7.8039903875484934E-12	12.5	-0.10294770068247772	12.5	1501.5303821300379
12.51	3.9206373861137984E-07	12.51	2.3020597348281735E-08	12.51	1.2286941199864131E-12	12.51	0.39019951937742547	12.51	1501.6947645293385
12.52	3.909160674508303E-07	12.52	-3.4591025771271336E-09	12.52	4.5163422537190632E-12	12.52	0.22581711268595228	12.52	1501.6947645293385
12.53	3.9353931581764833E-07	12.53	1.8963423460481794E-09	12.53	1.2286941199864131E-12	12.53	0.39019951937742547	12.53	1502.187911727201
12.54	3.9263757419161583E-07	12.54	7.549311990249212E-09	12.54	4.5163422537190632E-12	12.54	0.39019951937742547	12.54	1501.6947645293385
12.55	3.9345733930619348E-07	12.55	-4.0541520128601571E-09	12.55	4.5163422537190632E-12	12.55	-0.26733010735943452	12.55	1500.050940536044
12.56	3.9411315139781683E-07	12.56	7.549311990249212E-09	12.56	4.5163422537190632E-12	12.56	0.39019951937742547	12.56	1500.3797053347544
12.57	3.8952246675574064E-07	12.57	1.1714658045880823E-08	12.57	4.5163422537190632E-12	12.57	0.22581711268595228	12.57	1500.2153229354024
12.58	3.8788293652603527E-07	12.58	1.6475053540110559E-08	12.58	1.2286941199864131E-12	12.58	0.061434705999317885	12.58	1500.2153229354024
12.59	3.8853874861794153E-07	12.59	2.1235449036549464E-08	12.59	1.2286941199864131E-12	12.59	0.061434705999317885	12.59	1500.8728525327717
12.6	3.8894863117536664E-07	12.6	8.7394108631131412E-09	12.6	4.5163422537190632E-12	12.6	0.061434705999317885	12.6	1500.3797053347544
12.61	3.8853874861794153E-07	12.61	2.3020597348281735E-08	12.61	1.2286941199864131E-12	12.61	0.39019951937742547	12.61	1500.3797053347544
12.62	3.9501489302374212E-07	12.62	-2.864053141358998E-09	12.62	7.8039903875484934E-12	12.62	-0.26733010735943452	12.62	1500.3797053347544
12.63	3.9649047022965761E-07	12.63	1.5988176280195932E-09	12.63	7.8039903875484934E-12	12.63	0.55458192607371615	12.63	1500.3797053347544
12.64	3.9435908093216663E-07	12.64	6.6567378356925693E-09	12.64	4.5163422537190632E-12	12.64	0.39019951937742547	12.64	1500.2153229354024
12.65	3.9304745674891135E-07	12.65	-6.136825037648905E-09	12.65	4.5163422537190632E-12	12.65	-0.26733010735943452	12.65	1500.3797053347544
12.66	3.9280152721453571E-07	12.66	8.7394108631131412E-09	12.66	1.2286941199864131E-12	12.66	0.88334673948082099	12.66	1501.3659997307309
12.67	3.8878467815239816E-07	12.67	1.2607232200880199E-08	12.67	1.2286941199864131E-12	12.67	-0.10294770068247772	12.67	1499.229028539155
12.68	3.8698119489961234E-07	12.68	1.6772578258573369E-08	12.68	7.8039903875484934E-12	12.68	-0.26733010735943452	12.68	1500.3797053347544
12.69	3.8837479559496797E-07	12.69	2.1235449036549464E-08	12.69	4.5163422537190632E-12	12.69	0.39019951937742547	12.69	1500.2153229354024
12.7	3.9116199698524242E-07	12.7	8.4418861448841258E-09	12.7	7.8039903875484934E-12	12.7	0.061434705999317885	12.7	1500.7084701334391
12.71	3.9526082255807382E-07	12.71	2.183049847375921E-08	12.71	4.5163422537190632E-12	12.71	0.061434705999317885	12.71	1500.050940536044
12.72	3.9501489302374212E-07	12.72	-3.4591025771271336E-09	12.72	7.8039903875484934E-12	12.72	-0.43171251403156674	12.72	1500.3797053347544
12.73	3.9403117488636583E-07	12.73	2.1938670640855006E-09	12.73	4.5163422537190632E-12	12.73	0.71896433277485983	12.73	1500.2153229354024
12.74	3.9288350372599481E-07	12.74	6.6567378356925693E-09	12.74	4.5163422537190632E-12	12.74	0.061434705999317885	12.74	1500.5440877341
12.75	3.904242083819921E-07	12.75	-5.8393003198483295E-09	12.75	4.5163422537190632E-12	12.75	0.061434705999317885	12.75	1500.3797053347544
12.76	3.919817620999154E-07	12.76	8.4418861448841258E-09	12.76	1.2286941199864131E-12	12.76	1.5408763663529612	12.76	1500.050940536044
12.77	3.9009630233608966E-07	12.77	1.2012182764205275E-08	12.77	4.5163422537190632E-12	12.77	-0.43171251403156674	12.77	1499.3934109385459
12.78	3.8993234931313537E-07	12.78	1.6177528821656379E-08	12.78	1.2286941199864131E-12	12.78	0.39019951937742547	12.78	1500.2153229354024
12.79	3.9050618489346644E-07	12.79	2.0342874880799312E-08	12.79	1.2286941199864131E-12	12.79	1.3764939596276875	12.79	1500.050940536044
12.8	3.8985037280165743E-07	12.8	8.7394108631131412E-09	12.8	7.8039903875484934E-12	12.8	0.061434705999317885	12.8	1500.5440877341
12.81	3.92473621168694E-07	12.81	2.2425547911003287E-08	12.81	4.5163422537190632E-12	12.81	0.22581711268595228	12.81	1500.2153229354024
12.82	3.9108002047377221E-07	12.82	-4.3516767307134736E-09	12.82	4.5163422537190632E-12	12.82	0.061434705999317885	12.82	1500.2153229354024
12.83	3.9288350372599481E-07	12.83	3.0864412182498877E-09	12.83	4.5163422537190632E-12	12.83	0.061434705999317885	12.83	1500.7084701334391
12.84	3.9263757419161583E-07	12.84	7.2517872720549647E-09	12.84	4.5163422537190632E-12	12.84	-0.10294770068247772	12.84	1500.2153229354024
12.85	3.9542477558095887E-07	12.85	-4.9467261663937957E-09	12.85	1.1091638521474497E-11	12.85	-0.10294770068247772	12.85	1501.3659997307309
12.86	3.9427710442071728E-07	12.86	7.8468367084521678E-09	12.86	1.2286941199864131E-12	12.86	-0.10294770068247772	12.86	1500.2153229354024
12.87	3.8837479559496797E-07	12.87	1.0524559172669637E-08	12.87	7.8039903875484934E-12	12.87	0.061434705999317885	12.87	1500.2153229354024
12.88	3.8911258419833321E-07	12.88	1.6475053540110559E-08	12.88	7.8039903875484934E-12	12.88	-0.10294770068247772	12.88	1500.3797053347544
12.89	3.9108002047377221E-07	12.89	2.183049847375921E-08	12.89	4.5163422537190632E-12	12.89	0.22581711268595228	12.89	1500.3797053347544
12.9	3.8903060768685019E-07	12.9	8.4418861448841258E-09	12.9	4.5163422537190632E-12	12.9	0.22581711268595228	12.9	1500.2153229354024
12.91	3.9001432582461278E-07	12.91	2.1532973755150035E-08	12.91	1.2286941199864131E-12	12.91	0.71896433277485983	12.91	1500.2153229354024
12.92	3.9534279906951661E-07	12.92	-4.3516767307134736E-09	12.92	1.1091638521474497E-11	12.92	1.2121115529072313	12.92	1501.2016173314178
12.93	3.9788407092396647E-07	12.93	3.0864412182498877E-09	12.93	7.8039903875484934E-12	12.93	0.88334673948082099	12.93	1499.7221757373077
12.94	3.9476896348940545E-07	12.94	6.6567378356925693E-09	12.94	1.1091638521474497E-11	12.94	-0.43171251403156674	12.94	1500.3797053347544
12.95	3.92473621168694E-07	12.95	-5.8393003198483295E-09	12.95	4.5163422537190632E-12	12.95	0.55458192607371615	12.95	1500.3797053347544
12.96	3.9058816140494025E-07	12.96	8.7394108631131412E-09	12.96	4.5163422537190632E-12	12.96	0.061434705999317885	12.96	1499.3934109385459
12.97	3.8812886606050381E-07	12.97	1.1417133327565013E-08	12.97	1.1091638521474497E-11	12.97	0.061434705999317885	12.97	1500.5440877341
12.98	3.8689921838811635E-07	12.98	1.7070102977044795E-08	12.98	4.5163422537190632E-12	12.98	1.0477291461916138	12.98	1500.3797053347544
12.99	3.9075211442788634E-07	12.99	1.974782544367554E-08	12.99	7.8039903875484934E-12	12.99	-0.10294770068247772	12.99	1501.6947645293385
13	3.9067013791641359E-07	13	8.7394108631131412E-09	13	4.5163422537190632E-12	13	0.22581711268595228	13	1500.3797053347544
13.01	3.919817620999154E-07	13.01	2.2425547911003287E-08	13.01	4.5163422537190632E-12	13.01	0.061434705999317885	13.01	1500.2153229354024
13.02	3.9403117488636583E-07	13.02	-1.6739542697174432E-09	13.02	1.2286941199864131E-12	13.02	-0.26733010735943452	13.02	1500.5440877341
13.03	3.9271955070307604E-07	13.03	2.7889165001863481E-09	13.03	4.5163422537190632E-12	13.03	0.22581711268595228	13.03	1500.050940536044
13.04	3.921457151228437E-07	13.04	6.0616883993649816E-09	13.04	4.5163422537190632E-12	13.04	-0.10294770068247772	13.04	1500.8728525327717
13.05	3.9148990303111791E-07	13.05	-5.2442508842207484E-09	13.05	4.5163422537190632E-12	13.05	0.061434705999317885	13.05	1500.5440877341
13.06	3.9288350372599481E-07	13.06	7.8468367084521678E-09	13.06	7.8039903875484934E-12	13.06	0.39019951937742547	13.06	1500.2153229354024
13.07	3.8894863117536664E-07	13.07	1.2012182764205275E-08	13.07	4.5163422537190632E-12	13.07	0.061434705999317885	13.07	1499.7221757373077
13.08	3.8911258419833321E-07	13.08	1.7665152414013533E-08	13.08	7.8039903875484934E-12	13.08	-0.26733010735943452	13.08	1500.2153229354024
13.09	3.8976839629017902E-07	13.09	2.0045350162233125E-08	13.09	4.5163422537190632E-12	13.09	0.39019951937742547	13.09	1498.5714989415283
13.1	3.891945607098157E-07	13.1	1.0227034454388529E-08	13.1	4.5163422537190632E-12	13.1	0.55458192607371615	13.1	1500.2153229354024
13.11	3.875550304800702E-07	13.11	2.1532973755150035E-08	13.11	1.2286941199864131E-12	13.11	0.71896433277485983	13.11	1500.7084701334391
13.12	3.9403117488636583E-07	13.12	-1.971478987640984E-09	13.12	4.5163422537190632E-12	13.12	0.39019951937742547	13.12	1500.5440877341
13.13	3.955067520924006E-07	13.13	1.8963423460481794E-09	13.13	7.8039903875484934E-12	13.13	0.71896433277485983	13.13	1500.5440877341
13.14	3.9747418836683379E-07	13.14	5.7641636812142506E-09	13.14	1.2286941199864131E-12	13.14	0.88334673948082099	13.14	1500.050940536044
13.15	3.9280152721453571E-07	13.15	-5.5417756020389263E-09	13.15	4.5163422537190632E-12	13.15	0.061434705999317885	13.15	1500.050940536044
13.16	3.9157187954258548E-07	13.16	6.9542625538694127E-09	13.16	1.2286941199864131E-12	13.16	0.55458192607371615	13.16	1500.2153229354024
13.17	3.8714514792260273E-07	13.17	1.2012182764205275E-08	13.17	4.5163422537190632E-12	13.17	-0.43171251403156674	13.17	1500.7084701334391
13.18	3.8837479559496797E-07	13.18	1.736762769552485E-08	13.18	1.2286941199864131E-12	13.18	1.3764939596276875	13.18	1501.3659997307309
13.19	3.8739107745708467E-07	13.19	1.974782544367554E-08	13.19	4.5163422537190632E-12	13.19	0.22581711268595228	13.19	1500.2153229354024
13.2	3.8993234931313537E-07	13.2	9.9295097361160897E-09	13.2	4.5163422537190632E-12	13.2	0.22581711268595228	13.2	1499.3934109385459
13.21	3.92473621168694E-07	13.21	2.3318122066933817E-08	13.21	1.2286941199864131E-12	13.21	0.55458192607371615	13.21	1499.55779333793
13.22	3.9460501046651156E-07	13.22	-3.4591025771271336E-09	13.22	1.1091638521474497E-11	13.22	-0.26733010735943452	13.22	1500.8728525327717
13.23	3.9493291651229706E-07	13.23	4.8715895268143355E-09	13.23	1.2286941199864131E-12	13.23	-0.26733010735943452	13.23	1500.3797053347544
13.24	3.9173583256551907E-07	13.24	5.1691142449389143E-09	13.24	1.2286941199864131E-12	13.24	-0.26733010735943452	13.24	1500.5440877341
13.25	3.8862072512942757E-07	13.25	-4.9467261663937957E-09	13.25	7.8039903875484934E-12	13.25	0.22581711268595228	13.25	1500.3797053347544
13.26	3.921457151228437E-07	13.26	8.1443614266637926E-09	13.26	1.2286941199864131E-12	13.26	0.061434705999317885	13.26	1500.2153229354024
13.27	3.8993234931313537E-07	13.27	1.082208389095944E-08	13.27	4.5163422537190632E-12	13.27	-0.10294770068247772	13.27	1499.7221757373077
13.28	3.9230966814576988E-07	13.28	1.9152776006586192E-08	13.28	1.2286941199864131E-12	13.28	0.88334673948082099	13.28	1500.050940536044
13.29	3.9026025535904194E-07	13.29	2.0937924317957482E-08	13.29	4.5163422537190632E-12	13.29	-0.10294770068247772	13.29	1500.7084701334391
13.3	3.8968641977870002E-07	13.3	9.3344602995972579E-09	13.3	7.8039903875484934E-12	13.3	0.061434705999317885	13.3	1501.037234932098
13.31	3.8960444326722065E-07	13.31	2.183049847375921E-08	13.31	4.5163422537190632E-12	13.31	0.061434705999317885	13.31	1500.2153229354024
13.32	3.9288350372599481E-07	13.32	-4.3516767307134736E-09	13.32	1.1091638521474497E-11	13.32	-0.10294770068247772	13.32	1501.037234932098
13.33	3.921457151228437E-07	13.33	3.9790153724928503E-09	13.33	1.2286941199864131E-12	13.33	0.71896433277485983	13.33	1499.7221757373077
13.34	3.9312943326036891E-07	13.34	6.0616883993649816E-09	13.34	4.5163422537190632E-12	13.34	0.39019951937742547	13.34	1500.5440877341
13.35	3.9345733930619348E-07	13.35	-5.5417756020389263E-09	13.35	4.5163422537190632E-12	13.35	0.061434705999317885	13.35	1500.5440877341
13.36	3.9288350372599481E-07	13.36	8.1443614266637926E-09	13.36	1.2286941199864131E-12	13.36	-0.26733010735943452	13.36	1500.7084701334391
13.37	3.9067013791641359E-07	13.37	1.1417133327565013E-08	13.37	1.2286941199864131E-12	13.37	0.39019951937742547	13.37	1500.5440877341
13.38	3.875550304800702E-07	13.38	1.9450300725126571E-08	13.38	1.2286941199864131E-12	13.38	0.061434705999317885	13.38	1500.050940536044
13.39	3.8927653722129767E-07	13.39	2.0045350162233125E-08	13.39	7.8039903875484934E-12	13.39	-0.10294770068247772	13.39	1500.050940536044
13.4	3.8763700699156222E-07	13.4	9.6319850178523328E-09	13.4	4.5163422537190632E-12	13.4	-0.10294770068247772	13.4	1500.2153229354024
13.41	3.9157187954258548E-07	13.41	2.3020597348281735E-08	13.41	1.2286941199864131E-12	13.41	0.55458192607371615	13.41	1500.3797053347544
13.42	3.9444105744361551E-07	13.42	-3.4591025771271336E-09	13.42	1.1091638521474497E-11	13.42	-0.10294770068247772	13.42	1500.7084701334391
13.43	3.9386722186346215E-07	13.43	5.1691142449389143E-09	13.43	1.2286941199864131E-12	13.43	0.061434705999317885	13.43	1500.5440877341
13.44	3.945230339550638E-07	13.44	6.0616883993649816E-09	13.44	4.5163422537190632E-12	13.44	0.39019951937742547	13.44	1500.2153229354024
13.45	3.8976839629017902E-07	13.45	-4.9467261663937957E-09	13.45	1.1091638521474497E-11	13.45	0.061434705999317885	13.45	1500.2153229354024
13.46	3.9148990303111791E-07	13.46	8.7394108631131412E-09	13.46	1.2286941199864131E-12	13.46	0.22581711268595228	13.46	1500.3797053347544
13.47	3.8886665466388261E-07	13.47	1.1119608609257899E-08	13.47	7.8039903875484934E-12	13.47	-1.4180069539626246	13.47	1500.5440877341
13.48	3.8935851373277915E-07	13.48	1.974782544367554E-08	13.48	4.5163422537190632E-12	13.48	0.39019951937742547	13.48	1499.3934109385459
13.49	3.8968641977870002E-07	13.49	2.0045350162233125E-08	13.49	7.8039903875484934E-12	13.49	0.061434705999317885	13.49	1500.7084701334391
13.5	3.9296548023745332E-07	13.5	9.0369355813508519E-09	13.5	1.1091638521474497E-11	13.5	0.55458192607371615	13.5	1500.3797053347544
13.51	3.9148990303111791E-07	13.51	2.3020597348281735E-08	13.51	4.5163422537190632E-12	13.51	0.061434705999317885	13.51	1499.064646139758
13.52	3.9165385605405251E-07	13.52	-3.7566272949980393E-09	13.52	1.2286941199864131E-12	13.52	0.061434705999317885	13.52	1500.3797053347544
13.53	3.9099804396230157E-07	13.53	5.1691142449389143E-09	13.53	4.5163422537190632E-12	13.53	0.55458192607371615	13.53	1500.3797053347544
13.54	3.9083409093935856E-07	13.54	5.1691142449389143E-09	13.54	4.5163422537190632E-12	13.54	0.22581711268595228	13.54	1501.037234932098
13.55	3.9124397349671205E-07	13.55	-4.6492014485580286E-09	13.55	7.8039903875484934E-12	13.55	-0.26733010735943452	13.55	1501.6947645293385
13.56	3.9468698697795875E-07	13.56	8.7394108631131412E-09	13.56	7.8039903875484934E-12	13.56	0.39019951937742547	13.56	1502.187911727201
13.57	3.8944049024426011E-07	13.57	1.082208389095944E-08	13.57	1.2286941199864131E-12	13.57	0.22581711268595228	13.57	1501.8591469286323
13.58	3.9050618489346644E-07	13.58	1.8260201851016749E-08	13.58	4.5163422537190632E-12	13.58	0.88334673948082099	13.58	1501.5303821300379
13.59	3.8862072512942757E-07	13.59	1.9450300725126571E-08	13.59	1.2286941199864131E-12	13.59	0.061434705999317885	13.59	1501.6947645293385
13.6	3.8796491303752528E-07	13.6	1.082208389095944E-08	13.6	7.8039903875484934E-12	13.6	0.71896433277485983	13.6	1501.3659997307309
13.61	3.904242083819921E-07	13.61	2.2128023192376947E-08	13.61	4.5163422537190632E-12	13.61	0.22581711268595228	13.61	1501.8591469286323
13.62	3.9435908093216663E-07	13.62	-5.5417756020389263E-09	13.62	4.5163422537190632E-12	13.62	0.39019951937742547	13.62	1501.2016173314178
13.63	3.945230339550638E-07	13.63	5.7641636812142506E-09	13.63	4.5163422537190632E-12	13.63	-0.43171251403156674	13.63	1501.5303821300379
13.64	3.9288350372599481E-07	13.64	5.4666389630722282E-09	13.64	7.8039903875484934E-12	13.64	-0.10294770068247772	13.64	1501.037234932098
13.65	3.9181780907698499E-07	13.65	-4.3516767307134736E-09	13.65	4.5163422537190632E-12	13.65	-1.4180069539626246	13.65	1501.6947645293385
13.66	3.9050618489346644E-07	13.66	9.3344602995972579E-09	13.66	4.5163422537190632E-12	13.66	1.0477291461916138	13.66	1501.6947645293385
13.67	3.8911258419833321E-07	13.67	1.0227034454388529E-08	13.67	4.5163422537190632E-12	13.67	0.061434705999317885	13.67	1502.187911727201
13.68	3.8722712443409724E-07	13.68	1.8855251288054441E-08	13.68	4.5163422537190632E-12	13.68	0.061434705999317885	13.68	1501.037234932098
13.69	3.9083409093935856E-07	13.69	1.8557726569531294E-08	13.69	4.5163422537190632E-12	13.69	0.39019951937742547	13.69	1500.2153229354024
13.7	3.9108002047377221E-07	13.7	9.6319850178523328E-09	13.7	1.2286941199864131E-12	13.7	0.71896433277485983	13.7	1500.050940536044
13.71	3.9157187954258548E-07	13.71	2.3020597348281735E-08	13.71	4.5163422537190632E-12	13.71	0.061434705999317885	13.71	1500.2153229354024
13.72	3.9583465813816185E-07	13.72	-4.3516767307134736E-09	13.72	4.5163422537190632E-12	13.72	-0.26733010735943452	13.72	1500.5440877341
13.73	3.9403117488636583E-07	13.73	5.1691142449389143E-09	13.73	1.2286941199864131E-12	13.73	0.22581711268595228	13.73	1500.050940536044
13.74	3.919817620999154E-07	13.74	3.9790153724928503E-09	13.74	4.5163422537190632E-12	13.74	-0.26733010735943452	13.74	1500.3797053347544
13.75	3.9099804396230157E-07	13.75	-4.6492014485580286E-09	13.75	4.5163422537190632E-12	13.75	0.55458192607371615	13.75	1500.7084701334391
13.76	3.9370326884055636E-07	13.76	9.0369355813508519E-09	13.76	1.2286941199864131E-12	13.76	-0.43171251403156674	13.76	1500.3797053347544
13.77	3.8657131234212772E-07	13.77	9.0369355813508519E-09	13.77	1.1091638521474497E-11	13.77	0.39019951937742547	13.77	1499.886558136679
13.78	3.8927653722129767E-07	13.78	2.0342874880799312E-08	13.78	4.5163422537190632E-12	13.78	0.39019951937742547	13.78	1500.3797053347544
13.79	3.9435908093216663E-07	13.79	1.8855251288054441E-08	13.79	4.5163422537190632E-12	13.79	0.39019951937742547	13.79	1500.3797053347544
13.8	3.8862072512942757E-07	13.8	9.9295097361160897E-09	13.8	7.8039903875484934E-12	13.8	-0.10294770068247772	13.8	1501.037234932098
13.81	3.904242083819921E-07	13.81	2.3020597348281735E-08	13.81	7.8039903875484934E-12	13.81	0.22581711268595228	13.81	1500.3797053347544
13.82	3.92473621168694E-07	13.82	-4.6492014485580286E-09	13.82	4.5163422537190632E-12	13.82	0.061434705999317885	13.82	1500.2153229354024
13.83	3.9649047022965761E-07	13.83	4.5740648086984387E-09	13.83	7.8039903875484934E-12	13.83	0.71896433277485983	13.83	1500.5440877341
13.84	3.9386722186346215E-07	13.84	4.2765400905912902E-09	13.84	4.5163422537190632E-12	13.84	0.061434705999317885	13.84	1500.3797053347544
13.85	3.9124397349671205E-07	13.85	-6.136825037648905E-09	13.85	7.8039903875484934E-12	13.85	0.22581711268595228	13.85	1500.5440877341
13.86	3.9378524535200952E-07	13.86	9.9295097361160897E-09	13.86	4.5163422537190632E-12	13.86	0.061434705999317885	13.86	1500.3797053347544
13.87	3.875550304800702E-07	13.87	1.0227034454388529E-08	13.87	7.8039903875484934E-12	13.87	0.061434705999317885	13.87	1500.8728525327717
13.88	3.8862072512942757E-07	13.88	1.9152776006586192E-08	13.88	4.5163422537190632E-12	13.88	0.55458192607371615	13.88	1500.2153229354024
13.89	3.8952246675574064E-07	13.89	1.8855251288054441E-08	13.89	1.2286941199864131E-12	13.89	-0.26733010735943452	13.89	1501.6947645293385
13.9	3.8935851373277915E-07	13.9	9.6319850178523328E-09	13.9	4.5163422537190632E-12	13.9	0.22581711268595228	13.9	1501.3659997307309
13.91	3.9304745674891135E-07	13.91	2.4805745660322896E-08	13.91	4.5163422537190632E-12	13.91	-0.26733010735943452	13.91	1501.8591469286323
13.92	3.9460501046651156E-07	13.92	-4.9467261663937957E-09	13.92	4.5163422537190632E-12	13.92	0.061434705999317885	13.92	1501.2016173314178
13.93	3.9476896348940545E-07	13.93	4.5740648086984387E-09	13.93	1.2286941199864131E-12	13.93	-0.10294770068247772	13.93	1500.7084701334391
13.94	3.9378524535200952E-07	13.94	4.2765400905912902E-09	13.94	1.2286941199864131E-12	13.94	0.061434705999317885	13.94	1502.187911727201
13.95	3.909160674508303E-07	13.95	-4.6492014485580286E-09	13.95	4.5163422537190632E-12	13.95	0.55458192607371615	13.95	1501.2016173314178
13.96	3.9050618489346644E-07	13.96	9.9295097361160897E-09	13.96	-2.0589540136494568E-12	13.96	0.061434705999317885	13.96	1502.0235293279197
13.97	3.8821084257199239E-07	13.97	1.1119608609257899E-08	13.97	7.8039903875484934E-12	13.97	0.061434705999317885	13.97	1501.2016173314178
13.98	3.8927653722129767E-07	13.98	1.8557726569531294E-08	13.98	4.5163422537190632E-12	13.98	0.71896433277485983	13.98	1501.3659997307309
13.99	3.9083409093935856E-07	13.99	1.7665152414013533E-08	13.99	4.5163422537190632E-12	13.99	-0.59609492069883885	13.99	1502.5166765257436
14	3.9116199698524242E-07	14	9.3344602995972579E-09	14	1.1091638521474497E-11	14	0.061434705999317885	14	1501.3659997307309
14.01	3.919817620999154E-07	14.01	2.4508220941627946E-08	14.01	4.5163422537190632E-12	14.01	0.061434705999317885	14.01	1501.6947645293385
14.02	3.9255559768015521E-07	14.02	-4.6492014485580286E-09	14.02	4.5163422537190632E-12	14.02	0.061434705999317885	14.02	1501.8591469286323
14.03	3.9124397349671205E-07	14.03	4.5740648086984387E-09	14.03	1.2286941199864131E-12	14.03	0.55458192607371615	14.03	1501.5303821300379
14.04	3.9312943326036891E-07	14.04	4.2765400905912902E-09	14.04	7.8039903875484934E-12	14.04	0.061434705999317885	14.04	1501.5303821300379
14.05	3.9222769163430708E-07	14.05	-4.9467261663937957E-09	14.05	1.1091638521474497E-11	14.05	0.55458192607371615	14.05	1501.8591469286323
14.06	3.9353931581764833E-07	14.06	7.8468367084521678E-09	14.06	-2.0589540136494568E-12	14.06	0.39019951937742547	14.06	1502.0235293279197
14.07	3.9312943326036891E-07	14.07	1.0524559172669637E-08	14.07	4.5163422537190632E-12	14.07	0.061434705999317885	14.07	1501.2016173314178
14.08	3.8616142978463087E-07	14.08	1.9152776006586192E-08	14.08	4.5163422537190632E-12	14.08	0.71896433277485983	14.08	1501.3659997307309
14.09	3.9067013791641359E-07	14.09	1.9152776006586192E-08	14.09	1.2286941199864131E-12	14.09	-0.43171251403156674	14.09	1501.5303821300379
14.1	3.8624340629613126E-07	14.1	9.9295097361160897E-09	14.1	1.2286941199864131E-12	14.1	0.22581711268595228	14.1	1501.3659997307309
14.11	3.9034223187051729E-07	14.11	2.3020597348281735E-08	14.11	1.2286941199864131E-12	14.11	-0.59609492069883885	14.11	1501.3659997307309
14.12	3.9468698697795875E-07	14.12	-5.5417756020389263E-09	14.12	4.5163422537190632E-12	14.12	0.39019951937742547	14.12	1500.5440877341
14.13	3.9304745674891135E-07	14.13	4.8715895268143355E-09	14.13	1.2286941199864131E-12	14.13	0.061434705999317885	14.13	1502.5166765257436
14.14	3.9681837627539202E-07	14.14	5.1691142449389143E-09	14.14	4.5163422537190632E-12	14.14	0.22581711268595228	14.14	1501.5303821300379
14.15	3.9345733930619348E-07	14.15	-5.2442508842207484E-09	14.15	1.1091638521474497E-11	14.15	-0.10294770068247772	14.15	1502.187911727201
14.16	3.9296548023745332E-07	14.16	8.7394108631131412E-09	14.16	1.2286941199864131E-12	14.16	0.55458192607371615	14.16	1501.5303821300379
14.17	3.8640735931913044E-07	14.17	1.0227034454388529E-08	14.17	1.2286941199864131E-12	14.17	0.39019951937742547	14.17	1501.037234932098
14.18	3.8575154722712206E-07	14.18	2.0640399599374102E-08	14.18	4.5163422537190632E-12	14.18	0.71896433277485983	14.18	1502.0235293279197
14.19	3.945230339550638E-07	14.19	1.8855251288054441E-08	14.19	4.5163422537190632E-12	14.19	-0.10294770068247772	14.19	1501.6947645293385
14.2	3.9255559768015521E-07	14.2	8.1443614266637926E-09	14.2	4.5163422537190632E-12	14.2	-0.26733010735943452	14.2	1501.6947645293385
14.21	3.9017827884756607E-07	14.21	2.421069622294156E-08	14.21	4.5163422537190632E-12	14.21	0.71896433277485983	14.21	1501.5303821300379
14.22	3.9288350372599481E-07	14.22	-5.2442508842207484E-09	14.22	4.5163422537190632E-12	14.22	0.22581711268595228	14.22	1501.3659997307309
14.23	3.8829281908348044E-07	14.23	4.5740648086984387E-09	14.23	7.8039903875484934E-12	14.23	0.55458192607371615	14.23	1501.8591469286323
14.24	3.9411315139781683E-07	14.24	4.5740648086984387E-09	14.24	7.8039903875484934E-12	14.24	-0.43171251403156674	14.24	1501.6947645293385
14.25	3.8985037280165743E-07	14.25	-4.6492014485580286E-09	14.25	7.8039903875484934E-12	14.25	0.71896433277485983	14.25	1501.5303821300379
14.26	3.9280152721453571E-07	14.26	9.3344602995972579E-09	14.26	1.2286941199864131E-12	14.26	0.061434705999317885	14.26	1501.5303821300379
14.27	3.8935851373277915E-07	14.27	1.0524559172669637E-08	14.27	4.5163422537190632E-12	14.27	0.71896433277485983	14.27	1501.037234932098
14.28	3.8878467815239816E-07	14.28	1.9152776006586192E-08	14.28	4.5163422537190632E-12	14.28	0.71896433277485983	14.28	1501.2016173314178
14.29	3.8952246675574064E-07	14.29	1.8855251288054441E-08	14.29	1.2286941199864131E-12	14.29	-0.26733010735943452	14.29	1501.6947645293385
14.3	3.8862072512942757E-07	14.3	9.9295097361160897E-09	14.3	1.2286941199864131E-12	14.3	-0.10294770068247772	14.3	1501.5303821300379
14.31	3.9099804396230157E-07	14.31	2.4508220941627946E-08	14.31	4.5163422537190632E-12	14.31	0.22581711268595228	14.31	1502.3522941264755
14.32	3.9501489302374212E-07	14.32	-4.3516767307134736E-09	14.32	7.8039903875484934E-12	14.32	-0.10294770068247772	14.32	1502.3522941264755
14.33	3.9919569510669442E-07	14.33	5.1691142449389143E-09	14.33	1.2286941199864131E-12	14.33	0.55458192607371615	14.33	1501.5303821300379
14.34	3.9370326884055636E-07	14.34	4.8715895268143355E-09	14.34	4.5163422537190632E-12	14.34	-0.43171251403156674	14.34	1502.5166765257436
14.35	3.9157187954258548E-07	14.35	-4.3516767307134736E-09	14.35	7.8039903875484934E-12	14.35	-0.26733010735943452	14.35	1501.5303821300379
14.36	3.9157187954258548E-07	14.36	9.3344602995972579E-09	14.36	7.8039903875484934E-12	14.36	-0.10294770068247772	14.36	1501.3659997307309
14.37	3.870631714111078E-07	14.37	1.1119608609257899E-08	14.37	7.8039903875484934E-12	14.37	-0.43171251403156674	14.37	1502.3522941264755
14.38	3.9288350372599481E-07	14.38	1.8855251288054441E-08	14.38	4.5163422537190632E-12	14.38	0.22581711268595228	14.38	1501.5303821300379
14.39	3.9304745674891135E-07	14.39	1.8855251288054441E-08	14.39	4.5163422537190632E-12	14.39	-0.26733010735943452	14.39	1501.8591469286323
14.4	3.9083409093935856E-07	14.4	1.0524559172669637E-08	14.4	7.8039903875484934E-12	14.4	0.061434705999317885	14.4	1501.5303821300379
14.41	3.8968641977870002E-07	14.41	2.4805745660322896E-08	14.41	1.2286941199864131E-12	14.41	0.71896433277485983	14.41	1501.5303821300379
14.42	3.9173583256551907E-07	14.42	-5.2442508842207484E-09	14.42	4.5163422537190632E-12	14.42	-0.59609492069883885	14.42	1501.8591469286323
14.43	3.9321140977182583E-07	14.43	4.5740648086984387E-09	14.43	1.2286941199864131E-12	14.43	0.39019951937742547	14.43	1501.3659997307309
14.44	3.9411315139781683E-07	14.44	3.9790153724928503E-09	14.44	4.5163422537190632E-12	14.44	-0.26733010735943452	14.44	1501.3659997307309
14.45	3.9370326884055636E-07	14.45	-4.3516767307134736E-09	14.45	4.5163422537190632E-12	14.45	0.55458192607371615	14.45	1501.3659997307309
14.46	3.9321140977182583E-07	14.46	8.1443614266637926E-09	14.46	1.2286941199864131E-12	14.46	0.55458192607371615	14.46	1501.2016173314178
14.47	3.9001432582461278E-07	14.47	1.2012182764205275E-08	14.47	4.5163422537190632E-12	14.47	0.39019951937742547	14.47	1501.3659997307309
14.48	3.8780096001454473E-07	14.48	2.0045350162233125E-08	14.48	4.5163422537190632E-12	14.48	0.061434705999317885	14.48	1502.0235293279197
14.49	3.9050618489346644E-07	14.49	1.7070102977044795E-08	14.49	4.5163422537190632E-12	14.49	0.061434705999317885	14.49	1501.8591469286323
14.5	3.8862072512942757E-07	14.5	1.0227034454388529E-08	14.5	4.5163422537190632E-12	14.5	0.55458192607371615	14.5	1501.5303821300379
14.51	3.9394919837491426E-07	14.51	2.3318122066933817E-08	14.51	4.5163422537190632E-12	14.51	0.39019951937742547	14.51	1502.0235293279197
14.52	3.9804802394681546E-07	14.52	-4.9467261663937957E-09	14.52	4.5163422537190632E-12	14.52	-0.43171251403156674	14.52	1501.6947645293385
14.53	3.9476896348940545E-07	14.53	6.0616883993649816E-09	14.53	4.5163422537190632E-12	14.53	0.39019951937742547	14.53	1501.6947645293385
14.54	3.9419512790926734E-07	14.54	3.6814906544031321E-09	14.54	1.2286941199864131E-12	14.54	-0.10294770068247772	14.54	1501.6947645293385
14.55	3.8837479559496797E-07	14.55	-4.6492014485580286E-09	14.55	1.2286941199864131E-12	14.55	0.22581711268595228	14.55	1501.5303821300379
14.56	3.9378524535200952E-07	14.56	8.4418861448841258E-09	14.56	4.5163422537190632E-12	14.56	0.39019951937742547	14.56	1502.3522941264755
14.57	3.9329338628328228E-07	14.57	1.0524559172669637E-08	14.57	4.5163422537190632E-12	14.57	0.061434705999317885	14.57	1501.3659997307309
14.58	3.8927653722129767E-07	14.58	1.974782544367554E-08	14.58	4.5163422537190632E-12	14.58	-0.43171251403156674	14.58	1501.6947645293385
14.59	3.891945607098157E-07	14.59	1.8260201851016749E-08	14.59	4.5163422537190632E-12	14.59	-0.10294770068247772	14.59	1501.6947645293385
14.6	3.8870270164091308E-07	14.6	1.0227034454388529E-08	14.6	7.8039903875484934E-12	14.6	0.061434705999317885	14.6	1501.3659997307309
14.61	3.9124397349671205E-07	14.61	2.3020597348281735E-08	14.61	1.2286941199864131E-12	14.61	0.061434705999317885	14.61	1501.6947645293385
14.62	3.9526082255807382E-07	14.62	-4.3516767307134736E-09	14.62	4.5163422537190632E-12	14.62	-1.2536245473195535	14.62	1501.5303821300379
14.63	3.9485094000085152E-07	14.63	5.7641636812142506E-09	14.63	1.2286941199864131E-12	14.63	-0.10294770068247772	14.63	1502.0235293279197
14.64	3.9427710442071728E-07	14.64	3.383965936322149E-09	14.64	4.5163422537190632E-12	14.64	0.71896433277485983	14.64	1500.8728525327717
14.65	3.9312943326036891E-07	14.65	-2.864053141358998E-09	14.65	7.8039903875484934E-12	14.65	-0.10294770068247772	14.65	1501.5303821300379
14.66	3.8993234931313537E-07	14.66	8.7394108631131412E-09	14.66	4.5163422537190632E-12	14.66	0.39019951937742547	14.66	1502.0235293279197
14.67	3.8911258419833321E-07	14.67	1.0227034454388529E-08	14.67	7.8039903875484934E-12	14.67	-0.10294770068247772	14.67	1501.3659997307309
14.68	3.855056176926109E-07	14.68	2.183049847375921E-08	14.68	4.5163422537190632E-12	14.68	0.71896433277485983	14.68	1501.3659997307309
14.69	3.909160674508303E-07	14.69	1.7962677132510833E-08	14.69	1.2286941199864131E-12	14.69	0.061434705999317885	14.69	1501.5303821300379
14.7	3.9329338628328228E-07	14.7	1.1417133327565013E-08	14.7	7.8039903875484934E-12	14.7	0.71896433277485983	14.7	1502.3522941264755
14.71	3.9271955070307604E-07	14.71	2.272307262963823E-08	14.71	4.5163422537190632E-12	14.71	0.061434705999317885	14.71	1501.5303821300379
14.72	3.9386722186346215E-07	14.72	-5.2442508842207484E-09	14.72	7.8039903875484934E-12	14.72	0.55458192607371615	14.72	1501.3659997307309
14.73	3.9403117488636583E-07	14.73	7.2517872720549647E-09	14.73	4.5163422537190632E-12	14.73	-0.10294770068247772	14.73	1501.8591469286323
14.74	3.9108002047377221E-07	14.74	3.6814906544031321E-09	14.74	1.2286941199864131E-12	14.74	-0.26733010735943452	14.74	1501.5303821300379
14.75	3.909160674508303E-07	14.75	-3.1615778592474664E-09	14.75	1.2286941199864131E-12	14.75	1.0477291461916138	14.75	1502.0235293279197
14.76	3.9345733930619348E-07	14.76	7.2517872720549647E-09	14.76	1.2286941199864131E-12	14.76	0.22581711268595228	14.76	1501.3659997307309
14.77	3.9034223187051729E-07	14.77	1.0227034454388529E-08	14.77	4.5163422537190632E-12	14.77	0.061434705999317885	14.77	1501.5303821300379
14.78	3.9034223187051729E-07	14.78	2.1532973755150035E-08	14.78	4.5163422537190632E-12	14.78	0.061434705999317885	14.78	1501.5303821300379
14.79	3.9157187954258548E-07	14.79	1.7070102977044795E-08	14.79	7.8039903875484934E-12	14.79	-0.59609492069883885	14.79	1501.8591469286323
14.8	3.8927653722129767E-07	14.8	1.1417133327565013E-08	14.8	7.8039903875484934E-12	14.8	-0.92485973401888799	14.8	1501.5303821300379
14.81	3.8944049024426011E-07	14.81	2.3020597348281735E-08	14.81	4.5163422537190632E-12	14.81	0.22581711268595228	14.81	1501.2016173314178
14.82	3.9419512790926734E-07	14.82	-5.5417756020389263E-09	14.82	4.5163422537190632E-12	14.82	0.39019951937742547	14.82	1502.0235293279197
14.83	3.9706430580968698E-07	14.83	5.7641636812142506E-09	14.83	4.5163422537190632E-12	14.83	0.71896433277485983	14.83	1501.6947645293385
14.84	3.9731023534397675E-07	14.84	2.4913917821315568E-09	14.84	4.5163422537190632E-12	14.84	-0.43171251403156674	14.84	1501.6947645293385
14.85	3.9304745674891135E-07	14.85	-2.864053141358998E-09	14.85	4.5163422537190632E-12	14.85	1.3764939596276875	14.85	1501.6947645293385
14.86	3.9222769163430708E-07	14.86	9.3344602995972579E-09	14.86	4.5163422537190632E-12	14.86	0.22581711268595228	14.86	1500.5440877341
14.87	3.8812886606050381E-07	14.87	9.9295097361160897E-09	14.87	4.5163422537190632E-12	14.87	0.22581711268595228	14.87	1501.3659997307309
14.88	3.8894863117536664E-07	14.88	2.0937924317957482E-08	14.88	1.2286941199864131E-12	14.88	-0.59609492069883885	14.88	1501.6947645293385
14.89	3.9001432582461278E-07	14.89	1.736762769552485E-08	14.89	7.8039903875484934E-12	14.89	0.22581711268595228	14.89	1501.8591469286323
14.9	3.9083409093935856E-07	14.9	1.1119608609257899E-08	14.9	4.5163422537190632E-12	14.9	0.55458192607371615	14.9	1501.2016173314178
14.91	3.919817620999154E-07	14.91	2.421069622294156E-08	14.91	1.2286941199864131E-12	14.91	0.061434705999317885	14.91	1501.5303821300379
14.92	3.9444105744361551E-07	14.92	-4.9467261663937957E-09	14.92	7.8039903875484934E-12	14.92	-0.10294770068247772	14.92	1502.3522941264755
14.93	3.9362129232910261E-07	14.93	6.3592131175244211E-09	14.93	1.2286941199864131E-12	14.93	0.061434705999317885	14.93	1501.6947645293385
14.94	3.9075211442788634E-07	14.94	3.9790153724928503E-09	14.94	4.5163422537190632E-12	14.94	0.061434705999317885	14.94	1502.187911727201
14.95	3.9140792651964982E-07	14.95	-2.566528423461768E-09	14.95	4.5163422537190632E-12	14.95	0.061434705999317885	14.95	1502.187911727201
14.96	3.9386722186346215E-07	14.96	9.3344602995972579E-09	14.96	-2.0589540136494568E-12	14.96	0.39019951937742547	14.96	1501.8591469286323
14.97	3.9312943326036891E-07	14.97	1.0227034454388529E-08	14.97	4.5163422537190632E-12	14.97	-0.26733010735943452	14.97	1501.8591469286323
14.98	3.8944049024426011E-07	14.98	2.0045350162233125E-08	14.98	4.5163422537190632E-12	14.98	0.39019951937742547	14.98	1501.5303821300379
14.99	3.904242083819921E-07	14.99	1.7962677132510833E-08	14.99	1.1091638521474497E-11	14.99	-0.59609492069883885	14.99	1501.5303821300379
15	3.8780096001454473E-07	15	1.1714658045880823E-08	15	7.8039903875484934E-12	15	0.061434705999317885	15	1501.6947645293385
15.01	3.9001432582461278E-07	15.01	2.421069622294156E-08	15.01	1.2286941199864131E-12	15.01	-0.76047732736128637	15.01	1502.0235293279197
15.02	3.9280152721453571E-07	15.02	-5.2442508842207484E-09	15.02	4.5163422537190632E-12	15.02	0.061434705999317885	15.02	1501.037234932098
15.03	3.9583465813816185E-07	15.03	6.3592131175244211E-09	15.03	1.2286941199864131E-12	15.03	0.061434705999317885	15.03	1501.8591469286323
15.04	3.9567070511528231E-07	15.04	3.383965936322149E-09	15.04	4.5163422537190632E-12	15.04	0.061434705999317885	15.04	1501.5303821300379
15.05	3.9329338628328228E-07	15.05	-2.864053141358998E-09	15.05	4.5163422537190632E-12	15.05	-0.26733010735943452	15.05	1502.187911727201
15.06	3.9394919837491426E-07	15.06	9.9295097361160897E-09	15.06	4.5163422537190632E-12	15.06	0.39019951937742547	15.06	1501.3659997307309
15.07	3.8730910094559117E-07	15.07	9.0369355813508519E-09	15.07	4.5163422537190632E-12	15.07	-0.43171251403156674	15.07	1501.5303821300379
15.08	3.875550304800702E-07	15.08	2.0937924317957482E-08	15.08	4.5163422537190632E-12	15.08	0.22581711268595228	15.08	1502.0235293279197
15.09	3.9148990303111791E-07	15.09	1.736762769552485E-08	15.09	1.2286941199864131E-12	15.09	0.39019951937742547	15.09	1501.3659997307309
15.1	3.9124397349671205E-07	15.1	1.1417133327565013E-08	15.1	4.5163422537190632E-12	15.1	0.71896433277485983	15.1	1501.5303821300379
15.11	3.9394919837491426E-07	15.11	2.3913171504263736E-08	15.11	4.5163422537190632E-12	15.11	0.061434705999317885	15.11	1501.5303821300379
15.12	3.9026025535904194E-07	15.12	-5.5417756020389263E-09	15.12	4.5163422537190632E-12	15.12	0.88334673948082099	15.12	1501.5303821300379
15.13	3.9296548023745332E-07	15.13	6.9542625538694127E-09	15.13	7.8039903875484934E-12	15.13	0.55458192607371615	15.13	1502.3522941264755
15.14	3.9271955070307604E-07	15.14	2.4913917821315568E-09	15.14	4.5163422537190632E-12	15.14	-0.92485973401888799	15.14	1501.5303821300379
15.15	3.9370326884055636E-07	15.15	-2.2690037055557766E-09	15.15	4.5163422537190632E-12	15.15	-0.10294770068247772	15.15	1498.9002637403546
15.16	3.9706430580968698E-07	15.16	9.3344602995972579E-09	15.16	1.2286941199864131E-12	15.16	0.061434705999317885	15.16	1501.6947645293385
15.17	3.8976839629017902E-07	15.17	9.6319850178523328E-09	15.17	1.1091638521474497E-11	15.17	-0.59609492069883885	15.17	1501.5303821300379
15.18	3.8780096001454473E-07	15.18	2.1532973755150035E-08	15.18	4.5163422537190632E-12	15.18	-0.43171251403156674	15.18	1502.0235293279197
15.19	3.8862072512942757E-07	15.19	1.6772578258573369E-08	15.19	4.5163422537190632E-12	15.19	-0.10294770068247772	15.19	1502.187911727201
15.2	3.8935851373277915E-07	15.2	1.082208389095944E-08	15.2	4.5163422537190632E-12	15.2	0.061434705999317885	15.2	1502.187911727201
15.21	3.8993234931313537E-07	15.21	2.3913171504263736E-08	15.21	4.5163422537190632E-12	15.21	-0.59609492069883885	15.21	1501.6947645293385
15.22	3.9476896348940545E-07	15.22	-5.8393003198483295E-09	15.22	7.8039903875484934E-12	15.22	0.061434705999317885	15.22	1501.3659997307309
15.23	3.9411315139781683E-07	15.23	6.3592131175244211E-09	15.23	1.2286941199864131E-12	15.23	0.061434705999317885	15.23	1501.5303821300379
15.24	3.9526082255807382E-07	15.24	3.0864412182498877E-09	15.24	1.1091638521474497E-11	15.24	-0.26733010735943452	15.24	1501.5303821300379
15.25	3.9148990303111791E-07	15.25	-3.4591025771271336E-09	15.25	4.5163422537190632E-12	15.25	0.55458192607371615	15.25	1501.6947645293385
15.26	3.8960444326722065E-07	15.26	8.4418861448841258E-09	15.26	1.2286941199864131E-12	15.26	-0.43171251403156674	15.26	1501.6947645293385
15.27	3.874730539685777E-07	15.27	9.0369355813508519E-09	15.27	4.5163422537190632E-12	15.27	0.88334673948082099	15.27	1502.0235293279197
15.28	3.904242083819921E-07	15.28	2.0937924317957482E-08	15.28	4.5163422537190632E-12	15.28	0.55458192607371615	15.28	1501.8591469286323
15.29	3.9255559768015521E-07	15.29	1.6177528821656379E-08	15.29	4.5163422537190632E-12	15.29	0.39019951937742547	15.29	1501.5303821300379
15.3	3.913259500081812E-07	15.3	1.2012182764205275E-08	15.3	7.8039903875484934E-12	15.3	0.55458192607371615	15.3	1501.6947645293385
15.31	3.9075211442788634E-07	15.31	2.2425547911003287E-08	15.31	1.2286941199864131E-12	15.31	0.71896433277485983	15.31	1501.6947645293385
15.32	3.9345733930619348E-07	15.32	-6.7318744732236524E-09	15.32	4.5163422537190632E-12	15.32	0.55458192607371615	15.32	1502.187911727201
15.33	3.9239164465723215E-07	15.33	7.2517872720549647E-09	15.33	4.5163422537190632E-12	15.33	0.22581711268595228	15.33	1501.5303821300379
15.34	3.9394919837491426E-07	15.34	2.1938670640855006E-09	15.34	7.8039903875484934E-12	15.34	0.71896433277485983	15.34	1501.8591469286323
15.35	3.9280152721453571E-07	15.35	-2.2690037055557766E-09	15.35	4.5163422537190632E-12	15.35	0.22581711268595228	15.35	1501.6947645293385
15.36	3.9304745674891135E-07	15.36	7.549311990249212E-09	15.36	1.2286941199864131E-12	15.36	0.061434705999317885	15.36	1501.5303821300379
15.37	3.8976839629017902E-07	15.37	9.3344602995972579E-09	15.37	4.5163422537190632E-12	15.37	0.22581711268595228	15.37	1501.6947645293385
15.38	3.8845677210645501E-07	15.38	1.974782544367554E-08	15.38	4.5163422537190632E-12	15.38	0.39019951937742547	15.38	1501.5303821300379
15.39	3.8927653722129767E-07	15.39	1.7665152414013533E-08	15.39	4.5163422537190632E-12	15.39	0.061434705999317885	15.39	1502.3522941264755
15.4	3.8903060768685019E-07	15.4	1.2012182764205275E-08	15.4	4.5163422537190632E-12	15.4	-0.10294770068247772	15.4	1501.8591469286323
15.41	3.9239164465723215E-07	15.41	2.1235449036549464E-08	15.41	1.2286941199864131E-12	15.41	0.22581711268595228	15.41	1501.5303821300379
15.42	3.9608058767247698E-07	15.42	-6.136825037648905E-09	15.42	1.1091638521474497E-11	15.42	-0.26733010735943452	15.42	1501.8591469286323
15.43	3.9714628232111749E-07	15.43	6.9542625538694127E-09	15.43	1.2286941199864131E-12	15.43	1.0477291461916138	15.43	1501.5303821300379
15.44	3.9476896348940545E-07	15.44	2.7889165001863481E-09	15.44	4.5163422537190632E-12	15.44	0.061434705999317885	15.44	1501.2016173314178
15.45	3.9165385605405251E-07	15.45	-1.971478987640984E-09	15.45	4.5163422537190632E-12	15.45	0.55458192607371615	15.45	1501.3659997307309
15.46	3.9321140977182583E-07	15.46	6.6567378356925693E-09	15.46	1.2286941199864131E-12	15.46	-0.76047732736128637	15.46	1502.187911727201
15.47	3.8903060768685019E-07	15.47	1.082208389095944E-08	15.47	4.5163422537190632E-12	15.47	0.061434705999317885	15.47	1501.2016173314178
15.48	3.9067013791641359E-07	15.48	2.1235449036549464E-08	15.48	1.2286941199864131E-12	15.48	0.061434705999317885	15.48	1501.6947645293385
15.49	3.9509686953518661E-07	15.49	1.6772578258573369E-08	15.49	4.5163422537190632E-12	15.49	0.061434705999317885	15.49	1501.5303821300379
15.5	3.9222769163430708E-07	15.5	1.3202281637589746E-08	15.5	1.2286941199864131E-12	15.5	-0.10294770068247772	15.5	1501.2016173314178
15.51	3.9067013791641359E-07	15.51	2.2128023192376947E-08	15.51	4.5163422537190632E-12	15.51	-0.26733010735943452	15.51	1502.0235293279197
15.52	3.9288350372599481E-07	15.52	-4.3516767307134736E-09	15.52	4.5163422537190632E-12	15.52	0.88334673948082099	15.52	1501.3659997307309
15.53	3.9296548023745332E-07	15.53	5.7641636812142506E-09	15.53	4.5163422537190632E-12	15.53	0.22581711268595228	15.53	1501.3659997307309
15.54	3.962445406953509E-07	15.54	1.5988176280195932E-09	15.54	4.5163422537190632E-12	15.54	0.22581711268595228	15.54	1501.3659997307309
15.55	3.9370326884055636E-07	15.55	-1.0789048338440637E-09	15.55	4.5163422537190632E-12	15.55	0.39019951937742547	15.55	1501.5303821300379
15.56	3.9444105744361551E-07	15.56	8.4418861448841258E-09	15.56	7.8039903875484934E-12	15.56	0.39019951937742547	15.56	1502.0235293279197
15.57	3.8903060768685019E-07	15.57	9.9295097361160897E-09	15.57	1.2286941199864131E-12	15.57	0.39019951937742547	15.57	1501.5303821300379
15.58	3.8886665466388261E-07	15.58	2.0937924317957482E-08	15.58	4.5163422537190632E-12	15.58	0.22581711268595228	15.58	1502.187911727201
15.59	3.8886665466388261E-07	15.59	1.736762769552485E-08	15.59	1.2286941199864131E-12	15.59	0.061434705999317885	15.59	1501.8591469286323
15.6	3.9009630233608966E-07	15.6	1.2309707482538409E-08	15.6	4.5163422537190632E-12	15.6	0.22581711268595228	15.6	1501.6947645293385
15.61	3.9222769163430708E-07	15.61	2.272307262963823E-08	15.61	1.2286941199864131E-12	15.61	0.71896433277485983	15.61	1501.6947645293385
15.62	3.9411315139781683E-07	15.62	-3.7566272949980393E-09	15.62	7.8039903875484934E-12	15.62	0.061434705999317885	15.62	1502.6810589250053
15.63	3.9632651720678702E-07	15.63	8.1443614266637926E-09	15.63	1.2286941199864131E-12	15.63	0.55458192607371615	15.63	1501.5303821300379
15.64	3.921457151228437E-07	15.64	2.4913917821315568E-09	15.64	4.5163422537190632E-12	15.64	0.061434705999317885	15.64	1501.5303821300379
15.65	3.9296548023745332E-07	15.65	-2.566528423461768E-09	15.65	4.5163422537190632E-12	15.65	-0.10294770068247772	15.65	1502.3522941264755
15.66	3.9419512790926734E-07	15.66	7.2517872720549647E-09	15.66	1.1091638521474497E-11	15.66	0.061434705999317885	15.66	1501.6947645293385
15.67	3.9165385605405251E-07	15.67	1.0227034454388529E-08	15.67	1.1091638521474497E-11	15.67	0.39019951937742547	15.67	1501.2016173314178
15.68	3.9067013791641359E-07	15.68	2.1235449036549464E-08	15.68	1.2286941199864131E-12	15.68	-0.26733010735943452	15.68	1501.5303821300379
15.69	3.9124397349671205E-07	15.69	1.5880004103210841E-08	15.69	4.5163422537190632E-12	15.69	0.39019951937742547	15.69	1500.7084701334391
15.7	3.9017827884756607E-07	15.7	1.1417133327565013E-08	15.7	7.8039903875484934E-12	15.7	0.39019951937742547	15.7	1502.0235293279197
15.71	3.8935851373277915E-07	15.71	2.3020597348281735E-08	15.71	1.2286941199864131E-12	15.71	0.061434705999317885	15.71	1501.3659997307309
15.72	3.9460501046651156E-07	15.72	-5.8393003198483295E-09	15.72	1.2286941199864131E-12	15.72	-0.10294770068247772	15.72	1500.8728525327717
15.73	3.9542477558095887E-07	15.73	6.9542625538694127E-09	15.73	1.2286941199864131E-12	15.73	-0.26733010735943452	15.73	1501.5303821300379
15.74	3.961625641839142E-07	15.74	1.3012929099997288E-09	15.74	1.1091638521474497E-11	15.74	0.55458192607371615	15.74	1501.2016173314178
15.75	3.9476896348940545E-07	15.75	-7.8138011589423832E-10	15.75	4.5163422537190632E-12	15.75	0.061434705999317885	15.75	1501.6947645293385
15.76	3.9657244674109209E-07	15.76	7.8468367084521678E-09	15.76	1.2286941199864131E-12	15.76	0.22581711268595228	15.76	1500.8728525327717
15.77	3.891945607098157E-07	15.77	1.0524559172669637E-08	15.77	7.8039903875484934E-12	15.77	0.061434705999317885	15.77	1502.0235293279197
15.78	3.8722712443409724E-07	15.78	2.0640399599374102E-08	15.78	4.5163422537190632E-12	15.78	0.55458192607371615	15.78	1502.0235293279197
15.79	3.9173583256551907E-07	15.79	1.5284954666345665E-08	15.79	1.2286941199864131E-12	15.79	-0.10294770068247772	15.79	1501.3659997307309
15.8	3.9271955070307604E-07	15.8	1.4094855792718969E-08	15.8	1.2286941199864131E-12	15.8	0.22581711268595228	15.8	1501.3659997307309
15.81	3.9353931581764833E-07	15.81	2.183049847375921E-08	15.81	4.5163422537190632E-12	15.81	0.55458192607371615	15.81	1502.0235293279197
15.82	3.9460501046651156E-07	15.82	-5.8393003198483295E-09	15.82	1.1091638521474497E-11	15.82	0.88334673948082099	15.82	1501.2016173314178
15.83	3.9394919837491426E-07	15.83	5.7641636812142506E-09	15.83	1.2286941199864131E-12	15.83	0.22581711268595228	15.83	1501.5303821300379
15.84	3.933753627947382E-07	15.84	1.0037681919886391E-09	15.84	4.5163422537190632E-12	15.84	-0.43171251403156674	15.84	1502.8454413242605
15.85	3.9181780907698499E-07	15.85	-7.8138011589423832E-10	15.85	4.5163422537190632E-12	15.85	-0.10294770068247772	15.85	1501.6947645293385
15.86	3.9312943326036891E-07	15.86	7.549311990249212E-09	15.86	7.8039903875484934E-12	15.86	-0.10294770068247772	15.86	1501.3659997307309
15.87	3.891945607098157E-07	15.87	9.3344602995972579E-09	15.87	7.8039903875484934E-12	15.87	-0.10294770068247772	15.87	1502.187911727201
15.88	3.8960444326722065E-07	15.88	2.2425547911003287E-08	15.88	1.2286941199864131E-12	15.88	0.061434705999317885	15.88	1501.5303821300379
15.89	3.9386722186346215E-07	15.89	1.5880004103210841E-08	15.89	1.2286941199864131E-12	15.89	0.39019951937742547	15.89	1502.3522941264755
15.9	3.8911258419833321E-07	15.9	1.2607232200880199E-08	15.9	7.8039903875484934E-12	15.9	-0.10294770068247772	15.9	1501.6947645293385
15.91	3.913259500081812E-07	15.91	2.5400795097738511E-08	15.91	4.5163422537190632E-12	15.91	0.061434705999317885	15.91	1500.050940536044
15.92	3.9608058767247698E-07	15.92	-5.5417756020389263E-09	15.92	4.5163422537190632E-12	15.92	-0.10294770068247772	15.92	1500.2153229354024
15.93	3.9673639976395924E-07	15.93	7.2517872720549647E-09	15.93	4.5163422537190632E-12	15.93	-0.10294770068247772	15.93	1500.3797053347544
15.94	3.9935964812952504E-07	15.94	1.3012929099997288E-09	15.94	7.8039903875484934E-12	15.94	-0.43171251403156674	15.94	1500.3797053347544
15.95	3.9288350372599481E-07	15.95	-2.566528423461768E-09	15.95	4.5163422537190632E-12	15.95	-0.26733010735943452	15.95	1499.3934109385459
15.96	3.9345733930619348E-07	15.96	8.7394108631131412E-09	15.96	1.2286941199864131E-12	15.96	0.55458192607371615	15.96	1500.8728525327717
15.97	3.8780096001454473E-07	15.97	9.3344602995972579E-09	15.97	4.5163422537190632E-12	15.97	0.22581711268595228	15.97	1500.7084701334391
15.98	3.9099804396230157E-07	15.98	2.2425547911003287E-08	15.98	1.2286941199864131E-12	15.98	0.71896433277485983	15.98	1501.2016173314178
15.99	3.9591663464960077E-07	15.99	1.6475053540110559E-08	15.99	4.5163422537190632E-12	15.99	0.22581711268595228	15.99	1501.5303821300379
16	3.9108002047377221E-07	16	1.2904756919230645E-08	16	7.8039903875484934E-12	16	0.39019951937742547	16	1501.8591469286323
16.01	3.9157187954258548E-07	16.01	2.272307262963823E-08	16.01	4.5163422537190632E-12	16.01	-0.10294770068247772	16.01	1501.5303821300379
16.02	3.921457151228437E-07	16.02	-6.4343497554406793E-09	16.02	1.1091638521474497E-11	16.02	0.88334673948082099	16.02	1501.3659997307309
16.03	3.9304745674891135E-07	16.03	8.7394108631131412E-09	16.03	7.8039903875484934E-12	16.03	0.061434705999317885	16.03	1502.3522941264755
16.04	3.9591663464960077E-07	16.04	1.0037681919886391E-09	16.04	4.5163422537190632E-12	16.04	0.39019951937742547	16.04	1501.5303821300379
16.05	3.9271955070307604E-07	16.05	-2.566528423461768E-09	16.05	7.8039903875484934E-12	16.05	0.55458192607371615	16.05	1501.2016173314178
16.06	3.955067520924006E-07	16.06	6.9542625538694127E-09	16.06	1.2286941199864131E-12	16.06	0.061434705999317885	16.06	1501.6947645293385
16.07	3.8960444326722065E-07	16.07	9.0369355813508519E-09	16.07	4.5163422537190632E-12	16.07	0.22581711268595228	16.07	1501.5303821300379
16.08	3.8976839629017902E-07	16.08	2.183049847375921E-08	16.08	7.8039903875484934E-12	16.08	0.22581711268595228	16.08	1502.187911727201
16.09	3.8993234931313537E-07	16.09	1.6177528821656379E-08	16.09	7.8039903875484934E-12	16.09	-0.26733010735943452	16.09	1501.8591469286323
16.1	3.8976839629017902E-07	16.1	1.2607232200880199E-08	16.1	4.5163422537190632E-12	16.1	0.55458192607371615	16.1	1501.2016173314178
16.11	3.9345733930619348E-07	16.11	2.3615646785594489E-08	16.11	7.8039903875484934E-12	16.11	0.39019951937742547	16.11	1501.037234932098
16.12	3.9542477558095887E-07	16.12	-6.7318744732236524E-09	16.12	7.8039903875484934E-12	16.12	-0.26733010735943452	16.12	1501.5303821300379
16.13	3.9583465813816185E-07	16.13	7.2517872720549647E-09	16.13	1.1091638521474497E-11	16.13	0.061434705999317885	16.13	1501.3659997307309
16.14	3.9329338628328228E-07	16.14	1.5988176280195932E-09	16.14	4.5163422537190632E-12	16.14	0.22581711268595228	16.14	1501.5303821300379
16.15	3.9116199698524242E-07	16.15	-1.6739542697174432E-09	16.15	1.1091638521474497E-11	16.15	0.88334673948082099	16.15	1502.3522941264755
16.16	3.9345733930619348E-07	16.16	7.549311990249212E-09	16.16	1.2286941199864131E-12	16.16	-0.10294770068247772	16.16	1501.3659997307309
16.17	3.9173583256551907E-07	16.17	9.3344602995972579E-09	16.17	4.5163422537190632E-12	16.17	0.061434705999317885	16.17	1501.6947645293385
16.18	3.933753627947382E-07	16.18	2.0640399599374102E-08	16.18	4.5163422537190632E-12	16.18	-0.10294770068247772	16.18	1501.3659997307309
16.19	3.9181780907698499E-07	16.19	1.736762769552485E-08	16.19	7.8039903875484934E-12	16.19	-0.26733010735943452	16.19	1500.5440877341
16.2	3.9001432582461278E-07	16.2	1.2309707482538409E-08	16.2	7.8039903875484934E-12	16.2	0.061434705999317885	16.2	1501.3659997307309
16.21	3.9157187954258548E-07	16.21	2.272307262963823E-08	16.21	4.5163422537190632E-12	16.21	0.061434705999317885	16.21	1501.5303821300379
16.22	3.9567070511528231E-07	16.22	-4.9467261663937957E-09	16.22	4.5163422537190632E-12	16.22	0.061434705999317885	16.22	1502.8454413242605
16.23	3.9731023534397675E-07	16.23	6.3592131175244211E-09	16.23	7.8039903875484934E-12	16.23	-0.10294770068247772	16.23	1501.6947645293385
16.24	3.9444105744361551E-07	16.24	2.4913917821315568E-09	16.24	4.5163422537190632E-12	16.24	0.55458192607371615	16.24	1501.6947645293385
16.25	3.9157187954258548E-07	16.25	-1.6739542697174432E-09	16.25	1.1091638521474497E-11	16.25	0.061434705999317885	16.25	1501.8591469286323
16.26	3.9001432582461278E-07	16.26	9.0369355813508519E-09	16.26	1.2286941199864131E-12	16.26	0.061434705999317885	16.26	1501.3659997307309
16.27	3.8903060768685019E-07	16.27	8.7394108631131412E-09	16.27	7.8039903875484934E-12	16.27	0.22581711268595228	16.27	1502.6810589250053
16.28	3.8665328885362556E-07	16.28	2.1235449036549464E-08	16.28	7.8039903875484934E-12	16.28	0.061434705999317885	16.28	1501.6947645293385
16.29	3.9263757419161583E-07	16.29	1.4987429947926028E-08	16.29	4.5163422537190632E-12	16.29	-0.26733010735943452	16.29	1501.8591469286323
16.3	3.9173583256551907E-07	16.3	1.2309707482538409E-08	16.3	4.5163422537190632E-12	16.3	0.22581711268595228	16.3	1501.5303821300379
16.31	3.909160674508303E-07	16.31	2.2425547911003287E-08	16.31	1.2286941199864131E-12	16.31	-0.43171251403156674	16.31	1501.6947645293385
16.32	3.9288350372599481E-07	16.32	-5.5417756020389263E-09	16.32	1.2286941199864131E-12	16.32	-0.10294770068247772	16.32	1501.8591469286323
16.33	3.9345733930619348E-07	16.33	7.2517872720549647E-09	16.33	4.5163422537190632E-12	16.33	0.39019951937742547	16.33	1501.6947645293385
16.34	3.9173583256551907E-07	16.34	1.0037681919886391E-09	16.34	1.2286941199864131E-12	16.34	0.061434705999317885	16.34	1502.3522941264755
16.35	3.9304745674891135E-07	16.35	-1.3764295517851408E-09	16.35	1.2286941199864131E-12	16.35	0.55458192607371615	16.35	1501.037234932098
16.36	3.9435908093216663E-07	16.36	8.7394108631131412E-09	16.36	4.5163422537190632E-12	16.36	-0.10294770068247772	16.36	1501.3659997307309
16.37	3.9280152721453571E-07	16.37	9.0369355813508519E-09	16.37	1.1091638521474497E-11	16.37	-0.43171251403156674	16.37	1501.5303821300379
16.38	3.8993234931313537E-07	16.38	2.1235449036549464E-08	16.38	7.8039903875484934E-12	16.38	-0.43171251403156674	16.38	1502.0235293279197
16.39	3.9058816140494025E-07	16.39	1.5582479384773932E-08	16.39	1.2286941199864131E-12	16.39	-0.26733010735943452	16.39	1501.6947645293385
16.4	3.9026025535904194E-07	16.4	1.3797331074333915E-08	16.4	1.2286941199864131E-12	16.4	1.0477291461916138	16.4	1501.3659997307309
16.41	3.9444105744361551E-07	16.41	2.3318122066933817E-08	16.41	4.5163422537190632E-12	16.41	0.55458192607371615	16.41	1501.6947645293385
16.42	3.9640849371822261E-07	16.42	-5.5417756020389263E-09	16.42	4.5163422537190632E-12	16.42	0.22581711268595228	16.42	1501.5303821300379
16.43	3.9690035278682422E-07	16.43	6.9542625538694127E-09	16.43	1.2286941199864131E-12	16.43	0.22581711268595228	16.43	1501.5303821300379
16.44	3.9370326884055636E-07	16.44	1.1119403800780675E-10	16.44	1.2286941199864131E-12	16.44	-0.10294770068247772	16.44	1502.0235293279197
16.45	3.8870270164091308E-07	16.45	-1.6739542697174432E-09	16.45	1.2286941199864131E-12	16.45	0.55458192607371615	16.45	1502.0235293279197
16.46	3.9148990303111791E-07	16.46	8.1443614266637926E-09	16.46	1.2286941199864131E-12	16.46	0.22581711268595228	16.46	1502.5166765257436
16.47	3.9230966814576988E-07	16.47	1.0524559172669637E-08	16.47	7.8039903875484934E-12	16.47	-0.43171251403156674	16.47	1501.6947645293385
16.48	3.9050618489346644E-07	16.48	2.2425547911003287E-08	16.48	4.5163422537190632E-12	16.48	0.061434705999317885	16.48	1501.3659997307309
16.49	3.913259500081812E-07	16.49	1.4987429947926028E-08	16.49	4.5163422537190632E-12	16.49	0.55458192607371615	16.49	1501.3659997307309
16.5	3.8886665466388261E-07	16.5	1.3202281637589746E-08	16.5	1.1091638521474497E-11	16.5	0.39019951937742547	16.5	1501.6947645293385
16.51	3.9034223187051729E-07	16.51	2.2425547911003287E-08	16.51	4.5163422537190632E-12	16.51	0.39019951937742547	16.51	1501.3659997307309
16.52	3.9476896348940545E-07	16.52	-6.136825037648905E-09	16.52	4.5163422537190632E-12	16.52	0.22581711268595228	16.52	1501.2016173314178
16.53	3.9698232929825584E-07	16.53	5.7641636812142506E-09	16.53	4.5163422537190632E-12	16.53	0.22581711268595228	16.53	1502.3522941264755
16.54	3.9583465813816185E-07	16.54	2.4913917821315568E-09	16.54	4.5163422537190632E-12	16.54	-0.10294770068247772	16.54	1501.8591469286323
16.55	3.8911258419833321E-07	16.55	-1.3764295517851408E-09	16.55	7.8039903875484934E-12	16.55	0.39019951937742547	16.55	1501.5303821300379
16.56	3.9690035278682422E-07	16.56	7.2517872720549647E-09	16.56	4.5163422537190632E-12	16.56	0.55458192607371615	16.56	1501.3659997307309
16.57	3.8739107745708467E-07	16.57	8.7394108631131412E-09	16.57	4.5163422537190632E-12	16.57	0.061434705999317885	16.57	1501.037234932098
16.58	3.8862072512942757E-07	16.58	2.1235449036549464E-08	16.58	4.5163422537190632E-12	16.58	0.061434705999317885	16.58	1501.5303821300379
16.59	3.9140792651964982E-07	16.59	1.6177528821656379E-08	16.59	1.2286941199864131E-12	16.59	0.39019951937742547	16.59	1501.3659997307309
16.6	3.9157187954258548E-07	16.6	1.3797331074333915E-08	16.6	1.2286941199864131E-12	16.6	0.39019951937742547	16.6	1502.6810589250053
16.61	3.9427710442071728E-07	16.61	2.1235449036549464E-08	16.61	1.2286941199864131E-12	16.61	-0.10294770068247772	16.61	1501.037234932098
16.62	3.9493291651229706E-07	16.62	-4.3516767307134736E-09	16.62	4.5163422537190632E-12	16.62	0.061434705999317885	16.62	1501.037234932098
16.63	3.9329338628328228E-07	16.63	6.3592131175244211E-09	16.63	7.8039903875484934E-12	16.63	-0.10294770068247772	16.63	1501.5303821300379
16.64	3.9370326884055636E-07	16.64	1.3012929099997288E-09	16.64	4.5163422537190632E-12	16.64	0.22581711268595228	16.64	1501.2016173314178
16.65	3.9386722186346215E-07	16.65	-1.971478987640984E-09	16.65	4.5163422537190632E-12	16.65	-0.10294770068247772	16.65	1502.3522941264755
16.66	3.982939534810848E-07	16.66	7.2517872720549647E-09	16.66	4.5163422537190632E-12	16.66	-0.43171251403156674	16.66	1502.0235293279197
16.67	3.9124397349671205E-07	16.67	1.0227034454388529E-08	16.67	7.8039903875484934E-12	16.67	-0.10294770068247772	16.67	1501.6947645293385
16.68	3.8968641977870002E-07	16.68	2.1532973755150035E-08	16.68	7.8039903875484934E-12	16.68	0.88334673948082099	16.68	1501.6947645293385
16.69	3.9026025535904194E-07	16.69	1.4987429947926028E-08	16.69	1.1091638521474497E-11	16.69	-0.26733010735943452	16.69	1501.6947645293385
16.7	3.8903060768685019E-07	16.7	1.3202281637589746E-08	16.7	4.5163422537190632E-12	16.7	0.061434705999317885	16.7	1501.6947645293385
16.71	3.9345733930619348E-07	16.71	2.2128023192376947E-08	16.71	4.5163422537190632E-12	16.71	-0.26733010735943452	16.71	1501.8591469286323
16.72	3.9608058767247698E-07	16.72	-6.136825037648905E-09	16.72	7.8039903875484934E-12	16.72	1.8696411798179895	16.72	1502.3522941264755
16.73	3.9608058767247698E-07	16.73	6.9542625538694127E-09	16.73	4.5163422537190632E-12	16.73	0.061434705999317885	16.73	1500.2153229354024
16.74	3.9435908093216663E-07	16.74	1.1119403800780675E-10	16.74	7.8039903875484934E-12	16.74	-0.43171251403156674	16.74	1501.8591469286323
16.75	3.9312943326036891E-07	16.75	-1.0789048338440637E-09	16.75	1.2286941199864131E-12	16.75	0.55458192607371615	16.75	1501.3659997307309
16.76	3.9280152721453571E-07	16.76	7.549311990249212E-09	16.76	4.5163422537190632E-12	16.76	0.061434705999317885	16.76	1502.187911727201
16.77	3.8911258419833321E-07	16.77	8.1443614266637926E-09	16.77	7.8039903875484934E-12	16.77	-0.26733010735943452	16.77	1501.8591469286323
16.78	3.919817620999154E-07	16.78	2.1235449036549464E-08	16.78	4.5163422537190632E-12	16.78	0.22581711268595228	16.78	1501.6947645293385
16.79	3.9435908093216663E-07	16.79	1.5284954666345665E-08	16.79	4.5163422537190632E-12	16.79	0.061434705999317885	16.79	1502.6810589250053
16.8	3.9394919837491426E-07	16.8	1.2904756919230645E-08	16.8	4.5163422537190632E-12	16.8	0.39019951937742547	16.8	1501.8591469286323
16.81	3.913259500081812E-07	16.81	2.2128023192376947E-08	16.81	4.5163422537190632E-12	16.81	0.061434705999317885	16.81	1501.5303821300379
16.82	3.9468698697795875E-07	16.82	-6.7318744732236524E-09	16.82	7.8039903875484934E-12	16.82	0.061434705999317885	16.82	1501.3659997307309
16.83	3.9681837627539202E-07	16.83	7.549311990249212E-09	16.83	4.5163422537190632E-12	16.83	-1.4180069539626246	16.83	1501.6947645293385
16.84	3.9796604743539126E-07	16.84	-1.8633067996828987E-10	16.84	1.1091638521474497E-11	16.84	-0.10294770068247772	16.84	1501.8591469286323
16.85	3.9534279906951661E-07	16.85	-1.0789048338440637E-09	16.85	1.2286941199864131E-12	16.85	-0.59609492069883885	16.85	1501.5303821300379
16.86	3.9288350372599481E-07	16.86	6.9542625538694127E-09	16.86	1.1091638521474497E-11	16.86	0.061434705999317885	16.86	1501.2016173314178
16.87	3.8960444326722065E-07	16.87	9.3344602995972579E-09	16.87	1.2286941199864131E-12	16.87	0.061434705999317885	16.87	1502.0235293279197
16.88	3.8853874861794153E-07	16.88	2.2128023192376947E-08	16.88	4.5163422537190632E-12	16.88	0.22581711268595228	16.88	1501.5303821300379
16.89	3.9230966814576988E-07	16.89	1.439238051111268E-08	16.89	4.5163422537190632E-12	16.89	0.22581711268595228	16.89	1501.8591469286323
16.9	3.9370326884055636E-07	16.9	1.4094855792718969E-08	16.9	4.5163422537190632E-12	16.9	0.22581711268595228	16.9	1501.3659997307309
16.91	3.92473621168694E-07	16.91	2.2128023192376947E-08	16.91	4.5163422537190632E-12	16.91	0.22581711268595228	16.91	1502.3522941264755
16.92	3.9378524535200952E-07	16.92	-6.4343497554406793E-09	16.92	4.5163422537190632E-12	16.92	0.71896433277485983	16.92	1501.6947645293385
16.93	3.9304745674891135E-07	16.93	8.1443614266637926E-09	16.93	4.5163422537190632E-12	16.93	0.39019951937742547	16.93	1501.6947645293385
16.94	3.9411315139781683E-07	16.94	-1.8633067996828987E-10	16.94	1.2286941199864131E-12	16.94	-0.26733010735943452	16.94	1501.6947645293385
16.95	3.92473621168694E-07	16.95	1.1119403800780675E-10	16.95	1.1091638521474497E-11	16.95	-0.76047732736128637	16.95	1501.6947645293385
16.96	3.9558872860384174E-07	16.96	7.2517872720549647E-09	16.96	4.5163422537190632E-12	16.96	-0.10294770068247772	16.96	1502.0235293279197
16.97	3.9411315139781683E-07	16.97	9.0369355813508519E-09	16.97	1.2286941199864131E-12	16.97	0.061434705999317885	16.97	1501.8591469286323
16.98	3.9058816140494025E-07	16.98	2.1235449036549464E-08	16.98	4.5163422537190632E-12	16.98	-0.26733010735943452	16.98	1502.3522941264755
16.99	3.9230966814576988E-07	16.99	1.4987429947926028E-08	16.99	7.8039903875484934E-12	16.99	-0.10294770068247772	16.99	1500.7084701334391
17	3.8837479559496797E-07	17	1.439238051111268E-08	17	4.5163422537190632E-12	17	-0.26733010735943452	17	1501.8591469286323
17.01	3.9222769163430708E-07	17.01	2.183049847375921E-08	17.01	1.1091638521474497E-11	17.01	1.2121115529072313	17.01	1501.6947645293385
17.02	3.9632651720678702E-07	17.02	-5.5417756020389263E-09	17.02	4.5163422537190632E-12	17.02	-0.26733010735943452	17.02	1501.6947645293385
17.03	3.9911371859527826E-07	17.03	7.549311990249212E-09	17.03	1.2286941199864131E-12	17.03	-0.10294770068247772	17.03	1501.8591469286323
17.04	3.9444105744361551E-07	17.04	7.0624347398627124E-10	17.04	4.5163422537190632E-12	17.04	0.061434705999317885	17.04	1501.6947645293385
17.05	3.9345733930619348E-07	17.05	-7.8138011589423832E-10	17.05	4.5163422537190632E-12	17.05	0.39019951937742547	17.05	1502.6810589250053
17.06	3.9411315139781683E-07	17.06	7.549311990249212E-09	17.06	4.5163422537190632E-12	17.06	-0.43171251403156674	17.06	1501.3659997307309
17.07	3.8878467815239816E-07	17.07	9.0369355813508519E-09	17.07	4.5163422537190632E-12	17.07	-0.59609492069883885	17.07	1501.3659997307309
17.08	3.8886665466388261E-07	17.08	2.1235449036549464E-08	17.08	4.5163422537190632E-12	17.08	1.0477291461916138	17.08	1501.3659997307309
17.09	3.9304745674891135E-07	17.09	1.4094855792718969E-08	17.09	-2.0589540136494568E-12	17.09	0.061434705999317885	17.09	1501.037234932098
17.1	3.9165385605405251E-07	17.1	1.5880004103210841E-08	17.1	1.2286941199864131E-12	17.1	0.22581711268595228	17.1	1502.0235293279197
17.11	3.9378524535200952E-07	17.11	2.1235449036549464E-08	17.11	7.8039903875484934E-12	17.11	-0.26733010735943452	17.11	1501.5303821300379
17.12	3.9362129232910261E-07	17.12	-7.0293991909978375E-09	17.12	4.5163422537190632E-12	17.12	0.061434705999317885	17.12	1501.5303821300379
17.13	3.955067520924006E-07	17.13	8.1443614266637926E-09	17.13	7.8039903875484934E-12	17.13	0.22581711268595228	17.13	1501.6947645293385
17.14	3.9345733930619348E-07	17.14	-4.8385539793563823E-10	17.14	7.8039903875484934E-12	17.14	0.22581711268595228	17.14	1501.5303821300379
17.15	3.9485094000085152E-07	17.15	-4.8385539793563823E-10	17.15	4.5163422537190632E-12	17.15	0.061434705999317885	17.15	1501.037234932098
17.16	3.9772011790111509E-07	17.16	7.549311990249212E-09	17.16	1.2286941199864131E-12	17.16	-0.43171251403156674	17.16	1501.8591469286323
17.17	3.8853874861794153E-07	17.17	9.6319850178523328E-09	17.17	1.4379286655497281E-11	17.17	0.061434705999317885	17.17	1502.3522941264755
17.18	3.9017827884756607E-07	17.18	2.183049847375921E-08	17.18	1.1091638521474497E-11	17.18	0.061434705999317885	17.18	1502.3522941264755
17.19	3.8689921838811635E-07	17.19	1.4689905229515019E-08	17.19	4.5163422537190632E-12	17.19	0.39019951937742547	17.19	1501.5303821300379
17.2	3.9001432582461278E-07	17.2	1.4689905229515019E-08	17.2	4.5163422537190632E-12	17.2	0.061434705999317885	17.2	1500.5440877341
17.21	3.9124397349671205E-07	17.21	2.183049847375921E-08	17.21	4.5163422537190632E-12	17.21	0.061434705999317885	17.21	1500.5440877341
17.22	3.9312943326036891E-07	17.22	-5.2442508842207484E-09	17.22	4.5163422537190632E-12	17.22	0.061434705999317885	17.22	1500.8728525327717
17.23	3.9591663464960077E-07	17.23	6.9542625538694127E-09	17.23	1.2286941199864131E-12	17.23	0.061434705999317885	17.23	1500.2153229354024
17.24	3.9460501046651156E-07	17.24	1.0037681919886391E-09	17.24	4.5163422537190632E-12	17.24	1.0477291461916138	17.24	1500.3797053347544
17.25	3.9329338628328228E-07	17.25	-1.8633067996828987E-10	17.25	7.8039903875484934E-12	17.25	0.55458192607371615	17.25	1499.229028539155
17.26	3.9312943326036891E-07	17.26	7.549311990249212E-09	17.26	-2.0589540136494568E-12	17.26	-0.10294770068247772	17.26	1500.3797053347544
17.27	3.904242083819921E-07	17.27	9.0369355813508519E-09	17.27	4.5163422537190632E-12	17.27	0.88334673948082099	17.27	1501.6947645293385
17.28	3.9116199698524242E-07	17.28	2.1532973755150035E-08	17.28	4.5163422537190632E-12	17.28	0.22581711268595228	17.28	1502.0235293279197
17.29	3.9255559768015521E-07	17.29	1.3499806355957502E-08	17.29	4.5163422537190632E-12	17.29	0.22581711268595228	17.29	1502.187911727201
17.3	3.9362129232910261E-07	17.3	1.4689905229515019E-08	17.3	4.5163422537190632E-12	17.3	0.55458192607371615	17.3	1501.5303821300379
17.31	3.9558872860384174E-07	17.31	2.3020597348281735E-08	17.31	4.5163422537190632E-12	17.31	0.22581711268595228	17.31	1501.5303821300379
17.32	3.9493291651229706E-07	17.32	-6.4343497554406793E-09	17.32	1.1091638521474497E-11	17.32	-0.10294770068247772	17.32	1501.5303821300379
17.33	3.9386722186346215E-07	17.33	7.549311990249212E-09	17.33	4.5163422537190632E-12	17.33	0.55458192607371615	17.33	1501.3659997307309
17.34	3.9468698697795875E-07	17.34	4.087187559926781E-10	17.34	4.5163422537190632E-12	17.34	-0.59609492069883885	17.34	1501.6947645293385
17.35	3.962445406953509E-07	17.35	-1.8633067996828987E-10	17.35	4.5163422537190632E-12	17.35	0.22581711268595228	17.35	1500.8728525327717
17.36	3.9386722186346215E-07	17.36	7.2517872720549647E-09	17.36	4.5163422537190632E-12	17.36	-0.10294770068247772	17.36	1502.187911727201
17.37	3.9108002047377221E-07	17.37	8.1443614266637926E-09	17.37	4.5163422537190632E-12	17.37	0.061434705999317885	17.37	1501.5303821300379
17.38	3.891945607098157E-07	17.38	2.1235449036549464E-08	17.38	4.5163422537190632E-12	17.38	-0.76047732736128637	17.38	1502.187911727201
17.39	3.8894863117536664E-07	17.39	1.4689905229515019E-08	17.39	4.5163422537190632E-12	17.39	-0.26733010735943452	17.39	1501.8591469286323
17.4	3.8985037280165743E-07	17.4	1.3499806355957502E-08	17.4	1.2286941199864131E-12	17.4	-0.59609492069883885	17.4	1501.6947645293385
17.41	3.921457151228437E-07	17.41	2.0640399599374102E-08	17.41	-2.0589540136494568E-12	17.41	0.88334673948082099	17.41	1502.6810589250053
17.42	3.9649047022965761E-07	17.42	-7.3269239087632082E-09	17.42	4.5163422537190632E-12	17.42	-0.26733010735943452	17.42	1501.2016173314178
17.43	3.9632651720678702E-07	17.43	6.9542625538694127E-09	17.43	1.2286941199864131E-12	17.43	0.22581711268595228	17.43	1502.0235293279197
17.44	3.9435908093216663E-07	17.44	-1.8633067996828987E-10	17.44	7.8039903875484934E-12	17.44	-0.10294770068247772	17.44	1501.3659997307309
17.45	3.92473621168694E-07	17.45	4.087187559926781E-10	17.45	1.2286941199864131E-12	17.45	0.71896433277485983	17.45	1501.3659997307309
17.46	3.9263757419161583E-07	17.46	6.9542625538694127E-09	17.46	1.2286941199864131E-12	17.46	-0.26733010735943452	17.46	1501.3659997307309
17.47	3.8952246675574064E-07	17.47	7.8468367084521678E-09	17.47	1.2286941199864131E-12	17.47	0.39019951937742547	17.47	1500.050940536044
17.48	3.8935851373277915E-07	17.48	2.1235449036549464E-08	17.48	-2.0589540136494568E-12	17.48	0.22581711268595228	17.48	1500.5440877341
17.49	3.9280152721453571E-07	17.49	1.3797331074333915E-08	17.49	4.5163422537190632E-12	17.49	0.061434705999317885	17.49	1500.050940536044
17.5	3.9009630233608966E-07	17.5	1.4689905229515019E-08	17.5	4.5163422537190632E-12	17.5	0.39019951937742547	17.5	1500.5440877341
17.51	3.9230966814576988E-07	17.51	2.0342874880799312E-08	17.51	4.5163422537190632E-12	17.51	0.22581711268595228	17.51	1500.2153229354024
17.52	3.92473621168694E-07	17.52	-6.4343497554406793E-09	17.52	4.5163422537190632E-12	17.52	-0.59609492069883885	17.52	1500.5440877341
17.53	3.9665442325252598E-07	17.53	6.9542625538694127E-09	17.53	4.5163422537190632E-12	17.53	-0.43171251403156674	17.53	1500.050940536044
17.54	3.9517884604663045E-07	17.54	-1.6739542697174432E-09	17.54	1.1091638521474497E-11	17.54	-0.43171251403156674	17.54	1500.7084701334391
17.55	3.9501489302374212E-07	17.55	1.0037681919886391E-09	17.55	7.8039903875484934E-12	17.55	0.55458192607371615	17.55	1501.037234932098
17.56	3.9739221185540556E-07	17.56	6.3592131175244211E-09	17.56	7.8039903875484934E-12	17.56	-0.59609492069883885	17.56	1499.886558136679
17.57	3.9050618489346644E-07	17.57	9.6319850178523328E-09	17.57	1.2286941199864131E-12	17.57	0.55458192607371615	17.57	1500.2153229354024
17.58	3.891945607098157E-07	17.58	2.0937924317957482E-08	17.58	1.2286941199864131E-12	17.58	0.55458192607371615	17.58	1500.050940536044
17.59	3.8968641977870002E-07	17.59	1.1714658045880823E-08	17.59	7.8039903875484934E-12	17.59	-0.59609492069883885	17.59	1500.3797053347544
17.6	3.9083409093935856E-07	17.6	1.5582479384773932E-08	17.6	7.8039903875484934E-12	17.6	0.061434705999317885	17.6	1500.5440877341
17.61	3.9558872860384174E-07	17.61	2.0342874880799312E-08	17.61	1.2286941199864131E-12	17.61	-0.26733010735943452	17.61	1500.2153229354024
17.62	3.9813000045823914E-07	17.62	-7.0293991909978375E-09	17.62	7.8039903875484934E-12	17.62	-0.76047732736128637	17.62	1500.8728525327717
17.63	3.9640849371822261E-07	17.63	7.2517872720549647E-09	17.63	4.5163422537190632E-12	17.63	0.55458192607371615	17.63	1499.064646139758
17.64	3.9394919837491426E-07	17.64	-2.566528423461768E-09	17.64	4.5163422537190632E-12	17.64	0.55458192607371615	17.64	1500.050940536044
17.65	3.9296548023745332E-07	17.65	7.0624347398627124E-10	17.65	7.8039903875484934E-12	17.65	0.88334673948082099	17.65	1500.050940536044
17.66	3.9288350372599481E-07	17.66	5.7641636812142506E-09	17.66	-2.0589540136494568E-12	17.66	0.39019951937742547	17.66	1499.3934109385459
17.67	3.8763700699156222E-07	17.67	8.4418861448841258E-09	17.67	7.8039903875484934E-12	17.67	0.061434705999317885	17.67	1501.037234932098
17.68	3.9034223187051729E-07	17.68	2.3020597348281735E-08	17.68	4.5163422537190632E-12	17.68	0.71896433277485983	17.68	1500.3797053347544
17.69	3.9288350372599481E-07	17.69	1.2607232200880199E-08	17.69	4.5163422537190632E-12	17.69	-0.10294770068247772	17.69	1500.7084701334391
17.7	3.957526816267224E-07	17.7	1.4987429947926028E-08	17.7	1.2286941199864131E-12	17.7	0.71896433277485983	17.7	1500.2153229354024
17.71	3.9189978558845049E-07	17.71	2.183049847375921E-08	17.71	1.2286941199864131E-12	17.71	0.22581711268595228	17.71	1500.3797053347544
17.72	3.9444105744361551E-07	17.72	-7.0293991909978375E-09	17.72	1.2286941199864131E-12	17.72	0.061434705999317885	17.72	1500.7084701334391
17.73	3.9386722186346215E-07	17.73	7.549311990249212E-09	17.73	4.5163422537190632E-12	17.73	0.55458192607371615	17.73	1500.2153229354024
17.74	3.9386722186346215E-07	17.74	-2.2690037055557766E-09	17.74	4.5163422537190632E-12	17.74	-0.26733010735943452	17.74	1502.3522941264755
17.75	3.9591663464960077E-07	17.75	2.4913917821315568E-09	17.75	7.8039903875484934E-12	17.75	0.061434705999317885	17.75	1502.0235293279197
17.76	3.9542477558095887E-07	17.76	4.8715895268143355E-09	17.76	4.5163422537190632E-12	17.76	-0.43171251403156674	17.76	1501.3659997307309
17.77	3.9181780907698499E-07	17.77	7.8468367084521678E-09	17.77	7.8039903875484934E-12	17.77	-0.10294770068247772	17.77	1501.6947645293385
17.78	3.9058816140494025E-07	17.78	2.3020597348281735E-08	17.78	7.8039903875484934E-12	17.78	0.88334673948082099	17.78	1501.2016173314178
17.79	3.9034223187051729E-07	17.79	1.1714658045880823E-08	17.79	4.5163422537190632E-12	17.79	0.22581711268595228	17.79	1501.037234932098
17.8	3.9157187954258548E-07	17.8	1.4689905229515019E-08	17.8	7.8039903875484934E-12	17.8	-0.43171251403156674	17.8	1501.6947645293385
17.81	3.9386722186346215E-07	17.81	2.183049847375921E-08	17.81	1.2286941199864131E-12	17.81	0.71896433277485983	17.81	1500.8728525327717
17.82	3.9608058767247698E-07	17.82	-6.136825037648905E-09	17.82	1.1091638521474497E-11	17.82	-0.10294770068247772	17.82	1500.2153229354024
17.83	3.9657244674109209E-07	17.83	7.8468367084521678E-09	17.83	4.5163422537190632E-12	17.83	0.55458192607371615	17.83	1500.2153229354024
17.84	3.9485094000085152E-07	17.84	-2.2690037055557766E-09	17.84	1.2286941199864131E-12	17.84	0.22581711268595228	17.84	1500.8728525327717
17.85	3.9230966814576988E-07	17.85	1.1119403800780675E-10	17.85	7.8039903875484934E-12	17.85	0.55458192607371615	17.85	1500.3797053347544
17.86	3.9493291651229706E-07	17.86	7.8468367084521678E-09	17.86	1.2286941199864131E-12	17.86	-0.10294770068247772	17.86	1500.8728525327717
17.87	3.904242083819921E-07	17.87	7.549311990249212E-09	17.87	4.5163422537190632E-12	17.87	0.22581711268595228	17.87	1501.6947645293385
17.88	3.919817620999154E-07	17.88	2.272307262963823E-08	17.88	4.5163422537190632E-12	17.88	0.22581711268595228	17.88	1500.2153229354024
17.89	3.9386722186346215E-07	17.89	1.1714658045880823E-08	17.89	4.5163422537190632E-12	17.89	0.061434705999317885	17.89	1500.2153229354024
17.9	3.913259500081812E-07	17.9	1.5880004103210841E-08	17.9	4.5163422537190632E-12	17.9	0.061434705999317885	17.9	1500.2153229354024
17.91	3.9296548023745332E-07	17.91	1.974782544367554E-08	17.91	1.2286941199864131E-12	17.91	-0.26733010735943452	17.91	1500.3797053347544
17.92	3.9419512790926734E-07	17.92	-7.6244486265197777E-09	17.92	7.8039903875484934E-12	17.92	-0.76047732736128637	17.92	1500.5440877341
17.93	3.961625641839142E-07	17.93	1.0227034454388529E-08	17.93	4.5163422537190632E-12	17.93	0.22581711268595228	17.93	1500.3797053347544
17.94	3.9567070511528231E-07	17.94	-2.566528423461768E-09	17.94	4.5163422537190632E-12	17.94	0.39019951937742547	17.94	1499.886558136679
17.95	3.9649047022965761E-07	17.95	1.1119403800780675E-10	17.95	7.8039903875484934E-12	17.95	0.88334673948082099	17.95	1499.886558136679
17.96	3.9542477558095887E-07	17.96	7.2517872720549647E-09	17.96	1.2286941199864131E-12	17.96	0.061434705999317885	17.96	1500.3797053347544
17.97	3.8878467815239816E-07	17.97	8.4418861448841258E-09	17.97	1.2286941199864131E-12	17.97	-0.10294770068247772	17.97	1500.3797053347544
17.98	3.8985037280165743E-07	17.98	2.3318122066933817E-08	17.98	4.5163422537190632E-12	17.98	-0.59609492069883885	17.98	1500.3797053347544
17.99	3.9173583256551907E-07	17.99	1.1714658045880823E-08	17.99	1.2286941199864131E-12	17.99	-0.26733010735943452	17.99	1499.55779333793
18	3.9222769163430708E-07	18	1.5284954666345665E-08	18	1.2286941199864131E-12	18	0.55458192607371615	18	1500.050940536044
18.01	3.9345733930619348E-07	18.01	2.0937924317957482E-08	18.01	7.8039903875484934E-12	18.01	0.39019951937742547	18.01	1501.6947645293385
18.02	3.955067520924006E-07	18.02	-6.136825037648905E-09	18.02	4.5163422537190632E-12	18.02	0.39019951937742547	18.02	1502.3522941264755
18.03	3.9632651720678702E-07	18.03	9.0369355813508519E-09	18.03	4.5163422537190632E-12	18.03	0.22581711268595228	18.03	1501.3659997307309
18.04	3.9140792651964982E-07	18.04	-1.971478987640984E-09	18.04	4.5163422537190632E-12	18.04	0.55458192607371615	18.04	1501.2016173314178
18.05	3.9345733930619348E-07	18.05	4.087187559926781E-10	18.05	4.5163422537190632E-12	18.05	0.39019951937742547	18.05	1502.5166765257436
18.06	3.9435908093216663E-07	18.06	7.549311990249212E-09	18.06	4.5163422537190632E-12	18.06	-0.26733010735943452	18.06	1501.2016173314178
18.07	3.8927653722129767E-07	18.07	8.7394108631131412E-09	18.07	7.8039903875484934E-12	18.07	0.22581711268595228	18.07	1501.3659997307309
18.08	3.9476896348940545E-07	18.08	2.2128023192376947E-08	18.08	4.5163422537190632E-12	18.08	0.22581711268595228	18.08	1501.5303821300379
18.09	3.9419512790926734E-07	18.09	1.2904756919230645E-08	18.09	4.5163422537190632E-12	18.09	0.061434705999317885	18.09	1500.8728525327717
18.1	3.9124397349671205E-07	18.1	1.5582479384773932E-08	18.1	7.8039903875484934E-12	18.1	0.55458192607371615	18.1	1501.6947645293385
18.11	3.904242083819921E-07	18.11	2.0937924317957482E-08	18.11	1.2286941199864131E-12	18.11	0.061434705999317885	18.11	1501.5303821300379
18.12	3.945230339550638E-07	18.12	-7.3269239087632082E-09	18.12	7.8039903875484934E-12	18.12	0.39019951937742547	18.12	1502.187911727201
18.13	3.9591663464960077E-07	18.13	7.2517872720549647E-09	18.13	-2.0589540136494568E-12	18.13	0.55458192607371615	18.13	1501.6947645293385
18.14	3.9591663464960077E-07	18.14	-1.3764295517851408E-09	18.14	7.8039903875484934E-12	18.14	-0.76047732736128637	18.14	1501.5303821300379
18.15	3.9353931581764833E-07	18.15	1.0037681919886391E-09	18.15	4.5163422537190632E-12	18.15	0.22581711268595228	18.15	1501.6947645293385
18.16	3.9222769163430708E-07	18.16	6.3592131175244211E-09	18.16	4.5163422537190632E-12	18.16	-0.26733010735943452	18.16	1501.8591469286323
18.17	3.9050618489346644E-07	18.17	8.4418861448841258E-09	18.17	4.5163422537190632E-12	18.17	1.2121115529072313	18.17	1501.6947645293385
18.18	3.904242083819921E-07	18.18	2.183049847375921E-08	18.18	1.2286941199864131E-12	18.18	0.55458192607371615	18.18	1501.037234932098
18.19	3.9222769163430708E-07	18.19	1.3202281637589746E-08	18.19	7.8039903875484934E-12	18.19	0.22581711268595228	18.19	1501.2016173314178
18.2	3.9329338628328228E-07	18.2	1.5284954666345665E-08	18.2	1.2286941199864131E-12	18.2	0.88334673948082099	18.2	1501.5303821300379
18.21	3.9345733930619348E-07	18.21	2.183049847375921E-08	18.21	4.5163422537190632E-12	18.21	0.55458192607371615	18.21	1501.6947645293385
18.22	3.9509686953518661E-07	18.22	-7.3269239087632082E-09	18.22	7.8039903875484934E-12	18.22	0.55458192607371615	18.22	1501.5303821300379
18.23	3.9353931581764833E-07	18.23	8.7394108631131412E-09	18.23	4.5163422537190632E-12	18.23	1.0477291461916138	18.23	1501.3659997307309
18.24	3.9304745674891135E-07	18.24	-2.2690037055557766E-09	18.24	7.8039903875484934E-12	18.24	0.22581711268595228	18.24	1503.1742061227517
18.25	3.9386722186346215E-07	18.25	1.0037681919886391E-09	18.25	7.8039903875484934E-12	18.25	-0.10294770068247772	18.25	1501.6947645293385
18.26	3.9788407092396647E-07	18.26	6.6567378356925693E-09	18.26	4.5163422537190632E-12	18.26	0.22581711268595228	18.26	1501.6947645293385
18.27	3.9157187954258548E-07	18.27	9.0369355813508519E-09	18.27	4.5163422537190632E-12	18.27	0.39019951937742547	18.27	1502.3522941264755
18.28	3.9026025535904194E-07	18.28	2.3318122066933817E-08	18.28	4.5163422537190632E-12	18.28	0.39019951937742547	18.28	1501.5303821300379
18.29	3.9083409093935856E-07	18.29	1.2607232200880199E-08	18.29	4.5163422537190632E-12	18.29	0.39019951937742547	18.29	1501.3659997307309
18.3	3.8845677210645501E-07	18.3	1.5880004103210841E-08	18.3	4.5163422537190632E-12	18.3	0.55458192607371615	18.3	1501.6947645293385
18.31	3.9230966814576988E-07	18.31	2.2128023192376947E-08	18.31	4.5163422537190632E-12	18.31	0.39019951937742547	18.31	1502.3522941264755
18.32	3.9476896348940545E-07	18.32	-5.5417756020389263E-09	18.32	4.5163422537190632E-12	18.32	0.55458192607371615	18.32	1501.5303821300379
18.33	4.0001546022082398E-07	18.33	8.1443614266637926E-09	18.33	4.5163422537190632E-12	18.33	0.39019951937742547	18.33	1501.8591469286323
18.34	3.9485094000085152E-07	18.34	-1.8633067996828987E-10	18.34	4.5163422537190632E-12	18.34	-0.10294770068247772	18.34	1501.6947645293385
18.35	3.9206373861137984E-07	18.35	1.8963423460481794E-09	18.35	4.5163422537190632E-12	18.35	0.061434705999317885	18.35	1501.6947645293385
18.36	3.9362129232910261E-07	18.36	5.1691142449389143E-09	18.36	1.2286941199864131E-12	18.36	0.061434705999317885	18.36	1501.8591469286323
18.37	3.8821084257199239E-07	18.37	9.9295097361160897E-09	18.37	1.1091638521474497E-11	18.37	-0.10294770068247772	18.37	1501.6947645293385
18.38	3.8894863117536664E-07	18.38	2.3318122066933817E-08	18.38	1.2286941199864131E-12	18.38	0.061434705999317885	18.38	1501.8591469286323
18.39	3.9173583256551907E-07	18.39	1.2904756919230645E-08	18.39	7.8039903875484934E-12	18.39	-0.10294770068247772	18.39	1501.8591469286323
18.4	3.921457151228437E-07	18.4	1.5582479384773932E-08	18.4	7.8039903875484934E-12	18.4	0.39019951937742547	18.4	1501.6947645293385
18.41	3.9599861116103916E-07	18.41	1.9152776006586192E-08	18.41	4.5163422537190632E-12	18.41	-0.26733010735943452	18.41	1501.6947645293385
18.42	3.9673639976395924E-07	18.42	-4.9467261663937957E-09	18.42	4.5163422537190632E-12	18.42	-0.26733010735943452	18.42	1501.6947645293385
18.43	3.9591663464960077E-07	18.43	8.7394108631131412E-09	18.43	1.2286941199864131E-12	18.43	0.55458192607371615	18.43	1501.8591469286323
18.44	3.9255559768015521E-07	18.44	-2.566528423461768E-09	18.44	1.2286941199864131E-12	18.44	0.061434705999317885	18.44	1501.3659997307309
18.45	3.9181780907698499E-07	18.45	1.5988176280195932E-09	18.45	7.8039903875484934E-12	18.45	-0.92485973401888799	18.45	1501.6947645293385
18.46	3.9567070511528231E-07	18.46	6.0616883993649816E-09	18.46	4.5163422537190632E-12	18.46	-0.10294770068247772	18.46	1500.8728525327717
18.47	3.9009630233608966E-07	18.47	1.0227034454388529E-08	18.47	4.5163422537190632E-12	18.47	0.22581711268595228	18.47	1501.2016173314178
18.48	3.8894863117536664E-07	18.48	2.3318122066933817E-08	18.48	4.5163422537190632E-12	18.48	0.39019951937742547	18.48	1501.5303821300379
18.49	3.9108002047377221E-07	18.49	1.2904756919230645E-08	18.49	4.5163422537190632E-12	18.49	-0.43171251403156674	18.49	1501.037234932098
18.5	3.9280152721453571E-07	18.5	1.6772578258573369E-08	18.5	1.2286941199864131E-12	18.5	-0.43171251403156674	18.5	1502.3522941264755
18.51	3.9181780907698499E-07	18.51	1.9450300725126571E-08	18.51	7.8039903875484934E-12	18.51	1.0477291461916138	18.51	1501.5303821300379
18.52	3.9411315139781683E-07	18.52	-5.5417756020389263E-09	18.52	7.8039903875484934E-12	18.52	0.061434705999317885	18.52	1501.5303821300379
18.53	3.9690035278682422E-07	18.53	7.8468367084521678E-09	18.53	7.8039903875484934E-12	18.53	-0.10294770068247772	18.53	1501.2016173314178
18.54	3.9796604743539126E-07	18.54	-2.864053141358998E-09	18.54	4.5163422537190632E-12	18.54	0.061434705999317885	18.54	1501.5303821300379
18.55	3.9411315139781683E-07	18.55	3.9790153724928503E-09	18.55	1.2286941199864131E-12	18.55	0.71896433277485983	18.55	1502.0235293279197
18.56	3.9345733930619348E-07	18.56	6.0616883993649816E-09	18.56	4.5163422537190632E-12	18.56	-0.10294770068247772	18.56	1501.5303821300379
18.57	3.9050618489346644E-07	18.57	1.0227034454388529E-08	18.57	1.2286941199864131E-12	18.57	0.39019951937742547	18.57	1502.0235293279197
18.58	3.8870270164091308E-07	18.58	2.3318122066933817E-08	18.58	1.2286941199864131E-12	18.58	0.55458192607371615	18.58	1502.0235293279197
18.59	3.9157187954258548E-07	18.59	1.1119608609257899E-08	18.59	4.5163422537190632E-12	18.59	-0.59609492069883885	18.59	1501.6947645293385
18.6	3.9394919837491426E-07	18.6	1.7070102977044795E-08	18.6	1.2286941199864131E-12	18.6	-0.26733010735943452	18.6	1501.6947645293385
18.61	3.9263757419161583E-07	18.61	2.0045350162233125E-08	18.61	1.2286941199864131E-12	18.61	0.061434705999317885	18.61	1501.6947645293385
18.62	3.9640849371822261E-07	18.62	-5.5417756020389263E-09	18.62	7.8039903875484934E-12	18.62	0.39019951937742547	18.62	1502.3522941264755
18.63	3.9517884604663045E-07	18.63	8.7394108631131412E-09	18.63	1.2286941199864131E-12	18.63	0.22581711268595228	18.63	1501.6947645293385
18.64	3.9558872860384174E-07	18.64	-4.0541520128601571E-09	18.64	7.8039903875484934E-12	18.64	0.55458192607371615	18.64	1502.0235293279197
18.65	3.8976839629017902E-07	18.65	3.6814906544031321E-09	18.65	4.5163422537190632E-12	18.65	0.061434705999317885	18.65	1501.3659997307309
18.66	3.9403117488636583E-07	18.66	5.1691142449389143E-09	18.66	4.5163422537190632E-12	18.66	-0.26733010735943452	18.66	1501.5303821300379
18.67	3.8952246675574064E-07	18.67	1.082208389095944E-08	18.67	7.8039903875484934E-12	18.67	0.061434705999317885	18.67	1501.5303821300379
18.68	3.9222769163430708E-07	18.68	2.3318122066933817E-08	18.68	4.5163422537190632E-12	18.68	-0.10294770068247772	18.68	1501.5303821300379
18.69	3.9493291651229706E-07	18.69	1.082208389095944E-08	18.69	7.8039903875484934E-12	18.69	0.22581711268595228	18.69	1502.3522941264755
18.7	3.9181780907698499E-07	18.7	1.7070102977044795E-08	18.7	4.5163422537190632E-12	18.7	-1.0892421406716437	18.7	1501.6947645293385
18.71	3.9321140977182583E-07	18.71	2.0342874880799312E-08	18.71	7.8039903875484934E-12	18.71	-0.10294770068247772	18.71	1501.6947645293385
18.72	3.9009630233608966E-07	18.72	-4.6492014485580286E-09	18.72	1.2286941199864131E-12	18.72	0.061434705999317885	18.72	1501.6947645293385
18.73	3.9476896348940545E-07	18.73	8.4418861448841258E-09	18.73	1.2286941199864131E-12	18.73	0.71896433277485983	18.73	1501.6947645293385
18.74	3.962445406953509E-07	18.74	-3.4591025771271336E-09	18.74	4.5163422537190632E-12	18.74	-0.10294770068247772	18.74	1501.5303821300379
18.75	3.9411315139781683E-07	18.75	2.1938670640855006E-09	18.75	4.5163422537190632E-12	18.75	0.061434705999317885	18.75	1501.8591469286323
18.76	3.957526816267224E-07	18.76	6.0616883993649816E-09	18.76	7.8039903875484934E-12	18.76	0.22581711268595228	18.76	1501.8591469286323
18.77	3.9058816140494025E-07	18.77	9.0369355813508519E-09	18.77	4.5163422537190632E-12	18.77	0.061434705999317885	18.77	1502.3522941264755
18.78	3.9157187954258548E-07	18.78	2.4508220941627946E-08	18.78	4.5163422537190632E-12	18.78	0.39019951937742547	18.78	1501.2016173314178
18.79	3.9116199698524242E-07	18.79	1.1119608609257899E-08	18.79	7.8039903875484934E-12	18.79	-0.26733010735943452	18.79	1501.5303821300379
18.8	3.913259500081812E-07	18.8	1.7070102977044795E-08	18.8	4.5163422537190632E-12	18.8	0.061434705999317885	18.8	1501.8591469286323
18.81	3.9255559768015521E-07	18.81	2.0045350162233125E-08	18.81	4.5163422537190632E-12	18.81	-0.10294770068247772	18.81	1502.0235293279197
18.82	3.9632651720678702E-07	18.82	-5.2442508842207484E-09	18.82	4.5163422537190632E-12	18.82	0.061434705999317885	18.82	1501.3659997307309
18.83	3.9976953068659122E-07	18.83	8.4418861448841258E-09	18.83	4.5163422537190632E-12	18.83	0.39019951937742547	18.83	1501.6947645293385
18.84	3.9403117488636583E-07	18.84	-4.0541520128601571E-09	18.84	7.8039903875484934E-12	18.84	-0.26733010735943452	18.84	1501.5303821300379
18.85	3.9304745674891135E-07	18.85	3.6814906544031321E-09	18.85	7.8039903875484934E-12	18.85	0.88334673948082099	18.85	1501.3659997307309
18.86	3.9312943326036891E-07	18.86	5.7641636812142506E-09	18.86	4.5163422537190632E-12	18.86	-0.43171251403156674	18.86	1501.5303821300379
18.87	3.8935851373277915E-07	18.87	1.0524559172669637E-08	18.87	1.1091638521474497E-11	18.87	-0.43171251403156674	18.87	1501.8591469286323
18.88	3.9255559768015521E-07	18.88	2.272307262963823E-08	18.88	4.5163422537190632E-12	18.88	0.39019951937742547	18.88	1502.0235293279197
18.89	3.9157187954258548E-07	18.89	1.1417133327565013E-08	18.89	4.5163422537190632E-12	18.89	-0.92485973401888799	18.89	1501.6947645293385
18.9	3.9189978558845049E-07	18.9	1.6475053540110559E-08	18.9	4.5163422537190632E-12	18.9	0.71896433277485983	18.9	1501.037234932098
18.91	3.9345733930619348E-07	18.91	2.0937924317957482E-08	18.91	4.5163422537190632E-12	18.91	0.22581711268595228	18.91	1501.5303821300379
18.92	3.9509686953518661E-07	18.92	-5.2442508842207484E-09	18.92	7.8039903875484934E-12	18.92	0.55458192607371615	18.92	1501.6947645293385
18.93	3.9329338628328228E-07	18.93	8.1443614266637926E-09	18.93	1.2286941199864131E-12	18.93	0.061434705999317885	18.93	1502.187911727201
18.94	3.9329338628328228E-07	18.94	-4.3516767307134736E-09	18.94	7.8039903875484934E-12	18.94	0.55458192607371615	18.94	1501.3659997307309
18.95	3.9362129232910261E-07	18.95	3.383965936322149E-09	18.95	1.2286941199864131E-12	18.95	0.55458192607371615	18.95	1502.187911727201
18.96	3.9731023534397675E-07	18.96	5.4666389630722282E-09	18.96	1.2286941199864131E-12	18.96	0.55458192607371615	18.96	1501.6947645293385
18.97	3.9509686953518661E-07	18.97	9.9295097361160897E-09	18.97	7.8039903875484934E-12	18.97	0.061434705999317885	18.97	1501.8591469286323
18.98	3.8821084257199239E-07	18.98	2.183049847375921E-08	18.98	7.8039903875484934E-12	18.98	0.22581711268595228	18.98	1501.5303821300379
18.99	3.9099804396230157E-07	18.99	1.082208389095944E-08	18.99	4.5163422537190632E-12	18.99	-0.43171251403156674	18.99	1501.8591469286323
19	3.8657131234212772E-07	19	1.7665152414013533E-08	19	1.2286941199864131E-12	19	-0.10294770068247772	19	1501.3659997307309
19.01	3.9157187954258548E-07	19.01	2.0045350162233125E-08	19.01	1.2286941199864131E-12	19.01	0.55458192607371615	19.01	1501.2016173314178
19.02	3.982939534810848E-07	19.02	-4.9467261663937957E-09	19.02	1.2286941199864131E-12	19.02	0.061434705999317885	19.02	1501.5303821300379
19.03	3.9567070511528231E-07	19.03	8.1443614266637926E-09	19.03	4.5163422537190632E-12	19.03	0.39019951937742547	19.03	1501.6947645293385
19.04	3.9558872860384174E-07	19.04	-3.1615778592474664E-09	19.04	7.8039903875484934E-12	19.04	-0.26733010735943452	19.04	1501.2016173314178
19.05	3.9222769163430708E-07	19.05	3.9790153724928503E-09	19.05	-2.0589540136494568E-12	19.05	-0.10294770068247772	19.05	1501.6947645293385
19.06	3.9460501046651156E-07	19.06	6.6567378356925693E-09	19.06	7.8039903875484934E-12	19.06	0.22581711268595228	19.06	1501.3659997307309
19.07	3.8771898350305371E-07	19.07	9.3344602995972579E-09	19.07	4.5163422537190632E-12	19.07	0.22581711268595228	19.07	1501.8591469286323
19.08	3.8985037280165743E-07	19.08	2.272307262963823E-08	19.08	1.2286941199864131E-12	19.08	0.061434705999317885	19.08	1500.5440877341
19.09	3.9206373861137984E-07	19.09	1.082208389095944E-08	19.09	4.5163422537190632E-12	19.09	0.55458192607371615	19.09	1501.5303821300379
19.1	3.9468698697795875E-07	19.1	1.8557726569531294E-08	19.1	4.5163422537190632E-12	19.1	0.061434705999317885	19.1	1501.8591469286323
19.11	3.9288350372599481E-07	19.11	2.0342874880799312E-08	19.11	4.5163422537190632E-12	19.11	0.22581711268595228	19.11	1501.3659997307309
19.12	3.9411315139781683E-07	19.12	-6.4343497554406793E-09	19.12	1.1091638521474497E-11	19.12	-0.26733010735943452	19.12	1501.5303821300379
19.13	3.9542477558095887E-07	19.13	9.9295097361160897E-09	19.13	1.2286941199864131E-12	19.13	0.22581711268595228	19.13	1501.6947645293385
19.14	3.9321140977182583E-07	19.14	-3.4591025771271336E-09	19.14	7.8039903875484934E-12	19.14	0.061434705999317885	19.14	1502.8454413242605
19.15	3.9493291651229706E-07	19.15	3.0864412182498877E-09	19.15	4.5163422537190632E-12	19.15	0.88334673948082099	19.15	1501.5303821300379
19.16	3.9608058767247698E-07	19.16	6.0616883993649816E-09	19.16	1.2286941199864131E-12	19.16	0.39019951937742547	19.16	1501.5303821300379
19.17	3.9017827884756607E-07	19.17	9.0369355813508519E-09	19.17	7.8039903875484934E-12	19.17	0.39019951937742547	19.17	1501.3659997307309
19.18	3.9026025535904194E-07	19.18	2.3020597348281735E-08	19.18	1.2286941199864131E-12	19.18	0.22581711268595228	19.18	1501.2016173314178
19.19	3.8911258419833321E-07	19.19	1.082208389095944E-08	19.19	7.8039903875484934E-12	19.19	0.061434705999317885	19.19	1502.3522941264755
19.2	3.9173583256551907E-07	19.2	1.8557726569531294E-08	19.2	1.2286941199864131E-12	19.2	0.39019951937742547	19.2	1501.5303821300379
19.21	3.9255559768015521E-07	19.21	2.0937924317957482E-08	19.21	4.5163422537190632E-12	19.21	-0.10294770068247772	19.21	1501.3659997307309
19.22	3.9501489302374212E-07	19.22	-6.7318744732236524E-09	19.22	4.5163422537190632E-12	19.22	0.061434705999317885	19.22	1501.5303821300379
19.23	3.9862185952676913E-07	19.23	9.3344602995972579E-09	19.23	1.2286941199864131E-12	19.23	1.0477291461916138	19.23	1501.5303821300379
19.24	3.9419512790926734E-07	19.24	-3.4591025771271336E-09	19.24	4.5163422537190632E-12	19.24	-0.10294770068247772	19.24	1501.5303821300379
19.25	3.9222769163430708E-07	19.25	3.6814906544031321E-09	19.25	7.8039903875484934E-12	19.25	-0.10294770068247772	19.25	1501.2016173314178
19.26	3.9263757419161583E-07	19.26	4.8715895268143355E-09	19.26	4.5163422537190632E-12	19.26	0.55458192607371615	19.26	1501.8591469286323
19.27	3.9026025535904194E-07	19.27	8.4418861448841258E-09	19.27	4.5163422537190632E-12	19.27	-0.10294770068247772	19.27	1502.3522941264755
19.28	3.9222769163430708E-07	19.28	2.3615646785594489E-08	19.28	1.2286941199864131E-12	19.28	0.39019951937742547	19.28	1501.5303821300379
19.29	3.9345733930619348E-07	19.29	1.1714658045880823E-08	19.29	4.5163422537190632E-12	19.29	-0.26733010735943452	19.29	1501.3659997307309
19.3	3.921457151228437E-07	19.3	1.736762769552485E-08	19.3	1.2286941199864131E-12	19.3	0.55458192607371615	19.3	1501.6947645293385
19.31	3.9075211442788634E-07	19.31	2.183049847375921E-08	19.31	1.1091638521474497E-11	19.31	-0.76047732736128637	19.31	1501.8591469286323
19.32	3.9345733930619348E-07	19.32	-6.7318744732236524E-09	19.32	4.5163422537190632E-12	19.32	-0.43171251403156674	19.32	1501.8591469286323
19.33	3.9493291651229706E-07	19.33	8.4418861448841258E-09	19.33	4.5163422537190632E-12	19.33	-0.10294770068247772	19.33	1502.0235293279197
19.34	3.9567070511528231E-07	19.34	-3.4591025771271336E-09	19.34	4.5163422537190632E-12	19.34	-0.26733010735943452	19.34	1501.6947645293385
19.35	3.9403117488636583E-07	19.35	2.7889165001863481E-09	19.35	1.2286941199864131E-12	19.35	0.39019951937742547	19.35	1501.2016173314178
19.36	3.9460501046651156E-07	19.36	4.5740648086984387E-09	19.36	1.2286941199864131E-12	19.36	0.39019951937742547	19.36	1501.2016173314178
19.37	3.9001432582461278E-07	19.37	9.0369355813508519E-09	19.37	7.8039903875484934E-12	19.37	0.061434705999317885	19.37	1501.2016173314178
19.38	3.8886665466388261E-07	19.38	2.421069622294156E-08	19.38	7.8039903875484934E-12	19.38	0.88334673948082099	19.38	1502.187911727201
19.39	3.8837479559496797E-07	19.39	1.1119608609257899E-08	19.39	7.8039903875484934E-12	19.39	0.55458192607371615	19.39	1501.6947645293385
19.4	3.909160674508303E-07	19.4	1.7665152414013533E-08	19.4	4.5163422537190632E-12	19.4	0.22581711268595228	19.4	1501.5303821300379
19.41	3.9419512790926734E-07	19.41	2.1235449036549464E-08	19.41	1.2286941199864131E-12	19.41	-0.26733010735943452	19.41	1501.6947645293385
19.42	4.005892958006797E-07	19.42	-6.7318744732236524E-09	19.42	4.5163422537190632E-12	19.42	0.22581711268595228	19.42	1501.5303821300379
19.43	3.9640849371822261E-07	19.43	9.0369355813508519E-09	19.43	1.2286941199864131E-12	19.43	0.39019951937742547	19.43	1501.5303821300379
19.44	3.92473621168694E-07	19.44	-3.1615778592474664E-09	19.44	1.2286941199864131E-12	19.44	-0.10294770068247772	19.44	1501.3659997307309
19.45	3.9173583256551907E-07	19.45	3.6814906544031321E-09	19.45	4.5163422537190632E-12	19.45	0.39019951937742547	19.45	1501.8591469286323
19.46	3.9435908093216663E-07	19.46	5.4666389630722282E-09	19.46	1.1091638521474497E-11	19.46	0.061434705999317885	19.46	1501.5303821300379
19.47	3.8960444326722065E-07	19.47	9.0369355813508519E-09	19.47	1.2286941199864131E-12	19.47	-0.10294770068247772	19.47	1501.5303821300379
19.48	3.9181780907698499E-07	19.48	2.3913171504263736E-08	19.48	4.5163422537190632E-12	19.48	0.061434705999317885	19.48	1501.6947645293385
19.49	3.9271955070307604E-07	19.49	1.1417133327565013E-08	19.49	7.8039903875484934E-12	19.49	-0.59609492069883885	19.49	1501.5303821300379
19.5	3.9263757419161583E-07	19.5	1.736762769552485E-08	19.5	7.8039903875484934E-12	19.5	-0.10294770068247772	19.5	1499.55779333793
19.51	3.9444105744361551E-07	19.51	2.0937924317957482E-08	19.51	4.5163422537190632E-12	19.51	0.22581711268595228	19.51	1500.3797053347544
19.52	3.919817620999154E-07	19.52	-7.0293991909978375E-09	19.52	7.8039903875484934E-12	19.52	0.22581711268595228	19.52	1500.2153229354024
19.53	3.9485094000085152E-07	19.53	8.1443614266637926E-09	19.53	4.5163422537190632E-12	19.53	-0.10294770068247772	19.53	1501.037234932098
19.54	3.9411315139781683E-07	19.54	-2.864053141358998E-09	19.54	4.5163422537190632E-12	19.54	-0.10294770068247772	19.54	1500.2153229354024
19.55	3.961625641839142E-07	19.55	3.9790153724928503E-09	19.55	4.5163422537190632E-12	19.55	-0.26733010735943452	19.55	1500.3797053347544
19.56	3.9403117488636583E-07	19.56	5.7641636812142506E-09	19.56	-2.0589540136494568E-12	19.56	-0.10294770068247772	19.56	1500.050940536044
19.57	3.9017827884756607E-07	19.57	9.3344602995972579E-09	19.57	1.1091638521474497E-11	19.57	-0.43171251403156674	19.57	1500.5440877341
19.58	3.921457151228437E-07	19.58	2.2425547911003287E-08	19.58	4.5163422537190632E-12	19.58	0.22581711268595228	19.58	1500.2153229354024
19.59	3.9050618489346644E-07	19.59	9.9295097361160897E-09	19.59	4.5163422537190632E-12	19.59	-0.59609492069883885	19.59	1500.050940536044
19.6	3.9075211442788634E-07	19.6	1.8557726569531294E-08	19.6	4.5163422537190632E-12	19.6	-0.26733010735943452	19.6	1500.2153229354024
19.61	3.9050618489346644E-07	19.61	2.0045350162233125E-08	19.61	1.2286941199864131E-12	19.61	-0.10294770068247772	19.61	1500.5440877341
19.62	3.9567070511528231E-07	19.62	-4.9467261663937957E-09	19.62	4.5163422537190632E-12	19.62	0.55458192607371615	19.62	1500.050940536044
19.63	3.9558872860384174E-07	19.63	8.7394108631131412E-09	19.63	1.2286941199864131E-12	19.63	0.22581711268595228	19.63	1500.2153229354024
19.64	3.9485094000085152E-07	19.64	-3.1615778592474664E-09	19.64	4.5163422537190632E-12	19.64	0.39019951937742547	19.64	1501.2016173314178
19.65	3.9542477558095887E-07	19.65	3.6814906544031321E-09	19.65	7.8039903875484934E-12	19.65	0.71896433277485983	19.65	1500.2153229354024
19.66	3.9673639976395924E-07	19.66	5.4666389630722282E-09	19.66	4.5163422537190632E-12	19.66	-0.59609492069883885	19.66	1499.886558136679
19.67	3.9034223187051729E-07	19.67	9.9295097361160897E-09	19.67	4.5163422537190632E-12	19.67	0.22581711268595228	19.67	1499.886558136679
19.68	3.8911258419833321E-07	19.68	2.3615646785594489E-08	19.68	4.5163422537190632E-12	19.68	-0.10294770068247772	19.68	1500.2153229354024
19.69	3.9001432582461278E-07	19.69	1.1417133327565013E-08	19.69	1.1091638521474497E-11	19.69	0.55458192607371615	19.69	1500.2153229354024
19.7	3.9321140977182583E-07	19.7	1.736762769552485E-08	19.7	4.5163422537190632E-12	19.7	0.061434705999317885	19.7	1502.3522941264755
19.71	3.9608058767247698E-07	19.71	2.0045350162233125E-08	19.71	4.5163422537190632E-12	19.71	0.061434705999317885	19.71	1502.3522941264755
19.72	3.9476896348940545E-07	19.72	-4.6492014485580286E-09	19.72	4.5163422537190632E-12	19.72	0.22581711268595228	19.72	1501.2016173314178
19.73	3.9649047022965761E-07	19.73	6.9542625538694127E-09	19.73	4.5163422537190632E-12	19.73	0.061434705999317885	19.73	1501.3659997307309
19.74	3.9362129232910261E-07	19.74	-3.1615778592474664E-09	19.74	7.8039903875484934E-12	19.74	-0.10294770068247772	19.74	1501.037234932098
19.75	3.9362129232910261E-07	19.75	3.6814906544031321E-09	19.75	4.5163422537190632E-12	19.75	0.88334673948082099	19.75	1501.5303821300379
19.76	3.9419512790926734E-07	19.76	5.1691142449389143E-09	19.76	4.5163422537190632E-12	19.76	0.55458192607371615	19.76	1500.7084701334391
19.77	3.9058816140494025E-07	19.77	1.0524559172669637E-08	19.77	1.1091638521474497E-11	19.77	-0.10294770068247772	19.77	1500.3797053347544
19.78	3.92473621168694E-07	19.78	2.1532973755150035E-08	19.78	7.8039903875484934E-12	19.78	-0.26733010735943452	19.78	1500.3797053347544
19.79	3.9386722186346215E-07	19.79	1.0524559172669637E-08	19.79	4.5163422537190632E-12	19.79	-0.76047732736128637	19.79	1500.2153229354024
19.8	3.9140792651964982E-07	19.8	1.8557726569531294E-08	19.8	1.2286941199864131E-12	19.8	0.71896433277485983	19.8	1500.3797053347544
19.81	3.9181780907698499E-07	19.81	2.0342874880799312E-08	19.81	1.2286941199864131E-12	19.81	0.22581711268595228	19.81	1500.050940536044
19.82	3.9411315139781683E-07	19.82	-5.5417756020389263E-09	19.82	4.5163422537190632E-12	19.82	0.88334673948082099	19.82	1500.2153229354024
19.83	3.9558872860384174E-07	19.83	8.4418861448841258E-09	19.83	4.5163422537190632E-12	19.83	-0.10294770068247772	19.83	1501.8591469286323
19.84	3.9386722186346215E-07	19.84	-3.7566272949980393E-09	19.84	4.5163422537190632E-12	19.84	0.22581711268595228	19.84	1501.3659997307309
19.85	3.955067520924006E-07	19.85	3.0864412182498877E-09	19.85	4.5163422537190632E-12	19.85	0.061434705999317885	19.85	1501.5303821300379
19.86	3.9599861116103916E-07	19.86	6.0616883993649816E-09	19.86	4.5163422537190632E-12	19.86	0.55458192607371615	19.86	1503.3385885219875
19.87	3.8665328885362556E-07	19.87	1.082208389095944E-08	19.87	7.8039903875484934E-12	19.87	0.22581711268595228	19.87	1501.2016173314178
19.88	3.9067013791641359E-07	19.88	2.183049847375921E-08	19.88	1.2286941199864131E-12	19.88	0.55458192607371615	19.88	1501.6947645293385
19.89	3.9189978558845049E-07	19.89	1.1417133327565013E-08	19.89	4.5163422537190632E-12	19.89	-0.10294770068247772	19.89	1502.0235293279197
19.9	3.9108002047377221E-07	19.9	1.7665152414013533E-08	19.9	1.2286941199864131E-12	19.9	0.22581711268595228	19.9	1502.0235293279197
19.91	3.92473621168694E-07	19.91	2.0342874880799312E-08	19.91	4.5163422537190632E-12	19.91	0.22581711268595228	19.91	1501.037234932098
19.92	3.9312943326036891E-07	19.92	-5.5417756020389263E-09	19.92	7.8039903875484934E-12	19.92	0.55458192607371615	19.92	1501.3659997307309
19.93	3.9386722186346215E-07	19.93	7.2517872720549647E-09	19.93	1.2286941199864131E-12	19.93	0.22581711268595228	19.93	1501.6947645293385
19.94	3.9411315139781683E-07	19.94	-3.7566272949980393E-09	19.94	1.2286941199864131E-12	19.94	-0.43171251403156674	19.94	1501.6947645293385
19.95	3.9485094000085152E-07	19.95	3.9790153724928503E-09	19.95	7.8039903875484934E-12	19.95	-0.26733010735943452	19.95	1502.0235293279197
[truncated: 1,968 more rows]
