# Supplementary material for: A simple retarding-potential time-of-flight mass spectrometer for electrospray propulsion diagnostics
Source: J Elect Propuls. 2023 Mar 31;2(1):13. doi: 10.1007/s44205-023-00045-y (PMC10066156; doi:10.1007/s44205-023-00045-y)
Supplement: Supplementary file 1 — Additional file 1. [file 44205_2023_45_MOESM1_ESM.zip › Data and MATLAB Code/ToF-MS Data/656 Torr/-25deg.csv]

Timestamp	8/30/2022 1:30:10 PM	Timestamp	8/30/2022 1:30:10 PM	Timestamp	8/30/2022 1:30:10 PM	Timestamp	8/30/2022 1:30:10 PM	Timestamp	8/30/2022 1:30:10 PM
Interval	0.01	Interval	0.01	Interval	0.01	Interval	0.01	Interval	0.01
Channel name	Emitter Current IsoCh2 uA	Channel name	Extractor Current 5uA TA1Ch1	Channel name	FC Picoammeter 20nA range	Channel name	RPA Voltage V	Channel name	Emitter Voltage V
Unit	A	Unit	A	Unit	A	Unit	V	Unit	V
0	4.02392779051465E-07	0	-5.5417756020389263E-09	0	4.5163422537190632E-12	0	-0.10294770068247772	0	1501.5303821300379
0.01	4.0337649718813375E-07	0.01	7.549311990249212E-09	0.01	1.2286941199864131E-12	0.01	0.061434705999317885	0.01	1501.037234932098
0.02	4.0460614485884557E-07	0.02	-1.0789048338440637E-09	0.02	1.1091638521474497E-11	0.02	0.061434705999317885	0.02	1501.8591469286323
0.03	4.0329452067674808E-07	0.03	3.0161190598294922E-08	0.03	4.5163422537190632E-12	0.03	-0.43171251403156674	0.03	1501.6947645293385
0.04	4.0173696696030391E-07	0.04	1.9152776006586192E-08	0.04	1.2286941199864131E-12	0.04	0.22581711268595228	0.04	1501.3659997307309
0.05	4.0165499044890607E-07	0.05	9.0369355813508519E-09	0.05	4.5163422537190632E-12	0.05	0.22581711268595228	0.05	1501.3659997307309
0.06	3.9993348370941364E-07	0.06	2.1235449036549464E-08	0.06	4.5163422537190632E-12	0.06	-0.26733010735943452	0.06	1501.8591469286323
0.07	4.0124510789190786E-07	0.07	1.1714658045880823E-08	0.07	1.1091638521474497E-11	0.07	-0.26733010735943452	0.07	1502.3522941264755
0.08	4.0345847369951888E-07	0.08	-9.7071216505688939E-09	0.08	4.5163422537190632E-12	0.08	-0.59609492069883885	0.08	1501.5303821300379
0.09	4.0714741671120374E-07	0.09	6.6567378356925693E-09	0.09	1.2286941199864131E-12	0.09	-0.10294770068247772	0.09	1500.8728525327717
0.1	4.0419626230195711E-07	0.1	-4.0541520128601571E-09	0.1	4.5163422537190632E-12	0.1	0.061434705999317885	0.1	1501.5303821300379
0.11	4.0304859114258727E-07	0.11	8.7394108631131412E-09	0.11	4.5163422537190632E-12	0.11	-0.26733010735943452	0.11	1501.8591469286323
0.12	4.0173696696030391E-07	0.12	-2.566528423461768E-09	0.12	4.5163422537190632E-12	0.12	-0.10294770068247772	0.12	1501.6947645293385
0.13	4.0026138975505138E-07	0.13	3.1351289473775442E-08	0.13	4.5163422537190632E-12	0.13	0.22581711268595228	0.13	1501.5303821300379
0.14	3.9993348370941364E-07	0.14	1.9450300725126571E-08	0.14	7.8039903875484934E-12	0.14	-0.26733010735943452	0.14	1502.3522941264755
0.15	3.9985150719800272E-07	0.15	8.7394108631131412E-09	0.15	4.5163422537190632E-12	0.15	1.3764939596276875	0.15	1501.6947645293385
0.16	4.0501602741571842E-07	0.16	2.3318122066933817E-08	0.16	4.5163422537190632E-12	0.16	0.22581711268595228	0.16	1501.6947645293385
0.17	4.0321254416536178E-07	0.17	1.0227034454388529E-08	0.17	7.8039903875484934E-12	0.17	-0.26733010735943452	0.17	1501.6947645293385
0.18	4.0042534277786676E-07	0.18	-8.5170227797365996E-09	0.18	4.5163422537190632E-12	0.18	0.55458192607371615	0.18	1501.6947645293385
0.19	4.053439334612055E-07	0.19	6.6567378356925693E-09	0.19	4.5163422537190632E-12	0.19	-0.10294770068247772	0.19	1501.5303821300379
0.2	4.0026138975505138E-07	0.2	-6.136825037648905E-09	0.2	4.5163422537190632E-12	0.2	-0.26733010735943452	0.2	1501.6947645293385
0.21	4.0419626230195711E-07	0.21	9.3344602995972579E-09	0.21	7.8039903875484934E-12	0.21	0.88334673948082099	0.21	1502.3522941264755
0.22	4.0362242672228725E-07	0.22	-2.2690037055557766E-09	0.22	4.5163422537190632E-12	0.22	-0.26733010735943452	0.22	1501.5303821300379
0.23	4.0099917835770174E-07	0.23	3.0161190598294922E-08	0.23	4.5163422537190632E-12	0.23	0.22581711268595228	0.23	1501.5303821300379
0.24	4.005892958006797E-07	0.24	2.183049847375921E-08	0.24	7.8039903875484934E-12	0.24	-0.43171251403156674	0.24	1501.6947645293385
0.25	4.0009743673223368E-07	0.25	9.3344602995972579E-09	0.25	4.5163422537190632E-12	0.25	0.71896433277485983	0.25	1501.5303821300379
0.26	4.0329452067674808E-07	0.26	2.1532973755150035E-08	0.26	7.8039903875484934E-12	0.26	0.22581711268595228	0.26	1502.187911727201
0.27	4.0026138975505138E-07	0.27	1.082208389095944E-08	0.27	1.1091638521474497E-11	0.27	-0.43171251403156674	0.27	1501.5303821300379
0.28	4.0304859114258727E-07	0.28	-1.0004646368254908E-08	0.28	7.8039903875484934E-12	0.28	0.061434705999317885	0.28	1501.5303821300379
0.29	4.0968868856294547E-07	0.29	6.3592131175244211E-09	0.29	7.8039903875484934E-12	0.29	0.22581711268595228	0.29	1501.037234932098
0.3	4.0231080254007197E-07	0.3	-5.2442508842207484E-09	0.3	1.1091638521474497E-11	0.3	0.061434705999317885	0.3	1501.3659997307309
0.31	4.0411428579057748E-07	0.31	8.1443614266637926E-09	0.31	1.2286941199864131E-12	0.31	0.061434705999317885	0.31	1500.8728525327717
0.32	4.005073192892735E-07	0.32	-1.6739542697174432E-09	0.32	7.8039903875484934E-12	0.32	0.22581711268595228	0.32	1501.5303821300379
0.33	4.0034336626645934E-07	0.33	2.986366587944609E-08	0.33	4.5163422537190632E-12	0.33	0.22581711268595228	0.33	1502.187911727201
0.34	4.0214684951728412E-07	0.34	2.0937924317957482E-08	0.34	4.5163422537190632E-12	0.34	0.22581711268595228	0.34	1500.7084701334391
0.35	4.0247475556285738E-07	0.35	9.3344602995972579E-09	0.35	7.8039903875484934E-12	0.35	0.061434705999317885	0.35	1500.5440877341
0.36	4.0493405090434509E-07	0.36	2.1532973755150035E-08	0.36	7.8039903875484934E-12	0.36	0.061434705999317885	0.36	1500.3797053347544
0.37	4.019009199830978E-07	0.37	1.0524559172669637E-08	0.37	4.5163422537190632E-12	0.37	-0.10294770068247772	0.37	1500.2153229354024
0.38	4.0280266160842096E-07	0.38	-9.4095969328740519E-09	0.38	7.8039903875484934E-12	0.38	0.061434705999317885	0.38	1500.050940536044
0.39	4.0354045021090333E-07	0.39	6.6567378356925693E-09	0.39	4.5163422537190632E-12	0.39	0.061434705999317885	0.39	1500.2153229354024
0.4	4.019009199830978E-07	0.4	-3.1615778592474664E-09	0.4	7.8039903875484934E-12	0.4	0.39019951937742547	0.4	1500.8728525327717
0.41	4.038683562564352E-07	0.41	8.4418861448841258E-09	0.41	1.2286941199864131E-12	0.41	0.061434705999317885	0.41	1500.3797053347544
0.42	4.0354045021090333E-07	0.42	-4.3516767307134736E-09	0.42	4.5163422537190632E-12	0.42	0.55458192607371615	0.42	1500.5440877341
0.43	4.0296661463119907E-07	0.43	3.1351289473775442E-08	0.43	4.5163422537190632E-12	0.43	0.88334673948082099	0.43	1500.3797053347544
0.44	4.005892958006797E-07	0.44	1.974782544367554E-08	0.44	4.5163422537190632E-12	0.44	0.061434705999317885	0.44	1500.3797053347544
0.45	4.001794132436428E-07	0.45	8.7394108631131412E-09	0.45	4.5163422537190632E-12	0.45	0.22581711268595228	0.45	1500.8728525327717
0.46	4.0198289649449379E-07	0.46	2.272307262963823E-08	0.46	4.5163422537190632E-12	0.46	0.061434705999317885	0.46	1500.2153229354024
0.47	4.0231080254007197E-07	0.47	1.0524559172669637E-08	0.47	1.2286941199864131E-12	0.47	0.061434705999317885	0.47	1501.3659997307309
0.48	4.0575381601805018E-07	0.48	-8.2194980620064734E-09	0.48	1.2286941199864131E-12	0.48	0.061434705999317885	0.48	1501.6947645293385
0.49	4.0968868856294547E-07	0.49	6.6567378356925693E-09	0.49	1.2286941199864131E-12	0.49	0.39019951937742547	0.49	1501.5303821300379
0.5	4.0460614485884557E-07	0.5	-5.2442508842207484E-09	0.5	1.1091638521474497E-11	0.5	-0.10294770068247772	0.5	1501.5303821300379
0.51	4.0083522533489472E-07	0.51	8.7394108631131412E-09	0.51	4.5163422537190632E-12	0.51	-0.10294770068247772	0.51	1501.6947645293385
0.52	4.0321254416536178E-07	0.52	-1.971478987640984E-09	0.52	1.2286941199864131E-12	0.52	0.39019951937742547	0.52	1502.0235293279197
0.53	4.0042534277786676E-07	0.53	2.9268616441774036E-08	0.53	7.8039903875484934E-12	0.53	0.55458192607371615	0.53	1501.5303821300379
0.54	4.010811548691044E-07	0.54	2.0342874880799312E-08	0.54	4.5163422537190632E-12	0.54	-0.10294770068247772	0.54	1499.55779333793
0.55	4.0321254416536178E-07	0.55	9.0369355813508519E-09	0.55	4.5163422537190632E-12	0.55	0.22581711268595228	0.55	1500.2153229354024
0.56	4.04278238813336E-07	0.56	2.272307262963823E-08	0.56	7.8039903875484934E-12	0.56	0.061434705999317885	0.56	1500.3797053347544
0.57	4.0378637974505313E-07	0.57	1.0524559172669637E-08	0.57	4.5163422537190632E-12	0.57	-0.43171251403156674	0.57	1500.5440877341
0.58	4.0255673207424919E-07	0.58	-1.0302171085932108E-08	0.58	4.5163422537190632E-12	0.58	-0.10294770068247772	0.58	1500.050940536044
0.59	4.0509800392709117E-07	0.59	7.549311990249212E-09	0.59	4.5163422537190632E-12	0.59	-0.26733010735943452	0.59	1500.8728525327717
0.6	4.0075324882349032E-07	0.6	-4.6492014485580286E-09	0.6	1.1091638521474497E-11	0.6	0.55458192607371615	0.6	1500.050940536044
0.61	4.0214684951728412E-07	0.61	7.2517872720549647E-09	0.61	4.5163422537190632E-12	0.61	0.22581711268595228	0.61	1500.7084701334391
0.62	4.0304859114258727E-07	0.62	-1.3764295517851408E-09	0.62	4.5163422537190632E-12	0.62	0.061434705999317885	0.62	1500.3797053347544
0.63	4.0149103742610859E-07	0.63	3.1053764754892517E-08	0.63	4.5163422537190632E-12	0.63	-0.10294770068247772	0.63	1500.3797053347544
0.64	4.0083522533489472E-07	0.64	1.8855251288054441E-08	0.64	1.2286941199864131E-12	0.64	-0.10294770068247772	0.64	1501.2016173314178
0.65	4.0083522533489472E-07	0.65	1.0524559172669637E-08	0.65	7.8039903875484934E-12	0.65	0.39019951937742547	0.65	1500.3797053347544
0.66	4.0067127231208527E-07	0.66	2.1532973755150035E-08	0.66	1.2286941199864131E-12	0.66	-0.10294770068247772	0.66	1500.3797053347544
0.67	4.0034336626645934E-07	0.67	1.082208389095944E-08	0.67	1.1091638521474497E-11	0.67	0.061434705999317885	0.67	1500.5440877341
0.68	4.0411428579057748E-07	0.68	-9.4095969328740519E-09	0.68	1.2286941199864131E-12	0.68	-0.10294770068247772	0.68	1500.7084701334391
0.69	4.0657358113169217E-07	0.69	6.0616883993649816E-09	0.69	4.5163422537190632E-12	0.69	-0.10294770068247772	0.69	1500.2153229354024
0.7	4.0329452067674808E-07	0.7	-3.1615778592474664E-09	0.7	1.2286941199864131E-12	0.7	0.39019951937742547	0.7	1500.8728525327717
0.71	4.0575381601805018E-07	0.71	8.1443614266637926E-09	0.71	1.2286941199864131E-12	0.71	1.5408763663529612	0.71	1501.037234932098
0.72	4.0083522533489472E-07	0.72	-2.566528423461768E-09	0.72	1.2286941199864131E-12	0.72	0.39019951937742547	0.72	1500.3797053347544
0.73	4.0034336626645934E-07	0.73	3.1648814192666863E-08	0.73	4.5163422537190632E-12	0.73	-0.10294770068247772	0.73	1500.7084701334391
0.74	4.0026138975505138E-07	0.74	1.8855251288054441E-08	0.74	1.2286941199864131E-12	0.74	0.55458192607371615	0.74	1500.5440877341
0.75	4.0296661463119907E-07	0.75	9.3344602995972579E-09	0.75	7.8039903875484934E-12	0.75	-0.92485973401888799	0.75	1500.2153229354024
0.76	4.0149103742610859E-07	0.76	2.1532973755150035E-08	0.76	4.5163422537190632E-12	0.76	0.71896433277485983	0.76	1500.3797053347544
0.77	4.0313056765397479E-07	0.77	1.0227034454388529E-08	0.77	4.5163422537190632E-12	0.77	0.22581711268595228	0.77	1500.5440877341
0.78	4.0403230927919737E-07	0.78	-9.4095969328740519E-09	0.78	4.5163422537190632E-12	0.78	0.22581711268595228	0.78	1501.8591469286323
0.79	4.0345847369951888E-07	0.79	5.7641636812142506E-09	0.79	1.2286941199864131E-12	0.79	-0.10294770068247772	0.79	1500.050940536044
0.8	4.0231080254007197E-07	0.8	-2.566528423461768E-09	0.8	4.5163422537190632E-12	0.8	0.39019951937742547	0.8	1500.5440877341
0.81	4.0329452067674808E-07	0.81	8.4418861448841258E-09	0.81	4.5163422537190632E-12	0.81	-0.26733010735943452	0.81	1500.5440877341
0.82	4.0485207439297112E-07	0.82	-2.566528423461768E-09	0.82	1.2286941199864131E-12	0.82	0.71896433277485983	0.82	1500.050940536044
0.83	4.0558986299531421E-07	0.83	3.1351289473775442E-08	0.83	4.5163422537190632E-12	0.83	-0.43171251403156674	0.83	1501.037234932098
0.84	4.0452416834746912E-07	0.84	1.8855251288054441E-08	0.84	4.5163422537190632E-12	0.84	0.061434705999317885	0.84	1500.050940536044
0.85	4.0083522533489472E-07	0.85	9.3344602995972579E-09	0.85	4.5163422537190632E-12	0.85	0.061434705999317885	0.85	1500.5440877341
0.86	3.9788407092396647E-07	0.86	2.272307262963823E-08	0.86	1.2286941199864131E-12	0.86	0.22581711268595228	0.86	1500.050940536044
0.87	3.9976953068659122E-07	0.87	1.0227034454388529E-08	0.87	1.1091638521474497E-11	0.87	-0.10294770068247772	0.87	1500.5440877341
0.88	4.0575381601805018E-07	0.88	-8.2194980620064734E-09	0.88	4.5163422537190632E-12	0.88	-0.10294770068247772	0.88	1500.3797053347544
0.89	4.0722939322255997E-07	0.89	6.6567378356925693E-09	0.89	4.5163422537190632E-12	0.89	-0.10294770068247772	0.89	1500.5440877341
0.9	4.0272068509703095E-07	0.9	-4.0541520128601571E-09	0.9	7.8039903875484934E-12	0.9	0.22581711268595228	0.9	1500.7084701334391
0.91	4.0370440323367048E-07	0.91	9.3344602995972579E-09	0.91	4.5163422537190632E-12	0.91	-0.10294770068247772	0.91	1501.5303821300379
0.92	4.0149103742610859E-07	0.92	-2.2690037055557766E-09	0.92	7.8039903875484934E-12	0.92	-0.26733010735943452	0.92	1500.5440877341
0.93	4.0026138975505138E-07	0.93	3.0458715317152264E-08	0.93	1.2286941199864131E-12	0.93	0.061434705999317885	0.93	1500.050940536044
0.94	3.9968755417517914E-07	0.94	2.0045350162233125E-08	0.94	4.5163422537190632E-12	0.94	-0.59609492069883885	0.94	1500.050940536044
0.95	4.0140906091470894E-07	0.95	8.7394108631131412E-09	0.95	4.5163422537190632E-12	0.95	-0.26733010735943452	0.95	1500.050940536044
0.96	4.0460614485884557E-07	0.96	2.421069622294156E-08	0.96	1.1091638521474497E-11	0.96	0.71896433277485983	0.96	1500.5440877341
0.97	4.0763927577933149E-07	0.97	9.9295097361160897E-09	0.97	4.5163422537190632E-12	0.97	0.22581711268595228	0.97	1500.2153229354024
0.98	4.0296661463119907E-07	0.98	-9.7071216505688939E-09	0.98	1.2286941199864131E-12	0.98	0.71896433277485983	0.98	1500.3797053347544
0.99	4.053439334612055E-07	0.99	7.2517872720549647E-09	0.99	4.5163422537190632E-12	0.99	0.55458192607371615	0.99	1501.037234932098
1	4.0116313138050637E-07	1	-4.3516767307134736E-09	1	7.8039903875484934E-12	1	0.71896433277485983	1	1500.3797053347544
1.01	4.0181894347170112E-07	1.01	8.4418861448841258E-09	1.01	4.5163422537190632E-12	1.01	0.061434705999317885	1.01	1500.2153229354024
1.02	4.0296661463119907E-07	1.02	-3.4591025771271336E-09	1.02	1.2286941199864131E-12	1.02	0.061434705999317885	1.02	1501.2016173314178
1.03	4.0354045021090333E-07	1.03	2.9566141160605795E-08	1.03	-2.0589540136494568E-12	1.03	-0.10294770068247772	1.03	1500.5440877341
1.04	4.0222882602867836E-07	1.04	2.0045350162233125E-08	1.04	1.2286941199864131E-12	1.04	0.22581711268595228	1.04	1499.886558136679
1.05	4.0378637974505313E-07	1.05	9.3344602995972579E-09	1.05	7.8039903875484934E-12	1.05	0.55458192607371615	1.05	1500.050940536044
1.06	4.0493405090434509E-07	1.06	2.2425547911003287E-08	1.06	1.2286941199864131E-12	1.06	0.88334673948082099	1.06	1500.7084701334391
1.07	4.0165499044890607E-07	1.07	1.2309707482538409E-08	1.07	1.2286941199864131E-12	1.07	0.22581711268595228	1.07	1500.050940536044
1.08	4.0255673207424919E-07	1.08	-9.1120722151703955E-09	1.08	1.2286941199864131E-12	1.08	0.22581711268595228	1.08	1500.2153229354024
1.09	4.0583579252941727E-07	1.09	7.2517872720549647E-09	1.09	7.8039903875484934E-12	1.09	-0.10294770068247772	1.09	1501.2016173314178
1.1	4.0591776904078366E-07	1.1	-4.3516767307134736E-09	1.1	7.8039903875484934E-12	1.1	0.55458192607371615	1.1	1500.5440877341
1.11	4.0845904089282599E-07	1.11	8.4418861448841258E-09	1.11	4.5163422537190632E-12	1.11	0.22581711268595228	1.11	1500.3797053347544
1.12	4.0321254416536178E-07	1.12	-3.7566272949980393E-09	1.12	4.5163422537190632E-12	1.12	-0.43171251403156674	1.12	1500.2153229354024
1.13	4.0173696696030391E-07	1.13	3.0161190598294922E-08	1.13	7.8039903875484934E-12	1.13	0.71896433277485983	1.13	1500.2153229354024
1.14	3.994416246409394E-07	1.14	1.9152776006586192E-08	1.14	1.2286941199864131E-12	1.14	0.22581711268595228	1.14	1500.050940536044
1.15	4.010811548691044E-07	1.15	8.4418861448841258E-09	1.15	1.2286941199864131E-12	1.15	0.22581711268595228	1.15	1500.5440877341
1.16	4.0345847369951888E-07	1.16	2.183049847375921E-08	1.16	4.5163422537190632E-12	1.16	-0.26733010735943452	1.16	1500.8728525327717
1.17	4.038683562564352E-07	1.17	1.082208389095944E-08	1.17	4.5163422537190632E-12	1.17	-0.26733010735943452	1.17	1500.5440877341
1.18	4.0526195694983465E-07	1.18	-7.9219733442675328E-09	1.18	7.8039903875484934E-12	1.18	-0.10294770068247772	1.18	1500.2153229354024
1.19	4.0649160462033086E-07	1.19	6.0616883993649816E-09	1.19	1.2286941199864131E-12	1.19	-0.59609492069883885	1.19	1500.2153229354024
1.2	4.0403230927919737E-07	1.2	-4.6492014485580286E-09	1.2	4.5163422537190632E-12	1.2	-1.0892421406716437	1.2	1500.050940536044
1.21	3.9976953068659122E-07	1.21	9.0369355813508519E-09	1.21	1.2286941199864131E-12	1.21	0.22581711268595228	1.21	1500.8728525327717
1.22	4.0321254416536178E-07	1.22	-2.864053141358998E-09	1.22	4.5163422537190632E-12	1.22	-0.59609492069883885	1.22	1500.7084701334391
1.23	4.0288463811981038E-07	1.23	3.1053764754892517E-08	1.23	4.5163422537190632E-12	1.23	0.22581711268595228	1.23	1500.3797053347544
1.24	4.0362242672228725E-07	1.24	2.0342874880799312E-08	1.24	7.8039903875484934E-12	1.24	0.55458192607371615	1.24	1500.3797053347544
1.25	4.0116313138050637E-07	1.25	8.4418861448841258E-09	1.25	7.8039903875484934E-12	1.25	-0.26733010735943452	1.25	1500.2153229354024
1.26	4.0296661463119907E-07	1.26	2.3318122066933817E-08	1.26	4.5163422537190632E-12	1.26	0.39019951937742547	1.26	1500.3797053347544
1.27	4.0280266160842096E-07	1.27	9.9295097361160897E-09	1.27	4.5163422537190632E-12	1.27	-0.10294770068247772	1.27	1500.5440877341
1.28	4.0157301393750765E-07	1.28	-9.4095969328740519E-09	1.28	4.5163422537190632E-12	1.28	0.061434705999317885	1.28	1502.3522941264755
1.29	4.0526195694983465E-07	1.29	6.3592131175244211E-09	1.29	4.5163422537190632E-12	1.29	0.39019951937742547	1.29	1501.8591469286323
1.3	4.0304859114258727E-07	1.3	-4.6492014485580286E-09	1.3	4.5163422537190632E-12	1.3	-0.10294770068247772	1.3	1501.5303821300379
1.31	4.0501602741571842E-07	1.31	1.0227034454388529E-08	1.31	1.2286941199864131E-12	1.31	1.0477291461916138	1.31	1501.6947645293385
1.32	4.0526195694983465E-07	1.32	-1.6739542697174432E-09	1.32	7.8039903875484934E-12	1.32	-0.26733010735943452	1.32	1501.3659997307309
1.33	4.0165499044890607E-07	1.33	3.0458715317152264E-08	1.33	4.5163422537190632E-12	1.33	0.71896433277485983	1.33	1501.5303821300379
1.34	4.0354045021090333E-07	1.34	2.0045350162233125E-08	1.34	4.5163422537190632E-12	1.34	-0.10294770068247772	1.34	1502.6810589250053
1.35	4.0091720184629849E-07	1.35	7.8468367084521678E-09	1.35	1.2286941199864131E-12	1.35	-0.10294770068247772	1.35	1502.187911727201
1.36	4.0181894347170112E-07	1.36	2.2425547911003287E-08	1.36	4.5163422537190632E-12	1.36	1.0477291461916138	1.36	1501.6947645293385
1.37	4.0042534277786676E-07	1.37	1.1119608609257899E-08	1.37	4.5163422537190632E-12	1.37	0.061434705999317885	1.37	1501.6947645293385
1.38	4.054259099725757E-07	1.38	-9.1120722151703955E-09	1.38	4.5163422537190632E-12	1.38	0.22581711268595228	1.38	1501.6947645293385
1.39	4.1009857111961906E-07	1.39	5.4666389630722282E-09	1.39	4.5163422537190632E-12	1.39	0.71896433277485983	1.39	1501.6947645293385
1.4	4.0345847369951888E-07	1.4	-3.7566272949980393E-09	1.4	4.5163422537190632E-12	1.4	-0.26733010735943452	1.4	1501.8591469286323
1.41	4.0304859114258727E-07	1.41	8.7394108631131412E-09	1.41	1.2286941199864131E-12	1.41	-0.10294770068247772	1.41	1502.187911727201
1.42	4.0083522533489472E-07	1.42	-3.1615778592474664E-09	1.42	4.5163422537190632E-12	1.42	-0.26733010735943452	1.42	1501.6947645293385
1.43	4.0149103742610859E-07	1.43	3.1648814192666863E-08	1.43	4.5163422537190632E-12	1.43	0.22581711268595228	1.43	1501.6947645293385
1.44	4.005892958006797E-07	1.44	1.8557726569531294E-08	1.44	7.8039903875484934E-12	1.44	-0.10294770068247772	1.44	1501.5303821300379
1.45	4.0296661463119907E-07	1.45	9.0369355813508519E-09	1.45	1.2286941199864131E-12	1.45	-0.10294770068247772	1.45	1501.3659997307309
1.46	4.04278238813336E-07	1.46	2.3020597348281735E-08	1.46	4.5163422537190632E-12	1.46	-0.10294770068247772	1.46	1501.5303821300379
1.47	4.0485207439297112E-07	1.47	1.0524559172669637E-08	1.47	4.5163422537190632E-12	1.47	-0.26733010735943452	1.47	1501.8591469286323
1.48	4.0313056765397479E-07	1.48	-8.5170227797365996E-09	1.48	4.5163422537190632E-12	1.48	0.22581711268595228	1.48	1501.5303821300379
1.49	4.038683562564352E-07	1.49	5.7641636812142506E-09	1.49	1.2286941199864131E-12	1.49	0.55458192607371615	1.49	1501.3659997307309
1.5	3.9960557766376653E-07	1.5	-4.6492014485580286E-09	1.5	1.2286941199864131E-12	1.5	0.061434705999317885	1.5	1502.0235293279197
1.51	4.0354045021090333E-07	1.51	9.6319850178523328E-09	1.51	-2.0589540136494568E-12	1.51	0.22581711268595228	1.51	1501.5303821300379
1.52	4.0657358113169217E-07	1.52	-3.7566272949980393E-09	1.52	4.5163422537190632E-12	1.52	-0.10294770068247772	1.52	1501.6947645293385
1.53	3.9985150719800272E-07	1.53	3.0161190598294922E-08	1.53	4.5163422537190632E-12	1.53	0.061434705999317885	1.53	1502.5166765257436
1.54	4.010811548691044E-07	1.54	1.974782544367554E-08	1.54	4.5163422537190632E-12	1.54	-0.43171251403156674	1.54	1502.5166765257436
1.55	4.02392779051465E-07	1.55	8.4418861448841258E-09	1.55	1.2286941199864131E-12	1.55	0.22581711268595228	1.55	1501.6947645293385
1.56	4.0116313138050637E-07	1.56	2.1532973755150035E-08	1.56	1.2286941199864131E-12	1.56	0.39019951937742547	1.56	1501.3659997307309
1.57	4.0173696696030391E-07	1.57	1.1119608609257899E-08	1.57	4.5163422537190632E-12	1.57	0.39019951937742547	1.57	1501.5303821300379
1.58	4.0313056765397479E-07	1.58	-9.4095969328740519E-09	1.58	4.5163422537190632E-12	1.58	0.061434705999317885	1.58	1501.6947645293385
1.59	4.0804915833608687E-07	1.59	6.6567378356925693E-09	1.59	4.5163422537190632E-12	1.59	0.061434705999317885	1.59	1502.3522941264755
1.6	4.053439334612055E-07	1.6	-4.6492014485580286E-09	1.6	7.8039903875484934E-12	1.6	0.061434705999317885	1.6	1501.6947645293385
1.61	4.0796718182473704E-07	1.61	9.0369355813508519E-09	1.61	7.8039903875484934E-12	1.61	0.22581711268595228	1.61	1501.037234932098
1.62	4.0304859114258727E-07	1.62	-1.971478987640984E-09	1.62	4.5163422537190632E-12	1.62	0.061434705999317885	1.62	1501.5303821300379
1.63	3.9927767161810999E-07	1.63	3.0161190598294922E-08	1.63	7.8039903875484934E-12	1.63	-1.7467717672342147	1.63	1501.5303821300379
1.64	4.0001546022082398E-07	1.64	1.9152776006586192E-08	1.64	7.8039903875484934E-12	1.64	0.22581711268595228	1.64	1501.5303821300379
1.65	4.001794132436428E-07	1.65	9.6319850178523328E-09	1.65	7.8039903875484934E-12	1.65	0.22581711268595228	1.65	1501.6947645293385
1.66	4.0616369857487914E-07	1.66	2.2425547911003287E-08	1.66	4.5163422537190632E-12	1.66	-0.10294770068247772	1.66	1502.0235293279197
1.67	4.060817220635146E-07	1.67	9.6319850178523328E-09	1.67	4.5163422537190632E-12	1.67	0.39019951937742547	1.67	1501.3659997307309
1.68	4.0173696696030391E-07	1.68	-8.5170227797365996E-09	1.68	-2.0589540136494568E-12	1.68	0.22581711268595228	1.68	1501.3659997307309
1.69	4.0575381601805018E-07	1.69	4.5740648086984387E-09	1.69	4.5163422537190632E-12	1.69	-0.10294770068247772	1.69	1501.5303821300379
1.7	4.0222882602867836E-07	1.7	-3.4591025771271336E-09	1.7	7.8039903875484934E-12	1.7	-0.10294770068247772	1.7	1501.3659997307309
1.71	4.0272068509703095E-07	1.71	9.3344602995972579E-09	1.71	4.5163422537190632E-12	1.71	0.061434705999317885	1.71	1501.6947645293385
1.72	4.0460614485884557E-07	1.72	-3.4591025771271336E-09	1.72	1.1091638521474497E-11	1.72	0.22581711268595228	1.72	1501.5303821300379
1.73	4.0214684951728412E-07	1.73	3.1053764754892517E-08	1.73	4.5163422537190632E-12	1.73	0.22581711268595228	1.73	1502.6810589250053
1.74	4.0419626230195711E-07	1.74	1.8260201851016749E-08	1.74	4.5163422537190632E-12	1.74	0.061434705999317885	1.74	1501.8591469286323
1.75	4.0354045021090333E-07	1.75	8.7394108631131412E-09	1.75	1.2286941199864131E-12	1.75	0.22581711268595228	1.75	1501.5303821300379
1.76	4.0304859114258727E-07	1.76	2.3318122066933817E-08	1.76	7.8039903875484934E-12	1.76	0.22581711268595228	1.76	1501.5303821300379
1.77	4.0157301393750765E-07	1.77	8.7394108631131412E-09	1.77	4.5163422537190632E-12	1.77	0.22581711268595228	1.77	1501.5303821300379
1.78	4.0296661463119907E-07	1.78	-7.6244486265197777E-09	1.78	4.5163422537190632E-12	1.78	0.061434705999317885	1.78	1502.187911727201
1.79	4.0698346368848931E-07	1.79	5.1691142449389143E-09	1.79	4.5163422537190632E-12	1.79	0.22581711268595228	1.79	1501.6947645293385
1.8	4.0493405090434509E-07	1.8	-4.6492014485580286E-09	1.8	7.8039903875484934E-12	1.8	0.061434705999317885	1.8	1501.6947645293385
1.81	4.0477009788159658E-07	1.81	1.082208389095944E-08	1.81	4.5163422537190632E-12	1.81	-0.10294770068247772	1.81	1501.6947645293385
1.82	3.9952360115235323E-07	1.82	-3.7566272949980393E-09	1.82	-2.0589540136494568E-12	1.82	-0.43171251403156674	1.82	1501.3659997307309
1.83	4.0099917835770174E-07	1.83	3.0756240036018129E-08	1.83	1.2286941199864131E-12	1.83	0.061434705999317885	1.83	1502.3522941264755
1.84	4.0116313138050637E-07	1.84	1.9152776006586192E-08	1.84	1.2286941199864131E-12	1.84	0.061434705999317885	1.84	1501.5303821300379
1.85	4.0296661463119907E-07	1.85	8.4418861448841258E-09	1.85	4.5163422537190632E-12	1.85	-1.0892421406716437	1.85	1502.5166765257436
1.86	4.06737534154413E-07	1.86	2.4508220941627946E-08	1.86	7.8039903875484934E-12	1.86	0.55458192607371615	1.86	1501.3659997307309
1.87	4.0313056765397479E-07	1.87	9.6319850178523328E-09	1.87	1.1091638521474497E-11	1.87	-0.10294770068247772	1.87	1501.6947645293385
1.88	4.0354045021090333E-07	1.88	-8.8145474974579114E-09	1.88	1.1091638521474497E-11	1.88	0.061434705999317885	1.88	1501.5303821300379
1.89	4.053439334612055E-07	1.89	7.2517872720549647E-09	1.89	7.8039903875484934E-12	1.89	0.22581711268595228	1.89	1501.5303821300379
1.9	4.0288463811981038E-07	1.9	-4.9467261663937957E-09	1.9	1.1091638521474497E-11	1.9	-0.26733010735943452	1.9	1501.8591469286323
1.91	4.0354045021090333E-07	1.91	8.7394108631131412E-09	1.91	4.5163422537190632E-12	1.91	-0.10294770068247772	1.91	1501.5303821300379
1.92	4.0403230927919737E-07	1.92	-3.1615778592474664E-09	1.92	7.8039903875484934E-12	1.92	-0.10294770068247772	1.92	1502.187911727201
1.93	4.0263870858564042E-07	1.93	3.0161190598294922E-08	1.93	4.5163422537190632E-12	1.93	0.55458192607371615	1.93	1501.3659997307309
1.94	4.0288463811981038E-07	1.94	1.8855251288054441E-08	1.94	4.5163422537190632E-12	1.94	-0.59609492069883885	1.94	1501.8591469286323
1.95	4.0272068509703095E-07	1.95	9.0369355813508519E-09	1.95	4.5163422537190632E-12	1.95	0.39019951937742547	1.95	1502.0235293279197
1.96	4.0132708440330872E-07	1.96	2.2128023192376947E-08	1.96	4.5163422537190632E-12	1.96	0.39019951937742547	1.96	1501.8591469286323
1.97	4.0198289649449379E-07	1.97	1.0524559172669637E-08	1.97	4.5163422537190632E-12	1.97	0.061434705999317885	1.97	1502.0235293279197
1.98	4.0558986299531421E-07	1.98	-9.4095969328740519E-09	1.98	4.5163422537190632E-12	1.98	0.39019951937742547	1.98	1501.6947645293385
1.99	4.1075438321026218E-07	1.99	5.7641636812142506E-09	1.99	1.1091638521474497E-11	1.99	0.061434705999317885	1.99	1501.5303821300379
2	4.0370440323367048E-07	2	-4.6492014485580286E-09	2	7.8039903875484934E-12	2	0.22581711268595228	2	1501.6947645293385
2.01	4.0345847369951888E-07	2.01	8.1443614266637926E-09	2.01	1.1091638521474497E-11	2.01	0.22581711268595228	2.01	1501.6947645293385
2.02	4.0247475556285738E-07	2.02	-2.864053141358998E-09	2.02	4.5163422537190632E-12	2.02	-0.10294770068247772	2.02	1501.6947645293385
2.03	4.0001546022082398E-07	2.03	3.1053764754892517E-08	2.03	4.5163422537190632E-12	2.03	0.061434705999317885	2.03	1501.5303821300379
2.04	4.010811548691044E-07	2.04	1.8855251288054441E-08	2.04	4.5163422537190632E-12	2.04	-0.10294770068247772	2.04	1502.0235293279197
2.05	4.0124510789190786E-07	2.05	9.9295097361160897E-09	2.05	4.5163422537190632E-12	2.05	0.061434705999317885	2.05	1501.3659997307309
2.06	4.043602153247143E-07	2.06	2.2425547911003287E-08	2.06	1.2286941199864131E-12	2.06	0.55458192607371615	2.06	1501.5303821300379
2.07	4.0345847369951888E-07	2.07	1.0227034454388529E-08	2.07	4.5163422537190632E-12	2.07	0.061434705999317885	2.07	1501.6947645293385
2.08	4.0337649718813375E-07	2.08	-1.0302171085932108E-08	2.08	1.1091638521474497E-11	2.08	0.22581711268595228	2.08	1501.3659997307309
2.09	4.0591776904078366E-07	2.09	4.5740648086984387E-09	2.09	1.2286941199864131E-12	2.09	-0.10294770068247772	2.09	1501.6947645293385
2.1	4.0304859114258727E-07	2.1	-4.0541520128601571E-09	2.1	4.5163422537190632E-12	2.1	-0.10294770068247772	2.1	1501.8591469286323
2.11	4.0468812137022139E-07	2.11	9.9295097361160897E-09	2.11	1.2286941199864131E-12	2.11	0.22581711268595228	2.11	1502.0235293279197
2.12	4.0591776904078366E-07	2.12	-4.3516767307134736E-09	2.12	4.5163422537190632E-12	2.12	0.71896433277485983	2.12	1501.3659997307309
2.13	4.0444219183609203E-07	2.13	3.2243863630475276E-08	2.13	1.2286941199864131E-12	2.13	0.71896433277485983	2.13	1501.5303821300379
2.14	4.0116313138050637E-07	2.14	1.9450300725126571E-08	2.14	1.2286941199864131E-12	2.14	0.71896433277485983	2.14	1501.5303821300379
2.15	3.9657244674109209E-07	2.15	8.4418861448841258E-09	2.15	7.8039903875484934E-12	2.15	0.55458192607371615	2.15	1501.6947645293385
2.16	4.0132708440330872E-07	2.16	2.2425547911003287E-08	2.16	1.2286941199864131E-12	2.16	0.71896433277485983	2.16	1502.0235293279197
2.17	4.0501602741571842E-07	2.17	9.0369355813508519E-09	2.17	4.5163422537190632E-12	2.17	-0.43171251403156674	2.17	1501.6947645293385
2.18	4.019009199830978E-07	2.18	-7.6244486265197777E-09	2.18	4.5163422537190632E-12	2.18	0.22581711268595228	2.18	1501.6947645293385
2.19	4.0796718182473704E-07	2.19	5.4666389630722282E-09	2.19	7.8039903875484934E-12	2.19	0.55458192607371615	2.19	1502.3522941264755
2.2	4.0280266160842096E-07	2.2	-5.5417756020389263E-09	2.2	7.8039903875484934E-12	2.2	-0.26733010735943452	2.2	1501.2016173314178
2.21	4.0329452067674808E-07	2.21	9.0369355813508519E-09	2.21	1.2286941199864131E-12	2.21	0.39019951937742547	2.21	1501.6947645293385
2.22	3.9985150719800272E-07	2.22	-4.6492014485580286E-09	2.22	7.8039903875484934E-12	2.22	0.061434705999317885	2.22	1501.6947645293385
2.23	4.0173696696030391E-07	2.23	3.1648814192666863E-08	2.23	1.1091638521474497E-11	2.23	0.55458192607371615	2.23	1502.187911727201
2.24	4.0140906091470894E-07	2.24	1.9152776006586192E-08	2.24	4.5163422537190632E-12	2.24	-0.43171251403156674	2.24	1501.6947645293385
2.25	4.0280266160842096E-07	2.25	9.9295097361160897E-09	2.25	4.5163422537190632E-12	2.25	0.88334673948082099	2.25	1501.3659997307309
2.26	4.0517998043846323E-07	2.26	2.2425547911003287E-08	2.26	-2.0589540136494568E-12	2.26	0.061434705999317885	2.26	1501.8591469286323
2.27	4.0296661463119907E-07	2.27	8.7394108631131412E-09	2.27	1.2286941199864131E-12	2.27	0.061434705999317885	2.27	1501.6947645293385
2.28	4.0288463811981038E-07	2.28	-8.5170227797365996E-09	2.28	4.5163422537190632E-12	2.28	0.061434705999317885	2.28	1501.037234932098
2.29	4.0403230927919737E-07	2.29	5.7641636812142506E-09	2.29	4.5163422537190632E-12	2.29	-0.59609492069883885	2.29	1501.6947645293385
2.3	4.0165499044890607E-07	2.3	-4.9467261663937957E-09	2.3	-2.0589540136494568E-12	2.3	0.39019951937742547	2.3	1502.8454413242605
2.31	4.066555576430529E-07	2.31	1.0227034454388529E-08	2.31	1.2286941199864131E-12	2.31	0.061434705999317885	2.31	1501.3659997307309
2.32	4.043602153247143E-07	2.32	-4.3516767307134736E-09	2.32	4.5163422537190632E-12	2.32	-0.26733010735943452	2.32	1500.5440877341
2.33	4.0181894347170112E-07	2.33	3.1351289473775442E-08	2.33	1.2286941199864131E-12	2.33	0.39019951937742547	2.33	1501.5303821300379
2.34	4.0042534277786676E-07	2.34	2.0045350162233125E-08	2.34	1.2286941199864131E-12	2.34	0.061434705999317885	2.34	1501.5303821300379
2.35	4.0099917835770174E-07	2.35	8.7394108631131412E-09	2.35	4.5163422537190632E-12	2.35	-0.10294770068247772	2.35	1501.6947645293385
2.36	3.9927767161810999E-07	2.36	2.3020597348281735E-08	2.36	1.2286941199864131E-12	2.36	0.22581711268595228	2.36	1501.3659997307309
2.37	4.0222882602867836E-07	2.37	9.3344602995972579E-09	2.37	7.8039903875484934E-12	2.37	0.71896433277485983	2.37	1501.3659997307309
2.38	4.0788520531338663E-07	2.38	-9.1120722151703955E-09	2.38	1.2286941199864131E-12	2.38	0.22581711268595228	2.38	1501.5303821300379
2.39	4.0575381601805018E-07	2.39	6.0616883993649816E-09	2.39	4.5163422537190632E-12	2.39	0.22581711268595228	2.39	1501.6947645293385
2.4	4.0468812137022139E-07	2.4	-4.3516767307134736E-09	2.4	7.8039903875484934E-12	2.4	0.39019951937742547	2.4	1502.3522941264755
2.41	4.0124510789190786E-07	2.41	1.0227034454388529E-08	2.41	1.2286941199864131E-12	2.41	0.22581711268595228	2.41	1501.5303821300379
2.42	4.0214684951728412E-07	2.42	-2.864053141358998E-09	2.42	4.5163422537190632E-12	2.42	-0.10294770068247772	2.42	1502.187911727201
2.43	4.0001546022082398E-07	2.43	3.1946338911566821E-08	2.43	4.5163422537190632E-12	2.43	0.55458192607371615	2.43	1502.8454413242605
2.44	4.0140906091470894E-07	2.44	1.7962677132510833E-08	2.44	4.5163422537190632E-12	2.44	0.71896433277485983	2.44	1501.5303821300379
2.45	4.0304859114258727E-07	2.45	9.0369355813508519E-09	2.45	7.8039903875484934E-12	2.45	0.39019951937742547	2.45	1501.6947645293385
2.46	4.0362242672228725E-07	2.46	2.3318122066933817E-08	2.46	7.8039903875484934E-12	2.46	0.061434705999317885	2.46	1501.5303821300379
2.47	4.0460614485884557E-07	2.47	9.0369355813508519E-09	2.47	7.8039903875484934E-12	2.47	-0.26733010735943452	2.47	1499.886558136679
2.48	4.010811548691044E-07	2.48	-8.5170227797365996E-09	2.48	4.5163422537190632E-12	2.48	0.061434705999317885	2.48	1501.3659997307309
2.49	4.0649160462033086E-07	2.49	4.8715895268143355E-09	2.49	4.5163422537190632E-12	2.49	-0.10294770068247772	2.49	1501.6947645293385
2.5	4.0099917835770174E-07	2.5	-5.2442508842207484E-09	2.5	7.8039903875484934E-12	2.5	0.22581711268595228	2.5	1501.5303821300379
2.51	4.010811548691044E-07	2.51	1.0227034454388529E-08	2.51	1.2286941199864131E-12	2.51	0.061434705999317885	2.51	1501.5303821300379
2.52	4.0378637974505313E-07	2.52	-3.4591025771271336E-09	2.52	7.8039903875484934E-12	2.52	-0.43171251403156674	2.52	1502.0235293279197
2.53	4.0001546022082398E-07	2.53	3.0458715317152264E-08	2.53	7.8039903875484934E-12	2.53	-0.10294770068247772	2.53	1501.2016173314178
2.54	4.0222882602867836E-07	2.54	1.8855251288054441E-08	2.54	4.5163422537190632E-12	2.54	-0.10294770068247772	2.54	1501.5303821300379
2.55	4.0083522533489472E-07	2.55	9.0369355813508519E-09	2.55	4.5163422537190632E-12	2.55	-0.10294770068247772	2.55	1501.037234932098
2.56	4.0149103742610859E-07	2.56	2.3318122066933817E-08	2.56	-2.0589540136494568E-12	2.56	0.061434705999317885	2.56	1501.5303821300379
2.57	4.0075324882349032E-07	2.57	9.9295097361160897E-09	2.57	4.5163422537190632E-12	2.57	0.061434705999317885	2.57	1501.3659997307309
2.58	4.0304859114258727E-07	2.58	-9.4095969328740519E-09	2.58	4.5163422537190632E-12	2.58	-0.10294770068247772	2.58	1501.8591469286323
2.59	4.0567183950668257E-07	2.59	6.3592131175244211E-09	2.59	1.2286941199864131E-12	2.59	0.39019951937742547	2.59	1501.6947645293385
2.6	4.0419626230195711E-07	2.6	-4.9467261663937957E-09	2.6	1.1091638521474497E-11	2.6	0.061434705999317885	2.6	1501.3659997307309
2.61	4.0722939322255997E-07	2.61	9.0369355813508519E-09	2.61	4.5163422537190632E-12	2.61	0.55458192607371615	2.61	1502.0235293279197
2.62	4.0206487300588924E-07	2.62	-2.566528423461768E-09	2.62	1.1091638521474497E-11	2.62	-0.10294770068247772	2.62	1501.5303821300379
2.63	4.005073192892735E-07	2.63	3.0756240036018129E-08	2.63	7.8039903875484934E-12	2.63	0.22581711268595228	2.63	1502.8454413242605
2.64	3.9813000045823914E-07	2.64	1.7665152414013533E-08	2.64	1.2286941199864131E-12	2.64	0.061434705999317885	2.64	1501.6947645293385
2.65	4.005073192892735E-07	2.65	8.7394108631131412E-09	2.65	4.5163422537190632E-12	2.65	0.061434705999317885	2.65	1501.5303821300379
2.66	4.0468812137022139E-07	2.66	2.1532973755150035E-08	2.66	1.2286941199864131E-12	2.66	-0.10294770068247772	2.66	1502.3522941264755
2.67	4.0288463811981038E-07	2.67	9.9295097361160897E-09	2.67	7.8039903875484934E-12	2.67	-0.10294770068247772	2.67	1501.6947645293385
2.68	4.0370440323367048E-07	2.68	-8.2194980620064734E-09	2.68	7.8039903875484934E-12	2.68	0.55458192607371615	2.68	1502.187911727201
2.69	4.038683562564352E-07	2.69	4.5740648086984387E-09	2.69	4.5163422537190632E-12	2.69	-0.10294770068247772	2.69	1501.5303821300379
2.7	4.0206487300588924E-07	2.7	-3.4591025771271336E-09	2.7	1.2286941199864131E-12	2.7	0.22581711268595228	2.7	1500.3797053347544
2.71	4.0255673207424919E-07	2.71	8.7394108631131412E-09	2.71	1.2286941199864131E-12	2.71	0.71896433277485983	2.71	1499.886558136679
2.72	4.0034336626645934E-07	2.72	-3.4591025771271336E-09	2.72	4.5163422537190632E-12	2.72	-0.26733010735943452	2.72	1500.2153229354024
2.73	4.0149103742610859E-07	2.73	3.2541388349392254E-08	2.73	4.5163422537190632E-12	2.73	0.55458192607371615	2.73	1500.3797053347544
2.74	4.0304859114258727E-07	2.74	1.9152776006586192E-08	2.74	4.5163422537190632E-12	2.74	0.55458192607371615	2.74	1500.050940536044
2.75	4.0296661463119907E-07	2.75	9.3344602995972579E-09	2.75	1.1091638521474497E-11	2.75	0.71896433277485983	2.75	1501.2016173314178
2.76	4.0083522533489472E-07	2.76	2.2425547911003287E-08	2.76	1.2286941199864131E-12	2.76	0.88334673948082099	2.76	1500.3797053347544
2.77	4.0009743673223368E-07	2.77	9.6319850178523328E-09	2.77	4.5163422537190632E-12	2.77	0.061434705999317885	2.77	1501.6947645293385
2.78	4.0337649718813375E-07	2.78	-7.3269239087632082E-09	2.78	4.5163422537190632E-12	2.78	-0.10294770068247772	2.78	1501.5303821300379
2.79	4.0599974555214948E-07	2.79	5.1691142449389143E-09	2.79	7.8039903875484934E-12	2.79	0.22581711268595228	2.79	1501.5303821300379
2.8	4.0165499044890607E-07	2.8	-4.3516767307134736E-09	2.8	1.2286941199864131E-12	2.8	0.22581711268595228	2.8	1502.8454413242605
2.81	4.0345847369951888E-07	2.81	9.0369355813508519E-09	2.81	4.5163422537190632E-12	2.81	-0.10294770068247772	2.81	1501.5303821300379
2.82	4.0247475556285738E-07	2.82	-4.6492014485580286E-09	2.82	7.8039903875484934E-12	2.82	0.061434705999317885	2.82	1501.037234932098
2.83	3.9911371859527826E-07	2.83	3.1648814192666863E-08	2.83	4.5163422537190632E-12	2.83	0.88334673948082099	2.83	1501.6947645293385
2.84	4.0042534277786676E-07	2.84	1.6772578258573369E-08	2.84	4.5163422537190632E-12	2.84	0.061434705999317885	2.84	1501.5303821300379
2.85	4.0009743673223368E-07	2.85	8.7394108631131412E-09	2.85	1.2286941199864131E-12	2.85	0.39019951937742547	2.85	1501.8591469286323
2.86	4.0280266160842096E-07	2.86	2.421069622294156E-08	2.86	4.5163422537190632E-12	2.86	0.55458192607371615	2.86	1501.8591469286323
2.87	4.0370440323367048E-07	2.87	9.9295097361160897E-09	2.87	1.1091638521474497E-11	2.87	-0.10294770068247772	2.87	1502.5166765257436
2.88	4.04278238813336E-07	2.88	-8.2194980620064734E-09	2.88	4.5163422537190632E-12	2.88	-0.59609492069883885	2.88	1502.0235293279197
2.89	4.074753227566248E-07	2.89	4.5740648086984387E-09	2.89	4.5163422537190632E-12	2.89	0.22581711268595228	2.89	1501.5303821300379
2.9	4.0198289649449379E-07	2.9	-4.6492014485580286E-09	2.9	1.2286941199864131E-12	2.9	0.55458192607371615	2.9	1501.5303821300379
2.91	4.0165499044890607E-07	2.91	9.3344602995972579E-09	2.91	1.2286941199864131E-12	2.91	0.061434705999317885	2.91	1501.6947645293385
2.92	4.0083522533489472E-07	2.92	-3.7566272949980393E-09	2.92	4.5163422537190632E-12	2.92	-0.43171251403156674	2.92	1501.6947645293385
2.93	4.0329452067674808E-07	2.93	3.1053764754892517E-08	2.93	4.5163422537190632E-12	2.93	-0.10294770068247772	2.93	1502.187911727201
2.94	4.0296661463119907E-07	2.94	1.9450300725126571E-08	2.94	4.5163422537190632E-12	2.94	0.39019951937742547	2.94	1502.187911727201
2.95	4.0181894347170112E-07	2.95	8.4418861448841258E-09	2.95	4.5163422537190632E-12	2.95	0.061434705999317885	2.95	1501.3659997307309
2.96	4.0329452067674808E-07	2.96	2.2128023192376947E-08	2.96	4.5163422537190632E-12	2.96	0.22581711268595228	2.96	1501.3659997307309
2.97	3.9976953068659122E-07	2.97	9.6319850178523328E-09	2.97	7.8039903875484934E-12	2.97	-0.43171251403156674	2.97	1501.5303821300379
2.98	4.0165499044890607E-07	2.98	-9.7071216505688939E-09	2.98	4.5163422537190632E-12	2.98	0.55458192607371615	2.98	1501.2016173314178
2.99	4.0444219183609203E-07	2.99	5.7641636812142506E-09	2.99	7.8039903875484934E-12	2.99	0.22581711268595228	2.99	1502.187911727201
3	4.0468812137022139E-07	3	-4.6492014485580286E-09	3	7.8039903875484934E-12	3	0.39019951937742547	3	1501.5303821300379
3.01	4.0345847369951888E-07	3.01	8.7394108631131412E-09	3.01	4.5163422537190632E-12	3.01	0.88334673948082099	3.01	1501.3659997307309
3.02	4.0321254416536178E-07	3.02	-1.971478987640984E-09	3.02	7.8039903875484934E-12	3.02	0.22581711268595228	3.02	1501.3659997307309
3.03	4.0099917835770174E-07	3.03	3.1648814192666863E-08	3.03	4.5163422537190632E-12	3.03	0.22581711268595228	3.03	1501.5303821300379
3.04	3.9772011790111509E-07	3.04	1.7070102977044795E-08	3.04	7.8039903875484934E-12	3.04	-0.26733010735943452	3.04	1501.6947645293385
3.05	3.9935964812952504E-07	3.05	8.4418861448841258E-09	3.05	7.8039903875484934E-12	3.05	0.061434705999317885	3.05	1501.5303821300379
3.06	4.0214684951728412E-07	3.06	2.183049847375921E-08	3.06	4.5163422537190632E-12	3.06	-0.10294770068247772	3.06	1502.187911727201
3.07	4.0231080254007197E-07	3.07	1.082208389095944E-08	3.07	7.8039903875484934E-12	3.07	-0.10294770068247772	3.07	1501.8591469286323
3.08	4.0657358113169217E-07	3.08	-8.5170227797365996E-09	3.08	7.8039903875484934E-12	3.08	0.061434705999317885	3.08	1501.6947645293385
3.09	4.0550788648394528E-07	3.09	5.1691142449389143E-09	3.09	4.5163422537190632E-12	3.09	0.061434705999317885	3.09	1501.5303821300379
3.1	4.0345847369951888E-07	3.1	-4.9467261663937957E-09	3.1	4.5163422537190632E-12	3.1	0.22581711268595228	3.1	1501.8591469286323
3.11	4.0206487300588924E-07	3.11	9.3344602995972579E-09	3.11	1.2286941199864131E-12	3.11	-0.10294770068247772	3.11	1501.5303821300379
3.12	4.02392779051465E-07	3.12	-2.566528423461768E-09	3.12	1.1091638521474497E-11	3.12	-0.26733010735943452	3.12	1501.2016173314178
3.13	3.9886778906102629E-07	3.13	3.2243863630475276E-08	3.13	1.2286941199864131E-12	3.13	0.55458192607371615	3.13	1501.8591469286323
3.14	3.994416246409394E-07	3.14	1.8557726569531294E-08	3.14	4.5163422537190632E-12	3.14	0.061434705999317885	3.14	1501.3659997307309
3.15	4.0395033276781657E-07	3.15	9.3344602995972579E-09	3.15	7.8039903875484934E-12	3.15	1.2121115529072313	3.15	1501.6947645293385
3.16	4.0354045021090333E-07	3.16	2.183049847375921E-08	3.16	7.8039903875484934E-12	3.16	0.22581711268595228	3.16	1501.5303821300379
3.17	4.0296661463119907E-07	3.17	9.6319850178523328E-09	3.17	7.8039903875484934E-12	3.17	-0.26733010735943452	3.17	1501.8591469286323
3.18	4.0165499044890607E-07	3.18	-7.3269239087632082E-09	3.18	4.5163422537190632E-12	3.18	0.55458192607371615	3.18	1501.8591469286323
3.19	4.0526195694983465E-07	3.19	4.2765400905912902E-09	3.19	4.5163422537190632E-12	3.19	-0.10294770068247772	3.19	1501.3659997307309
3.2	4.010811548691044E-07	3.2	-3.7566272949980393E-09	3.2	4.5163422537190632E-12	3.2	-0.26733010735943452	3.2	1502.187911727201
3.21	4.0214684951728412E-07	3.21	9.3344602995972579E-09	3.21	1.2286941199864131E-12	3.21	0.22581711268595228	3.21	1501.5303821300379
3.22	4.0370440323367048E-07	3.22	-3.7566272949980393E-09	3.22	4.5163422537190632E-12	3.22	0.22581711268595228	3.22	1501.8591469286323
3.23	4.0255673207424919E-07	3.23	3.3136437787251714E-08	3.23	4.5163422537190632E-12	3.23	-0.26733010735943452	3.23	1502.3522941264755
3.24	4.0509800392709117E-07	3.24	1.736762769552485E-08	3.24	4.5163422537190632E-12	3.24	-0.10294770068247772	3.24	1501.6947645293385
3.25	4.0091720184629849E-07	3.25	9.6319850178523328E-09	3.25	7.8039903875484934E-12	3.25	0.061434705999317885	3.25	1502.3522941264755
3.26	4.0231080254007197E-07	3.26	2.3020597348281735E-08	3.26	1.2286941199864131E-12	3.26	0.061434705999317885	3.26	1502.3522941264755
3.27	4.0083522533489472E-07	3.27	9.3344602995972579E-09	3.27	4.5163422537190632E-12	3.27	0.22581711268595228	3.27	1501.2016173314178
3.28	4.0263870858564042E-07	3.28	-7.3269239087632082E-09	3.28	4.5163422537190632E-12	3.28	0.22581711268595228	3.28	1501.8591469286323
3.29	4.0739334624527047E-07	3.29	4.5740648086984387E-09	3.29	7.8039903875484934E-12	3.29	0.22581711268595228	3.29	1501.6947645293385
3.3	4.0477009788159658E-07	3.3	-3.7566272949980393E-09	3.3	4.5163422537190632E-12	3.3	0.39019951937742547	3.3	1501.2016173314178
3.31	4.0149103742610859E-07	3.31	8.4418861448841258E-09	3.31	4.5163422537190632E-12	3.31	0.55458192607371615	3.31	1501.2016173314178
3.32	4.0165499044890607E-07	3.32	-4.0541520128601571E-09	3.32	4.5163422537190632E-12	3.32	0.55458192607371615	3.32	1502.3522941264755
3.33	4.0034336626645934E-07	3.33	3.3136437787251714E-08	3.33	4.5163422537190632E-12	3.33	-0.10294770068247772	3.33	1502.6810589250053
3.34	3.9763814138968856E-07	3.34	1.736762769552485E-08	3.34	4.5163422537190632E-12	3.34	0.061434705999317885	3.34	1501.5303821300379
3.35	3.9968755417517914E-07	3.35	9.3344602995972579E-09	3.35	4.5163422537190632E-12	3.35	0.88334673948082099	3.35	1501.3659997307309
3.36	4.0247475556285738E-07	3.36	2.183049847375921E-08	3.36	4.5163422537190632E-12	3.36	0.061434705999317885	3.36	1499.55779333793
3.37	4.0345847369951888E-07	3.37	8.4418861448841258E-09	3.37	4.5163422537190632E-12	3.37	0.061434705999317885	3.37	1502.3522941264755
3.38	4.0657358113169217E-07	3.38	-6.136825037648905E-09	3.38	1.2286941199864131E-12	3.38	0.55458192607371615	3.38	1501.3659997307309
3.39	4.0739334624527047E-07	3.39	4.5740648086984387E-09	3.39	4.5163422537190632E-12	3.39	-0.26733010735943452	3.39	1501.6947645293385
3.4	4.0272068509703095E-07	3.4	-5.2442508842207484E-09	3.4	4.5163422537190632E-12	3.4	-0.10294770068247772	3.4	1502.0235293279197
3.41	4.0149103742610859E-07	3.41	1.0227034454388529E-08	3.41	4.5163422537190632E-12	3.41	-0.10294770068247772	3.41	1501.5303821300379
3.42	4.0034336626645934E-07	3.42	-2.864053141358998E-09	3.42	7.8039903875484934E-12	3.42	0.061434705999317885	3.42	1501.8591469286323
3.43	3.994416246409394E-07	3.43	3.1351289473775442E-08	3.43	4.5163422537190632E-12	3.43	0.061434705999317885	3.43	1501.8591469286323
3.44	4.010811548691044E-07	3.44	2.0045350162233125E-08	3.44	4.5163422537190632E-12	3.44	0.71896433277485983	3.44	1502.187911727201
3.45	3.9911371859527826E-07	3.45	8.7394108631131412E-09	3.45	4.5163422537190632E-12	3.45	0.88334673948082099	3.45	1501.6947645293385
3.46	4.0321254416536178E-07	3.46	2.3318122066933817E-08	3.46	4.5163422537190632E-12	3.46	-0.10294770068247772	3.46	1500.5440877341
3.47	4.0558986299531421E-07	3.47	9.6319850178523328E-09	3.47	7.8039903875484934E-12	3.47	-0.43171251403156674	3.47	1501.5303821300379
3.48	4.010811548691044E-07	3.48	-8.2194980620064734E-09	3.48	1.2286941199864131E-12	3.48	-1.0892421406716437	3.48	1501.2016173314178
3.49	4.0444219183609203E-07	3.49	4.8715895268143355E-09	3.49	4.5163422537190632E-12	3.49	-0.26733010735943452	3.49	1501.2016173314178
3.5	4.0042534277786676E-07	3.5	-4.0541520128601571E-09	3.5	7.8039903875484934E-12	3.5	0.88334673948082099	3.5	1501.6947645293385
3.51	4.0329452067674808E-07	3.51	9.3344602995972579E-09	3.51	4.5163422537190632E-12	3.51	0.39019951937742547	3.51	1502.3522941264755
3.52	4.0509800392709117E-07	3.52	-2.566528423461768E-09	3.52	1.1091638521474497E-11	3.52	-0.26733010735943452	3.52	1501.8591469286323
3.53	4.0255673207424919E-07	3.53	3.1648814192666863E-08	3.53	4.5163422537190632E-12	3.53	0.061434705999317885	3.53	1501.8591469286323
3.54	4.0214684951728412E-07	3.54	1.6772578258573369E-08	3.54	1.1091638521474497E-11	3.54	0.061434705999317885	3.54	1501.3659997307309
3.55	3.9903174208386157E-07	3.55	1.0524559172669637E-08	3.55	4.5163422537190632E-12	3.55	0.22581711268595228	3.55	1501.5303821300379
3.56	4.0222882602867836E-07	3.56	2.2425547911003287E-08	3.56	4.5163422537190632E-12	3.56	-0.76047732736128637	3.56	1502.3522941264755
3.57	4.001794132436428E-07	3.57	1.082208389095944E-08	3.57	7.8039903875484934E-12	3.57	-0.43171251403156674	3.57	1501.3659997307309
3.58	4.0288463811981038E-07	3.58	-8.2194980620064734E-09	3.58	1.2286941199864131E-12	3.58	0.061434705999317885	3.58	1501.3659997307309
3.59	4.06245675086243E-07	3.59	3.9790153724928503E-09	3.59	7.8039903875484934E-12	3.59	0.061434705999317885	3.59	1501.5303821300379
3.6	4.010811548691044E-07	3.6	-3.7566272949980393E-09	3.6	1.2286941199864131E-12	3.6	0.22581711268595228	3.6	1501.6947645293385
3.61	4.0698346368848931E-07	3.61	8.7394108631131412E-09	3.61	4.5163422537190632E-12	3.61	0.22581711268595228	3.61	1502.5166765257436
3.62	4.0067127231208527E-07	3.62	-4.3516767307134736E-09	3.62	4.5163422537190632E-12	3.62	0.061434705999317885	3.62	1501.5303821300379
3.63	3.9780209441254105E-07	3.63	3.3731487225145201E-08	3.63	1.2286941199864131E-12	3.63	0.55458192607371615	3.63	1502.5166765257436
3.64	4.0099917835770174E-07	3.64	1.7070102977044795E-08	3.64	7.8039903875484934E-12	3.64	0.061434705999317885	3.64	1501.3659997307309
3.65	4.0255673207424919E-07	3.65	9.3344602995972579E-09	3.65	1.2286941199864131E-12	3.65	0.22581711268595228	3.65	1501.8591469286323
3.66	4.0772125229068386E-07	3.66	2.272307262963823E-08	3.66	1.2286941199864131E-12	3.66	0.39019951937742547	3.66	1501.6947645293385
3.67	3.9952360115235323E-07	3.67	9.6319850178523328E-09	3.67	4.5163422537190632E-12	3.67	0.55458192607371615	3.67	1501.2016173314178
3.68	4.0378637974505313E-07	3.68	-6.7318744732236524E-09	3.68	4.5163422537190632E-12	3.68	0.88334673948082099	3.68	1501.2016173314178
3.69	4.0026138975505138E-07	3.69	4.5740648086984387E-09	3.69	1.2286941199864131E-12	3.69	0.88334673948082099	3.69	1501.8591469286323
3.7	4.0149103742610859E-07	3.7	-4.6492014485580286E-09	3.7	1.1091638521474497E-11	3.7	0.22581711268595228	3.7	1501.8591469286323
3.71	4.054259099725757E-07	3.71	8.7394108631131412E-09	3.71	4.5163422537190632E-12	3.71	0.55458192607371615	3.71	1501.8591469286323
3.72	3.9952360115235323E-07	3.72	-4.6492014485580286E-09	3.72	1.2286941199864131E-12	3.72	0.061434705999317885	3.72	1501.2016173314178
3.73	4.0157301393750765E-07	3.73	3.2243863630475276E-08	3.73	-2.0589540136494568E-12	3.73	-1.4180069539626246	3.73	1501.3659997307309
3.74	4.0067127231208527E-07	3.74	1.7070102977044795E-08	3.74	7.8039903875484934E-12	3.74	-0.26733010735943452	3.74	1501.5303821300379
3.75	4.0083522533489472E-07	3.75	8.1443614266637926E-09	3.75	4.5163422537190632E-12	3.75	0.39019951937742547	3.75	1501.8591469286323
3.76	3.9845790650392807E-07	3.76	2.3020597348281735E-08	3.76	4.5163422537190632E-12	3.76	0.39019951937742547	3.76	1501.6947645293385
3.77	4.005073192892735E-07	3.77	9.3344602995972579E-09	3.77	7.8039903875484934E-12	3.77	0.22581711268595228	3.77	1501.5303821300379
3.78	4.0067127231208527E-07	3.78	-7.9219733442675328E-09	3.78	4.5163422537190632E-12	3.78	0.55458192607371615	3.78	1501.6947645293385
3.79	4.0362242672228725E-07	3.79	5.4666389630722282E-09	3.79	1.2286941199864131E-12	3.79	0.061434705999317885	3.79	1501.5303821300379
3.8	4.0575381601805018E-07	3.8	-4.6492014485580286E-09	3.8	4.5163422537190632E-12	3.8	0.061434705999317885	3.8	1501.8591469286323
3.81	4.0198289649449379E-07	3.81	9.0369355813508519E-09	3.81	4.5163422537190632E-12	3.81	0.061434705999317885	3.81	1501.6947645293385
3.82	4.0083522533489472E-07	3.82	-3.4591025771271336E-09	3.82	7.8039903875484934E-12	3.82	-0.10294770068247772	3.82	1502.3522941264755
3.83	3.9935964812952504E-07	3.83	3.2541388349392254E-08	3.83	4.5163422537190632E-12	3.83	0.55458192607371615	3.83	1501.5303821300379
3.84	3.9845790650392807E-07	3.84	1.8557726569531294E-08	3.84	1.2286941199864131E-12	3.84	0.061434705999317885	3.84	1501.2016173314178
3.85	4.0214684951728412E-07	3.85	9.0369355813508519E-09	3.85	4.5163422537190632E-12	3.85	0.22581711268595228	3.85	1501.6947645293385
3.86	4.0575381601805018E-07	3.86	2.1532973755150035E-08	3.86	1.2286941199864131E-12	3.86	-0.10294770068247772	3.86	1501.3659997307309
3.87	4.0288463811981038E-07	3.87	1.1119608609257899E-08	3.87	7.8039903875484934E-12	3.87	0.22581711268595228	3.87	1501.8591469286323
3.88	4.0304859114258727E-07	3.88	-7.9219733442675328E-09	3.88	4.5163422537190632E-12	3.88	-0.10294770068247772	3.88	1501.3659997307309
3.89	4.0477009788159658E-07	3.89	4.5740648086984387E-09	3.89	1.2286941199864131E-12	3.89	-0.26733010735943452	3.89	1502.0235293279197
3.9	4.0034336626645934E-07	3.9	-4.6492014485580286E-09	3.9	1.1091638521474497E-11	3.9	0.88334673948082099	3.9	1500.5440877341
3.91	4.0231080254007197E-07	3.91	8.1443614266637926E-09	3.91	1.2286941199864131E-12	3.91	0.061434705999317885	3.91	1501.5303821300379
3.92	4.02392779051465E-07	3.92	-1.971478987640984E-09	3.92	4.5163422537190632E-12	3.92	0.88334673948082099	3.92	1501.037234932098
3.93	4.0157301393750765E-07	3.93	3.2541388349392254E-08	3.93	1.2286941199864131E-12	3.93	0.39019951937742547	3.93	1501.5303821300379
3.94	4.0231080254007197E-07	3.94	1.7665152414013533E-08	3.94	4.5163422537190632E-12	3.94	-0.26733010735943452	3.94	1502.6810589250053
3.95	4.0083522533489472E-07	3.95	9.3344602995972579E-09	3.95	7.8039903875484934E-12	3.95	1.2121115529072313	3.95	1501.8591469286323
3.96	4.0263870858564042E-07	3.96	2.272307262963823E-08	3.96	7.8039903875484934E-12	3.96	0.22581711268595228	3.96	1501.8591469286323
3.97	3.9706430580968698E-07	3.97	1.082208389095944E-08	3.97	4.5163422537190632E-12	3.97	0.22581711268595228	3.97	1501.6947645293385
3.98	4.0255673207424919E-07	3.98	-7.6244486265197777E-09	3.98	7.8039903875484934E-12	3.98	0.061434705999317885	3.98	1501.6947645293385
3.99	4.0632765159760627E-07	3.99	4.5740648086984387E-09	3.99	4.5163422537190632E-12	3.99	0.22581711268595228	3.99	1501.6947645293385
4	4.0345847369951888E-07	4	-3.4591025771271336E-09	4	4.5163422537190632E-12	4	0.55458192607371615	4	1501.5303821300379
4.01	4.0198289649449379E-07	4.01	8.7394108631131412E-09	4.01	4.5163422537190632E-12	4.01	0.55458192607371615	4.01	1501.5303821300379
4.02	4.0280266160842096E-07	4.02	-3.1615778592474664E-09	4.02	7.8039903875484934E-12	4.02	0.061434705999317885	4.02	1501.5303821300379
4.03	4.0214684951728412E-07	4.03	3.1648814192666863E-08	4.03	4.5163422537190632E-12	4.03	0.22581711268595228	4.03	1502.3522941264755
4.04	3.9862185952676913E-07	4.04	1.6475053540110559E-08	4.04	1.1091638521474497E-11	4.04	-0.10294770068247772	4.04	1501.3659997307309
4.05	4.005073192892735E-07	4.05	9.6319850178523328E-09	4.05	4.5163422537190632E-12	4.05	0.22581711268595228	4.05	1501.5303821300379
4.06	4.001794132436428E-07	4.06	2.3318122066933817E-08	4.06	1.2286941199864131E-12	4.06	0.061434705999317885	4.06	1501.037234932098
4.07	4.0296661463119907E-07	4.07	9.3344602995972579E-09	4.07	4.5163422537190632E-12	4.07	-0.26733010735943452	4.07	1501.8591469286323
4.08	4.0558986299531421E-07	4.08	-5.5417756020389263E-09	4.08	1.2286941199864131E-12	4.08	0.22581711268595228	4.08	1502.5166765257436
4.09	4.0829508787013227E-07	4.09	3.6814906544031321E-09	4.09	1.2286941199864131E-12	4.09	0.061434705999317885	4.09	1501.6947645293385
4.1	4.0198289649449379E-07	4.1	-4.6492014485580286E-09	4.1	4.5163422537190632E-12	4.1	-0.10294770068247772	4.1	1502.0235293279197
4.11	4.0181894347170112E-07	4.11	8.7394108631131412E-09	4.11	4.5163422537190632E-12	4.11	0.39019951937742547	4.11	1501.3659997307309
4.12	4.0067127231208527E-07	4.12	-3.7566272949980393E-09	4.12	7.8039903875484934E-12	4.12	0.55458192607371615	4.12	1501.3659997307309
4.13	4.0116313138050637E-07	4.13	3.1648814192666863E-08	4.13	7.8039903875484934E-12	4.13	0.061434705999317885	4.13	1500.050940536044
4.14	4.0149103742610859E-07	4.14	1.7665152414013533E-08	4.14	4.5163422537190632E-12	4.14	0.88334673948082099	4.14	1501.5303821300379
4.15	3.9804802394681546E-07	4.15	9.3344602995972579E-09	4.15	4.5163422537190632E-12	4.15	0.55458192607371615	4.15	1501.5303821300379
4.16	4.0140906091470894E-07	4.16	2.2425547911003287E-08	4.16	4.5163422537190632E-12	4.16	0.39019951937742547	4.16	1501.3659997307309
4.17	4.0034336626645934E-07	4.17	9.6319850178523328E-09	4.17	7.8039903875484934E-12	4.17	-0.10294770068247772	4.17	1501.8591469286323
4.18	4.0009743673223368E-07	4.18	-7.6244486265197777E-09	4.18	1.1091638521474497E-11	4.18	1.7052587730830595	4.18	1501.5303821300379
4.19	4.02392779051465E-07	4.19	5.7641636812142506E-09	4.19	1.2286941199864131E-12	4.19	0.71896433277485983	4.19	1501.2016173314178
4.2	4.0313056765397479E-07	4.2	-3.7566272949980393E-09	4.2	4.5163422537190632E-12	4.2	-0.10294770068247772	4.2	1502.3522941264755
4.21	4.06737534154413E-07	4.21	1.0227034454388529E-08	4.21	4.5163422537190632E-12	4.21	0.71896433277485983	4.21	1502.187911727201
4.22	4.0116313138050637E-07	4.22	-3.7566272949980393E-09	4.22	1.1091638521474497E-11	4.22	-0.26733010735943452	4.22	1501.2016173314178
4.23	3.9878581254960785E-07	4.23	3.1946338911566821E-08	4.23	1.2286941199864131E-12	4.23	0.55458192607371615	4.23	1501.6947645293385
4.24	3.9952360115235323E-07	4.24	1.8260201851016749E-08	4.24	4.5163422537190632E-12	4.24	0.39019951937742547	4.24	1501.6947645293385
4.25	4.0083522533489472E-07	4.25	1.0227034454388529E-08	4.25	4.5163422537190632E-12	4.25	0.061434705999317885	4.25	1501.6947645293385
4.26	4.0231080254007197E-07	4.26	2.2128023192376947E-08	4.26	4.5163422537190632E-12	4.26	0.061434705999317885	4.26	1500.5440877341
4.27	4.0296661463119907E-07	4.27	1.1417133327565013E-08	4.27	7.8039903875484934E-12	4.27	-0.26733010735943452	4.27	1501.3659997307309
4.28	4.0337649718813375E-07	4.28	-7.3269239087632082E-09	4.28	7.8039903875484934E-12	4.28	-0.26733010735943452	4.28	1500.8728525327717
4.29	4.0354045021090333E-07	4.29	4.2765400905912902E-09	4.29	4.5163422537190632E-12	4.29	-0.43171251403156674	4.29	1500.050940536044
4.3	3.9993348370941364E-07	4.3	-4.3516767307134736E-09	4.3	7.8039903875484934E-12	4.3	-0.10294770068247772	4.3	1500.2153229354024
4.31	4.0091720184629849E-07	4.31	9.0369355813508519E-09	4.31	4.5163422537190632E-12	4.31	-0.26733010735943452	4.31	1500.2153229354024
4.32	4.0157301393750765E-07	4.32	-3.1615778592474664E-09	4.32	4.5163422537190632E-12	4.32	-0.10294770068247772	4.32	1502.0235293279197
4.33	4.0067127231208527E-07	4.33	3.1648814192666863E-08	4.33	1.2286941199864131E-12	4.33	-0.10294770068247772	4.33	1500.2153229354024
4.34	4.0034336626645934E-07	4.34	1.7962677132510833E-08	4.34	4.5163422537190632E-12	4.34	0.061434705999317885	4.34	1500.2153229354024
4.35	4.005073192892735E-07	4.35	1.1714658045880823E-08	4.35	7.8039903875484934E-12	4.35	-0.10294770068247772	4.35	1500.5440877341
4.36	4.0288463811981038E-07	4.36	2.2128023192376947E-08	4.36	4.5163422537190632E-12	4.36	0.22581711268595228	4.36	1500.2153229354024
4.37	3.994416246409394E-07	4.37	1.0227034454388529E-08	4.37	1.4379286655497281E-11	4.37	-0.26733010735943452	4.37	1500.3797053347544
4.38	3.9952360115235323E-07	4.38	-7.6244486265197777E-09	4.38	1.2286941199864131E-12	4.38	0.39019951937742547	4.38	1500.3797053347544
4.39	4.0509800392709117E-07	4.39	4.2765400905912902E-09	4.39	4.5163422537190632E-12	4.39	-0.10294770068247772	4.39	1500.8728525327717
4.4	4.0313056765397479E-07	4.4	-2.566528423461768E-09	4.4	4.5163422537190632E-12	4.4	-0.10294770068247772	4.4	1500.5440877341
4.41	4.066555576430529E-07	4.41	9.6319850178523328E-09	4.41	7.8039903875484934E-12	4.41	0.061434705999317885	4.41	1500.5440877341
4.42	4.0091720184629849E-07	4.42	-4.0541520128601571E-09	4.42	4.5163422537190632E-12	4.42	-0.10294770068247772	4.42	1500.8728525327717
4.43	3.9886778906102629E-07	4.43	3.2243863630475276E-08	4.43	4.5163422537190632E-12	4.43	0.061434705999317885	4.43	1500.050940536044
4.44	3.9714628232111749E-07	4.44	1.7665152414013533E-08	4.44	4.5163422537190632E-12	4.44	0.39019951937742547	4.44	1500.3797053347544
4.45	3.9985150719800272E-07	4.45	9.9295097361160897E-09	4.45	4.5163422537190632E-12	4.45	0.061434705999317885	4.45	1500.7084701334391
4.46	4.0321254416536178E-07	4.46	2.272307262963823E-08	4.46	4.5163422537190632E-12	4.46	0.88334673948082099	4.46	1500.7084701334391
4.47	4.0140906091470894E-07	4.47	9.3344602995972579E-09	4.47	1.2286941199864131E-12	4.47	-0.10294770068247772	4.47	1501.6947645293385
4.48	4.0009743673223368E-07	4.48	-7.0293991909978375E-09	4.48	4.5163422537190632E-12	4.48	0.22581711268595228	4.48	1500.5440877341
4.49	4.0255673207424919E-07	4.49	3.383965936322149E-09	4.49	4.5163422537190632E-12	4.49	0.39019951937742547	4.49	1500.3797053347544
4.5	3.9903174208386157E-07	4.5	-4.3516767307134736E-09	4.5	4.5163422537190632E-12	4.5	0.22581711268595228	4.5	1499.886558136679
4.51	4.0460614485884557E-07	4.51	1.0227034454388529E-08	4.51	1.2286941199864131E-12	4.51	-0.26733010735943452	4.51	1501.037234932098
4.52	4.0222882602867836E-07	4.52	-3.4591025771271336E-09	4.52	1.2286941199864131E-12	4.52	0.55458192607371615	4.52	1498.4071165421055
4.53	3.9985150719800272E-07	4.53	3.1351289473775442E-08	4.53	4.5163422537190632E-12	4.53	0.88334673948082099	4.53	1500.7084701334391
4.54	3.9853988301534889E-07	4.54	1.7070102977044795E-08	4.54	7.8039903875484934E-12	4.54	-0.26733010735943452	4.54	1500.5440877341
4.55	3.9919569510669442E-07	4.55	9.3344602995972579E-09	4.55	4.5163422537190632E-12	4.55	0.061434705999317885	4.55	1500.3797053347544
4.56	4.0165499044890607E-07	4.56	2.3913171504263736E-08	4.56	1.2286941199864131E-12	4.56	0.22581711268595228	4.56	1500.2153229354024
4.57	3.9976953068659122E-07	4.57	1.0227034454388529E-08	4.57	1.2286941199864131E-12	4.57	-0.10294770068247772	4.57	1500.2153229354024
4.58	4.0214684951728412E-07	4.58	-7.0293991909978375E-09	4.58	4.5163422537190632E-12	4.58	0.55458192607371615	4.58	1500.7084701334391
4.59	4.0493405090434509E-07	4.59	4.8715895268143355E-09	4.59	1.2286941199864131E-12	4.59	0.061434705999317885	4.59	1500.2153229354024
4.6	4.0165499044890607E-07	4.6	-3.7566272949980393E-09	4.6	1.2286941199864131E-12	4.6	0.22581711268595228	4.6	1500.2153229354024
4.61	4.0042534277786676E-07	4.61	1.082208389095944E-08	4.61	1.2286941199864131E-12	4.61	0.22581711268595228	4.61	1500.3797053347544
4.62	3.9935964812952504E-07	4.62	-4.6492014485580286E-09	4.62	4.5163422537190632E-12	4.62	0.061434705999317885	4.62	1500.2153229354024
4.63	3.9968755417517914E-07	4.63	3.1946338911566821E-08	4.63	4.5163422537190632E-12	4.63	0.55458192607371615	4.63	1500.2153229354024
4.64	4.0001546022082398E-07	4.64	1.8855251288054441E-08	4.64	4.5163422537190632E-12	4.64	0.88334673948082099	4.64	1500.3797053347544
4.65	4.0009743673223368E-07	4.65	9.6319850178523328E-09	4.65	7.8039903875484934E-12	4.65	0.22581711268595228	4.65	1501.037234932098
4.66	4.001794132436428E-07	4.66	2.3020597348281735E-08	4.66	4.5163422537190632E-12	4.66	0.39019951937742547	4.66	1500.3797053347544
4.67	3.9870383603818873E-07	4.67	1.1119608609257899E-08	4.67	7.8039903875484934E-12	4.67	-0.10294770068247772	4.67	1501.2016173314178
4.68	4.0116313138050637E-07	4.68	-7.3269239087632082E-09	4.68	1.2286941199864131E-12	4.68	0.55458192607371615	4.68	1499.7221757373077
4.69	4.0419626230195711E-07	4.69	4.2765400905912902E-09	4.69	4.5163422537190632E-12	4.69	-0.10294770068247772	4.69	1500.5440877341
4.7	4.0419626230195711E-07	4.7	-4.6492014485580286E-09	4.7	7.8039903875484934E-12	4.7	-0.10294770068247772	4.7	1500.5440877341
4.71	4.0272068509703095E-07	4.71	8.7394108631131412E-09	4.71	1.2286941199864131E-12	4.71	0.061434705999317885	4.71	1500.3797053347544
4.72	4.0124510789190786E-07	4.72	-1.971478987640984E-09	4.72	4.5163422537190632E-12	4.72	-0.10294770068247772	4.72	1500.3797053347544
4.73	3.9558872860384174E-07	4.73	3.2838913068317729E-08	4.73	-2.0589540136494568E-12	4.73	0.39019951937742547	4.73	1500.3797053347544
4.74	3.994416246409394E-07	4.74	1.6177528821656379E-08	4.74	4.5163422537190632E-12	4.74	0.061434705999317885	4.74	1500.2153229354024
4.75	3.9763814138968856E-07	4.75	9.6319850178523328E-09	4.75	7.8039903875484934E-12	4.75	0.55458192607371615	4.75	1500.3797053347544
4.76	4.0468812137022139E-07	4.76	2.3020597348281735E-08	4.76	4.5163422537190632E-12	4.76	-0.10294770068247772	4.76	1500.3797053347544
4.77	4.005892958006797E-07	4.77	9.9295097361160897E-09	4.77	4.5163422537190632E-12	4.77	0.061434705999317885	4.77	1501.037234932098
4.78	4.0034336626645934E-07	4.78	-7.3269239087632082E-09	4.78	4.5163422537190632E-12	4.78	-0.10294770068247772	4.78	1500.8728525327717
4.79	4.0296661463119907E-07	4.79	3.9790153724928503E-09	4.79	1.2286941199864131E-12	4.79	0.061434705999317885	4.79	1500.5440877341
4.8	4.005073192892735E-07	4.8	-4.0541520128601571E-09	4.8	4.5163422537190632E-12	4.8	0.22581711268595228	4.8	1500.3797053347544
4.81	4.0231080254007197E-07	4.81	8.7394108631131412E-09	4.81	1.2286941199864131E-12	4.81	0.22581711268595228	4.81	1500.2153229354024
4.82	4.0181894347170112E-07	4.82	-4.6492014485580286E-09	4.82	1.2286941199864131E-12	4.82	-0.26733010735943452	4.82	1500.3797053347544
4.83	3.9804802394681546E-07	4.83	3.3136437787251714E-08	4.83	4.5163422537190632E-12	4.83	-0.10294770068247772	4.83	1500.3797053347544
4.84	3.9976953068659122E-07	4.84	1.6475053540110559E-08	4.84	1.2286941199864131E-12	4.84	-0.26733010735943452	4.84	1500.7084701334391
4.85	3.9706430580968698E-07	4.85	9.6319850178523328E-09	4.85	1.2286941199864131E-12	4.85	0.39019951937742547	4.85	1500.2153229354024
4.86	4.0026138975505138E-07	4.86	2.2425547911003287E-08	4.86	1.2286941199864131E-12	4.86	0.88334673948082099	4.86	1500.050940536044
4.87	3.9952360115235323E-07	4.87	9.3344602995972579E-09	4.87	4.5163422537190632E-12	4.87	0.55458192607371615	4.87	1500.3797053347544
4.88	4.0313056765397479E-07	4.88	-4.6492014485580286E-09	4.88	7.8039903875484934E-12	4.88	0.39019951937742547	4.88	1500.3797053347544
4.89	4.060817220635146E-07	4.89	4.5740648086984387E-09	4.89	4.5163422537190632E-12	4.89	0.061434705999317885	4.89	1500.5440877341
4.9	4.0075324882349032E-07	4.9	-4.3516767307134736E-09	4.9	1.2286941199864131E-12	4.9	0.061434705999317885	4.9	1500.2153229354024
4.91	4.0362242672228725E-07	4.91	1.1119608609257899E-08	4.91	1.2286941199864131E-12	4.91	0.39019951937742547	4.91	1500.5440877341
4.92	3.9763814138968856E-07	4.92	-4.0541520128601571E-09	4.92	7.8039903875484934E-12	4.92	-0.43171251403156674	4.92	1500.5440877341
4.93	3.9853988301534889E-07	4.93	3.1053764754892517E-08	4.93	4.5163422537190632E-12	4.93	0.22581711268595228	4.93	1501.3659997307309
4.94	4.010811548691044E-07	4.94	1.5880004103210841E-08	4.94	7.8039903875484934E-12	4.94	-0.26733010735943452	4.94	1501.5303821300379
4.95	4.0460614485884557E-07	4.95	1.0227034454388529E-08	4.95	7.8039903875484934E-12	4.95	0.55458192607371615	4.95	1500.8728525327717
4.96	4.0214684951728412E-07	4.96	2.421069622294156E-08	4.96	4.5163422537190632E-12	4.96	-1.7467717672342147	4.96	1502.3522941264755
4.97	4.0001546022082398E-07	4.97	9.3344602995972579E-09	4.97	4.5163422537190632E-12	4.97	0.061434705999317885	4.97	1501.6947645293385
4.98	4.0075324882349032E-07	4.98	-7.3269239087632082E-09	4.98	4.5163422537190632E-12	4.98	0.71896433277485983	4.98	1501.5303821300379
4.99	4.0165499044890607E-07	4.99	5.7641636812142506E-09	4.99	7.8039903875484934E-12	4.99	0.061434705999317885	4.99	1501.8591469286323
5	4.0149103742610859E-07	5	-4.0541520128601571E-09	5	1.1091638521474497E-11	5	0.061434705999317885	5	1501.6947645293385
5.01	4.0206487300588924E-07	5.01	9.3344602995972579E-09	5.01	1.2286941199864131E-12	5.01	0.061434705999317885	5.01	1501.6947645293385
5.02	4.0067127231208527E-07	5.02	-4.3516767307134736E-09	5.02	7.8039903875484934E-12	5.02	-0.26733010735943452	5.02	1501.3659997307309
5.03	3.9993348370941364E-07	5.03	3.1351289473775442E-08	5.03	4.5163422537190632E-12	5.03	0.22581711268595228	5.03	1502.5166765257436
5.04	3.9681837627539202E-07	5.04	1.8557726569531294E-08	5.04	4.5163422537190632E-12	5.04	-0.10294770068247772	5.04	1501.5303821300379
5.05	3.9837592999250667E-07	5.05	9.3344602995972579E-09	5.05	1.2286941199864131E-12	5.05	-0.10294770068247772	5.05	1501.6947645293385
5.06	3.9821197696966229E-07	5.06	2.3020597348281735E-08	5.06	4.5163422537190632E-12	5.06	0.22581711268595228	5.06	1501.5303821300379
5.07	3.9993348370941364E-07	5.07	1.1714658045880823E-08	5.07	4.5163422537190632E-12	5.07	0.39019951937742547	5.07	1501.6947645293385
5.08	4.0288463811981038E-07	5.08	-7.3269239087632082E-09	5.08	4.5163422537190632E-12	5.08	0.55458192607371615	5.08	1502.187911727201
5.09	4.043602153247143E-07	5.09	3.6814906544031321E-09	5.09	4.5163422537190632E-12	5.09	0.061434705999317885	5.09	1501.6947645293385
5.1	4.0034336626645934E-07	5.1	-2.864053141358998E-09	5.1	4.5163422537190632E-12	5.1	0.88334673948082099	5.1	1501.2016173314178
5.11	3.9985150719800272E-07	5.11	9.3344602995972579E-09	5.11	4.5163422537190632E-12	5.11	0.061434705999317885	5.11	1502.0235293279197
5.12	4.0116313138050637E-07	5.12	-2.864053141358998E-09	5.12	7.8039903875484934E-12	5.12	-0.43171251403156674	5.12	1501.6947645293385
5.13	3.9985150719800272E-07	5.13	3.2541388349392254E-08	5.13	1.2286941199864131E-12	5.13	0.39019951937742547	5.13	1501.6947645293385
5.14	3.9993348370941364E-07	5.14	1.6475053540110559E-08	5.14	1.2286941199864131E-12	5.14	-0.10294770068247772	5.14	1501.5303821300379
5.15	4.0140906091470894E-07	5.15	1.1714658045880823E-08	5.15	1.2286941199864131E-12	5.15	0.39019951937742547	5.15	1502.187911727201
5.16	4.010811548691044E-07	5.16	2.1235449036549464E-08	5.16	4.5163422537190632E-12	5.16	0.39019951937742547	5.16	1501.037234932098
5.17	3.9976953068659122E-07	5.17	1.0524559172669637E-08	5.17	7.8039903875484934E-12	5.17	0.061434705999317885	5.17	1501.3659997307309
5.18	4.0206487300588924E-07	5.18	-7.0293991909978375E-09	5.18	4.5163422537190632E-12	5.18	0.88334673948082099	5.18	1501.3659997307309
5.19	4.0337649718813375E-07	5.19	2.1938670640855006E-09	5.19	1.2286941199864131E-12	5.19	-0.10294770068247772	5.19	1500.050940536044
5.2	4.0370440323367048E-07	5.2	-2.864053141358998E-09	5.2	1.2286941199864131E-12	5.2	-0.10294770068247772	5.2	1501.5303821300379
5.21	4.0272068509703095E-07	5.21	9.3344602995972579E-09	5.21	1.2286941199864131E-12	5.21	1.3764939596276875	5.21	1501.6947645293385
5.22	4.0116313138050637E-07	5.22	-4.0541520128601571E-09	5.22	4.5163422537190632E-12	5.22	-0.43171251403156674	5.22	1502.0235293279197
5.23	3.9542477558095887E-07	5.23	3.2838913068317729E-08	5.23	4.5163422537190632E-12	5.23	0.55458192607371615	5.23	1501.3659997307309
5.24	3.9993348370941364E-07	5.24	1.7665152414013533E-08	5.24	1.2286941199864131E-12	5.24	0.061434705999317885	5.24	1501.6947645293385
5.25	3.9772011790111509E-07	5.25	8.7394108631131412E-09	5.25	7.8039903875484934E-12	5.25	0.55458192607371615	5.25	1501.8591469286323
5.26	3.9952360115235323E-07	5.26	2.3615646785594489E-08	5.26	4.5163422537190632E-12	5.26	0.22581711268595228	5.26	1501.6947645293385
5.27	4.0173696696030391E-07	5.27	9.3344602995972579E-09	5.27	7.8039903875484934E-12	5.27	-0.10294770068247772	5.27	1502.0235293279197
5.28	4.0444219183609203E-07	5.28	-6.7318744732236524E-09	5.28	4.5163422537190632E-12	5.28	0.061434705999317885	5.28	1501.5303821300379
5.29	4.0329452067674808E-07	5.29	3.0864412182498877E-09	5.29	1.2286941199864131E-12	5.29	0.061434705999317885	5.29	1501.2016173314178
5.3	3.9927767161810999E-07	5.3	-3.1615778592474664E-09	5.3	1.1091638521474497E-11	5.3	1.0477291461916138	5.3	1501.5303821300379
5.31	4.0140906091470894E-07	5.31	9.0369355813508519E-09	5.31	4.5163422537190632E-12	5.31	0.061434705999317885	5.31	1501.6947645293385
5.32	4.0329452067674808E-07	5.32	-4.3516767307134736E-09	5.32	1.2286941199864131E-12	5.32	0.71896433277485983	5.32	1501.3659997307309
5.33	4.0477009788159658E-07	5.33	3.1648814192666863E-08	5.33	1.2286941199864131E-12	5.33	-0.26733010735943452	5.33	1501.5303821300379
5.34	3.9968755417517914E-07	5.34	1.8260201851016749E-08	5.34	7.8039903875484934E-12	5.34	-0.10294770068247772	5.34	1502.3522941264755
5.35	3.9755616487826149E-07	5.35	9.6319850178523328E-09	5.35	1.1091638521474497E-11	5.35	0.22581711268595228	5.35	1501.5303821300379
5.36	3.9788407092396647E-07	5.36	2.2425547911003287E-08	5.36	4.5163422537190632E-12	5.36	-0.10294770068247772	5.36	1501.6947645293385
5.37	4.0026138975505138E-07	5.37	9.3344602995972579E-09	5.37	4.5163422537190632E-12	5.37	0.22581711268595228	5.37	1501.5303821300379
5.38	4.0509800392709117E-07	5.38	-7.9219733442675328E-09	5.38	4.5163422537190632E-12	5.38	0.55458192607371615	5.38	1501.2016173314178
5.39	4.0714741671120374E-07	5.39	4.8715895268143355E-09	5.39	1.2286941199864131E-12	5.39	0.061434705999317885	5.39	1501.6947645293385
5.4	4.0313056765397479E-07	5.4	-2.864053141358998E-09	5.4	4.5163422537190632E-12	5.4	0.71896433277485983	5.4	1501.5303821300379
5.41	4.0206487300588924E-07	5.41	8.7394108631131412E-09	5.41	4.5163422537190632E-12	5.41	0.39019951937742547	5.41	1502.3522941264755
5.42	3.9886778906102629E-07	5.42	-1.971478987640984E-09	5.42	7.8039903875484934E-12	5.42	0.061434705999317885	5.42	1501.6947645293385
5.43	3.9780209441254105E-07	5.43	3.2243863630475276E-08	5.43	4.5163422537190632E-12	5.43	0.061434705999317885	5.43	1500.5440877341
5.44	4.0083522533489472E-07	5.44	1.736762769552485E-08	5.44	1.2286941199864131E-12	5.44	-0.59609492069883885	5.44	1501.3659997307309
5.45	3.9886778906102629E-07	5.45	1.1417133327565013E-08	5.45	4.5163422537190632E-12	5.45	0.22581711268595228	5.45	1501.5303821300379
5.46	4.0132708440330872E-07	5.46	2.2128023192376947E-08	5.46	4.5163422537190632E-12	5.46	0.39019951937742547	5.46	1502.0235293279197
5.47	3.9935964812952504E-07	5.47	9.9295097361160897E-09	5.47	1.2286941199864131E-12	5.47	-0.10294770068247772	5.47	1501.6947645293385
5.48	3.982939534810848E-07	5.48	-5.2442508842207484E-09	5.48	4.5163422537190632E-12	5.48	-0.26733010735943452	5.48	1501.8591469286323
5.49	4.0149103742610859E-07	5.49	3.383965936322149E-09	5.49	4.5163422537190632E-12	5.49	-0.26733010735943452	5.49	1501.3659997307309
5.5	3.9927767161810999E-07	5.5	-7.8138011589423832E-10	5.5	1.1091638521474497E-11	5.5	1.0477291461916138	5.5	1501.6947645293385
5.51	4.0206487300588924E-07	5.51	9.9295097361160897E-09	5.51	4.5163422537190632E-12	5.51	-0.10294770068247772	5.51	1501.037234932098
5.52	4.0140906091470894E-07	5.52	-4.6492014485580286E-09	5.52	4.5163422537190632E-12	5.52	-0.26733010735943452	5.52	1501.5303821300379
5.53	4.0091720184629849E-07	5.53	3.3433962506194209E-08	5.53	4.5163422537190632E-12	5.53	0.88334673948082099	5.53	1500.3797053347544
5.54	3.9952360115235323E-07	5.54	1.7070102977044795E-08	5.54	-2.0589540136494568E-12	5.54	0.55458192607371615	5.54	1501.5303821300379
5.55	3.9870383603818873E-07	5.55	1.1714658045880823E-08	5.55	7.8039903875484934E-12	5.55	0.22581711268595228	5.55	1501.5303821300379
5.56	4.0091720184629849E-07	5.56	2.2425547911003287E-08	5.56	1.2286941199864131E-12	5.56	-0.26733010735943452	5.56	1501.3659997307309
5.57	4.0222882602867836E-07	5.57	8.4418861448841258E-09	5.57	4.5163422537190632E-12	5.57	-0.43171251403156674	5.57	1501.5303821300379
5.58	3.9960557766376653E-07	5.58	-4.9467261663937957E-09	5.58	4.5163422537190632E-12	5.58	0.061434705999317885	5.58	1501.5303821300379
5.59	4.0591776904078366E-07	5.59	3.383965936322149E-09	5.59	4.5163422537190632E-12	5.59	-0.10294770068247772	5.59	1501.6947645293385
5.6	3.9935964812952504E-07	5.6	-2.2690037055557766E-09	5.6	4.5163422537190632E-12	5.6	-0.10294770068247772	5.6	1502.3522941264755
5.61	3.9935964812952504E-07	5.61	8.4418861448841258E-09	5.61	4.5163422537190632E-12	5.61	0.061434705999317885	5.61	1501.3659997307309
5.62	3.9813000045823914E-07	5.62	-3.7566272949980393E-09	5.62	4.5163422537190632E-12	5.62	-0.10294770068247772	5.62	1501.6947645293385
5.63	4.0165499044890607E-07	5.63	3.2243863630475276E-08	5.63	4.5163422537190632E-12	5.63	0.39019951937742547	5.63	1501.8591469286323
5.64	4.0304859114258727E-07	5.64	1.6772578258573369E-08	5.64	7.8039903875484934E-12	5.64	0.22581711268595228	5.64	1501.3659997307309
5.65	4.0075324882349032E-07	5.65	1.0524559172669637E-08	5.65	7.8039903875484934E-12	5.65	0.061434705999317885	5.65	1501.8591469286323
5.66	4.0067127231208527E-07	5.66	2.4508220941627946E-08	5.66	1.2286941199864131E-12	5.66	0.22581711268595228	5.66	1501.8591469286323
5.67	3.9960557766376653E-07	5.67	9.3344602995972579E-09	5.67	1.1091638521474497E-11	5.67	-0.26733010735943452	5.67	1501.3659997307309
5.68	4.0132708440330872E-07	5.68	-7.0293991909978375E-09	5.68	4.5163422537190632E-12	5.68	0.22581711268595228	5.68	1501.3659997307309
5.69	4.0821311135878445E-07	5.69	5.4666389630722282E-09	5.69	1.2286941199864131E-12	5.69	0.22581711268595228	5.69	1501.5303821300379
5.7	4.0296661463119907E-07	5.7	-2.864053141358998E-09	5.7	7.8039903875484934E-12	5.7	0.061434705999317885	5.7	1501.6947645293385
5.71	4.0181894347170112E-07	5.71	9.0369355813508519E-09	5.71	-2.0589540136494568E-12	5.71	0.39019951937742547	5.71	1501.3659997307309
5.72	4.0075324882349032E-07	5.72	-2.566528423461768E-09	5.72	7.8039903875484934E-12	5.72	-0.59609492069883885	5.72	1502.3522941264755
5.73	3.9878581254960785E-07	5.73	3.2541388349392254E-08	5.73	7.8039903875484934E-12	5.73	-0.26733010735943452	5.73	1501.6947645293385
5.74	3.9591663464960077E-07	5.74	1.7070102977044795E-08	5.74	-2.0589540136494568E-12	5.74	0.55458192607371615	5.74	1501.5303821300379
5.75	4.0091720184629849E-07	5.75	1.082208389095944E-08	5.75	1.2286941199864131E-12	5.75	-0.10294770068247772	5.75	1501.5303821300379
5.76	3.9952360115235323E-07	5.76	2.272307262963823E-08	5.76	7.8039903875484934E-12	5.76	0.22581711268595228	5.76	1501.2016173314178
5.77	4.019009199830978E-07	5.77	1.082208389095944E-08	5.77	1.2286941199864131E-12	5.77	0.22581711268595228	5.77	1501.6947645293385
5.78	4.0034336626645934E-07	5.78	-6.4343497554406793E-09	5.78	1.2286941199864131E-12	5.78	0.22581711268595228	5.78	1502.0235293279197
5.79	4.0001546022082398E-07	5.79	3.9790153724928503E-09	5.79	4.5163422537190632E-12	5.79	0.39019951937742547	5.79	1502.3522941264755
5.8	4.0001546022082398E-07	5.8	-2.864053141358998E-09	5.8	4.5163422537190632E-12	5.8	1.0477291461916138	5.8	1501.6947645293385
5.81	4.0231080254007197E-07	5.81	8.4418861448841258E-09	5.81	4.5163422537190632E-12	5.81	-0.26733010735943452	5.81	1501.8591469286323
5.82	4.043602153247143E-07	5.82	-2.566528423461768E-09	5.82	7.8039903875484934E-12	5.82	0.061434705999317885	5.82	1501.6947645293385
5.83	3.9927767161810999E-07	5.83	3.1946338911566821E-08	5.83	-5.3466021471887535E-12	5.83	0.061434705999317885	5.83	1501.3659997307309
5.84	3.9993348370941364E-07	5.84	1.6475053540110559E-08	5.84	-2.0589540136494568E-12	5.84	0.39019951937742547	5.84	1502.187911727201
5.85	3.9665442325252598E-07	5.85	1.1119608609257899E-08	5.85	4.5163422537190632E-12	5.85	0.39019951937742547	5.85	1501.5303821300379
5.86	3.994416246409394E-07	5.86	2.1235449036549464E-08	5.86	7.8039903875484934E-12	5.86	0.22581711268595228	5.86	1501.3659997307309
5.87	3.9894976557244419E-07	5.87	9.3344602995972579E-09	5.87	4.5163422537190632E-12	5.87	-0.10294770068247772	5.87	1501.037234932098
5.88	4.0206487300588924E-07	5.88	-7.3269239087632082E-09	5.88	7.8039903875484934E-12	5.88	1.0477291461916138	5.88	1501.2016173314178
5.89	4.0337649718813375E-07	5.89	3.0864412182498877E-09	5.89	4.5163422537190632E-12	5.89	0.71896433277485983	5.89	1501.3659997307309
5.9	3.9960557766376653E-07	5.9	-1.6739542697174432E-09	5.9	4.5163422537190632E-12	5.9	0.22581711268595228	5.9	1501.3659997307309
5.91	3.9976953068659122E-07	5.91	8.1443614266637926E-09	5.91	4.5163422537190632E-12	5.91	0.55458192607371615	5.91	1502.3522941264755
5.92	3.9878581254960785E-07	5.92	-3.7566272949980393E-09	5.92	1.1091638521474497E-11	5.92	0.22581711268595228	5.92	1501.6947645293385
5.93	3.982939534810848E-07	5.93	3.3731487225145201E-08	5.93	4.5163422537190632E-12	5.93	0.71896433277485983	5.93	1501.8591469286323
5.94	3.9763814138968856E-07	5.94	1.5284954666345665E-08	5.94	4.5163422537190632E-12	5.94	0.55458192607371615	5.94	1501.2016173314178
5.95	3.9911371859527826E-07	5.95	1.1417133327565013E-08	5.95	7.8039903875484934E-12	5.95	0.55458192607371615	5.95	1501.3659997307309
5.96	4.010811548691044E-07	5.96	2.1532973755150035E-08	5.96	1.2286941199864131E-12	5.96	0.71896433277485983	5.96	1501.2016173314178
5.97	3.9985150719800272E-07	5.97	9.3344602995972579E-09	5.97	7.8039903875484934E-12	5.97	-0.43171251403156674	5.97	1501.3659997307309
5.98	4.0009743673223368E-07	5.98	-5.8393003198483295E-09	5.98	7.8039903875484934E-12	5.98	0.061434705999317885	5.98	1502.187911727201
5.99	4.0263870858564042E-07	5.99	3.0864412182498877E-09	5.99	1.2286941199864131E-12	5.99	0.22581711268595228	5.99	1501.3659997307309
6	4.0116313138050637E-07	6	-3.7566272949980393E-09	6	1.1091638521474497E-11	6	0.22581711268595228	6	1501.5303821300379
6.01	4.0206487300588924E-07	6.01	1.082208389095944E-08	6.01	-2.0589540136494568E-12	6.01	0.061434705999317885	6.01	1502.0235293279197
6.02	3.9985150719800272E-07	6.02	-4.3516767307134736E-09	6.02	4.5163422537190632E-12	6.02	0.39019951937742547	6.02	1501.3659997307309
6.03	3.9878581254960785E-07	6.03	3.2838913068317729E-08	6.03	1.2286941199864131E-12	6.03	0.55458192607371615	6.03	1501.5303821300379
6.04	3.9583465813816185E-07	6.04	1.9152776006586192E-08	6.04	7.8039903875484934E-12	6.04	-0.10294770068247772	6.04	1501.6947645293385
6.05	3.9722825883254736E-07	6.05	9.6319850178523328E-09	6.05	7.8039903875484934E-12	6.05	0.55458192607371615	6.05	1501.8591469286323
6.06	4.0198289649449379E-07	6.06	2.3318122066933817E-08	6.06	1.2286941199864131E-12	6.06	-0.10294770068247772	6.06	1501.5303821300379
6.07	4.0247475556285738E-07	6.07	8.4418861448841258E-09	6.07	4.5163422537190632E-12	6.07	0.061434705999317885	6.07	1501.5303821300379
6.08	4.0222882602867836E-07	6.08	-7.6244486265197777E-09	6.08	4.5163422537190632E-12	6.08	0.55458192607371615	6.08	1501.6947645293385
6.09	4.0214684951728412E-07	6.09	3.9790153724928503E-09	6.09	7.8039903875484934E-12	6.09	-0.43171251403156674	6.09	1501.6947645293385
6.1	3.9788407092396647E-07	6.1	-2.2690037055557766E-09	6.1	4.5163422537190632E-12	6.1	0.39019951937742547	6.1	1501.8591469286323
6.11	3.9903174208386157E-07	6.11	8.7394108631131412E-09	6.11	1.2286941199864131E-12	6.11	0.55458192607371615	6.11	1501.5303821300379
6.12	4.0075324882349032E-07	6.12	-2.864053141358998E-09	6.12	7.8039903875484934E-12	6.12	0.22581711268595228	6.12	1501.5303821300379
6.13	4.001794132436428E-07	6.13	3.1946338911566821E-08	6.13	7.8039903875484934E-12	6.13	1.2121115529072313	6.13	1501.5303821300379
6.14	3.9862185952676913E-07	6.14	1.6475053540110559E-08	6.14	1.2286941199864131E-12	6.14	0.061434705999317885	6.14	1501.6947645293385
6.15	3.9952360115235323E-07	6.15	1.2309707482538409E-08	6.15	4.5163422537190632E-12	6.15	0.22581711268595228	6.15	1501.5303821300379
6.16	3.955067520924006E-07	6.16	2.2128023192376947E-08	6.16	4.5163422537190632E-12	6.16	0.061434705999317885	6.16	1501.5303821300379
6.17	3.9927767161810999E-07	6.17	8.7394108631131412E-09	6.17	7.8039903875484934E-12	6.17	0.061434705999317885	6.17	1502.3522941264755
6.18	4.010811548691044E-07	6.18	-7.0293991909978375E-09	6.18	4.5163422537190632E-12	6.18	0.22581711268595228	6.18	1501.6947645293385
6.19	4.0296661463119907E-07	6.19	4.2765400905912902E-09	6.19	7.8039903875484934E-12	6.19	0.061434705999317885	6.19	1501.6947645293385
6.2	4.0206487300588924E-07	6.2	-1.3764295517851408E-09	6.2	4.5163422537190632E-12	6.2	0.061434705999317885	6.2	1501.6947645293385
6.21	4.0304859114258727E-07	6.21	8.7394108631131412E-09	6.21	1.2286941199864131E-12	6.21	0.55458192607371615	6.21	1501.5303821300379
6.22	3.9911371859527826E-07	6.22	-4.6492014485580286E-09	6.22	1.2286941199864131E-12	6.22	0.22581711268595228	6.22	1502.3522941264755
6.23	3.962445406953509E-07	6.23	3.2838913068317729E-08	6.23	4.5163422537190632E-12	6.23	-0.10294770068247772	6.23	1502.8454413242605
6.24	3.9657244674109209E-07	6.24	1.7665152414013533E-08	6.24	4.5163422537190632E-12	6.24	0.061434705999317885	6.24	1501.6947645293385
6.25	3.9796604743539126E-07	6.25	1.1417133327565013E-08	6.25	7.8039903875484934E-12	6.25	0.55458192607371615	6.25	1501.5303821300379
6.26	4.0477009788159658E-07	6.26	2.3615646785594489E-08	6.26	4.5163422537190632E-12	6.26	-0.10294770068247772	6.26	1501.5303821300379
6.27	4.0026138975505138E-07	6.27	8.7394108631131412E-09	6.27	4.5163422537190632E-12	6.27	0.39019951937742547	6.27	1501.6947645293385
6.28	3.9681837627539202E-07	6.28	-6.4343497554406793E-09	6.28	4.5163422537190632E-12	6.28	0.061434705999317885	6.28	1502.5166765257436
6.29	4.0247475556285738E-07	6.29	3.0864412182498877E-09	6.29	1.2286941199864131E-12	6.29	0.061434705999317885	6.29	1502.3522941264755
6.3	3.994416246409394E-07	6.3	-1.971478987640984E-09	6.3	4.5163422537190632E-12	6.3	-0.10294770068247772	6.3	1501.6947645293385
6.31	4.0501602741571842E-07	6.31	8.7394108631131412E-09	6.31	4.5163422537190632E-12	6.31	0.55458192607371615	6.31	1501.5303821300379
6.32	4.0157301393750765E-07	6.32	-4.0541520128601571E-09	6.32	7.8039903875484934E-12	6.32	-0.26733010735943452	6.32	1501.6947645293385
6.33	3.9690035278682422E-07	6.33	3.1946338911566821E-08	6.33	1.2286941199864131E-12	6.33	0.39019951937742547	6.33	1501.3659997307309
6.34	3.9804802394681546E-07	6.34	1.6772578258573369E-08	6.34	1.2286941199864131E-12	6.34	0.061434705999317885	6.34	1501.5303821300379
6.35	3.9690035278682422E-07	6.35	1.1417133327565013E-08	6.35	1.1091638521474497E-11	6.35	-0.10294770068247772	6.35	1501.3659997307309
6.36	3.9886778906102629E-07	6.36	2.2425547911003287E-08	6.36	1.2286941199864131E-12	6.36	0.39019951937742547	6.36	1502.187911727201
6.37	4.0222882602867836E-07	6.37	1.0227034454388529E-08	6.37	7.8039903875484934E-12	6.37	0.061434705999317885	6.37	1501.5303821300379
6.38	4.001794132436428E-07	6.38	-6.4343497554406793E-09	6.38	4.5163422537190632E-12	6.38	0.061434705999317885	6.38	1501.5303821300379
6.39	4.0477009788159658E-07	6.39	3.9790153724928503E-09	6.39	4.5163422537190632E-12	6.39	-0.26733010735943452	6.39	1501.6947645293385
6.4	3.9935964812952504E-07	6.4	-1.971478987640984E-09	6.4	1.2286941199864131E-12	6.4	0.22581711268595228	6.4	1501.5303821300379
6.41	4.0034336626645934E-07	6.41	8.7394108631131412E-09	6.41	1.2286941199864131E-12	6.41	0.061434705999317885	6.41	1502.6810589250053
6.42	3.982939534810848E-07	6.42	-2.2690037055557766E-09	6.42	4.5163422537190632E-12	6.42	-0.10294770068247772	6.42	1501.2016173314178
6.43	3.994416246409394E-07	6.43	3.3136437787251714E-08	6.43	1.2286941199864131E-12	6.43	0.55458192607371615	6.43	1501.6947645293385
6.44	3.9886778906102629E-07	6.44	1.5284954666345665E-08	6.44	4.5163422537190632E-12	6.44	-0.10294770068247772	6.44	1501.3659997307309
6.45	3.982939534810848E-07	6.45	1.2012182764205275E-08	6.45	4.5163422537190632E-12	6.45	0.39019951937742547	6.45	1501.6947645293385
6.46	4.0067127231208527E-07	6.46	2.1532973755150035E-08	6.46	1.2286941199864131E-12	6.46	0.88334673948082099	6.46	1501.5303821300379
6.47	3.9517884604663045E-07	6.47	9.6319850178523328E-09	6.47	7.8039903875484934E-12	6.47	-0.26733010735943452	6.47	1501.6947645293385
6.48	4.0083522533489472E-07	6.48	-6.4343497554406793E-09	6.48	4.5163422537190632E-12	6.48	-0.10294770068247772	6.48	1502.3522941264755
6.49	4.0198289649449379E-07	6.49	2.7889165001863481E-09	6.49	4.5163422537190632E-12	6.49	0.061434705999317885	6.49	1501.6947645293385
6.5	4.019009199830978E-07	6.5	-4.8385539793563823E-10	6.5	4.5163422537190632E-12	6.5	-0.26733010735943452	6.5	1501.6947645293385
6.51	4.02392779051465E-07	6.51	9.0369355813508519E-09	6.51	4.5163422537190632E-12	6.51	-0.10294770068247772	6.51	1501.5303821300379
6.52	3.9886778906102629E-07	6.52	-4.9467261663937957E-09	6.52	1.2286941199864131E-12	6.52	0.71896433277485983	6.52	1501.5303821300379
6.53	3.9763814138968856E-07	6.53	3.3136437787251714E-08	6.53	4.5163422537190632E-12	6.53	-0.43171251403156674	6.53	1501.5303821300379
6.54	3.9845790650392807E-07	6.54	1.6475053540110559E-08	6.54	4.5163422537190632E-12	6.54	-0.10294770068247772	6.54	1501.3659997307309
6.55	3.9911371859527826E-07	6.55	1.0227034454388529E-08	6.55	4.5163422537190632E-12	6.55	0.88334673948082099	6.55	1502.3522941264755
6.56	4.0124510789190786E-07	6.56	2.1532973755150035E-08	6.56	4.5163422537190632E-12	6.56	-0.92485973401888799	6.56	1501.3659997307309
6.57	4.010811548691044E-07	6.57	8.7394108631131412E-09	6.57	1.2286941199864131E-12	6.57	0.22581711268595228	6.57	1500.7084701334391
6.58	4.0419626230195711E-07	6.58	-5.8393003198483295E-09	6.58	1.2286941199864131E-12	6.58	0.22581711268595228	6.58	1501.2016173314178
6.59	4.0280266160842096E-07	6.59	3.0864412182498877E-09	6.59	7.8039903875484934E-12	6.59	0.22581711268595228	6.59	1501.3659997307309
6.6	3.9731023534397675E-07	6.6	-2.2690037055557766E-09	6.6	4.5163422537190632E-12	6.6	0.061434705999317885	6.6	1501.5303821300379
6.61	4.001794132436428E-07	6.61	9.0369355813508519E-09	6.61	4.5163422537190632E-12	6.61	0.22581711268595228	6.61	1501.5303821300379
6.62	4.0009743673223368E-07	6.62	-4.0541520128601571E-09	6.62	4.5163422537190632E-12	6.62	-0.10294770068247772	6.62	1502.3522941264755
6.63	4.0165499044890607E-07	6.63	3.2838913068317729E-08	6.63	1.2286941199864131E-12	6.63	-0.10294770068247772	6.63	1501.3659997307309
6.64	3.9649047022965761E-07	6.64	1.7962677132510833E-08	6.64	4.5163422537190632E-12	6.64	0.061434705999317885	6.64	1501.5303821300379
6.65	3.9739221185540556E-07	6.65	1.1417133327565013E-08	6.65	1.1091638521474497E-11	6.65	-0.26733010735943452	6.65	1501.3659997307309
6.66	3.9788407092396647E-07	6.66	2.2425547911003287E-08	6.66	4.5163422537190632E-12	6.66	-0.26733010735943452	6.66	1501.6947645293385
6.67	3.9878581254960785E-07	6.67	9.9295097361160897E-09	6.67	7.8039903875484934E-12	6.67	-0.10294770068247772	6.67	1502.187911727201
6.68	3.9927767161810999E-07	6.68	-6.136825037648905E-09	6.68	4.5163422537190632E-12	6.68	-0.10294770068247772	6.68	1501.5303821300379
6.69	4.043602153247143E-07	6.69	4.2765400905912902E-09	6.69	7.8039903875484934E-12	6.69	0.71896433277485983	6.69	1501.6947645293385
6.7	4.0181894347170112E-07	6.7	-7.8138011589423832E-10	6.7	4.5163422537190632E-12	6.7	0.061434705999317885	6.7	1501.5303821300379
6.71	4.0165499044890607E-07	6.71	9.3344602995972579E-09	6.71	1.2286941199864131E-12	6.71	0.71896433277485983	6.71	1501.5303821300379
6.72	4.0304859114258727E-07	6.72	-4.3516767307134736E-09	6.72	4.5163422537190632E-12	6.72	0.061434705999317885	6.72	1501.6947645293385
6.73	3.9731023534397675E-07	6.73	3.2541388349392254E-08	6.73	4.5163422537190632E-12	6.73	0.22581711268595228	6.73	1501.5303821300379
6.74	3.9837592999250667E-07	6.74	1.5582479384773932E-08	6.74	4.5163422537190632E-12	6.74	-0.10294770068247772	6.74	1502.3522941264755
6.75	4.0132708440330872E-07	6.75	1.1714658045880823E-08	6.75	4.5163422537190632E-12	6.75	0.22581711268595228	6.75	1501.5303821300379
6.76	4.0501602741571842E-07	6.76	2.2425547911003287E-08	6.76	4.5163422537190632E-12	6.76	0.39019951937742547	6.76	1502.0235293279197
6.77	4.005073192892735E-07	6.77	8.7394108631131412E-09	6.77	7.8039903875484934E-12	6.77	-0.26733010735943452	6.77	1501.5303821300379
6.78	4.0034336626645934E-07	6.78	-5.5417756020389263E-09	6.78	4.5163422537190632E-12	6.78	0.39019951937742547	6.78	1501.6947645293385
6.79	3.9952360115235323E-07	6.79	3.9790153724928503E-09	6.79	1.2286941199864131E-12	6.79	0.22581711268595228	6.79	1501.6947645293385
6.8	4.0132708440330872E-07	6.8	-1.971478987640984E-09	6.8	7.8039903875484934E-12	6.8	0.71896433277485983	6.8	1502.6810589250053
6.81	4.0149103742610859E-07	6.81	8.7394108631131412E-09	6.81	1.2286941199864131E-12	6.81	0.061434705999317885	6.81	1502.3522941264755
6.82	4.0149103742610859E-07	6.82	-5.2442508842207484E-09	6.82	4.5163422537190632E-12	6.82	0.22581711268595228	6.82	1501.3659997307309
6.83	4.0149103742610859E-07	6.83	3.402901194410469E-08	6.83	7.8039903875484934E-12	6.83	0.061434705999317885	6.83	1501.3659997307309
6.84	4.0034336626645934E-07	6.84	1.6475053540110559E-08	6.84	4.5163422537190632E-12	6.84	0.22581711268595228	6.84	1501.3659997307309
6.85	3.9665442325252598E-07	6.85	1.1119608609257899E-08	6.85	4.5163422537190632E-12	6.85	-0.10294770068247772	6.85	1501.3659997307309
6.86	3.994416246409394E-07	6.86	2.3913171504263736E-08	6.86	1.2286941199864131E-12	6.86	0.22581711268595228	6.86	1502.3522941264755
6.87	3.9927767161810999E-07	6.87	8.7394108631131412E-09	6.87	1.1091638521474497E-11	6.87	-0.10294770068247772	6.87	1501.5303821300379
6.88	4.0354045021090333E-07	6.88	-6.7318744732236524E-09	6.88	4.5163422537190632E-12	6.88	0.39019951937742547	6.88	1501.5303821300379
6.89	4.0813113484743595E-07	6.89	3.383965936322149E-09	6.89	4.5163422537190632E-12	6.89	0.061434705999317885	6.89	1501.8591469286323
6.9	4.010811548691044E-07	6.9	-1.971478987640984E-09	6.9	4.5163422537190632E-12	6.9	0.22581711268595228	6.9	1501.8591469286323
6.91	4.0181894347170112E-07	6.91	9.6319850178523328E-09	6.91	4.5163422537190632E-12	6.91	-0.10294770068247772	6.91	1501.3659997307309
6.92	3.957526816267224E-07	6.92	-4.9467261663937957E-09	6.92	4.5163422537190632E-12	6.92	0.55458192607371615	6.92	1501.5303821300379
6.93	3.9952360115235323E-07	6.93	3.2838913068317729E-08	6.93	1.2286941199864131E-12	6.93	0.71896433277485983	6.93	1501.8591469286323
6.94	3.9853988301534889E-07	6.94	1.7070102977044795E-08	6.94	7.8039903875484934E-12	6.94	-0.43171251403156674	6.94	1501.5303821300379
6.95	3.9968755417517914E-07	6.95	1.1714658045880823E-08	6.95	1.2286941199864131E-12	6.95	0.39019951937742547	6.95	1501.8591469286323
6.96	4.0091720184629849E-07	6.96	2.3318122066933817E-08	6.96	4.5163422537190632E-12	6.96	1.0477291461916138	6.96	1502.8454413242605
6.97	3.994416246409394E-07	6.97	8.7394108631131412E-09	6.97	7.8039903875484934E-12	6.97	-0.10294770068247772	6.97	1501.3659997307309
6.98	4.0173696696030391E-07	6.98	-5.5417756020389263E-09	6.98	4.5163422537190632E-12	6.98	0.55458192607371615	6.98	1500.5440877341
6.99	4.0149103742610859E-07	6.99	3.9790153724928503E-09	6.99	4.5163422537190632E-12	6.99	-0.26733010735943452	6.99	1501.3659997307309
7	4.005073192892735E-07	7	-2.2690037055557766E-09	7	4.5163422537190632E-12	7	-0.76047732736128637	7	1502.0235293279197
7.01	4.0345847369951888E-07	7.01	8.4418861448841258E-09	7.01	-2.0589540136494568E-12	7.01	0.39019951937742547	7.01	1501.8591469286323
7.02	4.0313056765397479E-07	7.02	-4.0541520128601571E-09	7.02	1.1091638521474497E-11	7.02	-0.26733010735943452	7.02	1501.8591469286323
7.03	4.0001546022082398E-07	7.03	3.2838913068317729E-08	7.03	4.5163422537190632E-12	7.03	0.061434705999317885	7.03	1501.5303821300379
7.04	3.9649047022965761E-07	7.04	1.5582479384773932E-08	7.04	4.5163422537190632E-12	7.04	0.22581711268595228	7.04	1501.3659997307309
7.05	3.9722825883254736E-07	7.05	1.1417133327565013E-08	7.05	4.5163422537190632E-12	7.05	0.39019951937742547	7.05	1502.187911727201
7.06	4.0067127231208527E-07	7.06	2.0342874880799312E-08	7.06	1.2286941199864131E-12	7.06	0.39019951937742547	7.06	1501.5303821300379
7.07	4.0140906091470894E-07	7.07	9.0369355813508519E-09	7.07	7.8039903875484934E-12	7.07	0.39019951937742547	7.07	1501.3659997307309
7.08	4.0362242672228725E-07	7.08	-6.136825037648905E-09	7.08	4.5163422537190632E-12	7.08	0.88334673948082099	7.08	1501.5303821300379
7.09	4.0370440323367048E-07	7.09	3.383965936322149E-09	7.09	7.8039903875484934E-12	7.09	0.55458192607371615	7.09	1501.037234932098
7.1	4.0042534277786676E-07	7.1	-1.8633067996828987E-10	7.1	4.5163422537190632E-12	7.1	0.88334673948082099	7.1	1501.5303821300379
7.11	3.994416246409394E-07	7.11	9.3344602995972579E-09	7.11	4.5163422537190632E-12	7.11	-0.26733010735943452	7.11	1501.6947645293385
7.12	3.9935964812952504E-07	7.12	-4.9467261663937957E-09	7.12	4.5163422537190632E-12	7.12	0.22581711268595228	7.12	1502.3522941264755
7.13	3.9952360115235323E-07	7.13	3.4326536663072675E-08	7.13	7.8039903875484934E-12	7.13	0.22581711268595228	7.13	1501.5303821300379
7.14	3.9788407092396647E-07	7.14	1.6475053540110559E-08	7.14	4.5163422537190632E-12	7.14	0.061434705999317885	7.14	1501.8591469286323
7.15	4.0034336626645934E-07	7.15	1.0524559172669637E-08	7.15	4.5163422537190632E-12	7.15	-0.26733010735943452	7.15	1501.5303821300379
7.16	3.9927767161810999E-07	7.16	2.183049847375921E-08	7.16	1.2286941199864131E-12	7.16	0.061434705999317885	7.16	1501.8591469286323
7.17	3.9985150719800272E-07	7.17	9.0369355813508519E-09	7.17	1.1091638521474497E-11	7.17	-0.26733010735943452	7.17	1501.8591469286323
7.18	4.019009199830978E-07	7.18	-7.3269239087632082E-09	7.18	-2.0589540136494568E-12	7.18	-0.26733010735943452	7.18	1501.5303821300379
7.19	4.0444219183609203E-07	7.19	3.383965936322149E-09	7.19	7.8039903875484934E-12	7.19	-0.43171251403156674	7.19	1502.3522941264755
7.2	4.0181894347170112E-07	7.2	-2.566528423461768E-09	7.2	1.2286941199864131E-12	7.2	-0.10294770068247772	7.2	1501.8591469286323
7.21	3.9837592999250667E-07	7.21	1.0524559172669637E-08	7.21	4.5163422537190632E-12	7.21	0.061434705999317885	7.21	1501.8591469286323
7.22	3.9976953068659122E-07	7.22	-5.2442508842207484E-09	7.22	1.2286941199864131E-12	7.22	-0.10294770068247772	7.22	1501.6947645293385
7.23	3.9755616487826149E-07	7.23	3.3136437787251714E-08	7.23	4.5163422537190632E-12	7.23	1.8696411798179895	7.23	1501.3659997307309
7.24	3.9903174208386157E-07	7.24	1.6475053540110559E-08	7.24	4.5163422537190632E-12	7.24	-0.26733010735943452	7.24	1502.3522941264755
7.25	4.0075324882349032E-07	7.25	1.0524559172669637E-08	7.25	4.5163422537190632E-12	7.25	-0.10294770068247772	7.25	1501.5303821300379
7.26	4.0140906091470894E-07	7.26	2.2425547911003287E-08	7.26	7.8039903875484934E-12	7.26	0.55458192607371615	7.26	1501.5303821300379
7.27	4.010811548691044E-07	7.27	7.549311990249212E-09	7.27	4.5163422537190632E-12	7.27	0.22581711268595228	7.27	1501.6947645293385
7.28	4.0042534277786676E-07	7.28	-6.4343497554406793E-09	7.28	1.1091638521474497E-11	7.28	-0.10294770068247772	7.28	1501.5303821300379
7.29	4.0288463811981038E-07	7.29	3.9790153724928503E-09	7.29	7.8039903875484934E-12	7.29	-0.76047732736128637	7.29	1501.8591469286323
7.3	4.0091720184629849E-07	7.3	-2.566528423461768E-09	7.3	4.5163422537190632E-12	7.3	0.22581711268595228	7.3	1501.5303821300379
7.31	4.0214684951728412E-07	7.31	8.7394108631131412E-09	7.31	1.2286941199864131E-12	7.31	-0.59609492069883885	7.31	1502.3522941264755
7.32	4.04278238813336E-07	7.32	-4.3516767307134736E-09	7.32	4.5163422537190632E-12	7.32	0.39019951937742547	7.32	1501.3659997307309
7.33	3.9878581254960785E-07	7.33	3.2243863630475276E-08	7.33	4.5163422537190632E-12	7.33	0.061434705999317885	7.33	1501.8591469286323
7.34	3.9878581254960785E-07	7.34	1.5880004103210841E-08	7.34	7.8039903875484934E-12	7.34	0.88334673948082099	7.34	1501.3659997307309
7.35	3.9763814138968856E-07	7.35	1.1714658045880823E-08	7.35	1.1091638521474497E-11	7.35	-0.26733010735943452	7.35	1501.2016173314178
7.36	3.9976953068659122E-07	7.36	2.2128023192376947E-08	7.36	1.2286941199864131E-12	7.36	-0.10294770068247772	7.36	1501.8591469286323
7.37	4.0034336626645934E-07	7.37	7.8468367084521678E-09	7.37	4.5163422537190632E-12	7.37	0.55458192607371615	7.37	1501.6947645293385
7.38	4.010811548691044E-07	7.38	-7.0293991909978375E-09	7.38	1.2286941199864131E-12	7.38	0.55458192607371615	7.38	1502.6810589250053
7.39	4.0460614485884557E-07	7.39	2.4913917821315568E-09	7.39	7.8039903875484934E-12	7.39	-0.43171251403156674	7.39	1501.8591469286323
7.4	4.019009199830978E-07	7.4	-1.8633067996828987E-10	7.4	4.5163422537190632E-12	7.4	0.22581711268595228	7.4	1501.5303821300379
7.41	4.0198289649449379E-07	7.41	8.4418861448841258E-09	7.41	1.2286941199864131E-12	7.41	-0.76047732736128637	7.41	1501.5303821300379
7.42	3.9993348370941364E-07	7.42	-5.8393003198483295E-09	7.42	1.1091638521474497E-11	7.42	0.39019951937742547	7.42	1501.6947645293385
7.43	3.9665442325252598E-07	7.43	3.3136437787251714E-08	7.43	1.2286941199864131E-12	7.43	1.2121115529072313	7.43	1501.8591469286323
7.44	3.9853988301534889E-07	7.44	1.5582479384773932E-08	7.44	1.1091638521474497E-11	7.44	0.061434705999317885	7.44	1499.229028539155
7.45	3.9788407092396647E-07	7.45	1.0524559172669637E-08	7.45	1.2286941199864131E-12	7.45	-0.10294770068247772	7.45	1501.6947645293385
7.46	4.0034336626645934E-07	7.46	2.272307262963823E-08	7.46	4.5163422537190632E-12	7.46	0.22581711268595228	7.46	1501.8591469286323
7.47	4.0329452067674808E-07	7.47	7.8468367084521678E-09	7.47	1.1091638521474497E-11	7.47	0.061434705999317885	7.47	1500.3797053347544
7.48	4.019009199830978E-07	7.48	-6.7318744732236524E-09	7.48	4.5163422537190632E-12	7.48	0.71896433277485983	7.48	1501.5303821300379
7.49	4.0198289649449379E-07	7.49	3.0864412182498877E-09	7.49	4.5163422537190632E-12	7.49	0.061434705999317885	7.49	1501.3659997307309
7.5	3.9919569510669442E-07	7.5	-1.3764295517851408E-09	7.5	4.5163422537190632E-12	7.5	0.71896433277485983	7.5	1502.0235293279197
7.51	4.0034336626645934E-07	7.51	8.4418861448841258E-09	7.51	1.2286941199864131E-12	7.51	0.55458192607371615	7.51	1501.2016173314178
7.52	4.0009743673223368E-07	7.52	-4.3516767307134736E-09	7.52	4.5163422537190632E-12	7.52	-0.26733010735943452	7.52	1502.3522941264755
7.53	3.9690035278682422E-07	7.53	3.2838913068317729E-08	7.53	4.5163422537190632E-12	7.53	0.39019951937742547	7.53	1501.5303821300379
7.54	4.0083522533489472E-07	7.54	1.5284954666345665E-08	7.54	4.5163422537190632E-12	7.54	0.22581711268595228	7.54	1501.3659997307309
7.55	3.9870383603818873E-07	7.55	1.0227034454388529E-08	7.55	4.5163422537190632E-12	7.55	0.39019951937742547	7.55	1501.3659997307309
7.56	3.9845790650392807E-07	7.56	2.1532973755150035E-08	7.56	7.8039903875484934E-12	7.56	0.39019951937742547	7.56	1501.6947645293385
7.57	3.9804802394681546E-07	7.57	8.7394108631131412E-09	7.57	4.5163422537190632E-12	7.57	0.061434705999317885	7.57	1502.0235293279197
7.58	4.0034336626645934E-07	7.58	-5.8393003198483295E-09	7.58	7.8039903875484934E-12	7.58	-0.10294770068247772	7.58	1501.5303821300379
7.59	4.0599974555214948E-07	7.59	2.4913917821315568E-09	7.59	7.8039903875484934E-12	7.59	0.061434705999317885	7.59	1501.5303821300379
7.6	3.9845790650392807E-07	7.6	-1.0789048338440637E-09	7.6	7.8039903875484934E-12	7.6	0.88334673948082099	7.6	1501.8591469286323
7.61	4.0091720184629849E-07	7.61	8.1443614266637926E-09	7.61	1.2286941199864131E-12	7.61	-0.10294770068247772	7.61	1502.0235293279197
7.62	4.0001546022082398E-07	7.62	-6.4343497554406793E-09	7.62	4.5163422537190632E-12	7.62	0.39019951937742547	7.62	1502.0235293279197
7.63	3.982939534810848E-07	7.63	3.4624061382049158E-08	7.63	1.2286941199864131E-12	7.63	0.39019951937742547	7.63	1501.2016173314178
7.64	3.9731023534397675E-07	7.64	1.5582479384773932E-08	7.64	4.5163422537190632E-12	7.64	0.061434705999317885	7.64	1502.3522941264755
7.65	3.9968755417517914E-07	7.65	1.082208389095944E-08	7.65	7.8039903875484934E-12	7.65	0.061434705999317885	7.65	1501.5303821300379
7.66	4.0206487300588924E-07	7.66	2.1532973755150035E-08	7.66	1.2286941199864131E-12	7.66	0.22581711268595228	7.66	1500.8728525327717
7.67	4.001794132436428E-07	7.67	7.8468367084521678E-09	7.67	4.5163422537190632E-12	7.67	-0.26733010735943452	7.67	1501.6947645293385
7.68	4.0099917835770174E-07	7.68	-5.5417756020389263E-09	7.68	7.8039903875484934E-12	7.68	-0.59609492069883885	7.68	1501.6947645293385
7.69	4.0468812137022139E-07	7.69	3.383965936322149E-09	7.69	4.5163422537190632E-12	7.69	-0.10294770068247772	7.69	1502.3522941264755
7.7	3.9911371859527826E-07	7.7	-1.6739542697174432E-09	7.7	7.8039903875484934E-12	7.7	-0.10294770068247772	7.7	1501.6947645293385
7.71	4.0132708440330872E-07	7.71	9.3344602995972579E-09	7.71	4.5163422537190632E-12	7.71	0.39019951937742547	7.71	1501.3659997307309
7.72	4.0272068509703095E-07	7.72	-5.8393003198483295E-09	7.72	1.1091638521474497E-11	7.72	-0.26733010735943452	7.72	1501.8591469286323
7.73	3.994416246409394E-07	7.73	3.2541388349392254E-08	7.73	4.5163422537190632E-12	7.73	-0.10294770068247772	7.73	1502.5166765257436
7.74	3.982939534810848E-07	7.74	1.6475053540110559E-08	7.74	7.8039903875484934E-12	7.74	-0.10294770068247772	7.74	1501.5303821300379
7.75	3.9698232929825584E-07	7.75	1.1119608609257899E-08	7.75	7.8039903875484934E-12	7.75	-0.26733010735943452	7.75	1501.5303821300379
7.76	3.9886778906102629E-07	7.76	2.183049847375921E-08	7.76	1.2286941199864131E-12	7.76	0.39019951937742547	7.76	1499.3934109385459
7.77	3.9862185952676913E-07	7.77	8.1443614266637926E-09	7.77	7.8039903875484934E-12	7.77	0.22581711268595228	7.77	1500.2153229354024
7.78	4.0313056765397479E-07	7.78	-5.5417756020389263E-09	7.78	7.8039903875484934E-12	7.78	0.55458192607371615	7.78	1500.5440877341
7.79	4.0206487300588924E-07	7.79	3.0864412182498877E-09	7.79	4.5163422537190632E-12	7.79	0.061434705999317885	7.79	1499.886558136679
7.8	4.0091720184629849E-07	7.8	-1.971478987640984E-09	7.8	7.8039903875484934E-12	7.8	-0.10294770068247772	7.8	1500.5440877341
7.81	4.02392779051465E-07	7.81	8.1443614266637926E-09	7.81	-2.0589540136494568E-12	7.81	0.71896433277485983	7.81	1500.8728525327717
7.82	3.9763814138968856E-07	7.82	-4.6492014485580286E-09	7.82	7.8039903875484934E-12	7.82	-0.43171251403156674	7.82	1500.050940536044
7.83	3.9796604743539126E-07	7.83	3.2541388349392254E-08	7.83	4.5163422537190632E-12	7.83	0.55458192607371615	7.83	1500.3797053347544
7.84	3.9845790650392807E-07	7.84	1.6772578258573369E-08	7.84	7.8039903875484934E-12	7.84	-0.59609492069883885	7.84	1500.5440877341
7.85	4.0067127231208527E-07	7.85	1.2607232200880199E-08	7.85	1.2286941199864131E-12	7.85	0.22581711268595228	7.85	1500.050940536044
7.86	4.038683562564352E-07	7.86	2.0937924317957482E-08	7.86	4.5163422537190632E-12	7.86	0.061434705999317885	7.86	1500.2153229354024
7.87	3.9952360115235323E-07	7.87	8.7394108631131412E-09	7.87	7.8039903875484934E-12	7.87	0.061434705999317885	7.87	1500.3797053347544
7.88	4.0042534277786676E-07	7.88	-6.4343497554406793E-09	7.88	7.8039903875484934E-12	7.88	0.39019951937742547	7.88	1500.8728525327717
7.89	4.005073192892735E-07	7.89	2.1938670640855006E-09	7.89	1.2286941199864131E-12	7.89	0.061434705999317885	7.89	1500.050940536044
7.9	4.0214684951728412E-07	7.9	1.1119403800780675E-10	7.9	4.5163422537190632E-12	7.9	0.71896433277485983	7.9	1503.0098237235093
7.91	4.0296661463119907E-07	7.91	7.549311990249212E-09	7.91	1.2286941199864131E-12	7.91	0.22581711268595228	7.91	1501.2016173314178
7.92	4.0296661463119907E-07	7.92	-4.6492014485580286E-09	7.92	7.8039903875484934E-12	7.92	0.39019951937742547	7.92	1501.3659997307309
7.93	3.9886778906102629E-07	7.93	3.3136437787251714E-08	7.93	1.2286941199864131E-12	7.93	0.061434705999317885	7.93	1501.6947645293385
7.94	3.9501489302374212E-07	7.94	1.6475053540110559E-08	7.94	4.5163422537190632E-12	7.94	0.39019951937742547	7.94	1501.5303821300379
7.95	3.9780209441254105E-07	7.95	1.2904756919230645E-08	7.95	7.8039903875484934E-12	7.95	0.061434705999317885	7.95	1502.3522941264755
7.96	3.9911371859527826E-07	7.96	2.1532973755150035E-08	7.96	1.2286941199864131E-12	7.96	0.55458192607371615	7.96	1501.5303821300379
7.97	4.0272068509703095E-07	7.97	9.0369355813508519E-09	7.97	4.5163422537190632E-12	7.97	0.55458192607371615	7.97	1500.050940536044
7.98	3.9903174208386157E-07	7.98	-4.6492014485580286E-09	7.98	1.2286941199864131E-12	7.98	0.22581711268595228	7.98	1500.2153229354024
7.99	4.0214684951728412E-07	7.99	1.8963423460481794E-09	7.99	4.5163422537190632E-12	7.99	-0.10294770068247772	7.99	1500.2153229354024
8	3.9903174208386157E-07	8	-7.8138011589423832E-10	8	4.5163422537190632E-12	8	0.55458192607371615	8	1501.2016173314178
8.01	3.962445406953509E-07	8.01	9.0369355813508519E-09	8.01	1.2286941199864131E-12	8.01	0.88334673948082099	8.01	1500.3797053347544
8.02	3.9927767161810999E-07	8.02	-5.2442508842207484E-09	8.02	7.8039903875484934E-12	8.02	0.22581711268595228	8.02	1500.5440877341
8.03	3.9853988301534889E-07	8.03	3.3731487225145201E-08	8.03	4.5163422537190632E-12	8.03	0.71896433277485983	8.03	1500.3797053347544
8.04	3.9821197696966229E-07	8.04	1.5284954666345665E-08	8.04	1.2286941199864131E-12	8.04	0.061434705999317885	8.04	1499.55779333793
8.05	3.9862185952676913E-07	8.05	1.0524559172669637E-08	8.05	4.5163422537190632E-12	8.05	-0.10294770068247772	8.05	1500.2153229354024
8.06	3.9632651720678702E-07	8.06	2.2425547911003287E-08	8.06	4.5163422537190632E-12	8.06	0.22581711268595228	8.06	1500.050940536044
8.07	3.9386722186346215E-07	8.07	8.1443614266637926E-09	8.07	4.5163422537190632E-12	8.07	-0.10294770068247772	8.07	1501.037234932098
8.08	3.9952360115235323E-07	8.08	-5.8393003198483295E-09	8.08	1.2286941199864131E-12	8.08	0.39019951937742547	8.08	1500.5440877341
8.09	4.0247475556285738E-07	8.09	3.383965936322149E-09	8.09	7.8039903875484934E-12	8.09	-0.59609492069883885	8.09	1500.050940536044
8.1	4.0157301393750765E-07	8.1	-1.0789048338440637E-09	8.1	4.5163422537190632E-12	8.1	0.061434705999317885	8.1	1500.3797053347544
8.11	4.0124510789190786E-07	8.11	7.8468367084521678E-09	8.11	4.5163422537190632E-12	8.11	0.22581711268595228	8.11	1501.2016173314178
8.12	4.0214684951728412E-07	8.12	-3.7566272949980393E-09	8.12	-2.0589540136494568E-12	8.12	-0.26733010735943452	8.12	1500.2153229354024
8.13	3.9640849371822261E-07	8.13	3.3136437787251714E-08	8.13	4.5163422537190632E-12	8.13	0.55458192607371615	8.13	1500.050940536044
8.14	3.9673639976395924E-07	8.14	1.6475053540110559E-08	8.14	1.2286941199864131E-12	8.14	0.22581711268595228	8.14	1499.064646139758
8.15	3.9772011790111509E-07	8.15	1.1417133327565013E-08	8.15	1.1091638521474497E-11	8.15	-0.59609492069883885	8.15	1500.3797053347544
8.16	4.0116313138050637E-07	8.16	2.1532973755150035E-08	8.16	4.5163422537190632E-12	8.16	0.88334673948082099	8.16	1500.2153229354024
8.17	4.0181894347170112E-07	8.17	7.549311990249212E-09	8.17	4.5163422537190632E-12	8.17	-0.10294770068247772	8.17	1500.3797053347544
8.18	4.0173696696030391E-07	8.18	-6.136825037648905E-09	8.18	1.2286941199864131E-12	8.18	0.061434705999317885	8.18	1501.6947645293385
8.19	4.0362242672228725E-07	8.19	2.7889165001863481E-09	8.19	4.5163422537190632E-12	8.19	0.39019951937742547	8.19	1502.3522941264755
8.2	3.9960557766376653E-07	8.2	-1.0789048338440637E-09	8.2	1.2286941199864131E-12	8.2	0.71896433277485983	8.2	1501.3659997307309
8.21	3.9952360115235323E-07	8.21	8.4418861448841258E-09	8.21	1.2286941199864131E-12	8.21	0.39019951937742547	8.21	1501.5303821300379
8.22	3.9796604743539126E-07	8.22	-5.8393003198483295E-09	8.22	7.8039903875484934E-12	8.22	0.22581711268595228	8.22	1501.5303821300379
8.23	3.9903174208386157E-07	8.23	3.4326536663072675E-08	8.23	1.2286941199864131E-12	8.23	-0.10294770068247772	8.23	1501.5303821300379
8.24	3.9919569510669442E-07	8.24	1.6475053540110559E-08	8.24	4.5163422537190632E-12	8.24	0.22581711268595228	8.24	1501.5303821300379
8.25	4.0231080254007197E-07	8.25	1.1417133327565013E-08	8.25	1.2286941199864131E-12	8.25	0.39019951937742547	8.25	1501.3659997307309
8.26	4.0001546022082398E-07	8.26	2.0342874880799312E-08	8.26	1.2286941199864131E-12	8.26	0.71896433277485983	8.26	1502.8454413242605
8.27	3.9755616487826149E-07	8.27	6.9542625538694127E-09	8.27	7.8039903875484934E-12	8.27	0.061434705999317885	8.27	1501.5303821300379
8.28	3.994416246409394E-07	8.28	-4.0541520128601571E-09	8.28	1.2286941199864131E-12	8.28	-0.10294770068247772	8.28	1501.3659997307309
8.29	4.0337649718813375E-07	8.29	2.1938670640855006E-09	8.29	7.8039903875484934E-12	8.29	-0.26733010735943452	8.29	1501.3659997307309
8.3	4.001794132436428E-07	8.3	-1.3764295517851408E-09	8.3	4.5163422537190632E-12	8.3	0.55458192607371615	8.3	1501.6947645293385
8.31	4.0198289649449379E-07	8.31	7.2517872720549647E-09	8.31	1.2286941199864131E-12	8.31	-0.10294770068247772	8.31	1501.2016173314178
8.32	4.005073192892735E-07	8.32	-5.5417756020389263E-09	8.32	4.5163422537190632E-12	8.32	0.39019951937742547	8.32	1501.5303821300379
8.33	3.9911371859527826E-07	8.33	3.3433962506194209E-08	8.33	-2.0589540136494568E-12	8.33	-0.10294770068247772	8.33	1499.3934109385459
8.34	3.9640849371822261E-07	8.34	1.6177528821656379E-08	8.34	1.2286941199864131E-12	8.34	0.22581711268595228	8.34	1501.3659997307309
8.35	3.994416246409394E-07	8.35	1.1119608609257899E-08	8.35	4.5163422537190632E-12	8.35	0.22581711268595228	8.35	1501.6947645293385
8.36	4.0009743673223368E-07	8.36	2.1532973755150035E-08	8.36	4.5163422537190632E-12	8.36	0.061434705999317885	8.36	1501.8591469286323
8.37	4.0083522533489472E-07	8.37	8.1443614266637926E-09	8.37	1.1091638521474497E-11	8.37	-0.43171251403156674	8.37	1501.6947645293385
8.38	4.0354045021090333E-07	8.38	-6.136825037648905E-09	8.38	4.5163422537190632E-12	8.38	0.061434705999317885	8.38	1503.1742061227517
8.39	4.0345847369951888E-07	8.39	4.2765400905912902E-09	8.39	7.8039903875484934E-12	8.39	0.39019951937742547	8.39	1501.6947645293385
8.4	3.9927767161810999E-07	8.4	-1.3764295517851408E-09	8.4	4.5163422537190632E-12	8.4	0.22581711268595228	8.4	1501.5303821300379
8.41	3.9935964812952504E-07	8.41	9.3344602995972579E-09	8.41	7.8039903875484934E-12	8.41	-0.43171251403156674	8.41	1501.2016173314178
8.42	3.9993348370941364E-07	8.42	-5.8393003198483295E-09	8.42	1.1091638521474497E-11	8.42	0.22581711268595228	8.42	1501.5303821300379
8.43	3.9804802394681546E-07	8.43	3.3136437787251714E-08	8.43	1.2286941199864131E-12	8.43	0.55458192607371615	8.43	1501.6947645293385
8.44	3.994416246409394E-07	8.44	1.736762769552485E-08	8.44	7.8039903875484934E-12	8.44	0.88334673948082099	8.44	1501.3659997307309
8.45	4.0067127231208527E-07	8.45	1.1714658045880823E-08	8.45	4.5163422537190632E-12	8.45	0.22581711268595228	8.45	1502.3522941264755
8.46	4.0099917835770174E-07	8.46	2.0342874880799312E-08	8.46	1.2286941199864131E-12	8.46	0.22581711268595228	8.46	1501.6947645293385
8.47	3.9821197696966229E-07	8.47	9.0369355813508519E-09	8.47	4.5163422537190632E-12	8.47	-0.10294770068247772	8.47	1501.5303821300379
8.48	3.9968755417517914E-07	8.48	-6.7318744732236524E-09	8.48	4.5163422537190632E-12	8.48	-0.10294770068247772	8.48	1501.5303821300379
8.49	4.0231080254007197E-07	8.49	2.7889165001863481E-09	8.49	1.2286941199864131E-12	8.49	-0.10294770068247772	8.49	1501.5303821300379
8.5	4.02392779051465E-07	8.5	-1.971478987640984E-09	8.5	1.2286941199864131E-12	8.5	0.55458192607371615	8.5	1501.8591469286323
8.51	4.0296661463119907E-07	8.51	6.9542625538694127E-09	8.51	1.2286941199864131E-12	8.51	0.22581711268595228	8.51	1501.6947645293385
8.52	4.0099917835770174E-07	8.52	-5.2442508842207484E-09	8.52	7.8039903875484934E-12	8.52	-0.26733010735943452	8.52	1502.5166765257436
8.53	3.9837592999250667E-07	8.53	3.2838913068317729E-08	8.53	4.5163422537190632E-12	8.53	0.22581711268595228	8.53	1501.5303821300379
8.54	3.9739221185540556E-07	8.54	1.5582479384773932E-08	8.54	7.8039903875484934E-12	8.54	0.39019951937742547	8.54	1501.6947645293385
8.55	3.9853988301534889E-07	8.55	1.3202281637589746E-08	8.55	1.2286941199864131E-12	8.55	0.22581711268595228	8.55	1501.037234932098
8.56	3.9985150719800272E-07	8.56	2.0640399599374102E-08	8.56	4.5163422537190632E-12	8.56	0.22581711268595228	8.56	1501.5303821300379
8.57	4.0026138975505138E-07	8.57	6.9542625538694127E-09	8.57	1.1091638521474497E-11	8.57	-0.43171251403156674	8.57	1502.187911727201
8.58	3.9903174208386157E-07	8.58	-7.0293991909978375E-09	8.58	4.5163422537190632E-12	8.58	-0.10294770068247772	8.58	1501.6947645293385
8.59	4.060817220635146E-07	8.59	2.4913917821315568E-09	8.59	7.8039903875484934E-12	8.59	0.55458192607371615	8.59	1501.5303821300379
8.6	4.0001546022082398E-07	8.6	-4.8385539793563823E-10	8.6	1.2286941199864131E-12	8.6	0.061434705999317885	8.6	1501.6947645293385
8.61	3.994416246409394E-07	8.61	8.1443614266637926E-09	8.61	4.5163422537190632E-12	8.61	1.3764939596276875	8.61	1501.6947645293385
8.62	3.9853988301534889E-07	8.62	-6.136825037648905E-09	8.62	4.5163422537190632E-12	8.62	0.55458192607371615	8.62	1501.5303821300379
8.63	3.9968755417517914E-07	8.63	3.4921586101034137E-08	8.63	4.5163422537190632E-12	8.63	0.22581711268595228	8.63	1502.0235293279197
8.64	4.0313056765397479E-07	8.64	1.6177528821656379E-08	8.64	4.5163422537190632E-12	8.64	-0.10294770068247772	8.64	1502.3522941264755
8.65	3.9772011790111509E-07	8.65	1.1714658045880823E-08	8.65	7.8039903875484934E-12	8.65	-0.76047732736128637	8.65	1501.6947645293385
8.66	4.0116313138050637E-07	8.66	2.0640399599374102E-08	8.66	1.1091638521474497E-11	8.66	0.22581711268595228	8.66	1501.5303821300379
8.67	3.9780209441254105E-07	8.67	7.549311990249212E-09	8.67	4.5163422537190632E-12	8.67	-1.5823893606008426	8.67	1501.5303821300379
8.68	4.0009743673223368E-07	8.68	-5.5417756020389263E-09	8.68	1.2286941199864131E-12	8.68	0.55458192607371615	8.68	1501.5303821300379
8.69	4.0403230927919737E-07	8.69	2.1938670640855006E-09	8.69	4.5163422537190632E-12	8.69	0.061434705999317885	8.69	1501.8591469286323
8.7	4.0116313138050637E-07	8.7	-1.6739542697174432E-09	8.7	7.8039903875484934E-12	8.7	-0.10294770068247772	8.7	1502.187911727201
8.71	4.02392779051465E-07	8.71	9.6319850178523328E-09	8.71	4.5163422537190632E-12	8.71	-0.26733010735943452	8.71	1502.5166765257436
8.72	4.0009743673223368E-07	8.72	-5.2442508842207484E-09	8.72	7.8039903875484934E-12	8.72	-0.10294770068247772	8.72	1501.5303821300379
8.73	4.0001546022082398E-07	8.73	3.3433962506194209E-08	8.73	1.2286941199864131E-12	8.73	-0.26733010735943452	8.73	1502.5166765257436
8.74	3.9722825883254736E-07	8.74	1.5582479384773932E-08	8.74	4.5163422537190632E-12	8.74	0.061434705999317885	8.74	1501.6947645293385
8.75	3.9788407092396647E-07	8.75	1.1714658045880823E-08	8.75	7.8039903875484934E-12	8.75	0.061434705999317885	8.75	1501.8591469286323
8.76	3.9886778906102629E-07	8.76	2.272307262963823E-08	8.76	1.2286941199864131E-12	8.76	0.061434705999317885	8.76	1502.187911727201
8.77	4.010811548691044E-07	8.77	8.1443614266637926E-09	8.77	4.5163422537190632E-12	8.77	0.71896433277485983	8.77	1501.6947645293385
8.78	4.0575381601805018E-07	8.78	-4.9467261663937957E-09	8.78	7.8039903875484934E-12	8.78	0.061434705999317885	8.78	1501.3659997307309
8.79	4.0222882602867836E-07	8.79	2.7889165001863481E-09	8.79	7.8039903875484934E-12	8.79	0.55458192607371615	8.79	1501.6947645293385
8.8	3.9952360115235323E-07	8.8	-1.971478987640984E-09	8.8	7.8039903875484934E-12	8.8	0.061434705999317885	8.8	1501.6947645293385
8.81	3.9935964812952504E-07	8.81	7.549311990249212E-09	8.81	1.2286941199864131E-12	8.81	0.71896433277485983	8.81	1502.5166765257436
8.82	3.9976953068659122E-07	8.82	-4.0541520128601571E-09	8.82	1.2286941199864131E-12	8.82	-0.26733010735943452	8.82	1501.3659997307309
8.83	4.019009199830978E-07	8.83	3.2838913068317729E-08	8.83	4.5163422537190632E-12	8.83	-0.10294770068247772	8.83	1502.0235293279197
8.84	3.9919569510669442E-07	8.84	1.6475053540110559E-08	8.84	1.2286941199864131E-12	8.84	0.061434705999317885	8.84	1501.6947645293385
8.85	3.994416246409394E-07	8.85	1.2012182764205275E-08	8.85	4.5163422537190632E-12	8.85	-1.0892421406716437	8.85	1501.3659997307309
8.86	3.9862185952676913E-07	8.86	2.1235449036549464E-08	8.86	1.2286941199864131E-12	8.86	0.061434705999317885	8.86	1501.3659997307309
8.87	3.9894976557244419E-07	8.87	9.0369355813508519E-09	8.87	1.2286941199864131E-12	8.87	0.061434705999317885	8.87	1501.3659997307309
8.88	4.0165499044890607E-07	8.88	-6.136825037648905E-09	8.88	7.8039903875484934E-12	8.88	0.71896433277485983	8.88	1502.6810589250053
8.89	4.0222882602867836E-07	8.89	1.8963423460481794E-09	8.89	7.8039903875484934E-12	8.89	-0.26733010735943452	8.89	1501.8591469286323
8.9	4.0140906091470894E-07	8.9	-2.2690037055557766E-09	8.9	7.8039903875484934E-12	8.9	0.22581711268595228	8.9	1502.3522941264755
8.91	4.0173696696030391E-07	8.91	7.549311990249212E-09	8.91	1.2286941199864131E-12	8.91	0.061434705999317885	8.91	1501.6947645293385
8.92	4.0255673207424919E-07	8.92	-4.3516767307134736E-09	8.92	1.2286941199864131E-12	8.92	0.22581711268595228	8.92	1501.5303821300379
8.93	3.957526816267224E-07	8.93	3.3433962506194209E-08	8.93	1.2286941199864131E-12	8.93	0.061434705999317885	8.93	1501.6947645293385
8.94	3.9714628232111749E-07	8.94	1.5582479384773932E-08	8.94	4.5163422537190632E-12	8.94	-0.10294770068247772	8.94	1501.6947645293385
8.95	3.9780209441254105E-07	8.95	1.2904756919230645E-08	8.95	4.5163422537190632E-12	8.95	0.39019951937742547	8.95	1502.0235293279197
8.96	4.0255673207424919E-07	8.96	2.0937924317957482E-08	8.96	4.5163422537190632E-12	8.96	0.061434705999317885	8.96	1501.5303821300379
8.97	3.9952360115235323E-07	8.97	8.4418861448841258E-09	8.97	4.5163422537190632E-12	8.97	0.061434705999317885	8.97	1501.3659997307309
8.98	4.0140906091470894E-07	8.98	-5.5417756020389263E-09	8.98	4.5163422537190632E-12	8.98	0.39019951937742547	8.98	1501.3659997307309
8.99	4.0304859114258727E-07	8.99	3.383965936322149E-09	8.99	4.5163422537190632E-12	8.99	-0.10294770068247772	8.99	1501.3659997307309
9	3.9853988301534889E-07	9	-4.8385539793563823E-10	9	7.8039903875484934E-12	9	0.061434705999317885	9	1501.6947645293385
9.01	3.9870383603818873E-07	9.01	7.8468367084521678E-09	9.01	1.2286941199864131E-12	9.01	-0.10294770068247772	9.01	1501.5303821300379
9.02	3.9952360115235323E-07	9.02	-6.136825037648905E-09	9.02	1.2286941199864131E-12	9.02	0.061434705999317885	9.02	1502.187911727201
9.03	4.0009743673223368E-07	9.03	3.4921586101034137E-08	9.03	1.2286941199864131E-12	9.03	0.39019951937742547	9.03	1501.5303821300379
9.04	3.9968755417517914E-07	9.04	1.5880004103210841E-08	9.04	7.8039903875484934E-12	9.04	0.061434705999317885	9.04	1501.5303821300379
9.05	3.9870383603818873E-07	9.05	1.1714658045880823E-08	9.05	1.2286941199864131E-12	9.05	0.39019951937742547	9.05	1501.6947645293385
9.06	4.0198289649449379E-07	9.06	2.1532973755150035E-08	9.06	1.2286941199864131E-12	9.06	0.39019951937742547	9.06	1501.6947645293385
9.07	3.9411315139781683E-07	9.07	7.8468367084521678E-09	9.07	1.1091638521474497E-11	9.07	0.88334673948082099	9.07	1501.5303821300379
9.08	4.0001546022082398E-07	9.08	-5.8393003198483295E-09	9.08	1.2286941199864131E-12	9.08	-0.26733010735943452	9.08	1501.6947645293385
9.09	4.0354045021090333E-07	9.09	2.1938670640855006E-09	9.09	4.5163422537190632E-12	9.09	1.3764939596276875	9.09	1502.3522941264755
9.1	4.0354045021090333E-07	9.1	-1.6739542697174432E-09	9.1	4.5163422537190632E-12	9.1	0.061434705999317885	9.1	1501.6947645293385
9.11	4.0222882602867836E-07	9.11	8.1443614266637926E-09	9.11	4.5163422537190632E-12	9.11	-0.26733010735943452	9.11	1501.5303821300379
9.12	3.9862185952676913E-07	9.12	-4.6492014485580286E-09	9.12	4.5163422537190632E-12	9.12	-0.10294770068247772	9.12	1501.6947645293385
9.13	3.9608058767247698E-07	9.13	3.3136437787251714E-08	9.13	1.2286941199864131E-12	9.13	0.39019951937742547	9.13	1501.5303821300379
9.14	3.9476896348940545E-07	9.14	1.6772578258573369E-08	9.14	4.5163422537190632E-12	9.14	0.22581711268595228	9.14	1503.6673533204396
9.15	3.9935964812952504E-07	9.15	1.2012182764205275E-08	9.15	4.5163422537190632E-12	9.15	0.22581711268595228	9.15	1501.5303821300379
9.16	4.005073192892735E-07	9.16	2.1532973755150035E-08	9.16	1.2286941199864131E-12	9.16	0.22581711268595228	9.16	1501.8591469286323
9.17	3.9886778906102629E-07	9.17	9.3344602995972579E-09	9.17	1.1091638521474497E-11	9.17	-0.26733010735943452	9.17	1501.6947645293385
9.18	4.0091720184629849E-07	9.18	-6.136825037648905E-09	9.18	1.2286941199864131E-12	9.18	0.88334673948082099	9.18	1501.5303821300379
9.19	4.010811548691044E-07	9.19	2.4913917821315568E-09	9.19	4.5163422537190632E-12	9.19	-0.76047732736128637	9.19	1501.3659997307309
9.2	3.9911371859527826E-07	9.2	-1.3764295517851408E-09	9.2	4.5163422537190632E-12	9.2	0.71896433277485983	9.2	1501.2016173314178
9.21	4.001794132436428E-07	9.21	7.8468367084521678E-09	9.21	1.2286941199864131E-12	9.21	0.22581711268595228	9.21	1502.0235293279197
9.22	4.0116313138050637E-07	9.22	-5.2442508842207484E-09	9.22	7.8039903875484934E-12	9.22	-0.10294770068247772	9.22	1501.5303821300379
9.23	4.0165499044890607E-07	9.23	3.2838913068317729E-08	9.23	1.2286941199864131E-12	9.23	0.061434705999317885	9.23	1501.6947645293385
9.24	3.9722825883254736E-07	9.24	1.5284954666345665E-08	9.24	4.5163422537190632E-12	9.24	-0.26733010735943452	9.24	1501.6947645293385
9.25	3.9878581254960785E-07	9.25	1.2904756919230645E-08	9.25	1.1091638521474497E-11	9.25	0.061434705999317885	9.25	1501.6947645293385
9.26	3.9935964812952504E-07	9.26	2.183049847375921E-08	9.26	7.8039903875484934E-12	9.26	0.55458192607371615	9.26	1501.5303821300379
9.27	3.9845790650392807E-07	9.27	8.1443614266637926E-09	9.27	4.5163422537190632E-12	9.27	0.39019951937742547	9.27	1501.6947645293385
9.28	4.0206487300588924E-07	9.28	-5.5417756020389263E-09	9.28	7.8039903875484934E-12	9.28	0.22581711268595228	9.28	1501.3659997307309
9.29	4.0452416834746912E-07	9.29	2.7889165001863481E-09	9.29	4.5163422537190632E-12	9.29	-0.43171251403156674	9.29	1501.6947645293385
9.3	4.0124510789190786E-07	9.3	1.1119403800780675E-10	9.3	4.5163422537190632E-12	9.3	0.55458192607371615	9.3	1501.5303821300379
9.31	4.0091720184629849E-07	9.31	7.8468367084521678E-09	9.31	1.2286941199864131E-12	9.31	0.22581711268595228	9.31	1501.5303821300379
9.32	3.9911371859527826E-07	9.32	-5.2442508842207484E-09	9.32	4.5163422537190632E-12	9.32	0.061434705999317885	9.32	1501.5303821300379
9.33	3.9722825883254736E-07	9.33	3.2838913068317729E-08	9.33	1.2286941199864131E-12	9.33	-0.10294770068247772	9.33	1502.187911727201
9.34	4.0009743673223368E-07	9.34	1.5582479384773932E-08	9.34	4.5163422537190632E-12	9.34	0.061434705999317885	9.34	1501.5303821300379
9.35	3.9796604743539126E-07	9.35	1.1714658045880823E-08	9.35	4.5163422537190632E-12	9.35	0.39019951937742547	9.35	1500.050940536044
9.36	4.005892958006797E-07	9.36	2.183049847375921E-08	9.36	7.8039903875484934E-12	9.36	0.061434705999317885	9.36	1501.5303821300379
9.37	3.9853988301534889E-07	9.37	9.0369355813508519E-09	9.37	4.5163422537190632E-12	9.37	0.39019951937742547	9.37	1501.5303821300379
9.38	3.982939534810848E-07	9.38	-4.6492014485580286E-09	9.38	4.5163422537190632E-12	9.38	0.22581711268595228	9.38	1501.5303821300379
9.39	4.0337649718813375E-07	9.39	2.4913917821315568E-09	9.39	7.8039903875484934E-12	9.39	0.88334673948082099	9.39	1501.8591469286323
9.4	4.0452416834746912E-07	9.4	-1.6739542697174432E-09	9.4	4.5163422537190632E-12	9.4	-0.10294770068247772	9.4	1502.0235293279197
9.41	4.001794132436428E-07	9.41	8.7394108631131412E-09	9.41	4.5163422537190632E-12	9.41	0.71896433277485983	9.41	1501.3659997307309
9.42	4.005073192892735E-07	9.42	-4.6492014485580286E-09	9.42	7.8039903875484934E-12	9.42	-0.10294770068247772	9.42	1501.6947645293385
9.43	3.9722825883254736E-07	9.43	3.4624061382049158E-08	9.43	1.2286941199864131E-12	9.43	0.55458192607371615	9.43	1501.3659997307309
9.44	3.9763814138968856E-07	9.44	1.4689905229515019E-08	9.44	7.8039903875484934E-12	9.44	-0.26733010735943452	9.44	1501.3659997307309
9.45	3.982939534810848E-07	9.45	1.2012182764205275E-08	9.45	1.2286941199864131E-12	9.45	0.88334673948082099	9.45	1501.6947645293385
9.46	4.010811548691044E-07	9.46	2.272307262963823E-08	9.46	7.8039903875484934E-12	9.46	0.22581711268595228	9.46	1501.8591469286323
9.47	3.9960557766376653E-07	9.47	8.7394108631131412E-09	9.47	4.5163422537190632E-12	9.47	0.39019951937742547	9.47	1502.3522941264755
9.48	4.0255673207424919E-07	9.48	-5.8393003198483295E-09	9.48	4.5163422537190632E-12	9.48	-0.26733010735943452	9.48	1501.5303821300379
9.49	4.0517998043846323E-07	9.49	3.383965936322149E-09	9.49	4.5163422537190632E-12	9.49	0.71896433277485983	9.49	1501.3659997307309
9.5	3.9821197696966229E-07	9.5	-1.3764295517851408E-09	9.5	7.8039903875484934E-12	9.5	-0.26733010735943452	9.5	1501.6947645293385
9.51	3.9870383603818873E-07	9.51	8.1443614266637926E-09	9.51	7.8039903875484934E-12	9.51	0.061434705999317885	9.51	1501.037234932098
9.52	3.9903174208386157E-07	9.52	-5.2442508842207484E-09	9.52	4.5163422537190632E-12	9.52	-0.26733010735943452	9.52	1501.3659997307309
9.53	4.0083522533489472E-07	9.53	3.402901194410469E-08	9.53	4.5163422537190632E-12	9.53	0.22581711268595228	9.53	1501.5303821300379
9.54	4.0083522533489472E-07	9.54	1.5582479384773932E-08	9.54	1.1091638521474497E-11	9.54	-0.10294770068247772	9.54	1501.5303821300379
9.55	3.9919569510669442E-07	9.55	1.2012182764205275E-08	9.55	1.2286941199864131E-12	9.55	-0.10294770068247772	9.55	1502.187911727201
9.56	4.0173696696030391E-07	9.56	2.0342874880799312E-08	9.56	4.5163422537190632E-12	9.56	0.88334673948082099	9.56	1501.6947645293385
9.57	3.9870383603818873E-07	9.57	9.6319850178523328E-09	9.57	4.5163422537190632E-12	9.57	-0.43171251403156674	9.57	1501.6947645293385
9.58	4.0026138975505138E-07	9.58	-6.4343497554406793E-09	9.58	4.5163422537190632E-12	9.58	-0.26733010735943452	9.58	1501.8591469286323
9.59	4.0165499044890607E-07	9.59	2.7889165001863481E-09	9.59	1.2286941199864131E-12	9.59	0.061434705999317885	9.59	1502.187911727201
9.6	3.9935964812952504E-07	9.6	-1.6739542697174432E-09	9.6	7.8039903875484934E-12	9.6	0.88334673948082099	9.6	1501.5303821300379
9.61	4.0222882602867836E-07	9.61	6.6567378356925693E-09	9.61	7.8039903875484934E-12	9.61	-0.10294770068247772	9.61	1501.6947645293385
9.62	4.0099917835770174E-07	9.62	-3.7566272949980393E-09	9.62	1.2286941199864131E-12	9.62	0.71896433277485983	9.62	1501.5303821300379
9.63	4.0329452067674808E-07	9.63	3.3731487225145201E-08	9.63	4.5163422537190632E-12	9.63	0.061434705999317885	9.63	1501.5303821300379
9.64	3.9755616487826149E-07	9.64	1.5582479384773932E-08	9.64	7.8039903875484934E-12	9.64	0.061434705999317885	9.64	1501.5303821300379
9.65	3.9870383603818873E-07	9.65	1.1714658045880823E-08	9.65	1.2286941199864131E-12	9.65	-0.26733010735943452	9.65	1501.5303821300379
9.66	3.9903174208386157E-07	9.66	2.2425547911003287E-08	9.66	4.5163422537190632E-12	9.66	0.22581711268595228	9.66	1502.187911727201
9.67	4.0034336626645934E-07	9.67	7.8468367084521678E-09	9.67	1.1091638521474497E-11	9.67	-0.43171251403156674	9.67	1501.6947645293385
9.68	4.0198289649449379E-07	9.68	-4.6492014485580286E-09	9.68	1.2286941199864131E-12	9.68	0.71896433277485983	9.68	1501.5303821300379
9.69	4.0616369857487914E-07	9.69	2.4913917821315568E-09	9.69	7.8039903875484934E-12	9.69	-0.26733010735943452	9.69	1501.5303821300379
9.7	4.0099917835770174E-07	9.7	-1.6739542697174432E-09	9.7	1.1091638521474497E-11	9.7	0.061434705999317885	9.7	1501.5303821300379
9.71	3.9853988301534889E-07	9.71	8.7394108631131412E-09	9.71	4.5163422537190632E-12	9.71	0.22581711268595228	9.71	1502.187911727201
9.72	3.9993348370941364E-07	9.72	-5.2442508842207484E-09	9.72	4.5163422537190632E-12	9.72	-0.43171251403156674	9.72	1501.2016173314178
9.73	3.9952360115235323E-07	9.73	3.2838913068317729E-08	9.73	1.2286941199864131E-12	9.73	0.22581711268595228	9.73	1501.5303821300379
9.74	3.9911371859527826E-07	9.74	1.6475053540110559E-08	9.74	7.8039903875484934E-12	9.74	-0.10294770068247772	9.74	1502.0235293279197
9.75	3.9976953068659122E-07	9.75	1.1714658045880823E-08	9.75	4.5163422537190632E-12	9.75	0.88334673948082099	9.75	1501.3659997307309
9.76	4.0034336626645934E-07	9.76	2.0640399599374102E-08	9.76	4.5163422537190632E-12	9.76	-0.26733010735943452	9.76	1501.8591469286323
9.77	4.0149103742610859E-07	9.77	9.6319850178523328E-09	9.77	4.5163422537190632E-12	9.77	0.55458192607371615	9.77	1501.2016173314178
9.78	4.0214684951728412E-07	9.78	-5.5417756020389263E-09	9.78	7.8039903875484934E-12	9.78	0.39019951937742547	9.78	1502.0235293279197
9.79	4.0280266160842096E-07	9.79	2.1938670640855006E-09	9.79	1.4379286655497281E-11	9.79	0.22581711268595228	9.79	1501.6947645293385
9.8	3.9739221185540556E-07	9.8	1.1119403800780675E-10	9.8	4.5163422537190632E-12	9.8	0.55458192607371615	9.8	1501.5303821300379
9.81	4.0395033276781657E-07	9.81	8.1443614266637926E-09	9.81	1.2286941199864131E-12	9.81	0.71896433277485983	9.81	1501.3659997307309
9.82	4.0452416834746912E-07	9.82	-4.9467261663937957E-09	9.82	1.1091638521474497E-11	9.82	0.061434705999317885	9.82	1501.5303821300379
9.83	3.9853988301534889E-07	9.83	3.2541388349392254E-08	9.83	4.5163422537190632E-12	9.83	-0.26733010735943452	9.83	1501.6947645293385
9.84	3.9886778906102629E-07	9.84	1.5284954666345665E-08	9.84	4.5163422537190632E-12	9.84	-0.10294770068247772	9.84	1501.3659997307309
9.85	3.9878581254960785E-07	9.85	1.2904756919230645E-08	9.85	7.8039903875484934E-12	9.85	0.55458192607371615	9.85	1502.3522941264755
9.86	3.9878581254960785E-07	9.86	2.1532973755150035E-08	9.86	4.5163422537190632E-12	9.86	0.88334673948082099	9.86	1501.2016173314178
9.87	4.0001546022082398E-07	9.87	8.1443614266637926E-09	9.87	4.5163422537190632E-12	9.87	-0.10294770068247772	9.87	1502.3522941264755
9.88	4.0362242672228725E-07	9.88	-5.2442508842207484E-09	9.88	4.5163422537190632E-12	9.88	0.22581711268595228	9.88	1501.6947645293385
9.89	4.0165499044890607E-07	9.89	2.7889165001863481E-09	9.89	4.5163422537190632E-12	9.89	0.39019951937742547	9.89	1501.6947645293385
9.9	4.0091720184629849E-07	9.9	-1.3764295517851408E-09	9.9	4.5163422537190632E-12	9.9	0.22581711268595228	9.9	1501.8591469286323
9.91	4.0231080254007197E-07	9.91	8.4418861448841258E-09	9.91	7.8039903875484934E-12	9.91	0.22581711268595228	9.91	1502.3522941264755
9.92	3.9837592999250667E-07	9.92	-4.9467261663937957E-09	9.92	1.2286941199864131E-12	9.92	0.061434705999317885	9.92	1501.6947645293385
9.93	3.9919569510669442E-07	9.93	3.4326536663072675E-08	9.93	1.2286941199864131E-12	9.93	0.71896433277485983	9.93	1502.3522941264755
9.94	3.9780209441254105E-07	9.94	1.5284954666345665E-08	9.94	4.5163422537190632E-12	9.94	-0.43171251403156674	9.94	1501.6947645293385
9.95	3.9960557766376653E-07	9.95	1.3499806355957502E-08	9.95	4.5163422537190632E-12	9.95	-0.76047732736128637	9.95	1501.6947645293385
9.96	4.0140906091470894E-07	9.96	2.0937924317957482E-08	9.96	1.2286941199864131E-12	9.96	0.061434705999317885	9.96	1501.3659997307309
9.97	4.0181894347170112E-07	9.97	8.4418861448841258E-09	9.97	7.8039903875484934E-12	9.97	-0.10294770068247772	9.97	1502.0235293279197
9.98	4.0255673207424919E-07	9.98	-4.3516767307134736E-09	9.98	4.5163422537190632E-12	9.98	0.88334673948082099	9.98	1501.6947645293385
9.99	4.0042534277786676E-07	9.99	1.8963423460481794E-09	9.99	1.2286941199864131E-12	9.99	-1.2536245473195535	9.99	1501.6947645293385
10	4.005073192892735E-07	10	-1.6739542697174432E-09	10	7.8039903875484934E-12	10	-0.26733010735943452	10	1501.6947645293385
10.01	4.0173696696030391E-07	10.01	9.0369355813508519E-09	10.01	4.5163422537190632E-12	10.01	-0.43171251403156674	10.01	1501.6947645293385
10.02	4.043602153247143E-07	10.02	-4.9467261663937957E-09	10.02	7.8039903875484934E-12	10.02	-0.10294770068247772	10.02	1502.0235293279197
10.03	4.0116313138050637E-07	10.03	3.3136437787251714E-08	10.03	4.5163422537190632E-12	10.03	0.71896433277485983	10.03	1501.6947645293385
10.04	3.9763814138968856E-07	10.04	1.6177528821656379E-08	10.04	4.5163422537190632E-12	10.04	-0.10294770068247772	10.04	1501.8591469286323
10.05	3.9681837627539202E-07	10.05	1.1417133327565013E-08	10.05	1.1091638521474497E-11	10.05	0.39019951937742547	10.05	1501.5303821300379
10.06	3.9886778906102629E-07	10.06	2.2128023192376947E-08	10.06	7.8039903875484934E-12	10.06	-0.43171251403156674	10.06	1502.5166765257436
10.07	3.994416246409394E-07	10.07	8.4418861448841258E-09	10.07	1.4379286655497281E-11	10.07	0.39019951937742547	10.07	1501.5303821300379
10.08	4.0009743673223368E-07	10.08	-5.8393003198483295E-09	10.08	4.5163422537190632E-12	10.08	0.061434705999317885	10.08	1501.6947645293385
10.09	4.04278238813336E-07	10.09	3.9790153724928503E-09	10.09	4.5163422537190632E-12	10.09	-0.43171251403156674	10.09	1502.0235293279197
10.1	4.0255673207424919E-07	10.1	-1.3764295517851408E-09	10.1	4.5163422537190632E-12	10.1	0.71896433277485983	10.1	1501.5303821300379
10.11	4.0034336626645934E-07	10.11	9.0369355813508519E-09	10.11	1.1091638521474497E-11	10.11	-0.10294770068247772	10.11	1501.3659997307309
10.12	3.9780209441254105E-07	10.12	-4.9467261663937957E-09	10.12	4.5163422537190632E-12	10.12	-0.43171251403156674	10.12	1501.5303821300379
10.13	3.9870383603818873E-07	10.13	3.2541388349392254E-08	10.13	4.5163422537190632E-12	10.13	0.22581711268595228	10.13	1501.6947645293385
10.14	4.005073192892735E-07	10.14	1.5880004103210841E-08	10.14	4.5163422537190632E-12	10.14	-0.26733010735943452	10.14	1501.6947645293385
10.15	4.0296661463119907E-07	10.15	1.2309707482538409E-08	10.15	7.8039903875484934E-12	10.15	0.061434705999317885	10.15	1501.3659997307309
10.16	4.0034336626645934E-07	10.16	2.183049847375921E-08	10.16	1.2286941199864131E-12	10.16	0.39019951937742547	10.16	1502.3522941264755
10.17	4.0009743673223368E-07	10.17	1.0227034454388529E-08	10.17	4.5163422537190632E-12	10.17	0.22581711268595228	10.17	1501.3659997307309
10.18	3.9837592999250667E-07	10.18	-5.5417756020389263E-09	10.18	4.5163422537190632E-12	10.18	0.55458192607371615	10.18	1501.6947645293385
10.19	4.02392779051465E-07	10.19	2.1938670640855006E-09	10.19	1.2286941199864131E-12	10.19	0.22581711268595228	10.19	1501.3659997307309
10.2	3.9903174208386157E-07	10.2	-7.8138011589423832E-10	10.2	4.5163422537190632E-12	10.2	0.061434705999317885	10.2	1501.6947645293385
10.21	4.0181894347170112E-07	10.21	7.8468367084521678E-09	10.21	1.2286941199864131E-12	10.21	0.22581711268595228	10.21	1501.3659997307309
10.22	4.0099917835770174E-07	10.22	-4.0541520128601571E-09	10.22	4.5163422537190632E-12	10.22	0.061434705999317885	10.22	1501.8591469286323
10.23	3.9935964812952504E-07	10.23	3.3136437787251714E-08	10.23	4.5163422537190632E-12	10.23	0.55458192607371615	10.23	1501.8591469286323
10.24	3.9731023534397675E-07	10.24	1.4987429947926028E-08	10.24	1.2286941199864131E-12	10.24	0.061434705999317885	10.24	1501.3659997307309
10.25	3.961625641839142E-07	10.25	1.2904756919230645E-08	10.25	7.8039903875484934E-12	10.25	-0.10294770068247772	10.25	1501.037234932098
10.26	4.0083522533489472E-07	10.26	2.1532973755150035E-08	10.26	4.5163422537190632E-12	10.26	0.22581711268595228	10.26	1501.6947645293385
10.27	4.0370440323367048E-07	10.27	8.1443614266637926E-09	10.27	4.5163422537190632E-12	10.27	-0.10294770068247772	10.27	1501.6947645293385
10.28	4.0329452067674808E-07	10.28	-4.3516767307134736E-09	10.28	4.5163422537190632E-12	10.28	0.22581711268595228	10.28	1502.187911727201
10.29	4.0313056765397479E-07	10.29	3.0864412182498877E-09	10.29	1.4379286655497281E-11	10.29	0.55458192607371615	10.29	1501.3659997307309
10.3	3.9862185952676913E-07	10.3	-2.2690037055557766E-09	10.3	7.8039903875484934E-12	10.3	0.22581711268595228	10.3	1501.037234932098
10.31	4.0034336626645934E-07	10.31	8.7394108631131412E-09	10.31	1.2286941199864131E-12	10.31	-0.26733010735943452	10.31	1501.8591469286323
10.32	4.0001546022082398E-07	10.32	-4.9467261663937957E-09	10.32	4.5163422537190632E-12	10.32	0.22581711268595228	10.32	1501.5303821300379
10.33	4.0083522533489472E-07	10.33	3.402901194410469E-08	10.33	4.5163422537190632E-12	10.33	0.22581711268595228	10.33	1502.8454413242605
10.34	4.0001546022082398E-07	10.34	1.5284954666345665E-08	10.34	4.5163422537190632E-12	10.34	0.22581711268595228	10.34	1501.6947645293385
10.35	3.9878581254960785E-07	10.35	1.2309707482538409E-08	10.35	-2.0589540136494568E-12	10.35	-0.26733010735943452	10.35	1502.0235293279197
10.36	4.0198289649449379E-07	10.36	2.3020597348281735E-08	10.36	1.2286941199864131E-12	10.36	0.55458192607371615	10.36	1501.5303821300379
10.37	3.9813000045823914E-07	10.37	8.7394108631131412E-09	10.37	4.5163422537190632E-12	10.37	0.22581711268595228	10.37	1501.2016173314178
10.38	4.0075324882349032E-07	10.38	-5.2442508842207484E-09	10.38	1.2286941199864131E-12	10.38	-0.10294770068247772	10.38	1501.8591469286323
10.39	4.0345847369951888E-07	10.39	2.4913917821315568E-09	10.39	1.2286941199864131E-12	10.39	0.061434705999317885	10.39	1501.5303821300379
10.4	4.0558986299531421E-07	10.4	-1.0789048338440637E-09	10.4	1.1091638521474497E-11	10.4	0.061434705999317885	10.4	1501.2016173314178
10.41	4.0222882602867836E-07	10.41	9.0369355813508519E-09	10.41	1.2286941199864131E-12	10.41	0.061434705999317885	10.41	1501.5303821300379
10.42	3.9788407092396647E-07	10.42	-4.9467261663937957E-09	10.42	7.8039903875484934E-12	10.42	0.39019951937742547	10.42	1501.6947645293385
10.43	3.9821197696966229E-07	10.43	3.3433962506194209E-08	10.43	4.5163422537190632E-12	10.43	0.55458192607371615	10.43	1501.3659997307309
10.44	3.9722825883254736E-07	10.44	1.6772578258573369E-08	10.44	-2.0589540136494568E-12	10.44	0.39019951937742547	10.44	1501.3659997307309
10.45	4.0026138975505138E-07	10.45	1.2012182764205275E-08	10.45	7.8039903875484934E-12	10.45	0.061434705999317885	10.45	1501.6947645293385
10.46	4.0149103742610859E-07	10.46	2.1235449036549464E-08	10.46	4.5163422537190632E-12	10.46	0.39019951937742547	10.46	1501.6947645293385
10.47	4.0001546022082398E-07	10.47	8.1443614266637926E-09	10.47	1.2286941199864131E-12	10.47	0.061434705999317885	10.47	1501.5303821300379
10.48	3.9919569510669442E-07	10.48	-5.8393003198483295E-09	10.48	4.5163422537190632E-12	10.48	0.22581711268595228	10.48	1501.5303821300379
10.49	4.001794132436428E-07	10.49	3.383965936322149E-09	10.49	1.1091638521474497E-11	10.49	-0.59609492069883885	10.49	1500.050940536044
10.5	4.0009743673223368E-07	10.5	-1.6739542697174432E-09	10.5	1.2286941199864131E-12	10.5	0.39019951937742547	10.5	1501.3659997307309
10.51	3.9862185952676913E-07	10.51	8.7394108631131412E-09	10.51	4.5163422537190632E-12	10.51	0.55458192607371615	10.51	1501.6947645293385
10.52	4.005073192892735E-07	10.52	-3.4591025771271336E-09	10.52	4.5163422537190632E-12	10.52	-0.26733010735943452	10.52	1501.6947645293385
10.53	3.9796604743539126E-07	10.53	3.2541388349392254E-08	10.53	-2.0589540136494568E-12	10.53	0.22581711268595228	10.53	1501.6947645293385
10.54	3.9690035278682422E-07	10.54	1.4094855792718969E-08	10.54	1.2286941199864131E-12	10.54	0.22581711268595228	10.54	1501.6947645293385
10.55	3.9845790650392807E-07	10.55	1.2309707482538409E-08	10.55	7.8039903875484934E-12	10.55	0.71896433277485983	10.55	1501.2016173314178
10.56	4.0083522533489472E-07	10.56	2.1532973755150035E-08	10.56	7.8039903875484934E-12	10.56	0.55458192607371615	10.56	1501.6947645293385
10.57	3.9894976557244419E-07	10.57	9.3344602995972579E-09	10.57	1.2286941199864131E-12	10.57	0.061434705999317885	10.57	1501.6947645293385
10.58	4.0149103742610859E-07	10.58	-5.2442508842207484E-09	10.58	4.5163422537190632E-12	10.58	-0.26733010735943452	10.58	1501.6947645293385
10.59	4.0468812137022139E-07	10.59	7.0624347398627124E-10	10.59	1.2286941199864131E-12	10.59	-0.10294770068247772	10.59	1501.6947645293385
10.6	4.0509800392709117E-07	10.6	-4.8385539793563823E-10	10.6	7.8039903875484934E-12	10.6	0.22581711268595228	10.6	1501.5303821300379
10.61	4.0132708440330872E-07	10.61	9.0369355813508519E-09	10.61	1.2286941199864131E-12	10.61	0.39019951937742547	10.61	1502.3522941264755
10.62	3.994416246409394E-07	10.62	-5.2442508842207484E-09	10.62	7.8039903875484934E-12	10.62	-0.10294770068247772	10.62	1501.3659997307309
10.63	3.9870383603818873E-07	10.63	3.4326536663072675E-08	10.63	4.5163422537190632E-12	10.63	0.061434705999317885	10.63	1501.3659997307309
10.64	3.9755616487826149E-07	10.64	1.5582479384773932E-08	10.64	4.5163422537190632E-12	10.64	0.55458192607371615	10.64	1499.3934109385459
10.65	4.0362242672228725E-07	10.65	1.2012182764205275E-08	10.65	4.5163422537190632E-12	10.65	0.22581711268595228	10.65	1501.8591469286323
10.66	4.0116313138050637E-07	10.66	2.2425547911003287E-08	10.66	4.5163422537190632E-12	10.66	0.22581711268595228	10.66	1502.3522941264755
10.67	4.0026138975505138E-07	10.67	9.0369355813508519E-09	10.67	1.2286941199864131E-12	10.67	-0.26733010735943452	10.67	1501.5303821300379
10.68	4.010811548691044E-07	10.68	-5.8393003198483295E-09	10.68	1.2286941199864131E-12	10.68	-0.26733010735943452	10.68	1501.3659997307309
10.69	4.0206487300588924E-07	10.69	3.383965936322149E-09	10.69	1.2286941199864131E-12	10.69	0.22581711268595228	10.69	1501.3659997307309
10.7	3.9968755417517914E-07	10.7	-1.3764295517851408E-09	10.7	4.5163422537190632E-12	10.7	0.55458192607371615	10.7	1501.6947645293385
10.71	4.0124510789190786E-07	10.71	7.2517872720549647E-09	10.71	4.5163422537190632E-12	10.71	0.061434705999317885	10.71	1503.0098237235093
10.72	3.9985150719800272E-07	10.72	-4.9467261663937957E-09	10.72	4.5163422537190632E-12	10.72	-0.26733010735943452	10.72	1501.2016173314178
10.73	3.9952360115235323E-07	10.73	3.3136437787251714E-08	10.73	7.8039903875484934E-12	10.73	0.39019951937742547	10.73	1502.0235293279197
10.74	3.9927767161810999E-07	10.74	1.5880004103210841E-08	10.74	4.5163422537190632E-12	10.74	0.061434705999317885	10.74	1501.5303821300379
10.75	3.9919569510669442E-07	10.75	1.2309707482538409E-08	10.75	4.5163422537190632E-12	10.75	-0.10294770068247772	10.75	1501.5303821300379
10.76	3.9919569510669442E-07	10.76	2.183049847375921E-08	10.76	1.2286941199864131E-12	10.76	0.061434705999317885	10.76	1501.3659997307309
10.77	4.0091720184629849E-07	10.77	9.3344602995972579E-09	10.77	1.2286941199864131E-12	10.77	-0.43171251403156674	10.77	1501.5303821300379
10.78	4.001794132436428E-07	10.78	-5.5417756020389263E-09	10.78	-2.0589540136494568E-12	10.78	-0.26733010735943452	10.78	1501.5303821300379
10.79	4.0722939322255997E-07	10.79	3.383965936322149E-09	10.79	7.8039903875484934E-12	10.79	0.22581711268595228	10.79	1501.6947645293385
10.8	4.0181894347170112E-07	10.8	-1.971478987640984E-09	10.8	4.5163422537190632E-12	10.8	0.39019951937742547	10.8	1501.5303821300379
10.81	4.0165499044890607E-07	10.81	7.8468367084521678E-09	10.81	1.2286941199864131E-12	10.81	-0.10294770068247772	10.81	1501.6947645293385
10.82	3.9772011790111509E-07	10.82	-4.0541520128601571E-09	10.82	7.8039903875484934E-12	10.82	0.55458192607371615	10.82	1501.8591469286323
10.83	3.9894976557244419E-07	10.83	3.3136437787251714E-08	10.83	7.8039903875484934E-12	10.83	-0.10294770068247772	10.83	1500.8728525327717
10.84	3.9755616487826149E-07	10.84	1.5284954666345665E-08	10.84	4.5163422537190632E-12	10.84	0.39019951937742547	10.84	1501.6947645293385
10.85	3.9755616487826149E-07	10.85	1.2012182764205275E-08	10.85	7.8039903875484934E-12	10.85	0.061434705999317885	10.85	1502.3522941264755
10.86	4.019009199830978E-07	10.86	2.1532973755150035E-08	10.86	4.5163422537190632E-12	10.86	0.39019951937742547	10.86	1501.3659997307309
10.87	3.9935964812952504E-07	10.87	8.7394108631131412E-09	10.87	7.8039903875484934E-12	10.87	-0.10294770068247772	10.87	1501.6947645293385
10.88	4.0149103742610859E-07	10.88	-5.2442508842207484E-09	10.88	4.5163422537190632E-12	10.88	0.55458192607371615	10.88	1501.6947645293385
10.89	4.0083522533489472E-07	10.89	1.8963423460481794E-09	10.89	4.5163422537190632E-12	10.89	0.71896433277485983	10.89	1501.5303821300379
10.9	3.9763814138968856E-07	10.9	-4.8385539793563823E-10	10.9	4.5163422537190632E-12	10.9	0.061434705999317885	10.9	1501.5303821300379
10.91	4.0140906091470894E-07	10.91	8.4418861448841258E-09	10.91	4.5163422537190632E-12	10.91	0.71896433277485983	10.91	1501.5303821300379
10.92	4.0091720184629849E-07	10.92	-5.5417756020389263E-09	10.92	1.1091638521474497E-11	10.92	0.061434705999317885	10.92	1502.187911727201
10.93	4.010811548691044E-07	10.93	3.3731487225145201E-08	10.93	1.2286941199864131E-12	10.93	0.061434705999317885	10.93	1501.6947645293385
10.94	3.9608058767247698E-07	10.94	1.439238051111268E-08	10.94	1.2286941199864131E-12	10.94	-0.10294770068247772	10.94	1501.037234932098
10.95	3.9714628232111749E-07	10.95	1.2904756919230645E-08	10.95	4.5163422537190632E-12	10.95	0.39019951937742547	10.95	1501.3659997307309
10.96	4.0083522533489472E-07	10.96	2.183049847375921E-08	10.96	1.2286941199864131E-12	10.96	0.55458192607371615	10.96	1501.5303821300379
10.97	4.0173696696030391E-07	10.97	8.1443614266637926E-09	10.97	1.1091638521474497E-11	10.97	-0.43171251403156674	10.97	1501.6947645293385
10.98	4.0378637974505313E-07	10.98	-6.136825037648905E-09	10.98	1.2286941199864131E-12	10.98	0.55458192607371615	10.98	1501.6947645293385
10.99	4.0321254416536178E-07	10.99	1.0037681919886391E-09	10.99	1.2286941199864131E-12	10.99	-0.26733010735943452	10.99	1502.187911727201
11	4.0034336626645934E-07	11	-1.3764295517851408E-09	11	7.8039903875484934E-12	11	0.39019951937742547	11	1500.3797053347544
11.01	3.9968755417517914E-07	11.01	9.6319850178523328E-09	11.01	-2.0589540136494568E-12	11.01	0.061434705999317885	11.01	1501.3659997307309
11.02	3.9985150719800272E-07	11.02	-5.2442508842207484E-09	11.02	7.8039903875484934E-12	11.02	0.55458192607371615	11.02	1501.2016173314178
11.03	3.9919569510669442E-07	11.03	3.3433962506194209E-08	11.03	-2.0589540136494568E-12	11.03	0.88334673948082099	11.03	1501.2016173314178
11.04	4.0042534277786676E-07	11.04	1.4689905229515019E-08	11.04	1.1091638521474497E-11	11.04	-0.26733010735943452	11.04	1502.0235293279197
11.05	4.0149103742610859E-07	11.05	1.1714658045880823E-08	11.05	4.5163422537190632E-12	11.05	0.22581711268595228	11.05	1502.0235293279197
11.06	4.0198289649449379E-07	11.06	2.3318122066933817E-08	11.06	4.5163422537190632E-12	11.06	-0.10294770068247772	11.06	1501.8591469286323
11.07	3.9886778906102629E-07	11.07	9.0369355813508519E-09	11.07	4.5163422537190632E-12	11.07	0.22581711268595228	11.07	1501.5303821300379
11.08	3.9739221185540556E-07	11.08	-5.2442508842207484E-09	11.08	4.5163422537190632E-12	11.08	-0.26733010735943452	11.08	1500.3797053347544
11.09	4.0091720184629849E-07	11.09	1.3012929099997288E-09	11.09	4.5163422537190632E-12	11.09	0.061434705999317885	11.09	1500.2153229354024
11.1	4.005892958006797E-07	11.1	-1.0789048338440637E-09	11.1	4.5163422537190632E-12	11.1	0.55458192607371615	11.1	1500.050940536044
11.11	4.0468812137022139E-07	11.11	8.1443614266637926E-09	11.11	1.2286941199864131E-12	11.11	0.55458192607371615	11.11	1501.037234932098
11.12	4.0140906091470894E-07	11.12	-5.2442508842207484E-09	11.12	7.8039903875484934E-12	11.12	0.88334673948082099	11.12	1500.2153229354024
11.13	3.9903174208386157E-07	11.13	3.1946338911566821E-08	11.13	7.8039903875484934E-12	11.13	0.061434705999317885	11.13	1500.050940536044
11.14	3.9788407092396647E-07	11.14	1.5284954666345665E-08	11.14	1.2286941199864131E-12	11.14	-0.26733010735943452	11.14	1500.3797053347544
11.15	3.9763814138968856E-07	11.15	1.2904756919230645E-08	11.15	7.8039903875484934E-12	11.15	0.061434705999317885	11.15	1500.3797053347544
11.16	3.9911371859527826E-07	11.16	2.1235449036549464E-08	11.16	7.8039903875484934E-12	11.16	-0.10294770068247772	11.16	1500.2153229354024
11.17	3.994416246409394E-07	11.17	8.4418861448841258E-09	11.17	7.8039903875484934E-12	11.17	0.061434705999317885	11.17	1499.229028539155
11.18	4.0354045021090333E-07	11.18	-5.8393003198483295E-09	11.18	4.5163422537190632E-12	11.18	-0.26733010735943452	11.18	1501.037234932098
11.19	4.053439334612055E-07	11.19	1.8963423460481794E-09	11.19	1.2286941199864131E-12	11.19	-0.10294770068247772	11.19	1500.2153229354024
11.2	4.005073192892735E-07	11.2	-1.0789048338440637E-09	11.2	4.5163422537190632E-12	11.2	0.55458192607371615	11.2	1500.3797053347544
11.21	3.9894976557244419E-07	11.21	7.8468367084521678E-09	11.21	1.1091638521474497E-11	11.21	0.061434705999317885	11.21	1500.5440877341
11.22	3.9796604743539126E-07	11.22	-4.3516767307134736E-09	11.22	1.2286941199864131E-12	11.22	-0.10294770068247772	11.22	1500.3797053347544
11.23	3.9706430580968698E-07	11.23	3.2838913068317729E-08	11.23	4.5163422537190632E-12	11.23	0.71896433277485983	11.23	1500.050940536044
11.24	3.9919569510669442E-07	11.24	1.439238051111268E-08	11.24	4.5163422537190632E-12	11.24	0.061434705999317885	11.24	1500.3797053347544
11.25	3.9960557766376653E-07	11.25	1.2012182764205275E-08	11.25	1.2286941199864131E-12	11.25	0.22581711268595228	11.25	1500.5440877341
11.26	4.0247475556285738E-07	11.26	2.1532973755150035E-08	11.26	4.5163422537190632E-12	11.26	-0.10294770068247772	11.26	1500.3797053347544
11.27	4.0001546022082398E-07	11.27	8.4418861448841258E-09	11.27	1.1091638521474497E-11	11.27	-0.10294770068247772	11.27	1500.3797053347544
11.28	4.0026138975505138E-07	11.28	-4.6492014485580286E-09	11.28	4.5163422537190632E-12	11.28	0.22581711268595228	11.28	1500.5440877341
11.29	4.0304859114258727E-07	11.29	1.5988176280195932E-09	11.29	1.2286941199864131E-12	11.29	0.061434705999317885	11.29	1500.2153229354024
11.3	4.0009743673223368E-07	11.3	-1.971478987640984E-09	11.3	4.5163422537190632E-12	11.3	-0.10294770068247772	11.3	1501.037234932098
11.31	4.0091720184629849E-07	11.31	9.0369355813508519E-09	11.31	1.1091638521474497E-11	11.31	0.061434705999317885	11.31	1500.3797053347544
11.32	4.0362242672228725E-07	11.32	-4.6492014485580286E-09	11.32	4.5163422537190632E-12	11.32	0.71896433277485983	11.32	1500.5440877341
11.33	3.9935964812952504E-07	11.33	3.3433962506194209E-08	11.33	4.5163422537190632E-12	11.33	0.22581711268595228	11.33	1501.2016173314178
11.34	3.9878581254960785E-07	11.34	1.4987429947926028E-08	11.34	4.5163422537190632E-12	11.34	0.39019951937742547	11.34	1500.050940536044
11.35	3.9632651720678702E-07	11.35	1.2607232200880199E-08	11.35	4.5163422537190632E-12	11.35	0.061434705999317885	11.35	1501.2016173314178
11.36	3.9796604743539126E-07	11.36	2.0640399599374102E-08	11.36	4.5163422537190632E-12	11.36	0.22581711268595228	11.36	1501.5303821300379
11.37	3.9878581254960785E-07	11.37	7.549311990249212E-09	11.37	1.2286941199864131E-12	11.37	-0.10294770068247772	11.37	1502.3522941264755
11.38	4.0140906091470894E-07	11.38	-3.4591025771271336E-09	11.38	1.2286941199864131E-12	11.38	0.22581711268595228	11.38	1501.6947645293385
11.39	4.0419626230195711E-07	11.39	2.4913917821315568E-09	11.39	4.5163422537190632E-12	11.39	0.39019951937742547	11.39	1501.8591469286323
11.4	4.0042534277786676E-07	11.4	-1.8633067996828987E-10	11.4	1.2286941199864131E-12	11.4	-0.10294770068247772	11.4	1501.6947645293385
11.41	4.0181894347170112E-07	11.41	9.6319850178523328E-09	11.41	4.5163422537190632E-12	11.41	0.39019951937742547	11.41	1501.2016173314178
11.42	4.0116313138050637E-07	11.42	-5.2442508842207484E-09	11.42	1.2286941199864131E-12	11.42	0.39019951937742547	11.42	1500.2153229354024
11.43	3.9657244674109209E-07	11.43	3.2541388349392254E-08	11.43	1.2286941199864131E-12	11.43	0.71896433277485983	11.43	1500.5440877341
11.44	3.9755616487826149E-07	11.44	1.5284954666345665E-08	11.44	1.2286941199864131E-12	11.44	0.22581711268595228	11.44	1501.037234932098
11.45	3.9968755417517914E-07	11.45	1.1714658045880823E-08	11.45	4.5163422537190632E-12	11.45	0.22581711268595228	11.45	1500.2153229354024
11.46	4.0255673207424919E-07	11.46	2.3318122066933817E-08	11.46	1.2286941199864131E-12	11.46	-0.10294770068247772	11.46	1500.2153229354024
11.47	4.0460614485884557E-07	11.47	7.8468367084521678E-09	11.47	7.8039903875484934E-12	11.47	0.71896433277485983	11.47	1500.050940536044
11.48	4.0263870858564042E-07	11.48	-5.5417756020389263E-09	11.48	4.5163422537190632E-12	11.48	0.88334673948082099	11.48	1500.050940536044
11.49	4.0280266160842096E-07	11.49	2.1938670640855006E-09	11.49	4.5163422537190632E-12	11.49	0.061434705999317885	11.49	1500.7084701334391
11.5	4.0009743673223368E-07	11.5	-2.864053141358998E-09	11.5	4.5163422537190632E-12	11.5	0.39019951937742547	11.5	1500.050940536044
11.51	4.0067127231208527E-07	11.51	7.549311990249212E-09	11.51	1.2286941199864131E-12	11.51	-0.26733010735943452	11.51	1500.5440877341
11.52	4.0304859114258727E-07	11.52	-5.2442508842207484E-09	11.52	7.8039903875484934E-12	11.52	0.22581711268595228	11.52	1500.5440877341
11.53	4.0099917835770174E-07	11.53	3.3136437787251714E-08	11.53	1.2286941199864131E-12	11.53	0.39019951937742547	11.53	1500.7084701334391
11.54	4.0009743673223368E-07	11.54	1.5880004103210841E-08	11.54	7.8039903875484934E-12	11.54	-0.26733010735943452	11.54	1500.5440877341
11.55	3.9845790650392807E-07	11.55	1.2012182764205275E-08	11.55	4.5163422537190632E-12	11.55	0.22581711268595228	11.55	1500.050940536044
11.56	3.9911371859527826E-07	11.56	2.2128023192376947E-08	11.56	4.5163422537190632E-12	11.56	-0.10294770068247772	11.56	1501.037234932098
11.57	4.0116313138050637E-07	11.57	9.6319850178523328E-09	11.57	4.5163422537190632E-12	11.57	0.39019951937742547	11.57	1500.050940536044
11.58	4.0378637974505313E-07	11.58	-5.5417756020389263E-09	11.58	1.2286941199864131E-12	11.58	0.22581711268595228	11.58	1500.3797053347544
11.59	4.04278238813336E-07	11.59	1.8963423460481794E-09	11.59	7.8039903875484934E-12	11.59	-0.10294770068247772	11.59	1500.2153229354024
11.6	4.0034336626645934E-07	11.6	-1.8633067996828987E-10	11.6	4.5163422537190632E-12	11.6	-0.59609492069883885	11.6	1501.2016173314178
11.61	4.001794132436428E-07	11.61	8.7394108631131412E-09	11.61	7.8039903875484934E-12	11.61	0.71896433277485983	11.61	1500.050940536044
11.62	3.9714628232111749E-07	11.62	-4.9467261663937957E-09	11.62	4.5163422537190632E-12	11.62	-0.10294770068247772	11.62	1500.3797053347544
11.63	3.9976953068659122E-07	11.63	3.2243863630475276E-08	11.63	4.5163422537190632E-12	11.63	0.061434705999317885	11.63	1502.187911727201
11.64	3.9968755417517914E-07	11.64	1.4987429947926028E-08	11.64	4.5163422537190632E-12	11.64	-0.26733010735943452	11.64	1500.050940536044
11.65	3.9747418836683379E-07	11.65	1.2904756919230645E-08	11.65	7.8039903875484934E-12	11.65	-0.26733010735943452	11.65	1500.3797053347544
11.66	3.9853988301534889E-07	11.66	2.1532973755150035E-08	11.66	4.5163422537190632E-12	11.66	-0.26733010735943452	11.66	1500.7084701334391
11.67	3.9878581254960785E-07	11.67	7.549311990249212E-09	11.67	1.2286941199864131E-12	11.67	-0.43171251403156674	11.67	1500.2153229354024
11.68	4.0157301393750765E-07	11.68	-5.2442508842207484E-09	11.68	1.2286941199864131E-12	11.68	0.061434705999317885	11.68	1500.8728525327717
11.69	4.0313056765397479E-07	11.69	1.0037681919886391E-09	11.69	7.8039903875484934E-12	11.69	-0.26733010735943452	11.69	1501.2016173314178
11.7	4.0231080254007197E-07	11.7	-7.8138011589423832E-10	11.7	7.8039903875484934E-12	11.7	-0.26733010735943452	11.7	1501.037234932098
11.71	4.0304859114258727E-07	11.71	8.4418861448841258E-09	11.71	4.5163422537190632E-12	11.71	0.22581711268595228	11.71	1501.6947645293385
11.72	4.0329452067674808E-07	11.72	-4.6492014485580286E-09	11.72	4.5163422537190632E-12	11.72	-0.26733010735943452	11.72	1501.2016173314178
11.73	3.9763814138968856E-07	11.73	3.2541388349392254E-08	11.73	1.2286941199864131E-12	11.73	0.39019951937742547	11.73	1501.8591469286323
11.74	3.9731023534397675E-07	11.74	1.4689905229515019E-08	11.74	7.8039903875484934E-12	11.74	0.061434705999317885	11.74	1501.8591469286323
11.75	3.9985150719800272E-07	11.75	1.1417133327565013E-08	11.75	4.5163422537190632E-12	11.75	-0.10294770068247772	11.75	1502.0235293279197
11.76	4.0329452067674808E-07	11.76	2.3020597348281735E-08	11.76	1.2286941199864131E-12	11.76	0.39019951937742547	11.76	1501.6947645293385
11.77	3.9935964812952504E-07	11.77	8.7394108631131412E-09	11.77	4.5163422537190632E-12	11.77	0.88334673948082099	11.77	1501.5303821300379
11.78	4.0214684951728412E-07	11.78	-5.5417756020389263E-09	11.78	1.2286941199864131E-12	11.78	-0.10294770068247772	11.78	1502.6810589250053
11.79	4.010811548691044E-07	11.79	2.4913917821315568E-09	11.79	7.8039903875484934E-12	11.79	0.39019951937742547	11.79	1501.037234932098
11.8	4.001794132436428E-07	11.8	-1.6739542697174432E-09	11.8	7.8039903875484934E-12	11.8	0.71896433277485983	11.8	1501.5303821300379
11.81	3.9886778906102629E-07	11.81	9.3344602995972579E-09	11.81	4.5163422537190632E-12	11.81	0.22581711268595228	11.81	1501.6947645293385
11.82	4.005073192892735E-07	11.82	-5.8393003198483295E-09	11.82	7.8039903875484934E-12	11.82	-0.26733010735943452	11.82	1502.3522941264755
11.83	4.005073192892735E-07	11.83	3.1946338911566821E-08	11.83	4.5163422537190632E-12	11.83	0.55458192607371615	11.83	1501.6947645293385
11.84	4.0001546022082398E-07	11.84	1.5284954666345665E-08	11.84	4.5163422537190632E-12	11.84	-0.10294770068247772	11.84	1501.6947645293385
11.85	3.9878581254960785E-07	11.85	1.2012182764205275E-08	11.85	4.5163422537190632E-12	11.85	0.061434705999317885	11.85	1501.6947645293385
11.86	3.9845790650392807E-07	11.86	2.0937924317957482E-08	11.86	4.5163422537190632E-12	11.86	0.061434705999317885	11.86	1501.5303821300379
11.87	3.9952360115235323E-07	11.87	9.0369355813508519E-09	11.87	1.2286941199864131E-12	11.87	0.39019951937742547	11.87	1501.8591469286323
11.88	4.0116313138050637E-07	11.88	-5.2442508842207484E-09	11.88	1.2286941199864131E-12	11.88	0.55458192607371615	11.88	1501.6947645293385
11.89	4.0214684951728412E-07	11.89	1.8963423460481794E-09	11.89	1.1091638521474497E-11	11.89	-0.26733010735943452	11.89	1500.050940536044
11.9	4.043602153247143E-07	11.9	1.1119403800780675E-10	11.9	4.5163422537190632E-12	11.9	-0.26733010735943452	11.9	1500.3797053347544
11.91	4.0222882602867836E-07	11.91	7.549311990249212E-09	11.91	1.2286941199864131E-12	11.91	-0.26733010735943452	11.91	1500.2153229354024
11.92	3.9845790650392807E-07	11.92	-5.8393003198483295E-09	11.92	7.8039903875484934E-12	11.92	0.22581711268595228	11.92	1500.3797053347544
11.93	3.9673639976395924E-07	11.93	3.2838913068317729E-08	11.93	7.8039903875484934E-12	11.93	0.71896433277485983	11.93	1500.5440877341
11.94	3.9460501046651156E-07	11.94	1.4689905229515019E-08	11.94	4.5163422537190632E-12	11.94	0.22581711268595228	11.94	1501.037234932098
11.95	4.005073192892735E-07	11.95	1.2904756919230645E-08	11.95	7.8039903875484934E-12	11.95	1.0477291461916138	11.95	1500.3797053347544
11.96	4.0149103742610859E-07	11.96	2.1532973755150035E-08	11.96	-2.0589540136494568E-12	11.96	0.22581711268595228	11.96	1501.5303821300379
11.97	3.9894976557244419E-07	11.97	8.7394108631131412E-09	11.97	7.8039903875484934E-12	11.97	0.88334673948082099	11.97	1501.6947645293385
11.98	3.9804802394681546E-07	11.98	-5.5417756020389263E-09	11.98	1.2286941199864131E-12	11.98	0.061434705999317885	11.98	1501.6947645293385
11.99	4.0214684951728412E-07	11.99	1.3012929099997288E-09	11.99	7.8039903875484934E-12	11.99	-0.10294770068247772	11.99	1502.187911727201
12	4.0116313138050637E-07	12	-1.6739542697174432E-09	12	7.8039903875484934E-12	12	-0.10294770068247772	12	1501.8591469286323
12.01	4.0165499044890607E-07	12.01	8.1443614266637926E-09	12.01	7.8039903875484934E-12	12.01	0.55458192607371615	12.01	1502.0235293279197
12.02	4.02392779051465E-07	12.02	-6.136825037648905E-09	12.02	4.5163422537190632E-12	12.02	0.39019951937742547	12.02	1501.6947645293385
12.03	3.9886778906102629E-07	12.03	3.4326536663072675E-08	12.03	1.1091638521474497E-11	12.03	0.061434705999317885	12.03	1501.5303821300379
12.04	3.9853988301534889E-07	12.04	1.4689905229515019E-08	12.04	1.2286941199864131E-12	12.04	0.55458192607371615	12.04	1501.5303821300379
12.05	3.9804802394681546E-07	12.05	1.2904756919230645E-08	12.05	1.2286941199864131E-12	12.05	-0.43171251403156674	12.05	1501.8591469286323
12.06	4.0001546022082398E-07	12.06	2.1235449036549464E-08	12.06	1.2286941199864131E-12	12.06	1.0477291461916138	12.06	1502.3522941264755
12.07	4.0026138975505138E-07	12.07	7.8468367084521678E-09	12.07	4.5163422537190632E-12	12.07	-0.10294770068247772	12.07	1500.7084701334391
12.08	4.0313056765397479E-07	12.08	-4.0541520128601571E-09	12.08	1.2286941199864131E-12	12.08	0.55458192607371615	12.08	1501.2016173314178
12.09	4.04278238813336E-07	12.09	1.5988176280195932E-09	12.09	1.2286941199864131E-12	12.09	-0.43171251403156674	12.09	1502.0235293279197
12.1	4.005892958006797E-07	12.1	-1.0789048338440637E-09	12.1	4.5163422537190632E-12	12.1	0.061434705999317885	12.1	1502.187911727201
12.11	3.9927767161810999E-07	12.11	8.7394108631131412E-09	12.11	1.2286941199864131E-12	12.11	0.061434705999317885	12.11	1501.5303821300379
12.12	3.9845790650392807E-07	12.12	-5.5417756020389263E-09	12.12	7.8039903875484934E-12	12.12	0.061434705999317885	12.12	1501.6947645293385
12.13	4.0263870858564042E-07	12.13	3.3731487225145201E-08	12.13	1.2286941199864131E-12	12.13	0.061434705999317885	12.13	1502.3522941264755
12.14	3.9927767161810999E-07	12.14	1.4689905229515019E-08	12.14	1.1091638521474497E-11	12.14	-0.26733010735943452	12.14	1502.5166765257436
12.15	3.9960557766376653E-07	12.15	1.3499806355957502E-08	12.15	4.5163422537190632E-12	12.15	-0.10294770068247772	12.15	1500.5440877341
12.16	4.005073192892735E-07	12.16	2.3020597348281735E-08	12.16	4.5163422537190632E-12	12.16	0.22581711268595228	12.16	1501.6947645293385
12.17	3.9862185952676913E-07	12.17	8.4418861448841258E-09	12.17	1.1091638521474497E-11	12.17	0.061434705999317885	12.17	1501.5303821300379
12.18	4.0067127231208527E-07	12.18	-5.8393003198483295E-09	12.18	4.5163422537190632E-12	12.18	-0.10294770068247772	12.18	1501.6947645293385
12.19	4.0403230927919737E-07	12.19	2.7889165001863481E-09	12.19	1.1091638521474497E-11	12.19	0.061434705999317885	12.19	1501.6947645293385
12.2	4.0165499044890607E-07	12.2	-1.0789048338440637E-09	12.2	1.2286941199864131E-12	12.2	1.0477291461916138	12.2	1502.187911727201
12.21	4.0411428579057748E-07	12.21	8.7394108631131412E-09	12.21	4.5163422537190632E-12	12.21	-0.10294770068247772	12.21	1501.3659997307309
12.22	4.0075324882349032E-07	12.22	-4.0541520128601571E-09	12.22	7.8039903875484934E-12	12.22	-0.10294770068247772	12.22	1501.6947645293385
12.23	3.9821197696966229E-07	12.23	3.2243863630475276E-08	12.23	4.5163422537190632E-12	12.23	1.2121115529072313	12.23	1501.3659997307309
12.24	3.962445406953509E-07	12.24	1.6177528821656379E-08	12.24	4.5163422537190632E-12	12.24	0.061434705999317885	12.24	1501.3659997307309
12.25	3.9927767161810999E-07	12.25	1.2607232200880199E-08	12.25	7.8039903875484934E-12	12.25	0.55458192607371615	12.25	1502.0235293279197
12.26	4.053439334612055E-07	12.26	2.1532973755150035E-08	12.26	7.8039903875484934E-12	12.26	0.22581711268595228	12.26	1501.3659997307309
12.27	3.9919569510669442E-07	12.27	9.6319850178523328E-09	12.27	7.8039903875484934E-12	12.27	0.39019951937742547	12.27	1501.6947645293385
12.28	4.0272068509703095E-07	12.28	-5.8393003198483295E-09	12.28	1.2286941199864131E-12	12.28	-0.26733010735943452	12.28	1501.3659997307309
12.29	4.0231080254007197E-07	12.29	2.4913917821315568E-09	12.29	7.8039903875484934E-12	12.29	1.0477291461916138	12.29	1501.6947645293385
12.3	3.994416246409394E-07	12.3	-4.8385539793563823E-10	12.3	1.2286941199864131E-12	12.3	0.061434705999317885	12.3	1502.3522941264755
12.31	4.0157301393750765E-07	12.31	7.549311990249212E-09	12.31	1.2286941199864131E-12	12.31	0.061434705999317885	12.31	1501.6947645293385
12.32	4.0181894347170112E-07	12.32	-4.6492014485580286E-09	12.32	7.8039903875484934E-12	12.32	-0.10294770068247772	12.32	1501.5303821300379
12.33	3.9886778906102629E-07	12.33	3.2541388349392254E-08	12.33	1.2286941199864131E-12	12.33	-0.10294770068247772	12.33	1501.3659997307309
12.34	3.982939534810848E-07	12.34	1.5284954666345665E-08	12.34	4.5163422537190632E-12	12.34	0.55458192607371615	12.34	1502.0235293279197
12.35	3.994416246409394E-07	12.35	1.2012182764205275E-08	12.35	4.5163422537190632E-12	12.35	0.39019951937742547	12.35	1501.3659997307309
12.36	3.9903174208386157E-07	12.36	2.0342874880799312E-08	12.36	4.5163422537190632E-12	12.36	-0.10294770068247772	12.36	1501.5303821300379
12.37	4.001794132436428E-07	12.37	1.082208389095944E-08	12.37	7.8039903875484934E-12	12.37	-0.26733010735943452	12.37	1501.3659997307309
12.38	4.0337649718813375E-07	12.38	-5.2442508842207484E-09	12.38	4.5163422537190632E-12	12.38	0.55458192607371615	12.38	1502.5166765257436
12.39	4.0575381601805018E-07	12.39	1.5988176280195932E-09	12.39	7.8039903875484934E-12	12.39	0.22581711268595228	12.39	1502.0235293279197
12.4	4.0198289649449379E-07	12.4	-1.8633067996828987E-10	12.4	7.8039903875484934E-12	12.4	0.71896433277485983	12.4	1501.2016173314178
12.41	4.0026138975505138E-07	12.41	8.1443614266637926E-09	12.41	4.5163422537190632E-12	12.41	-0.43171251403156674	12.41	1501.6947645293385
12.42	4.005073192892735E-07	12.42	-4.0541520128601571E-09	12.42	4.5163422537190632E-12	12.42	-0.10294770068247772	12.42	1501.8591469286323
12.43	3.9722825883254736E-07	12.43	3.3433962506194209E-08	12.43	4.5163422537190632E-12	12.43	-0.10294770068247772	12.43	1501.6947645293385
12.44	4.0091720184629849E-07	12.44	1.4987429947926028E-08	12.44	4.5163422537190632E-12	12.44	-0.10294770068247772	12.44	1502.3522941264755
12.45	4.0157301393750765E-07	12.45	1.3797331074333915E-08	12.45	4.5163422537190632E-12	12.45	0.71896433277485983	12.45	1501.3659997307309
12.46	4.0181894347170112E-07	12.46	2.1532973755150035E-08	12.46	1.2286941199864131E-12	12.46	0.39019951937742547	12.46	1501.3659997307309
12.47	3.9952360115235323E-07	12.47	8.1443614266637926E-09	12.47	1.1091638521474497E-11	12.47	-0.10294770068247772	12.47	1501.8591469286323
12.48	4.0026138975505138E-07	12.48	-4.0541520128601571E-09	12.48	1.2286941199864131E-12	12.48	0.71896433277485983	12.48	1501.3659997307309
12.49	4.0296661463119907E-07	12.49	1.8963423460481794E-09	12.49	7.8039903875484934E-12	12.49	0.55458192607371615	12.49	1500.8728525327717
12.5	4.0042534277786676E-07	12.5	-1.0789048338440637E-09	12.5	1.2286941199864131E-12	12.5	0.88334673948082099	12.5	1501.8591469286323
12.51	4.001794132436428E-07	12.51	1.0227034454388529E-08	12.51	4.5163422537190632E-12	12.51	0.22581711268595228	12.51	1502.0235293279197
12.52	4.02392779051465E-07	12.52	-5.2442508842207484E-09	12.52	4.5163422537190632E-12	12.52	0.39019951937742547	12.52	1501.5303821300379
12.53	4.005892958006797E-07	12.53	3.2243863630475276E-08	12.53	7.8039903875484934E-12	12.53	0.55458192607371615	12.53	1501.2016173314178
12.54	3.9903174208386157E-07	12.54	1.5880004103210841E-08	12.54	7.8039903875484934E-12	12.54	-0.10294770068247772	12.54	1501.3659997307309
12.55	3.9747418836683379E-07	12.55	1.2012182764205275E-08	12.55	4.5163422537190632E-12	12.55	-0.26733010735943452	12.55	1501.8591469286323
12.56	4.0149103742610859E-07	12.56	2.1235449036549464E-08	12.56	4.5163422537190632E-12	12.56	-0.26733010735943452	12.56	1502.5166765257436
12.57	4.0026138975505138E-07	12.57	9.9295097361160897E-09	12.57	7.8039903875484934E-12	12.57	-0.43171251403156674	12.57	1501.6947645293385
12.58	4.019009199830978E-07	12.58	-6.4343497554406793E-09	12.58	1.2286941199864131E-12	12.58	0.061434705999317885	12.58	1502.3522941264755
12.59	4.043602153247143E-07	12.59	2.1938670640855006E-09	12.59	7.8039903875484934E-12	12.59	-0.59609492069883885	12.59	1501.6947645293385
12.6	4.0083522533489472E-07	12.6	-1.0789048338440637E-09	12.6	7.8039903875484934E-12	12.6	0.061434705999317885	12.6	1501.6947645293385
12.61	4.0099917835770174E-07	12.61	8.4418861448841258E-09	12.61	4.5163422537190632E-12	12.61	0.39019951937742547	12.61	1501.3659997307309
12.62	4.0198289649449379E-07	12.62	-4.9467261663937957E-09	12.62	1.1091638521474497E-11	12.62	-0.10294770068247772	12.62	1501.3659997307309
12.63	4.0132708440330872E-07	12.63	3.1946338911566821E-08	12.63	1.2286941199864131E-12	12.63	-0.10294770068247772	12.63	1502.3522941264755
12.64	4.0009743673223368E-07	12.64	1.5284954666345665E-08	12.64	4.5163422537190632E-12	12.64	0.061434705999317885	12.64	1499.3934109385459
12.65	3.9780209441254105E-07	12.65	1.3202281637589746E-08	12.65	4.5163422537190632E-12	12.65	0.55458192607371615	12.65	1501.6947645293385
12.66	4.0034336626645934E-07	12.66	2.0640399599374102E-08	12.66	4.5163422537190632E-12	12.66	-0.26733010735943452	12.66	1501.5303821300379
12.67	4.0099917835770174E-07	12.67	8.1443614266637926E-09	12.67	7.8039903875484934E-12	12.67	-0.26733010735943452	12.67	1501.6947645293385
12.68	4.0468812137022139E-07	12.68	-5.5417756020389263E-09	12.68	4.5163422537190632E-12	12.68	0.55458192607371615	12.68	1501.6947645293385
12.69	4.0657358113169217E-07	12.69	1.5988176280195932E-09	12.69	1.2286941199864131E-12	12.69	-0.59609492069883885	12.69	1500.8728525327717
12.7	4.0140906091470894E-07	12.7	4.087187559926781E-10	12.7	1.2286941199864131E-12	12.7	0.71896433277485983	12.7	1503.0098237235093
12.71	4.0083522533489472E-07	12.71	8.7394108631131412E-09	12.71	4.5163422537190632E-12	12.71	-0.10294770068247772	12.71	1501.5303821300379
12.72	3.9845790650392807E-07	12.72	-5.8393003198483295E-09	12.72	1.1091638521474497E-11	12.72	0.55458192607371615	12.72	1501.6947645293385
12.73	3.9976953068659122E-07	12.73	3.3731487225145201E-08	12.73	1.2286941199864131E-12	12.73	0.061434705999317885	12.73	1501.6947645293385
12.74	4.0091720184629849E-07	12.74	1.5284954666345665E-08	12.74	1.1091638521474497E-11	12.74	0.061434705999317885	12.74	1501.8591469286323
12.75	4.0181894347170112E-07	12.75	1.2012182764205275E-08	12.75	1.2286941199864131E-12	12.75	0.22581711268595228	12.75	1501.3659997307309
12.76	4.0165499044890607E-07	12.76	2.183049847375921E-08	12.76	4.5163422537190632E-12	12.76	0.061434705999317885	12.76	1501.5303821300379
12.77	3.9772011790111509E-07	12.77	8.1443614266637926E-09	12.77	4.5163422537190632E-12	12.77	-0.92485973401888799	12.77	1502.8454413242605
12.78	4.0132708440330872E-07	12.78	-4.6492014485580286E-09	12.78	4.5163422537190632E-12	12.78	0.22581711268595228	12.78	1501.3659997307309
12.79	4.0395033276781657E-07	12.79	1.3012929099997288E-09	12.79	1.2286941199864131E-12	12.79	-0.10294770068247772	12.79	1501.6947645293385
12.8	4.0378637974505313E-07	12.8	-1.3764295517851408E-09	12.8	7.8039903875484934E-12	12.8	-0.10294770068247772	12.8	1501.6947645293385
12.81	4.005073192892735E-07	12.81	9.3344602995972579E-09	12.81	1.1091638521474497E-11	12.81	0.061434705999317885	12.81	1501.6947645293385
12.82	4.001794132436428E-07	12.82	-4.6492014485580286E-09	12.82	1.1091638521474497E-11	12.82	-0.43171251403156674	12.82	1502.187911727201
12.83	3.9657244674109209E-07	12.83	3.1648814192666863E-08	12.83	1.2286941199864131E-12	12.83	-0.10294770068247772	12.83	1501.6947645293385
12.84	3.9714628232111749E-07	12.84	1.5284954666345665E-08	12.84	1.2286941199864131E-12	12.84	0.061434705999317885	12.84	1501.6947645293385
12.85	3.9837592999250667E-07	12.85	1.2309707482538409E-08	12.85	1.1091638521474497E-11	12.85	0.39019951937742547	12.85	1501.3659997307309
12.86	4.0296661463119907E-07	12.86	2.2128023192376947E-08	12.86	4.5163422537190632E-12	12.86	0.061434705999317885	12.86	1501.5303821300379
12.87	4.0067127231208527E-07	12.87	8.1443614266637926E-09	12.87	4.5163422537190632E-12	12.87	0.88334673948082099	12.87	1501.6947645293385
12.88	4.0149103742610859E-07	12.88	-6.7318744732236524E-09	12.88	4.5163422537190632E-12	12.88	0.22581711268595228	12.88	1501.8591469286323
12.89	4.0263870858564042E-07	12.89	3.0864412182498877E-09	12.89	7.8039903875484934E-12	12.89	0.22581711268595228	12.89	1502.187911727201
12.9	3.9985150719800272E-07	12.9	-1.3764295517851408E-09	12.9	4.5163422537190632E-12	12.9	0.061434705999317885	12.9	1501.3659997307309
12.91	4.0181894347170112E-07	12.91	7.549311990249212E-09	12.91	4.5163422537190632E-12	12.91	0.71896433277485983	12.91	1500.3797053347544
12.92	4.0526195694983465E-07	12.92	-3.4591025771271336E-09	12.92	7.8039903875484934E-12	12.92	0.55458192607371615	12.92	1500.5440877341
12.93	4.0091720184629849E-07	12.93	3.2838913068317729E-08	12.93	4.5163422537190632E-12	12.93	0.22581711268595228	12.93	1500.3797053347544
12.94	4.0009743673223368E-07	12.94	1.4689905229515019E-08	12.94	1.2286941199864131E-12	12.94	0.061434705999317885	12.94	1500.3797053347544
12.95	3.9772011790111509E-07	12.95	1.2012182764205275E-08	12.95	1.2286941199864131E-12	12.95	0.55458192607371615	12.95	1500.5440877341
12.96	3.9739221185540556E-07	12.96	2.1235449036549464E-08	12.96	4.5163422537190632E-12	12.96	0.22581711268595228	12.96	1500.7084701334391
12.97	4.0296661463119907E-07	12.97	9.3344602995972579E-09	12.97	7.8039903875484934E-12	12.97	-0.10294770068247772	12.97	1500.8728525327717
12.98	4.0632765159760627E-07	12.98	-6.4343497554406793E-09	12.98	4.5163422537190632E-12	12.98	0.55458192607371615	12.98	1500.3797053347544
12.99	4.0452416834746912E-07	12.99	1.0037681919886391E-09	12.99	1.2286941199864131E-12	12.99	0.061434705999317885	12.99	1500.2153229354024
13	4.0149103742610859E-07	13	1.1119403800780675E-10	13	4.5163422537190632E-12	13	0.39019951937742547	13	1499.886558136679
13.01	3.9903174208386157E-07	13.01	8.1443614266637926E-09	13.01	7.8039903875484934E-12	13.01	-0.26733010735943452	13.01	1501.037234932098
13.02	4.0198289649449379E-07	13.02	-5.5417756020389263E-09	13.02	1.2286941199864131E-12	13.02	-0.10294770068247772	13.02	1500.2153229354024
13.03	4.0034336626645934E-07	13.03	3.2838913068317729E-08	13.03	4.5163422537190632E-12	13.03	0.061434705999317885	13.03	1500.3797053347544
13.04	4.0067127231208527E-07	13.04	1.5284954666345665E-08	13.04	4.5163422537190632E-12	13.04	-0.92485973401888799	13.04	1500.3797053347544
13.05	4.0124510789190786E-07	13.05	1.2012182764205275E-08	13.05	1.1091638521474497E-11	13.05	-0.10294770068247772	13.05	1500.3797053347544
13.06	4.0034336626645934E-07	13.06	2.2425547911003287E-08	13.06	4.5163422537190632E-12	13.06	0.22581711268595228	13.06	1501.3659997307309
13.07	4.0099917835770174E-07	13.07	8.4418861448841258E-09	13.07	4.5163422537190632E-12	13.07	0.061434705999317885	13.07	1500.2153229354024
13.08	4.0026138975505138E-07	13.08	-4.6492014485580286E-09	13.08	4.5163422537190632E-12	13.08	0.39019951937742547	13.08	1500.7084701334391
13.09	4.0460614485884557E-07	13.09	1.0037681919886391E-09	13.09	4.5163422537190632E-12	13.09	0.55458192607371615	13.09	1500.2153229354024
13.1	4.0370440323367048E-07	13.1	-1.0789048338440637E-09	13.1	1.2286941199864131E-12	13.1	0.061434705999317885	13.1	1500.5440877341
13.11	4.0206487300588924E-07	13.11	9.9295097361160897E-09	13.11	7.8039903875484934E-12	13.11	0.061434705999317885	13.11	1500.3797053347544
13.12	4.0083522533489472E-07	13.12	-5.2442508842207484E-09	13.12	7.8039903875484934E-12	13.12	-0.26733010735943452	13.12	1498.5714989415283
13.13	3.9747418836683379E-07	13.13	3.3136437787251714E-08	13.13	4.5163422537190632E-12	13.13	-0.10294770068247772	13.13	1500.3797053347544
13.14	3.9862185952676913E-07	13.14	1.5582479384773932E-08	13.14	7.8039903875484934E-12	13.14	0.061434705999317885	13.14	1500.2153229354024
13.15	3.9870383603818873E-07	13.15	1.2607232200880199E-08	13.15	4.5163422537190632E-12	13.15	0.22581711268595228	13.15	1502.0235293279197
13.16	4.0493405090434509E-07	13.16	2.2128023192376947E-08	13.16	-2.0589540136494568E-12	13.16	0.39019951937742547	13.16	1500.2153229354024
13.17	4.0263870858564042E-07	13.17	8.1443614266637926E-09	13.17	7.8039903875484934E-12	13.17	-0.26733010735943452	13.17	1500.3797053347544
13.18	4.0009743673223368E-07	13.18	-6.136825037648905E-09	13.18	1.2286941199864131E-12	13.18	0.71896433277485983	13.18	1499.886558136679
13.19	4.0378637974505313E-07	13.19	2.4913917821315568E-09	13.19	1.1091638521474497E-11	13.19	-0.43171251403156674	13.19	1500.3797053347544
13.2	4.0001546022082398E-07	13.2	-1.3764295517851408E-09	13.2	1.2286941199864131E-12	13.2	0.55458192607371615	13.2	1500.5440877341
13.21	4.0329452067674808E-07	13.21	7.8468367084521678E-09	13.21	4.5163422537190632E-12	13.21	-0.10294770068247772	13.21	1500.2153229354024
13.22	4.0345847369951888E-07	13.22	-3.4591025771271336E-09	13.22	7.8039903875484934E-12	13.22	-0.10294770068247772	13.22	1500.2153229354024
13.23	4.0247475556285738E-07	13.23	3.2541388349392254E-08	13.23	-2.0589540136494568E-12	13.23	0.88334673948082099	13.23	1500.2153229354024
13.24	3.9772011790111509E-07	13.24	1.5284954666345665E-08	13.24	1.2286941199864131E-12	13.24	-0.10294770068247772	13.24	1499.3934109385459
13.25	3.9804802394681546E-07	13.25	1.1714658045880823E-08	13.25	4.5163422537190632E-12	13.25	-0.10294770068247772	13.25	1500.5440877341
13.26	4.0132708440330872E-07	13.26	2.0937924317957482E-08	13.26	-2.0589540136494568E-12	13.26	0.55458192607371615	13.26	1500.3797053347544
13.27	4.0263870858564042E-07	13.27	9.3344602995972579E-09	13.27	1.1091638521474497E-11	13.27	0.061434705999317885	13.27	1500.7084701334391
13.28	4.0690148717713118E-07	13.28	-5.5417756020389263E-09	13.28	1.1091638521474497E-11	13.28	0.061434705999317885	13.28	1500.3797053347544
13.29	4.054259099725757E-07	13.29	1.3012929099997288E-09	13.29	4.5163422537190632E-12	13.29	0.71896433277485983	13.29	1500.2153229354024
13.3	4.0091720184629849E-07	13.3	1.1119403800780675E-10	13.3	1.2286941199864131E-12	13.3	0.55458192607371615	13.3	1501.2016173314178
13.31	4.0198289649449379E-07	13.31	8.7394108631131412E-09	13.31	-2.0589540136494568E-12	13.31	0.71896433277485983	13.31	1499.886558136679
13.32	4.0067127231208527E-07	13.32	-3.7566272949980393E-09	13.32	4.5163422537190632E-12	13.32	0.22581711268595228	13.32	1500.3797053347544
13.33	3.9968755417517914E-07	13.33	3.3136437787251714E-08	13.33	7.8039903875484934E-12	13.33	0.55458192607371615	13.33	1500.8728525327717
13.34	3.9821197696966229E-07	13.34	1.4094855792718969E-08	13.34	7.8039903875484934E-12	13.34	0.061434705999317885	13.34	1500.5440877341
13.35	3.9804802394681546E-07	13.35	1.2904756919230645E-08	13.35	1.1091638521474497E-11	13.35	0.39019951937742547	13.35	1500.5440877341
13.36	4.0165499044890607E-07	13.36	2.2128023192376947E-08	13.36	1.2286941199864131E-12	13.36	0.22581711268595228	13.36	1500.5440877341
13.37	3.9821197696966229E-07	13.37	9.0369355813508519E-09	13.37	7.8039903875484934E-12	13.37	0.22581711268595228	13.37	1500.2153229354024
13.38	4.0214684951728412E-07	13.38	-5.8393003198483295E-09	13.38	1.2286941199864131E-12	13.38	0.71896433277485983	13.38	1500.7084701334391
13.39	4.038683562564352E-07	13.39	1.3012929099997288E-09	13.39	7.8039903875484934E-12	13.39	0.88334673948082099	13.39	1501.037234932098
13.4	3.9976953068659122E-07	13.4	4.087187559926781E-10	13.4	4.5163422537190632E-12	13.4	-0.10294770068247772	13.4	1500.5440877341
13.41	4.0288463811981038E-07	13.41	8.4418861448841258E-09	13.41	1.2286941199864131E-12	13.41	0.061434705999317885	13.41	1500.2153229354024
13.42	4.0034336626645934E-07	13.42	-4.9467261663937957E-09	13.42	4.5163422537190632E-12	13.42	0.55458192607371615	13.42	1500.3797053347544
13.43	4.0067127231208527E-07	13.43	3.3136437787251714E-08	13.43	4.5163422537190632E-12	13.43	-0.10294770068247772	13.43	1500.5440877341
13.44	3.961625641839142E-07	13.44	1.439238051111268E-08	13.44	4.5163422537190632E-12	13.44	-0.10294770068247772	13.44	1500.2153229354024
13.45	4.0157301393750765E-07	13.45	1.2012182764205275E-08	13.45	4.5163422537190632E-12	13.45	0.71896433277485983	13.45	1500.2153229354024
13.46	4.0272068509703095E-07	13.46	2.2425547911003287E-08	13.46	4.5163422537190632E-12	13.46	-0.10294770068247772	13.46	1501.037234932098
13.47	4.0075324882349032E-07	13.47	8.4418861448841258E-09	13.47	4.5163422537190632E-12	13.47	-0.43171251403156674	13.47	1500.3797053347544
13.48	4.0206487300588924E-07	13.48	-4.3516767307134736E-09	13.48	-2.0589540136494568E-12	13.48	-0.10294770068247772	13.48	1500.3797053347544
13.49	4.005073192892735E-07	13.49	1.5988176280195932E-09	13.49	7.8039903875484934E-12	13.49	0.22581711268595228	13.49	1500.050940536044
13.5	4.005073192892735E-07	13.5	-1.0789048338440637E-09	13.5	7.8039903875484934E-12	13.5	0.39019951937742547	13.5	1500.2153229354024
13.51	4.0296661463119907E-07	13.51	9.3344602995972579E-09	13.51	1.2286941199864131E-12	13.51	-0.26733010735943452	13.51	1500.3797053347544
13.52	4.0099917835770174E-07	13.52	-5.5417756020389263E-09	13.52	4.5163422537190632E-12	13.52	0.22581711268595228	13.52	1501.8591469286323
13.53	3.9845790650392807E-07	13.53	3.2243863630475276E-08	13.53	4.5163422537190632E-12	13.53	0.061434705999317885	13.53	1502.3522941264755
13.54	3.962445406953509E-07	13.54	1.4689905229515019E-08	13.54	1.2286941199864131E-12	13.54	0.22581711268595228	13.54	1501.6947645293385
13.55	3.9903174208386157E-07	13.55	1.1417133327565013E-08	13.55	4.5163422537190632E-12	13.55	0.22581711268595228	13.55	1501.037234932098
13.56	3.994416246409394E-07	13.56	2.0937924317957482E-08	13.56	4.5163422537190632E-12	13.56	0.55458192607371615	13.56	1501.6947645293385
13.57	3.9845790650392807E-07	13.57	9.0369355813508519E-09	13.57	1.2286941199864131E-12	13.57	0.55458192607371615	13.57	1501.5303821300379
13.58	4.005892958006797E-07	13.58	-5.2442508842207484E-09	13.58	4.5163422537190632E-12	13.58	0.22581711268595228	13.58	1502.3522941264755
13.59	4.0657358113169217E-07	13.59	3.383965936322149E-09	13.59	4.5163422537190632E-12	13.59	-0.10294770068247772	13.59	1501.5303821300379
13.6	4.0272068509703095E-07	13.6	-1.8633067996828987E-10	13.6	4.5163422537190632E-12	13.6	0.71896433277485983	13.6	1501.3659997307309
13.61	3.9968755417517914E-07	13.61	7.8468367084521678E-09	13.61	1.2286941199864131E-12	13.61	-0.10294770068247772	13.61	1501.8591469286323
13.62	3.9976953068659122E-07	13.62	-5.8393003198483295E-09	13.62	4.5163422537190632E-12	13.62	-0.10294770068247772	13.62	1501.5303821300379
13.63	4.005073192892735E-07	13.63	3.2838913068317729E-08	13.63	4.5163422537190632E-12	13.63	0.22581711268595228	13.63	1501.5303821300379
13.64	3.994416246409394E-07	13.64	1.6475053540110559E-08	13.64	1.2286941199864131E-12	13.64	0.061434705999317885	13.64	1501.2016173314178
13.65	4.0091720184629849E-07	13.65	1.2309707482538409E-08	13.65	4.5163422537190632E-12	13.65	0.71896433277485983	13.65	1502.0235293279197
13.66	4.0247475556285738E-07	13.66	2.1235449036549464E-08	13.66	1.2286941199864131E-12	13.66	0.061434705999317885	13.66	1501.3659997307309
13.67	4.0009743673223368E-07	13.67	9.0369355813508519E-09	13.67	7.8039903875484934E-12	13.67	0.061434705999317885	13.67	1501.6947645293385
13.68	3.994416246409394E-07	13.68	-5.5417756020389263E-09	13.68	1.2286941199864131E-12	13.68	0.71896433277485983	13.68	1501.5303821300379
13.69	4.0214684951728412E-07	13.69	1.5988176280195932E-09	13.69	1.1091638521474497E-11	13.69	0.55458192607371615	13.69	1500.8728525327717
13.7	4.0378637974505313E-07	13.7	-7.8138011589423832E-10	13.7	4.5163422537190632E-12	13.7	0.22581711268595228	13.7	1500.2153229354024
13.71	4.0280266160842096E-07	13.71	8.4418861448841258E-09	13.71	1.2286941199864131E-12	13.71	0.22581711268595228	13.71	1501.6947645293385
13.72	4.0099917835770174E-07	13.72	-3.4591025771271336E-09	13.72	4.5163422537190632E-12	13.72	0.55458192607371615	13.72	1502.6810589250053
13.73	4.0001546022082398E-07	13.73	3.3136437787251714E-08	13.73	1.2286941199864131E-12	13.73	0.55458192607371615	13.73	1501.3659997307309
13.74	3.9763814138968856E-07	13.74	1.4689905229515019E-08	13.74	7.8039903875484934E-12	13.74	0.55458192607371615	13.74	1501.3659997307309
13.75	3.9919569510669442E-07	13.75	1.3797331074333915E-08	13.75	7.8039903875484934E-12	13.75	0.061434705999317885	13.75	1501.3659997307309
13.76	4.0214684951728412E-07	13.76	2.1235449036549464E-08	13.76	7.8039903875484934E-12	13.76	0.55458192607371615	13.76	1501.6947645293385
13.77	4.0288463811981038E-07	13.77	8.7394108631131412E-09	13.77	4.5163422537190632E-12	13.77	0.061434705999317885	13.77	1502.0235293279197
13.78	4.0362242672228725E-07	13.78	-4.6492014485580286E-09	13.78	1.2286941199864131E-12	13.78	0.39019951937742547	13.78	1501.5303821300379
13.79	4.04278238813336E-07	13.79	1.3012929099997288E-09	13.79	7.8039903875484934E-12	13.79	-0.26733010735943452	13.79	1501.6947645293385
13.8	3.9952360115235323E-07	13.8	4.087187559926781E-10	13.8	4.5163422537190632E-12	13.8	1.7052587730830595	13.8	1501.5303821300379
13.81	4.0042534277786676E-07	13.81	9.3344602995972579E-09	13.81	4.5163422537190632E-12	13.81	0.061434705999317885	13.81	1501.5303821300379
13.82	4.0280266160842096E-07	13.82	-4.3516767307134736E-09	13.82	4.5163422537190632E-12	13.82	0.061434705999317885	13.82	1501.6947645293385
13.83	4.0222882602867836E-07	13.83	3.3731487225145201E-08	13.83	4.5163422537190632E-12	13.83	0.061434705999317885	13.83	1501.5303821300379
13.84	3.9985150719800272E-07	13.84	1.4094855792718969E-08	13.84	4.5163422537190632E-12	13.84	-0.10294770068247772	13.84	1502.3522941264755
13.85	3.9870383603818873E-07	13.85	1.1714658045880823E-08	13.85	1.1091638521474497E-11	13.85	0.22581711268595228	13.85	1501.037234932098
13.86	4.005892958006797E-07	13.86	2.1235449036549464E-08	13.86	4.5163422537190632E-12	13.86	-0.10294770068247772	13.86	1501.6947645293385
13.87	4.0075324882349032E-07	13.87	7.549311990249212E-09	13.87	7.8039903875484934E-12	13.87	-0.10294770068247772	13.87	1501.3659997307309
13.88	4.06737534154413E-07	13.88	-4.9467261663937957E-09	13.88	4.5163422537190632E-12	13.88	0.22581711268595228	13.88	1501.3659997307309
13.89	4.0354045021090333E-07	13.89	1.5988176280195932E-09	13.89	4.5163422537190632E-12	13.89	0.061434705999317885	13.89	1501.5303821300379
13.9	4.005073192892735E-07	13.9	-1.971478987640984E-09	13.9	4.5163422537190632E-12	13.9	-0.10294770068247772	13.9	1501.2016173314178
13.91	4.0173696696030391E-07	13.91	9.3344602995972579E-09	13.91	1.2286941199864131E-12	13.91	-0.26733010735943452	13.91	1502.3522941264755
13.92	3.9976953068659122E-07	13.92	-4.9467261663937957E-09	13.92	4.5163422537190632E-12	13.92	-0.43171251403156674	13.92	1501.8591469286323
13.93	4.0075324882349032E-07	13.93	3.2541388349392254E-08	13.93	4.5163422537190632E-12	13.93	-0.10294770068247772	13.93	1501.8591469286323
13.94	4.0313056765397479E-07	13.94	1.5880004103210841E-08	13.94	7.8039903875484934E-12	13.94	0.39019951937742547	13.94	1501.5303821300379
13.95	4.0149103742610859E-07	13.95	1.2607232200880199E-08	13.95	7.8039903875484934E-12	13.95	0.55458192607371615	13.95	1501.8591469286323
13.96	3.9862185952676913E-07	13.96	2.2128023192376947E-08	13.96	7.8039903875484934E-12	13.96	0.22581711268595228	13.96	1502.3522941264755
13.97	3.9567070511528231E-07	13.97	8.7394108631131412E-09	13.97	1.1091638521474497E-11	13.97	0.55458192607371615	13.97	1501.5303821300379
13.98	4.0009743673223368E-07	13.98	-6.136825037648905E-09	13.98	4.5163422537190632E-12	13.98	0.22581711268595228	13.98	1499.3934109385459
13.99	4.0460614485884557E-07	13.99	3.0864412182498877E-09	13.99	4.5163422537190632E-12	13.99	0.061434705999317885	13.99	1501.3659997307309
14	4.0263870858564042E-07	14	-7.8138011589423832E-10	14	4.5163422537190632E-12	14	-0.26733010735943452	14	1502.8454413242605
14.01	4.04278238813336E-07	14.01	8.4418861448841258E-09	14.01	1.2286941199864131E-12	14.01	-0.10294770068247772	14.01	1501.5303821300379
14.02	4.0034336626645934E-07	14.02	-3.1615778592474664E-09	14.02	7.8039903875484934E-12	14.02	-0.43171251403156674	14.02	1501.6947645293385
14.03	4.0075324882349032E-07	14.03	3.2243863630475276E-08	14.03	1.2286941199864131E-12	14.03	0.39019951937742547	14.03	1500.3797053347544
14.04	3.9739221185540556E-07	14.04	1.3797331074333915E-08	14.04	1.2286941199864131E-12	14.04	-0.43171251403156674	14.04	1501.2016173314178
14.05	3.9952360115235323E-07	14.05	1.2607232200880199E-08	14.05	4.5163422537190632E-12	14.05	0.88334673948082099	14.05	1500.2153229354024
14.06	3.9935964812952504E-07	14.06	2.1235449036549464E-08	14.06	7.8039903875484934E-12	14.06	0.061434705999317885	14.06	1500.050940536044
14.07	4.0067127231208527E-07	14.07	9.0369355813508519E-09	14.07	-2.0589540136494568E-12	14.07	0.22581711268595228	14.07	1500.2153229354024
14.08	4.0304859114258727E-07	14.08	-4.6492014485580286E-09	14.08	1.1091638521474497E-11	14.08	1.3764939596276875	14.08	1500.2153229354024
14.09	4.0329452067674808E-07	14.09	1.3012929099997288E-09	14.09	4.5163422537190632E-12	14.09	0.061434705999317885	14.09	1500.050940536044
14.1	4.0165499044890607E-07	14.1	-4.8385539793563823E-10	14.1	4.5163422537190632E-12	14.1	0.22581711268595228	14.1	1501.037234932098
14.11	3.9788407092396647E-07	14.11	7.549311990249212E-09	14.11	1.2286941199864131E-12	14.11	0.061434705999317885	14.11	1500.5440877341
14.12	4.0075324882349032E-07	14.12	-4.0541520128601571E-09	14.12	1.1091638521474497E-11	14.12	0.061434705999317885	14.12	1500.2153229354024
14.13	4.0132708440330872E-07	14.13	3.3136437787251714E-08	14.13	1.2286941199864131E-12	14.13	0.22581711268595228	14.13	1500.2153229354024
14.14	4.0067127231208527E-07	14.14	1.4987429947926028E-08	14.14	1.1091638521474497E-11	14.14	-0.26733010735943452	14.14	1500.3797053347544
14.15	4.010811548691044E-07	14.15	1.3202281637589746E-08	14.15	4.5163422537190632E-12	14.15	-0.26733010735943452	14.15	1500.7084701334391
14.16	3.9911371859527826E-07	14.16	2.183049847375921E-08	14.16	1.2286941199864131E-12	14.16	0.39019951937742547	14.16	1500.3797053347544
14.17	3.9985150719800272E-07	14.17	8.4418861448841258E-09	14.17	1.1091638521474497E-11	14.17	0.061434705999317885	14.17	1499.886558136679
14.18	4.0280266160842096E-07	14.18	-4.0541520128601571E-09	14.18	4.5163422537190632E-12	14.18	0.061434705999317885	14.18	1500.3797053347544
14.19	4.06245675086243E-07	14.19	1.0037681919886391E-09	14.19	4.5163422537190632E-12	14.19	-0.10294770068247772	14.19	1500.7084701334391
14.2	4.0198289649449379E-07	14.2	-4.8385539793563823E-10	14.2	7.8039903875484934E-12	14.2	0.22581711268595228	14.2	1500.050940536044
14.21	4.0231080254007197E-07	14.21	7.549311990249212E-09	14.21	-2.0589540136494568E-12	14.21	0.22581711268595228	14.21	1500.2153229354024
14.22	4.001794132436428E-07	14.22	-4.9467261663937957E-09	14.22	4.5163422537190632E-12	14.22	0.22581711268595228	14.22	1500.3797053347544
14.23	3.9739221185540556E-07	14.23	3.3731487225145201E-08	14.23	4.5163422537190632E-12	14.23	0.22581711268595228	14.23	1500.7084701334391
14.24	4.010811548691044E-07	14.24	1.439238051111268E-08	14.24	4.5163422537190632E-12	14.24	-0.26733010735943452	14.24	1500.3797053347544
14.25	4.0173696696030391E-07	14.25	1.3202281637589746E-08	14.25	4.5163422537190632E-12	14.25	0.22581711268595228	14.25	1500.3797053347544
14.26	4.0337649718813375E-07	14.26	2.1532973755150035E-08	14.26	1.2286941199864131E-12	14.26	0.39019951937742547	14.26	1501.5303821300379
14.27	3.9968755417517914E-07	14.27	9.0369355813508519E-09	14.27	7.8039903875484934E-12	14.27	0.39019951937742547	14.27	1501.8591469286323
14.28	4.0157301393750765E-07	14.28	-5.8393003198483295E-09	14.28	4.5163422537190632E-12	14.28	0.39019951937742547	14.28	1501.6947645293385
14.29	4.0477009788159658E-07	14.29	1.0037681919886391E-09	14.29	4.5163422537190632E-12	14.29	-0.43171251403156674	14.29	1502.5166765257436
14.3	4.0501602741571842E-07	14.3	-1.8633067996828987E-10	14.3	1.2286941199864131E-12	14.3	-0.10294770068247772	14.3	1501.6947645293385
14.31	4.0575381601805018E-07	14.31	6.9542625538694127E-09	14.31	4.5163422537190632E-12	14.31	0.061434705999317885	14.31	1501.5303821300379
14.32	4.0042534277786676E-07	14.32	-4.9467261663937957E-09	14.32	4.5163422537190632E-12	14.32	-0.10294770068247772	14.32	1501.6947645293385
14.33	3.982939534810848E-07	14.33	3.3433962506194209E-08	14.33	4.5163422537190632E-12	14.33	0.22581711268595228	14.33	1499.3934109385459
14.34	3.9837592999250667E-07	14.34	1.4987429947926028E-08	14.34	1.2286941199864131E-12	14.34	-0.26733010735943452	14.34	1502.0235293279197
14.35	4.0026138975505138E-07	14.35	1.2607232200880199E-08	14.35	1.1091638521474497E-11	14.35	0.061434705999317885	14.35	1500.2153229354024
14.36	4.0526195694983465E-07	14.36	2.272307262963823E-08	14.36	4.5163422537190632E-12	14.36	0.061434705999317885	14.36	1500.2153229354024
14.37	4.010811548691044E-07	14.37	8.4418861448841258E-09	14.37	7.8039903875484934E-12	14.37	-0.92485973401888799	14.37	1501.2016173314178
14.38	4.0034336626645934E-07	14.38	-4.9467261663937957E-09	14.38	4.5163422537190632E-12	14.38	0.061434705999317885	14.38	1500.2153229354024
14.39	4.0231080254007197E-07	14.39	1.5988176280195932E-09	14.39	7.8039903875484934E-12	14.39	0.55458192607371615	14.39	1500.3797053347544
14.4	4.0247475556285738E-07	14.4	-7.8138011589423832E-10	14.4	4.5163422537190632E-12	14.4	0.55458192607371615	14.4	1498.4071165421055
14.41	4.0337649718813375E-07	14.41	8.7394108631131412E-09	14.41	1.2286941199864131E-12	14.41	0.061434705999317885	14.41	1501.037234932098
14.42	4.0255673207424919E-07	14.42	-4.6492014485580286E-09	14.42	4.5163422537190632E-12	14.42	0.061434705999317885	14.42	1499.886558136679
14.43	3.9886778906102629E-07	14.43	3.3731487225145201E-08	14.43	4.5163422537190632E-12	14.43	0.22581711268595228	14.43	1500.3797053347544
14.44	3.9780209441254105E-07	14.44	1.3499806355957502E-08	14.44	4.5163422537190632E-12	14.44	-0.59609492069883885	14.44	1500.7084701334391
14.45	3.9976953068659122E-07	14.45	1.2309707482538409E-08	14.45	4.5163422537190632E-12	14.45	0.39019951937742547	14.45	1500.7084701334391
14.46	4.010811548691044E-07	14.46	2.2128023192376947E-08	14.46	-2.0589540136494568E-12	14.46	0.71896433277485983	14.46	1500.2153229354024
14.47	4.0206487300588924E-07	14.47	7.8468367084521678E-09	14.47	1.2286941199864131E-12	14.47	0.061434705999317885	14.47	1500.3797053347544
14.48	4.0255673207424919E-07	14.48	-5.2442508842207484E-09	14.48	1.2286941199864131E-12	14.48	0.55458192607371615	14.48	1500.5440877341
14.49	4.0362242672228725E-07	14.49	1.5988176280195932E-09	14.49	-2.0589540136494568E-12	14.49	-0.26733010735943452	14.49	1500.050940536044
14.5	3.9788407092396647E-07	14.5	-4.8385539793563823E-10	14.5	4.5163422537190632E-12	14.5	-0.76047732736128637	14.5	1500.3797053347544
14.51	4.0075324882349032E-07	14.51	8.1443614266637926E-09	14.51	4.5163422537190632E-12	14.51	0.061434705999317885	14.51	1500.050940536044
14.52	4.0157301393750765E-07	14.52	-5.5417756020389263E-09	14.52	7.8039903875484934E-12	14.52	0.22581711268595228	14.52	1500.3797053347544
14.53	4.0124510789190786E-07	14.53	3.3136437787251714E-08	14.53	7.8039903875484934E-12	14.53	-0.26733010735943452	14.53	1500.3797053347544
14.54	4.0206487300588924E-07	14.54	1.439238051111268E-08	14.54	4.5163422537190632E-12	14.54	0.061434705999317885	14.54	1500.050940536044
14.55	3.9968755417517914E-07	14.55	1.2012182764205275E-08	14.55	7.8039903875484934E-12	14.55	-0.10294770068247772	14.55	1500.3797053347544
14.56	4.0140906091470894E-07	14.56	2.0640399599374102E-08	14.56	4.5163422537190632E-12	14.56	-0.26733010735943452	14.56	1501.5303821300379
14.57	4.0116313138050637E-07	14.57	1.0524559172669637E-08	14.57	4.5163422537190632E-12	14.57	-0.10294770068247772	14.57	1500.3797053347544
14.58	4.0419626230195711E-07	14.58	-4.9467261663937957E-09	14.58	4.5163422537190632E-12	14.58	-0.10294770068247772	14.58	1500.3797053347544
14.59	4.054259099725757E-07	14.59	1.1119403800780675E-10	14.59	7.8039903875484934E-12	14.59	-0.26733010735943452	14.59	1500.2153229354024
14.6	4.0034336626645934E-07	14.6	-4.8385539793563823E-10	14.6	1.1091638521474497E-11	14.6	0.22581711268595228	14.6	1501.3659997307309
14.61	4.0255673207424919E-07	14.61	6.9542625538694127E-09	14.61	1.2286941199864131E-12	14.61	0.39019951937742547	14.61	1500.3797053347544
14.62	4.0042534277786676E-07	14.62	-4.3516767307134736E-09	14.62	1.1091638521474497E-11	14.62	0.22581711268595228	14.62	1500.050940536044
14.63	4.0157301393750765E-07	14.63	3.2541388349392254E-08	14.63	4.5163422537190632E-12	14.63	0.061434705999317885	14.63	1500.5440877341
14.64	4.0419626230195711E-07	14.64	1.439238051111268E-08	14.64	1.2286941199864131E-12	14.64	-0.26733010735943452	14.64	1500.7084701334391
14.65	4.001794132436428E-07	14.65	1.2607232200880199E-08	14.65	4.5163422537190632E-12	14.65	0.39019951937742547	14.65	1500.2153229354024
14.66	4.0206487300588924E-07	14.66	2.0640399599374102E-08	14.66	1.2286941199864131E-12	14.66	0.22581711268595228	14.66	1500.3797053347544
14.67	3.9878581254960785E-07	14.67	6.9542625538694127E-09	14.67	4.5163422537190632E-12	14.67	0.22581711268595228	14.67	1501.2016173314178
14.68	4.019009199830978E-07	14.68	-4.0541520128601571E-09	14.68	4.5163422537190632E-12	14.68	-0.10294770068247772	14.68	1500.3797053347544
14.69	4.0501602741571842E-07	14.69	1.0037681919886391E-09	14.69	4.5163422537190632E-12	14.69	0.22581711268595228	14.69	1499.229028539155
14.7	4.02392779051465E-07	14.7	1.1119403800780675E-10	14.7	4.5163422537190632E-12	14.7	-0.10294770068247772	14.7	1500.050940536044
14.71	4.0403230927919737E-07	14.71	7.8468367084521678E-09	14.71	7.8039903875484934E-12	14.71	0.55458192607371615	14.71	1500.5440877341
14.72	4.0001546022082398E-07	14.72	-5.2442508842207484E-09	14.72	7.8039903875484934E-12	14.72	-0.10294770068247772	14.72	1500.2153229354024
14.73	3.9993348370941364E-07	14.73	3.3136437787251714E-08	14.73	1.2286941199864131E-12	14.73	0.22581711268595228	14.73	1500.5440877341
14.74	3.9862185952676913E-07	14.74	1.4689905229515019E-08	14.74	1.1091638521474497E-11	14.74	0.061434705999317885	14.74	1500.7084701334391
14.75	3.9747418836683379E-07	14.75	1.2012182764205275E-08	14.75	4.5163422537190632E-12	14.75	-0.10294770068247772	14.75	1500.050940536044
14.76	4.0198289649449379E-07	14.76	2.183049847375921E-08	14.76	4.5163422537190632E-12	14.76	-0.10294770068247772	14.76	1500.3797053347544
14.77	4.0181894347170112E-07	14.77	8.1443614266637926E-09	14.77	7.8039903875484934E-12	14.77	-0.43171251403156674	14.77	1500.3797053347544
14.78	4.0509800392709117E-07	14.78	-4.6492014485580286E-09	14.78	4.5163422537190632E-12	14.78	-0.10294770068247772	14.78	1500.2153229354024
14.79	4.0272068509703095E-07	14.79	4.087187559926781E-10	14.79	7.8039903875484934E-12	14.79	-0.26733010735943452	14.79	1500.8728525327717
14.8	3.9796604743539126E-07	14.8	-1.0789048338440637E-09	14.8	1.2286941199864131E-12	14.8	-0.10294770068247772	14.8	1500.2153229354024
14.81	4.0099917835770174E-07	14.81	9.0369355813508519E-09	14.81	4.5163422537190632E-12	14.81	0.55458192607371615	14.81	1500.050940536044
14.82	4.0149103742610859E-07	14.82	-5.2442508842207484E-09	14.82	7.8039903875484934E-12	14.82	0.061434705999317885	14.82	1501.2016173314178
14.83	4.0272068509703095E-07	14.83	3.2541388349392254E-08	14.83	1.2286941199864131E-12	14.83	-0.10294770068247772	14.83	1500.7084701334391
14.84	4.0165499044890607E-07	14.84	1.2607232200880199E-08	14.84	4.5163422537190632E-12	14.84	-0.26733010735943452	14.84	1500.2153229354024
14.85	3.9886778906102629E-07	14.85	1.2904756919230645E-08	14.85	4.5163422537190632E-12	14.85	0.39019951937742547	14.85	1500.3797053347544
14.86	3.9919569510669442E-07	14.86	2.2128023192376947E-08	14.86	4.5163422537190632E-12	14.86	0.22581711268595228	14.86	1500.8728525327717
14.87	4.005892958006797E-07	14.87	7.2517872720549647E-09	14.87	1.2286941199864131E-12	14.87	0.22581711268595228	14.87	1500.3797053347544
14.88	4.0337649718813375E-07	14.88	-5.5417756020389263E-09	14.88	1.2286941199864131E-12	14.88	0.55458192607371615	14.88	1500.3797053347544
14.89	4.0419626230195711E-07	14.89	1.3012929099997288E-09	14.89	4.5163422537190632E-12	14.89	0.22581711268595228	14.89	1501.2016173314178
14.9	4.0362242672228725E-07	14.9	-7.8138011589423832E-10	14.9	4.5163422537190632E-12	14.9	0.061434705999317885	14.9	1500.3797053347544
14.91	3.9935964812952504E-07	14.91	7.8468367084521678E-09	14.91	1.2286941199864131E-12	14.91	-0.10294770068247772	14.91	1499.55779333793
14.92	4.0181894347170112E-07	14.92	-6.136825037648905E-09	14.92	4.5163422537190632E-12	14.92	0.39019951937742547	14.92	1501.5303821300379
14.93	4.0026138975505138E-07	14.93	3.1351289473775442E-08	14.93	1.2286941199864131E-12	14.93	0.55458192607371615	14.93	1501.037234932098
14.94	3.9985150719800272E-07	14.94	1.439238051111268E-08	14.94	1.2286941199864131E-12	14.94	0.55458192607371615	14.94	1500.2153229354024
14.95	4.0206487300588924E-07	14.95	1.2904756919230645E-08	14.95	4.5163422537190632E-12	14.95	0.061434705999317885	14.95	1500.2153229354024
14.96	4.0337649718813375E-07	14.96	2.0342874880799312E-08	14.96	4.5163422537190632E-12	14.96	0.061434705999317885	14.96	1500.5440877341
14.97	4.005073192892735E-07	14.97	9.3344602995972579E-09	14.97	4.5163422537190632E-12	14.97	0.061434705999317885	14.97	1499.886558136679
14.98	3.982939534810848E-07	14.98	-5.5417756020389263E-09	14.98	1.2286941199864131E-12	14.98	0.55458192607371615	14.98	1499.886558136679
14.99	4.0403230927919737E-07	14.99	1.5988176280195932E-09	14.99	4.5163422537190632E-12	14.99	0.061434705999317885	14.99	1500.2153229354024
15	4.0272068509703095E-07	15	4.087187559926781E-10	15	4.5163422537190632E-12	15	0.39019951937742547	15	1500.5440877341
15.01	4.0583579252941727E-07	15.01	8.7394108631131412E-09	15.01	-2.0589540136494568E-12	15.01	0.39019951937742547	15.01	1500.2153229354024
15.02	4.0083522533489472E-07	15.02	-4.9467261663937957E-09	15.02	7.8039903875484934E-12	15.02	-0.10294770068247772	15.02	1500.2153229354024
15.03	3.9960557766376653E-07	15.03	3.402901194410469E-08	15.03	7.8039903875484934E-12	15.03	-0.26733010735943452	15.03	1501.3659997307309
15.04	3.9919569510669442E-07	15.04	1.4094855792718969E-08	15.04	4.5163422537190632E-12	15.04	-0.10294770068247772	15.04	1500.3797053347544
15.05	4.0026138975505138E-07	15.05	1.3499806355957502E-08	15.05	1.2286941199864131E-12	15.05	0.88334673948082099	15.05	1500.7084701334391
15.06	4.0206487300588924E-07	15.06	2.0937924317957482E-08	15.06	4.5163422537190632E-12	15.06	0.061434705999317885	15.06	1499.3934109385459
15.07	4.0206487300588924E-07	15.07	6.9542625538694127E-09	15.07	7.8039903875484934E-12	15.07	0.22581711268595228	15.07	1500.3797053347544
15.08	4.0263870858564042E-07	15.08	-4.0541520128601571E-09	15.08	4.5163422537190632E-12	15.08	0.061434705999317885	15.08	1500.7084701334391
15.09	4.0329452067674808E-07	15.09	1.5988176280195932E-09	15.09	7.8039903875484934E-12	15.09	0.061434705999317885	15.09	1500.3797053347544
15.1	3.9935964812952504E-07	15.1	-1.8633067996828987E-10	15.1	7.8039903875484934E-12	15.1	0.061434705999317885	15.1	1500.2153229354024
15.11	4.0329452067674808E-07	15.11	7.549311990249212E-09	15.11	7.8039903875484934E-12	15.11	0.22581711268595228	15.11	1500.050940536044
15.12	4.0214684951728412E-07	15.12	-6.136825037648905E-09	15.12	7.8039903875484934E-12	15.12	-0.10294770068247772	15.12	1501.037234932098
15.13	4.010811548691044E-07	15.13	3.4326536663072675E-08	15.13	4.5163422537190632E-12	15.13	0.55458192607371615	15.13	1500.5440877341
15.14	3.994416246409394E-07	15.14	1.3499806355957502E-08	15.14	4.5163422537190632E-12	15.14	-0.10294770068247772	15.14	1500.3797053347544
15.15	3.9845790650392807E-07	15.15	1.2904756919230645E-08	15.15	7.8039903875484934E-12	15.15	0.88334673948082099	15.15	1500.3797053347544
15.16	3.9911371859527826E-07	15.16	2.1532973755150035E-08	15.16	4.5163422537190632E-12	15.16	-0.10294770068247772	15.16	1500.050940536044
15.17	4.0091720184629849E-07	15.17	7.8468367084521678E-09	15.17	7.8039903875484934E-12	15.17	0.061434705999317885	15.17	1501.2016173314178
15.18	4.0452416834746912E-07	15.18	-4.6492014485580286E-09	15.18	7.8039903875484934E-12	15.18	-1.7467717672342147	15.18	1500.2153229354024
15.19	4.0485207439297112E-07	15.19	1.3012929099997288E-09	15.19	7.8039903875484934E-12	15.19	-0.10294770068247772	15.19	1500.3797053347544
15.2	4.0460614485884557E-07	15.2	-4.8385539793563823E-10	15.2	7.8039903875484934E-12	15.2	0.061434705999317885	15.2	1501.5303821300379
15.21	3.9935964812952504E-07	15.21	8.7394108631131412E-09	15.21	1.2286941199864131E-12	15.21	-0.26733010735943452	15.21	1501.3659997307309
15.22	3.9968755417517914E-07	15.22	-5.5417756020389263E-09	15.22	4.5163422537190632E-12	15.22	-0.10294770068247772	15.22	1501.6947645293385
15.23	4.0132708440330872E-07	15.23	3.2541388349392254E-08	15.23	4.5163422537190632E-12	15.23	0.55458192607371615	15.23	1501.5303821300379
15.24	4.0181894347170112E-07	15.24	1.5582479384773932E-08	15.24	4.5163422537190632E-12	15.24	-0.10294770068247772	15.24	1502.187911727201
15.25	4.0042534277786676E-07	15.25	1.2607232200880199E-08	15.25	4.5163422537190632E-12	15.25	-0.10294770068247772	15.25	1501.6947645293385
15.26	4.0263870858564042E-07	15.26	2.0937924317957482E-08	15.26	4.5163422537190632E-12	15.26	0.55458192607371615	15.26	1501.5303821300379
15.27	3.9813000045823914E-07	15.27	7.549311990249212E-09	15.27	7.8039903875484934E-12	15.27	-0.10294770068247772	15.27	1501.5303821300379
15.28	4.0124510789190786E-07	15.28	-4.6492014485580286E-09	15.28	1.2286941199864131E-12	15.28	0.71896433277485983	15.28	1501.2016173314178
15.29	4.0517998043846323E-07	15.29	1.5988176280195932E-09	15.29	7.8039903875484934E-12	15.29	-0.26733010735943452	15.29	1501.5303821300379
15.3	4.0616369857487914E-07	15.3	-1.8633067996828987E-10	15.3	4.5163422537190632E-12	15.3	0.22581711268595228	15.3	1501.6947645293385
15.31	4.0411428579057748E-07	15.31	7.2517872720549647E-09	15.31	4.5163422537190632E-12	15.31	-0.10294770068247772	15.31	1502.3522941264755
15.32	4.0083522533489472E-07	15.32	-4.3516767307134736E-09	15.32	7.8039903875484934E-12	15.32	-0.26733010735943452	15.32	1501.5303821300379
15.33	3.9976953068659122E-07	15.33	3.2243863630475276E-08	15.33	4.5163422537190632E-12	15.33	0.061434705999317885	15.33	1501.6947645293385
15.34	3.9476896348940545E-07	15.34	1.439238051111268E-08	15.34	1.2286941199864131E-12	15.34	0.55458192607371615	15.34	1501.5303821300379
15.35	4.0099917835770174E-07	15.35	1.2309707482538409E-08	15.35	4.5163422537190632E-12	15.35	0.39019951937742547	15.35	1501.8591469286323
15.36	4.0165499044890607E-07	15.36	2.0342874880799312E-08	15.36	1.2286941199864131E-12	15.36	0.061434705999317885	15.36	1502.187911727201
15.37	4.0091720184629849E-07	15.37	9.6319850178523328E-09	15.37	4.5163422537190632E-12	15.37	-0.26733010735943452	15.37	1501.6947645293385
15.38	4.0345847369951888E-07	15.38	-5.8393003198483295E-09	15.38	4.5163422537190632E-12	15.38	0.061434705999317885	15.38	1502.0235293279197
15.39	4.010811548691044E-07	15.39	1.3012929099997288E-09	15.39	1.2286941199864131E-12	15.39	-0.26733010735943452	15.39	1501.6947645293385
15.4	4.0255673207424919E-07	15.4	-4.8385539793563823E-10	15.4	4.5163422537190632E-12	15.4	0.39019951937742547	15.4	1501.5303821300379
15.41	4.0132708440330872E-07	15.41	7.2517872720549647E-09	15.41	4.5163422537190632E-12	15.41	-0.10294770068247772	15.41	1501.5303821300379
15.42	4.0313056765397479E-07	15.42	-4.3516767307134736E-09	15.42	1.2286941199864131E-12	15.42	0.22581711268595228	15.42	1501.6947645293385
15.43	4.0206487300588924E-07	15.43	3.3136437787251714E-08	15.43	7.8039903875484934E-12	15.43	0.22581711268595228	15.43	1502.0235293279197
15.44	3.9878581254960785E-07	15.44	1.3499806355957502E-08	15.44	4.5163422537190632E-12	15.44	0.39019951937742547	15.44	1501.3659997307309
15.45	3.9813000045823914E-07	15.45	1.2904756919230645E-08	15.45	7.8039903875484934E-12	15.45	0.22581711268595228	15.45	1501.6947645293385
15.46	4.0173696696030391E-07	15.46	2.1235449036549464E-08	15.46	4.5163422537190632E-12	15.46	0.22581711268595228	15.46	1501.5303821300379
15.47	4.0026138975505138E-07	15.47	8.4418861448841258E-09	15.47	4.5163422537190632E-12	15.47	0.061434705999317885	15.47	1501.6947645293385
15.48	4.0280266160842096E-07	15.48	-5.2442508842207484E-09	15.48	7.8039903875484934E-12	15.48	0.061434705999317885	15.48	1501.3659997307309
15.49	4.0395033276781657E-07	15.49	1.0037681919886391E-09	15.49	1.2286941199864131E-12	15.49	-0.10294770068247772	15.49	1501.6947645293385
15.5	4.0042534277786676E-07	15.5	-1.8633067996828987E-10	15.5	4.5163422537190632E-12	15.5	-0.43171251403156674	15.5	1502.0235293279197
15.51	3.9886778906102629E-07	15.51	7.8468367084521678E-09	15.51	1.2286941199864131E-12	15.51	-0.10294770068247772	15.51	1501.6947645293385
15.52	4.0091720184629849E-07	15.52	-5.5417756020389263E-09	15.52	4.5163422537190632E-12	15.52	0.061434705999317885	15.52	1501.2016173314178
15.53	3.9935964812952504E-07	15.53	3.4921586101034137E-08	15.53	7.8039903875484934E-12	15.53	0.22581711268595228	15.53	1501.8591469286323
15.54	4.005073192892735E-07	15.54	1.4987429947926028E-08	15.54	1.2286941199864131E-12	15.54	0.71896433277485983	15.54	1501.3659997307309
15.55	4.0173696696030391E-07	15.55	1.2904756919230645E-08	15.55	7.8039903875484934E-12	15.55	0.22581711268595228	15.55	1502.3522941264755
15.56	4.0337649718813375E-07	15.56	2.272307262963823E-08	15.56	4.5163422537190632E-12	15.56	-0.26733010735943452	15.56	1502.0235293279197
15.57	4.0083522533489472E-07	15.57	7.2517872720549647E-09	15.57	4.5163422537190632E-12	15.57	0.061434705999317885	15.57	1500.3797053347544
15.58	4.0091720184629849E-07	15.58	-3.7566272949980393E-09	15.58	4.5163422537190632E-12	15.58	-0.10294770068247772	15.58	1501.6947645293385
15.59	4.0280266160842096E-07	15.59	1.0037681919886391E-09	15.59	4.5163422537190632E-12	15.59	0.22581711268595228	15.59	1501.6947645293385
15.6	4.0329452067674808E-07	15.6	-1.0789048338440637E-09	15.6	4.5163422537190632E-12	15.6	0.061434705999317885	15.6	1501.5303821300379
15.61	4.06245675086243E-07	15.61	6.0616883993649816E-09	15.61	1.2286941199864131E-12	15.61	0.061434705999317885	15.61	1501.6947645293385
15.62	4.0181894347170112E-07	15.62	-5.5417756020389263E-09	15.62	7.8039903875484934E-12	15.62	-0.92485973401888799	15.62	1502.0235293279197
15.63	3.9927767161810999E-07	15.63	3.402901194410469E-08	15.63	4.5163422537190632E-12	15.63	0.55458192607371615	15.63	1501.5303821300379
15.64	3.9804802394681546E-07	15.64	1.439238051111268E-08	15.64	1.2286941199864131E-12	15.64	-0.10294770068247772	15.64	1501.6947645293385
15.65	3.9821197696966229E-07	15.65	1.2012182764205275E-08	15.65	4.5163422537190632E-12	15.65	0.061434705999317885	15.65	1502.6810589250053
15.66	4.0411428579057748E-07	15.66	2.2128023192376947E-08	15.66	1.2286941199864131E-12	15.66	0.55458192607371615	15.66	1501.6947645293385
15.67	4.0124510789190786E-07	15.67	7.549311990249212E-09	15.67	1.1091638521474497E-11	15.67	-0.10294770068247772	15.67	1501.6947645293385
15.68	4.0034336626645934E-07	15.68	-4.3516767307134736E-09	15.68	4.5163422537190632E-12	15.68	0.55458192607371615	15.68	1501.2016173314178
15.69	4.0444219183609203E-07	15.69	1.8963423460481794E-09	15.69	4.5163422537190632E-12	15.69	-0.10294770068247772	15.69	1502.3522941264755
15.7	3.9960557766376653E-07	15.7	-1.8633067996828987E-10	15.7	1.2286941199864131E-12	15.7	0.061434705999317885	15.7	1499.3934109385459
15.71	4.0132708440330872E-07	15.71	8.1443614266637926E-09	15.71	4.5163422537190632E-12	15.71	-0.26733010735943452	15.71	1501.3659997307309
15.72	4.0247475556285738E-07	15.72	-5.5417756020389263E-09	15.72	4.5163422537190632E-12	15.72	0.22581711268595228	15.72	1501.5303821300379
15.73	4.0460614485884557E-07	15.73	3.3731487225145201E-08	15.73	1.2286941199864131E-12	15.73	0.88334673948082099	15.73	1501.6947645293385
15.74	4.0173696696030391E-07	15.74	1.4689905229515019E-08	15.74	7.8039903875484934E-12	15.74	-0.43171251403156674	15.74	1502.3522941264755
15.75	3.9731023534397675E-07	15.75	1.3202281637589746E-08	15.75	4.5163422537190632E-12	15.75	0.22581711268595228	15.75	1501.3659997307309
15.76	4.0075324882349032E-07	15.76	2.1532973755150035E-08	15.76	-2.0589540136494568E-12	15.76	0.22581711268595228	15.76	1501.5303821300379
15.77	3.9911371859527826E-07	15.77	8.7394108631131412E-09	15.77	1.2286941199864131E-12	15.77	0.22581711268595228	15.77	1501.3659997307309
15.78	4.054259099725757E-07	15.78	-4.6492014485580286E-09	15.78	4.5163422537190632E-12	15.78	0.71896433277485983	15.78	1501.6947645293385
15.79	4.04278238813336E-07	15.79	1.0037681919886391E-09	15.79	4.5163422537190632E-12	15.79	0.22581711268595228	15.79	1501.5303821300379
15.8	4.0181894347170112E-07	15.8	4.087187559926781E-10	15.8	4.5163422537190632E-12	15.8	0.55458192607371615	15.8	1500.7084701334391
15.81	4.0042534277786676E-07	15.81	7.549311990249212E-09	15.81	1.2286941199864131E-12	15.81	-0.26733010735943452	15.81	1502.187911727201
15.82	3.9837592999250667E-07	15.82	-3.4591025771271336E-09	15.82	1.2286941199864131E-12	15.82	0.88334673948082099	15.82	1501.037234932098
15.83	3.9952360115235323E-07	15.83	3.3136437787251714E-08	15.83	4.5163422537190632E-12	15.83	0.061434705999317885	15.83	1501.8591469286323
15.84	3.9804802394681546E-07	15.84	1.439238051111268E-08	15.84	7.8039903875484934E-12	15.84	-0.26733010735943452	15.84	1502.0235293279197
15.85	4.0132708440330872E-07	15.85	1.3499806355957502E-08	15.85	4.5163422537190632E-12	15.85	0.061434705999317885	15.85	1501.5303821300379
15.86	4.019009199830978E-07	15.86	2.0640399599374102E-08	15.86	1.2286941199864131E-12	15.86	-0.10294770068247772	15.86	1502.5166765257436
15.87	3.9878581254960785E-07	15.87	8.4418861448841258E-09	15.87	1.2286941199864131E-12	15.87	-0.26733010735943452	15.87	1501.8591469286323
15.88	4.0214684951728412E-07	15.88	-4.9467261663937957E-09	15.88	1.2286941199864131E-12	15.88	-1.2536245473195535	15.88	1500.8728525327717
15.89	4.0272068509703095E-07	15.89	-1.8633067996828987E-10	15.89	7.8039903875484934E-12	15.89	0.061434705999317885	15.89	1500.2153229354024
15.9	4.0263870858564042E-07	15.9	1.8963423460481794E-09	15.9	4.5163422537190632E-12	15.9	-0.10294770068247772	15.9	1500.3797053347544
15.91	4.0395033276781657E-07	15.91	8.1443614266637926E-09	15.91	1.2286941199864131E-12	15.91	0.22581711268595228	15.91	1500.050940536044
15.92	4.0313056765397479E-07	15.92	-5.5417756020389263E-09	15.92	4.5163422537190632E-12	15.92	0.061434705999317885	15.92	1499.7221757373077
15.93	3.9870383603818873E-07	15.93	3.3731487225145201E-08	15.93	4.5163422537190632E-12	15.93	-0.26733010735943452	15.93	1500.8728525327717
15.94	3.9673639976395924E-07	15.94	1.4094855792718969E-08	15.94	4.5163422537190632E-12	15.94	0.88334673948082099	15.94	1500.2153229354024
15.95	3.9845790650392807E-07	15.95	1.4094855792718969E-08	15.95	4.5163422537190632E-12	15.95	0.061434705999317885	15.95	1500.7084701334391
15.96	4.001794132436428E-07	15.96	2.1235449036549464E-08	15.96	4.5163422537190632E-12	15.96	-0.43171251403156674	15.96	1500.3797053347544
15.97	4.0165499044890607E-07	15.97	7.549311990249212E-09	15.97	1.1091638521474497E-11	15.97	-0.26733010735943452	15.97	1500.2153229354024
15.98	4.0354045021090333E-07	15.98	-4.9467261663937957E-09	15.98	1.2286941199864131E-12	15.98	0.39019951937742547	15.98	1500.3797053347544
15.99	4.0222882602867836E-07	15.99	4.087187559926781E-10	15.99	7.8039903875484934E-12	15.99	-0.26733010735943452	15.99	1500.3797053347544
16	4.0116313138050637E-07	16	7.0624347398627124E-10	16	4.5163422537190632E-12	16	0.71896433277485983	16	1501.037234932098
16.01	4.0288463811981038E-07	16.01	6.9542625538694127E-09	16.01	7.8039903875484934E-12	16.01	0.55458192607371615	16.01	1501.6947645293385
16.02	4.0591776904078366E-07	16.02	-4.9467261663937957E-09	16.02	7.8039903875484934E-12	16.02	0.22581711268595228	16.02	1501.6947645293385
16.03	4.0165499044890607E-07	16.03	3.3433962506194209E-08	16.03	1.2286941199864131E-12	16.03	0.55458192607371615	16.03	1501.8591469286323
16.04	3.9788407092396647E-07	16.04	1.4094855792718969E-08	16.04	1.2286941199864131E-12	16.04	0.55458192607371615	16.04	1501.2016173314178
16.05	3.9985150719800272E-07	16.05	1.3499806355957502E-08	16.05	4.5163422537190632E-12	16.05	0.55458192607371615	16.05	1501.3659997307309
16.06	4.010811548691044E-07	16.06	2.1532973755150035E-08	16.06	4.5163422537190632E-12	16.06	-0.26733010735943452	16.06	1501.6947645293385
16.07	4.019009199830978E-07	16.07	6.3592131175244211E-09	16.07	7.8039903875484934E-12	16.07	1.0477291461916138	16.07	1501.5303821300379
16.08	4.0772125229068386E-07	16.08	-4.3516767307134736E-09	16.08	4.5163422537190632E-12	16.08	-0.10294770068247772	16.08	1501.5303821300379
16.09	4.0493405090434509E-07	16.09	4.087187559926781E-10	16.09	7.8039903875484934E-12	16.09	0.061434705999317885	16.09	1501.6947645293385
16.1	4.0181894347170112E-07	16.1	-1.0789048338440637E-09	16.1	7.8039903875484934E-12	16.1	-0.76047732736128637	16.1	1501.5303821300379
16.11	4.005892958006797E-07	16.11	8.4418861448841258E-09	16.11	7.8039903875484934E-12	16.11	-0.59609492069883885	16.11	1501.6947645293385
16.12	4.0042534277786676E-07	16.12	-4.9467261663937957E-09	16.12	4.5163422537190632E-12	16.12	-0.26733010735943452	16.12	1502.5166765257436
16.13	4.0157301393750765E-07	16.13	3.2541388349392254E-08	16.13	1.1091638521474497E-11	16.13	0.22581711268595228	16.13	1502.187911727201
16.14	4.005073192892735E-07	16.14	1.6177528821656379E-08	16.14	1.2286941199864131E-12	16.14	-0.26733010735943452	16.14	1501.5303821300379
16.15	4.0001546022082398E-07	16.15	1.2904756919230645E-08	16.15	7.8039903875484934E-12	16.15	-0.10294770068247772	16.15	1501.5303821300379
16.16	4.0116313138050637E-07	16.16	2.1532973755150035E-08	16.16	4.5163422537190632E-12	16.16	-0.10294770068247772	16.16	1501.3659997307309
16.17	4.0042534277786676E-07	16.17	7.549311990249212E-09	16.17	4.5163422537190632E-12	16.17	0.061434705999317885	16.17	1501.6947645293385
16.18	3.9935964812952504E-07	16.18	-4.0541520128601571E-09	16.18	-2.0589540136494568E-12	16.18	0.22581711268595228	16.18	1501.6947645293385
16.19	4.054259099725757E-07	16.19	1.5988176280195932E-09	16.19	7.8039903875484934E-12	16.19	-0.26733010735943452	16.19	1502.5166765257436
16.2	4.0288463811981038E-07	16.2	-4.8385539793563823E-10	16.2	4.5163422537190632E-12	16.2	0.061434705999317885	16.2	1501.6947645293385
16.21	4.0280266160842096E-07	16.21	7.2517872720549647E-09	16.21	4.5163422537190632E-12	16.21	0.88334673948082099	16.21	1501.037234932098
16.22	4.0247475556285738E-07	16.22	-6.136825037648905E-09	16.22	7.8039903875484934E-12	16.22	-0.10294770068247772	16.22	1502.0235293279197
16.23	3.9788407092396647E-07	16.23	3.2838913068317729E-08	16.23	4.5163422537190632E-12	16.23	0.55458192607371615	16.23	1501.037234932098
16.24	3.9706430580968698E-07	16.24	1.4094855792718969E-08	16.24	4.5163422537190632E-12	16.24	0.39019951937742547	16.24	1501.6947645293385
16.25	4.005073192892735E-07	16.25	1.3202281637589746E-08	16.25	4.5163422537190632E-12	16.25	0.55458192607371615	16.25	1501.8591469286323
16.26	4.0272068509703095E-07	16.26	2.1235449036549464E-08	16.26	4.5163422537190632E-12	16.26	0.55458192607371615	16.26	1502.0235293279197
16.27	4.0231080254007197E-07	16.27	7.8468367084521678E-09	16.27	7.8039903875484934E-12	16.27	0.061434705999317885	16.27	1501.5303821300379
16.28	4.0231080254007197E-07	16.28	-5.2442508842207484E-09	16.28	4.5163422537190632E-12	16.28	0.061434705999317885	16.28	1501.3659997307309
16.29	4.0575381601805018E-07	16.29	1.8963423460481794E-09	16.29	4.5163422537190632E-12	16.29	0.061434705999317885	16.29	1501.5303821300379
16.3	3.9960557766376653E-07	16.3	7.0624347398627124E-10	16.3	4.5163422537190632E-12	16.3	0.061434705999317885	16.3	1501.5303821300379
16.31	4.019009199830978E-07	16.31	7.2517872720549647E-09	16.31	1.2286941199864131E-12	16.31	0.061434705999317885	16.31	1502.5166765257436
16.32	4.0272068509703095E-07	16.32	-3.4591025771271336E-09	16.32	1.1091638521474497E-11	16.32	-0.10294770068247772	16.32	1501.6947645293385
16.33	4.0067127231208527E-07	16.33	3.3433962506194209E-08	16.33	4.5163422537190632E-12	16.33	-0.10294770068247772	16.33	1501.3659997307309
16.34	4.0231080254007197E-07	16.34	1.439238051111268E-08	16.34	4.5163422537190632E-12	16.34	-0.26733010735943452	16.34	1499.229028539155
16.35	4.0042534277786676E-07	16.35	1.3202281637589746E-08	16.35	4.5163422537190632E-12	16.35	0.22581711268595228	16.35	1501.3659997307309
16.36	4.0099917835770174E-07	16.36	2.0342874880799312E-08	16.36	4.5163422537190632E-12	16.36	-0.26733010735943452	16.36	1501.5303821300379
16.37	4.010811548691044E-07	16.37	9.3344602995972579E-09	16.37	4.5163422537190632E-12	16.37	0.39019951937742547	16.37	1500.8728525327717
16.38	4.0419626230195711E-07	16.38	-4.0541520128601571E-09	16.38	1.2286941199864131E-12	16.38	0.55458192607371615	16.38	1502.187911727201
16.39	4.0345847369951888E-07	16.39	4.087187559926781E-10	16.39	4.5163422537190632E-12	16.39	0.55458192607371615	16.39	1501.8591469286323
16.4	4.0116313138050637E-07	16.4	1.8963423460481794E-09	16.4	4.5163422537190632E-12	16.4	0.061434705999317885	16.4	1501.5303821300379
16.41	4.02392779051465E-07	16.41	8.1443614266637926E-09	16.41	4.5163422537190632E-12	16.41	-0.76047732736128637	16.41	1501.3659997307309
16.42	4.0009743673223368E-07	16.42	-5.8393003198483295E-09	16.42	4.5163422537190632E-12	16.42	0.39019951937742547	16.42	1501.5303821300379
16.43	4.005073192892735E-07	16.43	3.402901194410469E-08	16.43	1.2286941199864131E-12	16.43	0.22581711268595228	16.43	1501.3659997307309
16.44	3.9862185952676913E-07	16.44	1.439238051111268E-08	16.44	4.5163422537190632E-12	16.44	0.22581711268595228	16.44	1501.6947645293385
16.45	4.0116313138050637E-07	16.45	1.3499806355957502E-08	16.45	1.2286941199864131E-12	16.45	0.22581711268595228	16.45	1502.187911727201
16.46	4.0329452067674808E-07	16.46	2.0937924317957482E-08	16.46	4.5163422537190632E-12	16.46	-0.10294770068247772	16.46	1503.1742061227517
16.47	4.0206487300588924E-07	16.47	7.549311990249212E-09	16.47	4.5163422537190632E-12	16.47	0.55458192607371615	16.47	1501.6947645293385
16.48	4.0370440323367048E-07	16.48	-3.1615778592474664E-09	16.48	4.5163422537190632E-12	16.48	0.55458192607371615	16.48	1501.6947645293385
16.49	4.0313056765397479E-07	16.49	1.1119403800780675E-10	16.49	1.2286941199864131E-12	16.49	0.061434705999317885	16.49	1501.5303821300379
16.5	4.0280266160842096E-07	16.5	1.0037681919886391E-09	16.5	1.2286941199864131E-12	16.5	0.55458192607371615	16.5	1501.8591469286323
16.51	4.0255673207424919E-07	16.51	8.1443614266637926E-09	16.51	4.5163422537190632E-12	16.51	0.22581711268595228	16.51	1501.5303821300379
16.52	4.0001546022082398E-07	16.52	-5.5417756020389263E-09	16.52	4.5163422537190632E-12	16.52	-0.10294770068247772	16.52	1501.3659997307309
16.53	4.0337649718813375E-07	16.53	3.402901194410469E-08	16.53	4.5163422537190632E-12	16.53	0.88334673948082099	16.53	1501.5303821300379
16.54	3.9804802394681546E-07	16.54	1.3797331074333915E-08	16.54	4.5163422537190632E-12	16.54	0.22581711268595228	16.54	1501.6947645293385
16.55	3.9985150719800272E-07	16.55	1.3499806355957502E-08	16.55	4.5163422537190632E-12	16.55	0.39019951937742547	16.55	1501.5303821300379
16.56	4.0214684951728412E-07	16.56	2.183049847375921E-08	16.56	1.2286941199864131E-12	16.56	0.71896433277485983	16.56	1500.050940536044
16.57	4.04278238813336E-07	16.57	8.4418861448841258E-09	16.57	4.5163422537190632E-12	16.57	-0.26733010735943452	16.57	1501.2016173314178
16.58	4.0731136973391556E-07	16.58	-4.6492014485580286E-09	16.58	7.8039903875484934E-12	16.58	0.55458192607371615	16.58	1500.050940536044
16.59	4.0337649718813375E-07	16.59	1.0037681919886391E-09	16.59	-2.0589540136494568E-12	16.59	0.22581711268595228	16.59	1500.5440877341
16.6	4.0157301393750765E-07	16.6	-7.8138011589423832E-10	16.6	1.2286941199864131E-12	16.6	-0.10294770068247772	16.6	1500.3797053347544
16.61	4.0206487300588924E-07	16.61	8.7394108631131412E-09	16.61	4.5163422537190632E-12	16.61	0.22581711268595228	16.61	1500.050940536044
16.62	4.0140906091470894E-07	16.62	-5.8393003198483295E-09	16.62	4.5163422537190632E-12	16.62	0.39019951937742547	16.62	1500.3797053347544
16.63	4.0214684951728412E-07	16.63	3.3136437787251714E-08	16.63	1.2286941199864131E-12	16.63	0.22581711268595228	16.63	1499.886558136679
16.64	3.9968755417517914E-07	16.64	1.5582479384773932E-08	16.64	4.5163422537190632E-12	16.64	0.061434705999317885	16.64	1500.8728525327717
16.65	4.0140906091470894E-07	16.65	1.2904756919230645E-08	16.65	4.5163422537190632E-12	16.65	0.22581711268595228	16.65	1500.050940536044
16.66	4.001794132436428E-07	16.66	2.2128023192376947E-08	16.66	4.5163422537190632E-12	16.66	-0.26733010735943452	16.66	1500.3797053347544
16.67	3.9976953068659122E-07	16.67	7.8468367084521678E-09	16.67	1.2286941199864131E-12	16.67	-1.2536245473195535	16.67	1500.050940536044
16.68	4.0214684951728412E-07	16.68	-4.3516767307134736E-09	16.68	4.5163422537190632E-12	16.68	0.55458192607371615	16.68	1500.5440877341
16.69	4.0493405090434509E-07	16.69	2.1938670640855006E-09	16.69	4.5163422537190632E-12	16.69	0.061434705999317885	16.69	1501.2016173314178
16.7	4.0321254416536178E-07	16.7	-1.8633067996828987E-10	16.7	7.8039903875484934E-12	16.7	0.22581711268595228	16.7	1500.2153229354024
16.71	4.0280266160842096E-07	16.71	7.2517872720549647E-09	16.71	1.1091638521474497E-11	16.71	-0.26733010735943452	16.71	1500.5440877341
16.72	4.005892958006797E-07	16.72	-4.0541520128601571E-09	16.72	7.8039903875484934E-12	16.72	-0.10294770068247772	16.72	1500.3797053347544
16.73	3.9903174208386157E-07	16.73	3.3136437787251714E-08	16.73	1.2286941199864131E-12	16.73	-0.10294770068247772	16.73	1500.3797053347544
16.74	3.9853988301534889E-07	16.74	1.3202281637589746E-08	16.74	1.2286941199864131E-12	16.74	1.3764939596276875	16.74	1500.2153229354024
16.75	4.0034336626645934E-07	16.75	1.2904756919230645E-08	16.75	4.5163422537190632E-12	16.75	0.39019951937742547	16.75	1499.886558136679
16.76	4.0231080254007197E-07	16.76	2.0937924317957482E-08	16.76	4.5163422537190632E-12	16.76	-0.10294770068247772	16.76	1501.037234932098
16.77	4.0345847369951888E-07	16.77	8.4418861448841258E-09	16.77	4.5163422537190632E-12	16.77	0.061434705999317885	16.77	1501.2016173314178
16.78	4.0280266160842096E-07	16.78	-4.6492014485580286E-09	16.78	1.2286941199864131E-12	16.78	0.061434705999317885	16.78	1500.3797053347544
16.79	4.0165499044890607E-07	16.79	7.0624347398627124E-10	16.79	1.2286941199864131E-12	16.79	-0.26733010735943452	16.79	1500.3797053347544
16.8	4.0026138975505138E-07	16.8	1.8963423460481794E-09	16.8	4.5163422537190632E-12	16.8	-0.10294770068247772	16.8	1500.2153229354024
16.81	4.0444219183609203E-07	16.81	7.2517872720549647E-09	16.81	7.8039903875484934E-12	16.81	-0.26733010735943452	16.81	1500.3797053347544
16.82	4.0493405090434509E-07	16.82	-4.6492014485580286E-09	16.82	4.5163422537190632E-12	16.82	0.061434705999317885	16.82	1500.5440877341
16.83	4.0296661463119907E-07	16.83	3.3433962506194209E-08	16.83	4.5163422537190632E-12	16.83	0.55458192607371615	16.83	1500.3797053347544
16.84	4.0001546022082398E-07	16.84	1.3202281637589746E-08	16.84	4.5163422537190632E-12	16.84	0.061434705999317885	16.84	1500.2153229354024
16.85	3.9903174208386157E-07	16.85	1.5284954666345665E-08	16.85	4.5163422537190632E-12	16.85	0.061434705999317885	16.85	1500.2153229354024
16.86	4.0263870858564042E-07	16.86	2.1235449036549464E-08	16.86	4.5163422537190632E-12	16.86	-0.10294770068247772	16.86	1500.3797053347544
16.87	4.0395033276781657E-07	16.87	7.8468367084521678E-09	16.87	1.2286941199864131E-12	16.87	0.71896433277485983	16.87	1500.050940536044
16.88	4.0345847369951888E-07	16.88	-3.4591025771271336E-09	16.88	4.5163422537190632E-12	16.88	-0.43171251403156674	16.88	1502.5166765257436
16.89	4.0477009788159658E-07	16.89	1.1119403800780675E-10	16.89	1.1091638521474497E-11	16.89	0.22581711268595228	16.89	1500.3797053347544
16.9	3.994416246409394E-07	16.9	1.0037681919886391E-09	16.9	1.2286941199864131E-12	16.9	0.39019951937742547	16.9	1500.5440877341
16.91	4.0304859114258727E-07	16.91	7.549311990249212E-09	16.91	7.8039903875484934E-12	16.91	0.061434705999317885	16.91	1500.3797053347544
16.92	4.0132708440330872E-07	16.92	-5.5417756020389263E-09	16.92	4.5163422537190632E-12	16.92	-0.26733010735943452	16.92	1500.5440877341
16.93	4.0173696696030391E-07	16.93	3.4624061382049158E-08	16.93	4.5163422537190632E-12	16.93	0.39019951937742547	16.93	1500.3797053347544
16.94	4.0206487300588924E-07	16.94	1.2607232200880199E-08	16.94	4.5163422537190632E-12	16.94	0.39019951937742547	16.94	1500.5440877341
16.95	4.0214684951728412E-07	16.95	1.4094855792718969E-08	16.95	4.5163422537190632E-12	16.95	0.061434705999317885	16.95	1501.2016173314178
16.96	4.0140906091470894E-07	16.96	2.0342874880799312E-08	16.96	1.1091638521474497E-11	16.96	-0.10294770068247772	16.96	1500.050940536044
16.97	4.0001546022082398E-07	16.97	7.8468367084521678E-09	16.97	4.5163422537190632E-12	16.97	0.061434705999317885	16.97	1500.8728525327717
16.98	4.0255673207424919E-07	16.98	-3.1615778592474664E-09	16.98	7.8039903875484934E-12	16.98	-0.10294770068247772	16.98	1500.3797053347544
16.99	4.0526195694983465E-07	16.99	-1.8633067996828987E-10	16.99	4.5163422537190632E-12	16.99	-0.26733010735943452	16.99	1500.2153229354024
17	4.0255673207424919E-07	17	-1.8633067996828987E-10	17	4.5163422537190632E-12	17	0.22581711268595228	17	1500.050940536044
17.01	4.0354045021090333E-07	17.01	9.6319850178523328E-09	17.01	4.5163422537190632E-12	17.01	-0.10294770068247772	17.01	1500.5440877341
17.02	4.0165499044890607E-07	17.02	-4.9467261663937957E-09	17.02	1.1091638521474497E-11	17.02	0.061434705999317885	17.02	1502.8454413242605
17.03	3.9968755417517914E-07	17.03	3.3433962506194209E-08	17.03	4.5163422537190632E-12	17.03	-0.10294770068247772	17.03	1501.5303821300379
17.04	3.9714628232111749E-07	17.04	1.439238051111268E-08	17.04	7.8039903875484934E-12	17.04	-0.26733010735943452	17.04	1501.8591469286323
17.05	4.0001546022082398E-07	17.05	1.2904756919230645E-08	17.05	7.8039903875484934E-12	17.05	0.061434705999317885	17.05	1501.2016173314178
17.06	4.0403230927919737E-07	17.06	2.183049847375921E-08	17.06	1.2286941199864131E-12	17.06	0.061434705999317885	17.06	1501.8591469286323
17.07	4.0173696696030391E-07	17.07	8.1443614266637926E-09	17.07	1.1091638521474497E-11	17.07	0.061434705999317885	17.07	1502.187911727201
17.08	4.043602153247143E-07	17.08	-4.6492014485580286E-09	17.08	1.2286941199864131E-12	17.08	0.39019951937742547	17.08	1501.5303821300379
17.09	4.0181894347170112E-07	17.09	1.0037681919886391E-09	17.09	4.5163422537190632E-12	17.09	-0.10294770068247772	17.09	1500.050940536044
17.1	4.0157301393750765E-07	17.1	7.0624347398627124E-10	17.1	4.5163422537190632E-12	17.1	0.71896433277485983	17.1	1500.3797053347544
17.11	4.0378637974505313E-07	17.11	7.8468367084521678E-09	17.11	4.5163422537190632E-12	17.11	0.061434705999317885	17.11	1500.5440877341
17.12	4.0296661463119907E-07	17.12	-4.0541520128601571E-09	17.12	4.5163422537190632E-12	17.12	-0.10294770068247772	17.12	1500.8728525327717
17.13	4.0214684951728412E-07	17.13	3.3433962506194209E-08	17.13	4.5163422537190632E-12	17.13	-0.10294770068247772	17.13	1500.3797053347544
17.14	4.0132708440330872E-07	17.14	1.4094855792718969E-08	17.14	7.8039903875484934E-12	17.14	-0.43171251403156674	17.14	1500.8728525327717
17.15	3.9976953068659122E-07	17.15	1.3202281637589746E-08	17.15	4.5163422537190632E-12	17.15	0.22581711268595228	17.15	1500.050940536044
17.16	4.0026138975505138E-07	17.16	2.183049847375921E-08	17.16	-2.0589540136494568E-12	17.16	0.71896433277485983	17.16	1500.3797053347544
17.17	4.0280266160842096E-07	17.17	8.4418861448841258E-09	17.17	7.8039903875484934E-12	17.17	-0.10294770068247772	17.17	1500.5440877341
17.18	4.054259099725757E-07	17.18	-5.5417756020389263E-09	17.18	7.8039903875484934E-12	17.18	-0.10294770068247772	17.18	1500.2153229354024
17.19	4.0722939322255997E-07	17.19	1.8963423460481794E-09	17.19	4.5163422537190632E-12	17.19	0.061434705999317885	17.19	1500.3797053347544
17.2	4.0181894347170112E-07	17.2	4.087187559926781E-10	17.2	1.2286941199864131E-12	17.2	-0.10294770068247772	17.2	1500.5440877341
17.21	4.005073192892735E-07	17.21	8.1443614266637926E-09	17.21	1.2286941199864131E-12	17.21	0.55458192607371615	17.21	1502.187911727201
17.22	4.0091720184629849E-07	17.22	-4.3516767307134736E-09	17.22	4.5163422537190632E-12	17.22	-0.26733010735943452	17.22	1500.5440877341
17.23	4.0222882602867836E-07	17.23	3.2541388349392254E-08	17.23	7.8039903875484934E-12	17.23	0.22581711268595228	17.23	1501.3659997307309
17.24	4.0321254416536178E-07	17.24	1.3797331074333915E-08	17.24	1.2286941199864131E-12	17.24	-0.10294770068247772	17.24	1501.5303821300379
17.25	4.0009743673223368E-07	17.25	1.3797331074333915E-08	17.25	4.5163422537190632E-12	17.25	-0.10294770068247772	17.25	1501.6947645293385
17.26	4.0083522533489472E-07	17.26	2.0640399599374102E-08	17.26	1.2286941199864131E-12	17.26	0.22581711268595228	17.26	1502.8454413242605
17.27	3.9853988301534889E-07	17.27	9.6319850178523328E-09	17.27	4.5163422537190632E-12	17.27	0.22581711268595228	17.27	1501.5303821300379
17.28	4.02392779051465E-07	17.28	-4.6492014485580286E-09	17.28	1.1091638521474497E-11	17.28	0.22581711268595228	17.28	1501.3659997307309
17.29	4.0788520531338663E-07	17.29	1.1119403800780675E-10	17.29	7.8039903875484934E-12	17.29	-0.10294770068247772	17.29	1501.2016173314178
17.3	4.0395033276781657E-07	17.3	1.1119403800780675E-10	17.3	1.2286941199864131E-12	17.3	0.061434705999317885	17.3	1501.8591469286323
17.31	4.0362242672228725E-07	17.31	7.549311990249212E-09	17.31	4.5163422537190632E-12	17.31	-0.26733010735943452	17.31	1501.8591469286323
17.32	4.010811548691044E-07	17.32	-4.3516767307134736E-09	17.32	4.5163422537190632E-12	17.32	0.061434705999317885	17.32	1501.3659997307309
17.33	3.9870383603818873E-07	17.33	3.3136437787251714E-08	17.33	4.5163422537190632E-12	17.33	0.88334673948082099	17.33	1501.8591469286323
17.34	4.0099917835770174E-07	17.34	1.439238051111268E-08	17.34	4.5163422537190632E-12	17.34	0.55458192607371615	17.34	1501.6947645293385
17.35	4.019009199830978E-07	17.35	1.439238051111268E-08	17.35	4.5163422537190632E-12	17.35	0.22581711268595228	17.35	1501.3659997307309
17.36	4.0329452067674808E-07	17.36	2.0342874880799312E-08	17.36	7.8039903875484934E-12	17.36	0.55458192607371615	17.36	1501.6947645293385
17.37	4.0173696696030391E-07	17.37	9.0369355813508519E-09	17.37	4.5163422537190632E-12	17.37	-0.26733010735943452	17.37	1501.6947645293385
17.38	4.0132708440330872E-07	17.38	-4.3516767307134736E-09	17.38	4.5163422537190632E-12	17.38	-0.26733010735943452	17.38	1501.6947645293385
17.39	4.0378637974505313E-07	17.39	1.1119403800780675E-10	17.39	4.5163422537190632E-12	17.39	0.22581711268595228	17.39	1501.3659997307309
17.4	4.0255673207424919E-07	17.4	1.1119403800780675E-10	17.4	4.5163422537190632E-12	17.4	0.061434705999317885	17.4	1502.0235293279197
17.41	4.0477009788159658E-07	17.41	7.8468367084521678E-09	17.41	7.8039903875484934E-12	17.41	-0.43171251403156674	17.41	1501.5303821300379
17.42	4.0526195694983465E-07	17.42	-5.8393003198483295E-09	17.42	1.1091638521474497E-11	17.42	0.061434705999317885	17.42	1501.5303821300379
17.43	4.0140906091470894E-07	17.43	3.3433962506194209E-08	17.43	7.8039903875484934E-12	17.43	0.55458192607371615	17.43	1501.6947645293385
17.44	3.9952360115235323E-07	17.44	1.2904756919230645E-08	17.44	4.5163422537190632E-12	17.44	0.061434705999317885	17.44	1501.5303821300379
17.45	3.9870383603818873E-07	17.45	1.4689905229515019E-08	17.45	4.5163422537190632E-12	17.45	-0.76047732736128637	17.45	1502.0235293279197
17.46	4.0198289649449379E-07	17.46	2.1532973755150035E-08	17.46	4.5163422537190632E-12	17.46	0.39019951937742547	17.46	1501.2016173314178
17.47	4.0583579252941727E-07	17.47	8.1443614266637926E-09	17.47	4.5163422537190632E-12	17.47	0.71896433277485983	17.47	1501.5303821300379
17.48	4.0444219183609203E-07	17.48	-3.4591025771271336E-09	17.48	7.8039903875484934E-12	17.48	-0.26733010735943452	17.48	1502.5166765257436
17.49	4.0247475556285738E-07	17.49	-1.8633067996828987E-10	17.49	7.8039903875484934E-12	17.49	0.22581711268595228	17.49	1501.3659997307309
17.5	4.0083522533489472E-07	17.5	1.1119403800780675E-10	17.5	4.5163422537190632E-12	17.5	0.55458192607371615	17.5	1501.5303821300379
17.51	4.0181894347170112E-07	17.51	7.2517872720549647E-09	17.51	4.5163422537190632E-12	17.51	0.061434705999317885	17.51	1501.3659997307309
17.52	4.0009743673223368E-07	17.52	-5.2442508842207484E-09	17.52	4.5163422537190632E-12	17.52	0.39019951937742547	17.52	1502.3522941264755
17.53	4.0304859114258727E-07	17.53	3.4326536663072675E-08	17.53	4.5163422537190632E-12	17.53	0.22581711268595228	17.53	1501.8591469286323
17.54	4.0140906091470894E-07	17.54	1.3202281637589746E-08	17.54	7.8039903875484934E-12	17.54	0.55458192607371615	17.54	1501.5303821300379
17.55	4.019009199830978E-07	17.55	1.3797331074333915E-08	17.55	4.5163422537190632E-12	17.55	0.061434705999317885	17.55	1501.5303821300379
17.56	4.0181894347170112E-07	17.56	2.272307262963823E-08	17.56	4.5163422537190632E-12	17.56	0.22581711268595228	17.56	1501.2016173314178
17.57	3.9976953068659122E-07	17.57	7.549311990249212E-09	17.57	1.2286941199864131E-12	17.57	0.55458192607371615	17.57	1501.2016173314178
17.58	4.0124510789190786E-07	17.58	-4.9467261663937957E-09	17.58	1.2286941199864131E-12	17.58	1.0477291461916138	17.58	1499.3934109385459
17.59	4.054259099725757E-07	17.59	-7.8138011589423832E-10	17.59	7.8039903875484934E-12	17.59	-0.26733010735943452	17.59	1501.5303821300379
17.6	4.0649160462033086E-07	17.6	-7.8138011589423832E-10	17.6	4.5163422537190632E-12	17.6	-0.10294770068247772	17.6	1501.6947645293385
17.61	4.0313056765397479E-07	17.61	9.0369355813508519E-09	17.61	4.5163422537190632E-12	17.61	0.061434705999317885	17.61	1501.3659997307309
17.62	3.9935964812952504E-07	17.62	-5.2442508842207484E-09	17.62	4.5163422537190632E-12	17.62	-0.26733010735943452	17.62	1501.3659997307309
17.63	4.0001546022082398E-07	17.63	3.3731487225145201E-08	17.63	4.5163422537190632E-12	17.63	0.061434705999317885	17.63	1501.8591469286323
17.64	4.0009743673223368E-07	17.64	1.4094855792718969E-08	17.64	7.8039903875484934E-12	17.64	-1.0892421406716437	17.64	1502.3522941264755
17.65	4.005892958006797E-07	17.65	1.3499806355957502E-08	17.65	1.2286941199864131E-12	17.65	0.061434705999317885	17.65	1501.8591469286323
17.66	4.0329452067674808E-07	17.66	2.1532973755150035E-08	17.66	1.2286941199864131E-12	17.66	0.22581711268595228	17.66	1501.5303821300379
17.67	4.0206487300588924E-07	17.67	7.8468367084521678E-09	17.67	4.5163422537190632E-12	17.67	-0.10294770068247772	17.67	1501.6947645293385
17.68	4.0272068509703095E-07	17.68	-4.9467261663937957E-09	17.68	4.5163422537190632E-12	17.68	0.061434705999317885	17.68	1501.5303821300379
17.69	4.0255673207424919E-07	17.69	1.8963423460481794E-09	17.69	4.5163422537190632E-12	17.69	0.22581711268595228	17.69	1501.6947645293385
17.7	4.0222882602867836E-07	17.7	7.0624347398627124E-10	17.7	1.2286941199864131E-12	17.7	0.22581711268595228	17.7	1501.3659997307309
17.71	4.0337649718813375E-07	17.71	8.7394108631131412E-09	17.71	1.2286941199864131E-12	17.71	0.55458192607371615	17.71	1502.0235293279197
17.72	4.0173696696030391E-07	17.72	-5.5417756020389263E-09	17.72	7.8039903875484934E-12	17.72	-0.43171251403156674	17.72	1501.6947645293385
17.73	4.005892958006797E-07	17.73	3.3433962506194209E-08	17.73	7.8039903875484934E-12	17.73	0.22581711268595228	17.73	1501.3659997307309
17.74	3.9755616487826149E-07	17.74	1.439238051111268E-08	17.74	4.5163422537190632E-12	17.74	0.22581711268595228	17.74	1501.2016173314178
17.75	3.9952360115235323E-07	17.75	1.439238051111268E-08	17.75	4.5163422537190632E-12	17.75	-0.10294770068247772	17.75	1501.6947645293385
17.76	4.0165499044890607E-07	17.76	2.0342874880799312E-08	17.76	4.5163422537190632E-12	17.76	-0.76047732736128637	17.76	1501.8591469286323
17.77	4.0165499044890607E-07	17.77	8.4418861448841258E-09	17.77	7.8039903875484934E-12	17.77	-0.26733010735943452	17.77	1501.8591469286323
17.78	4.0583579252941727E-07	17.78	-4.0541520128601571E-09	17.78	4.5163422537190632E-12	17.78	1.0477291461916138	17.78	1502.0235293279197
17.79	4.0854101740417184E-07	17.79	1.3012929099997288E-09	17.79	7.8039903875484934E-12	17.79	-0.43171251403156674	17.79	1501.5303821300379
17.8	4.0222882602867836E-07	17.8	1.1119403800780675E-10	17.8	4.5163422537190632E-12	17.8	0.71896433277485983	17.8	1501.5303821300379
17.81	4.0042534277786676E-07	17.81	8.1443614266637926E-09	17.81	4.5163422537190632E-12	17.81	0.55458192607371615	17.81	1501.5303821300379
17.82	4.005892958006797E-07	17.82	-4.3516767307134736E-09	17.82	1.2286941199864131E-12	17.82	0.22581711268595228	17.82	1501.5303821300379
17.83	4.0411428579057748E-07	17.83	3.3136437787251714E-08	17.83	1.2286941199864131E-12	17.83	0.061434705999317885	17.83	1501.5303821300379
17.84	4.0042534277786676E-07	17.84	1.2904756919230645E-08	17.84	4.5163422537190632E-12	17.84	0.55458192607371615	17.84	1501.2016173314178
17.85	4.0116313138050637E-07	17.85	1.5284954666345665E-08	17.85	1.2286941199864131E-12	17.85	0.71896433277485983	17.85	1501.6947645293385
17.86	4.0116313138050637E-07	17.86	2.1532973755150035E-08	17.86	7.8039903875484934E-12	17.86	0.22581711268595228	17.86	1501.5303821300379
17.87	4.0181894347170112E-07	17.87	8.7394108631131412E-09	17.87	7.8039903875484934E-12	17.87	-0.76047732736128637	17.87	1501.6947645293385
17.88	4.0206487300588924E-07	17.88	-3.1615778592474664E-09	17.88	1.2286941199864131E-12	17.88	0.39019951937742547	17.88	1501.6947645293385
17.89	4.02392779051465E-07	17.89	-4.8385539793563823E-10	17.89	4.5163422537190632E-12	17.89	0.061434705999317885	17.89	1501.5303821300379
17.9	4.038683562564352E-07	17.9	1.5988176280195932E-09	17.9	1.2286941199864131E-12	17.9	0.061434705999317885	17.9	1502.187911727201
17.91	4.0419626230195711E-07	17.91	7.8468367084521678E-09	17.91	7.8039903875484934E-12	17.91	0.061434705999317885	17.91	1501.6947645293385
17.92	4.0272068509703095E-07	17.92	-5.5417756020389263E-09	17.92	4.5163422537190632E-12	17.92	0.55458192607371615	17.92	1502.5166765257436
17.93	4.0001546022082398E-07	17.93	3.5814160258040015E-08	17.93	4.5163422537190632E-12	17.93	0.061434705999317885	17.93	1501.6947645293385
17.94	3.9903174208386157E-07	17.94	1.3499806355957502E-08	17.94	4.5163422537190632E-12	17.94	0.22581711268595228	17.94	1501.6947645293385
17.95	4.0042534277786676E-07	17.95	1.3797331074333915E-08	17.95	4.5163422537190632E-12	17.95	0.39019951937742547	17.95	1501.6947645293385
17.96	4.0460614485884557E-07	17.96	2.0640399599374102E-08	17.96	4.5163422537190632E-12	17.96	0.061434705999317885	17.96	1501.6947645293385
17.97	4.0468812137022139E-07	17.97	8.1443614266637926E-09	17.97	7.8039903875484934E-12	17.97	0.061434705999317885	17.97	1502.187911727201
17.98	4.06245675086243E-07	17.98	-2.566528423461768E-09	17.98	-2.0589540136494568E-12	17.98	0.71896433277485983	17.98	1502.8454413242605
17.99	4.0477009788159658E-07	17.99	7.0624347398627124E-10	17.99	4.5163422537190632E-12	17.99	0.061434705999317885	17.99	1501.3659997307309
18	4.0034336626645934E-07	18	4.087187559926781E-10	18	7.8039903875484934E-12	18	0.71896433277485983	18	1501.3659997307309
18.01	4.0263870858564042E-07	18.01	8.4418861448841258E-09	18.01	1.2286941199864131E-12	18.01	0.71896433277485983	18.01	1501.5303821300379
18.02	4.0468812137022139E-07	18.02	-5.5417756020389263E-09	18.02	4.5163422537190632E-12	18.02	0.39019951937742547	18.02	1501.5303821300379
18.03	4.038683562564352E-07	18.03	3.3433962506194209E-08	18.03	1.2286941199864131E-12	18.03	0.55458192607371615	18.03	1501.037234932098
18.04	4.0091720184629849E-07	18.04	1.4689905229515019E-08	18.04	4.5163422537190632E-12	18.04	-0.10294770068247772	18.04	1502.6810589250053
18.05	3.9952360115235323E-07	18.05	1.3202281637589746E-08	18.05	7.8039903875484934E-12	18.05	-0.26733010735943452	18.05	1501.8591469286323
18.06	3.9739221185540556E-07	18.06	2.0342874880799312E-08	18.06	4.5163422537190632E-12	18.06	-0.59609492069883885	18.06	1501.8591469286323
18.07	3.9985150719800272E-07	18.07	7.8468367084521678E-09	18.07	7.8039903875484934E-12	18.07	0.39019951937742547	18.07	1501.6947645293385
18.08	4.0616369857487914E-07	18.08	-5.2442508842207484E-09	18.08	4.5163422537190632E-12	18.08	1.2121115529072313	18.08	1501.8591469286323
18.09	4.0509800392709117E-07	18.09	1.0037681919886391E-09	18.09	1.2286941199864131E-12	18.09	-0.10294770068247772	18.09	1502.3522941264755
18.1	4.0181894347170112E-07	18.1	1.0037681919886391E-09	18.1	4.5163422537190632E-12	18.1	0.061434705999317885	18.1	1501.5303821300379
18.11	4.0296661463119907E-07	18.11	7.2517872720549647E-09	18.11	1.2286941199864131E-12	18.11	0.061434705999317885	18.11	1501.2016173314178
18.12	3.994416246409394E-07	18.12	-5.2442508842207484E-09	18.12	1.1091638521474497E-11	18.12	-0.10294770068247772	18.12	1501.3659997307309
18.13	4.0272068509703095E-07	18.13	3.2541388349392254E-08	18.13	4.5163422537190632E-12	18.13	0.22581711268595228	18.13	1501.8591469286323
18.14	4.0116313138050637E-07	18.14	1.3202281637589746E-08	18.14	7.8039903875484934E-12	18.14	-0.10294770068247772	18.14	1502.0235293279197
18.15	4.0009743673223368E-07	18.15	1.439238051111268E-08	18.15	1.2286941199864131E-12	18.15	0.061434705999317885	18.15	1501.6947645293385
18.16	4.0157301393750765E-07	18.16	2.0640399599374102E-08	18.16	1.2286941199864131E-12	18.16	0.061434705999317885	18.16	1501.8591469286323
18.17	3.9968755417517914E-07	18.17	7.8468367084521678E-09	18.17	7.8039903875484934E-12	18.17	-0.10294770068247772	18.17	1501.5303821300379
18.18	4.0313056765397479E-07	18.18	-4.0541520128601571E-09	18.18	7.8039903875484934E-12	18.18	0.39019951937742547	18.18	1501.6947645293385
18.19	4.0460614485884557E-07	18.19	7.0624347398627124E-10	18.19	4.5163422537190632E-12	18.19	-0.43171251403156674	18.19	1501.5303821300379
18.2	4.0296661463119907E-07	18.2	1.5988176280195932E-09	18.2	4.5163422537190632E-12	18.2	0.061434705999317885	18.2	1501.2016173314178
18.21	4.04278238813336E-07	18.21	7.2517872720549647E-09	18.21	1.2286941199864131E-12	18.21	0.71896433277485983	18.21	1501.3659997307309
18.22	4.0149103742610859E-07	18.22	-6.7318744732236524E-09	18.22	1.1091638521474497E-11	18.22	-0.10294770068247772	18.22	1501.6947645293385
18.23	4.0001546022082398E-07	18.23	3.402901194410469E-08	18.23	-2.0589540136494568E-12	18.23	0.55458192607371615	18.23	1502.187911727201
18.24	3.9821197696966229E-07	18.24	1.3499806355957502E-08	18.24	1.2286941199864131E-12	18.24	0.71896433277485983	18.24	1501.3659997307309
18.25	4.0034336626645934E-07	18.25	1.3797331074333915E-08	18.25	4.5163422537190632E-12	18.25	0.39019951937742547	18.25	1501.8591469286323
18.26	4.0337649718813375E-07	18.26	2.272307262963823E-08	18.26	4.5163422537190632E-12	18.26	0.061434705999317885	18.26	1501.6947645293385
18.27	4.0247475556285738E-07	18.27	7.8468367084521678E-09	18.27	7.8039903875484934E-12	18.27	0.061434705999317885	18.27	1501.3659997307309
18.28	4.0378637974505313E-07	18.28	-4.6492014485580286E-09	18.28	7.8039903875484934E-12	18.28	0.061434705999317885	18.28	1502.3522941264755
18.29	4.0403230927919737E-07	18.29	4.087187559926781E-10	18.29	1.2286941199864131E-12	18.29	-0.26733010735943452	18.29	1501.8591469286323
18.3	4.0157301393750765E-07	18.3	1.1119403800780675E-10	18.3	4.5163422537190632E-12	18.3	0.061434705999317885	18.3	1501.5303821300379
18.31	4.0411428579057748E-07	18.31	9.3344602995972579E-09	18.31	4.5163422537190632E-12	18.31	-0.10294770068247772	18.31	1501.5303821300379
18.32	4.0296661463119907E-07	18.32	-5.2442508842207484E-09	18.32	7.8039903875484934E-12	18.32	-0.10294770068247772	18.32	1502.187911727201
18.33	4.0149103742610859E-07	18.33	3.3136437787251714E-08	18.33	1.2286941199864131E-12	18.33	0.39019951937742547	18.33	1501.5303821300379
18.34	3.9813000045823914E-07	18.34	1.4689905229515019E-08	18.34	4.5163422537190632E-12	18.34	-0.76047732736128637	18.34	1502.6810589250053
18.35	3.9903174208386157E-07	18.35	1.3499806355957502E-08	18.35	4.5163422537190632E-12	18.35	-0.10294770068247772	18.35	1502.187911727201
18.36	4.0206487300588924E-07	18.36	2.183049847375921E-08	18.36	7.8039903875484934E-12	18.36	0.061434705999317885	18.36	1501.6947645293385
18.37	4.0288463811981038E-07	18.37	7.8468367084521678E-09	18.37	4.5163422537190632E-12	18.37	0.22581711268595228	18.37	1501.6947645293385
18.38	4.02392779051465E-07	18.38	-4.6492014485580286E-09	18.38	4.5163422537190632E-12	18.38	0.71896433277485983	18.38	1501.6947645293385
18.39	4.0591776904078366E-07	18.39	7.0624347398627124E-10	18.39	4.5163422537190632E-12	18.39	0.061434705999317885	18.39	1499.886558136679
18.4	4.0124510789190786E-07	18.4	1.0037681919886391E-09	18.4	4.5163422537190632E-12	18.4	0.061434705999317885	18.4	1501.3659997307309
18.41	4.0124510789190786E-07	18.41	9.0369355813508519E-09	18.41	4.5163422537190632E-12	18.41	2.0340235865577299	18.41	1501.8591469286323
18.42	3.9968755417517914E-07	18.42	-6.136825037648905E-09	18.42	7.8039903875484934E-12	18.42	0.061434705999317885	18.42	1501.8591469286323
18.43	4.0231080254007197E-07	18.43	3.3136437787251714E-08	18.43	1.1091638521474497E-11	18.43	1.3764939596276875	18.43	1501.5303821300379
18.44	4.0165499044890607E-07	18.44	1.3202281637589746E-08	18.44	4.5163422537190632E-12	18.44	-0.26733010735943452	18.44	1499.7221757373077
18.45	4.0042534277786676E-07	18.45	1.3202281637589746E-08	18.45	4.5163422537190632E-12	18.45	0.71896433277485983	18.45	1501.5303821300379
18.46	3.9968755417517914E-07	18.46	2.272307262963823E-08	18.46	4.5163422537190632E-12	18.46	0.71896433277485983	18.46	1501.2016173314178
18.47	4.0001546022082398E-07	18.47	8.4418861448841258E-09	18.47	4.5163422537190632E-12	18.47	-0.10294770068247772	18.47	1502.8454413242605
18.48	4.0354045021090333E-07	18.48	-2.864053141358998E-09	18.48	1.1091638521474497E-11	18.48	0.061434705999317885	18.48	1501.5303821300379
18.49	4.0862299391551706E-07	18.49	1.1119403800780675E-10	18.49	4.5163422537190632E-12	18.49	1.0477291461916138	18.49	1501.3659997307309
18.5	4.0444219183609203E-07	18.5	-4.8385539793563823E-10	18.5	4.5163422537190632E-12	18.5	0.22581711268595228	18.5	1501.6947645293385
18.51	4.0149103742610859E-07	18.51	8.4418861448841258E-09	18.51	1.2286941199864131E-12	18.51	0.55458192607371615	18.51	1501.5303821300379
18.52	4.0165499044890607E-07	18.52	-4.9467261663937957E-09	18.52	7.8039903875484934E-12	18.52	0.55458192607371615	18.52	1501.3659997307309
18.53	3.9968755417517914E-07	18.53	3.3731487225145201E-08	18.53	4.5163422537190632E-12	18.53	0.22581711268595228	18.53	1501.5303821300379
18.54	4.0140906091470894E-07	18.54	1.5582479384773932E-08	18.54	1.2286941199864131E-12	18.54	0.061434705999317885	18.54	1501.8591469286323
18.55	4.0099917835770174E-07	18.55	1.3202281637589746E-08	18.55	7.8039903875484934E-12	18.55	0.39019951937742547	18.55	1502.6810589250053
18.56	4.0214684951728412E-07	18.56	2.1532973755150035E-08	18.56	1.2286941199864131E-12	18.56	-0.10294770068247772	18.56	1501.6947645293385
18.57	4.0296661463119907E-07	18.57	6.9542625538694127E-09	18.57	7.8039903875484934E-12	18.57	-0.26733010735943452	18.57	1502.3522941264755
18.58	4.0116313138050637E-07	18.58	-4.0541520128601571E-09	18.58	1.2286941199864131E-12	18.58	-0.10294770068247772	18.58	1501.6947645293385
18.59	4.0501602741571842E-07	18.59	1.8963423460481794E-09	18.59	1.1091638521474497E-11	18.59	-0.10294770068247772	18.59	1501.5303821300379
18.6	4.0132708440330872E-07	18.6	1.1119403800780675E-10	18.6	4.5163422537190632E-12	18.6	-0.43171251403156674	18.6	1501.3659997307309
18.61	4.0411428579057748E-07	18.61	7.549311990249212E-09	18.61	1.2286941199864131E-12	18.61	0.061434705999317885	18.61	1502.187911727201
18.62	4.0501602741571842E-07	18.62	-4.6492014485580286E-09	18.62	1.1091638521474497E-11	18.62	0.061434705999317885	18.62	1501.6947645293385
18.63	4.0124510789190786E-07	18.63	3.3731487225145201E-08	18.63	4.5163422537190632E-12	18.63	0.88334673948082099	18.63	1501.5303821300379
18.64	3.9960557766376653E-07	18.64	1.439238051111268E-08	18.64	7.8039903875484934E-12	18.64	-0.59609492069883885	18.64	1501.2016173314178
18.65	3.9845790650392807E-07	18.65	1.3499806355957502E-08	18.65	4.5163422537190632E-12	18.65	0.061434705999317885	18.65	1501.3659997307309
18.66	4.0140906091470894E-07	18.66	2.1235449036549464E-08	18.66	4.5163422537190632E-12	18.66	-0.10294770068247772	18.66	1502.5166765257436
18.67	4.0288463811981038E-07	18.67	8.4418861448841258E-09	18.67	4.5163422537190632E-12	18.67	0.061434705999317885	18.67	1501.8591469286323
18.68	4.0657358113169217E-07	18.68	-4.3516767307134736E-09	18.68	7.8039903875484934E-12	18.68	0.22581711268595228	18.68	1501.6947645293385
18.69	4.0772125229068386E-07	18.69	1.0037681919886391E-09	18.69	4.5163422537190632E-12	18.69	-0.10294770068247772	18.69	1501.8591469286323
18.7	4.0116313138050637E-07	18.7	-1.8633067996828987E-10	18.7	4.5163422537190632E-12	18.7	0.55458192607371615	18.7	1501.6947645293385
18.71	4.019009199830978E-07	18.71	6.6567378356925693E-09	18.71	7.8039903875484934E-12	18.71	-0.26733010735943452	18.71	1501.6947645293385
18.72	4.0132708440330872E-07	18.72	-4.0541520128601571E-09	18.72	4.5163422537190632E-12	18.72	0.061434705999317885	18.72	1501.6947645293385
18.73	4.0263870858564042E-07	18.73	3.4326536663072675E-08	18.73	1.2286941199864131E-12	18.73	0.55458192607371615	18.73	1502.3522941264755
18.74	4.038683562564352E-07	18.74	1.2904756919230645E-08	18.74	7.8039903875484934E-12	18.74	0.22581711268595228	18.74	1501.6947645293385
18.75	3.9985150719800272E-07	18.75	1.5284954666345665E-08	18.75	4.5163422537190632E-12	18.75	0.71896433277485983	18.75	1501.2016173314178
18.76	4.0157301393750765E-07	18.76	2.183049847375921E-08	18.76	1.1091638521474497E-11	18.76	0.22581711268595228	18.76	1501.5303821300379
18.77	4.0042534277786676E-07	18.77	8.4418861448841258E-09	18.77	4.5163422537190632E-12	18.77	-1.4180069539626246	18.77	1501.6947645293385
18.78	4.0313056765397479E-07	18.78	-4.6492014485580286E-09	18.78	7.8039903875484934E-12	18.78	0.71896433277485983	18.78	1501.5303821300379
18.79	4.0985264158561691E-07	18.79	-1.0789048338440637E-09	18.79	4.5163422537190632E-12	18.79	0.061434705999317885	18.79	1501.5303821300379
18.8	4.0173696696030391E-07	18.8	7.0624347398627124E-10	18.8	4.5163422537190632E-12	18.8	0.22581711268595228	18.8	1502.0235293279197
18.81	4.0313056765397479E-07	18.81	7.549311990249212E-09	18.81	1.1091638521474497E-11	18.81	1.2121115529072313	18.81	1501.5303821300379
18.82	3.9772011790111509E-07	18.82	-5.2442508842207484E-09	18.82	1.2286941199864131E-12	18.82	-0.10294770068247772	18.82	1501.5303821300379
18.83	4.010811548691044E-07	18.83	3.5219110820027612E-08	18.83	4.5163422537190632E-12	18.83	0.88334673948082099	18.83	1501.2016173314178
18.84	4.0026138975505138E-07	18.84	1.2904756919230645E-08	18.84	1.1091638521474497E-11	18.84	-0.10294770068247772	18.84	1501.6947645293385
18.85	4.0099917835770174E-07	18.85	1.3499806355957502E-08	18.85	7.8039903875484934E-12	18.85	0.55458192607371615	18.85	1502.3522941264755
18.86	4.04278238813336E-07	18.86	2.183049847375921E-08	18.86	4.5163422537190632E-12	18.86	-0.26733010735943452	18.86	1501.6947645293385
18.87	4.0313056765397479E-07	18.87	8.7394108631131412E-09	18.87	4.5163422537190632E-12	18.87	-0.10294770068247772	18.87	1501.5303821300379
18.88	4.0296661463119907E-07	18.88	-4.3516767307134736E-09	18.88	7.8039903875484934E-12	18.88	0.22581711268595228	18.88	1501.3659997307309
18.89	4.0214684951728412E-07	18.89	7.0624347398627124E-10	18.89	4.5163422537190632E-12	18.89	0.061434705999317885	18.89	1501.5303821300379
18.9	4.0132708440330872E-07	18.9	-4.8385539793563823E-10	18.9	7.8039903875484934E-12	18.9	1.0477291461916138	18.9	1501.5303821300379
18.91	4.0485207439297112E-07	18.91	7.8468367084521678E-09	18.91	4.5163422537190632E-12	18.91	1.7052587730830595	18.91	1501.5303821300379
18.92	4.0255673207424919E-07	18.92	-4.3516767307134736E-09	18.92	4.5163422537190632E-12	18.92	0.71896433277485983	18.92	1501.6947645293385
18.93	4.0198289649449379E-07	18.93	3.3731487225145201E-08	18.93	4.5163422537190632E-12	18.93	0.55458192607371615	18.93	1501.5303821300379
18.94	3.9903174208386157E-07	18.94	1.5284954666345665E-08	18.94	1.2286941199864131E-12	18.94	0.55458192607371615	18.94	1500.7084701334391
18.95	3.9985150719800272E-07	18.95	1.2904756919230645E-08	18.95	4.5163422537190632E-12	18.95	-0.10294770068247772	18.95	1501.5303821300379
18.96	4.0124510789190786E-07	18.96	2.1235449036549464E-08	18.96	4.5163422537190632E-12	18.96	0.22581711268595228	18.96	1501.6947645293385
18.97	4.0099917835770174E-07	18.97	9.3344602995972579E-09	18.97	1.1091638521474497E-11	18.97	0.061434705999317885	18.97	1501.5303821300379
18.98	4.0591776904078366E-07	18.98	-4.3516767307134736E-09	18.98	4.5163422537190632E-12	18.98	0.88334673948082099	18.98	1501.5303821300379
18.99	4.087869469382056E-07	18.99	4.087187559926781E-10	18.99	4.5163422537190632E-12	18.99	0.061434705999317885	18.99	1502.0235293279197
19	4.0337649718813375E-07	19	-1.0789048338440637E-09	19	1.2286941199864131E-12	19	-0.26733010735943452	19	1501.6947645293385
19.01	4.0181894347170112E-07	19.01	8.1443614266637926E-09	19.01	1.2286941199864131E-12	19.01	0.55458192607371615	19.01	1501.3659997307309
19.02	4.005073192892735E-07	19.02	-3.7566272949980393E-09	19.02	7.8039903875484934E-12	19.02	1.0477291461916138	19.02	1501.6947645293385
19.03	4.0034336626645934E-07	19.03	3.3433962506194209E-08	19.03	4.5163422537190632E-12	19.03	0.88334673948082099	19.03	1501.037234932098
19.04	4.0395033276781657E-07	19.04	1.4094855792718969E-08	19.04	7.8039903875484934E-12	19.04	-0.10294770068247772	19.04	1502.3522941264755
19.05	4.0460614485884557E-07	19.05	1.3499806355957502E-08	19.05	4.5163422537190632E-12	19.05	-0.26733010735943452	19.05	1502.187911727201
19.06	4.0075324882349032E-07	19.06	2.1532973755150035E-08	19.06	1.2286941199864131E-12	19.06	0.71896433277485983	19.06	1502.0235293279197
19.07	3.9968755417517914E-07	19.07	9.6319850178523328E-09	19.07	4.5163422537190632E-12	19.07	-0.43171251403156674	19.07	1501.2016173314178
19.08	4.0198289649449379E-07	19.08	-3.7566272949980393E-09	19.08	4.5163422537190632E-12	19.08	0.22581711268595228	19.08	1501.5303821300379
19.09	4.0558986299531421E-07	19.09	1.0037681919886391E-09	19.09	1.2286941199864131E-12	19.09	0.22581711268595228	19.09	1502.6810589250053
19.1	4.0599974555214948E-07	19.1	1.8963423460481794E-09	19.1	4.5163422537190632E-12	19.1	0.39019951937742547	19.1	1501.3659997307309
19.11	4.0280266160842096E-07	19.11	7.8468367084521678E-09	19.11	4.5163422537190632E-12	19.11	0.88334673948082099	19.11	1501.8591469286323
19.12	4.0132708440330872E-07	19.12	-4.9467261663937957E-09	19.12	4.5163422537190632E-12	19.12	-0.10294770068247772	19.12	1501.6947645293385
19.13	3.9870383603818873E-07	19.13	3.5814160258040015E-08	19.13	1.1091638521474497E-11	19.13	0.39019951937742547	19.13	1500.7084701334391
19.14	3.9976953068659122E-07	19.14	1.2607232200880199E-08	19.14	4.5163422537190632E-12	19.14	0.061434705999317885	19.14	1501.3659997307309
19.15	4.0419626230195711E-07	19.15	1.439238051111268E-08	19.15	4.5163422537190632E-12	19.15	0.55458192607371615	19.15	1501.3659997307309
19.16	4.0222882602867836E-07	19.16	2.1235449036549464E-08	19.16	4.5163422537190632E-12	19.16	0.22581711268595228	19.16	1501.5303821300379
19.17	4.0132708440330872E-07	19.17	7.549311990249212E-09	19.17	7.8039903875484934E-12	19.17	-0.43171251403156674	19.17	1502.0235293279197
19.18	3.9927767161810999E-07	19.18	-4.0541520128601571E-09	19.18	1.1091638521474497E-11	19.18	0.55458192607371615	19.18	1502.3522941264755
19.19	4.038683562564352E-07	19.19	4.087187559926781E-10	19.19	4.5163422537190632E-12	19.19	0.061434705999317885	19.19	1501.3659997307309
19.2	4.0296661463119907E-07	19.2	-4.8385539793563823E-10	19.2	4.5163422537190632E-12	19.2	0.061434705999317885	19.2	1501.3659997307309
19.21	4.053439334612055E-07	19.21	9.3344602995972579E-09	19.21	1.2286941199864131E-12	19.21	0.061434705999317885	19.21	1501.8591469286323
19.22	4.0124510789190786E-07	19.22	-5.5417756020389263E-09	19.22	4.5163422537190632E-12	19.22	0.22581711268595228	19.22	1501.2016173314178
19.23	3.9968755417517914E-07	19.23	3.2243863630475276E-08	19.23	4.5163422537190632E-12	19.23	-0.43171251403156674	19.23	1502.5166765257436
19.24	3.9870383603818873E-07	19.24	1.3499806355957502E-08	19.24	4.5163422537190632E-12	19.24	-0.10294770068247772	19.24	1501.8591469286323
19.25	4.005892958006797E-07	19.25	1.3202281637589746E-08	19.25	7.8039903875484934E-12	19.25	0.39019951937742547	19.25	1501.5303821300379
19.26	4.043602153247143E-07	19.26	2.2425547911003287E-08	19.26	7.8039903875484934E-12	19.26	0.061434705999317885	19.26	1501.5303821300379
19.27	4.0173696696030391E-07	19.27	7.8468367084521678E-09	19.27	1.1091638521474497E-11	19.27	-0.26733010735943452	19.27	1502.3522941264755
19.28	4.0378637974505313E-07	19.28	-3.4591025771271336E-09	19.28	4.5163422537190632E-12	19.28	-0.10294770068247772	19.28	1502.6810589250053
19.29	4.0403230927919737E-07	19.29	1.1119403800780675E-10	19.29	4.5163422537190632E-12	19.29	-0.43171251403156674	19.29	1501.2016173314178
19.3	3.9911371859527826E-07	19.3	1.1119403800780675E-10	19.3	7.8039903875484934E-12	19.3	0.39019951937742547	19.3	1501.8591469286323
19.31	4.0304859114258727E-07	19.31	9.3344602995972579E-09	19.31	-2.0589540136494568E-12	19.31	0.22581711268595228	19.31	1501.8591469286323
19.32	4.0149103742610859E-07	19.32	-5.8393003198483295E-09	19.32	4.5163422537190632E-12	19.32	0.22581711268595228	19.32	1501.3659997307309
19.33	3.9976953068659122E-07	19.33	3.3136437787251714E-08	19.33	4.5163422537190632E-12	19.33	0.22581711268595228	19.33	1501.5303821300379
19.34	4.010811548691044E-07	19.34	1.2904756919230645E-08	19.34	7.8039903875484934E-12	19.34	-0.26733010735943452	19.34	1501.8591469286323
19.35	4.0124510789190786E-07	19.35	1.3499806355957502E-08	19.35	4.5163422537190632E-12	19.35	0.22581711268595228	19.35	1501.8591469286323
19.36	3.9813000045823914E-07	19.36	2.3615646785594489E-08	19.36	-2.0589540136494568E-12	19.36	0.061434705999317885	19.36	1501.5303821300379
19.37	4.005892958006797E-07	19.37	7.8468367084521678E-09	19.37	4.5163422537190632E-12	19.37	0.39019951937742547	19.37	1502.5166765257436
19.38	4.0403230927919737E-07	19.38	-2.864053141358998E-09	19.38	1.2286941199864131E-12	19.38	1.3764939596276875	19.38	1501.6947645293385
19.39	4.053439334612055E-07	19.39	1.1119403800780675E-10	19.39	4.5163422537190632E-12	19.39	0.39019951937742547	19.39	1501.3659997307309
19.4	4.019009199830978E-07	19.4	7.0624347398627124E-10	19.4	7.8039903875484934E-12	19.4	0.22581711268595228	19.4	1501.8591469286323
19.41	4.0263870858564042E-07	19.41	9.3344602995972579E-09	19.41	4.5163422537190632E-12	19.41	0.55458192607371615	19.41	1502.0235293279197
19.42	4.001794132436428E-07	19.42	-5.5417756020389263E-09	19.42	4.5163422537190632E-12	19.42	-0.43171251403156674	19.42	1502.3522941264755
19.43	4.0198289649449379E-07	19.43	3.3136437787251714E-08	19.43	1.2286941199864131E-12	19.43	0.22581711268595228	19.43	1501.6947645293385
19.44	4.02392779051465E-07	19.44	1.4094855792718969E-08	19.44	-2.0589540136494568E-12	19.44	0.061434705999317885	19.44	1501.3659997307309
19.45	4.0329452067674808E-07	19.45	1.3797331074333915E-08	19.45	4.5163422537190632E-12	19.45	0.22581711268595228	19.45	1501.5303821300379
19.46	4.04278238813336E-07	19.46	2.1532973755150035E-08	19.46	1.2286941199864131E-12	19.46	0.55458192607371615	19.46	1501.3659997307309
19.47	3.9993348370941364E-07	19.47	6.9542625538694127E-09	19.47	4.5163422537190632E-12	19.47	-0.26733010735943452	19.47	1501.5303821300379
19.48	4.0419626230195711E-07	19.48	-3.7566272949980393E-09	19.48	4.5163422537190632E-12	19.48	-0.10294770068247772	19.48	1501.5303821300379
19.49	4.0517998043846323E-07	19.49	2.1938670640855006E-09	19.49	4.5163422537190632E-12	19.49	0.22581711268595228	19.49	1502.0235293279197
19.5	4.0493405090434509E-07	19.5	7.0624347398627124E-10	19.5	1.2286941199864131E-12	19.5	0.22581711268595228	19.5	1501.8591469286323
19.51	4.0296661463119907E-07	19.51	8.1443614266637926E-09	19.51	4.5163422537190632E-12	19.51	-0.10294770068247772	19.51	1501.5303821300379
19.52	4.0001546022082398E-07	19.52	-6.136825037648905E-09	19.52	4.5163422537190632E-12	19.52	0.71896433277485983	19.52	1502.0235293279197
19.53	3.9976953068659122E-07	19.53	3.4326536663072675E-08	19.53	4.5163422537190632E-12	19.53	0.88334673948082099	19.53	1501.3659997307309
19.54	3.9993348370941364E-07	19.54	1.439238051111268E-08	19.54	7.8039903875484934E-12	19.54	-0.26733010735943452	19.54	1501.6947645293385
19.55	4.0378637974505313E-07	19.55	1.3499806355957502E-08	19.55	1.2286941199864131E-12	19.55	0.55458192607371615	19.55	1502.0235293279197
19.56	4.0280266160842096E-07	19.56	2.0937924317957482E-08	19.56	1.2286941199864131E-12	19.56	0.061434705999317885	19.56	1502.5166765257436
19.57	3.9976953068659122E-07	19.57	8.1443614266637926E-09	19.57	7.8039903875484934E-12	19.57	0.55458192607371615	19.57	1501.8591469286323
19.58	4.0263870858564042E-07	19.58	-4.6492014485580286E-09	19.58	4.5163422537190632E-12	19.58	0.22581711268595228	19.58	1502.6810589250053
19.59	4.0329452067674808E-07	19.59	1.3012929099997288E-09	19.59	4.5163422537190632E-12	19.59	0.39019951937742547	19.59	1501.6947645293385
19.6	4.0263870858564042E-07	19.6	1.1119403800780675E-10	19.6	1.1091638521474497E-11	19.6	0.39019951937742547	19.6	1501.8591469286323
19.61	4.0181894347170112E-07	19.61	6.9542625538694127E-09	19.61	4.5163422537190632E-12	19.61	-0.10294770068247772	19.61	1502.3522941264755
19.62	4.019009199830978E-07	19.62	-4.9467261663937957E-09	19.62	4.5163422537190632E-12	19.62	0.71896433277485983	19.62	1501.8591469286323
19.63	4.0067127231208527E-07	19.63	3.3731487225145201E-08	19.63	1.2286941199864131E-12	19.63	0.061434705999317885	19.63	1501.6947645293385
19.64	3.9772011790111509E-07	19.64	1.2309707482538409E-08	19.64	4.5163422537190632E-12	19.64	0.22581711268595228	19.64	1502.3522941264755
19.65	3.9780209441254105E-07	19.65	1.3499806355957502E-08	19.65	7.8039903875484934E-12	19.65	0.061434705999317885	19.65	1501.3659997307309
19.66	4.0370440323367048E-07	19.66	2.0937924317957482E-08	19.66	4.5163422537190632E-12	19.66	0.22581711268595228	19.66	1501.8591469286323
19.67	3.9894976557244419E-07	19.67	9.0369355813508519E-09	19.67	7.8039903875484934E-12	19.67	0.22581711268595228	19.67	1501.8591469286323
19.68	4.0272068509703095E-07	19.68	-3.1615778592474664E-09	19.68	7.8039903875484934E-12	19.68	0.22581711268595228	19.68	1500.8728525327717
19.69	4.0337649718813375E-07	19.69	4.087187559926781E-10	19.69	4.5163422537190632E-12	19.69	-0.26733010735943452	19.69	1501.6947645293385
19.7	4.0099917835770174E-07	19.7	2.4913917821315568E-09	19.7	4.5163422537190632E-12	19.7	0.88334673948082099	19.7	1501.2016173314178
19.71	4.0304859114258727E-07	19.71	7.8468367084521678E-09	19.71	7.8039903875484934E-12	19.71	-0.10294770068247772	19.71	1501.3659997307309
19.72	4.0304859114258727E-07	19.72	-6.136825037648905E-09	19.72	1.1091638521474497E-11	19.72	-0.43171251403156674	19.72	1501.8591469286323
19.73	4.0419626230195711E-07	19.73	3.3731487225145201E-08	19.73	4.5163422537190632E-12	19.73	0.22581711268595228	19.73	1501.5303821300379
19.74	3.9870383603818873E-07	19.74	1.3797331074333915E-08	19.74	1.2286941199864131E-12	19.74	0.22581711268595228	19.74	1501.6947645293385
19.75	3.9952360115235323E-07	19.75	1.2607232200880199E-08	19.75	7.8039903875484934E-12	19.75	0.22581711268595228	19.75	1502.3522941264755
19.76	4.0181894347170112E-07	19.76	2.272307262963823E-08	19.76	1.2286941199864131E-12	19.76	0.55458192607371615	19.76	1500.3797053347544
19.77	4.0222882602867836E-07	19.77	7.549311990249212E-09	19.77	4.5163422537190632E-12	19.77	0.55458192607371615	19.77	1501.6947645293385
19.78	4.0304859114258727E-07	19.78	-3.4591025771271336E-09	19.78	4.5163422537190632E-12	19.78	0.88334673948082099	19.78	1501.3659997307309
19.79	4.0477009788159658E-07	19.79	1.1119403800780675E-10	19.79	4.5163422537190632E-12	19.79	0.55458192607371615	19.79	1502.3522941264755
19.8	4.02392779051465E-07	19.8	1.0037681919886391E-09	19.8	7.8039903875484934E-12	19.8	0.061434705999317885	19.8	1502.5166765257436
19.81	4.0001546022082398E-07	19.81	8.7394108631131412E-09	19.81	1.1091638521474497E-11	19.81	0.061434705999317885	19.81	1501.6947645293385
19.82	4.0149103742610859E-07	19.82	-4.9467261663937957E-09	19.82	1.1091638521474497E-11	19.82	0.061434705999317885	19.82	1501.6947645293385
19.83	4.0157301393750765E-07	19.83	3.2838913068317729E-08	19.83	4.5163422537190632E-12	19.83	0.39019951937742547	19.83	1501.3659997307309
19.84	4.0009743673223368E-07	19.84	1.439238051111268E-08	19.84	7.8039903875484934E-12	19.84	0.061434705999317885	19.84	1501.6947645293385
19.85	4.0165499044890607E-07	19.85	1.4094855792718969E-08	19.85	7.8039903875484934E-12	19.85	0.55458192607371615	19.85	1501.6947645293385
19.86	4.0231080254007197E-07	19.86	2.1532973755150035E-08	19.86	1.2286941199864131E-12	19.86	-0.26733010735943452	19.86	1501.6947645293385
19.87	4.0042534277786676E-07	19.87	8.4418861448841258E-09	19.87	4.5163422537190632E-12	19.87	0.55458192607371615	19.87	1502.187911727201
19.88	4.0222882602867836E-07	19.88	-4.6492014485580286E-09	19.88	4.5163422537190632E-12	19.88	-0.10294770068247772	19.88	1501.5303821300379
19.89	4.0477009788159658E-07	19.89	4.087187559926781E-10	19.89	4.5163422537190632E-12	19.89	-0.10294770068247772	19.89	1501.2016173314178
19.9	4.043602153247143E-07	19.9	7.0624347398627124E-10	19.9	7.8039903875484934E-12	19.9	0.22581711268595228	19.9	1501.6947645293385
19.91	4.066555576430529E-07	19.91	8.1443614266637926E-09	19.91	4.5163422537190632E-12	19.91	0.061434705999317885	19.91	1502.6810589250053
19.92	4.0181894347170112E-07	19.92	-4.0541520128601571E-09	19.92	4.5163422537190632E-12	19.92	0.061434705999317885	19.92	1501.2016173314178
19.93	3.9878581254960785E-07	19.93	3.402901194410469E-08	19.93	1.2286941199864131E-12	19.93	0.71896433277485983	19.93	1501.5303821300379
19.94	3.9919569510669442E-07	19.94	1.3202281637589746E-08	19.94	4.5163422537190632E-12	19.94	-0.26733010735943452	19.94	1503.6673533204396
19.95	4.0231080254007197E-07	19.95	1.4689905229515019E-08	19.95	7.8039903875484934E-12	19.95	-0.26733010735943452	19.95	1501.5303821300379
[truncated: 1,071 more rows]
