# Supplementary material for: A simple retarding-potential time-of-flight mass spectrometer for electrospray propulsion diagnostics
Source: J Elect Propuls. 2023 Mar 31;2(1):13. doi: 10.1007/s44205-023-00045-y (PMC10066156; doi:10.1007/s44205-023-00045-y)
Supplement: Supplementary file 1 — Additional file 1. [file 44205_2023_45_MOESM1_ESM.zip › Data and MATLAB Code/ToF-MS Data/656 Torr/-5deg.csv]

Timestamp	8/30/2022 1:22:12 PM	Timestamp	8/30/2022 1:22:12 PM	Timestamp	8/30/2022 1:22:12 PM	Timestamp	8/30/2022 1:22:12 PM	Timestamp	8/30/2022 1:22:12 PM
Interval	0.01	Interval	0.01	Interval	0.01	Interval	0.01	Interval	0.01
Channel name	Emitter Current IsoCh2 uA	Channel name	Extractor Current 5uA TA1Ch1	Channel name	FC Picoammeter 20nA range	Channel name	RPA Voltage V	Channel name	Emitter Voltage V
Unit	A	Unit	A	Unit	A	Unit	V	Unit	V
0	3.875550304800702E-07	0	2.0342874880799312E-08	0	4.5163422537190632E-12	0	0.061434705999317885	0	1501.3659997307309
0.01	3.9034223187051729E-07	0.01	3.2541388349392254E-08	0.01	7.8039903875484934E-12	0.01	0.71896433277485983	0.01	1501.5303821300379
0.02	3.9255559768015521E-07	0.02	2.4805745660322896E-08	0.02	4.5163422537190632E-12	0.02	0.061434705999317885	0.02	1501.6947645293385
0.03	3.8976839629017902E-07	0.03	2.5995844535188377E-08	0.03	1.2286941199864131E-12	0.03	0.39019951937742547	0.03	1502.0235293279197
0.04	3.909160674508303E-07	0.04	3.3136437787251714E-08	0.04	1.2286941199864131E-12	0.04	0.22581711268595228	0.04	1501.6947645293385
0.05	3.9714628232111749E-07	0.05	-5.8393003198483295E-09	0.05	4.5163422537190632E-12	0.05	0.39019951937742547	0.05	1502.8454413242605
0.06	3.9567070511528231E-07	0.06	7.2517872720549647E-09	0.06	4.5163422537190632E-12	0.06	0.22581711268595228	0.06	1501.5303821300379
0.07	3.9386722186346215E-07	0.07	-1.971478987640984E-09	0.07	4.5163422537190632E-12	0.07	0.22581711268595228	0.07	1501.6947645293385
0.08	3.8780096001454473E-07	0.08	7.0624347398627124E-10	0.08	7.8039903875484934E-12	0.08	0.22581711268595228	0.08	1501.8591469286323
0.09	3.9370326884055636E-07	0.09	7.549311990249212E-09	0.09	4.5163422537190632E-12	0.09	0.061434705999317885	0.09	1501.6947645293385
0.1	3.875550304800702E-07	0.1	1.8855251288054441E-08	0.1	7.8039903875484934E-12	0.1	-0.10294770068247772	0.1	1502.187911727201
0.11	3.9001432582461278E-07	0.11	3.3136437787251714E-08	0.11	4.5163422537190632E-12	0.11	-0.10294770068247772	0.11	1501.5303821300379
0.12	3.9230966814576988E-07	0.12	2.3913171504263736E-08	0.12	1.2286941199864131E-12	0.12	-0.10294770068247772	0.12	1501.8591469286323
0.13	3.8771898350305371E-07	0.13	2.5995844535188377E-08	0.13	4.5163422537190632E-12	0.13	0.22581711268595228	0.13	1501.5303821300379
0.14	3.9444105744361551E-07	0.14	3.2838913068317729E-08	0.14	4.5163422537190632E-12	0.14	0.22581711268595228	0.14	1501.6947645293385
0.15	3.9608058767247698E-07	0.15	-7.3269239087632082E-09	0.15	4.5163422537190632E-12	0.15	0.061434705999317885	0.15	1501.3659997307309
0.16	3.9501489302374212E-07	0.16	7.549311990249212E-09	0.16	1.2286941199864131E-12	0.16	-0.26733010735943452	0.16	1501.6947645293385
0.17	3.92473621168694E-07	0.17	-1.6739542697174432E-09	0.17	1.2286941199864131E-12	0.17	0.22581711268595228	0.17	1501.8591469286323
0.18	3.9345733930619348E-07	0.18	1.3012929099997288E-09	0.18	1.2286941199864131E-12	0.18	0.55458192607371615	0.18	1501.5303821300379
0.19	3.945230339550638E-07	0.19	7.549311990249212E-09	0.19	1.2286941199864131E-12	0.19	-0.10294770068247772	0.19	1501.6947645293385
0.2	3.8616142978463087E-07	0.2	1.9152776006586192E-08	0.2	7.8039903875484934E-12	0.2	0.22581711268595228	0.2	1501.8591469286323
0.21	3.8944049024426011E-07	0.21	3.4326536663072675E-08	0.21	4.5163422537190632E-12	0.21	0.061434705999317885	0.21	1501.3659997307309
0.22	3.9050618489346644E-07	0.22	2.421069622294156E-08	0.22	4.5163422537190632E-12	0.22	-1.0892421406716437	0.22	1502.3522941264755
0.23	3.9403117488636583E-07	0.23	2.6293369253926155E-08	0.23	7.8039903875484934E-12	0.23	0.061434705999317885	0.23	1501.6947645293385
0.24	3.9222769163430708E-07	0.24	3.2541388349392254E-08	0.24	7.8039903875484934E-12	0.24	0.55458192607371615	0.24	1501.3659997307309
0.25	3.9788407092396647E-07	0.25	-5.5417756020389263E-09	0.25	4.5163422537190632E-12	0.25	-0.10294770068247772	0.25	1501.8591469286323
0.26	3.9403117488636583E-07	0.26	8.1443614266637926E-09	0.26	1.2286941199864131E-12	0.26	0.88334673948082099	0.26	1501.5303821300379
0.27	3.9288350372599481E-07	0.27	-1.3764295517851408E-09	0.27	4.5163422537190632E-12	0.27	0.061434705999317885	0.27	1501.6947645293385
0.28	3.9255559768015521E-07	0.28	-4.8385539793563823E-10	0.28	4.5163422537190632E-12	0.28	0.061434705999317885	0.28	1501.6947645293385
0.29	3.9460501046651156E-07	0.29	5.7641636812142506E-09	0.29	1.2286941199864131E-12	0.29	-0.10294770068247772	0.29	1502.3522941264755
0.3	3.8821084257199239E-07	0.3	1.9450300725126571E-08	0.3	4.5163422537190632E-12	0.3	0.39019951937742547	0.3	1501.037234932098
0.31	3.8878467815239816E-07	0.31	3.2838913068317729E-08	0.31	1.2286941199864131E-12	0.31	0.55458192607371615	0.31	1501.5303821300379
0.32	3.9222769163430708E-07	0.32	2.3318122066933817E-08	0.32	4.5163422537190632E-12	0.32	0.22581711268595228	0.32	1501.8591469286323
0.33	3.9476896348940545E-07	0.33	2.5400795097738511E-08	0.33	4.5163422537190632E-12	0.33	0.061434705999317885	0.33	1501.8591469286323
0.34	3.9230966814576988E-07	0.34	3.2243863630475276E-08	0.34	1.2286941199864131E-12	0.34	0.061434705999317885	0.34	1501.5303821300379
0.35	3.9599861116103916E-07	0.35	-5.8393003198483295E-09	0.35	4.5163422537190632E-12	0.35	0.22581711268595228	0.35	1501.6947645293385
0.36	3.9517884604663045E-07	0.36	6.9542625538694127E-09	0.36	1.2286941199864131E-12	0.36	0.061434705999317885	0.36	1502.3522941264755
0.37	3.9583465813816185E-07	0.37	1.1119403800780675E-10	0.37	4.5163422537190632E-12	0.37	-0.26733010735943452	0.37	1501.5303821300379
0.38	3.9681837627539202E-07	0.38	7.0624347398627124E-10	0.38	4.5163422537190632E-12	0.38	0.22581711268595228	0.38	1501.5303821300379
0.39	3.909160674508303E-07	0.39	6.9542625538694127E-09	0.39	4.5163422537190632E-12	0.39	-0.26733010735943452	0.39	1501.3659997307309
0.4	3.8542364118110628E-07	0.4	1.736762769552485E-08	0.4	1.1091638521474497E-11	0.4	-0.10294770068247772	0.4	1500.5440877341
0.41	3.8870270164091308E-07	0.41	3.2243863630475276E-08	0.41	4.5163422537190632E-12	0.41	0.061434705999317885	0.41	1502.187911727201
0.42	3.9370326884055636E-07	0.42	2.3615646785594489E-08	0.42	7.8039903875484934E-12	0.42	-0.10294770068247772	0.42	1501.3659997307309
0.43	3.9411315139781683E-07	0.43	2.5103270379026422E-08	0.43	4.5163422537190632E-12	0.43	0.061434705999317885	0.43	1501.3659997307309
0.44	3.9058816140494025E-07	0.44	3.3136437787251714E-08	0.44	4.5163422537190632E-12	0.44	0.39019951937742547	0.44	1501.5303821300379
0.45	3.9690035278682422E-07	0.45	-6.4343497554406793E-09	0.45	4.5163422537190632E-12	0.45	-0.43171251403156674	0.45	1501.2016173314178
0.46	3.9706430580968698E-07	0.46	7.8468367084521678E-09	0.46	4.5163422537190632E-12	0.46	0.88334673948082099	0.46	1501.2016173314178
0.47	3.9362129232910261E-07	0.47	-7.8138011589423832E-10	0.47	7.8039903875484934E-12	0.47	0.22581711268595228	0.47	1501.3659997307309
0.48	3.9255559768015521E-07	0.48	-1.8633067996828987E-10	0.48	7.8039903875484934E-12	0.48	0.22581711268595228	0.48	1502.187911727201
0.49	3.8985037280165743E-07	0.49	6.6567378356925693E-09	0.49	4.5163422537190632E-12	0.49	0.061434705999317885	0.49	1501.6947645293385
0.5	3.8673526536512299E-07	0.5	1.8557726569531294E-08	0.5	4.5163422537190632E-12	0.5	0.55458192607371615	0.5	1501.5303821300379
0.51	3.9403117488636583E-07	0.51	3.2838913068317729E-08	0.51	1.2286941199864131E-12	0.51	0.22581711268595228	0.51	1501.5303821300379
0.52	3.9034223187051729E-07	0.52	2.421069622294156E-08	0.52	7.8039903875484934E-12	0.52	0.22581711268595228	0.52	1501.6947645293385
0.53	3.8944049024426011E-07	0.53	2.5103270379026422E-08	0.53	4.5163422537190632E-12	0.53	0.39019951937742547	0.53	1501.3659997307309
0.54	3.9411315139781683E-07	0.54	3.402901194410469E-08	0.54	1.2286941199864131E-12	0.54	0.061434705999317885	0.54	1501.6947645293385
0.55	4.005892958006797E-07	0.55	-6.136825037648905E-09	0.55	1.2286941199864131E-12	0.55	0.061434705999317885	0.55	1502.3522941264755
0.56	3.9747418836683379E-07	0.56	6.9542625538694127E-09	0.56	4.5163422537190632E-12	0.56	0.061434705999317885	0.56	1501.8591469286323
0.57	3.9165385605405251E-07	0.57	-1.6739542697174432E-09	0.57	1.2286941199864131E-12	0.57	0.39019951937742547	0.57	1501.6947645293385
0.58	3.9075211442788634E-07	0.58	7.0624347398627124E-10	0.58	1.2286941199864131E-12	0.58	0.061434705999317885	0.58	1501.6947645293385
0.59	3.945230339550638E-07	0.59	6.6567378356925693E-09	0.59	1.2286941199864131E-12	0.59	0.061434705999317885	0.59	1501.5303821300379
0.6	3.891945607098157E-07	0.6	1.8557726569531294E-08	0.6	4.5163422537190632E-12	0.6	-0.10294770068247772	0.6	1502.187911727201
0.61	3.9083409093935856E-07	0.61	3.2838913068317729E-08	0.61	-2.0589540136494568E-12	0.61	0.55458192607371615	0.61	1501.2016173314178
0.62	3.8976839629017902E-07	0.62	2.3615646785594489E-08	0.62	7.8039903875484934E-12	0.62	-0.26733010735943452	0.62	1501.6947645293385
0.63	3.9189978558845049E-07	0.63	2.6293369253926155E-08	0.63	4.5163422537190632E-12	0.63	0.71896433277485983	0.63	1501.2016173314178
0.64	3.9493291651229706E-07	0.64	3.1648814192666863E-08	0.64	1.1091638521474497E-11	0.64	0.22581711268595228	0.64	1501.037234932098
0.65	3.9731023534397675E-07	0.65	-6.7318744732236524E-09	0.65	7.8039903875484934E-12	0.65	0.061434705999317885	0.65	1500.7084701334391
0.66	3.9435908093216663E-07	0.66	9.3344602995972579E-09	0.66	1.2286941199864131E-12	0.66	0.061434705999317885	0.66	1501.6947645293385
0.67	3.9312943326036891E-07	0.67	-2.566528423461768E-09	0.67	4.5163422537190632E-12	0.67	0.061434705999317885	0.67	1502.3522941264755
0.68	3.957526816267224E-07	0.68	1.3012929099997288E-09	0.68	4.5163422537190632E-12	0.68	0.55458192607371615	0.68	1501.6947645293385
0.69	3.9690035278682422E-07	0.69	5.7641636812142506E-09	0.69	7.8039903875484934E-12	0.69	0.061434705999317885	0.69	1501.8591469286323
0.7	3.840300404854544E-07	0.7	1.8855251288054441E-08	0.7	4.5163422537190632E-12	0.7	-0.10294770068247772	0.7	1501.8591469286323
0.71	3.8804688954901486E-07	0.71	3.4624061382049158E-08	0.71	4.5163422537190632E-12	0.71	-0.10294770068247772	0.71	1500.7084701334391
0.72	3.9329338628328228E-07	0.72	2.3913171504263736E-08	0.72	4.5163422537190632E-12	0.72	0.061434705999317885	0.72	1501.8591469286323
0.73	3.9058816140494025E-07	0.73	2.5698319816459163E-08	0.73	4.5163422537190632E-12	0.73	0.39019951937742547	0.73	1501.5303821300379
0.74	3.9345733930619348E-07	0.74	3.1648814192666863E-08	0.74	4.5163422537190632E-12	0.74	-0.43171251403156674	0.74	1502.3522941264755
0.75	3.9722825883254736E-07	0.75	-6.7318744732236524E-09	0.75	4.5163422537190632E-12	0.75	0.061434705999317885	0.75	1501.2016173314178
0.76	3.9362129232910261E-07	0.76	7.549311990249212E-09	0.76	1.2286941199864131E-12	0.76	-0.26733010735943452	0.76	1501.8591469286323
0.77	3.9468698697795875E-07	0.77	-2.2690037055557766E-09	0.77	7.8039903875484934E-12	0.77	0.39019951937742547	0.77	1502.3522941264755
0.78	3.9321140977182583E-07	0.78	2.4913917821315568E-09	0.78	4.5163422537190632E-12	0.78	0.88334673948082099	0.78	1501.5303821300379
0.79	3.9083409093935856E-07	0.79	6.0616883993649816E-09	0.79	4.5163422537190632E-12	0.79	-0.10294770068247772	0.79	1502.3522941264755
0.8	3.8517771164658945E-07	0.8	1.8855251288054441E-08	0.8	7.8039903875484934E-12	0.8	0.39019951937742547	0.8	1500.8728525327717
0.81	3.9083409093935856E-07	0.81	3.2541388349392254E-08	0.81	4.5163422537190632E-12	0.81	0.55458192607371615	0.81	1501.3659997307309
0.82	3.9722825883254736E-07	0.82	2.3318122066933817E-08	0.82	7.8039903875484934E-12	0.82	-0.10294770068247772	0.82	1501.5303821300379
0.83	3.9181780907698499E-07	0.83	2.5103270379026422E-08	0.83	7.8039903875484934E-12	0.83	-0.43171251403156674	0.83	1501.3659997307309
0.84	3.9263757419161583E-07	0.84	3.1053764754892517E-08	0.84	7.8039903875484934E-12	0.84	-0.10294770068247772	0.84	1501.5303821300379
0.85	3.9583465813816185E-07	0.85	-4.6492014485580286E-09	0.85	7.8039903875484934E-12	0.85	0.061434705999317885	0.85	1501.6947645293385
0.86	3.9739221185540556E-07	0.86	6.9542625538694127E-09	0.86	1.2286941199864131E-12	0.86	0.22581711268595228	0.86	1502.3522941264755
0.87	3.955067520924006E-07	0.87	-1.3764295517851408E-09	0.87	4.5163422537190632E-12	0.87	-0.26733010735943452	0.87	1501.2016173314178
0.88	3.8927653722129767E-07	0.88	1.5988176280195932E-09	0.88	1.2286941199864131E-12	0.88	-0.10294770068247772	0.88	1501.2016173314178
0.89	3.9108002047377221E-07	0.89	6.0616883993649816E-09	0.89	4.5163422537190632E-12	0.89	-0.26733010735943452	0.89	1501.037234932098
0.9	3.8796491303752528E-07	0.9	1.9450300725126571E-08	0.9	4.5163422537190632E-12	0.9	0.061434705999317885	0.9	1501.3659997307309
0.91	3.9189978558845049E-07	0.91	3.1946338911566821E-08	0.91	1.2286941199864131E-12	0.91	0.39019951937742547	0.91	1501.6947645293385
0.92	3.9189978558845049E-07	0.92	2.421069622294156E-08	0.92	4.5163422537190632E-12	0.92	-0.43171251403156674	0.92	1501.6947645293385
0.93	3.8927653722129767E-07	0.93	2.6293369253926155E-08	0.93	4.5163422537190632E-12	0.93	0.55458192607371615	0.93	1502.5166765257436
0.94	3.9148990303111791E-07	0.94	3.1053764754892517E-08	0.94	7.8039903875484934E-12	0.94	0.061434705999317885	0.94	1501.6947645293385
0.95	3.962445406953509E-07	0.95	-6.4343497554406793E-09	0.95	1.2286941199864131E-12	0.95	0.55458192607371615	0.95	1501.5303821300379
0.96	3.9419512790926734E-07	0.96	7.549311990249212E-09	0.96	7.8039903875484934E-12	0.96	0.55458192607371615	0.96	1501.6947645293385
0.97	3.9386722186346215E-07	0.97	-1.3764295517851408E-09	0.97	4.5163422537190632E-12	0.97	0.39019951937742547	0.97	1502.3522941264755
0.98	3.9034223187051729E-07	0.98	1.0037681919886391E-09	0.98	4.5163422537190632E-12	0.98	-0.10294770068247772	0.98	1502.3522941264755
0.99	3.9476896348940545E-07	0.99	6.3592131175244211E-09	0.99	1.2286941199864131E-12	0.99	0.55458192607371615	0.99	1502.6810589250053
1	3.8771898350305371E-07	1	1.9152776006586192E-08	1	7.8039903875484934E-12	1	0.39019951937742547	1	1501.5303821300379
1.01	3.8993234931313537E-07	1.01	3.2838913068317729E-08	1.01	1.2286941199864131E-12	1.01	-1.2536245473195535	1.01	1501.5303821300379
1.02	3.891945607098157E-07	1.02	2.2425547911003287E-08	1.02	7.8039903875484934E-12	1.02	0.22581711268595228	1.02	1501.5303821300379
1.03	3.8927653722129767E-07	1.03	2.5698319816459163E-08	1.03	4.5163422537190632E-12	1.03	-0.43171251403156674	1.03	1501.6947645293385
1.04	3.9558872860384174E-07	1.04	3.3731487225145201E-08	1.04	1.2286941199864131E-12	1.04	0.061434705999317885	1.04	1501.6947645293385
1.05	3.9788407092396647E-07	1.05	-5.8393003198483295E-09	1.05	7.8039903875484934E-12	1.05	0.39019951937742547	1.05	1502.3522941264755
1.06	3.9378524535200952E-07	1.06	7.2517872720549647E-09	1.06	7.8039903875484934E-12	1.06	-0.10294770068247772	1.06	1501.6947645293385
1.07	3.9083409093935856E-07	1.07	-2.566528423461768E-09	1.07	7.8039903875484934E-12	1.07	-1.2536245473195535	1.07	1501.5303821300379
1.08	3.9362129232910261E-07	1.08	4.087187559926781E-10	1.08	1.2286941199864131E-12	1.08	-0.10294770068247772	1.08	1501.5303821300379
1.09	3.9403117488636583E-07	1.09	6.3592131175244211E-09	1.09	1.2286941199864131E-12	1.09	0.061434705999317885	1.09	1501.3659997307309
1.1	3.8714514792260273E-07	1.1	1.8557726569531294E-08	1.1	7.8039903875484934E-12	1.1	-0.10294770068247772	1.1	1501.3659997307309
1.11	3.8976839629017902E-07	1.11	3.4921586101034137E-08	1.11	4.5163422537190632E-12	1.11	0.39019951937742547	1.11	1502.6810589250053
1.12	3.9165385605405251E-07	1.12	2.272307262963823E-08	1.12	7.8039903875484934E-12	1.12	-0.10294770068247772	1.12	1501.8591469286323
1.13	3.9124397349671205E-07	1.13	2.6590893972672469E-08	1.13	4.5163422537190632E-12	1.13	0.22581711268595228	1.13	1501.2016173314178
1.14	3.9288350372599481E-07	1.14	3.0756240036018129E-08	1.14	7.8039903875484934E-12	1.14	1.3764939596276875	1.14	1501.5303821300379
1.15	3.9788407092396647E-07	1.15	-5.2442508842207484E-09	1.15	1.1091638521474497E-11	1.15	0.22581711268595228	1.15	1501.5303821300379
1.16	3.92473621168694E-07	1.16	7.549311990249212E-09	1.16	4.5163422537190632E-12	1.16	1.0477291461916138	1.16	1501.2016173314178
1.17	3.9263757419161583E-07	1.17	-1.6739542697174432E-09	1.17	4.5163422537190632E-12	1.17	0.39019951937742547	1.17	1502.3522941264755
1.18	3.919817620999154E-07	1.18	2.4913917821315568E-09	1.18	7.8039903875484934E-12	1.18	-0.10294770068247772	1.18	1501.6947645293385
1.19	3.9362129232910261E-07	1.19	6.0616883993649816E-09	1.19	1.2286941199864131E-12	1.19	-0.10294770068247772	1.19	1501.6947645293385
1.2	3.8780096001454473E-07	1.2	1.974782544367554E-08	1.2	1.1091638521474497E-11	1.2	-0.76047732736128637	1.2	1501.6947645293385
1.21	3.8796491303752528E-07	1.21	3.1946338911566821E-08	1.21	4.5163422537190632E-12	1.21	0.061434705999317885	1.21	1501.8591469286323
1.22	3.9083409093935856E-07	1.22	2.4508220941627946E-08	1.22	7.8039903875484934E-12	1.22	0.22581711268595228	1.22	1501.3659997307309
1.23	3.9370326884055636E-07	1.23	2.6293369253926155E-08	1.23	7.8039903875484934E-12	1.23	0.55458192607371615	1.23	1501.6947645293385
1.24	3.9280152721453571E-07	1.24	3.2243863630475276E-08	1.24	4.5163422537190632E-12	1.24	0.061434705999317885	1.24	1502.3522941264755
1.25	3.9763814138968856E-07	1.25	-6.136825037648905E-09	1.25	4.5163422537190632E-12	1.25	-0.10294770068247772	1.25	1501.3659997307309
1.26	3.9329338628328228E-07	1.26	9.0369355813508519E-09	1.26	4.5163422537190632E-12	1.26	0.88334673948082099	1.26	1501.3659997307309
1.27	3.9444105744361551E-07	1.27	-2.566528423461768E-09	1.27	7.8039903875484934E-12	1.27	0.39019951937742547	1.27	1501.5303821300379
1.28	3.955067520924006E-07	1.28	1.0037681919886391E-09	1.28	1.2286941199864131E-12	1.28	0.55458192607371615	1.28	1501.3659997307309
1.29	3.9476896348940545E-07	1.29	6.3592131175244211E-09	1.29	1.2286941199864131E-12	1.29	0.22581711268595228	1.29	1501.5303821300379
1.3	3.8632538280763106E-07	1.3	1.8855251288054441E-08	1.3	7.8039903875484934E-12	1.3	0.061434705999317885	1.3	1502.0235293279197
1.31	3.8853874861794153E-07	1.31	3.4624061382049158E-08	1.31	1.2286941199864131E-12	1.31	0.061434705999317885	1.31	1501.8591469286323
1.32	3.9378524535200952E-07	1.32	2.183049847375921E-08	1.32	4.5163422537190632E-12	1.32	-0.10294770068247772	1.32	1502.0235293279197
1.33	3.9485094000085152E-07	1.33	2.7483468128962764E-08	1.33	1.2286941199864131E-12	1.33	0.22581711268595228	1.33	1501.2016173314178
1.34	3.9067013791641359E-07	1.34	3.1648814192666863E-08	1.34	1.2286941199864131E-12	1.34	0.061434705999317885	1.34	1501.5303821300379
1.35	3.9599861116103916E-07	1.35	-5.5417756020389263E-09	1.35	7.8039903875484934E-12	1.35	-0.26733010735943452	1.35	1502.6810589250053
1.36	3.9517884604663045E-07	1.36	7.549311990249212E-09	1.36	7.8039903875484934E-12	1.36	0.22581711268595228	1.36	1502.0235293279197
1.37	3.945230339550638E-07	1.37	-3.4591025771271336E-09	1.37	1.2286941199864131E-12	1.37	0.22581711268595228	1.37	1501.5303821300379
1.38	3.9255559768015521E-07	1.38	1.8963423460481794E-09	1.38	4.5163422537190632E-12	1.38	0.22581711268595228	1.38	1501.3659997307309
1.39	3.9017827884756607E-07	1.39	5.4666389630722282E-09	1.39	4.5163422537190632E-12	1.39	-0.10294770068247772	1.39	1501.6947645293385
1.4	3.8607945327313006E-07	1.4	2.0045350162233125E-08	1.4	4.5163422537190632E-12	1.4	-0.26733010735943452	1.4	1500.7084701334391
1.41	3.9394919837491426E-07	1.41	3.3136437787251714E-08	1.41	4.5163422537190632E-12	1.41	0.22581711268595228	1.41	1501.5303821300379
1.42	3.9050618489346644E-07	1.42	2.2425547911003287E-08	1.42	4.5163422537190632E-12	1.42	0.39019951937742547	1.42	1501.6947645293385
1.43	3.9099804396230157E-07	1.43	2.6293369253926155E-08	1.43	4.5163422537190632E-12	1.43	0.88334673948082099	1.43	1502.3522941264755
1.44	3.8985037280165743E-07	1.44	3.0756240036018129E-08	1.44	1.1091638521474497E-11	1.44	0.061434705999317885	1.44	1501.6947645293385
1.45	3.9853988301534889E-07	1.45	-5.8393003198483295E-09	1.45	1.1091638521474497E-11	1.45	0.061434705999317885	1.45	1501.5303821300379
1.46	3.9567070511528231E-07	1.46	8.4418861448841258E-09	1.46	1.2286941199864131E-12	1.46	-0.10294770068247772	1.46	1501.6947645293385
1.47	3.9312943326036891E-07	1.47	-1.6739542697174432E-09	1.47	4.5163422537190632E-12	1.47	-0.10294770068247772	1.47	1501.5303821300379
1.48	3.9009630233608966E-07	1.48	7.0624347398627124E-10	1.48	4.5163422537190632E-12	1.48	1.2121115529072313	1.48	1501.8591469286323
1.49	3.9157187954258548E-07	1.49	5.7641636812142506E-09	1.49	1.2286941199864131E-12	1.49	0.39019951937742547	1.49	1501.6947645293385
1.5	3.875550304800702E-07	1.5	1.974782544367554E-08	1.5	1.2286941199864131E-12	1.5	0.71896433277485983	1.5	1501.8591469286323
1.51	3.9058816140494025E-07	1.51	3.3731487225145201E-08	1.51	7.8039903875484934E-12	1.51	1.0477291461916138	1.51	1501.6947645293385
1.52	3.9034223187051729E-07	1.52	2.3615646785594489E-08	1.52	1.1091638521474497E-11	1.52	-0.10294770068247772	1.52	1500.3797053347544
1.53	3.9083409093935856E-07	1.53	2.6293369253926155E-08	1.53	1.2286941199864131E-12	1.53	0.22581711268595228	1.53	1500.3797053347544
1.54	3.9312943326036891E-07	1.54	3.1053764754892517E-08	1.54	1.2286941199864131E-12	1.54	0.55458192607371615	1.54	1500.3797053347544
1.55	3.9583465813816185E-07	1.55	-6.136825037648905E-09	1.55	4.5163422537190632E-12	1.55	-0.10294770068247772	1.55	1501.2016173314178
1.56	3.9509686953518661E-07	1.56	8.4418861448841258E-09	1.56	-2.0589540136494568E-12	1.56	0.55458192607371615	1.56	1499.55779333793
1.57	3.9148990303111791E-07	1.57	-1.6739542697174432E-09	1.57	1.1091638521474497E-11	1.57	0.061434705999317885	1.57	1500.050940536044
1.58	3.9222769163430708E-07	1.58	1.8963423460481794E-09	1.58	4.5163422537190632E-12	1.58	0.39019951937742547	1.58	1500.3797053347544
1.59	3.9345733930619348E-07	1.59	6.0616883993649816E-09	1.59	7.8039903875484934E-12	1.59	0.061434705999317885	1.59	1501.8591469286323
1.6	3.8591550025012702E-07	1.6	1.9152776006586192E-08	1.6	4.5163422537190632E-12	1.6	0.061434705999317885	1.6	1502.0235293279197
1.61	3.904242083819921E-07	1.61	3.4326536663072675E-08	1.61	4.5163422537190632E-12	1.61	0.22581711268595228	1.61	1501.5303821300379
1.62	3.9050618489346644E-07	1.62	2.272307262963823E-08	1.62	1.2286941199864131E-12	1.62	0.22581711268595228	1.62	1502.187911727201
1.63	3.9067013791641359E-07	1.63	2.5400795097738511E-08	1.63	4.5163422537190632E-12	1.63	0.22581711268595228	1.63	1501.6947645293385
1.64	3.9345733930619348E-07	1.64	3.1351289473775442E-08	1.64	-2.0589540136494568E-12	1.64	0.22581711268595228	1.64	1501.5303821300379
1.65	3.9747418836683379E-07	1.65	-5.2442508842207484E-09	1.65	4.5163422537190632E-12	1.65	-0.26733010735943452	1.65	1501.3659997307309
1.66	3.9526082255807382E-07	1.66	7.549311990249212E-09	1.66	4.5163422537190632E-12	1.66	0.22581711268595228	1.66	1501.2016173314178
1.67	3.9001432582461278E-07	1.67	-1.6739542697174432E-09	1.67	1.2286941199864131E-12	1.67	-0.10294770068247772	1.67	1502.3522941264755
1.68	3.9157187954258548E-07	1.68	7.0624347398627124E-10	1.68	7.8039903875484934E-12	1.68	0.061434705999317885	1.68	1501.5303821300379
1.69	3.9386722186346215E-07	1.69	5.7641636812142506E-09	1.69	7.8039903875484934E-12	1.69	-0.26733010735943452	1.69	1502.3522941264755
1.7	3.8796491303752528E-07	1.7	1.9152776006586192E-08	1.7	7.8039903875484934E-12	1.7	0.061434705999317885	1.7	1501.5303821300379
1.71	3.8862072512942757E-07	1.71	3.3136437787251714E-08	1.71	4.5163422537190632E-12	1.71	0.55458192607371615	1.71	1501.6947645293385
1.72	3.9099804396230157E-07	1.72	2.2425547911003287E-08	1.72	1.1091638521474497E-11	1.72	-0.43171251403156674	1.72	1501.8591469286323
1.73	3.9304745674891135E-07	1.73	2.6293369253926155E-08	1.73	7.8039903875484934E-12	1.73	-0.26733010735943452	1.73	1501.5303821300379
1.74	3.9526082255807382E-07	1.74	3.1351289473775442E-08	1.74	4.5163422537190632E-12	1.74	-0.10294770068247772	1.74	1502.187911727201
1.75	3.9476896348940545E-07	1.75	-6.136825037648905E-09	1.75	7.8039903875484934E-12	1.75	0.22581711268595228	1.75	1501.3659997307309
1.76	3.9099804396230157E-07	1.76	1.0524559172669637E-08	1.76	1.2286941199864131E-12	1.76	0.061434705999317885	1.76	1501.6947645293385
1.77	3.9345733930619348E-07	1.77	-2.566528423461768E-09	1.77	4.5163422537190632E-12	1.77	0.061434705999317885	1.77	1501.5303821300379
1.78	3.9468698697795875E-07	1.78	2.4913917821315568E-09	1.78	4.5163422537190632E-12	1.78	-0.43171251403156674	1.78	1501.6947645293385
1.79	3.9403117488636583E-07	1.79	4.8715895268143355E-09	1.79	7.8039903875484934E-12	1.79	0.061434705999317885	1.79	1502.6810589250053
1.8	3.8427597001999113E-07	1.8	2.0045350162233125E-08	1.8	1.2286941199864131E-12	1.8	0.22581711268595228	1.8	1501.5303821300379
1.81	3.8870270164091308E-07	1.81	3.5814160258040015E-08	1.81	1.2286941199864131E-12	1.81	0.22581711268595228	1.81	1502.6810589250053
1.82	3.9386722186346215E-07	1.82	2.3020597348281735E-08	1.82	7.8039903875484934E-12	1.82	-0.10294770068247772	1.82	1502.0235293279197
1.83	3.9058816140494025E-07	1.83	2.7483468128962764E-08	1.83	4.5163422537190632E-12	1.83	0.061434705999317885	1.83	1501.6947645293385
1.84	3.9321140977182583E-07	1.84	3.2243863630475276E-08	1.84	7.8039903875484934E-12	1.84	0.55458192607371615	1.84	1501.5303821300379
1.85	3.9567070511528231E-07	1.85	-5.5417756020389263E-09	1.85	1.1091638521474497E-11	1.85	-0.10294770068247772	1.85	1501.2016173314178
1.86	3.9460501046651156E-07	1.86	8.7394108631131412E-09	1.86	4.5163422537190632E-12	1.86	0.55458192607371615	1.86	1501.6947645293385
1.87	3.9542477558095887E-07	1.87	-2.566528423461768E-09	1.87	7.8039903875484934E-12	1.87	-0.26733010735943452	1.87	1501.6947645293385
1.88	3.9493291651229706E-07	1.88	2.7889165001863481E-09	1.88	1.2286941199864131E-12	1.88	-0.43171251403156674	1.88	1502.0235293279197
1.89	3.9157187954258548E-07	1.89	5.4666389630722282E-09	1.89	1.2286941199864131E-12	1.89	0.061434705999317885	1.89	1501.6947645293385
1.9	3.8493178211206833E-07	1.9	2.0045350162233125E-08	1.9	4.5163422537190632E-12	1.9	0.22581711268595228	1.9	1501.6947645293385
1.91	3.9288350372599481E-07	1.91	3.5516635539029572E-08	1.91	4.5163422537190632E-12	1.91	0.22581711268595228	1.91	1501.5303821300379
1.92	3.9411315139781683E-07	1.92	2.3020597348281735E-08	1.92	4.5163422537190632E-12	1.92	0.061434705999317885	1.92	1501.6947645293385
1.93	3.9017827884756607E-07	1.93	2.7483468128962764E-08	1.93	4.5163422537190632E-12	1.93	0.061434705999317885	1.93	1502.187911727201
1.94	3.9189978558845049E-07	1.94	3.1351289473775442E-08	1.94	-2.0589540136494568E-12	1.94	0.55458192607371615	1.94	1501.5303821300379
1.95	3.9698232929825584E-07	1.95	-4.6492014485580286E-09	1.95	4.5163422537190632E-12	1.95	-0.26733010735943452	1.95	1501.3659997307309
1.96	3.9968755417517914E-07	1.96	9.0369355813508519E-09	1.96	1.2286941199864131E-12	1.96	0.39019951937742547	1.96	1501.5303821300379
1.97	3.9427710442071728E-07	1.97	-3.1615778592474664E-09	1.97	4.5163422537190632E-12	1.97	-0.10294770068247772	1.97	1501.6947645293385
1.98	3.8985037280165743E-07	1.98	2.7889165001863481E-09	1.98	1.2286941199864131E-12	1.98	0.22581711268595228	1.98	1501.3659997307309
1.99	3.9173583256551907E-07	1.99	6.3592131175244211E-09	1.99	4.5163422537190632E-12	1.99	0.061434705999317885	1.99	1501.6947645293385
2	3.8845677210645501E-07	2	2.0640399599374102E-08	2	4.5163422537190632E-12	2	0.061434705999317885	2	1502.3522941264755
2.01	3.9083409093935856E-07	2.01	3.5516635539029572E-08	2.01	4.5163422537190632E-12	2.01	0.061434705999317885	2.01	1501.8591469286323
2.02	3.9124397349671205E-07	2.02	2.183049847375921E-08	2.02	4.5163422537190632E-12	2.02	0.061434705999317885	2.02	1501.5303821300379
2.03	3.8886665466388261E-07	2.03	2.8078517566532366E-08	2.03	1.2286941199864131E-12	2.03	0.39019951937742547	2.03	1501.5303821300379
2.04	3.9378524535200952E-07	2.04	3.1053764754892517E-08	2.04	7.8039903875484934E-12	2.04	-0.26733010735943452	2.04	1501.8591469286323
2.05	3.9665442325252598E-07	2.05	-4.0541520128601571E-09	2.05	4.5163422537190632E-12	2.05	0.71896433277485983	2.05	1501.6947645293385
2.06	3.9157187954258548E-07	2.06	9.6319850178523328E-09	2.06	4.5163422537190632E-12	2.06	0.39019951937742547	2.06	1501.3659997307309
2.07	3.9206373861137984E-07	2.07	-3.4591025771271336E-09	2.07	4.5163422537190632E-12	2.07	0.061434705999317885	2.07	1501.8591469286323
2.08	3.9304745674891135E-07	2.08	2.7889165001863481E-09	2.08	4.5163422537190632E-12	2.08	0.061434705999317885	2.08	1502.3522941264755
2.09	3.9329338628328228E-07	2.09	5.1691142449389143E-09	2.09	1.2286941199864131E-12	2.09	0.061434705999317885	2.09	1501.3659997307309
2.1	3.8681724187661993E-07	2.1	2.0937924317957482E-08	2.1	7.8039903875484934E-12	2.1	0.22581711268595228	2.1	1501.6947645293385
2.11	3.8862072512942757E-07	2.11	3.4326536663072675E-08	2.11	4.5163422537190632E-12	2.11	-0.59609492069883885	2.11	1501.6947645293385
2.12	3.8952246675574064E-07	2.12	2.1532973755150035E-08	2.12	4.5163422537190632E-12	2.12	-1.4180069539626246	2.12	1501.8591469286323
2.13	3.9165385605405251E-07	2.13	2.6888418691427347E-08	2.13	4.5163422537190632E-12	2.13	0.88334673948082099	2.13	1501.3659997307309
2.14	3.921457151228437E-07	2.14	3.1053764754892517E-08	2.14	1.2286941199864131E-12	2.14	-0.26733010735943452	2.14	1501.8591469286323
2.15	3.9665442325252598E-07	2.15	-4.3516767307134736E-09	2.15	4.5163422537190632E-12	2.15	-0.10294770068247772	2.15	1501.6947645293385
2.16	3.9378524535200952E-07	2.16	8.7394108631131412E-09	2.16	4.5163422537190632E-12	2.16	-0.26733010735943452	2.16	1501.6947645293385
2.17	3.9271955070307604E-07	2.17	-2.2690037055557766E-09	2.17	4.5163422537190632E-12	2.17	-0.59609492069883885	2.17	1501.8591469286323
2.18	3.9403117488636583E-07	2.18	1.3012929099997288E-09	2.18	4.5163422537190632E-12	2.18	0.55458192607371615	2.18	1501.5303821300379
2.19	3.92473621168694E-07	2.19	5.7641636812142506E-09	2.19	4.5163422537190632E-12	2.19	-0.10294770068247772	2.19	1502.187911727201
2.2	3.8616142978463087E-07	2.2	2.0045350162233125E-08	2.2	1.1091638521474497E-11	2.2	-0.10294770068247772	2.2	1501.8591469286323
2.21	3.8763700699156222E-07	2.21	3.402901194410469E-08	2.21	1.2286941199864131E-12	2.21	0.39019951937742547	2.21	1501.6947645293385
2.22	3.9189978558845049E-07	2.22	2.2425547911003287E-08	2.22	7.8039903875484934E-12	2.22	0.39019951937742547	2.22	1501.3659997307309
2.23	3.921457151228437E-07	2.23	2.6590893972672469E-08	2.23	7.8039903875484934E-12	2.23	0.061434705999317885	2.23	1501.3659997307309
2.24	3.9157187954258548E-07	2.24	3.3136437787251714E-08	2.24	7.8039903875484934E-12	2.24	0.061434705999317885	2.24	1501.2016173314178
2.25	3.9558872860384174E-07	2.25	-4.6492014485580286E-09	2.25	1.2286941199864131E-12	2.25	0.061434705999317885	2.25	1502.0235293279197
2.26	3.9444105744361551E-07	2.26	9.0369355813508519E-09	2.26	4.5163422537190632E-12	2.26	0.88334673948082099	2.26	1502.3522941264755
2.27	3.9288350372599481E-07	2.27	-3.7566272949980393E-09	2.27	7.8039903875484934E-12	2.27	-0.26733010735943452	2.27	1501.6947645293385
2.28	3.9124397349671205E-07	2.28	2.1938670640855006E-09	2.28	4.5163422537190632E-12	2.28	0.39019951937742547	2.28	1501.6947645293385
2.29	3.9099804396230157E-07	2.29	6.0616883993649816E-09	2.29	4.5163422537190632E-12	2.29	0.061434705999317885	2.29	1501.6947645293385
2.3	3.8525968815809555E-07	2.3	2.0045350162233125E-08	2.3	4.5163422537190632E-12	2.3	0.55458192607371615	2.3	1501.037234932098
2.31	3.909160674508303E-07	2.31	3.4624061382049158E-08	2.31	7.8039903875484934E-12	2.31	0.71896433277485983	2.31	1502.3522941264755
2.32	3.8903060768685019E-07	2.32	2.2128023192376947E-08	2.32	4.5163422537190632E-12	2.32	-0.26733010735943452	2.32	1501.5303821300379
2.33	3.8903060768685019E-07	2.33	2.8376042285329966E-08	2.33	4.5163422537190632E-12	2.33	0.22581711268595228	2.33	1501.5303821300379
2.34	3.913259500081812E-07	2.34	3.1648814192666863E-08	2.34	4.5163422537190632E-12	2.34	0.22581711268595228	2.34	1501.5303821300379
2.35	3.9640849371822261E-07	2.35	-3.4591025771271336E-09	2.35	4.5163422537190632E-12	2.35	0.39019951937742547	2.35	1501.5303821300379
2.36	3.9271955070307604E-07	2.36	8.1443614266637926E-09	2.36	-2.0589540136494568E-12	2.36	0.39019951937742547	2.36	1501.8591469286323
2.37	3.9050618489346644E-07	2.37	-1.3764295517851408E-09	2.37	1.2286941199864131E-12	2.37	0.061434705999317885	2.37	1501.5303821300379
2.38	3.870631714111078E-07	2.38	2.1938670640855006E-09	2.38	4.5163422537190632E-12	2.38	0.22581711268595228	2.38	1502.187911727201
2.39	3.9526082255807382E-07	2.39	6.3592131175244211E-09	2.39	4.5163422537190632E-12	2.39	0.22581711268595228	2.39	1499.7221757373077
2.4	3.8739107745708467E-07	2.4	1.9152776006586192E-08	2.4	7.8039903875484934E-12	2.4	0.39019951937742547	2.4	1501.3659997307309
2.41	3.8911258419833321E-07	2.41	3.3731487225145201E-08	2.41	1.2286941199864131E-12	2.41	0.39019951937742547	2.41	1501.5303821300379
2.42	3.8903060768685019E-07	2.42	2.2128023192376947E-08	2.42	4.5163422537190632E-12	2.42	-0.10294770068247772	2.42	1501.037234932098
2.43	3.9321140977182583E-07	2.43	2.7483468128962764E-08	2.43	7.8039903875484934E-12	2.43	0.061434705999317885	2.43	1501.6947645293385
2.44	3.92473621168694E-07	2.44	3.2838913068317729E-08	2.44	7.8039903875484934E-12	2.44	0.061434705999317885	2.44	1501.8591469286323
2.45	3.945230339550638E-07	2.45	-4.6492014485580286E-09	2.45	7.8039903875484934E-12	2.45	-0.10294770068247772	2.45	1502.3522941264755
2.46	3.9312943326036891E-07	2.46	8.1443614266637926E-09	2.46	1.2286941199864131E-12	2.46	0.55458192607371615	2.46	1501.2016173314178
2.47	3.9403117488636583E-07	2.47	-2.864053141358998E-09	2.47	4.5163422537190632E-12	2.47	0.061434705999317885	2.47	1501.3659997307309
2.48	3.92473621168694E-07	2.48	1.8963423460481794E-09	2.48	1.2286941199864131E-12	2.48	0.39019951937742547	2.48	1501.6947645293385
2.49	3.9263757419161583E-07	2.49	6.9542625538694127E-09	2.49	1.2286941199864131E-12	2.49	0.22581711268595228	2.49	1501.2016173314178
2.5	3.8427597001999113E-07	2.5	1.9450300725126571E-08	2.5	4.5163422537190632E-12	2.5	0.061434705999317885	2.5	1502.187911727201
2.51	3.9001432582461278E-07	2.51	3.3136437787251714E-08	2.51	4.5163422537190632E-12	2.51	-0.10294770068247772	2.51	1502.187911727201
2.52	3.9263757419161583E-07	2.52	2.183049847375921E-08	2.52	7.8039903875484934E-12	2.52	-0.10294770068247772	2.52	1501.6947645293385
2.53	3.9017827884756607E-07	2.53	2.7185943410190787E-08	2.53	1.2286941199864131E-12	2.53	-0.10294770068247772	2.53	1501.6947645293385
2.54	3.8837479559496797E-07	2.54	3.1053764754892517E-08	2.54	1.2286941199864131E-12	2.54	0.55458192607371615	2.54	1501.3659997307309
2.55	3.9632651720678702E-07	2.55	-4.9467261663937957E-09	2.55	4.5163422537190632E-12	2.55	0.71896433277485983	2.55	1501.3659997307309
2.56	3.957526816267224E-07	2.56	7.549311990249212E-09	2.56	1.2286941199864131E-12	2.56	0.39019951937742547	2.56	1501.8591469286323
2.57	3.9148990303111791E-07	2.57	-4.0541520128601571E-09	2.57	1.2286941199864131E-12	2.57	-0.26733010735943452	2.57	1502.0235293279197
2.58	3.8862072512942757E-07	2.58	2.1938670640855006E-09	2.58	7.8039903875484934E-12	2.58	0.88334673948082099	2.58	1501.5303821300379
2.59	3.9165385605405251E-07	2.59	5.7641636812142506E-09	2.59	7.8039903875484934E-12	2.59	-0.10294770068247772	2.59	1501.5303821300379
2.6	3.8771898350305371E-07	2.6	2.0640399599374102E-08	2.6	7.8039903875484934E-12	2.6	0.39019951937742547	2.6	1501.5303821300379
2.61	3.9370326884055636E-07	2.61	3.402901194410469E-08	2.61	4.5163422537190632E-12	2.61	-0.10294770068247772	2.61	1501.2016173314178
2.62	3.8886665466388261E-07	2.62	2.3318122066933817E-08	2.62	7.8039903875484934E-12	2.62	-0.26733010735943452	2.62	1501.6947645293385
2.63	3.8870270164091308E-07	2.63	2.7185943410190787E-08	2.63	4.5163422537190632E-12	2.63	0.22581711268595228	2.63	1501.5303821300379
2.64	3.9485094000085152E-07	2.64	3.2838913068317729E-08	2.64	7.8039903875484934E-12	2.64	-0.26733010735943452	2.64	1502.0235293279197
2.65	3.9657244674109209E-07	2.65	-4.3516767307134736E-09	2.65	1.1091638521474497E-11	2.65	-0.26733010735943452	2.65	1501.6947645293385
2.66	3.92473621168694E-07	2.66	8.7394108631131412E-09	2.66	-2.0589540136494568E-12	2.66	0.39019951937742547	2.66	1501.5303821300379
2.67	3.9099804396230157E-07	2.67	-2.864053141358998E-09	2.67	1.1091638521474497E-11	2.67	-0.26733010735943452	2.67	1501.3659997307309
2.68	3.9222769163430708E-07	2.68	1.5988176280195932E-09	2.68	7.8039903875484934E-12	2.68	-0.26733010735943452	2.68	1501.6947645293385
2.69	3.9460501046651156E-07	2.69	6.9542625538694127E-09	2.69	7.8039903875484934E-12	2.69	0.22581711268595228	2.69	1502.0235293279197
2.7	3.8525968815809555E-07	2.7	1.974782544367554E-08	2.7	4.5163422537190632E-12	2.7	0.55458192607371615	2.7	1501.6947645293385
2.71	3.8698119489961234E-07	2.71	3.4921586101034137E-08	2.71	1.2286941199864131E-12	2.71	0.061434705999317885	2.71	1501.6947645293385
2.72	3.8853874861794153E-07	2.72	2.183049847375921E-08	2.72	4.5163422537190632E-12	2.72	0.061434705999317885	2.72	1501.3659997307309
2.73	3.9058816140494025E-07	2.73	2.8078517566532366E-08	2.73	4.5163422537190632E-12	2.73	0.39019951937742547	2.73	1501.3659997307309
2.74	3.9189978558845049E-07	2.74	3.1351289473775442E-08	2.74	7.8039903875484934E-12	2.74	0.061434705999317885	2.74	1501.5303821300379
2.75	3.9714628232111749E-07	2.75	-3.4591025771271336E-09	2.75	4.5163422537190632E-12	2.75	0.22581711268595228	2.75	1501.6947645293385
2.76	3.9050618489346644E-07	2.76	8.4418861448841258E-09	2.76	4.5163422537190632E-12	2.76	0.55458192607371615	2.76	1502.187911727201
2.77	3.9312943326036891E-07	2.77	-3.7566272949980393E-09	2.77	4.5163422537190632E-12	2.77	0.55458192607371615	2.77	1501.5303821300379
2.78	3.9189978558845049E-07	2.78	2.7889165001863481E-09	2.78	1.2286941199864131E-12	2.78	-0.10294770068247772	2.78	1501.6947645293385
2.79	3.9173583256551907E-07	2.79	4.8715895268143355E-09	2.79	1.1091638521474497E-11	2.79	0.061434705999317885	2.79	1501.6947645293385
2.8	3.8460387606603349E-07	2.8	1.8855251288054441E-08	2.8	4.5163422537190632E-12	2.8	1.5408763663529612	2.8	1501.6947645293385
2.81	3.8796491303752528E-07	2.81	3.3136437787251714E-08	2.81	1.2286941199864131E-12	2.81	0.71896433277485983	2.81	1500.2153229354024
2.82	3.9181780907698499E-07	2.82	2.2128023192376947E-08	2.82	4.5163422537190632E-12	2.82	0.39019951937742547	2.82	1500.2153229354024
2.83	3.9140792651964982E-07	2.83	2.8078517566532366E-08	2.83	1.2286941199864131E-12	2.83	0.39019951937742547	2.83	1500.2153229354024
2.84	3.9026025535904194E-07	2.84	3.1351289473775442E-08	2.84	1.2286941199864131E-12	2.84	-0.43171251403156674	2.84	1500.7084701334391
2.85	3.9542477558095887E-07	2.85	-4.6492014485580286E-09	2.85	7.8039903875484934E-12	2.85	0.061434705999317885	2.85	1500.3797053347544
2.86	3.9640849371822261E-07	2.86	8.7394108631131412E-09	2.86	4.5163422537190632E-12	2.86	0.061434705999317885	2.86	1500.2153229354024
2.87	3.9206373861137984E-07	2.87	-3.4591025771271336E-09	2.87	4.5163422537190632E-12	2.87	0.22581711268595228	2.87	1500.050940536044
2.88	3.913259500081812E-07	2.88	2.7889165001863481E-09	2.88	4.5163422537190632E-12	2.88	0.71896433277485983	2.88	1501.037234932098
2.89	3.8927653722129767E-07	2.89	6.0616883993649816E-09	2.89	4.5163422537190632E-12	2.89	0.061434705999317885	2.89	1500.2153229354024
2.9	3.8501375862357581E-07	2.9	1.9450300725126571E-08	2.9	4.5163422537190632E-12	2.9	0.061434705999317885	2.9	1500.3797053347544
2.91	3.9058816140494025E-07	2.91	3.3731487225145201E-08	2.91	4.5163422537190632E-12	2.91	-0.10294770068247772	2.91	1500.2153229354024
2.92	3.8960444326722065E-07	2.92	2.1235449036549464E-08	2.92	4.5163422537190632E-12	2.92	-0.10294770068247772	2.92	1500.3797053347544
2.93	3.891945607098157E-07	2.93	2.8673567004136128E-08	2.93	1.2286941199864131E-12	2.93	0.22581711268595228	2.93	1500.050940536044
2.94	3.9148990303111791E-07	2.94	3.1351289473775442E-08	2.94	4.5163422537190632E-12	2.94	0.061434705999317885	2.94	1500.3797053347544
2.95	3.962445406953509E-07	2.95	-3.7566272949980393E-09	2.95	1.2286941199864131E-12	2.95	0.22581711268595228	2.95	1500.7084701334391
2.96	3.9542477558095887E-07	2.96	7.549311990249212E-09	2.96	1.2286941199864131E-12	2.96	-1.5823893606008426	2.96	1500.3797053347544
2.97	3.9157187954258548E-07	2.97	-3.1615778592474664E-09	2.97	4.5163422537190632E-12	2.97	-0.10294770068247772	2.97	1500.2153229354024
2.98	3.8952246675574064E-07	2.98	1.3012929099997288E-09	2.98	7.8039903875484934E-12	2.98	0.22581711268595228	2.98	1500.5440877341
2.99	3.919817620999154E-07	2.99	5.4666389630722282E-09	2.99	1.2286941199864131E-12	2.99	0.39019951937742547	2.99	1500.050940536044
3	3.8689921838811635E-07	3	1.9450300725126571E-08	3	1.2286941199864131E-12	3	0.22581711268595228	3	1501.3659997307309
3.01	3.9017827884756607E-07	3.01	3.3433962506194209E-08	3.01	1.2286941199864131E-12	3.01	0.22581711268595228	3.01	1500.2153229354024
3.02	3.8788293652603527E-07	3.02	2.3318122066933817E-08	3.02	1.1091638521474497E-11	3.02	0.061434705999317885	3.02	1501.2016173314178
3.03	3.904242083819921E-07	3.03	2.8376042285329966E-08	3.03	4.5163422537190632E-12	3.03	0.061434705999317885	3.03	1501.2016173314178
3.04	3.9173583256551907E-07	3.04	3.2243863630475276E-08	3.04	4.5163422537190632E-12	3.04	0.061434705999317885	3.04	1499.886558136679
3.05	3.9706430580968698E-07	3.05	-5.5417756020389263E-09	3.05	1.1091638521474497E-11	3.05	0.39019951937742547	3.05	1500.3797053347544
3.06	3.9608058767247698E-07	3.06	7.2517872720549647E-09	3.06	1.2286941199864131E-12	3.06	-0.10294770068247772	3.06	1500.3797053347544
3.07	3.9050618489346644E-07	3.07	-1.3764295517851408E-09	3.07	4.5163422537190632E-12	3.07	0.061434705999317885	3.07	1500.5440877341
3.08	3.8985037280165743E-07	3.08	2.1938670640855006E-09	3.08	4.5163422537190632E-12	3.08	0.39019951937742547	3.08	1499.886558136679
3.09	3.9255559768015521E-07	3.09	5.7641636812142506E-09	3.09	-2.0589540136494568E-12	3.09	0.22581711268595228	3.09	1500.2153229354024
3.1	3.8648933583062929E-07	3.1	1.9450300725126571E-08	3.1	4.5163422537190632E-12	3.1	0.39019951937742547	3.1	1501.3659997307309
3.11	3.9099804396230157E-07	3.11	3.2243863630475276E-08	3.11	4.5163422537190632E-12	3.11	-0.26733010735943452	3.11	1500.8728525327717
3.12	3.8837479559496797E-07	3.12	2.3615646785594489E-08	3.12	7.8039903875484934E-12	3.12	0.061434705999317885	3.12	1500.7084701334391
3.13	3.9009630233608966E-07	3.13	2.8078517566532366E-08	3.13	4.5163422537190632E-12	3.13	-0.10294770068247772	3.13	1500.2153229354024
3.14	3.9271955070307604E-07	3.14	3.2838913068317729E-08	3.14	4.5163422537190632E-12	3.14	0.061434705999317885	3.14	1501.037234932098
3.15	3.9813000045823914E-07	3.15	-6.136825037648905E-09	3.15	4.5163422537190632E-12	3.15	0.22581711268595228	3.15	1500.2153229354024
3.16	3.919817620999154E-07	3.16	7.549311990249212E-09	3.16	1.2286941199864131E-12	3.16	1.5408763663529612	3.16	1500.3797053347544
3.17	3.904242083819921E-07	3.17	-4.6492014485580286E-09	3.17	7.8039903875484934E-12	3.17	-0.92485973401888799	3.17	1500.050940536044
3.18	3.8985037280165743E-07	3.18	2.1938670640855006E-09	3.18	4.5163422537190632E-12	3.18	0.39019951937742547	3.18	1497.7495869443501
3.19	3.9435908093216663E-07	3.19	7.2517872720549647E-09	3.19	4.5163422537190632E-12	3.19	-0.10294770068247772	3.19	1499.886558136679
3.2	3.8599747676162878E-07	3.2	1.8855251288054441E-08	3.2	7.8039903875484934E-12	3.2	0.061434705999317885	3.2	1500.3797053347544
3.21	3.8837479559496797E-07	3.21	3.5516635539029572E-08	3.21	1.2286941199864131E-12	3.21	0.71896433277485983	3.21	1500.7084701334391
3.22	3.9067013791641359E-07	3.22	2.0937924317957482E-08	3.22	4.5163422537190632E-12	3.22	0.061434705999317885	3.22	1500.3797053347544
3.23	3.9108002047377221E-07	3.23	2.9566141160605795E-08	3.23	1.2286941199864131E-12	3.23	0.22581711268595228	3.23	1500.3797053347544
3.24	3.9173583256551907E-07	3.24	3.2243863630475276E-08	3.24	7.8039903875484934E-12	3.24	0.71896433277485983	3.24	1501.037234932098
3.25	3.9493291651229706E-07	3.25	-5.2442508842207484E-09	3.25	1.1091638521474497E-11	3.25	0.88334673948082099	3.25	1500.2153229354024
3.26	3.9353931581764833E-07	3.26	8.4418861448841258E-09	3.26	4.5163422537190632E-12	3.26	0.71896433277485983	3.26	1500.050940536044
3.27	3.9263757419161583E-07	3.27	-4.3516767307134736E-09	3.27	7.8039903875484934E-12	3.27	-0.26733010735943452	3.27	1500.2153229354024
3.28	3.9026025535904194E-07	3.28	4.8715895268143355E-09	3.28	4.5163422537190632E-12	3.28	-0.10294770068247772	3.28	1500.5440877341
3.29	3.9181780907698499E-07	3.29	6.0616883993649816E-09	3.29	4.5163422537190632E-12	3.29	0.22581711268595228	3.29	1500.050940536044
3.3	3.8525968815809555E-07	3.3	1.9450300725126571E-08	3.3	4.5163422537190632E-12	3.3	0.55458192607371615	3.3	1500.3797053347544
3.31	3.8804688954901486E-07	3.31	3.3433962506194209E-08	3.31	1.2286941199864131E-12	3.31	0.061434705999317885	3.31	1499.886558136679
3.32	3.9124397349671205E-07	3.32	2.1532973755150035E-08	3.32	7.8039903875484934E-12	3.32	0.22581711268595228	3.32	1500.050940536044
3.33	3.8780096001454473E-07	3.33	2.8376042285329966E-08	3.33	4.5163422537190632E-12	3.33	0.55458192607371615	3.33	1498.9002637403546
3.34	3.9116199698524242E-07	3.34	3.1053764754892517E-08	3.34	4.5163422537190632E-12	3.34	0.061434705999317885	3.34	1500.050940536044
3.35	3.9591663464960077E-07	3.35	-5.5417756020389263E-09	3.35	4.5163422537190632E-12	3.35	0.22581711268595228	3.35	1500.5440877341
3.36	3.9444105744361551E-07	3.36	7.549311990249212E-09	3.36	4.5163422537190632E-12	3.36	0.88334673948082099	3.36	1499.886558136679
3.37	3.921457151228437E-07	3.37	-2.864053141358998E-09	3.37	4.5163422537190632E-12	3.37	-1.7467717672342147	3.37	1500.3797053347544
3.38	3.874730539685777E-07	3.38	2.7889165001863481E-09	3.38	7.8039903875484934E-12	3.38	0.061434705999317885	3.38	1500.3797053347544
3.39	3.9321140977182583E-07	3.39	5.7641636812142506E-09	3.39	4.5163422537190632E-12	3.39	1.0477291461916138	3.39	1500.3797053347544
3.4	3.8566957071561882E-07	3.4	1.8855251288054441E-08	3.4	4.5163422537190632E-12	3.4	0.22581711268595228	3.4	1501.037234932098
3.41	3.8829281908348044E-07	3.41	3.3731487225145201E-08	3.41	4.5163422537190632E-12	3.41	0.71896433277485983	3.41	1499.886558136679
3.42	3.8821084257199239E-07	3.42	2.2128023192376947E-08	3.42	1.2286941199864131E-12	3.42	-0.10294770068247772	3.42	1500.050940536044
3.43	3.8993234931313537E-07	3.43	2.7483468128962764E-08	3.43	4.5163422537190632E-12	3.43	0.55458192607371615	3.43	1500.3797053347544
3.44	3.9567070511528231E-07	3.44	3.1946338911566821E-08	3.44	4.5163422537190632E-12	3.44	-0.10294770068247772	3.44	1500.3797053347544
3.45	3.9526082255807382E-07	3.45	-5.8393003198483295E-09	3.45	4.5163422537190632E-12	3.45	0.22581711268595228	3.45	1500.050940536044
3.46	3.9148990303111791E-07	3.46	8.4418861448841258E-09	3.46	4.5163422537190632E-12	3.46	-0.10294770068247772	3.46	1499.7221757373077
3.47	3.9058816140494025E-07	3.47	-2.2690037055557766E-09	3.47	7.8039903875484934E-12	3.47	-0.10294770068247772	3.47	1500.8728525327717
3.48	3.9017827884756607E-07	3.48	2.1938670640855006E-09	3.48	7.8039903875484934E-12	3.48	0.71896433277485983	3.48	1500.2153229354024
3.49	3.9148990303111791E-07	3.49	7.2517872720549647E-09	3.49	4.5163422537190632E-12	3.49	-0.10294770068247772	3.49	1500.050940536044
3.5	3.8681724187661993E-07	3.5	1.8855251288054441E-08	3.5	4.5163422537190632E-12	3.5	-0.26733010735943452	3.5	1499.886558136679
3.51	3.8657131234212772E-07	3.51	3.3731487225145201E-08	3.51	1.2286941199864131E-12	3.51	0.22581711268595228	3.51	1500.050940536044
3.52	3.8985037280165743E-07	3.52	2.2128023192376947E-08	3.52	4.5163422537190632E-12	3.52	0.061434705999317885	3.52	1500.3797053347544
3.53	3.8985037280165743E-07	3.53	2.8078517566532366E-08	3.53	7.8039903875484934E-12	3.53	0.061434705999317885	3.53	1500.3797053347544
3.54	3.9058816140494025E-07	3.54	3.1648814192666863E-08	3.54	1.2286941199864131E-12	3.54	0.71896433277485983	3.54	1500.2153229354024
3.55	3.9509686953518661E-07	3.55	-5.5417756020389263E-09	3.55	4.5163422537190632E-12	3.55	-0.10294770068247772	3.55	1501.3659997307309
3.56	3.909160674508303E-07	3.56	9.6319850178523328E-09	3.56	-2.0589540136494568E-12	3.56	0.22581711268595228	3.56	1501.5303821300379
3.57	3.9124397349671205E-07	3.57	-3.7566272949980393E-09	3.57	7.8039903875484934E-12	3.57	-0.10294770068247772	3.57	1501.6947645293385
3.58	3.9148990303111791E-07	3.58	2.4913917821315568E-09	3.58	7.8039903875484934E-12	3.58	0.39019951937742547	3.58	1501.3659997307309
3.59	3.8771898350305371E-07	3.59	6.3592131175244211E-09	3.59	1.2286941199864131E-12	3.59	-0.10294770068247772	3.59	1502.5166765257436
3.6	3.8329225188181916E-07	3.6	1.8855251288054441E-08	3.6	4.5163422537190632E-12	3.6	0.55458192607371615	3.6	1501.6947645293385
3.61	3.9026025535904194E-07	3.61	3.3433962506194209E-08	3.61	7.8039903875484934E-12	3.61	0.22581711268595228	3.61	1501.2016173314178
3.62	3.9034223187051729E-07	3.62	2.2128023192376947E-08	3.62	1.2286941199864131E-12	3.62	0.061434705999317885	3.62	1500.3797053347544
3.63	3.9050618489346644E-07	3.63	2.8971091722950814E-08	3.63	1.2286941199864131E-12	3.63	-0.10294770068247772	3.63	1500.3797053347544
3.64	3.8845677210645501E-07	3.64	2.9566141160605795E-08	3.64	1.1091638521474497E-11	3.64	-0.43171251403156674	3.64	1500.3797053347544
3.65	3.9501489302374212E-07	3.65	-5.5417756020389263E-09	3.65	4.5163422537190632E-12	3.65	-0.43171251403156674	3.65	1500.5440877341
3.66	3.9370326884055636E-07	3.66	8.1443614266637926E-09	3.66	7.8039903875484934E-12	3.66	-0.10294770068247772	3.66	1500.7084701334391
3.67	3.9189978558845049E-07	3.67	-2.566528423461768E-09	3.67	1.1091638521474497E-11	3.67	0.55458192607371615	3.67	1499.886558136679
3.68	3.9001432582461278E-07	3.68	4.2765400905912902E-09	3.68	4.5163422537190632E-12	3.68	-0.10294770068247772	3.68	1501.5303821300379
3.69	3.9157187954258548E-07	3.69	6.0616883993649816E-09	3.69	1.2286941199864131E-12	3.69	0.061434705999317885	3.69	1503.0098237235093
3.7	3.8493178211206833E-07	3.7	2.0045350162233125E-08	3.7	4.5163422537190632E-12	3.7	-0.26733010735943452	3.7	1501.5303821300379
3.71	3.8968641977870002E-07	3.71	3.3136437787251714E-08	3.71	4.5163422537190632E-12	3.71	0.061434705999317885	3.71	1502.5166765257436
3.72	3.8739107745708467E-07	3.72	2.183049847375921E-08	3.72	4.5163422537190632E-12	3.72	0.55458192607371615	3.72	1501.5303821300379
3.73	3.8911258419833321E-07	3.73	2.986366587944609E-08	3.73	4.5163422537190632E-12	3.73	-1.7467717672342147	3.73	1501.8591469286323
3.74	3.9370326884055636E-07	3.74	3.1648814192666863E-08	3.74	1.2286941199864131E-12	3.74	0.22581711268595228	3.74	1501.3659997307309
3.75	3.9813000045823914E-07	3.75	-4.0541520128601571E-09	3.75	4.5163422537190632E-12	3.75	0.39019951937742547	3.75	1500.3797053347544
3.76	3.9304745674891135E-07	3.76	8.1443614266637926E-09	3.76	4.5163422537190632E-12	3.76	0.39019951937742547	3.76	1499.886558136679
3.77	3.8722712443409724E-07	3.77	-2.566528423461768E-09	3.77	4.5163422537190632E-12	3.77	0.71896433277485983	3.77	1500.3797053347544
3.78	3.9026025535904194E-07	3.78	3.9790153724928503E-09	3.78	4.5163422537190632E-12	3.78	0.22581711268595228	3.78	1500.8728525327717
3.79	3.9534279906951661E-07	3.79	5.4666389630722282E-09	3.79	7.8039903875484934E-12	3.79	-0.43171251403156674	3.79	1500.8728525327717
3.8	3.8468585257754288E-07	3.8	2.0342874880799312E-08	3.8	7.8039903875484934E-12	3.8	0.061434705999317885	3.8	1500.7084701334391
3.81	3.8788293652603527E-07	3.81	3.3136437787251714E-08	3.81	7.8039903875484934E-12	3.81	0.22581711268595228	3.81	1500.2153229354024
3.82	3.8944049024426011E-07	3.82	2.2128023192376947E-08	3.82	1.2286941199864131E-12	3.82	0.55458192607371615	3.82	1501.2016173314178
3.83	3.9148990303111791E-07	3.83	2.8971091722950814E-08	3.83	1.2286941199864131E-12	3.83	0.39019951937742547	3.83	1500.2153229354024
3.84	3.9222769163430708E-07	3.84	3.0756240036018129E-08	3.84	4.5163422537190632E-12	3.84	1.2121115529072313	3.84	1501.5303821300379
3.85	3.9353931581764833E-07	3.85	-3.4591025771271336E-09	3.85	1.1091638521474497E-11	3.85	-0.10294770068247772	3.85	1501.037234932098
3.86	3.9189978558845049E-07	3.86	8.1443614266637926E-09	3.86	7.8039903875484934E-12	3.86	0.22581711268595228	3.86	1500.3797053347544
3.87	3.8960444326722065E-07	3.87	-2.566528423461768E-09	3.87	-2.0589540136494568E-12	3.87	-0.10294770068247772	3.87	1500.2153229354024
3.88	3.9108002047377221E-07	3.88	3.6814906544031321E-09	3.88	4.5163422537190632E-12	3.88	0.55458192607371615	3.88	1500.3797053347544
3.89	3.919817620999154E-07	3.89	5.4666389630722282E-09	3.89	1.2286941199864131E-12	3.89	-0.26733010735943452	3.89	1500.5440877341
3.9	3.8165272165138507E-07	3.9	2.1532973755150035E-08	3.9	4.5163422537190632E-12	3.9	-0.26733010735943452	3.9	1501.037234932098
3.91	3.8845677210645501E-07	3.91	3.4326536663072675E-08	3.91	4.5163422537190632E-12	3.91	-0.10294770068247772	3.91	1500.2153229354024
3.92	3.9026025535904194E-07	3.92	2.2128023192376947E-08	3.92	4.5163422537190632E-12	3.92	-0.10294770068247772	3.92	1500.3797053347544
3.93	3.8935851373277915E-07	3.93	2.8376042285329966E-08	3.93	4.5163422537190632E-12	3.93	0.22581711268595228	3.93	1500.050940536044
3.94	3.9034223187051729E-07	3.94	3.0161190598294922E-08	3.94	4.5163422537190632E-12	3.94	1.3764939596276875	3.94	1500.7084701334391
3.95	3.9321140977182583E-07	3.95	-4.3516767307134736E-09	3.95	7.8039903875484934E-12	3.95	0.39019951937742547	3.95	1500.2153229354024
3.96	3.9378524535200952E-07	3.96	8.7394108631131412E-09	3.96	4.5163422537190632E-12	3.96	0.39019951937742547	3.96	1501.6947645293385
3.97	3.9075211442788634E-07	3.97	-1.971478987640984E-09	3.97	7.8039903875484934E-12	3.97	-0.59609492069883885	3.97	1502.3522941264755
3.98	3.8985037280165743E-07	3.98	3.9790153724928503E-09	3.98	4.5163422537190632E-12	3.98	-0.10294770068247772	3.98	1501.6947645293385
3.99	3.9148990303111791E-07	3.99	5.1691142449389143E-09	3.99	4.5163422537190632E-12	3.99	-0.43171251403156674	3.99	1501.5303821300379
4	3.8386608746242763E-07	4	1.9152776006586192E-08	4	7.8039903875484934E-12	4	0.39019951937742547	4	1502.0235293279197
4.01	3.9181780907698499E-07	4.01	3.3731487225145201E-08	4.01	-2.0589540136494568E-12	4.01	0.22581711268595228	4.01	1501.6947645293385
4.02	3.9034223187051729E-07	4.02	2.3318122066933817E-08	4.02	4.5163422537190632E-12	4.02	-0.26733010735943452	4.02	1501.6947645293385
4.03	3.8870270164091308E-07	4.03	2.8673567004136128E-08	4.03	4.5163422537190632E-12	4.03	0.061434705999317885	4.03	1503.0098237235093
4.04	3.9067013791641359E-07	4.04	3.2243863630475276E-08	4.04	7.8039903875484934E-12	4.04	0.061434705999317885	4.04	1502.0235293279197
4.05	3.9698232929825584E-07	4.05	-4.9467261663937957E-09	4.05	4.5163422537190632E-12	4.05	-0.10294770068247772	4.05	1501.6947645293385
4.06	3.9345733930619348E-07	4.06	7.549311990249212E-09	4.06	1.2286941199864131E-12	4.06	0.061434705999317885	4.06	1501.3659997307309
4.07	3.9157187954258548E-07	4.07	-2.2690037055557766E-09	4.07	1.2286941199864131E-12	4.07	-0.10294770068247772	4.07	1501.037234932098
4.08	3.8689921838811635E-07	4.08	3.0864412182498877E-09	4.08	7.8039903875484934E-12	4.08	0.22581711268595228	4.08	1501.5303821300379
4.09	3.9083409093935856E-07	4.09	6.6567378356925693E-09	4.09	4.5163422537190632E-12	4.09	0.061434705999317885	4.09	1502.0235293279197
4.1	3.8452189955452363E-07	4.1	1.974782544367554E-08	4.1	4.5163422537190632E-12	4.1	1.3764939596276875	4.1	1500.3797053347544
4.11	3.8845677210645501E-07	4.11	3.4624061382049158E-08	4.11	1.2286941199864131E-12	4.11	0.22581711268595228	4.11	1500.2153229354024
4.12	3.8886665466388261E-07	4.12	2.183049847375921E-08	4.12	4.5163422537190632E-12	4.12	-0.26733010735943452	4.12	1500.5440877341
4.13	3.8829281908348044E-07	4.13	2.8673567004136128E-08	4.13	4.5163422537190632E-12	4.13	0.22581711268595228	4.13	1500.5440877341
4.14	3.909160674508303E-07	4.14	2.986366587944609E-08	4.14	4.5163422537190632E-12	4.14	-0.26733010735943452	4.14	1500.3797053347544
4.15	3.9509686953518661E-07	4.15	-5.8393003198483295E-09	4.15	7.8039903875484934E-12	4.15	0.55458192607371615	4.15	1500.050940536044
4.16	3.9263757419161583E-07	4.16	8.7394108631131412E-09	4.16	1.2286941199864131E-12	4.16	0.55458192607371615	4.16	1500.7084701334391
4.17	3.9116199698524242E-07	4.17	-3.7566272949980393E-09	4.17	7.8039903875484934E-12	4.17	-0.10294770068247772	4.17	1500.5440877341
4.18	3.9312943326036891E-07	4.18	4.5740648086984387E-09	4.18	4.5163422537190632E-12	4.18	0.061434705999317885	4.18	1501.2016173314178
4.19	3.9239164465723215E-07	4.19	4.5740648086984387E-09	4.19	4.5163422537190632E-12	4.19	0.22581711268595228	4.19	1500.050940536044
4.2	3.8468585257754288E-07	4.2	1.9450300725126571E-08	4.2	4.5163422537190632E-12	4.2	-0.43171251403156674	4.2	1500.3797053347544
4.21	3.8730910094559117E-07	4.21	3.4326536663072675E-08	4.21	4.5163422537190632E-12	4.21	0.22581711268595228	4.21	1500.3797053347544
4.22	3.8837479559496797E-07	4.22	2.0937924317957482E-08	4.22	4.5163422537190632E-12	4.22	0.061434705999317885	4.22	1500.3797053347544
4.23	3.9189978558845049E-07	4.23	3.0161190598294922E-08	4.23	4.5163422537190632E-12	4.23	0.39019951937742547	4.23	1501.037234932098
4.24	3.9157187954258548E-07	4.24	3.1351289473775442E-08	4.24	4.5163422537190632E-12	4.24	-0.26733010735943452	4.24	1500.5440877341
4.25	3.9649047022965761E-07	4.25	-5.5417756020389263E-09	4.25	4.5163422537190632E-12	4.25	0.22581711268595228	4.25	1499.886558136679
4.26	3.8985037280165743E-07	4.26	8.1443614266637926E-09	4.26	4.5163422537190632E-12	4.26	0.22581711268595228	4.26	1500.3797053347544
4.27	3.9116199698524242E-07	4.27	-3.7566272949980393E-09	4.27	1.2286941199864131E-12	4.27	-1.5823893606008426	4.27	1500.2153229354024
4.28	3.9542477558095887E-07	4.28	3.9790153724928503E-09	4.28	1.1091638521474497E-11	4.28	0.39019951937742547	4.28	1500.7084701334391
4.29	3.8903060768685019E-07	4.29	5.1691142449389143E-09	4.29	1.2286941199864131E-12	4.29	0.22581711268595228	4.29	1500.3797053347544
4.3	3.8452189955452363E-07	4.3	2.0640399599374102E-08	4.3	4.5163422537190632E-12	4.3	0.39019951937742547	4.3	1500.5440877341
4.31	3.8739107745708467E-07	4.31	3.3433962506194209E-08	4.31	4.5163422537190632E-12	4.31	0.39019951937742547	4.31	1500.050940536044
4.32	3.9280152721453571E-07	4.32	2.1235449036549464E-08	4.32	7.8039903875484934E-12	4.32	-0.43171251403156674	4.32	1501.5303821300379
4.33	3.9099804396230157E-07	4.33	2.8376042285329966E-08	4.33	4.5163422537190632E-12	4.33	0.39019951937742547	4.33	1500.2153229354024
4.34	3.909160674508303E-07	4.34	3.0756240036018129E-08	4.34	4.5163422537190632E-12	4.34	0.55458192607371615	4.34	1500.3797053347544
4.35	3.9353931581764833E-07	4.35	-4.3516767307134736E-09	4.35	1.2286941199864131E-12	4.35	0.22581711268595228	4.35	1500.8728525327717
4.36	3.9493291651229706E-07	4.36	7.8468367084521678E-09	4.36	1.2286941199864131E-12	4.36	-0.26733010735943452	4.36	1500.5440877341
4.37	3.9222769163430708E-07	4.37	-3.1615778592474664E-09	4.37	4.5163422537190632E-12	4.37	0.22581711268595228	4.37	1500.2153229354024
4.38	3.9124397349671205E-07	4.38	4.8715895268143355E-09	4.38	4.5163422537190632E-12	4.38	0.061434705999317885	4.38	1500.3797053347544
4.39	3.8903060768685019E-07	4.39	4.2765400905912902E-09	4.39	4.5163422537190632E-12	4.39	-0.59609492069883885	4.39	1500.2153229354024
4.4	3.8468585257754288E-07	4.4	2.1235449036549464E-08	4.4	7.8039903875484934E-12	4.4	0.39019951937742547	4.4	1500.2153229354024
4.41	3.9165385605405251E-07	4.41	3.3731487225145201E-08	4.41	4.5163422537190632E-12	4.41	0.55458192607371615	4.41	1500.5440877341
4.42	3.9026025535904194E-07	4.42	2.3020597348281735E-08	4.42	7.8039903875484934E-12	4.42	0.061434705999317885	4.42	1500.7084701334391
4.43	3.9026025535904194E-07	4.43	2.8078517566532366E-08	4.43	4.5163422537190632E-12	4.43	0.55458192607371615	4.43	1501.5303821300379
4.44	3.9083409093935856E-07	4.44	3.2243863630475276E-08	4.44	1.2286941199864131E-12	4.44	-0.26733010735943452	4.44	1501.6947645293385
4.45	3.9813000045823914E-07	4.45	-5.8393003198483295E-09	4.45	1.1091638521474497E-11	4.45	0.061434705999317885	4.45	1501.5303821300379
4.46	3.9501489302374212E-07	4.46	9.6319850178523328E-09	4.46	1.2286941199864131E-12	4.46	0.061434705999317885	4.46	1501.5303821300379
4.47	3.8952246675574064E-07	4.47	-3.7566272949980393E-09	4.47	1.2286941199864131E-12	4.47	0.22581711268595228	4.47	1501.8591469286323
4.48	3.8829281908348044E-07	4.48	3.9790153724928503E-09	4.48	4.5163422537190632E-12	4.48	0.55458192607371615	4.48	1501.5303821300379
4.49	3.9476896348940545E-07	4.49	4.8715895268143355E-09	4.49	7.8039903875484934E-12	4.49	0.55458192607371615	4.49	1501.037234932098
4.5	3.8575154722712206E-07	4.5	2.0342874880799312E-08	4.5	1.1091638521474497E-11	4.5	0.061434705999317885	4.5	1501.2016173314178
4.51	3.9050618489346644E-07	4.51	3.4921586101034137E-08	4.51	4.5163422537190632E-12	4.51	0.39019951937742547	4.51	1501.6947645293385
4.52	3.8648933583062929E-07	4.52	2.1532973755150035E-08	4.52	1.1091638521474497E-11	4.52	0.71896433277485983	4.52	1501.3659997307309
4.53	3.9140792651964982E-07	4.53	3.0458715317152264E-08	4.53	7.8039903875484934E-12	4.53	0.55458192607371615	4.53	1501.5303821300379
4.54	3.9116199698524242E-07	4.54	2.9566141160605795E-08	4.54	1.1091638521474497E-11	4.54	0.39019951937742547	4.54	1502.187911727201
4.55	3.9288350372599481E-07	4.55	-3.4591025771271336E-09	4.55	4.5163422537190632E-12	4.55	-0.10294770068247772	4.55	1501.6947645293385
4.56	3.9378524535200952E-07	4.56	8.7394108631131412E-09	4.56	7.8039903875484934E-12	4.56	0.22581711268595228	4.56	1501.2016173314178
4.57	3.9157187954258548E-07	4.57	-4.9467261663937957E-09	4.57	1.2286941199864131E-12	4.57	0.061434705999317885	4.57	1502.5166765257436
4.58	3.9271955070307604E-07	4.58	2.7889165001863481E-09	4.58	4.5163422537190632E-12	4.58	0.061434705999317885	4.58	1501.3659997307309
4.59	3.9304745674891135E-07	4.59	3.6814906544031321E-09	4.59	4.5163422537190632E-12	4.59	0.061434705999317885	4.59	1502.0235293279197
4.6	3.8484980560056032E-07	4.6	2.0937924317957482E-08	4.6	4.5163422537190632E-12	4.6	-0.10294770068247772	4.6	1501.8591469286323
4.61	3.8911258419833321E-07	4.61	3.3731487225145201E-08	4.61	4.5163422537190632E-12	4.61	0.22581711268595228	4.61	1502.3522941264755
4.62	3.9181780907698499E-07	4.62	2.2128023192376947E-08	4.62	4.5163422537190632E-12	4.62	-0.43171251403156674	4.62	1501.3659997307309
4.63	3.919817620999154E-07	4.63	2.8971091722950814E-08	4.63	7.8039903875484934E-12	4.63	-0.10294770068247772	4.63	1501.8591469286323
4.64	3.9017827884756607E-07	4.64	3.1351289473775442E-08	4.64	4.5163422537190632E-12	4.64	-0.26733010735943452	4.64	1501.037234932098
4.65	3.9312943326036891E-07	4.65	-4.6492014485580286E-09	4.65	7.8039903875484934E-12	4.65	0.39019951937742547	4.65	1501.5303821300379
4.66	3.9124397349671205E-07	4.66	8.7394108631131412E-09	4.66	7.8039903875484934E-12	4.66	0.71896433277485983	4.66	1501.8591469286323
4.67	3.9206373861137984E-07	4.67	-3.7566272949980393E-09	4.67	1.1091638521474497E-11	4.67	0.061434705999317885	4.67	1501.6947645293385
4.68	3.9034223187051729E-07	4.68	3.0864412182498877E-09	4.68	1.2286941199864131E-12	4.68	0.061434705999317885	4.68	1501.8591469286323
4.69	3.9296548023745332E-07	4.69	3.383965936322149E-09	4.69	1.2286941199864131E-12	4.69	0.061434705999317885	4.69	1501.8591469286323
4.7	3.8427597001999113E-07	4.7	2.0045350162233125E-08	4.7	7.8039903875484934E-12	4.7	-0.10294770068247772	4.7	1501.8591469286323
4.71	3.8698119489961234E-07	4.71	3.3136437787251714E-08	4.71	4.5163422537190632E-12	4.71	-0.10294770068247772	4.71	1501.5303821300379
4.72	3.9181780907698499E-07	4.72	2.1235449036549464E-08	4.72	4.5163422537190632E-12	4.72	0.061434705999317885	4.72	1501.5303821300379
4.73	3.8952246675574064E-07	4.73	2.9268616441774036E-08	4.73	4.5163422537190632E-12	4.73	0.55458192607371615	4.73	1499.3934109385459
4.74	3.9181780907698499E-07	4.74	3.0458715317152264E-08	4.74	4.5163422537190632E-12	4.74	-0.10294770068247772	4.74	1501.3659997307309
4.75	3.9567070511528231E-07	4.75	-4.9467261663937957E-09	4.75	4.5163422537190632E-12	4.75	-0.43171251403156674	4.75	1500.8728525327717
4.76	3.9468698697795875E-07	4.76	8.7394108631131412E-09	4.76	1.2286941199864131E-12	4.76	0.71896433277485983	4.76	1501.5303821300379
4.77	3.9394919837491426E-07	4.77	-3.4591025771271336E-09	4.77	1.2286941199864131E-12	4.77	0.55458192607371615	4.77	1498.7358813409446
4.78	3.9206373861137984E-07	4.78	4.5740648086984387E-09	4.78	7.8039903875484934E-12	4.78	0.061434705999317885	4.78	1501.8591469286323
4.79	3.9034223187051729E-07	4.79	5.7641636812142506E-09	4.79	4.5163422537190632E-12	4.79	0.061434705999317885	4.79	1501.5303821300379
4.8	3.8599747676162878E-07	4.8	1.9152776006586192E-08	4.8	4.5163422537190632E-12	4.8	0.71896433277485983	4.8	1502.3522941264755
4.81	3.9124397349671205E-07	4.81	3.4326536663072675E-08	4.81	4.5163422537190632E-12	4.81	0.55458192607371615	4.81	1501.5303821300379
4.82	3.9263757419161583E-07	4.82	2.1532973755150035E-08	4.82	4.5163422537190632E-12	4.82	-0.43171251403156674	4.82	1501.6947645293385
4.83	3.8886665466388261E-07	4.83	2.9566141160605795E-08	4.83	7.8039903875484934E-12	4.83	1.0477291461916138	4.83	1501.6947645293385
4.84	3.913259500081812E-07	4.84	2.986366587944609E-08	4.84	4.5163422537190632E-12	4.84	0.061434705999317885	4.84	1501.3659997307309
4.85	3.9796604743539126E-07	4.85	-5.2442508842207484E-09	4.85	7.8039903875484934E-12	4.85	0.061434705999317885	4.85	1502.3522941264755
4.86	3.9386722186346215E-07	4.86	8.1443614266637926E-09	4.86	4.5163422537190632E-12	4.86	0.061434705999317885	4.86	1501.037234932098
4.87	3.919817620999154E-07	4.87	-4.9467261663937957E-09	4.87	4.5163422537190632E-12	4.87	0.061434705999317885	4.87	1501.6947645293385
4.88	3.9222769163430708E-07	4.88	3.9790153724928503E-09	4.88	7.8039903875484934E-12	4.88	0.22581711268595228	4.88	1501.6947645293385
4.89	3.9386722186346215E-07	4.89	4.8715895268143355E-09	4.89	1.2286941199864131E-12	4.89	-0.10294770068247772	4.89	1501.3659997307309
4.9	3.8903060768685019E-07	4.9	1.974782544367554E-08	4.9	7.8039903875484934E-12	4.9	0.39019951937742547	4.9	1501.5303821300379
4.91	3.8763700699156222E-07	4.91	3.4326536663072675E-08	4.91	4.5163422537190632E-12	4.91	-0.26733010735943452	4.91	1501.6947645293385
4.92	3.891945607098157E-07	4.92	2.1235449036549464E-08	4.92	4.5163422537190632E-12	4.92	-0.10294770068247772	4.92	1502.187911727201
4.93	3.9206373861137984E-07	4.93	2.8971091722950814E-08	4.93	1.2286941199864131E-12	4.93	0.22581711268595228	4.93	1501.8591469286323
4.94	3.9222769163430708E-07	4.94	2.9566141160605795E-08	4.94	4.5163422537190632E-12	4.94	0.061434705999317885	4.94	1501.3659997307309
4.95	3.9747418836683379E-07	4.95	-6.7318744732236524E-09	4.95	4.5163422537190632E-12	4.95	0.55458192607371615	4.95	1501.5303821300379
4.96	3.919817620999154E-07	4.96	9.6319850178523328E-09	4.96	1.2286941199864131E-12	4.96	0.061434705999317885	4.96	1501.5303821300379
4.97	3.9148990303111791E-07	4.97	-5.2442508842207484E-09	4.97	1.2286941199864131E-12	4.97	0.22581711268595228	4.97	1501.5303821300379
4.98	3.9362129232910261E-07	4.98	3.9790153724928503E-09	4.98	4.5163422537190632E-12	4.98	0.39019951937742547	4.98	1501.5303821300379
4.99	3.9386722186346215E-07	4.99	3.383965936322149E-09	4.99	1.2286941199864131E-12	4.99	-0.26733010735943452	4.99	1502.3522941264755
5	3.8558759420411515E-07	5	2.0342874880799312E-08	5	4.5163422537190632E-12	5	-0.59609492069883885	5	1501.6947645293385
5.01	3.8689921838811635E-07	5.01	3.3731487225145201E-08	5.01	7.8039903875484934E-12	5.01	0.061434705999317885	5.01	1501.6947645293385
5.02	3.9050618489346644E-07	5.02	2.0640399599374102E-08	5.02	7.8039903875484934E-12	5.02	-0.10294770068247772	5.02	1501.6947645293385
5.03	3.9075211442788634E-07	5.03	3.1946338911566821E-08	5.03	1.2286941199864131E-12	5.03	0.55458192607371615	5.03	1501.3659997307309
5.04	3.8960444326722065E-07	5.04	3.0458715317152264E-08	5.04	1.2286941199864131E-12	5.04	-0.26733010735943452	5.04	1502.5166765257436
5.05	3.9640849371822261E-07	5.05	-3.7566272949980393E-09	5.05	4.5163422537190632E-12	5.05	1.2121115529072313	5.05	1501.2016173314178
5.06	3.9444105744361551E-07	5.06	7.2517872720549647E-09	5.06	4.5163422537190632E-12	5.06	-0.26733010735943452	5.06	1501.6947645293385
5.07	3.9280152721453571E-07	5.07	-3.4591025771271336E-09	5.07	4.5163422537190632E-12	5.07	0.061434705999317885	5.07	1501.5303821300379
5.08	3.9181780907698499E-07	5.08	5.4666389630722282E-09	5.08	4.5163422537190632E-12	5.08	-0.10294770068247772	5.08	1501.6947645293385
5.09	3.9001432582461278E-07	5.09	3.0864412182498877E-09	5.09	4.5163422537190632E-12	5.09	0.22581711268595228	5.09	1501.6947645293385
5.1	3.830463223472657E-07	5.1	2.0342874880799312E-08	5.1	4.5163422537190632E-12	5.1	0.39019951937742547	5.1	1501.3659997307309
5.11	3.8985037280165743E-07	5.11	3.4326536663072675E-08	5.11	1.2286941199864131E-12	5.11	-0.10294770068247772	5.11	1502.187911727201
5.12	3.9083409093935856E-07	5.12	2.0045350162233125E-08	5.12	7.8039903875484934E-12	5.12	0.061434705999317885	5.12	1501.2016173314178
5.13	3.9050618489346644E-07	5.13	3.0161190598294922E-08	5.13	4.5163422537190632E-12	5.13	0.22581711268595228	5.13	1501.5303821300379
5.14	3.9222769163430708E-07	5.14	3.0161190598294922E-08	5.14	7.8039903875484934E-12	5.14	-0.10294770068247772	5.14	1501.6947645293385
5.15	4.0149103742610859E-07	5.15	-5.5417756020389263E-09	5.15	4.5163422537190632E-12	5.15	0.55458192607371615	5.15	1501.3659997307309
5.16	3.9542477558095887E-07	5.16	8.4418861448841258E-09	5.16	4.5163422537190632E-12	5.16	-0.26733010735943452	5.16	1501.6947645293385
5.17	3.9075211442788634E-07	5.17	-4.3516767307134736E-09	5.17	4.5163422537190632E-12	5.17	-0.43171251403156674	5.17	1500.3797053347544
5.18	3.921457151228437E-07	5.18	5.7641636812142506E-09	5.18	4.5163422537190632E-12	5.18	0.22581711268595228	5.18	1502.3522941264755
5.19	3.9411315139781683E-07	5.19	4.2765400905912902E-09	5.19	4.5163422537190632E-12	5.19	0.061434705999317885	5.19	1501.8591469286323
5.2	3.8821084257199239E-07	5.2	1.9450300725126571E-08	5.2	4.5163422537190632E-12	5.2	0.39019951937742547	5.2	1501.3659997307309
5.21	3.9026025535904194E-07	5.21	3.5516635539029572E-08	5.21	1.2286941199864131E-12	5.21	0.22581711268595228	5.21	1501.6947645293385
5.22	3.8796491303752528E-07	5.22	2.0640399599374102E-08	5.22	4.5163422537190632E-12	5.22	0.22581711268595228	5.22	1501.6947645293385
5.23	3.9230966814576988E-07	5.23	3.0756240036018129E-08	5.23	4.5163422537190632E-12	5.23	1.0477291461916138	5.23	1502.187911727201
5.24	3.9698232929825584E-07	5.24	2.9268616441774036E-08	5.24	1.2286941199864131E-12	5.24	0.061434705999317885	5.24	1501.5303821300379
5.25	3.957526816267224E-07	5.25	-4.3516767307134736E-09	5.25	1.2286941199864131E-12	5.25	-0.26733010735943452	5.25	1501.5303821300379
5.26	3.9362129232910261E-07	5.26	9.3344602995972579E-09	5.26	-2.0589540136494568E-12	5.26	0.22581711268595228	5.26	1500.5440877341
5.27	3.9386722186346215E-07	5.27	-4.6492014485580286E-09	5.27	4.5163422537190632E-12	5.27	0.39019951937742547	5.27	1501.6947645293385
5.28	3.9304745674891135E-07	5.28	6.3592131175244211E-09	5.28	-2.0589540136494568E-12	5.28	0.22581711268595228	5.28	1501.6947645293385
5.29	3.8993234931313537E-07	5.29	3.9790153724928503E-09	5.29	4.5163422537190632E-12	5.29	0.061434705999317885	5.29	1501.5303821300379
5.3	3.840300404854544E-07	5.3	2.0640399599374102E-08	5.3	1.2286941199864131E-12	5.3	0.061434705999317885	5.3	1502.0235293279197
5.31	3.9222769163430708E-07	5.31	3.4326536663072675E-08	5.31	7.8039903875484934E-12	5.31	0.22581711268595228	5.31	1501.3659997307309
5.32	3.9255559768015521E-07	5.32	2.1235449036549464E-08	5.32	4.5163422537190632E-12	5.32	-0.59609492069883885	5.32	1501.3659997307309
5.33	3.9165385605405251E-07	5.33	3.0756240036018129E-08	5.33	4.5163422537190632E-12	5.33	0.061434705999317885	5.33	1501.5303821300379
5.34	3.9321140977182583E-07	5.34	2.9566141160605795E-08	5.34	4.5163422537190632E-12	5.34	0.39019951937742547	5.34	1501.3659997307309
5.35	3.9567070511528231E-07	5.35	-4.9467261663937957E-09	5.35	1.2286941199864131E-12	5.35	1.8696411798179895	5.35	1501.3659997307309
5.36	3.9722825883254736E-07	5.36	8.7394108631131412E-09	5.36	-2.0589540136494568E-12	5.36	0.22581711268595228	5.36	1501.6947645293385
5.37	3.9558872860384174E-07	5.37	-3.1615778592474664E-09	5.37	1.2286941199864131E-12	5.37	-0.26733010735943452	5.37	1502.3522941264755
5.38	3.9280152721453571E-07	5.38	4.8715895268143355E-09	5.38	4.5163422537190632E-12	5.38	0.22581711268595228	5.38	1501.5303821300379
5.39	3.9222769163430708E-07	5.39	3.6814906544031321E-09	5.39	4.5163422537190632E-12	5.39	-0.10294770068247772	5.39	1501.5303821300379
5.4	3.8730910094559117E-07	5.4	2.0342874880799312E-08	5.4	7.8039903875484934E-12	5.4	-1.5823893606008426	5.4	1501.6947645293385
5.41	3.9501489302374212E-07	5.41	3.2243863630475276E-08	5.41	4.5163422537190632E-12	5.41	-0.10294770068247772	5.41	1501.5303821300379
5.42	3.9181780907698499E-07	5.42	2.2425547911003287E-08	5.42	4.5163422537190632E-12	5.42	0.22581711268595228	5.42	1502.0235293279197
5.43	3.9050618489346644E-07	5.43	3.0458715317152264E-08	5.43	-2.0589540136494568E-12	5.43	0.39019951937742547	5.43	1501.3659997307309
5.44	3.9304745674891135E-07	5.44	3.0161190598294922E-08	5.44	4.5163422537190632E-12	5.44	0.061434705999317885	5.44	1502.0235293279197
5.45	4.0181894347170112E-07	5.45	-5.2442508842207484E-09	5.45	1.2286941199864131E-12	5.45	0.22581711268595228	5.45	1501.3659997307309
5.46	3.9706430580968698E-07	5.46	8.1443614266637926E-09	5.46	4.5163422537190632E-12	5.46	1.5408763663529612	5.46	1501.5303821300379
5.47	3.9312943326036891E-07	5.47	-4.0541520128601571E-09	5.47	7.8039903875484934E-12	5.47	0.061434705999317885	5.47	1501.6947645293385
5.48	3.9222769163430708E-07	5.48	5.4666389630722282E-09	5.48	7.8039903875484934E-12	5.48	0.22581711268595228	5.48	1501.5303821300379
5.49	3.9534279906951661E-07	5.49	4.2765400905912902E-09	5.49	1.2286941199864131E-12	5.49	-0.43171251403156674	5.49	1502.5166765257436
5.5	3.870631714111078E-07	5.5	2.0640399599374102E-08	5.5	7.8039903875484934E-12	5.5	0.061434705999317885	5.5	1502.187911727201
5.51	3.9157187954258548E-07	5.51	3.4326536663072675E-08	5.51	4.5163422537190632E-12	5.51	0.061434705999317885	5.51	1501.5303821300379
5.52	3.913259500081812E-07	5.52	2.1532973755150035E-08	5.52	1.2286941199864131E-12	5.52	-0.10294770068247772	5.52	1501.6947645293385
5.53	3.9206373861137984E-07	5.53	3.0161190598294922E-08	5.53	4.5163422537190632E-12	5.53	0.39019951937742547	5.53	1501.2016173314178
5.54	3.9444105744361551E-07	5.54	3.1053764754892517E-08	5.54	4.5163422537190632E-12	5.54	0.22581711268595228	5.54	1501.6947645293385
5.55	3.9911371859527826E-07	5.55	-4.3516767307134736E-09	5.55	7.8039903875484934E-12	5.55	0.39019951937742547	5.55	1501.8591469286323
5.56	3.9378524535200952E-07	5.56	9.6319850178523328E-09	5.56	1.2286941199864131E-12	5.56	0.22581711268595228	5.56	1502.0235293279197
5.57	3.9296548023745332E-07	5.57	-4.3516767307134736E-09	5.57	7.8039903875484934E-12	5.57	0.39019951937742547	5.57	1501.6947645293385
5.58	3.9493291651229706E-07	5.58	5.4666389630722282E-09	5.58	4.5163422537190632E-12	5.58	0.88334673948082099	5.58	1502.0235293279197
5.59	3.945230339550638E-07	5.59	3.6814906544031321E-09	5.59	1.2286941199864131E-12	5.59	-0.26733010735943452	5.59	1501.6947645293385
5.6	3.8607945327313006E-07	5.6	2.0342874880799312E-08	5.6	7.8039903875484934E-12	5.6	0.71896433277485983	5.6	1501.2016173314178
5.61	3.9157187954258548E-07	5.61	3.5516635539029572E-08	5.61	1.2286941199864131E-12	5.61	0.55458192607371615	5.61	1502.3522941264755
5.62	3.9345733930619348E-07	5.62	2.1235449036549464E-08	5.62	4.5163422537190632E-12	5.62	0.22581711268595228	5.62	1501.3659997307309
5.63	3.9157187954258548E-07	5.63	3.0756240036018129E-08	5.63	1.2286941199864131E-12	5.63	0.71896433277485983	5.63	1501.3659997307309
5.64	3.9157187954258548E-07	5.64	2.8376042285329966E-08	5.64	4.5163422537190632E-12	5.64	-0.10294770068247772	5.64	1501.3659997307309
5.65	3.9731023534397675E-07	5.65	-4.0541520128601571E-09	5.65	4.5163422537190632E-12	5.65	-0.10294770068247772	5.65	1501.2016173314178
5.66	3.9894976557244419E-07	5.66	8.4418861448841258E-09	5.66	1.2286941199864131E-12	5.66	-0.10294770068247772	5.66	1501.8591469286323
5.67	3.9329338628328228E-07	5.67	-4.6492014485580286E-09	5.67	1.1091638521474497E-11	5.67	-0.26733010735943452	5.67	1502.0235293279197
5.68	3.9304745674891135E-07	5.68	6.0616883993649816E-09	5.68	1.2286941199864131E-12	5.68	0.22581711268595228	5.68	1502.5166765257436
5.69	3.9222769163430708E-07	5.69	2.4913917821315568E-09	5.69	4.5163422537190632E-12	5.69	-0.10294770068247772	5.69	1502.0235293279197
5.7	3.8878467815239816E-07	5.7	2.0342874880799312E-08	5.7	7.8039903875484934E-12	5.7	0.061434705999317885	5.7	1501.3659997307309
5.71	3.9230966814576988E-07	5.71	3.4326536663072675E-08	5.71	4.5163422537190632E-12	5.71	0.061434705999317885	5.71	1501.5303821300379
5.72	3.8968641977870002E-07	5.72	2.1532973755150035E-08	5.72	4.5163422537190632E-12	5.72	0.22581711268595228	5.72	1501.5303821300379
5.73	3.9222769163430708E-07	5.73	3.1648814192666863E-08	5.73	-2.0589540136494568E-12	5.73	0.22581711268595228	5.73	1501.5303821300379
5.74	3.9411315139781683E-07	5.74	2.8971091722950814E-08	5.74	7.8039903875484934E-12	5.74	0.22581711268595228	5.74	1501.3659997307309
5.75	4.0247475556285738E-07	5.75	-3.7566272949980393E-09	5.75	1.2286941199864131E-12	5.75	0.22581711268595228	5.75	1502.187911727201
5.76	3.9632651720678702E-07	5.76	7.8468367084521678E-09	5.76	1.2286941199864131E-12	5.76	0.88334673948082099	5.76	1501.5303821300379
5.77	3.919817620999154E-07	5.77	-3.7566272949980393E-09	5.77	4.5163422537190632E-12	5.77	-0.10294770068247772	5.77	1501.2016173314178
5.78	3.9362129232910261E-07	5.78	5.7641636812142506E-09	5.78	4.5163422537190632E-12	5.78	0.061434705999317885	5.78	1501.6947645293385
5.79	3.9763814138968856E-07	5.79	5.1691142449389143E-09	5.79	7.8039903875484934E-12	5.79	-0.43171251403156674	5.79	1500.7084701334391
5.8	3.8829281908348044E-07	5.8	2.0640399599374102E-08	5.8	1.2286941199864131E-12	5.8	0.88334673948082099	5.8	1502.0235293279197
5.81	3.9116199698524242E-07	5.81	3.4326536663072675E-08	5.81	1.2286941199864131E-12	5.81	0.061434705999317885	5.81	1503.0098237235093
5.82	3.9034223187051729E-07	5.82	2.0937924317957482E-08	5.82	4.5163422537190632E-12	5.82	0.061434705999317885	5.82	1501.5303821300379
5.83	3.9501489302374212E-07	5.83	3.1351289473775442E-08	5.83	-2.0589540136494568E-12	5.83	0.39019951937742547	5.83	1502.6810589250053
5.84	3.9509686953518661E-07	5.84	2.8376042285329966E-08	5.84	4.5163422537190632E-12	5.84	-0.26733010735943452	5.84	1502.187911727201
5.85	3.9813000045823914E-07	5.85	-3.7566272949980393E-09	5.85	7.8039903875484934E-12	5.85	0.22581711268595228	5.85	1501.6947645293385
5.86	3.962445406953509E-07	5.86	8.7394108631131412E-09	5.86	4.5163422537190632E-12	5.86	0.061434705999317885	5.86	1501.5303821300379
5.87	3.9583465813816185E-07	5.87	-5.5417756020389263E-09	5.87	1.2286941199864131E-12	5.87	0.88334673948082099	5.87	1502.187911727201
5.88	3.9813000045823914E-07	5.88	5.7641636812142506E-09	5.88	7.8039903875484934E-12	5.88	0.55458192607371615	5.88	1501.5303821300379
5.89	3.9845790650392807E-07	5.89	2.7889165001863481E-09	5.89	7.8039903875484934E-12	5.89	0.55458192607371615	5.89	1501.6947645293385
5.9	3.8583352373862483E-07	5.9	2.0937924317957482E-08	5.9	1.4379286655497281E-11	5.9	0.39019951937742547	5.9	1501.3659997307309
5.91	3.904242083819921E-07	5.91	3.3731487225145201E-08	5.91	-2.0589540136494568E-12	5.91	0.061434705999317885	5.91	1501.5303821300379
5.92	3.9329338628328228E-07	5.92	2.1235449036549464E-08	5.92	1.2286941199864131E-12	5.92	-0.10294770068247772	5.92	1501.5303821300379
5.93	3.9444105744361551E-07	5.93	3.0756240036018129E-08	5.93	1.1091638521474497E-11	5.93	0.39019951937742547	5.93	1501.5303821300379
5.94	3.9476896348940545E-07	5.94	2.7780992847743277E-08	5.94	1.2286941199864131E-12	5.94	0.22581711268595228	5.94	1501.8591469286323
5.95	3.9870383603818873E-07	5.95	-2.566528423461768E-09	5.95	4.5163422537190632E-12	5.95	0.39019951937742547	5.95	1501.6947645293385
5.96	3.9517884604663045E-07	5.96	7.549311990249212E-09	5.96	4.5163422537190632E-12	5.96	0.061434705999317885	5.96	1499.886558136679
5.97	3.9591663464960077E-07	5.97	-3.7566272949980393E-09	5.97	4.5163422537190632E-12	5.97	-0.10294770068247772	5.97	1501.5303821300379
5.98	3.9468698697795875E-07	5.98	5.1691142449389143E-09	5.98	1.2286941199864131E-12	5.98	0.22581711268595228	5.98	1502.8454413242605
5.99	3.9394919837491426E-07	5.99	3.6814906544031321E-09	5.99	7.8039903875484934E-12	5.99	-0.10294770068247772	5.99	1501.8591469286323
6	3.904242083819921E-07	6	2.2425547911003287E-08	6	4.5163422537190632E-12	6	-0.26733010735943452	6	1501.6947645293385
6.01	3.9558872860384174E-07	6.01	3.4326536663072675E-08	6.01	1.2286941199864131E-12	6.01	-0.10294770068247772	6.01	1501.5303821300379
6.02	3.9362129232910261E-07	6.02	2.183049847375921E-08	6.02	1.1091638521474497E-11	6.02	-0.59609492069883885	6.02	1502.187911727201
6.03	3.9157187954258548E-07	6.03	3.0756240036018129E-08	6.03	4.5163422537190632E-12	6.03	0.71896433277485983	6.03	1501.3659997307309
6.04	3.9583465813816185E-07	6.04	2.986366587944609E-08	6.04	4.5163422537190632E-12	6.04	0.22581711268595228	6.04	1501.5303821300379
6.05	4.0345847369951888E-07	6.05	-3.4591025771271336E-09	6.05	7.8039903875484934E-12	6.05	0.88334673948082099	6.05	1500.3797053347544
6.06	3.9690035278682422E-07	6.06	9.3344602995972579E-09	6.06	4.5163422537190632E-12	6.06	0.061434705999317885	6.06	1501.2016173314178
6.07	3.9321140977182583E-07	6.07	-4.9467261663937957E-09	6.07	4.5163422537190632E-12	6.07	0.061434705999317885	6.07	1500.8728525327717
6.08	3.9403117488636583E-07	6.08	6.0616883993649816E-09	6.08	4.5163422537190632E-12	6.08	0.55458192607371615	6.08	1500.2153229354024
6.09	3.9968755417517914E-07	6.09	2.7889165001863481E-09	6.09	1.1091638521474497E-11	6.09	-0.43171251403156674	6.09	1500.5440877341
6.1	3.8870270164091308E-07	6.1	2.1235449036549464E-08	6.1	1.2286941199864131E-12	6.1	0.061434705999317885	6.1	1500.5440877341
6.11	3.8829281908348044E-07	6.11	3.4326536663072675E-08	6.11	4.5163422537190632E-12	6.11	0.061434705999317885	6.11	1501.6947645293385
6.12	3.9263757419161583E-07	6.12	2.0342874880799312E-08	6.12	4.5163422537190632E-12	6.12	0.39019951937742547	6.12	1500.2153229354024
6.13	3.9468698697795875E-07	6.13	3.2243863630475276E-08	6.13	4.5163422537190632E-12	6.13	0.061434705999317885	6.13	1501.2016173314178
6.14	3.9567070511528231E-07	6.14	2.8673567004136128E-08	6.14	4.5163422537190632E-12	6.14	0.22581711268595228	6.14	1500.3797053347544
6.15	3.9935964812952504E-07	6.15	-2.566528423461768E-09	6.15	4.5163422537190632E-12	6.15	1.3764939596276875	6.15	1499.3934109385459
6.16	3.9370326884055636E-07	6.16	8.4418861448841258E-09	6.16	4.5163422537190632E-12	6.16	-0.43171251403156674	6.16	1500.5440877341
6.17	3.961625641839142E-07	6.17	-4.3516767307134736E-09	6.17	4.5163422537190632E-12	6.17	-0.26733010735943452	6.17	1500.2153229354024
6.18	3.9649047022965761E-07	6.18	5.7641636812142506E-09	6.18	4.5163422537190632E-12	6.18	0.22581711268595228	6.18	1501.2016173314178
6.19	3.957526816267224E-07	6.19	3.6814906544031321E-09	6.19	4.5163422537190632E-12	6.19	-0.43171251403156674	6.19	1500.5440877341
6.2	3.875550304800702E-07	6.2	2.183049847375921E-08	6.2	1.2286941199864131E-12	6.2	0.22581711268595228	6.2	1500.050940536044
6.21	3.9255559768015521E-07	6.21	3.3433962506194209E-08	6.21	1.2286941199864131E-12	6.21	0.22581711268595228	6.21	1500.3797053347544
6.22	3.9329338628328228E-07	6.22	2.2425547911003287E-08	6.22	1.2286941199864131E-12	6.22	0.88334673948082099	6.22	1500.2153229354024
6.23	3.945230339550638E-07	6.23	3.0161190598294922E-08	6.23	7.8039903875484934E-12	6.23	-0.26733010735943452	6.23	1497.7495869443501
6.24	3.9362129232910261E-07	6.24	3.1053764754892517E-08	6.24	4.5163422537190632E-12	6.24	-0.59609492069883885	6.24	1500.2153229354024
6.25	3.9772011790111509E-07	6.25	-2.566528423461768E-09	6.25	7.8039903875484934E-12	6.25	0.71896433277485983	6.25	1500.7084701334391
6.26	3.9853988301534889E-07	6.26	8.7394108631131412E-09	6.26	7.8039903875484934E-12	6.26	0.061434705999317885	6.26	1500.5440877341
6.27	3.9706430580968698E-07	6.27	-4.6492014485580286E-09	6.27	7.8039903875484934E-12	6.27	0.061434705999317885	6.27	1500.3797053347544
6.28	3.9427710442071728E-07	6.28	5.4666389630722282E-09	6.28	1.2286941199864131E-12	6.28	0.88334673948082099	6.28	1500.3797053347544
6.29	3.9173583256551907E-07	6.29	3.6814906544031321E-09	6.29	7.8039903875484934E-12	6.29	0.22581711268595228	6.29	1500.050940536044
6.3	3.8788293652603527E-07	6.3	2.1235449036549464E-08	6.3	1.1091638521474497E-11	6.3	0.39019951937742547	6.3	1500.5440877341
6.31	3.9280152721453571E-07	6.31	3.5516635539029572E-08	6.31	4.5163422537190632E-12	6.31	-0.10294770068247772	6.31	1500.3797053347544
6.32	3.9567070511528231E-07	6.32	2.0045350162233125E-08	6.32	7.8039903875484934E-12	6.32	0.061434705999317885	6.32	1500.5440877341
6.33	3.9280152721453571E-07	6.33	3.2541388349392254E-08	6.33	4.5163422537190632E-12	6.33	0.22581711268595228	6.33	1500.3797053347544
6.34	3.9067013791641359E-07	6.34	2.8376042285329966E-08	6.34	7.8039903875484934E-12	6.34	-0.10294770068247772	6.34	1500.5440877341
6.35	4.0009743673223368E-07	6.35	-2.2690037055557766E-09	6.35	4.5163422537190632E-12	6.35	0.22581711268595228	6.35	1500.3797053347544
6.36	4.0091720184629849E-07	6.36	9.0369355813508519E-09	6.36	1.2286941199864131E-12	6.36	0.39019951937742547	6.36	1500.5440877341
6.37	3.9542477558095887E-07	6.37	-5.8393003198483295E-09	6.37	7.8039903875484934E-12	6.37	0.061434705999317885	6.37	1500.5440877341
6.38	3.9345733930619348E-07	6.38	4.8715895268143355E-09	6.38	4.5163422537190632E-12	6.38	-0.43171251403156674	6.38	1500.5440877341
6.39	3.9394919837491426E-07	6.39	2.1938670640855006E-09	6.39	-2.0589540136494568E-12	6.39	0.39019951937742547	6.39	1502.187911727201
6.4	3.8976839629017902E-07	6.4	2.2128023192376947E-08	6.4	4.5163422537190632E-12	6.4	0.061434705999317885	6.4	1501.6947645293385
6.41	3.9517884604663045E-07	6.41	3.402901194410469E-08	6.41	1.2286941199864131E-12	6.41	0.22581711268595228	6.41	1501.6947645293385
6.42	3.8968641977870002E-07	6.42	2.0342874880799312E-08	6.42	4.5163422537190632E-12	6.42	0.22581711268595228	6.42	1501.037234932098
6.43	3.9280152721453571E-07	6.43	3.1648814192666863E-08	6.43	1.2286941199864131E-12	6.43	0.061434705999317885	6.43	1501.5303821300379
6.44	3.9509686953518661E-07	6.44	2.8971091722950814E-08	6.44	4.5163422537190632E-12	6.44	-0.10294770068247772	6.44	1502.187911727201
6.45	3.9862185952676913E-07	6.45	-3.1615778592474664E-09	6.45	4.5163422537190632E-12	6.45	0.22581711268595228	6.45	1501.5303821300379
6.46	3.9632651720678702E-07	6.46	9.3344602995972579E-09	6.46	1.2286941199864131E-12	6.46	0.22581711268595228	6.46	1501.6947645293385
6.47	3.9181780907698499E-07	6.47	-5.2442508842207484E-09	6.47	1.2286941199864131E-12	6.47	0.061434705999317885	6.47	1501.8591469286323
6.48	3.9419512790926734E-07	6.48	5.7641636812142506E-09	6.48	4.5163422537190632E-12	6.48	0.71896433277485983	6.48	1500.3797053347544
6.49	3.9632651720678702E-07	6.49	2.7889165001863481E-09	6.49	1.2286941199864131E-12	6.49	0.061434705999317885	6.49	1501.8591469286323
6.5	3.9058816140494025E-07	6.5	2.2425547911003287E-08	6.5	4.5163422537190632E-12	6.5	0.71896433277485983	6.5	1501.5303821300379
6.51	3.9148990303111791E-07	6.51	3.3433962506194209E-08	6.51	1.2286941199864131E-12	6.51	0.39019951937742547	6.51	1502.187911727201
6.52	3.9001432582461278E-07	6.52	2.0640399599374102E-08	6.52	7.8039903875484934E-12	6.52	0.22581711268595228	6.52	1501.5303821300379
6.53	3.9485094000085152E-07	6.53	3.1351289473775442E-08	6.53	4.5163422537190632E-12	6.53	-0.26733010735943452	6.53	1501.6947645293385
6.54	3.9780209441254105E-07	6.54	2.8673567004136128E-08	6.54	1.2286941199864131E-12	6.54	0.55458192607371615	6.54	1501.5303821300379
6.55	3.9706430580968698E-07	6.55	-1.6739542697174432E-09	6.55	4.5163422537190632E-12	6.55	1.0477291461916138	6.55	1501.3659997307309
6.56	3.9460501046651156E-07	6.56	7.549311990249212E-09	6.56	4.5163422537190632E-12	6.56	-0.43171251403156674	6.56	1501.8591469286323
6.57	3.9181780907698499E-07	6.57	-4.3516767307134736E-09	6.57	7.8039903875484934E-12	6.57	0.22581711268595228	6.57	1501.5303821300379
6.58	3.945230339550638E-07	6.58	5.4666389630722282E-09	6.58	4.5163422537190632E-12	6.58	0.55458192607371615	6.58	1501.6947645293385
6.59	3.9526082255807382E-07	6.59	2.7889165001863481E-09	6.59	4.5163422537190632E-12	6.59	0.061434705999317885	6.59	1501.6947645293385
6.6	3.8632538280763106E-07	6.6	2.3020597348281735E-08	6.6	4.5163422537190632E-12	6.6	0.061434705999317885	6.6	1499.886558136679
6.61	3.9083409093935856E-07	6.61	3.3731487225145201E-08	6.61	4.5163422537190632E-12	6.61	0.061434705999317885	6.61	1501.8591469286323
6.62	3.921457151228437E-07	6.62	2.0640399599374102E-08	6.62	7.8039903875484934E-12	6.62	-0.43171251403156674	6.62	1502.3522941264755
6.63	3.9329338628328228E-07	6.63	3.0756240036018129E-08	6.63	1.2286941199864131E-12	6.63	0.55458192607371615	6.63	1501.6947645293385
6.64	3.9058816140494025E-07	6.64	2.8971091722950814E-08	6.64	1.2286941199864131E-12	6.64	0.061434705999317885	6.64	1500.8728525327717
6.65	3.962445406953509E-07	6.65	-2.2690037055557766E-09	6.65	7.8039903875484934E-12	6.65	0.55458192607371615	6.65	1501.3659997307309
6.66	3.9591663464960077E-07	6.66	8.4418861448841258E-09	6.66	1.2286941199864131E-12	6.66	0.39019951937742547	6.66	1501.5303821300379
6.67	3.9271955070307604E-07	6.67	-5.8393003198483295E-09	6.67	7.8039903875484934E-12	6.67	-0.43171251403156674	6.67	1501.5303821300379
6.68	3.9263757419161583E-07	6.68	6.0616883993649816E-09	6.68	4.5163422537190632E-12	6.68	0.39019951937742547	6.68	1501.2016173314178
6.69	3.919817620999154E-07	6.69	2.4913917821315568E-09	6.69	4.5163422537190632E-12	6.69	0.39019951937742547	6.69	1501.5303821300379
6.7	3.875550304800702E-07	6.7	2.183049847375921E-08	6.7	4.5163422537190632E-12	6.7	0.71896433277485983	6.7	1502.187911727201
6.71	3.9271955070307604E-07	6.71	3.5516635539029572E-08	6.71	7.8039903875484934E-12	6.71	0.22581711268595228	6.71	1501.2016173314178
6.72	3.9206373861137984E-07	6.72	2.0045350162233125E-08	6.72	1.1091638521474497E-11	6.72	0.061434705999317885	6.72	1501.6947645293385
6.73	3.9050618489346644E-07	6.73	3.3433962506194209E-08	6.73	4.5163422537190632E-12	6.73	0.55458192607371615	6.73	1501.2016173314178
6.74	3.9312943326036891E-07	6.74	2.7780992847743277E-08	6.74	7.8039903875484934E-12	6.74	-0.92485973401888799	6.74	1501.6947645293385
6.75	3.9886778906102629E-07	6.75	-2.2690037055557766E-09	6.75	7.8039903875484934E-12	6.75	0.39019951937742547	6.75	1501.6947645293385
6.76	3.945230339550638E-07	6.76	7.8468367084521678E-09	6.76	1.2286941199864131E-12	6.76	-0.76047732736128637	6.76	1501.3659997307309
6.77	3.9230966814576988E-07	6.77	-5.5417756020389263E-09	6.77	7.8039903875484934E-12	6.77	-0.10294770068247772	6.77	1502.187911727201
6.78	3.9239164465723215E-07	6.78	5.7641636812142506E-09	6.78	4.5163422537190632E-12	6.78	0.55458192607371615	6.78	1501.6947645293385
6.79	3.9567070511528231E-07	6.79	3.383965936322149E-09	6.79	1.2286941199864131E-12	6.79	-0.10294770068247772	6.79	1501.2016173314178
6.8	3.870631714111078E-07	6.8	2.421069622294156E-08	6.8	1.2286941199864131E-12	6.8	1.0477291461916138	6.8	1501.5303821300379
6.81	3.9075211442788634E-07	6.81	3.2838913068317729E-08	6.81	4.5163422537190632E-12	6.81	-0.76047732736128637	6.81	1501.6947645293385
6.82	3.9026025535904194E-07	6.82	2.0640399599374102E-08	6.82	7.8039903875484934E-12	6.82	0.22581711268595228	6.82	1501.5303821300379
6.83	3.9280152721453571E-07	6.83	3.1351289473775442E-08	6.83	4.5163422537190632E-12	6.83	0.55458192607371615	6.83	1501.3659997307309
6.84	3.9583465813816185E-07	6.84	2.8971091722950814E-08	6.84	7.8039903875484934E-12	6.84	0.061434705999317885	6.84	1501.5303821300379
6.85	3.9780209441254105E-07	6.85	-2.566528423461768E-09	6.85	1.2286941199864131E-12	6.85	0.061434705999317885	6.85	1501.6947645293385
6.86	3.9378524535200952E-07	6.86	8.7394108631131412E-09	6.86	4.5163422537190632E-12	6.86	0.061434705999317885	6.86	1501.3659997307309
6.87	3.9296548023745332E-07	6.87	-4.9467261663937957E-09	6.87	4.5163422537190632E-12	6.87	0.55458192607371615	6.87	1501.037234932098
6.88	3.9435908093216663E-07	6.88	6.0616883993649816E-09	6.88	4.5163422537190632E-12	6.88	0.061434705999317885	6.88	1501.6947645293385
6.89	3.9632651720678702E-07	6.89	1.8963423460481794E-09	6.89	1.2286941199864131E-12	6.89	-0.10294770068247772	6.89	1502.0235293279197
6.9	3.8722712443409724E-07	6.9	2.3318122066933817E-08	6.9	1.2286941199864131E-12	6.9	0.061434705999317885	6.9	1501.3659997307309
6.91	3.8985037280165743E-07	6.91	3.4326536663072675E-08	6.91	1.2286941199864131E-12	6.91	0.061434705999317885	6.91	1501.6947645293385
6.92	3.904242083819921E-07	6.92	2.0342874880799312E-08	6.92	7.8039903875484934E-12	6.92	-0.43171251403156674	6.92	1501.6947645293385
6.93	3.9386722186346215E-07	6.93	3.3136437787251714E-08	6.93	7.8039903875484934E-12	6.93	0.22581711268595228	6.93	1501.5303821300379
6.94	3.945230339550638E-07	6.94	2.7780992847743277E-08	6.94	7.8039903875484934E-12	6.94	-0.10294770068247772	6.94	1501.8591469286323
6.95	3.9681837627539202E-07	6.95	-1.971478987640984E-09	6.95	4.5163422537190632E-12	6.95	0.22581711268595228	6.95	1501.5303821300379
6.96	3.955067520924006E-07	6.96	8.1443614266637926E-09	6.96	4.5163422537190632E-12	6.96	1.5408763663529612	6.96	1502.0235293279197
6.97	3.9419512790926734E-07	6.97	-6.4343497554406793E-09	6.97	4.5163422537190632E-12	6.97	0.55458192607371615	6.97	1501.5303821300379
6.98	3.9534279906951661E-07	6.98	8.4418861448841258E-09	6.98	1.2286941199864131E-12	6.98	-0.10294770068247772	6.98	1501.5303821300379
6.99	3.9140792651964982E-07	6.99	2.4913917821315568E-09	6.99	1.2286941199864131E-12	6.99	0.061434705999317885	6.99	1500.8728525327717
7	3.8632538280763106E-07	7	2.3615646785594489E-08	7	1.2286941199864131E-12	7	0.55458192607371615	7	1501.6947645293385
7.01	3.8944049024426011E-07	7.01	3.2541388349392254E-08	7.01	7.8039903875484934E-12	7.01	-0.10294770068247772	7.01	1502.187911727201
7.02	3.9157187954258548E-07	7.02	1.9450300725126571E-08	7.02	1.1091638521474497E-11	7.02	0.55458192607371615	7.02	1501.037234932098
7.03	3.9386722186346215E-07	7.03	3.2541388349392254E-08	7.03	1.2286941199864131E-12	7.03	0.22581711268595228	7.03	1501.8591469286323
7.04	3.9075211442788634E-07	7.04	2.8376042285329966E-08	7.04	1.2286941199864131E-12	7.04	0.71896433277485983	7.04	1501.3659997307309
7.05	3.957526816267224E-07	7.05	-2.864053141358998E-09	7.05	1.2286941199864131E-12	7.05	-0.10294770068247772	7.05	1502.5166765257436
7.06	3.9681837627539202E-07	7.06	6.6567378356925693E-09	7.06	4.5163422537190632E-12	7.06	-0.59609492069883885	7.06	1501.6947645293385
7.07	3.9649047022965761E-07	7.07	-4.6492014485580286E-09	7.07	4.5163422537190632E-12	7.07	0.55458192607371615	7.07	1501.8591469286323
7.08	3.9329338628328228E-07	7.08	6.9542625538694127E-09	7.08	1.2286941199864131E-12	7.08	0.55458192607371615	7.08	1502.0235293279197
7.09	3.9189978558845049E-07	7.09	1.8963423460481794E-09	7.09	1.2286941199864131E-12	7.09	0.061434705999317885	7.09	1501.6947645293385
7.1	3.8509573513508287E-07	7.1	2.3318122066933817E-08	7.1	4.5163422537190632E-12	7.1	0.39019951937742547	7.1	1501.5303821300379
7.11	3.9444105744361551E-07	7.11	3.2838913068317729E-08	7.11	1.2286941199864131E-12	7.11	0.39019951937742547	7.11	1501.6947645293385
7.12	3.9099804396230157E-07	7.12	2.1532973755150035E-08	7.12	4.5163422537190632E-12	7.12	-0.26733010735943452	7.12	1501.2016173314178
7.13	3.9173583256551907E-07	7.13	3.2243863630475276E-08	7.13	1.2286941199864131E-12	7.13	0.22581711268595228	7.13	1501.8591469286323
7.14	3.8993234931313537E-07	7.14	2.8376042285329966E-08	7.14	4.5163422537190632E-12	7.14	-0.26733010735943452	7.14	1501.6947645293385
7.15	4.005073192892735E-07	7.15	-1.971478987640984E-09	7.15	4.5163422537190632E-12	7.15	1.5408763663529612	7.15	1502.0235293279197
7.16	3.9657244674109209E-07	7.16	6.9542625538694127E-09	7.16	4.5163422537190632E-12	7.16	0.22581711268595228	7.16	1501.8591469286323
7.17	3.9288350372599481E-07	7.17	-5.2442508842207484E-09	7.17	4.5163422537190632E-12	7.17	0.88334673948082099	7.17	1501.5303821300379
7.18	3.9165385605405251E-07	7.18	6.9542625538694127E-09	7.18	4.5163422537190632E-12	7.18	0.22581711268595228	7.18	1501.8591469286323
7.19	3.9378524535200952E-07	7.19	3.6814906544031321E-09	7.19	4.5163422537190632E-12	7.19	0.55458192607371615	7.19	1501.6947645293385
7.2	3.8952246675574064E-07	7.2	2.3318122066933817E-08	7.2	4.5163422537190632E-12	7.2	0.22581711268595228	7.2	1502.187911727201
7.21	3.919817620999154E-07	7.21	3.4326536663072675E-08	7.21	4.5163422537190632E-12	7.21	0.22581711268595228	7.21	1501.6947645293385
7.22	3.875550304800702E-07	7.22	1.8260201851016749E-08	7.22	4.5163422537190632E-12	7.22	0.39019951937742547	7.22	1501.6947645293385
7.23	3.8952246675574064E-07	7.23	3.2243863630475276E-08	7.23	4.5163422537190632E-12	7.23	-0.10294770068247772	7.23	1502.8454413242605
7.24	3.9517884604663045E-07	7.24	2.8078517566532366E-08	7.24	1.2286941199864131E-12	7.24	-0.10294770068247772	7.24	1501.5303821300379
7.25	3.9698232929825584E-07	7.25	-1.6739542697174432E-09	7.25	7.8039903875484934E-12	7.25	-0.26733010735943452	7.25	1502.0235293279197
7.26	3.9608058767247698E-07	7.26	7.549311990249212E-09	7.26	7.8039903875484934E-12	7.26	0.22581711268595228	7.26	1501.5303821300379
7.27	3.9148990303111791E-07	7.27	-6.136825037648905E-09	7.27	4.5163422537190632E-12	7.27	0.88334673948082099	7.27	1502.3522941264755
7.28	3.92473621168694E-07	7.28	7.549311990249212E-09	7.28	1.2286941199864131E-12	7.28	0.061434705999317885	7.28	1501.8591469286323
7.29	3.9772011790111509E-07	7.29	2.1938670640855006E-09	7.29	1.2286941199864131E-12	7.29	-1.5823893606008426	7.29	1501.5303821300379
7.3	3.8665328885362556E-07	7.3	2.3318122066933817E-08	7.3	7.8039903875484934E-12	7.3	0.061434705999317885	7.3	1501.3659997307309
7.31	3.904242083819921E-07	7.31	3.2541388349392254E-08	7.31	1.2286941199864131E-12	7.31	0.22581711268595228	7.31	1501.3659997307309
7.32	3.9083409093935856E-07	7.32	1.8855251288054441E-08	7.32	4.5163422537190632E-12	7.32	-0.43171251403156674	7.32	1501.3659997307309
7.33	3.9567070511528231E-07	7.33	3.3433962506194209E-08	7.33	4.5163422537190632E-12	7.33	1.3764939596276875	7.33	1501.6947645293385
7.34	3.9394919837491426E-07	7.34	2.6888418691427347E-08	7.34	4.5163422537190632E-12	7.34	-0.26733010735943452	7.34	1501.6947645293385
7.35	3.9558872860384174E-07	7.35	-1.6739542697174432E-09	7.35	7.8039903875484934E-12	7.35	0.061434705999317885	7.35	1500.8728525327717
7.36	3.9288350372599481E-07	7.36	6.6567378356925693E-09	7.36	4.5163422537190632E-12	7.36	0.88334673948082099	7.36	1501.5303821300379
7.37	3.9517884604663045E-07	7.37	-6.4343497554406793E-09	7.37	4.5163422537190632E-12	7.37	-0.26733010735943452	7.37	1501.8591469286323
7.38	3.9542477558095887E-07	7.38	8.1443614266637926E-09	7.38	4.5163422537190632E-12	7.38	0.22581711268595228	7.38	1501.6947645293385
7.39	3.9419512790926734E-07	7.39	1.8963423460481794E-09	7.39	7.8039903875484934E-12	7.39	0.061434705999317885	7.39	1502.3522941264755
7.4	3.8493178211206833E-07	7.4	2.421069622294156E-08	7.4	4.5163422537190632E-12	7.4	-0.59609492069883885	7.4	1501.6947645293385
7.41	3.9099804396230157E-07	7.41	3.3136437787251714E-08	7.41	1.2286941199864131E-12	7.41	0.55458192607371615	7.41	1501.6947645293385
7.42	3.9509686953518661E-07	7.42	2.0045350162233125E-08	7.42	7.8039903875484934E-12	7.42	-0.10294770068247772	7.42	1501.3659997307309
7.43	3.92473621168694E-07	7.43	3.1648814192666863E-08	7.43	4.5163422537190632E-12	7.43	0.061434705999317885	7.43	1501.6947645293385
7.44	3.9181780907698499E-07	7.44	2.8078517566532366E-08	7.44	4.5163422537190632E-12	7.44	-0.26733010735943452	7.44	1501.6947645293385
7.45	3.9714628232111749E-07	7.45	-1.6739542697174432E-09	7.45	4.5163422537190632E-12	7.45	0.061434705999317885	7.45	1501.6947645293385
7.46	3.9788407092396647E-07	7.46	7.549311990249212E-09	7.46	1.2286941199864131E-12	7.46	0.22581711268595228	7.46	1502.3522941264755
7.47	3.9821197696966229E-07	7.47	-5.8393003198483295E-09	7.47	1.1091638521474497E-11	7.47	-1.2536245473195535	7.47	1501.6947645293385
7.48	3.9157187954258548E-07	7.48	6.3592131175244211E-09	7.48	4.5163422537190632E-12	7.48	-0.10294770068247772	7.48	1501.6947645293385
7.49	3.9222769163430708E-07	7.49	2.4913917821315568E-09	7.49	4.5163422537190632E-12	7.49	0.061434705999317885	7.49	1501.5303821300379
7.5	3.8771898350305371E-07	7.5	2.421069622294156E-08	7.5	1.2286941199864131E-12	7.5	0.061434705999317885	7.5	1501.6947645293385
7.51	3.9124397349671205E-07	7.51	3.2243863630475276E-08	7.51	7.8039903875484934E-12	7.51	0.71896433277485983	7.51	1501.2016173314178
7.52	3.92473621168694E-07	7.52	1.8557726569531294E-08	7.52	4.5163422537190632E-12	7.52	-0.43171251403156674	7.52	1501.6947645293385
7.53	3.891945607098157E-07	7.53	3.1648814192666863E-08	7.53	4.5163422537190632E-12	7.53	0.061434705999317885	7.53	1502.187911727201
7.54	3.9321140977182583E-07	7.54	2.8078517566532366E-08	7.54	4.5163422537190632E-12	7.54	0.22581711268595228	7.54	1502.187911727201
7.55	3.9919569510669442E-07	7.55	-1.971478987640984E-09	7.55	4.5163422537190632E-12	7.55	0.061434705999317885	7.55	1501.8591469286323
7.56	3.9690035278682422E-07	7.56	7.8468367084521678E-09	7.56	-2.0589540136494568E-12	7.56	0.71896433277485983	7.56	1501.6947645293385
7.57	3.9386722186346215E-07	7.57	-5.5417756020389263E-09	7.57	4.5163422537190632E-12	7.57	0.39019951937742547	7.57	1501.2016173314178
7.58	3.9222769163430708E-07	7.58	6.0616883993649816E-09	7.58	4.5163422537190632E-12	7.58	0.22581711268595228	7.58	1502.0235293279197
7.59	3.9378524535200952E-07	7.59	2.1938670640855006E-09	7.59	1.2286941199864131E-12	7.59	0.55458192607371615	7.59	1500.8728525327717
7.6	3.8911258419833321E-07	7.6	2.3020597348281735E-08	7.6	1.2286941199864131E-12	7.6	0.55458192607371615	7.6	1501.3659997307309
7.61	3.904242083819921E-07	7.61	3.402901194410469E-08	7.61	7.8039903875484934E-12	7.61	0.061434705999317885	7.61	1501.8591469286323
7.62	3.9116199698524242E-07	7.62	2.0640399599374102E-08	7.62	4.5163422537190632E-12	7.62	0.061434705999317885	7.62	1501.6947645293385
7.63	3.9280152721453571E-07	7.63	3.2243863630475276E-08	7.63	1.2286941199864131E-12	7.63	0.061434705999317885	7.63	1501.6947645293385
7.64	3.9411315139781683E-07	7.64	2.8078517566532366E-08	7.64	1.2286941199864131E-12	7.64	0.061434705999317885	7.64	1500.5440877341
7.65	3.982939534810848E-07	7.65	-1.971478987640984E-09	7.65	4.5163422537190632E-12	7.65	-0.10294770068247772	7.65	1502.5166765257436
7.66	3.9591663464960077E-07	7.66	6.6567378356925693E-09	7.66	1.2286941199864131E-12	7.66	0.55458192607371615	7.66	1501.6947645293385
7.67	3.9271955070307604E-07	7.67	-6.4343497554406793E-09	7.67	4.5163422537190632E-12	7.67	-0.10294770068247772	7.67	1501.3659997307309
7.68	3.9501489302374212E-07	7.68	7.549311990249212E-09	7.68	4.5163422537190632E-12	7.68	0.55458192607371615	7.68	1501.6947645293385
7.69	3.9476896348940545E-07	7.69	1.0037681919886391E-09	7.69	7.8039903875484934E-12	7.69	0.39019951937742547	7.69	1501.6947645293385
7.7	3.875550304800702E-07	7.7	2.3318122066933817E-08	7.7	4.5163422537190632E-12	7.7	0.22581711268595228	7.7	1501.5303821300379
7.71	3.8993234931313537E-07	7.71	3.2243863630475276E-08	7.71	4.5163422537190632E-12	7.71	0.71896433277485983	7.71	1501.6947645293385
7.72	3.9157187954258548E-07	7.72	1.9450300725126571E-08	7.72	4.5163422537190632E-12	7.72	0.22581711268595228	7.72	1501.8591469286323
7.73	3.9353931581764833E-07	7.73	3.1648814192666863E-08	7.73	4.5163422537190632E-12	7.73	0.88334673948082099	7.73	1501.6947645293385
7.74	3.9255559768015521E-07	7.74	2.6888418691427347E-08	7.74	4.5163422537190632E-12	7.74	-0.26733010735943452	7.74	1501.5303821300379
7.75	3.9862185952676913E-07	7.75	-1.3764295517851408E-09	7.75	1.2286941199864131E-12	7.75	-0.43171251403156674	7.75	1501.8591469286323
7.76	3.9419512790926734E-07	7.76	7.2517872720549647E-09	7.76	4.5163422537190632E-12	7.76	-0.10294770068247772	7.76	1501.6947645293385
7.77	3.9419512790926734E-07	7.77	-4.3516767307134736E-09	7.77	7.8039903875484934E-12	7.77	-0.10294770068247772	7.77	1502.5166765257436
7.78	3.957526816267224E-07	7.78	6.3592131175244211E-09	7.78	4.5163422537190632E-12	7.78	-0.10294770068247772	7.78	1501.5303821300379
7.79	3.9394919837491426E-07	7.79	2.1938670640855006E-09	7.79	1.1091638521474497E-11	7.79	-0.43171251403156674	7.79	1501.5303821300379
7.8	3.8575154722712206E-07	7.8	2.421069622294156E-08	7.8	4.5163422537190632E-12	7.8	0.71896433277485983	7.8	1501.5303821300379
7.81	3.9312943326036891E-07	7.81	3.1946338911566821E-08	7.81	1.2286941199864131E-12	7.81	-0.10294770068247772	7.81	1502.3522941264755
7.82	3.9255559768015521E-07	7.82	2.0342874880799312E-08	7.82	4.5163422537190632E-12	7.82	0.39019951937742547	7.82	1501.6947645293385
7.83	3.9394919837491426E-07	7.83	3.1351289473775442E-08	7.83	7.8039903875484934E-12	7.83	0.061434705999317885	7.83	1501.3659997307309
7.84	3.8632538280763106E-07	7.84	2.8376042285329966E-08	7.84	4.5163422537190632E-12	7.84	0.061434705999317885	7.84	1501.6947645293385
7.85	3.9804802394681546E-07	7.85	-1.971478987640984E-09	7.85	4.5163422537190632E-12	7.85	-0.26733010735943452	7.85	1501.6947645293385
7.86	3.9690035278682422E-07	7.86	8.4418861448841258E-09	7.86	4.5163422537190632E-12	7.86	0.061434705999317885	7.86	1501.5303821300379
7.87	3.9321140977182583E-07	7.87	-6.136825037648905E-09	7.87	1.2286941199864131E-12	7.87	0.55458192607371615	7.87	1501.5303821300379
7.88	3.9403117488636583E-07	7.88	7.8468367084521678E-09	7.88	4.5163422537190632E-12	7.88	0.71896433277485983	7.88	1501.5303821300379
7.89	3.9026025535904194E-07	7.89	1.5988176280195932E-09	7.89	1.2286941199864131E-12	7.89	-0.10294770068247772	7.89	1501.8591469286323
7.9	3.8624340629613126E-07	7.9	2.3615646785594489E-08	7.9	4.5163422537190632E-12	7.9	0.22581711268595228	7.9	1501.5303821300379
7.91	3.921457151228437E-07	7.91	3.3433962506194209E-08	7.91	4.5163422537190632E-12	7.91	0.061434705999317885	7.91	1502.0235293279197
7.92	3.921457151228437E-07	7.92	1.9450300725126571E-08	7.92	7.8039903875484934E-12	7.92	-0.10294770068247772	7.92	1501.037234932098
7.93	3.9230966814576988E-07	7.93	3.402901194410469E-08	7.93	1.2286941199864131E-12	7.93	0.55458192607371615	7.93	1500.3797053347544
7.94	3.9083409093935856E-07	7.94	2.5995844535188377E-08	7.94	4.5163422537190632E-12	7.94	0.061434705999317885	7.94	1501.5303821300379
7.95	3.9772011790111509E-07	7.95	-1.3764295517851408E-09	7.95	4.5163422537190632E-12	7.95	0.22581711268595228	7.95	1501.3659997307309
7.96	3.9731023534397675E-07	7.96	7.8468367084521678E-09	7.96	1.2286941199864131E-12	7.96	0.71896433277485983	7.96	1501.6947645293385
7.97	3.9345733930619348E-07	7.97	-4.6492014485580286E-09	7.97	4.5163422537190632E-12	7.97	-0.43171251403156674	7.97	1501.037234932098
7.98	3.945230339550638E-07	7.98	6.6567378356925693E-09	7.98	4.5163422537190632E-12	7.98	0.22581711268595228	7.98	1502.0235293279197
7.99	3.9362129232910261E-07	7.99	1.3012929099997288E-09	7.99	4.5163422537190632E-12	7.99	-0.26733010735943452	7.99	1501.8591469286323
8	3.8837479559496797E-07	8	2.4508220941627946E-08	8	7.8039903875484934E-12	8	0.22581711268595228	8	1500.7084701334391
8.01	3.9534279906951661E-07	8.01	3.3433962506194209E-08	8.01	4.5163422537190632E-12	8.01	-0.10294770068247772	8.01	1503.0098237235093
8.02	3.9345733930619348E-07	8.02	2.0342874880799312E-08	8.02	1.1091638521474497E-11	8.02	-0.10294770068247772	8.02	1501.6947645293385
8.03	3.9230966814576988E-07	8.03	3.2243863630475276E-08	8.03	4.5163422537190632E-12	8.03	0.55458192607371615	8.03	1502.187911727201
8.04	3.92473621168694E-07	8.04	2.7185943410190787E-08	8.04	1.1091638521474497E-11	8.04	-0.10294770068247772	8.04	1502.187911727201
8.05	3.9755616487826149E-07	8.05	-4.8385539793563823E-10	8.05	4.5163422537190632E-12	8.05	0.55458192607371615	8.05	1501.3659997307309
8.06	3.9722825883254736E-07	8.06	7.8468367084521678E-09	8.06	1.2286941199864131E-12	8.06	0.061434705999317885	8.06	1501.6947645293385
8.07	3.9386722186346215E-07	8.07	-3.4591025771271336E-09	8.07	4.5163422537190632E-12	8.07	-0.10294770068247772	8.07	1502.0235293279197
8.08	3.9296548023745332E-07	8.08	6.6567378356925693E-09	8.08	1.2286941199864131E-12	8.08	0.061434705999317885	8.08	1501.5303821300379
8.09	3.9165385605405251E-07	8.09	2.7889165001863481E-09	8.09	4.5163422537190632E-12	8.09	0.061434705999317885	8.09	1501.5303821300379
8.1	3.8657131234212772E-07	8.1	2.2425547911003287E-08	8.1	7.8039903875484934E-12	8.1	0.55458192607371615	8.1	1501.3659997307309
8.11	3.9263757419161583E-07	8.11	3.2243863630475276E-08	8.11	1.2286941199864131E-12	8.11	0.22581711268595228	8.11	1501.5303821300379
8.12	3.9296548023745332E-07	8.12	1.9152776006586192E-08	8.12	4.5163422537190632E-12	8.12	0.061434705999317885	8.12	1501.6947645293385
8.13	3.921457151228437E-07	8.13	3.1053764754892517E-08	8.13	4.5163422537190632E-12	8.13	0.39019951937742547	8.13	1501.6947645293385
8.14	3.9378524535200952E-07	8.14	2.8078517566532366E-08	8.14	1.2286941199864131E-12	8.14	0.061434705999317885	8.14	1501.3659997307309
8.15	4.0091720184629849E-07	8.15	-1.0789048338440637E-09	8.15	4.5163422537190632E-12	8.15	-0.10294770068247772	8.15	1502.3522941264755
8.16	3.9706430580968698E-07	8.16	7.2517872720549647E-09	8.16	4.5163422537190632E-12	8.16	0.061434705999317885	8.16	1501.6947645293385
8.17	3.9173583256551907E-07	8.17	-5.8393003198483295E-09	8.17	1.1091638521474497E-11	8.17	-0.43171251403156674	8.17	1501.6947645293385
8.18	3.9189978558845049E-07	8.18	6.3592131175244211E-09	8.18	1.2286941199864131E-12	8.18	0.22581711268595228	8.18	1501.5303821300379
8.19	3.9312943326036891E-07	8.19	2.1938670640855006E-09	8.19	4.5163422537190632E-12	8.19	-0.26733010735943452	8.19	1501.5303821300379
8.2	3.9067013791641359E-07	8.2	2.4508220941627946E-08	8.2	1.2286941199864131E-12	8.2	0.39019951937742547	8.2	1502.5166765257436
8.21	3.9124397349671205E-07	8.21	3.3433962506194209E-08	8.21	4.5163422537190632E-12	8.21	-0.26733010735943452	8.21	1501.3659997307309
8.22	3.9050618489346644E-07	8.22	2.0045350162233125E-08	8.22	4.5163422537190632E-12	8.22	0.061434705999317885	8.22	1502.3522941264755
8.23	3.891945607098157E-07	8.23	3.1648814192666863E-08	8.23	1.2286941199864131E-12	8.23	0.71896433277485983	8.23	1501.5303821300379
8.24	3.9271955070307604E-07	8.24	2.5995844535188377E-08	8.24	4.5163422537190632E-12	8.24	0.061434705999317885	8.24	1501.6947645293385
8.25	3.9821197696966229E-07	8.25	-4.8385539793563823E-10	8.25	4.5163422537190632E-12	8.25	0.88334673948082099	8.25	1501.8591469286323
8.26	3.9698232929825584E-07	8.26	8.1443614266637926E-09	8.26	-2.0589540136494568E-12	8.26	-0.43171251403156674	8.26	1501.037234932098
8.27	3.9280152721453571E-07	8.27	-5.8393003198483295E-09	8.27	7.8039903875484934E-12	8.27	-0.26733010735943452	8.27	1502.0235293279197
8.28	3.92473621168694E-07	8.28	5.7641636812142506E-09	8.28	4.5163422537190632E-12	8.28	0.39019951937742547	8.28	1501.5303821300379
8.29	3.9403117488636583E-07	8.29	7.0624347398627124E-10	8.29	7.8039903875484934E-12	8.29	-0.26733010735943452	8.29	1502.3522941264755
8.3	3.8853874861794153E-07	8.3	2.5698319816459163E-08	8.3	4.5163422537190632E-12	8.3	0.39019951937742547	8.3	1500.7084701334391
8.31	3.9476896348940545E-07	8.31	3.3731487225145201E-08	8.31	-2.0589540136494568E-12	8.31	-0.10294770068247772	8.31	1501.5303821300379
8.32	3.8624340629613126E-07	8.32	1.974782544367554E-08	8.32	4.5163422537190632E-12	8.32	-0.10294770068247772	8.32	1501.6947645293385
8.33	3.9083409093935856E-07	8.33	3.3136437787251714E-08	8.33	1.2286941199864131E-12	8.33	0.22581711268595228	8.33	1501.3659997307309
8.34	3.945230339550638E-07	8.34	2.7185943410190787E-08	8.34	1.2286941199864131E-12	8.34	-0.26733010735943452	8.34	1502.5166765257436
8.35	3.9698232929825584E-07	8.35	-1.0789048338440637E-09	8.35	4.5163422537190632E-12	8.35	0.061434705999317885	8.35	1501.8591469286323
8.36	3.9280152721453571E-07	8.36	7.549311990249212E-09	8.36	4.5163422537190632E-12	8.36	-0.26733010735943452	8.36	1502.3522941264755
8.37	3.8976839629017902E-07	8.37	-5.2442508842207484E-09	8.37	1.2286941199864131E-12	8.37	0.22581711268595228	8.37	1501.6947645293385
8.38	3.92473621168694E-07	8.38	6.3592131175244211E-09	8.38	1.2286941199864131E-12	8.38	0.39019951937742547	8.38	1501.6947645293385
8.39	3.9329338628328228E-07	8.39	1.8963423460481794E-09	8.39	4.5163422537190632E-12	8.39	0.061434705999317885	8.39	1501.5303821300379
8.4	3.8689921838811635E-07	8.4	2.421069622294156E-08	8.4	4.5163422537190632E-12	8.4	-0.10294770068247772	8.4	1501.5303821300379
8.41	3.9108002047377221E-07	8.41	3.3731487225145201E-08	8.41	4.5163422537190632E-12	8.41	-0.10294770068247772	8.41	1502.0235293279197
8.42	3.8968641977870002E-07	8.42	1.9152776006586192E-08	8.42	4.5163422537190632E-12	8.42	0.061434705999317885	8.42	1501.6947645293385
8.43	3.9075211442788634E-07	8.43	3.1053764754892517E-08	8.43	1.2286941199864131E-12	8.43	-0.59609492069883885	8.43	1501.6947645293385
8.44	3.9280152721453571E-07	8.44	2.5995844535188377E-08	8.44	4.5163422537190632E-12	8.44	-0.43171251403156674	8.44	1501.6947645293385
8.45	3.9657244674109209E-07	8.45	-1.971478987640984E-09	8.45	4.5163422537190632E-12	8.45	-0.43171251403156674	8.45	1501.5303821300379
8.46	3.9558872860384174E-07	8.46	8.4418861448841258E-09	8.46	7.8039903875484934E-12	8.46	-0.10294770068247772	8.46	1501.5303821300379
8.47	3.9009630233608966E-07	8.47	-5.2442508842207484E-09	8.47	7.8039903875484934E-12	8.47	0.061434705999317885	8.47	1501.5303821300379
8.48	3.9083409093935856E-07	8.48	6.9542625538694127E-09	8.48	4.5163422537190632E-12	8.48	0.55458192607371615	8.48	1502.0235293279197
8.49	3.9534279906951661E-07	8.49	4.087187559926781E-10	8.49	4.5163422537190632E-12	8.49	0.061434705999317885	8.49	1501.6947645293385
8.5	3.8607945327313006E-07	8.5	2.3615646785594489E-08	8.5	4.5163422537190632E-12	8.5	0.39019951937742547	8.5	1501.8591469286323
8.51	3.9083409093935856E-07	8.51	3.4326536663072675E-08	8.51	1.2286941199864131E-12	8.51	0.71896433277485983	8.51	1501.2016173314178
8.52	3.909160674508303E-07	8.52	1.974782544367554E-08	8.52	1.2286941199864131E-12	8.52	0.39019951937742547	8.52	1501.2016173314178
8.53	3.909160674508303E-07	8.53	3.2838913068317729E-08	8.53	4.5163422537190632E-12	8.53	0.71896433277485983	8.53	1502.3522941264755
8.54	3.9312943326036891E-07	8.54	2.5995844535188377E-08	8.54	1.2286941199864131E-12	8.54	-0.10294770068247772	8.54	1502.0235293279197
8.55	3.9534279906951661E-07	8.55	1.1119403800780675E-10	8.55	1.2286941199864131E-12	8.55	0.88334673948082099	8.55	1501.6947645293385
8.56	3.92473621168694E-07	8.56	7.8468367084521678E-09	8.56	1.1091638521474497E-11	8.56	-0.10294770068247772	8.56	1501.5303821300379
8.57	3.9345733930619348E-07	8.57	-5.2442508842207484E-09	8.57	7.8039903875484934E-12	8.57	0.71896433277485983	8.57	1501.6947645293385
8.58	3.9001432582461278E-07	8.58	6.3592131175244211E-09	8.58	1.2286941199864131E-12	8.58	0.22581711268595228	8.58	1501.6947645293385
8.59	3.9230966814576988E-07	8.59	1.3012929099997288E-09	8.59	4.5163422537190632E-12	8.59	-0.59609492069883885	8.59	1501.6947645293385
8.6	3.8378411095091354E-07	8.6	2.421069622294156E-08	8.6	1.2286941199864131E-12	8.6	0.55458192607371615	8.6	1502.0235293279197
8.61	3.9444105744361551E-07	8.61	3.2541388349392254E-08	8.61	1.2286941199864131E-12	8.61	0.55458192607371615	8.61	1500.3797053347544
8.62	3.9288350372599481E-07	8.62	1.9152776006586192E-08	8.62	7.8039903875484934E-12	8.62	-0.10294770068247772	8.62	1501.5303821300379
8.63	3.921457151228437E-07	8.63	3.1946338911566821E-08	8.63	4.5163422537190632E-12	8.63	-0.10294770068247772	8.63	1501.5303821300379
8.64	3.9157187954258548E-07	8.64	2.5995844535188377E-08	8.64	1.2286941199864131E-12	8.64	0.22581711268595228	8.64	1501.6947645293385
8.65	3.9911371859527826E-07	8.65	-4.8385539793563823E-10	8.65	4.5163422537190632E-12	8.65	0.22581711268595228	8.65	1501.5303821300379
8.66	3.961625641839142E-07	8.66	6.3592131175244211E-09	8.66	4.5163422537190632E-12	8.66	0.22581711268595228	8.66	1501.5303821300379
8.67	3.9329338628328228E-07	8.67	-3.4591025771271336E-09	8.67	1.1091638521474497E-11	8.67	-0.26733010735943452	8.67	1502.3522941264755
8.68	3.9181780907698499E-07	8.68	6.3592131175244211E-09	8.68	7.8039903875484934E-12	8.68	-0.10294770068247772	8.68	1501.3659997307309
8.69	3.92473621168694E-07	8.69	1.0037681919886391E-09	8.69	7.8039903875484934E-12	8.69	1.7052587730830595	8.69	1501.5303821300379
8.7	3.8689921838811635E-07	8.7	2.3020597348281735E-08	8.7	4.5163422537190632E-12	8.7	0.55458192607371615	8.7	1501.3659997307309
8.71	3.9157187954258548E-07	8.71	3.2541388349392254E-08	8.71	7.8039903875484934E-12	8.71	-0.10294770068247772	8.71	1501.5303821300379
8.72	3.9173583256551907E-07	8.72	1.974782544367554E-08	8.72	7.8039903875484934E-12	8.72	0.39019951937742547	8.72	1502.187911727201
8.73	3.9075211442788634E-07	8.73	3.1351289473775442E-08	8.73	1.1091638521474497E-11	8.73	-0.26733010735943452	8.73	1502.0235293279197
8.74	3.9165385605405251E-07	8.74	2.7780992847743277E-08	8.74	4.5163422537190632E-12	8.74	1.3764939596276875	8.74	1501.2016173314178
8.75	3.9821197696966229E-07	8.75	-2.2690037055557766E-09	8.75	7.8039903875484934E-12	8.75	0.71896433277485983	8.75	1501.3659997307309
8.76	3.9640849371822261E-07	8.76	8.7394108631131412E-09	8.76	1.1091638521474497E-11	8.76	0.88334673948082099	8.76	1501.2016173314178
8.77	3.9345733930619348E-07	8.77	-5.8393003198483295E-09	8.77	4.5163422537190632E-12	8.77	-0.26733010735943452	8.77	1501.8591469286323
8.78	3.9173583256551907E-07	8.78	5.7641636812142506E-09	8.78	4.5163422537190632E-12	8.78	0.39019951937742547	8.78	1501.6947645293385
8.79	3.9280152721453571E-07	8.79	1.0037681919886391E-09	8.79	4.5163422537190632E-12	8.79	0.061434705999317885	8.79	1502.0235293279197
8.8	3.874730539685777E-07	8.8	2.421069622294156E-08	8.8	4.5163422537190632E-12	8.8	0.55458192607371615	8.8	1501.3659997307309
8.81	3.9099804396230157E-07	8.81	3.3731487225145201E-08	8.81	7.8039903875484934E-12	8.81	0.061434705999317885	8.81	1502.6810589250053
8.82	3.9050618489346644E-07	8.82	2.0640399599374102E-08	8.82	7.8039903875484934E-12	8.82	-0.26733010735943452	8.82	1501.5303821300379
8.83	3.9157187954258548E-07	8.83	3.1946338911566821E-08	8.83	1.2286941199864131E-12	8.83	0.55458192607371615	8.83	1501.6947645293385
8.84	3.9378524535200952E-07	8.84	2.5698319816459163E-08	8.84	4.5163422537190632E-12	8.84	0.061434705999317885	8.84	1501.6947645293385
8.85	3.9870383603818873E-07	8.85	-1.3764295517851408E-09	8.85	1.2286941199864131E-12	8.85	0.061434705999317885	8.85	1501.5303821300379
8.86	3.945230339550638E-07	8.86	8.7394108631131412E-09	8.86	1.2286941199864131E-12	8.86	0.71896433277485983	8.86	1502.0235293279197
8.87	3.9124397349671205E-07	8.87	-5.8393003198483295E-09	8.87	4.5163422537190632E-12	8.87	-0.26733010735943452	8.87	1501.5303821300379
8.88	3.9288350372599481E-07	8.88	6.6567378356925693E-09	8.88	-2.0589540136494568E-12	8.88	0.061434705999317885	8.88	1501.8591469286323
8.89	3.9386722186346215E-07	8.89	1.1119403800780675E-10	8.89	1.2286941199864131E-12	8.89	-0.26733010735943452	8.89	1501.6947645293385
8.9	3.8714514792260273E-07	8.9	2.421069622294156E-08	8.9	4.5163422537190632E-12	8.9	0.55458192607371615	8.9	1501.2016173314178
8.91	3.8870270164091308E-07	8.91	3.3136437787251714E-08	8.91	7.8039903875484934E-12	8.91	0.061434705999317885	8.91	1502.187911727201
8.92	3.92473621168694E-07	8.92	2.0342874880799312E-08	8.92	1.2286941199864131E-12	8.92	0.55458192607371615	8.92	1501.3659997307309
8.93	3.9165385605405251E-07	8.93	3.1648814192666863E-08	8.93	7.8039903875484934E-12	8.93	0.061434705999317885	8.93	1501.8591469286323
8.94	3.9255559768015521E-07	8.94	2.6293369253926155E-08	8.94	1.2286941199864131E-12	8.94	0.39019951937742547	8.94	1501.8591469286323
8.95	3.982939534810848E-07	8.95	-1.3764295517851408E-09	8.95	4.5163422537190632E-12	8.95	0.55458192607371615	8.95	1501.5303821300379
8.96	3.9534279906951661E-07	8.96	6.6567378356925693E-09	8.96	1.2286941199864131E-12	8.96	0.88334673948082099	8.96	1501.5303821300379
8.97	3.9731023534397675E-07	8.97	-4.3516767307134736E-09	8.97	4.5163422537190632E-12	8.97	0.22581711268595228	8.97	1501.6947645293385
8.98	3.9411315139781683E-07	8.98	5.7641636812142506E-09	8.98	1.2286941199864131E-12	8.98	0.71896433277485983	8.98	1503.5029709212167
8.99	3.9239164465723215E-07	8.99	-4.8385539793563823E-10	8.99	4.5163422537190632E-12	8.99	-0.10294770068247772	8.99	1501.6947645293385
9	3.8591550025012702E-07	9	2.421069622294156E-08	9	1.2286941199864131E-12	9	0.55458192607371615	9	1501.037234932098
9.01	3.913259500081812E-07	9.01	3.2838913068317729E-08	9.01	4.5163422537190632E-12	9.01	0.39019951937742547	9.01	1501.6947645293385
9.02	3.9263757419161583E-07	9.02	2.0342874880799312E-08	9.02	4.5163422537190632E-12	9.02	-0.26733010735943452	9.02	1501.5303821300379
9.03	3.9165385605405251E-07	9.03	3.2541388349392254E-08	9.03	7.8039903875484934E-12	9.03	0.061434705999317885	9.03	1501.6947645293385
9.04	3.8976839629017902E-07	9.04	2.5995844535188377E-08	9.04	4.5163422537190632E-12	9.04	-0.43171251403156674	9.04	1501.6947645293385
9.05	3.9698232929825584E-07	9.05	-7.8138011589423832E-10	9.05	4.5163422537190632E-12	9.05	0.39019951937742547	9.05	1502.187911727201
9.06	3.961625641839142E-07	9.06	7.2517872720549647E-09	9.06	4.5163422537190632E-12	9.06	-0.26733010735943452	9.06	1501.6947645293385
9.07	3.9394919837491426E-07	9.07	-5.2442508842207484E-09	9.07	1.2286941199864131E-12	9.07	-0.10294770068247772	9.07	1501.5303821300379
9.08	3.9419512790926734E-07	9.08	6.9542625538694127E-09	9.08	1.2286941199864131E-12	9.08	0.39019951937742547	9.08	1501.2016173314178
9.09	3.8903060768685019E-07	9.09	7.0624347398627124E-10	9.09	7.8039903875484934E-12	9.09	-0.10294770068247772	9.09	1501.5303821300379
9.1	3.8714514792260273E-07	9.1	2.3913171504263736E-08	9.1	7.8039903875484934E-12	9.1	0.061434705999317885	9.1	1502.0235293279197
9.11	3.9067013791641359E-07	9.11	3.2838913068317729E-08	9.11	7.8039903875484934E-12	9.11	0.061434705999317885	9.11	1501.6947645293385
9.12	3.9083409093935856E-07	9.12	2.0045350162233125E-08	9.12	7.8039903875484934E-12	9.12	0.22581711268595228	9.12	1501.3659997307309
9.13	3.9206373861137984E-07	9.13	3.2541388349392254E-08	9.13	4.5163422537190632E-12	9.13	-0.10294770068247772	9.13	1501.5303821300379
9.14	3.9394919837491426E-07	9.14	2.5400795097738511E-08	9.14	1.2286941199864131E-12	9.14	0.22581711268595228	9.14	1501.3659997307309
9.15	4.02392779051465E-07	9.15	-1.971478987640984E-09	9.15	1.2286941199864131E-12	9.15	0.39019951937742547	9.15	1501.3659997307309
9.16	3.9534279906951661E-07	9.16	7.549311990249212E-09	9.16	1.2286941199864131E-12	9.16	-0.10294770068247772	9.16	1501.6947645293385
9.17	3.919817620999154E-07	9.17	-6.4343497554406793E-09	9.17	1.1091638521474497E-11	9.17	0.39019951937742547	9.17	1502.0235293279197
9.18	3.8960444326722065E-07	9.18	6.9542625538694127E-09	9.18	-2.0589540136494568E-12	9.18	2.1984059933023019	9.18	1501.3659997307309
9.19	3.9444105744361551E-07	9.19	-4.8385539793563823E-10	9.19	7.8039903875484934E-12	9.19	-0.26733010735943452	9.19	1501.6947645293385
9.2	3.875550304800702E-07	9.2	2.3913171504263736E-08	9.2	4.5163422537190632E-12	9.2	0.22581711268595228	9.2	1501.8591469286323
9.21	3.9165385605405251E-07	9.21	3.2541388349392254E-08	9.21	4.5163422537190632E-12	9.21	0.22581711268595228	9.21	1501.5303821300379
9.22	3.919817620999154E-07	9.22	1.8855251288054441E-08	9.22	4.5163422537190632E-12	9.22	0.39019951937742547	9.22	1502.0235293279197
9.23	3.909160674508303E-07	9.23	3.3136437787251714E-08	9.23	1.2286941199864131E-12	9.23	0.39019951937742547	9.23	1500.5440877341
9.24	3.9468698697795875E-07	9.24	2.5103270379026422E-08	9.24	1.2286941199864131E-12	9.24	0.061434705999317885	9.24	1500.5440877341
9.25	3.9419512790926734E-07	9.25	4.087187559926781E-10	9.25	1.1091638521474497E-11	9.25	0.061434705999317885	9.25	1500.2153229354024
9.26	3.9173583256551907E-07	9.26	7.549311990249212E-09	9.26	1.2286941199864131E-12	9.26	0.55458192607371615	9.26	1500.2153229354024
9.27	3.9657244674109209E-07	9.27	-6.136825037648905E-09	9.27	4.5163422537190632E-12	9.27	0.22581711268595228	9.27	1500.5440877341
9.28	3.9370326884055636E-07	9.28	6.9542625538694127E-09	9.28	4.5163422537190632E-12	9.28	-0.10294770068247772	9.28	1500.3797053347544
9.29	3.9321140977182583E-07	9.29	7.0624347398627124E-10	9.29	7.8039903875484934E-12	9.29	0.22581711268595228	9.29	1500.7084701334391
9.3	3.8427597001999113E-07	9.3	2.4805745660322896E-08	9.3	7.8039903875484934E-12	9.3	0.39019951937742547	9.3	1500.050940536044
9.31	3.913259500081812E-07	9.31	3.2243863630475276E-08	9.31	7.8039903875484934E-12	9.31	0.55458192607371615	9.31	1501.3659997307309
9.32	3.9444105744361551E-07	9.32	2.0937924317957482E-08	9.32	4.5163422537190632E-12	9.32	-0.43171251403156674	9.32	1500.050940536044
9.33	3.9026025535904194E-07	9.33	3.2243863630475276E-08	9.33	1.2286941199864131E-12	9.33	0.061434705999317885	9.33	1500.2153229354024
9.34	3.9263757419161583E-07	9.34	2.7185943410190787E-08	9.34	7.8039903875484934E-12	9.34	0.061434705999317885	9.34	1500.3797053347544
9.35	3.9501489302374212E-07	9.35	-1.8633067996828987E-10	9.35	7.8039903875484934E-12	9.35	0.22581711268595228	9.35	1500.3797053347544
9.36	3.9821197696966229E-07	9.36	6.0616883993649816E-09	9.36	1.2286941199864131E-12	9.36	-0.10294770068247772	9.36	1501.2016173314178
9.37	3.9747418836683379E-07	9.37	-6.4343497554406793E-09	9.37	4.5163422537190632E-12	9.37	-0.26733010735943452	9.37	1499.3934109385459
9.38	3.92473621168694E-07	9.38	7.2517872720549647E-09	9.38	4.5163422537190632E-12	9.38	0.22581711268595228	9.38	1500.050940536044
9.39	3.9230966814576988E-07	9.39	1.8963423460481794E-09	9.39	4.5163422537190632E-12	9.39	0.061434705999317885	9.39	1500.3797053347544
9.4	3.8698119489961234E-07	9.4	2.4805745660322896E-08	9.4	4.5163422537190632E-12	9.4	0.39019951937742547	9.4	1500.5440877341
9.41	3.9362129232910261E-07	9.41	3.3136437787251714E-08	9.41	4.5163422537190632E-12	9.41	-0.10294770068247772	9.41	1500.2153229354024
9.42	3.9476896348940545E-07	9.42	2.0640399599374102E-08	9.42	7.8039903875484934E-12	9.42	0.061434705999317885	9.42	1500.3797053347544
9.43	3.8698119489961234E-07	9.43	3.3136437787251714E-08	9.43	7.8039903875484934E-12	9.43	0.061434705999317885	9.43	1500.7084701334391
9.44	3.9230966814576988E-07	9.44	2.4805745660322896E-08	9.44	4.5163422537190632E-12	9.44	0.22581711268595228	9.44	1500.5440877341
9.45	3.9845790650392807E-07	9.45	-7.8138011589423832E-10	9.45	4.5163422537190632E-12	9.45	0.22581711268595228	9.45	1500.050940536044
9.46	3.9796604743539126E-07	9.46	6.9542625538694127E-09	9.46	4.5163422537190632E-12	9.46	1.0477291461916138	9.46	1500.2153229354024
9.47	3.92473621168694E-07	9.47	-6.7318744732236524E-09	9.47	4.5163422537190632E-12	9.47	-0.26733010735943452	9.47	1500.3797053347544
9.48	3.92473621168694E-07	9.48	9.3344602995972579E-09	9.48	4.5163422537190632E-12	9.48	0.39019951937742547	9.48	1501.3659997307309
9.49	3.9517884604663045E-07	9.49	-1.971478987640984E-09	9.49	4.5163422537190632E-12	9.49	-0.26733010735943452	9.49	1500.3797053347544
9.5	3.9067013791641359E-07	9.5	2.5400795097738511E-08	9.5	1.2286941199864131E-12	9.5	0.061434705999317885	9.5	1500.3797053347544
9.51	3.8976839629017902E-07	9.51	3.2243863630475276E-08	9.51	7.8039903875484934E-12	9.51	-0.10294770068247772	9.51	1500.3797053347544
9.52	3.9026025535904194E-07	9.52	1.9450300725126571E-08	9.52	4.5163422537190632E-12	9.52	-0.26733010735943452	9.52	1500.5440877341
9.53	3.9230966814576988E-07	9.53	3.2838913068317729E-08	9.53	1.2286941199864131E-12	9.53	-0.10294770068247772	9.53	1500.7084701334391
9.54	3.957526816267224E-07	9.54	2.5103270379026422E-08	9.54	4.5163422537190632E-12	9.54	0.55458192607371615	9.54	1500.050940536044
9.55	3.9772011790111509E-07	9.55	-7.8138011589423832E-10	9.55	4.5163422537190632E-12	9.55	-0.10294770068247772	9.55	1501.037234932098
9.56	3.92473621168694E-07	9.56	7.2517872720549647E-09	9.56	1.2286941199864131E-12	9.56	0.71896433277485983	9.56	1500.3797053347544
9.57	3.9165385605405251E-07	9.57	-3.7566272949980393E-09	9.57	7.8039903875484934E-12	9.57	0.71896433277485983	9.57	1500.050940536044
9.58	3.9468698697795875E-07	9.58	7.2517872720549647E-09	9.58	4.5163422537190632E-12	9.58	-0.10294770068247772	9.58	1500.8728525327717
9.59	3.9747418836683379E-07	9.59	-1.6739542697174432E-09	9.59	4.5163422537190632E-12	9.59	0.71896433277485983	9.59	1500.2153229354024
9.6	3.8468585257754288E-07	9.6	2.5400795097738511E-08	9.6	4.5163422537190632E-12	9.6	0.39019951937742547	9.6	1500.5440877341
9.61	3.8886665466388261E-07	9.61	3.2541388349392254E-08	9.61	4.5163422537190632E-12	9.61	0.061434705999317885	9.61	1499.064646139758
9.62	3.9116199698524242E-07	9.62	2.0937924317957482E-08	9.62	1.2286941199864131E-12	9.62	0.061434705999317885	9.62	1500.3797053347544
9.63	3.9394919837491426E-07	9.63	3.2243863630475276E-08	9.63	1.1091638521474497E-11	9.63	-0.26733010735943452	9.63	1500.3797053347544
9.64	3.921457151228437E-07	9.64	2.6293369253926155E-08	9.64	4.5163422537190632E-12	9.64	-0.10294770068247772	9.64	1500.3797053347544
9.65	3.9665442325252598E-07	9.65	1.1119403800780675E-10	9.65	1.2286941199864131E-12	9.65	0.22581711268595228	9.65	1500.050940536044
9.66	3.9353931581764833E-07	9.66	8.7394108631131412E-09	9.66	4.5163422537190632E-12	9.66	0.55458192607371615	9.66	1500.2153229354024
9.67	3.9386722186346215E-07	9.67	-6.4343497554406793E-09	9.67	4.5163422537190632E-12	9.67	0.061434705999317885	9.67	1501.037234932098
9.68	3.9476896348940545E-07	9.68	6.6567378356925693E-09	9.68	4.5163422537190632E-12	9.68	0.71896433277485983	9.68	1500.3797053347544
9.69	3.9222769163430708E-07	9.69	7.0624347398627124E-10	9.69	1.2286941199864131E-12	9.69	-0.43171251403156674	9.69	1500.5440877341
9.7	3.8591550025012702E-07	9.7	2.4508220941627946E-08	9.7	7.8039903875484934E-12	9.7	0.39019951937742547	9.7	1500.5440877341
9.71	3.9280152721453571E-07	9.71	3.2838913068317729E-08	9.71	1.2286941199864131E-12	9.71	0.55458192607371615	9.71	1500.3797053347544
9.72	3.9263757419161583E-07	9.72	1.9450300725126571E-08	9.72	4.5163422537190632E-12	9.72	-0.10294770068247772	9.72	1500.3797053347544
9.73	3.92473621168694E-07	9.73	3.2541388349392254E-08	9.73	7.8039903875484934E-12	9.73	-0.59609492069883885	9.73	1500.3797053347544
9.74	3.904242083819921E-07	9.74	2.5103270379026422E-08	9.74	4.5163422537190632E-12	9.74	0.39019951937742547	9.74	1500.7084701334391
9.75	3.9788407092396647E-07	9.75	4.087187559926781E-10	9.75	1.2286941199864131E-12	9.75	1.0477291461916138	9.75	1497.9139693437987
9.76	3.9927767161810999E-07	9.76	8.4418861448841258E-09	9.76	4.5163422537190632E-12	9.76	-0.10294770068247772	9.76	1501.3659997307309
9.77	3.92473621168694E-07	9.77	-6.136825037648905E-09	9.77	4.5163422537190632E-12	9.77	0.39019951937742547	9.77	1501.6947645293385
9.78	3.9075211442788634E-07	9.78	8.1443614266637926E-09	9.78	1.2286941199864131E-12	9.78	0.22581711268595228	9.78	1501.5303821300379
9.79	3.9173583256551907E-07	9.79	-1.0789048338440637E-09	9.79	7.8039903875484934E-12	9.79	-0.59609492069883885	9.79	1501.6947645293385
9.8	3.8886665466388261E-07	9.8	2.5103270379026422E-08	9.8	4.5163422537190632E-12	9.8	0.061434705999317885	9.8	1502.0235293279197
9.81	3.9206373861137984E-07	9.81	3.2243863630475276E-08	9.81	4.5163422537190632E-12	9.81	0.55458192607371615	9.81	1502.3522941264755
9.82	3.9034223187051729E-07	9.82	2.0045350162233125E-08	9.82	4.5163422537190632E-12	9.82	0.22581711268595228	9.82	1501.5303821300379
9.83	3.909160674508303E-07	9.83	3.3433962506194209E-08	9.83	1.2286941199864131E-12	9.83	0.39019951937742547	9.83	1501.8591469286323
9.84	3.9271955070307604E-07	9.84	2.3615646785594489E-08	9.84	4.5163422537190632E-12	9.84	0.55458192607371615	9.84	1502.0235293279197
9.85	3.9813000045823914E-07	9.85	1.8963423460481794E-09	9.85	7.8039903875484934E-12	9.85	0.061434705999317885	9.85	1501.5303821300379
9.86	3.9280152721453571E-07	9.86	6.6567378356925693E-09	9.86	1.1091638521474497E-11	9.86	0.061434705999317885	9.86	1502.3522941264755
9.87	3.9116199698524242E-07	9.87	-6.7318744732236524E-09	9.87	7.8039903875484934E-12	9.87	0.061434705999317885	9.87	1501.5303821300379
9.88	3.913259500081812E-07	9.88	6.6567378356925693E-09	9.88	4.5163422537190632E-12	9.88	0.71896433277485983	9.88	1501.5303821300379
9.89	3.9558872860384174E-07	9.89	-1.3764295517851408E-09	9.89	4.5163422537190632E-12	9.89	-0.10294770068247772	9.89	1501.6947645293385
9.9	3.8862072512942757E-07	9.9	2.6590893972672469E-08	9.9	1.2286941199864131E-12	9.9	0.061434705999317885	9.9	1501.6947645293385
9.91	3.8788293652603527E-07	9.91	3.2541388349392254E-08	9.91	1.2286941199864131E-12	9.91	0.71896433277485983	9.91	1501.6947645293385
9.92	3.8698119489961234E-07	9.92	1.9152776006586192E-08	9.92	4.5163422537190632E-12	9.92	-0.26733010735943452	9.92	1501.5303821300379
9.93	3.9435908093216663E-07	9.93	3.3433962506194209E-08	9.93	4.5163422537190632E-12	9.93	0.39019951937742547	9.93	1502.8454413242605
9.94	3.9657244674109209E-07	9.94	2.3913171504263736E-08	9.94	4.5163422537190632E-12	9.94	0.061434705999317885	9.94	1501.3659997307309
9.95	3.9509686953518661E-07	9.95	4.087187559926781E-10	9.95	4.5163422537190632E-12	9.95	-0.26733010735943452	9.95	1501.5303821300379
9.96	3.9353931581764833E-07	9.96	6.0616883993649816E-09	9.96	4.5163422537190632E-12	9.96	-0.43171251403156674	9.96	1501.5303821300379
9.97	3.9353931581764833E-07	9.97	-5.2442508842207484E-09	9.97	1.1091638521474497E-11	9.97	-0.26733010735943452	9.97	1501.5303821300379
9.98	3.9386722186346215E-07	9.98	8.4418861448841258E-09	9.98	4.5163422537190632E-12	9.98	0.39019951937742547	9.98	1501.5303821300379
9.99	3.9460501046651156E-07	9.99	-1.3764295517851408E-09	9.99	4.5163422537190632E-12	9.99	0.55458192607371615	9.99	1501.5303821300379
10	3.8558759420411515E-07	10	2.5995844535188377E-08	10	1.2286941199864131E-12	10	0.71896433277485983	10	1502.0235293279197
10.01	3.8886665466388261E-07	10.01	3.1946338911566821E-08	10.01	1.2286941199864131E-12	10.01	0.061434705999317885	10.01	1501.6947645293385
10.02	3.8894863117536664E-07	10.02	2.0342874880799312E-08	10.02	1.1091638521474497E-11	10.02	-0.26733010735943452	10.02	1501.6947645293385
10.03	3.9124397349671205E-07	10.03	3.3433962506194209E-08	10.03	4.5163422537190632E-12	10.03	0.061434705999317885	10.03	1501.5303821300379
10.04	3.9189978558845049E-07	10.04	2.4805745660322896E-08	10.04	4.5163422537190632E-12	10.04	-0.43171251403156674	10.04	1501.5303821300379
10.05	3.9435908093216663E-07	10.05	-1.8633067996828987E-10	10.05	4.5163422537190632E-12	10.05	-0.26733010735943452	10.05	1502.6810589250053
10.06	3.961625641839142E-07	10.06	6.9542625538694127E-09	10.06	4.5163422537190632E-12	10.06	-0.10294770068247772	10.06	1501.6947645293385
10.07	3.9321140977182583E-07	10.07	-6.7318744732236524E-09	10.07	7.8039903875484934E-12	10.07	0.55458192607371615	10.07	1501.6947645293385
10.08	3.9230966814576988E-07	10.08	7.2517872720549647E-09	10.08	1.2286941199864131E-12	10.08	0.55458192607371615	10.08	1501.8591469286323
10.09	3.92473621168694E-07	10.09	-1.0789048338440637E-09	10.09	4.5163422537190632E-12	10.09	0.71896433277485983	10.09	1500.8728525327717
10.1	3.8452189955452363E-07	10.1	2.5698319816459163E-08	10.1	1.2286941199864131E-12	10.1	0.71896433277485983	10.1	1501.5303821300379
10.11	3.9435908093216663E-07	10.11	3.2838913068317729E-08	10.11	1.2286941199864131E-12	10.11	0.39019951937742547	10.11	1501.3659997307309
10.12	3.9116199698524242E-07	10.12	2.0640399599374102E-08	10.12	1.2286941199864131E-12	10.12	0.061434705999317885	10.12	1501.3659997307309
10.13	3.9148990303111791E-07	10.13	3.2541388349392254E-08	10.13	7.8039903875484934E-12	10.13	0.061434705999317885	10.13	1501.8591469286323
10.14	3.9067013791641359E-07	10.14	2.6293369253926155E-08	10.14	4.5163422537190632E-12	10.14	0.39019951937742547	10.14	1501.3659997307309
10.15	3.9780209441254105E-07	10.15	4.087187559926781E-10	10.15	4.5163422537190632E-12	10.15	0.061434705999317885	10.15	1502.187911727201
10.16	3.9558872860384174E-07	10.16	7.8468367084521678E-09	10.16	4.5163422537190632E-12	10.16	-1.2536245473195535	10.16	1501.3659997307309
10.17	3.9304745674891135E-07	10.17	-6.4343497554406793E-09	10.17	1.2286941199864131E-12	10.17	0.061434705999317885	10.17	1499.7221757373077
10.18	3.9140792651964982E-07	10.18	7.8468367084521678E-09	10.18	4.5163422537190632E-12	10.18	0.88334673948082099	10.18	1501.5303821300379
10.19	3.9009630233608966E-07	10.19	-1.0789048338440637E-09	10.19	4.5163422537190632E-12	10.19	-0.59609492069883885	10.19	1499.3934109385459
10.2	3.8821084257199239E-07	10.2	2.5103270379026422E-08	10.2	4.5163422537190632E-12	10.2	0.061434705999317885	10.2	1501.6947645293385
10.21	3.9304745674891135E-07	10.21	3.4326536663072675E-08	10.21	1.2286941199864131E-12	10.21	0.55458192607371615	10.21	1501.6947645293385
10.22	3.9099804396230157E-07	10.22	1.8855251288054441E-08	10.22	4.5163422537190632E-12	10.22	-0.10294770068247772	10.22	1501.3659997307309
10.23	3.8985037280165743E-07	10.23	3.3731487225145201E-08	10.23	4.5163422537190632E-12	10.23	1.7052587730830595	10.23	1501.3659997307309
10.24	3.8845677210645501E-07	10.24	2.3913171504263736E-08	10.24	4.5163422537190632E-12	10.24	0.39019951937742547	10.24	1502.5166765257436
10.25	3.9845790650392807E-07	10.25	-1.8633067996828987E-10	10.25	7.8039903875484934E-12	10.25	0.55458192607371615	10.25	1501.5303821300379
10.26	3.9763814138968856E-07	10.26	6.9542625538694127E-09	10.26	1.2286941199864131E-12	10.26	0.55458192607371615	10.26	1501.3659997307309
10.27	3.9124397349671205E-07	10.27	-6.4343497554406793E-09	10.27	4.5163422537190632E-12	10.27	1.3764939596276875	10.27	1501.5303821300379
10.28	3.8968641977870002E-07	10.28	6.6567378356925693E-09	10.28	7.8039903875484934E-12	10.28	-0.26733010735943452	10.28	1501.6947645293385
10.29	3.9280152721453571E-07	10.29	-1.3764295517851408E-09	10.29	4.5163422537190632E-12	10.29	1.0477291461916138	10.29	1501.6947645293385
10.3	3.8673526536512299E-07	10.3	2.7483468128962764E-08	10.3	4.5163422537190632E-12	10.3	0.22581711268595228	10.3	1501.3659997307309
10.31	3.9124397349671205E-07	10.31	3.1648814192666863E-08	10.31	4.5163422537190632E-12	10.31	0.061434705999317885	10.31	1502.3522941264755
10.32	3.8911258419833321E-07	10.32	1.974782544367554E-08	10.32	7.8039903875484934E-12	10.32	0.22581711268595228	10.32	1501.6947645293385
10.33	3.9026025535904194E-07	10.33	3.2541388349392254E-08	10.33	4.5163422537190632E-12	10.33	0.061434705999317885	10.33	1502.0235293279197
10.34	3.9542477558095887E-07	10.34	2.3913171504263736E-08	10.34	4.5163422537190632E-12	10.34	-0.26733010735943452	10.34	1501.5303821300379
10.35	3.9952360115235323E-07	10.35	4.087187559926781E-10	10.35	1.2286941199864131E-12	10.35	0.22581711268595228	10.35	1501.3659997307309
10.36	3.9427710442071728E-07	10.36	6.0616883993649816E-09	10.36	4.5163422537190632E-12	10.36	-0.43171251403156674	10.36	1501.6947645293385
10.37	3.9116199698524242E-07	10.37	-6.136825037648905E-09	10.37	7.8039903875484934E-12	10.37	0.061434705999317885	10.37	1501.5303821300379
10.38	3.9386722186346215E-07	10.38	6.6567378356925693E-09	10.38	7.8039903875484934E-12	10.38	0.061434705999317885	10.38	1502.5166765257436
10.39	3.9386722186346215E-07	10.39	-1.6739542697174432E-09	10.39	1.2286941199864131E-12	10.39	-0.43171251403156674	10.39	1501.8591469286323
10.4	3.8673526536512299E-07	10.4	2.5400795097738511E-08	10.4	4.5163422537190632E-12	10.4	0.061434705999317885	10.4	1501.2016173314178
10.41	3.8829281908348044E-07	10.41	3.2243863630475276E-08	10.41	4.5163422537190632E-12	10.41	-0.76047732736128637	10.41	1502.0235293279197
10.42	3.9124397349671205E-07	10.42	1.8855251288054441E-08	10.42	4.5163422537190632E-12	10.42	1.0477291461916138	10.42	1501.3659997307309
10.43	3.9526082255807382E-07	10.43	3.2838913068317729E-08	10.43	4.5163422537190632E-12	10.43	0.22581711268595228	10.43	1502.5166765257436
10.44	3.9222769163430708E-07	10.44	2.4805745660322896E-08	10.44	7.8039903875484934E-12	10.44	-0.10294770068247772	10.44	1501.3659997307309
10.45	3.957526816267224E-07	10.45	1.1119403800780675E-10	10.45	1.2286941199864131E-12	10.45	0.22581711268595228	10.45	1501.5303821300379
10.46	3.9411315139781683E-07	10.46	7.549311990249212E-09	10.46	1.2286941199864131E-12	10.46	-0.26733010735943452	10.46	1501.5303821300379
10.47	3.9501489302374212E-07	10.47	-6.7318744732236524E-09	10.47	7.8039903875484934E-12	10.47	-0.10294770068247772	10.47	1501.5303821300379
10.48	3.9788407092396647E-07	10.48	7.549311990249212E-09	10.48	-2.0589540136494568E-12	10.48	1.3764939596276875	10.48	1501.8591469286323
10.49	3.9099804396230157E-07	10.49	-1.971478987640984E-09	10.49	4.5163422537190632E-12	10.49	0.71896433277485983	10.49	1501.6947645293385
10.5	3.8583352373862483E-07	10.5	2.5698319816459163E-08	10.5	4.5163422537190632E-12	10.5	0.55458192607371615	10.5	1502.5166765257436
10.51	3.9067013791641359E-07	10.51	3.3731487225145201E-08	10.51	7.8039903875484934E-12	10.51	0.55458192607371615	10.51	1499.3934109385459
10.52	3.9427710442071728E-07	10.52	1.9152776006586192E-08	10.52	4.5163422537190632E-12	10.52	0.39019951937742547	10.52	1501.5303821300379
10.53	3.9345733930619348E-07	10.53	3.3136437787251714E-08	10.53	4.5163422537190632E-12	10.53	0.39019951937742547	10.53	1501.2016173314178
10.54	3.8952246675574064E-07	10.54	2.3615646785594489E-08	10.54	7.8039903875484934E-12	10.54	-0.26733010735943452	10.54	1501.5303821300379
10.55	3.9665442325252598E-07	10.55	1.0037681919886391E-09	10.55	7.8039903875484934E-12	10.55	0.55458192607371615	10.55	1501.6947645293385
10.56	3.9690035278682422E-07	10.56	6.6567378356925693E-09	10.56	1.2286941199864131E-12	10.56	-0.26733010735943452	10.56	1501.6947645293385
10.57	3.92473621168694E-07	10.57	-6.7318744732236524E-09	10.57	4.5163422537190632E-12	10.57	-0.10294770068247772	10.57	1501.2016173314178
10.58	3.9189978558845049E-07	10.58	9.0369355813508519E-09	10.58	7.8039903875484934E-12	10.58	-0.10294770068247772	10.58	1501.5303821300379
10.59	3.913259500081812E-07	10.59	-2.2690037055557766E-09	10.59	4.5163422537190632E-12	10.59	0.55458192607371615	10.59	1501.6947645293385
10.6	3.8689921838811635E-07	10.6	2.5995844535188377E-08	10.6	1.2286941199864131E-12	10.6	0.39019951937742547	10.6	1501.2016173314178
10.61	3.9116199698524242E-07	10.61	3.1648814192666863E-08	10.61	4.5163422537190632E-12	10.61	-0.76047732736128637	10.61	1501.5303821300379
10.62	3.9075211442788634E-07	10.62	1.9450300725126571E-08	10.62	7.8039903875484934E-12	10.62	0.061434705999317885	10.62	1502.187911727201
10.63	3.904242083819921E-07	10.63	3.2243863630475276E-08	10.63	4.5163422537190632E-12	10.63	0.061434705999317885	10.63	1501.6947645293385
10.64	3.92473621168694E-07	10.64	2.3318122066933817E-08	10.64	4.5163422537190632E-12	10.64	-0.10294770068247772	10.64	1501.6947645293385
10.65	3.9690035278682422E-07	10.65	1.1119403800780675E-10	10.65	1.2286941199864131E-12	10.65	0.88334673948082099	10.65	1501.3659997307309
10.66	3.957526816267224E-07	10.66	4.8715895268143355E-09	10.66	1.2286941199864131E-12	10.66	-0.10294770068247772	10.66	1501.3659997307309
10.67	3.9026025535904194E-07	10.67	-4.6492014485580286E-09	10.67	4.5163422537190632E-12	10.67	0.55458192607371615	10.67	1501.3659997307309
10.68	3.9403117488636583E-07	10.68	6.9542625538694127E-09	10.68	1.2286941199864131E-12	10.68	0.22581711268595228	10.68	1501.037234932098
10.69	3.9321140977182583E-07	10.69	-1.3764295517851408E-09	10.69	7.8039903875484934E-12	10.69	0.22581711268595228	10.69	1502.0235293279197
10.7	3.8517771164658945E-07	10.7	2.5698319816459163E-08	10.7	7.8039903875484934E-12	10.7	-0.26733010735943452	10.7	1501.5303821300379
10.71	3.8993234931313537E-07	10.71	3.1946338911566821E-08	10.71	1.2286941199864131E-12	10.71	1.0477291461916138	10.71	1501.3659997307309
10.72	3.8993234931313537E-07	10.72	1.974782544367554E-08	10.72	1.1091638521474497E-11	10.72	0.061434705999317885	10.72	1501.3659997307309
10.73	3.909160674508303E-07	10.73	3.2541388349392254E-08	10.73	1.2286941199864131E-12	10.73	0.55458192607371615	10.73	1501.5303821300379
10.74	3.9263757419161583E-07	10.74	2.3615646785594489E-08	10.74	1.1091638521474497E-11	10.74	-0.59609492069883885	10.74	1502.3522941264755
10.75	3.945230339550638E-07	10.75	1.0037681919886391E-09	10.75	4.5163422537190632E-12	10.75	0.39019951937742547	10.75	1501.5303821300379
10.76	3.945230339550638E-07	10.76	6.6567378356925693E-09	10.76	7.8039903875484934E-12	10.76	-0.10294770068247772	10.76	1502.187911727201
10.77	3.9255559768015521E-07	10.77	-7.3269239087632082E-09	10.77	7.8039903875484934E-12	10.77	0.061434705999317885	10.77	1501.6947645293385
10.78	3.9312943326036891E-07	10.78	7.549311990249212E-09	10.78	4.5163422537190632E-12	10.78	0.55458192607371615	10.78	1501.5303821300379
10.79	3.9427710442071728E-07	10.79	-3.4591025771271336E-09	10.79	7.8039903875484934E-12	10.79	-0.10294770068247772	10.79	1501.6947645293385
10.8	3.8386608746242763E-07	10.8	2.5400795097738511E-08	10.8	1.2286941199864131E-12	10.8	0.39019951937742547	10.8	1501.5303821300379
10.81	3.8976839629017902E-07	10.81	3.3136437787251714E-08	10.81	4.5163422537190632E-12	10.81	0.22581711268595228	10.81	1502.3522941264755
10.82	3.9116199698524242E-07	10.82	1.8260201851016749E-08	10.82	7.8039903875484934E-12	10.82	0.55458192607371615	10.82	1501.5303821300379
10.83	3.9173583256551907E-07	10.83	3.4624061382049158E-08	10.83	-2.0589540136494568E-12	10.83	0.55458192607371615	10.83	1501.6947645293385
10.84	3.9140792651964982E-07	10.84	2.421069622294156E-08	10.84	1.2286941199864131E-12	10.84	-0.10294770068247772	10.84	1501.6947645293385
10.85	3.9476896348940545E-07	10.85	1.8963423460481794E-09	10.85	4.5163422537190632E-12	10.85	0.061434705999317885	10.85	1501.6947645293385
10.86	3.9493291651229706E-07	10.86	6.3592131175244211E-09	10.86	4.5163422537190632E-12	10.86	-0.10294770068247772	10.86	1501.6947645293385
10.87	3.9329338628328228E-07	10.87	-6.7318744732236524E-09	10.87	1.2286941199864131E-12	10.87	-1.2536245473195535	10.87	1501.6947645293385
10.88	3.9058816140494025E-07	10.88	7.549311990249212E-09	10.88	1.2286941199864131E-12	10.88	0.22581711268595228	10.88	1502.187911727201
10.89	3.9116199698524242E-07	10.89	-2.566528423461768E-09	10.89	1.2286941199864131E-12	10.89	0.061434705999317885	10.89	1501.5303821300379
10.9	3.8501375862357581E-07	10.9	2.7483468128962764E-08	10.9	7.8039903875484934E-12	10.9	0.71896433277485983	10.9	1501.3659997307309
10.91	3.9108002047377221E-07	10.91	3.1946338911566821E-08	10.91	4.5163422537190632E-12	10.91	0.061434705999317885	10.91	1502.187911727201
10.92	3.8804688954901486E-07	10.92	1.974782544367554E-08	10.92	1.1091638521474497E-11	10.92	0.55458192607371615	10.92	1501.5303821300379
10.93	3.9058816140494025E-07	10.93	3.4624061382049158E-08	10.93	4.5163422537190632E-12	10.93	0.55458192607371615	10.93	1501.5303821300379
10.94	3.9173583256551907E-07	10.94	2.2128023192376947E-08	10.94	4.5163422537190632E-12	10.94	0.55458192607371615	10.94	1501.5303821300379
10.95	3.9714628232111749E-07	10.95	1.3012929099997288E-09	10.95	4.5163422537190632E-12	10.95	-0.26733010735943452	10.95	1502.3522941264755
10.96	3.9460501046651156E-07	10.96	5.1691142449389143E-09	10.96	1.2286941199864131E-12	10.96	-0.10294770068247772	10.96	1501.5303821300379
10.97	3.9189978558845049E-07	10.97	-6.7318744732236524E-09	10.97	4.5163422537190632E-12	10.97	0.061434705999317885	10.97	1502.8454413242605
10.98	3.8911258419833321E-07	10.98	6.3592131175244211E-09	10.98	4.5163422537190632E-12	10.98	-0.10294770068247772	10.98	1501.8591469286323
10.99	3.9386722186346215E-07	10.99	-1.6739542697174432E-09	10.99	1.2286941199864131E-12	10.99	0.22581711268595228	10.99	1501.6947645293385
11	3.8583352373862483E-07	11	2.6293369253926155E-08	11	1.2286941199864131E-12	11	0.55458192607371615	11	1502.5166765257436
11.01	3.891945607098157E-07	11.01	3.0756240036018129E-08	11.01	4.5163422537190632E-12	11.01	0.061434705999317885	11.01	1501.5303821300379
11.02	3.8993234931313537E-07	11.02	1.9152776006586192E-08	11.02	4.5163422537190632E-12	11.02	0.22581711268595228	11.02	1501.5303821300379
11.03	3.8985037280165743E-07	11.03	3.2838913068317729E-08	11.03	1.2286941199864131E-12	11.03	0.061434705999317885	11.03	1501.5303821300379
11.04	3.913259500081812E-07	11.04	2.421069622294156E-08	11.04	7.8039903875484934E-12	11.04	-0.26733010735943452	11.04	1501.6947645293385
11.05	3.9755616487826149E-07	11.05	1.5988176280195932E-09	11.05	1.2286941199864131E-12	11.05	0.061434705999317885	11.05	1501.5303821300379
11.06	3.955067520924006E-07	11.06	5.7641636812142506E-09	11.06	1.2286941199864131E-12	11.06	-0.10294770068247772	11.06	1501.8591469286323
11.07	3.913259500081812E-07	11.07	-7.0293991909978375E-09	11.07	4.5163422537190632E-12	11.07	0.22581711268595228	11.07	1502.0235293279197
11.08	3.9108002047377221E-07	11.08	7.549311990249212E-09	11.08	1.2286941199864131E-12	11.08	0.39019951937742547	11.08	1501.3659997307309
11.09	3.9239164465723215E-07	11.09	-1.971478987640984E-09	11.09	4.5163422537190632E-12	11.09	0.55458192607371615	11.09	1501.6947645293385
11.1	3.8517771164658945E-07	11.1	2.5698319816459163E-08	11.1	4.5163422537190632E-12	11.1	-1.5823893606008426	11.1	1501.8591469286323
11.11	3.9034223187051729E-07	11.11	3.2838913068317729E-08	11.11	4.5163422537190632E-12	11.11	0.55458192607371615	11.11	1501.5303821300379
11.12	3.9140792651964982E-07	11.12	1.8557726569531294E-08	11.12	4.5163422537190632E-12	11.12	-0.10294770068247772	11.12	1501.3659997307309
11.13	3.9050618489346644E-07	11.13	3.402901194410469E-08	11.13	1.2286941199864131E-12	11.13	0.22581711268595228	11.13	1501.2016173314178
11.14	3.9165385605405251E-07	11.14	2.272307262963823E-08	11.14	4.5163422537190632E-12	11.14	0.88334673948082099	11.14	1501.5303821300379
11.15	3.9796604743539126E-07	11.15	2.7889165001863481E-09	11.15	1.2286941199864131E-12	11.15	0.55458192607371615	11.15	1501.6947645293385
11.16	3.9501489302374212E-07	11.16	5.7641636812142506E-09	11.16	4.5163422537190632E-12	11.16	0.22581711268595228	11.16	1501.2016173314178
11.17	3.9222769163430708E-07	11.17	-6.7318744732236524E-09	11.17	7.8039903875484934E-12	11.17	1.7052587730830595	11.17	1501.6947645293385
11.18	3.9239164465723215E-07	11.18	8.7394108631131412E-09	11.18	4.5163422537190632E-12	11.18	0.061434705999317885	11.18	1501.3659997307309
11.19	3.9509686953518661E-07	11.19	-1.971478987640984E-09	11.19	7.8039903875484934E-12	11.19	0.061434705999317885	11.19	1502.3522941264755
11.2	3.8845677210645501E-07	11.2	2.6888418691427347E-08	11.2	7.8039903875484934E-12	11.2	0.061434705999317885	11.2	1501.5303821300379
11.21	3.8993234931313537E-07	11.21	3.1053764754892517E-08	11.21	-2.0589540136494568E-12	11.21	0.061434705999317885	11.21	1501.3659997307309
11.22	3.8796491303752528E-07	11.22	1.9152776006586192E-08	11.22	7.8039903875484934E-12	11.22	-0.10294770068247772	11.22	1501.5303821300379
11.23	3.9239164465723215E-07	11.23	3.3433962506194209E-08	11.23	4.5163422537190632E-12	11.23	0.061434705999317885	11.23	1501.5303821300379
11.24	3.9189978558845049E-07	11.24	2.2128023192376947E-08	11.24	1.1091638521474497E-11	11.24	-0.10294770068247772	11.24	1500.7084701334391
11.25	3.9763814138968856E-07	11.25	1.8963423460481794E-09	11.25	4.5163422537190632E-12	11.25	-0.10294770068247772	11.25	1501.3659997307309
11.26	3.92473621168694E-07	11.26	4.8715895268143355E-09	11.26	1.1091638521474497E-11	11.26	-0.59609492069883885	11.26	1502.5166765257436
11.27	3.9255559768015521E-07	11.27	-5.2442508842207484E-09	11.27	4.5163422537190632E-12	11.27	0.39019951937742547	11.27	1501.5303821300379
11.28	3.9394919837491426E-07	11.28	6.9542625538694127E-09	11.28	1.1091638521474497E-11	11.28	-0.26733010735943452	11.28	1501.5303821300379
11.29	3.9083409093935856E-07	11.29	-3.1615778592474664E-09	11.29	1.1091638521474497E-11	11.29	-0.26733010735943452	11.29	1501.037234932098
11.3	3.8681724187661993E-07	11.3	2.7185943410190787E-08	11.3	1.2286941199864131E-12	11.3	-0.26733010735943452	11.3	1501.5303821300379
11.31	3.8952246675574064E-07	11.31	2.986366587944609E-08	11.31	4.5163422537190632E-12	11.31	0.061434705999317885	11.31	1501.3659997307309
11.32	3.9173583256551907E-07	11.32	1.9152776006586192E-08	11.32	4.5163422537190632E-12	11.32	-0.26733010735943452	11.32	1501.6947645293385
11.33	3.9542477558095887E-07	11.33	3.3731487225145201E-08	11.33	1.2286941199864131E-12	11.33	0.71896433277485983	11.33	1502.0235293279197
11.34	3.9329338628328228E-07	11.34	2.3615646785594489E-08	11.34	1.2286941199864131E-12	11.34	0.22581711268595228	11.34	1501.2016173314178
11.35	3.9567070511528231E-07	11.35	1.5988176280195932E-09	11.35	7.8039903875484934E-12	11.35	0.55458192607371615	11.35	1501.5303821300379
11.36	3.9148990303111791E-07	11.36	5.4666389630722282E-09	11.36	4.5163422537190632E-12	11.36	-0.26733010735943452	11.36	1501.6947645293385
11.37	3.9050618489346644E-07	11.37	-5.8393003198483295E-09	11.37	7.8039903875484934E-12	11.37	-0.10294770068247772	11.37	1501.3659997307309
11.38	3.9509686953518661E-07	11.38	7.549311990249212E-09	11.38	4.5163422537190632E-12	11.38	-0.10294770068247772	11.38	1501.5303821300379
11.39	3.9370326884055636E-07	11.39	-2.2690037055557766E-09	11.39	4.5163422537190632E-12	11.39	0.22581711268595228	11.39	1501.3659997307309
11.4	3.8484980560056032E-07	11.4	2.7185943410190787E-08	11.4	1.2286941199864131E-12	11.4	-0.10294770068247772	11.4	1501.6947645293385
11.41	3.8829281908348044E-07	11.41	3.0756240036018129E-08	11.41	1.2286941199864131E-12	11.41	0.55458192607371615	11.41	1501.5303821300379
11.42	3.9263757419161583E-07	11.42	1.9152776006586192E-08	11.42	4.5163422537190632E-12	11.42	-0.10294770068247772	11.42	1501.8591469286323
11.43	3.9280152721453571E-07	11.43	3.3731487225145201E-08	11.43	1.2286941199864131E-12	11.43	0.061434705999317885	11.43	1501.5303821300379
11.44	3.9026025535904194E-07	11.44	2.4508220941627946E-08	11.44	4.5163422537190632E-12	11.44	0.061434705999317885	11.44	1501.2016173314178
11.45	3.957526816267224E-07	11.45	1.5988176280195932E-09	11.45	7.8039903875484934E-12	11.45	0.22581711268595228	11.45	1502.6810589250053
11.46	3.9599861116103916E-07	11.46	6.9542625538694127E-09	11.46	1.2286941199864131E-12	11.46	0.22581711268595228	11.46	1501.6947645293385
11.47	3.9485094000085152E-07	11.47	-5.8393003198483295E-09	11.47	4.5163422537190632E-12	11.47	0.55458192607371615	11.47	1502.3522941264755
11.48	3.9460501046651156E-07	11.48	8.4418861448841258E-09	11.48	4.5163422537190632E-12	11.48	0.39019951937742547	11.48	1501.5303821300379
11.49	3.913259500081812E-07	11.49	-2.864053141358998E-09	11.49	7.8039903875484934E-12	11.49	-0.10294770068247772	11.49	1501.3659997307309
11.5	3.8566957071561882E-07	11.5	2.5995844535188377E-08	11.5	-2.0589540136494568E-12	11.5	0.061434705999317885	11.5	1502.187911727201
11.51	3.9312943326036891E-07	11.51	3.2541388349392254E-08	11.51	4.5163422537190632E-12	11.51	-0.10294770068247772	11.51	1501.5303821300379
11.52	3.9386722186346215E-07	11.52	1.9450300725126571E-08	11.52	4.5163422537190632E-12	11.52	0.061434705999317885	11.52	1502.0235293279197
11.53	3.9280152721453571E-07	11.53	3.4624061382049158E-08	11.53	1.2286941199864131E-12	11.53	-0.10294770068247772	11.53	1501.8591469286323
11.54	3.8960444326722065E-07	11.54	2.272307262963823E-08	11.54	1.2286941199864131E-12	11.54	-0.10294770068247772	11.54	1501.8591469286323
11.55	3.9599861116103916E-07	11.55	1.3012929099997288E-09	11.55	4.5163422537190632E-12	11.55	0.22581711268595228	11.55	1501.6947645293385
11.56	3.9657244674109209E-07	11.56	6.0616883993649816E-09	11.56	4.5163422537190632E-12	11.56	-0.59609492069883885	11.56	1501.8591469286323
11.57	3.9263757419161583E-07	11.57	-5.8393003198483295E-09	11.57	7.8039903875484934E-12	11.57	-0.26733010735943452	11.57	1501.3659997307309
11.58	3.9288350372599481E-07	11.58	9.6319850178523328E-09	11.58	-2.0589540136494568E-12	11.58	0.061434705999317885	11.58	1501.5303821300379
11.59	3.9116199698524242E-07	11.59	-2.566528423461768E-09	11.59	4.5163422537190632E-12	11.59	-0.10294770068247772	11.59	1502.6810589250053
11.6	3.8665328885362556E-07	11.6	2.7483468128962764E-08	11.6	1.1091638521474497E-11	11.6	0.71896433277485983	11.6	1501.3659997307309
11.61	3.904242083819921E-07	11.61	3.1053764754892517E-08	11.61	4.5163422537190632E-12	11.61	0.55458192607371615	11.61	1501.3659997307309
11.62	3.9050618489346644E-07	11.62	2.0045350162233125E-08	11.62	4.5163422537190632E-12	11.62	0.22581711268595228	11.62	1499.229028539155
11.63	3.9009630233608966E-07	11.63	3.4624061382049158E-08	11.63	4.5163422537190632E-12	11.63	0.061434705999317885	11.63	1501.5303821300379
11.64	3.9108002047377221E-07	11.64	2.2425547911003287E-08	11.64	1.2286941199864131E-12	11.64	0.88334673948082099	11.64	1502.187911727201
11.65	3.9870383603818873E-07	11.65	1.0037681919886391E-09	11.65	1.2286941199864131E-12	11.65	0.55458192607371615	11.65	1501.3659997307309
11.66	3.957526816267224E-07	11.66	5.1691142449389143E-09	11.66	4.5163422537190632E-12	11.66	0.39019951937742547	11.66	1501.6947645293385
11.67	3.8985037280165743E-07	11.67	-6.4343497554406793E-09	11.67	4.5163422537190632E-12	11.67	-0.26733010735943452	11.67	1501.6947645293385
11.68	3.9075211442788634E-07	11.68	9.0369355813508519E-09	11.68	1.2286941199864131E-12	11.68	-0.10294770068247772	11.68	1501.2016173314178
11.69	3.9485094000085152E-07	11.69	-2.566528423461768E-09	11.69	4.5163422537190632E-12	11.69	-0.10294770068247772	11.69	1501.6947645293385
11.7	3.8657131234212772E-07	11.7	2.7185943410190787E-08	11.7	7.8039903875484934E-12	11.7	0.55458192607371615	11.7	1501.6947645293385
11.71	3.8862072512942757E-07	11.71	3.1053764754892517E-08	11.71	1.2286941199864131E-12	11.71	-0.10294770068247772	11.71	1502.3522941264755
11.72	3.8804688954901486E-07	11.72	1.9152776006586192E-08	11.72	4.5163422537190632E-12	11.72	0.22581711268595228	11.72	1501.5303821300379
11.73	3.9026025535904194E-07	11.73	3.3731487225145201E-08	11.73	4.5163422537190632E-12	11.73	0.061434705999317885	11.73	1501.6947645293385
11.74	3.921457151228437E-07	11.74	2.2425547911003287E-08	11.74	7.8039903875484934E-12	11.74	0.061434705999317885	11.74	1501.6947645293385
11.75	3.9640849371822261E-07	11.75	2.7889165001863481E-09	11.75	1.2286941199864131E-12	11.75	0.88334673948082099	11.75	1501.5303821300379
11.76	3.9501489302374212E-07	11.76	4.8715895268143355E-09	11.76	4.5163422537190632E-12	11.76	0.22581711268595228	11.76	1501.2016173314178
11.77	3.8935851373277915E-07	11.77	-5.5417756020389263E-09	11.77	1.1091638521474497E-11	11.77	0.55458192607371615	11.77	1501.5303821300379
11.78	3.9329338628328228E-07	11.78	8.1443614266637926E-09	11.78	4.5163422537190632E-12	11.78	0.22581711268595228	11.78	1502.3522941264755
11.79	3.9312943326036891E-07	11.79	-4.3516767307134736E-09	11.79	4.5163422537190632E-12	11.79	0.061434705999317885	11.79	1501.6947645293385
11.8	3.8517771164658945E-07	11.8	2.7780992847743277E-08	11.8	7.8039903875484934E-12	11.8	0.061434705999317885	11.8	1502.0235293279197
11.81	3.8935851373277915E-07	11.81	3.1351289473775442E-08	11.81	4.5163422537190632E-12	11.81	0.061434705999317885	11.81	1501.6947645293385
11.82	3.8780096001454473E-07	11.82	2.0937924317957482E-08	11.82	7.8039903875484934E-12	11.82	0.71896433277485983	11.82	1501.3659997307309
11.83	3.8952246675574064E-07	11.83	3.3731487225145201E-08	11.83	1.2286941199864131E-12	11.83	0.22581711268595228	11.83	1503.0098237235093
11.84	3.9312943326036891E-07	11.84	2.3318122066933817E-08	11.84	4.5163422537190632E-12	11.84	0.061434705999317885	11.84	1501.8591469286323
11.85	3.9591663464960077E-07	11.85	1.0037681919886391E-09	11.85	4.5163422537190632E-12	11.85	0.22581711268595228	11.85	1501.6947645293385
11.86	3.9411315139781683E-07	11.86	5.7641636812142506E-09	11.86	1.2286941199864131E-12	11.86	0.22581711268595228	11.86	1501.3659997307309
11.87	3.9083409093935856E-07	11.87	-4.0541520128601571E-09	11.87	4.5163422537190632E-12	11.87	0.39019951937742547	11.87	1501.3659997307309
11.88	3.9230966814576988E-07	11.88	8.1443614266637926E-09	11.88	7.8039903875484934E-12	11.88	0.22581711268595228	11.88	1501.8591469286323
11.89	3.9288350372599481E-07	11.89	-2.566528423461768E-09	11.89	7.8039903875484934E-12	11.89	0.22581711268595228	11.89	1501.3659997307309
11.9	3.8673526536512299E-07	11.9	2.6590893972672469E-08	11.9	1.2286941199864131E-12	11.9	0.22581711268595228	11.9	1501.5303821300379
11.91	3.8845677210645501E-07	11.91	3.1351289473775442E-08	11.91	1.2286941199864131E-12	11.91	0.22581711268595228	11.91	1501.5303821300379
11.92	3.9099804396230157E-07	11.92	2.0342874880799312E-08	11.92	4.5163422537190632E-12	11.92	0.061434705999317885	11.92	1501.6947645293385
11.93	3.9288350372599481E-07	11.93	3.4921586101034137E-08	11.93	7.8039903875484934E-12	11.93	0.22581711268595228	11.93	1501.3659997307309
11.94	3.9271955070307604E-07	11.94	2.3020597348281735E-08	11.94	4.5163422537190632E-12	11.94	-0.10294770068247772	11.94	1502.6810589250053
11.95	3.9591663464960077E-07	11.95	1.0037681919886391E-09	11.95	4.5163422537190632E-12	11.95	0.061434705999317885	11.95	1501.6947645293385
11.96	3.9345733930619348E-07	11.96	7.2517872720549647E-09	11.96	4.5163422537190632E-12	11.96	1.7052587730830595	11.96	1501.3659997307309
11.97	3.9378524535200952E-07	11.97	-5.8393003198483295E-09	11.97	4.5163422537190632E-12	11.97	0.22581711268595228	11.97	1502.187911727201
11.98	3.9411315139781683E-07	11.98	8.7394108631131412E-09	11.98	1.2286941199864131E-12	11.98	0.39019951937742547	11.98	1501.5303821300379
11.99	3.9271955070307604E-07	11.99	-2.864053141358998E-09	11.99	4.5163422537190632E-12	11.99	-0.26733010735943452	11.99	1501.8591469286323
12	3.8394806397394125E-07	12	2.7185943410190787E-08	12	4.5163422537190632E-12	12	0.061434705999317885	12	1501.8591469286323
12.01	3.904242083819921E-07	12.01	3.2541388349392254E-08	12.01	4.5163422537190632E-12	12.01	0.22581711268595228	12.01	1500.3797053347544
12.02	3.9157187954258548E-07	12.02	2.0045350162233125E-08	12.02	4.5163422537190632E-12	12.02	0.55458192607371615	12.02	1502.187911727201
12.03	3.9230966814576988E-07	12.03	3.4921586101034137E-08	12.03	4.5163422537190632E-12	12.03	-1.5823893606008426	12.03	1501.6947645293385
12.04	3.9255559768015521E-07	12.04	2.3020597348281735E-08	12.04	1.2286941199864131E-12	12.04	0.061434705999317885	12.04	1502.3522941264755
12.05	3.9567070511528231E-07	12.05	1.8963423460481794E-09	12.05	4.5163422537190632E-12	12.05	0.22581711268595228	12.05	1501.5303821300379
12.06	3.961625641839142E-07	12.06	4.8715895268143355E-09	12.06	4.5163422537190632E-12	12.06	0.39019951937742547	12.06	1501.2016173314178
12.07	3.9427710442071728E-07	12.07	-6.136825037648905E-09	12.07	7.8039903875484934E-12	12.07	0.39019951937742547	12.07	1501.5303821300379
12.08	3.9181780907698499E-07	12.08	9.0369355813508519E-09	12.08	4.5163422537190632E-12	12.08	0.22581711268595228	12.08	1501.5303821300379
12.09	3.9083409093935856E-07	12.09	-3.4591025771271336E-09	12.09	4.5163422537190632E-12	12.09	0.061434705999317885	12.09	1502.3522941264755
12.1	3.8730910094559117E-07	12.1	2.8078517566532366E-08	12.1	4.5163422537190632E-12	12.1	1.0477291461916138	12.1	1501.3659997307309
12.11	3.9189978558845049E-07	12.11	3.1351289473775442E-08	12.11	4.5163422537190632E-12	12.11	0.22581711268595228	12.11	1501.3659997307309
12.12	3.9312943326036891E-07	12.12	2.0045350162233125E-08	12.12	1.2286941199864131E-12	12.12	0.22581711268595228	12.12	1501.5303821300379
12.13	3.8952246675574064E-07	12.13	3.4326536663072675E-08	12.13	1.2286941199864131E-12	12.13	0.061434705999317885	12.13	1501.5303821300379
12.14	3.8985037280165743E-07	12.14	2.1235449036549464E-08	12.14	4.5163422537190632E-12	12.14	0.061434705999317885	12.14	1501.6947645293385
12.15	3.9583465813816185E-07	12.15	3.6814906544031321E-09	12.15	7.8039903875484934E-12	12.15	0.55458192607371615	12.15	1501.3659997307309
12.16	3.9526082255807382E-07	12.16	5.7641636812142506E-09	12.16	1.2286941199864131E-12	12.16	1.7052587730830595	12.16	1502.5166765257436
12.17	3.9288350372599481E-07	12.17	-4.3516767307134736E-09	12.17	4.5163422537190632E-12	12.17	0.22581711268595228	12.17	1501.3659997307309
12.18	3.9116199698524242E-07	12.18	8.4418861448841258E-09	12.18	4.5163422537190632E-12	12.18	0.22581711268595228	12.18	1501.8591469286323
12.19	3.9296548023745332E-07	12.19	-4.3516767307134736E-09	12.19	4.5163422537190632E-12	12.19	-0.43171251403156674	12.19	1501.5303821300379
12.2	3.8837479559496797E-07	12.2	2.8673567004136128E-08	12.2	7.8039903875484934E-12	12.2	-0.26733010735943452	12.2	1501.2016173314178
12.21	3.9165385605405251E-07	12.21	3.1053764754892517E-08	12.21	4.5163422537190632E-12	12.21	-0.10294770068247772	12.21	1502.5166765257436
12.22	3.8960444326722065E-07	12.22	2.0640399599374102E-08	12.22	7.8039903875484934E-12	12.22	-0.10294770068247772	12.22	1501.5303821300379
12.23	3.9026025535904194E-07	12.23	3.3433962506194209E-08	12.23	4.5163422537190632E-12	12.23	-0.26733010735943452	12.23	1501.6947645293385
12.24	3.9001432582461278E-07	12.24	2.272307262963823E-08	12.24	7.8039903875484934E-12	12.24	0.061434705999317885	12.24	1501.6947645293385
12.25	3.962445406953509E-07	12.25	1.8963423460481794E-09	12.25	-2.0589540136494568E-12	12.25	0.061434705999317885	12.25	1502.187911727201
12.26	3.9403117488636583E-07	12.26	5.7641636812142506E-09	12.26	-2.0589540136494568E-12	12.26	0.39019951937742547	12.26	1501.3659997307309
12.27	3.9116199698524242E-07	12.27	-3.1615778592474664E-09	12.27	1.1091638521474497E-11	12.27	0.39019951937742547	12.27	1501.8591469286323
12.28	3.9181780907698499E-07	12.28	7.8468367084521678E-09	12.28	4.5163422537190632E-12	12.28	0.71896433277485983	12.28	1502.0235293279197
12.29	3.9321140977182583E-07	12.29	-3.4591025771271336E-09	12.29	4.5163422537190632E-12	12.29	-0.26733010735943452	12.29	1501.6947645293385
12.3	3.8796491303752528E-07	12.3	2.8376042285329966E-08	12.3	4.5163422537190632E-12	12.3	0.22581711268595228	12.3	1501.5303821300379
12.31	3.874730539685777E-07	12.31	3.0458715317152264E-08	12.31	4.5163422537190632E-12	12.31	0.71896433277485983	12.31	1501.5303821300379
12.32	3.8771898350305371E-07	12.32	2.0045350162233125E-08	12.32	1.2286941199864131E-12	12.32	0.22581711268595228	12.32	1501.5303821300379
12.33	3.9255559768015521E-07	12.33	3.4326536663072675E-08	12.33	1.2286941199864131E-12	12.33	1.0477291461916138	12.33	1501.5303821300379
12.34	3.9173583256551907E-07	12.34	2.1532973755150035E-08	12.34	7.8039903875484934E-12	12.34	-0.26733010735943452	12.34	1501.6947645293385
12.35	3.9780209441254105E-07	12.35	1.8963423460481794E-09	12.35	1.2286941199864131E-12	12.35	0.55458192607371615	12.35	1502.0235293279197
12.36	3.9312943326036891E-07	12.36	5.7641636812142506E-09	12.36	4.5163422537190632E-12	12.36	0.55458192607371615	12.36	1501.3659997307309
12.37	3.9083409093935856E-07	12.37	-5.2442508842207484E-09	12.37	4.5163422537190632E-12	12.37	-0.26733010735943452	12.37	1501.5303821300379
12.38	3.9493291651229706E-07	12.38	7.8468367084521678E-09	12.38	1.2286941199864131E-12	12.38	0.22581711268595228	12.38	1502.3522941264755
12.39	3.9230966814576988E-07	12.39	-3.1615778592474664E-09	12.39	1.2286941199864131E-12	12.39	0.22581711268595228	12.39	1501.8591469286323
12.4	3.8730910094559117E-07	12.4	2.6590893972672469E-08	12.4	4.5163422537190632E-12	12.4	-0.26733010735943452	12.4	1500.7084701334391
12.41	3.8829281908348044E-07	12.41	3.2838913068317729E-08	12.41	4.5163422537190632E-12	12.41	-0.26733010735943452	12.41	1501.8591469286323
12.42	3.909160674508303E-07	12.42	2.0045350162233125E-08	12.42	4.5163422537190632E-12	12.42	0.22581711268595228	12.42	1501.5303821300379
12.43	3.9255559768015521E-07	12.43	3.4326536663072675E-08	12.43	-2.0589540136494568E-12	12.43	0.22581711268595228	12.43	1501.3659997307309
12.44	3.9460501046651156E-07	12.44	2.2425547911003287E-08	12.44	4.5163422537190632E-12	12.44	0.22581711268595228	12.44	1502.0235293279197
12.45	3.9731023534397675E-07	12.45	2.1938670640855006E-09	12.45	4.5163422537190632E-12	12.45	0.71896433277485983	12.45	1501.6947645293385
12.46	3.9345733930619348E-07	12.46	6.0616883993649816E-09	12.46	7.8039903875484934E-12	12.46	-0.26733010735943452	12.46	1501.3659997307309
12.47	3.904242083819921E-07	12.47	-5.5417756020389263E-09	12.47	4.5163422537190632E-12	12.47	0.061434705999317885	12.47	1502.187911727201
12.48	3.919817620999154E-07	12.48	9.3344602995972579E-09	12.48	1.2286941199864131E-12	12.48	0.55458192607371615	12.48	1501.3659997307309
12.49	3.909160674508303E-07	12.49	-3.1615778592474664E-09	12.49	7.8039903875484934E-12	12.49	0.22581711268595228	12.49	1501.6947645293385
12.5	3.8714514792260273E-07	12.5	2.7780992847743277E-08	12.5	4.5163422537190632E-12	12.5	0.39019951937742547	12.5	1501.6947645293385
12.51	3.8993234931313537E-07	12.51	3.1053764754892517E-08	12.51	4.5163422537190632E-12	12.51	0.22581711268595228	12.51	1504.1605005180695
12.52	3.904242083819921E-07	12.52	2.0342874880799312E-08	12.52	1.2286941199864131E-12	12.52	-0.26733010735943452	12.52	1501.5303821300379
12.53	3.9353931581764833E-07	12.53	3.4326536663072675E-08	12.53	4.5163422537190632E-12	12.53	0.061434705999317885	12.53	1501.6947645293385
12.54	3.9263757419161583E-07	12.54	2.0937924317957482E-08	12.54	4.5163422537190632E-12	12.54	0.061434705999317885	12.54	1502.3522941264755
12.55	3.9542477558095887E-07	12.55	3.6814906544031321E-09	12.55	1.1091638521474497E-11	12.55	0.55458192607371615	12.55	1501.5303821300379
12.56	3.9476896348940545E-07	12.56	5.4666389630722282E-09	12.56	1.2286941199864131E-12	12.56	0.061434705999317885	12.56	1501.8591469286323
12.57	3.9312943326036891E-07	12.57	-4.9467261663937957E-09	12.57	7.8039903875484934E-12	12.57	0.39019951937742547	12.57	1501.6947645293385
12.58	3.957526816267224E-07	12.58	7.549311990249212E-09	12.58	1.2286941199864131E-12	12.58	0.061434705999317885	12.58	1501.3659997307309
12.59	3.9001432582461278E-07	12.59	-4.3516767307134736E-09	12.59	4.5163422537190632E-12	12.59	0.22581711268595228	12.59	1503.1742061227517
12.6	3.8288236932422776E-07	12.6	2.8673567004136128E-08	12.6	4.5163422537190632E-12	12.6	0.061434705999317885	12.6	1501.5303821300379
12.61	3.9108002047377221E-07	12.61	3.1351289473775442E-08	12.61	4.5163422537190632E-12	12.61	0.55458192607371615	12.61	1502.0235293279197
12.62	3.9083409093935856E-07	12.62	2.0342874880799312E-08	12.62	4.5163422537190632E-12	12.62	0.39019951937742547	12.62	1501.2016173314178
12.63	3.8985037280165743E-07	12.63	3.402901194410469E-08	12.63	4.5163422537190632E-12	12.63	-0.43171251403156674	12.63	1501.2016173314178
12.64	3.8985037280165743E-07	12.64	2.2128023192376947E-08	12.64	4.5163422537190632E-12	12.64	-0.26733010735943452	12.64	1500.8728525327717
12.65	3.9517884604663045E-07	12.65	2.1938670640855006E-09	12.65	4.5163422537190632E-12	12.65	0.55458192607371615	12.65	1501.5303821300379
12.66	3.9460501046651156E-07	12.66	5.4666389630722282E-09	12.66	4.5163422537190632E-12	12.66	0.061434705999317885	12.66	1502.187911727201
12.67	3.9140792651964982E-07	12.67	-5.8393003198483295E-09	12.67	1.2286941199864131E-12	12.67	-0.43171251403156674	12.67	1501.6947645293385
12.68	3.9263757419161583E-07	12.68	8.1443614266637926E-09	12.68	4.5163422537190632E-12	12.68	0.061434705999317885	12.68	1501.3659997307309
12.69	3.8968641977870002E-07	12.69	-4.0541520128601571E-09	12.69	4.5163422537190632E-12	12.69	0.061434705999317885	12.69	1501.3659997307309
12.7	3.8501375862357581E-07	12.7	2.7483468128962764E-08	12.7	4.5163422537190632E-12	12.7	0.55458192607371615	12.7	1500.7084701334391
12.71	3.9124397349671205E-07	12.71	3.1351289473775442E-08	12.71	1.2286941199864131E-12	12.71	0.061434705999317885	12.71	1501.5303821300379
12.72	3.9083409093935856E-07	12.72	1.9450300725126571E-08	12.72	1.2286941199864131E-12	12.72	0.22581711268595228	12.72	1501.5303821300379
12.73	3.9222769163430708E-07	12.73	3.3433962506194209E-08	12.73	4.5163422537190632E-12	12.73	0.061434705999317885	12.73	1502.3522941264755
12.74	3.8689921838811635E-07	12.74	2.183049847375921E-08	12.74	4.5163422537190632E-12	12.74	-0.10294770068247772	12.74	1501.3659997307309
12.75	3.957526816267224E-07	12.75	2.4913917821315568E-09	12.75	4.5163422537190632E-12	12.75	0.39019951937742547	12.75	1501.5303821300379
12.76	3.962445406953509E-07	12.76	6.3592131175244211E-09	12.76	7.8039903875484934E-12	12.76	0.39019951937742547	12.76	1501.6947645293385
12.77	3.9542477558095887E-07	12.77	-5.5417756020389263E-09	12.77	7.8039903875484934E-12	12.77	0.061434705999317885	12.77	1501.6947645293385
12.78	3.9255559768015521E-07	12.78	8.1443614266637926E-09	12.78	7.8039903875484934E-12	12.78	0.061434705999317885	12.78	1502.187911727201
12.79	3.891945607098157E-07	12.79	-3.4591025771271336E-09	12.79	1.2286941199864131E-12	12.79	-0.43171251403156674	12.79	1502.6810589250053
12.8	3.8394806397394125E-07	12.8	2.8078517566532366E-08	12.8	4.5163422537190632E-12	12.8	0.39019951937742547	12.8	1501.5303821300379
12.81	3.9230966814576988E-07	12.81	3.1053764754892517E-08	12.81	1.2286941199864131E-12	12.81	-0.26733010735943452	12.81	1501.5303821300379
12.82	3.8870270164091308E-07	12.82	1.8855251288054441E-08	12.82	4.5163422537190632E-12	12.82	0.061434705999317885	12.82	1501.2016173314178
12.83	3.9165385605405251E-07	12.83	3.402901194410469E-08	12.83	4.5163422537190632E-12	12.83	0.22581711268595228	12.83	1501.5303821300379
12.84	3.9083409093935856E-07	12.84	2.0937924317957482E-08	12.84	7.8039903875484934E-12	12.84	0.061434705999317885	12.84	1501.6947645293385
12.85	3.9804802394681546E-07	12.85	2.7889165001863481E-09	12.85	1.2286941199864131E-12	12.85	0.39019951937742547	12.85	1502.0235293279197
12.86	3.9435908093216663E-07	12.86	5.1691142449389143E-09	12.86	4.5163422537190632E-12	12.86	-0.26733010735943452	12.86	1501.6947645293385
12.87	3.9034223187051729E-07	12.87	-5.2442508842207484E-09	12.87	7.8039903875484934E-12	12.87	0.22581711268595228	12.87	1501.3659997307309
12.88	3.9189978558845049E-07	12.88	6.3592131175244211E-09	12.88	1.2286941199864131E-12	12.88	-0.10294770068247772	12.88	1501.5303821300379
12.89	3.9157187954258548E-07	12.89	-1.6739542697174432E-09	12.89	1.2286941199864131E-12	12.89	-0.10294770068247772	12.89	1502.0235293279197
12.9	3.8763700699156222E-07	12.9	2.8078517566532366E-08	12.9	4.5163422537190632E-12	12.9	0.061434705999317885	12.9	1501.5303821300379
12.91	3.9165385605405251E-07	12.91	3.1648814192666863E-08	12.91	4.5163422537190632E-12	12.91	0.061434705999317885	12.91	1501.5303821300379
12.92	3.8993234931313537E-07	12.92	2.0937924317957482E-08	12.92	7.8039903875484934E-12	12.92	0.061434705999317885	12.92	1502.0235293279197
12.93	3.9148990303111791E-07	12.93	3.2243863630475276E-08	12.93	7.8039903875484934E-12	12.93	-0.92485973401888799	12.93	1501.3659997307309
12.94	3.9058816140494025E-07	12.94	2.272307262963823E-08	12.94	4.5163422537190632E-12	12.94	0.39019951937742547	12.94	1501.6947645293385
12.95	3.9640849371822261E-07	12.95	2.1938670640855006E-09	12.95	4.5163422537190632E-12	12.95	0.88334673948082099	12.95	1501.3659997307309
12.96	3.9599861116103916E-07	12.96	5.4666389630722282E-09	12.96	1.1091638521474497E-11	12.96	0.061434705999317885	12.96	1502.5166765257436
12.97	3.9009630233608966E-07	12.97	-5.8393003198483295E-09	12.97	7.8039903875484934E-12	12.97	0.061434705999317885	12.97	1502.187911727201
12.98	3.9165385605405251E-07	12.98	7.549311990249212E-09	12.98	1.1091638521474497E-11	12.98	0.55458192607371615	12.98	1501.6947645293385
12.99	3.9222769163430708E-07	12.99	-3.1615778592474664E-09	12.99	4.5163422537190632E-12	12.99	-0.26733010735943452	12.99	1500.3797053347544
13	3.8665328885362556E-07	13	2.7185943410190787E-08	13	1.2286941199864131E-12	13	0.22581711268595228	13	1501.6947645293385
13.01	3.9017827884756607E-07	13.01	3.3136437787251714E-08	13.01	4.5163422537190632E-12	13.01	0.55458192607371615	13.01	1501.5303821300379
13.02	3.8829281908348044E-07	13.02	1.9450300725126571E-08	13.02	4.5163422537190632E-12	13.02	0.061434705999317885	13.02	1501.8591469286323
13.03	3.9017827884756607E-07	13.03	3.5814160258040015E-08	13.03	-2.0589540136494568E-12	13.03	0.22581711268595228	13.03	1501.5303821300379
13.04	3.9206373861137984E-07	13.04	2.1532973755150035E-08	13.04	4.5163422537190632E-12	13.04	0.55458192607371615	13.04	1502.0235293279197
13.05	3.9747418836683379E-07	13.05	3.9790153724928503E-09	13.05	1.2286941199864131E-12	13.05	0.061434705999317885	13.05	1501.5303821300379
13.06	3.9444105744361551E-07	13.06	5.1691142449389143E-09	13.06	4.5163422537190632E-12	13.06	-0.43171251403156674	13.06	1501.6947645293385
13.07	3.9108002047377221E-07	13.07	-3.7566272949980393E-09	13.07	7.8039903875484934E-12	13.07	0.22581711268595228	13.07	1501.037234932098
13.08	3.9116199698524242E-07	13.08	8.1443614266637926E-09	13.08	4.5163422537190632E-12	13.08	0.061434705999317885	13.08	1501.5303821300379
13.09	3.9255559768015521E-07	13.09	-3.7566272949980393E-09	13.09	1.2286941199864131E-12	13.09	0.71896433277485983	13.09	1501.6947645293385
13.1	3.8525968815809555E-07	13.1	2.9566141160605795E-08	13.1	4.5163422537190632E-12	13.1	0.22581711268595228	13.1	1501.5303821300379
13.11	3.8821084257199239E-07	13.11	3.0756240036018129E-08	13.11	7.8039903875484934E-12	13.11	-0.43171251403156674	13.11	1502.3522941264755
13.12	3.8771898350305371E-07	13.12	2.0342874880799312E-08	13.12	4.5163422537190632E-12	13.12	0.22581711268595228	13.12	1501.5303821300379
13.13	3.9304745674891135E-07	13.13	3.3731487225145201E-08	13.13	1.2286941199864131E-12	13.13	0.55458192607371615	13.13	1501.5303821300379
13.14	3.9263757419161583E-07	13.14	2.2128023192376947E-08	13.14	1.2286941199864131E-12	13.14	0.39019951937742547	13.14	1502.5166765257436
13.15	3.9599861116103916E-07	13.15	1.8963423460481794E-09	13.15	4.5163422537190632E-12	13.15	0.22581711268595228	13.15	1501.5303821300379
13.16	3.9394919837491426E-07	13.16	5.4666389630722282E-09	13.16	4.5163422537190632E-12	13.16	0.061434705999317885	13.16	1502.187911727201
13.17	3.9026025535904194E-07	13.17	-4.3516767307134736E-09	13.17	1.2286941199864131E-12	13.17	0.55458192607371615	13.17	1501.6947645293385
13.18	3.9222769163430708E-07	13.18	7.2517872720549647E-09	13.18	4.5163422537190632E-12	13.18	0.22581711268595228	13.18	1501.5303821300379
13.19	3.9591663464960077E-07	13.19	-3.4591025771271336E-09	13.19	4.5163422537190632E-12	13.19	0.061434705999317885	13.19	1501.037234932098
13.2	3.8517771164658945E-07	13.2	2.8376042285329966E-08	13.2	4.5163422537190632E-12	13.2	0.55458192607371615	13.2	1501.5303821300379
13.21	3.8886665466388261E-07	13.21	3.1053764754892517E-08	13.21	4.5163422537190632E-12	13.21	0.22581711268595228	13.21	1503.0098237235093
13.22	3.8976839629017902E-07	13.22	1.974782544367554E-08	13.22	1.1091638521474497E-11	13.22	0.39019951937742547	13.22	1501.8591469286323
13.23	3.9386722186346215E-07	13.23	3.3136437787251714E-08	13.23	4.5163422537190632E-12	13.23	0.061434705999317885	13.23	1501.3659997307309
13.24	3.9403117488636583E-07	13.24	2.2425547911003287E-08	13.24	4.5163422537190632E-12	13.24	0.061434705999317885	13.24	1501.5303821300379
13.25	3.945230339550638E-07	13.25	2.4913917821315568E-09	13.25	1.2286941199864131E-12	13.25	0.39019951937742547	13.25	1501.5303821300379
13.26	3.9386722186346215E-07	13.26	6.0616883993649816E-09	13.26	1.1091638521474497E-11	13.26	0.061434705999317885	13.26	1501.8591469286323
13.27	3.9173583256551907E-07	13.27	-7.3269239087632082E-09	13.27	4.5163422537190632E-12	13.27	0.061434705999317885	13.27	1501.5303821300379
13.28	3.9321140977182583E-07	13.28	8.7394108631131412E-09	13.28	4.5163422537190632E-12	13.28	0.55458192607371615	13.28	1501.3659997307309
13.29	3.9509686953518661E-07	13.29	-2.864053141358998E-09	13.29	1.2286941199864131E-12	13.29	-0.26733010735943452	13.29	1501.3659997307309
13.3	3.8452189955452363E-07	13.3	2.7780992847743277E-08	13.3	7.8039903875484934E-12	13.3	0.061434705999317885	13.3	1502.3522941264755
13.31	3.8829281908348044E-07	13.31	3.1053764754892517E-08	13.31	4.5163422537190632E-12	13.31	-0.10294770068247772	13.31	1501.6947645293385
13.32	3.875550304800702E-07	13.32	1.9450300725126571E-08	13.32	7.8039903875484934E-12	13.32	-0.10294770068247772	13.32	1501.6947645293385
13.33	3.9362129232910261E-07	13.33	3.402901194410469E-08	13.33	4.5163422537190632E-12	13.33	0.061434705999317885	13.33	1501.6947645293385
13.34	3.9108002047377221E-07	13.34	2.2425547911003287E-08	13.34	4.5163422537190632E-12	13.34	0.061434705999317885	13.34	1501.3659997307309
13.35	3.9567070511528231E-07	13.35	2.4913917821315568E-09	13.35	1.2286941199864131E-12	13.35	-0.10294770068247772	13.35	1502.187911727201
13.36	3.9517884604663045E-07	13.36	5.1691142449389143E-09	13.36	7.8039903875484934E-12	13.36	-1.0892421406716437	13.36	1501.6947645293385
13.37	3.9255559768015521E-07	13.37	-3.7566272949980393E-09	13.37	7.8039903875484934E-12	13.37	0.22581711268595228	13.37	1501.5303821300379
13.38	3.9608058767247698E-07	13.38	8.1443614266637926E-09	13.38	1.2286941199864131E-12	13.38	0.55458192607371615	13.38	1501.5303821300379
13.39	3.92473621168694E-07	13.39	-2.566528423461768E-09	13.39	1.2286941199864131E-12	13.39	-0.10294770068247772	13.39	1501.5303821300379
13.4	3.8427597001999113E-07	13.4	2.7483468128962764E-08	13.4	1.2286941199864131E-12	13.4	0.71896433277485983	13.4	1501.6947645293385
13.41	3.8911258419833321E-07	13.41	3.0756240036018129E-08	13.41	4.5163422537190632E-12	13.41	-0.10294770068247772	13.41	1501.037234932098
13.42	3.8927653722129767E-07	13.42	1.974782544367554E-08	13.42	4.5163422537190632E-12	13.42	-0.76047732736128637	13.42	1502.0235293279197
13.43	3.957526816267224E-07	13.43	3.3433962506194209E-08	13.43	4.5163422537190632E-12	13.43	0.22581711268595228	13.43	1501.6947645293385
13.44	3.919817620999154E-07	13.44	2.2128023192376947E-08	13.44	4.5163422537190632E-12	13.44	-0.43171251403156674	13.44	1501.8591469286323
13.45	3.9468698697795875E-07	13.45	2.4913917821315568E-09	13.45	4.5163422537190632E-12	13.45	0.061434705999317885	13.45	1501.5303821300379
13.46	3.9534279906951661E-07	13.46	8.1443614266637926E-09	13.46	4.5163422537190632E-12	13.46	1.7052587730830595	13.46	1502.0235293279197
13.47	3.9583465813816185E-07	13.47	-6.7318744732236524E-09	13.47	4.5163422537190632E-12	13.47	-0.10294770068247772	13.47	1501.3659997307309
13.48	3.9280152721453571E-07	13.48	8.7394108631131412E-09	13.48	-2.0589540136494568E-12	13.48	1.2121115529072313	13.48	1501.6947645293385
13.49	3.9181780907698499E-07	13.49	-2.566528423461768E-09	13.49	4.5163422537190632E-12	13.49	0.061434705999317885	13.49	1502.187911727201
13.5	3.8468585257754288E-07	13.5	2.8376042285329966E-08	13.5	4.5163422537190632E-12	13.5	1.5408763663529612	13.5	1501.8591469286323
13.51	3.8780096001454473E-07	13.51	3.2541388349392254E-08	13.51	4.5163422537190632E-12	13.51	-0.10294770068247772	13.51	1501.6947645293385
13.52	3.9403117488636583E-07	13.52	1.8855251288054441E-08	13.52	4.5163422537190632E-12	13.52	0.061434705999317885	13.52	1501.8591469286323
13.53	3.9116199698524242E-07	13.53	3.402901194410469E-08	13.53	1.2286941199864131E-12	13.53	0.71896433277485983	13.53	1501.3659997307309
13.54	3.9050618489346644E-07	13.54	2.183049847375921E-08	13.54	4.5163422537190632E-12	13.54	0.061434705999317885	13.54	1502.3522941264755
13.55	3.9608058767247698E-07	13.55	4.2765400905912902E-09	13.55	4.5163422537190632E-12	13.55	0.22581711268595228	13.55	1501.5303821300379
13.56	3.9690035278682422E-07	13.56	5.4666389630722282E-09	13.56	4.5163422537190632E-12	13.56	-0.10294770068247772	13.56	1501.6947645293385
13.57	3.9534279906951661E-07	13.57	-5.2442508842207484E-09	13.57	4.5163422537190632E-12	13.57	0.39019951937742547	13.57	1501.5303821300379
13.58	3.9378524535200952E-07	13.58	8.4418861448841258E-09	13.58	1.2286941199864131E-12	13.58	-1.0892421406716437	13.58	1501.6947645293385
13.59	3.9124397349671205E-07	13.59	-3.4591025771271336E-09	13.59	4.5163422537190632E-12	13.59	-0.10294770068247772	13.59	1501.6947645293385
13.6	3.8689921838811635E-07	13.6	2.8971091722950814E-08	13.6	4.5163422537190632E-12	13.6	-0.10294770068247772	13.6	1501.037234932098
13.61	3.9108002047377221E-07	13.61	3.1648814192666863E-08	13.61	4.5163422537190632E-12	13.61	0.22581711268595228	13.61	1501.6947645293385
13.62	3.9378524535200952E-07	13.62	2.0342874880799312E-08	13.62	4.5163422537190632E-12	13.62	0.061434705999317885	13.62	1501.5303821300379
13.63	3.9157187954258548E-07	13.63	3.3731487225145201E-08	13.63	4.5163422537190632E-12	13.63	0.061434705999317885	13.63	1502.6810589250053
13.64	3.9009630233608966E-07	13.64	2.2425547911003287E-08	13.64	1.2286941199864131E-12	13.64	-0.10294770068247772	13.64	1501.6947645293385
13.65	3.957526816267224E-07	13.65	3.9790153724928503E-09	13.65	4.5163422537190632E-12	13.65	0.39019951937742547	13.65	1501.6947645293385
13.66	3.9821197696966229E-07	13.66	6.0616883993649816E-09	13.66	7.8039903875484934E-12	13.66	0.22581711268595228	13.66	1501.3659997307309
13.67	3.9345733930619348E-07	13.67	-5.2442508842207484E-09	13.67	4.5163422537190632E-12	13.67	0.22581711268595228	13.67	1501.6947645293385
13.68	3.9058816140494025E-07	13.68	9.0369355813508519E-09	13.68	1.2286941199864131E-12	13.68	0.22581711268595228	13.68	1502.3522941264755
13.69	3.9050618489346644E-07	13.69	-3.7566272949980393E-09	13.69	4.5163422537190632E-12	13.69	-0.10294770068247772	13.69	1501.5303821300379
13.7	3.8763700699156222E-07	13.7	2.8376042285329966E-08	13.7	1.2286941199864131E-12	13.7	0.55458192607371615	13.7	1501.5303821300379
13.71	3.8853874861794153E-07	13.71	3.1648814192666863E-08	13.71	4.5163422537190632E-12	13.71	-0.10294770068247772	13.71	1501.5303821300379
13.72	3.9099804396230157E-07	13.72	2.0342874880799312E-08	13.72	4.5163422537190632E-12	13.72	-0.10294770068247772	13.72	1502.0235293279197
13.73	3.9058816140494025E-07	13.73	3.3136437787251714E-08	13.73	1.2286941199864131E-12	13.73	0.22581711268595228	13.73	1502.3522941264755
13.74	3.8903060768685019E-07	13.74	2.2128023192376947E-08	13.74	1.2286941199864131E-12	13.74	1.5408763663529612	13.74	1501.5303821300379
13.75	3.982939534810848E-07	13.75	4.8715895268143355E-09	13.75	4.5163422537190632E-12	13.75	0.061434705999317885	13.75	1501.6947645293385
13.76	3.9460501046651156E-07	13.76	5.1691142449389143E-09	13.76	4.5163422537190632E-12	13.76	0.061434705999317885	13.76	1501.5303821300379
13.77	3.92473621168694E-07	13.77	-6.136825037648905E-09	13.77	7.8039903875484934E-12	13.77	-0.43171251403156674	13.77	1501.5303821300379
13.78	3.9083409093935856E-07	13.78	8.1443614266637926E-09	13.78	4.5163422537190632E-12	13.78	-0.10294770068247772	13.78	1501.6947645293385
13.79	3.8903060768685019E-07	13.79	-3.4591025771271336E-09	13.79	1.2286941199864131E-12	13.79	-0.43171251403156674	13.79	1501.6947645293385
13.8	3.8542364118110628E-07	13.8	2.8376042285329966E-08	13.8	7.8039903875484934E-12	13.8	0.39019951937742547	13.8	1502.3522941264755
13.81	3.9157187954258548E-07	13.81	3.1053764754892517E-08	13.81	4.5163422537190632E-12	13.81	0.55458192607371615	13.81	1501.2016173314178
13.82	3.904242083819921E-07	13.82	2.1532973755150035E-08	13.82	4.5163422537190632E-12	13.82	0.22581711268595228	13.82	1501.3659997307309
13.83	3.8976839629017902E-07	13.83	3.3731487225145201E-08	13.83	4.5163422537190632E-12	13.83	-0.26733010735943452	13.83	1501.3659997307309
13.84	3.9026025535904194E-07	13.84	2.3318122066933817E-08	13.84	4.5163422537190632E-12	13.84	-0.26733010735943452	13.84	1501.037234932098
13.85	3.9657244674109209E-07	13.85	3.383965936322149E-09	13.85	7.8039903875484934E-12	13.85	0.88334673948082099	13.85	1501.3659997307309
13.86	3.9255559768015521E-07	13.86	5.7641636812142506E-09	13.86	1.2286941199864131E-12	13.86	0.061434705999317885	13.86	1501.8591469286323
13.87	3.913259500081812E-07	13.87	-5.5417756020389263E-09	13.87	4.5163422537190632E-12	13.87	0.061434705999317885	13.87	1502.3522941264755
13.88	3.913259500081812E-07	13.88	7.8468367084521678E-09	13.88	1.2286941199864131E-12	13.88	0.71896433277485983	13.88	1501.5303821300379
13.89	3.9050618489346644E-07	13.89	-4.3516767307134736E-09	13.89	7.8039903875484934E-12	13.89	0.061434705999317885	13.89	1501.6947645293385
13.9	3.8599747676162878E-07	13.9	2.8673567004136128E-08	13.9	7.8039903875484934E-12	13.9	0.39019951937742547	13.9	1501.6947645293385
13.91	3.9009630233608966E-07	13.91	3.1351289473775442E-08	13.91	4.5163422537190632E-12	13.91	-0.10294770068247772	13.91	1501.5303821300379
13.92	3.8886665466388261E-07	13.92	1.974782544367554E-08	13.92	7.8039903875484934E-12	13.92	0.061434705999317885	13.92	1502.6810589250053
13.93	3.8780096001454473E-07	13.93	3.4624061382049158E-08	13.93	-2.0589540136494568E-12	13.93	-0.10294770068247772	13.93	1501.8591469286323
13.94	3.92473621168694E-07	13.94	2.1235449036549464E-08	13.94	7.8039903875484934E-12	13.94	-0.26733010735943452	13.94	1501.2016173314178
13.95	3.9903174208386157E-07	13.95	4.2765400905912902E-09	13.95	1.2286941199864131E-12	13.95	0.061434705999317885	13.95	1501.5303821300379
13.96	3.9419512790926734E-07	13.96	5.1691142449389143E-09	13.96	4.5163422537190632E-12	13.96	0.22581711268595228	13.96	1501.5303821300379
13.97	3.9058816140494025E-07	13.97	-4.0541520128601571E-09	13.97	4.5163422537190632E-12	13.97	-0.26733010735943452	13.97	1502.3522941264755
13.98	3.9181780907698499E-07	13.98	7.8468367084521678E-09	13.98	4.5163422537190632E-12	13.98	0.061434705999317885	13.98	1502.0235293279197
13.99	3.9493291651229706E-07	13.99	-4.3516767307134736E-09	13.99	7.8039903875484934E-12	13.99	-0.43171251403156674	13.99	1502.3522941264755
14	3.870631714111078E-07	14	3.0458715317152264E-08	14	1.2286941199864131E-12	14	-0.26733010735943452	14	1501.6947645293385
14.01	3.8722712443409724E-07	14.01	3.0161190598294922E-08	14.01	4.5163422537190632E-12	14.01	0.061434705999317885	14.01	1501.6947645293385
14.02	3.8804688954901486E-07	14.02	2.0640399599374102E-08	14.02	1.2286941199864131E-12	14.02	0.22581711268595228	14.02	1501.6947645293385
14.03	3.9034223187051729E-07	14.03	3.3731487225145201E-08	14.03	1.2286941199864131E-12	14.03	0.061434705999317885	14.03	1501.6947645293385
14.04	3.92473621168694E-07	14.04	2.183049847375921E-08	14.04	7.8039903875484934E-12	14.04	0.55458192607371615	14.04	1501.5303821300379
14.05	3.9755616487826149E-07	14.05	3.9790153724928503E-09	14.05	7.8039903875484934E-12	14.05	-0.59609492069883885	14.05	1501.8591469286323
14.06	3.9230966814576988E-07	14.06	4.5740648086984387E-09	14.06	7.8039903875484934E-12	14.06	0.061434705999317885	14.06	1501.8591469286323
14.07	3.8968641977870002E-07	14.07	-4.3516767307134736E-09	14.07	4.5163422537190632E-12	14.07	-1.0892421406716437	14.07	1501.6947645293385
14.08	3.9181780907698499E-07	14.08	8.7394108631131412E-09	14.08	4.5163422537190632E-12	14.08	0.061434705999317885	14.08	1501.5303821300379
14.09	3.9296548023745332E-07	14.09	-3.1615778592474664E-09	14.09	4.5163422537190632E-12	14.09	-0.26733010735943452	14.09	1502.0235293279197
14.1	3.8821084257199239E-07	14.1	2.8078517566532366E-08	14.1	4.5163422537190632E-12	14.1	0.061434705999317885	14.1	1501.6947645293385
14.11	3.8886665466388261E-07	14.11	3.0161190598294922E-08	14.11	4.5163422537190632E-12	14.11	0.061434705999317885	14.11	1501.8591469286323
14.12	3.8739107745708467E-07	14.12	2.0640399599374102E-08	14.12	1.2286941199864131E-12	14.12	0.22581711268595228	14.12	1501.5303821300379
14.13	3.8968641977870002E-07	14.13	3.4326536663072675E-08	14.13	1.2286941199864131E-12	14.13	0.39019951937742547	14.13	1501.8591469286323
14.14	3.92473621168694E-07	14.14	2.183049847375921E-08	14.14	7.8039903875484934E-12	14.14	-0.26733010735943452	14.14	1501.8591469286323
14.15	3.9804802394681546E-07	14.15	4.2765400905912902E-09	14.15	1.2286941199864131E-12	14.15	-0.10294770068247772	14.15	1501.3659997307309
14.16	3.9468698697795875E-07	14.16	5.1691142449389143E-09	14.16	4.5163422537190632E-12	14.16	0.061434705999317885	14.16	1501.6947645293385
14.17	3.9140792651964982E-07	14.17	-4.6492014485580286E-09	14.17	1.2286941199864131E-12	14.17	-0.26733010735943452	14.17	1501.8591469286323
14.18	3.9230966814576988E-07	14.18	9.3344602995972579E-09	14.18	4.5163422537190632E-12	14.18	0.22581711268595228	14.18	1502.5166765257436
14.19	3.9444105744361551E-07	14.19	-3.7566272949980393E-09	14.19	1.2286941199864131E-12	14.19	-0.26733010735943452	14.19	1501.6947645293385
14.2	3.8796491303752528E-07	14.2	2.8673567004136128E-08	14.2	4.5163422537190632E-12	14.2	0.061434705999317885	14.2	1502.187911727201
14.21	3.909160674508303E-07	14.21	3.1351289473775442E-08	14.21	7.8039903875484934E-12	14.21	-0.10294770068247772	14.21	1501.3659997307309
14.22	3.8862072512942757E-07	14.22	2.0640399599374102E-08	14.22	1.1091638521474497E-11	14.22	1.0477291461916138	14.22	1501.6947645293385
14.23	3.913259500081812E-07	14.23	3.5814160258040015E-08	14.23	4.5163422537190632E-12	14.23	-0.26733010735943452	14.23	1501.5303821300379
14.24	3.9009630233608966E-07	14.24	2.0937924317957482E-08	14.24	7.8039903875484934E-12	14.24	0.22581711268595228	14.24	1501.6947645293385
14.25	4.0075324882349032E-07	14.25	4.5740648086984387E-09	14.25	1.1091638521474497E-11	14.25	0.061434705999317885	14.25	1502.187911727201
14.26	3.933753627947382E-07	14.26	4.8715895268143355E-09	14.26	7.8039903875484934E-12	14.26	0.22581711268595228	14.26	1501.6947645293385
14.27	3.8894863117536664E-07	14.27	-4.9467261663937957E-09	14.27	7.8039903875484934E-12	14.27	0.061434705999317885	14.27	1501.5303821300379
14.28	3.9353931581764833E-07	14.28	9.6319850178523328E-09	14.28	1.2286941199864131E-12	14.28	0.71896433277485983	14.28	1501.6947645293385
14.29	3.919817620999154E-07	14.29	-4.0541520128601571E-09	14.29	4.5163422537190632E-12	14.29	0.061434705999317885	14.29	1501.3659997307309
14.3	3.8427597001999113E-07	14.3	2.8673567004136128E-08	14.3	1.2286941199864131E-12	14.3	0.39019951937742547	14.3	1502.3522941264755
14.31	3.8542364118110628E-07	14.31	2.9566141160605795E-08	14.31	4.5163422537190632E-12	14.31	0.55458192607371615	14.31	1501.6947645293385
14.32	3.8985037280165743E-07	14.32	2.0640399599374102E-08	14.32	4.5163422537190632E-12	14.32	0.55458192607371615	14.32	1501.3659997307309
14.33	3.919817620999154E-07	14.33	3.4921586101034137E-08	14.33	7.8039903875484934E-12	14.33	0.39019951937742547	14.33	1503.0098237235093
14.34	3.919817620999154E-07	14.34	2.0937924317957482E-08	14.34	4.5163422537190632E-12	14.34	1.2121115529072313	14.34	1501.5303821300379
14.35	3.9853988301534889E-07	14.35	3.9790153724928503E-09	14.35	1.2286941199864131E-12	14.35	-0.26733010735943452	14.35	1500.2153229354024
14.36	3.9411315139781683E-07	14.36	4.2765400905912902E-09	14.36	4.5163422537190632E-12	14.36	-0.10294770068247772	14.36	1501.2016173314178
14.37	3.9083409093935856E-07	14.37	-3.7566272949980393E-09	14.37	1.2286941199864131E-12	14.37	0.22581711268595228	14.37	1502.5166765257436
14.38	3.921457151228437E-07	14.38	8.4418861448841258E-09	14.38	4.5163422537190632E-12	14.38	0.22581711268595228	14.38	1501.8591469286323
14.39	3.9304745674891135E-07	14.39	-3.4591025771271336E-09	14.39	4.5163422537190632E-12	14.39	-0.43171251403156674	14.39	1501.6947645293385
14.4	3.8862072512942757E-07	14.4	2.9268616441774036E-08	14.4	4.5163422537190632E-12	14.4	0.39019951937742547	14.4	1501.3659997307309
14.41	3.921457151228437E-07	14.41	2.9566141160605795E-08	14.41	4.5163422537190632E-12	14.41	0.39019951937742547	14.41	1501.6947645293385
14.42	3.8903060768685019E-07	14.42	2.0342874880799312E-08	14.42	7.8039903875484934E-12	14.42	0.061434705999317885	14.42	1501.6947645293385
14.43	3.9026025535904194E-07	14.43	3.3731487225145201E-08	14.43	7.8039903875484934E-12	14.43	-0.26733010735943452	14.43	1501.6947645293385
14.44	3.9157187954258548E-07	14.44	2.0937924317957482E-08	14.44	4.5163422537190632E-12	14.44	-0.10294770068247772	14.44	1502.3522941264755
14.45	4.0067127231208527E-07	14.45	4.5740648086984387E-09	14.45	1.1091638521474497E-11	14.45	0.22581711268595228	14.45	1501.5303821300379
14.46	3.9419512790926734E-07	14.46	5.1691142449389143E-09	14.46	7.8039903875484934E-12	14.46	0.061434705999317885	14.46	1502.0235293279197
14.47	3.9173583256551907E-07	14.47	-5.2442508842207484E-09	14.47	-2.0589540136494568E-12	14.47	-0.43171251403156674	14.47	1501.6947645293385
14.48	3.8976839629017902E-07	14.48	7.8468367084521678E-09	14.48	1.2286941199864131E-12	14.48	0.061434705999317885	14.48	1501.3659997307309
14.49	3.9140792651964982E-07	14.49	-4.6492014485580286E-09	14.49	4.5163422537190632E-12	14.49	0.22581711268595228	14.49	1502.0235293279197
14.5	3.8821084257199239E-07	14.5	2.9566141160605795E-08	14.5	1.2286941199864131E-12	14.5	0.88334673948082099	14.5	1501.5303821300379
14.51	3.8960444326722065E-07	14.51	3.0458715317152264E-08	14.51	4.5163422537190632E-12	14.51	-0.10294770068247772	14.51	1502.0235293279197
14.52	3.8952246675574064E-07	14.52	2.0342874880799312E-08	14.52	7.8039903875484934E-12	14.52	1.2121115529072313	14.52	1501.3659997307309
14.53	3.8911258419833321E-07	14.53	3.5814160258040015E-08	14.53	7.8039903875484934E-12	14.53	-0.10294770068247772	14.53	1501.5303821300379
14.54	3.9034223187051729E-07	14.54	2.1235449036549464E-08	14.54	7.8039903875484934E-12	14.54	0.39019951937742547	14.54	1501.3659997307309
14.55	3.9772011790111509E-07	14.55	5.7641636812142506E-09	14.55	4.5163422537190632E-12	14.55	0.71896433277485983	14.55	1499.886558136679
14.56	3.9329338628328228E-07	14.56	4.2765400905912902E-09	14.56	7.8039903875484934E-12	14.56	0.39019951937742547	14.56	1501.8591469286323
14.57	3.9345733930619348E-07	14.57	-4.9467261663937957E-09	14.57	7.8039903875484934E-12	14.57	0.22581711268595228	14.57	1501.8591469286323
14.58	3.9058816140494025E-07	14.58	9.6319850178523328E-09	14.58	-2.0589540136494568E-12	14.58	-0.10294770068247772	14.58	1501.5303821300379
14.59	3.8763700699156222E-07	14.59	-3.7566272949980393E-09	14.59	7.8039903875484934E-12	14.59	0.39019951937742547	14.59	1501.5303821300379
14.6	3.8673526536512299E-07	14.6	2.9566141160605795E-08	14.6	4.5163422537190632E-12	14.6	0.39019951937742547	14.6	1502.0235293279197
14.61	3.9001432582461278E-07	14.61	2.986366587944609E-08	14.61	1.2286941199864131E-12	14.61	0.22581711268595228	14.61	1501.6947645293385
14.62	3.921457151228437E-07	14.62	2.0640399599374102E-08	14.62	4.5163422537190632E-12	14.62	0.88334673948082099	14.62	1501.3659997307309
14.63	3.8976839629017902E-07	14.63	3.3433962506194209E-08	14.63	1.2286941199864131E-12	14.63	0.22581711268595228	14.63	1502.187911727201
14.64	3.8952246675574064E-07	14.64	2.183049847375921E-08	14.64	4.5163422537190632E-12	14.64	-0.26733010735943452	14.64	1501.6947645293385
14.65	3.9673639976395924E-07	14.65	5.4666389630722282E-09	14.65	1.2286941199864131E-12	14.65	0.39019951937742547	14.65	1501.6947645293385
14.66	3.9526082255807382E-07	14.66	2.4913917821315568E-09	14.66	4.5163422537190632E-12	14.66	-0.10294770068247772	14.66	1501.5303821300379
14.67	3.92473621168694E-07	14.67	-4.3516767307134736E-09	14.67	4.5163422537190632E-12	14.67	0.55458192607371615	14.67	1501.037234932098
14.68	3.9280152721453571E-07	14.68	8.1443614266637926E-09	14.68	4.5163422537190632E-12	14.68	0.061434705999317885	14.68	1502.6810589250053
14.69	3.9067013791641359E-07	14.69	-3.7566272949980393E-09	14.69	4.5163422537190632E-12	14.69	0.39019951937742547	14.69	1501.3659997307309
14.7	3.8616142978463087E-07	14.7	3.0756240036018129E-08	14.7	1.2286941199864131E-12	14.7	-0.10294770068247772	14.7	1501.3659997307309
14.71	3.9116199698524242E-07	14.71	2.9566141160605795E-08	14.71	7.8039903875484934E-12	14.71	-0.10294770068247772	14.71	1501.8591469286323
14.72	3.9468698697795875E-07	14.72	2.0045350162233125E-08	14.72	4.5163422537190632E-12	14.72	0.061434705999317885	14.72	1501.6947645293385
14.73	3.9116199698524242E-07	14.73	3.3731487225145201E-08	14.73	1.2286941199864131E-12	14.73	0.71896433277485983	14.73	1501.3659997307309
14.74	3.9026025535904194E-07	14.74	2.1235449036549464E-08	14.74	4.5163422537190632E-12	14.74	0.55458192607371615	14.74	1501.2016173314178
14.75	3.962445406953509E-07	14.75	4.8715895268143355E-09	14.75	7.8039903875484934E-12	14.75	0.39019951937742547	14.75	1502.3522941264755
14.76	3.9517884604663045E-07	14.76	3.6814906544031321E-09	14.76	4.5163422537190632E-12	14.76	-0.26733010735943452	14.76	1501.5303821300379
14.77	3.945230339550638E-07	14.77	-5.8393003198483295E-09	14.77	7.8039903875484934E-12	14.77	-0.10294770068247772	14.77	1501.8591469286323
14.78	3.9124397349671205E-07	14.78	9.3344602995972579E-09	14.78	1.1091638521474497E-11	14.78	-0.43171251403156674	14.78	1501.5303821300379
14.79	3.9034223187051729E-07	14.79	-3.1615778592474664E-09	14.79	4.5163422537190632E-12	14.79	-0.10294770068247772	14.79	1502.5166765257436
14.8	3.8657131234212772E-07	14.8	3.0161190598294922E-08	14.8	1.1091638521474497E-11	14.8	-0.26733010735943452	14.8	1502.0235293279197
14.81	3.9165385605405251E-07	14.81	2.9268616441774036E-08	14.81	7.8039903875484934E-12	14.81	-0.10294770068247772	14.81	1501.6947645293385
14.82	3.9108002047377221E-07	14.82	2.0640399599374102E-08	14.82	4.5163422537190632E-12	14.82	0.061434705999317885	14.82	1501.8591469286323
14.83	3.8935851373277915E-07	14.83	3.4921586101034137E-08	14.83	-2.0589540136494568E-12	14.83	0.061434705999317885	14.83	1501.3659997307309
14.84	3.8976839629017902E-07	14.84	2.1532973755150035E-08	14.84	7.8039903875484934E-12	14.84	-0.10294770068247772	14.84	1501.6947645293385
14.85	3.9263757419161583E-07	14.85	5.7641636812142506E-09	14.85	4.5163422537190632E-12	14.85	0.061434705999317885	14.85	1501.6947645293385
14.86	3.9468698697795875E-07	14.86	3.6814906544031321E-09	14.86	7.8039903875484934E-12	14.86	0.39019951937742547	14.86	1501.5303821300379
14.87	3.9427710442071728E-07	14.87	-5.5417756020389263E-09	14.87	7.8039903875484934E-12	14.87	-0.26733010735943452	14.87	1502.3522941264755
14.88	3.909160674508303E-07	14.88	8.4418861448841258E-09	14.88	4.5163422537190632E-12	14.88	0.22581711268595228	14.88	1501.6947645293385
14.89	3.909160674508303E-07	14.89	-4.9467261663937957E-09	14.89	4.5163422537190632E-12	14.89	-0.10294770068247772	14.89	1501.6947645293385
14.9	3.8345620490485244E-07	14.9	3.1946338911566821E-08	14.9	7.8039903875484934E-12	14.9	0.22581711268595228	14.9	1501.5303821300379
14.91	3.8927653722129767E-07	14.91	2.8376042285329966E-08	14.91	4.5163422537190632E-12	14.91	-0.26733010735943452	14.91	1502.6810589250053
14.92	3.9345733930619348E-07	14.92	2.1532973755150035E-08	14.92	7.8039903875484934E-12	14.92	-0.10294770068247772	14.92	1501.5303821300379
14.93	3.9165385605405251E-07	14.93	3.3731487225145201E-08	14.93	1.2286941199864131E-12	14.93	0.22581711268595228	14.93	1501.3659997307309
14.94	3.9001432582461278E-07	14.94	2.1532973755150035E-08	14.94	4.5163422537190632E-12	14.94	-0.26733010735943452	14.94	1502.187911727201
14.95	3.9460501046651156E-07	14.95	6.3592131175244211E-09	14.95	4.5163422537190632E-12	14.95	1.5408763663529612	14.95	1501.3659997307309
14.96	3.9493291651229706E-07	14.96	2.4913917821315568E-09	14.96	1.2286941199864131E-12	14.96	0.55458192607371615	14.96	1501.5303821300379
14.97	3.919817620999154E-07	14.97	-3.7566272949980393E-09	14.97	4.5163422537190632E-12	14.97	0.22581711268595228	14.97	1501.5303821300379
14.98	3.9263757419161583E-07	14.98	8.7394108631131412E-09	14.98	1.2286941199864131E-12	14.98	-0.10294770068247772	14.98	1501.5303821300379
14.99	3.8968641977870002E-07	14.99	-4.9467261663937957E-09	14.99	4.5163422537190632E-12	14.99	0.061434705999317885	14.99	1501.8591469286323
15	3.8042307397844126E-07	15	3.1648814192666863E-08	15	7.8039903875484934E-12	15	0.55458192607371615	15	1501.6947645293385
15.01	3.8870270164091308E-07	15.01	2.8673567004136128E-08	15.01	4.5163422537190632E-12	15.01	-0.10294770068247772	15.01	1502.6810589250053
15.02	3.9083409093935856E-07	15.02	2.183049847375921E-08	15.02	7.8039903875484934E-12	15.02	0.061434705999317885	15.02	1501.5303821300379
15.03	3.9124397349671205E-07	15.03	3.3731487225145201E-08	15.03	1.2286941199864131E-12	15.03	0.39019951937742547	15.03	1501.3659997307309
15.04	3.8993234931313537E-07	15.04	2.1235449036549464E-08	15.04	4.5163422537190632E-12	15.04	0.061434705999317885	15.04	1501.3659997307309
15.05	3.9329338628328228E-07	15.05	5.4666389630722282E-09	15.05	4.5163422537190632E-12	15.05	0.061434705999317885	15.05	1501.6947645293385
15.06	3.9165385605405251E-07	15.06	2.4913917821315568E-09	15.06	4.5163422537190632E-12	15.06	0.22581711268595228	15.06	1502.187911727201
15.07	3.92473621168694E-07	15.07	-4.0541520128601571E-09	15.07	4.5163422537190632E-12	15.07	-0.10294770068247772	15.07	1501.6947645293385
15.08	3.9362129232910261E-07	15.08	7.8468367084521678E-09	15.08	1.2286941199864131E-12	15.08	-0.10294770068247772	15.08	1501.6947645293385
15.09	3.9485094000085152E-07	15.09	-3.4591025771271336E-09	15.09	7.8039903875484934E-12	15.09	1.0477291461916138	15.09	1501.5303821300379
15.1	3.8484980560056032E-07	15.1	2.8971091722950814E-08	15.1	1.2286941199864131E-12	15.1	0.39019951937742547	15.1	1501.3659997307309
15.11	3.8870270164091308E-07	15.11	2.8078517566532366E-08	15.11	4.5163422537190632E-12	15.11	-0.26733010735943452	15.11	1501.8591469286323
15.12	3.9083409093935856E-07	15.12	2.0342874880799312E-08	15.12	4.5163422537190632E-12	15.12	-0.10294770068247772	15.12	1500.3797053347544
15.13	3.945230339550638E-07	15.13	3.3731487225145201E-08	15.13	1.2286941199864131E-12	15.13	-0.43171251403156674	15.13	1502.0235293279197
15.14	3.9017827884756607E-07	15.14	2.1532973755150035E-08	15.14	7.8039903875484934E-12	15.14	0.39019951937742547	15.14	1501.8591469286323
15.15	3.9485094000085152E-07	15.15	5.1691142449389143E-09	15.15	4.5163422537190632E-12	15.15	0.22581711268595228	15.15	1501.5303821300379
15.16	3.945230339550638E-07	15.16	4.2765400905912902E-09	15.16	4.5163422537190632E-12	15.16	1.2121115529072313	15.16	1501.037234932098
15.17	3.8993234931313537E-07	15.17	-3.7566272949980393E-09	15.17	1.2286941199864131E-12	15.17	0.22581711268595228	15.17	1501.6947645293385
15.18	3.9411315139781683E-07	15.18	8.4418861448841258E-09	15.18	4.5163422537190632E-12	15.18	0.22581711268595228	15.18	1501.3659997307309
15.19	3.9329338628328228E-07	15.19	-3.1615778592474664E-09	15.19	4.5163422537190632E-12	15.19	0.061434705999317885	15.19	1501.5303821300379
15.2	3.8386608746242763E-07	15.2	3.0458715317152264E-08	15.2	4.5163422537190632E-12	15.2	0.061434705999317885	15.2	1502.5166765257436
15.21	3.891945607098157E-07	15.21	2.9268616441774036E-08	15.21	4.5163422537190632E-12	15.21	-0.59609492069883885	15.21	1501.8591469286323
15.22	3.9026025535904194E-07	15.22	2.1532973755150035E-08	15.22	4.5163422537190632E-12	15.22	0.061434705999317885	15.22	1501.5303821300379
15.23	3.9181780907698499E-07	15.23	3.4326536663072675E-08	15.23	1.2286941199864131E-12	15.23	0.55458192607371615	15.23	1501.3659997307309
15.24	3.9329338628328228E-07	15.24	2.1235449036549464E-08	15.24	1.2286941199864131E-12	15.24	-0.10294770068247772	15.24	1501.5303821300379
15.25	3.9411315139781683E-07	15.25	5.1691142449389143E-09	15.25	4.5163422537190632E-12	15.25	0.061434705999317885	15.25	1502.187911727201
15.26	3.9353931581764833E-07	15.26	4.8715895268143355E-09	15.26	4.5163422537190632E-12	15.26	0.22581711268595228	15.26	1501.5303821300379
15.27	3.9345733930619348E-07	15.27	-4.0541520128601571E-09	15.27	4.5163422537190632E-12	15.27	0.55458192607371615	15.27	1501.5303821300379
15.28	3.9673639976395924E-07	15.28	9.6319850178523328E-09	15.28	1.2286941199864131E-12	15.28	0.061434705999317885	15.28	1501.5303821300379
15.29	3.9230966814576988E-07	15.29	-3.7566272949980393E-09	15.29	4.5163422537190632E-12	15.29	0.71896433277485983	15.29	1501.5303821300379
15.3	3.8501375862357581E-07	15.3	3.0458715317152264E-08	15.3	4.5163422537190632E-12	15.3	-0.10294770068247772	15.3	1501.8591469286323
15.31	3.8698119489961234E-07	15.31	2.8078517566532366E-08	15.31	4.5163422537190632E-12	15.31	-0.26733010735943452	15.31	1501.3659997307309
15.32	3.92473621168694E-07	15.32	2.1532973755150035E-08	15.32	7.8039903875484934E-12	15.32	0.22581711268595228	15.32	1502.3522941264755
15.33	3.913259500081812E-07	15.33	3.5219110820027612E-08	15.33	1.2286941199864131E-12	15.33	0.061434705999317885	15.33	1501.5303821300379
15.34	3.9058816140494025E-07	15.34	2.0342874880799312E-08	15.34	4.5163422537190632E-12	15.34	-0.10294770068247772	15.34	1501.5303821300379
15.35	3.9386722186346215E-07	15.35	6.0616883993649816E-09	15.35	4.5163422537190632E-12	15.35	0.55458192607371615	15.35	1501.2016173314178
15.36	3.921457151228437E-07	15.36	2.7889165001863481E-09	15.36	4.5163422537190632E-12	15.36	-0.10294770068247772	15.36	1501.3659997307309
15.37	3.9140792651964982E-07	15.37	-4.3516767307134736E-09	15.37	4.5163422537190632E-12	15.37	0.22581711268595228	15.37	1501.6947645293385
15.38	3.9304745674891135E-07	15.38	1.0524559172669637E-08	15.38	4.5163422537190632E-12	15.38	-0.26733010735943452	15.38	1501.3659997307309
15.39	3.9157187954258548E-07	15.39	-4.0541520128601571E-09	15.39	4.5163422537190632E-12	15.39	0.22581711268595228	15.39	1502.0235293279197
15.4	3.8329225188181916E-07	15.4	3.0756240036018129E-08	15.4	1.2286941199864131E-12	15.4	0.39019951937742547	15.4	1501.3659997307309
15.41	3.9050618489346644E-07	15.41	2.9566141160605795E-08	15.41	1.1091638521474497E-11	15.41	0.061434705999317885	15.41	1501.5303821300379
15.42	3.8993234931313537E-07	15.42	2.1235449036549464E-08	15.42	7.8039903875484934E-12	15.42	0.22581711268595228	15.42	1500.8728525327717
15.43	3.9288350372599481E-07	15.43	3.3433962506194209E-08	15.43	4.5163422537190632E-12	15.43	0.55458192607371615	15.43	1501.2016173314178
15.44	3.9206373861137984E-07	15.44	2.0342874880799312E-08	15.44	1.2286941199864131E-12	15.44	0.55458192607371615	15.44	1502.3522941264755
15.45	3.9427710442071728E-07	15.45	7.2517872720549647E-09	15.45	4.5163422537190632E-12	15.45	0.22581711268595228	15.45	1501.6947645293385
15.46	3.9411315139781683E-07	15.46	3.383965936322149E-09	15.46	1.2286941199864131E-12	15.46	-0.59609492069883885	15.46	1501.6947645293385
15.47	3.9026025535904194E-07	15.47	-3.1615778592474664E-09	15.47	7.8039903875484934E-12	15.47	-0.10294770068247772	15.47	1501.6947645293385
15.48	3.9280152721453571E-07	15.48	8.1443614266637926E-09	15.48	4.5163422537190632E-12	15.48	0.39019951937742547	15.48	1501.5303821300379
15.49	3.891945607098157E-07	15.49	-4.0541520128601571E-09	15.49	7.8039903875484934E-12	15.49	-0.26733010735943452	15.49	1501.5303821300379
15.5	3.8583352373862483E-07	15.5	3.0458715317152264E-08	15.5	4.5163422537190632E-12	15.5	0.55458192607371615	15.5	1501.3659997307309
15.51	3.875550304800702E-07	15.51	2.9268616441774036E-08	15.51	7.8039903875484934E-12	15.51	-0.43171251403156674	15.51	1502.3522941264755
15.52	3.9009630233608966E-07	15.52	2.183049847375921E-08	15.52	1.2286941199864131E-12	15.52	0.22581711268595228	15.52	1501.6947645293385
15.53	3.9312943326036891E-07	15.53	3.3731487225145201E-08	15.53	1.2286941199864131E-12	15.53	0.22581711268595228	15.53	1501.3659997307309
15.54	3.9378524535200952E-07	15.54	2.0342874880799312E-08	15.54	1.2286941199864131E-12	15.54	-0.10294770068247772	15.54	1501.3659997307309
15.55	3.9378524535200952E-07	15.55	3.9790153724928503E-09	15.55	4.5163422537190632E-12	15.55	-0.10294770068247772	15.55	1501.5303821300379
15.56	3.9288350372599481E-07	15.56	3.6814906544031321E-09	15.56	4.5163422537190632E-12	15.56	-0.26733010735943452	15.56	1501.5303821300379
15.57	3.92473621168694E-07	15.57	-3.4591025771271336E-09	15.57	7.8039903875484934E-12	15.57	0.55458192607371615	15.57	1501.3659997307309
15.58	3.9386722186346215E-07	15.58	8.7394108631131412E-09	15.58	4.5163422537190632E-12	15.58	-0.10294770068247772	15.58	1502.187911727201
15.59	3.9394919837491426E-07	15.59	-3.7566272949980393E-09	15.59	4.5163422537190632E-12	15.59	-0.10294770068247772	15.59	1501.6947645293385
15.6	3.8378411095091354E-07	15.6	3.1351289473775442E-08	15.6	4.5163422537190632E-12	15.6	0.39019951937742547	15.6	1501.6947645293385
15.61	3.8837479559496797E-07	15.61	2.8376042285329966E-08	15.61	4.5163422537190632E-12	15.61	0.22581711268595228	15.61	1501.6947645293385
15.62	3.9075211442788634E-07	15.62	2.1532973755150035E-08	15.62	7.8039903875484934E-12	15.62	0.88334673948082099	15.62	1501.3659997307309
15.63	3.955067520924006E-07	15.63	3.4921586101034137E-08	15.63	4.5163422537190632E-12	15.63	0.39019951937742547	15.63	1501.6947645293385
15.64	3.8985037280165743E-07	15.64	2.1235449036549464E-08	15.64	4.5163422537190632E-12	15.64	-0.43171251403156674	15.64	1501.2016173314178
15.65	3.9403117488636583E-07	15.65	5.1691142449389143E-09	15.65	4.5163422537190632E-12	15.65	-1.0892421406716437	15.65	1501.2016173314178
15.66	3.9280152721453571E-07	15.66	3.383965936322149E-09	15.66	7.8039903875484934E-12	15.66	0.061434705999317885	15.66	1501.6947645293385
15.67	3.9419512790926734E-07	15.67	-3.1615778592474664E-09	15.67	7.8039903875484934E-12	15.67	0.55458192607371615	15.67	1501.5303821300379
15.68	3.933753627947382E-07	15.68	9.9295097361160897E-09	15.68	4.5163422537190632E-12	15.68	0.22581711268595228	15.68	1501.037234932098
15.69	3.92473621168694E-07	15.69	-4.0541520128601571E-09	15.69	4.5163422537190632E-12	15.69	0.061434705999317885	15.69	1501.6947645293385
15.7	3.8435794653150242E-07	15.7	3.1053764754892517E-08	15.7	1.2286941199864131E-12	15.7	0.55458192607371615	15.7	1502.3522941264755
15.71	3.8960444326722065E-07	15.71	2.8673567004136128E-08	15.71	4.5163422537190632E-12	15.71	-0.10294770068247772	15.71	1501.3659997307309
15.72	3.9280152721453571E-07	15.72	2.272307262963823E-08	15.72	4.5163422537190632E-12	15.72	0.88334673948082099	15.72	1502.187911727201
15.73	3.9116199698524242E-07	15.73	3.4921586101034137E-08	15.73	1.2286941199864131E-12	15.73	-0.10294770068247772	15.73	1501.5303821300379
15.74	3.9099804396230157E-07	15.74	2.0342874880799312E-08	15.74	1.2286941199864131E-12	15.74	-0.26733010735943452	15.74	1501.8591469286323
15.75	3.9468698697795875E-07	15.75	7.549311990249212E-09	15.75	7.8039903875484934E-12	15.75	0.22581711268595228	15.75	1501.6947645293385
15.76	3.9419512790926734E-07	15.76	2.7889165001863481E-09	15.76	7.8039903875484934E-12	15.76	-0.10294770068247772	15.76	1501.5303821300379
15.77	3.9640849371822261E-07	15.77	-3.1615778592474664E-09	15.77	7.8039903875484934E-12	15.77	-0.10294770068247772	15.77	1502.5166765257436
15.78	3.9222769163430708E-07	15.78	9.9295097361160897E-09	15.78	4.5163422537190632E-12	15.78	0.061434705999317885	15.78	1501.6947645293385
15.79	3.9083409093935856E-07	15.79	-4.9467261663937957E-09	15.79	4.5163422537190632E-12	15.79	-0.10294770068247772	15.79	1501.5303821300379
15.8	3.8378411095091354E-07	15.8	3.2541388349392254E-08	15.8	4.5163422537190632E-12	15.8	-0.76047732736128637	15.8	1501.6947645293385
15.81	3.9099804396230157E-07	15.81	2.8078517566532366E-08	15.81	4.5163422537190632E-12	15.81	0.88334673948082099	15.81	1501.6947645293385
15.82	3.9075211442788634E-07	15.82	2.421069622294156E-08	15.82	4.5163422537190632E-12	15.82	0.55458192607371615	15.82	1501.8591469286323
15.83	3.9099804396230157E-07	15.83	3.3433962506194209E-08	15.83	4.5163422537190632E-12	15.83	0.39019951937742547	15.83	1501.6947645293385
15.84	3.9001432582461278E-07	15.84	2.0937924317957482E-08	15.84	4.5163422537190632E-12	15.84	0.55458192607371615	15.84	1501.8591469286323
15.85	3.9485094000085152E-07	15.85	8.1443614266637926E-09	15.85	4.5163422537190632E-12	15.85	0.71896433277485983	15.85	1502.0235293279197
15.86	3.955067520924006E-07	15.86	3.383965936322149E-09	15.86	7.8039903875484934E-12	15.86	-0.10294770068247772	15.86	1501.6947645293385
15.87	3.92473621168694E-07	15.87	-2.2690037055557766E-09	15.87	4.5163422537190632E-12	15.87	0.061434705999317885	15.87	1502.3522941264755
15.88	3.9148990303111791E-07	15.88	8.7394108631131412E-09	15.88	4.5163422537190632E-12	15.88	0.39019951937742547	15.88	1501.5303821300379
15.89	3.8976839629017902E-07	15.89	-5.2442508842207484E-09	15.89	4.5163422537190632E-12	15.89	0.71896433277485983	15.89	1502.3522941264755
15.9	3.8542364118110628E-07	15.9	3.1351289473775442E-08	15.9	7.8039903875484934E-12	15.9	0.55458192607371615	15.9	1501.5303821300379
15.91	3.8968641977870002E-07	15.91	2.7483468128962764E-08	15.91	4.5163422537190632E-12	15.91	0.061434705999317885	15.91	1500.3797053347544
15.92	3.9058816140494025E-07	15.92	2.3318122066933817E-08	15.92	7.8039903875484934E-12	15.92	0.55458192607371615	15.92	1500.2153229354024
15.93	3.9124397349671205E-07	15.93	3.3731487225145201E-08	15.93	4.5163422537190632E-12	15.93	0.71896433277485983	15.93	1499.886558136679
15.94	3.8894863117536664E-07	15.94	2.0640399599374102E-08	15.94	1.2286941199864131E-12	15.94	-0.26733010735943452	15.94	1500.2153229354024
15.95	3.9722825883254736E-07	15.95	6.0616883993649816E-09	15.95	1.2286941199864131E-12	15.95	0.55458192607371615	15.95	1500.2153229354024
15.96	3.9427710442071728E-07	15.96	2.4913917821315568E-09	15.96	4.5163422537190632E-12	15.96	0.55458192607371615	15.96	1500.8728525327717
15.97	3.9378524535200952E-07	15.97	-3.1615778592474664E-09	15.97	4.5163422537190632E-12	15.97	0.061434705999317885	15.97	1500.3797053347544
15.98	3.9230966814576988E-07	15.98	7.8468367084521678E-09	15.98	1.2286941199864131E-12	15.98	1.0477291461916138	15.98	1501.3659997307309
15.99	3.9263757419161583E-07	15.99	-5.2442508842207484E-09	15.99	1.2286941199864131E-12	15.99	-0.10294770068247772	15.99	1501.3659997307309
16	3.8386608746242763E-07	16	3.0458715317152264E-08	16	4.5163422537190632E-12	16	0.55458192607371615	16	1501.2016173314178
16.01	3.9017827884756607E-07	16.01	2.9268616441774036E-08	16.01	4.5163422537190632E-12	16.01	-0.10294770068247772	16.01	1501.5303821300379
16.02	3.9124397349671205E-07	16.02	2.2128023192376947E-08	16.02	4.5163422537190632E-12	16.02	0.061434705999317885	16.02	1501.6947645293385
16.03	3.9206373861137984E-07	16.03	3.5516635539029572E-08	16.03	7.8039903875484934E-12	16.03	0.22581711268595228	16.03	1502.0235293279197
16.04	3.8993234931313537E-07	16.04	2.0045350162233125E-08	16.04	4.5163422537190632E-12	16.04	0.061434705999317885	16.04	1501.3659997307309
16.05	3.9444105744361551E-07	16.05	6.9542625538694127E-09	16.05	7.8039903875484934E-12	16.05	0.22581711268595228	16.05	1500.3797053347544
16.06	3.9501489302374212E-07	16.06	3.383965936322149E-09	16.06	7.8039903875484934E-12	16.06	-0.43171251403156674	16.06	1500.2153229354024
16.07	3.9558872860384174E-07	16.07	-2.864053141358998E-09	16.07	4.5163422537190632E-12	16.07	0.22581711268595228	16.07	1500.5440877341
16.08	3.919817620999154E-07	16.08	7.8468367084521678E-09	16.08	4.5163422537190632E-12	16.08	0.22581711268595228	16.08	1501.2016173314178
16.09	3.9026025535904194E-07	16.09	-5.8393003198483295E-09	16.09	4.5163422537190632E-12	16.09	-0.10294770068247772	16.09	1500.5440877341
16.1	3.8411201699696712E-07	16.1	3.1946338911566821E-08	16.1	4.5163422537190632E-12	16.1	0.39019951937742547	16.1	1501.2016173314178
16.11	3.8960444326722065E-07	16.11	2.6590893972672469E-08	16.11	4.5163422537190632E-12	16.11	0.061434705999317885	16.11	1499.886558136679
16.12	3.904242083819921E-07	16.12	2.2128023192376947E-08	16.12	1.1091638521474497E-11	16.12	-0.26733010735943452	16.12	1500.5440877341
16.13	3.9124397349671205E-07	16.13	3.3731487225145201E-08	16.13	4.5163422537190632E-12	16.13	-0.43171251403156674	16.13	1500.3797053347544
16.14	3.9026025535904194E-07	16.14	1.9450300725126571E-08	16.14	4.5163422537190632E-12	16.14	0.22581711268595228	16.14	1500.2153229354024
16.15	3.9435908093216663E-07	16.15	6.9542625538694127E-09	16.15	4.5163422537190632E-12	16.15	0.22581711268595228	16.15	1501.3659997307309
16.16	3.9353931581764833E-07	16.16	2.4913917821315568E-09	16.16	4.5163422537190632E-12	16.16	0.22581711268595228	16.16	1500.3797053347544
16.17	3.9206373861137984E-07	16.17	-1.3764295517851408E-09	16.17	7.8039903875484934E-12	16.17	0.061434705999317885	16.17	1500.3797053347544
16.18	3.933753627947382E-07	16.18	7.2517872720549647E-09	16.18	-2.0589540136494568E-12	16.18	-0.26733010735943452	16.18	1500.3797053347544
16.19	3.9157187954258548E-07	16.19	-5.2442508842207484E-09	16.19	4.5163422537190632E-12	16.19	0.061434705999317885	16.19	1500.3797053347544
16.2	3.8362015792788391E-07	16.2	3.1351289473775442E-08	16.2	1.2286941199864131E-12	16.2	-0.10294770068247772	16.2	1500.3797053347544
16.21	3.8886665466388261E-07	16.21	2.7185943410190787E-08	16.21	4.5163422537190632E-12	16.21	-0.26733010735943452	16.21	1500.050940536044
16.22	3.9255559768015521E-07	16.22	2.421069622294156E-08	16.22	4.5163422537190632E-12	16.22	0.061434705999317885	16.22	1501.037234932098
16.23	3.8985037280165743E-07	16.23	3.3731487225145201E-08	16.23	4.5163422537190632E-12	16.23	-0.26733010735943452	16.23	1500.050940536044
16.24	3.9255559768015521E-07	16.24	2.0045350162233125E-08	16.24	7.8039903875484934E-12	16.24	0.061434705999317885	16.24	1500.2153229354024
16.25	3.9534279906951661E-07	16.25	6.0616883993649816E-09	16.25	1.2286941199864131E-12	16.25	-0.10294770068247772	16.25	1500.2153229354024
16.26	3.9485094000085152E-07	16.26	2.7889165001863481E-09	16.26	4.5163422537190632E-12	16.26	-0.10294770068247772	16.26	1500.050940536044
16.27	3.9370326884055636E-07	16.27	-2.864053141358998E-09	16.27	7.8039903875484934E-12	16.27	0.22581711268595228	16.27	1500.3797053347544
16.28	3.9501489302374212E-07	16.28	7.8468367084521678E-09	16.28	-2.0589540136494568E-12	16.28	0.061434705999317885	16.28	1499.7221757373077
16.29	3.913259500081812E-07	16.29	-5.8393003198483295E-09	16.29	7.8039903875484934E-12	16.29	-0.10294770068247772	16.29	1500.2153229354024
16.3	3.8443992304301324E-07	16.3	3.1648814192666863E-08	16.3	7.8039903875484934E-12	16.3	0.061434705999317885	16.3	1500.5440877341
16.31	3.8911258419833321E-07	16.31	2.8078517566532366E-08	16.31	4.5163422537190632E-12	16.31	-0.10294770068247772	16.31	1500.2153229354024
16.32	3.92473621168694E-07	16.32	2.3318122066933817E-08	16.32	1.2286941199864131E-12	16.32	0.22581711268595228	16.32	1500.5440877341
16.33	3.9206373861137984E-07	16.33	3.4326536663072675E-08	16.33	4.5163422537190632E-12	16.33	0.71896433277485983	16.33	1500.2153229354024
16.34	3.9058816140494025E-07	16.34	2.0045350162233125E-08	16.34	1.2286941199864131E-12	16.34	-0.26733010735943452	16.34	1501.3659997307309
16.35	3.9444105744361551E-07	16.35	6.3592131175244211E-09	16.35	4.5163422537190632E-12	16.35	0.061434705999317885	16.35	1500.3797053347544
16.36	3.9345733930619348E-07	16.36	3.383965936322149E-09	16.36	4.5163422537190632E-12	16.36	0.061434705999317885	16.36	1500.2153229354024
16.37	3.9534279906951661E-07	16.37	-3.1615778592474664E-09	16.37	4.5163422537190632E-12	16.37	0.22581711268595228	16.37	1500.2153229354024
16.38	3.9157187954258548E-07	16.38	8.7394108631131412E-09	16.38	4.5163422537190632E-12	16.38	0.55458192607371615	16.38	1500.050940536044
16.39	3.9034223187051729E-07	16.39	-5.8393003198483295E-09	16.39	4.5163422537190632E-12	16.39	-0.43171251403156674	16.39	1500.2153229354024
16.4	3.8280039281270811E-07	16.4	3.2243863630475276E-08	16.4	4.5163422537190632E-12	16.4	0.061434705999317885	16.4	1500.5440877341
16.41	3.8763700699156222E-07	16.41	2.7185943410190787E-08	16.41	4.5163422537190632E-12	16.41	-0.43171251403156674	16.41	1500.3797053347544
16.42	3.8985037280165743E-07	16.42	2.2128023192376947E-08	16.42	1.2286941199864131E-12	16.42	0.061434705999317885	16.42	1500.050940536044
16.43	3.9108002047377221E-07	16.43	3.5219110820027612E-08	16.43	4.5163422537190632E-12	16.43	0.22581711268595228	16.43	1500.7084701334391
16.44	3.9370326884055636E-07	16.44	1.9450300725126571E-08	16.44	1.2286941199864131E-12	16.44	0.061434705999317885	16.44	1500.2153229354024
16.45	3.9362129232910261E-07	16.45	7.8468367084521678E-09	16.45	4.5163422537190632E-12	16.45	0.061434705999317885	16.45	1501.5303821300379
16.46	3.9362129232910261E-07	16.46	2.1938670640855006E-09	16.46	4.5163422537190632E-12	16.46	0.22581711268595228	16.46	1503.1742061227517
16.47	3.9321140977182583E-07	16.47	-3.1615778592474664E-09	16.47	7.8039903875484934E-12	16.47	-0.10294770068247772	16.47	1501.5303821300379
16.48	3.9403117488636583E-07	16.48	7.8468367084521678E-09	16.48	1.2286941199864131E-12	16.48	0.22581711268595228	16.48	1501.6947645293385
16.49	3.9296548023745332E-07	16.49	-6.4343497554406793E-09	16.49	4.5163422537190632E-12	16.49	0.061434705999317885	16.49	1502.0235293279197
16.5	3.8566957071561882E-07	16.5	3.0756240036018129E-08	16.5	1.2286941199864131E-12	16.5	0.71896433277485983	16.5	1501.2016173314178
16.51	3.8894863117536664E-07	16.51	2.8078517566532366E-08	16.51	4.5163422537190632E-12	16.51	-0.43171251403156674	16.51	1501.5303821300379
16.52	3.8952246675574064E-07	16.52	2.421069622294156E-08	16.52	1.1091638521474497E-11	16.52	-0.10294770068247772	16.52	1500.050940536044
16.53	3.9419512790926734E-07	16.53	3.1946338911566821E-08	16.53	1.2286941199864131E-12	16.53	0.39019951937742547	16.53	1500.050940536044
16.54	3.9189978558845049E-07	16.54	2.0342874880799312E-08	16.54	4.5163422537190632E-12	16.54	0.061434705999317885	16.54	1500.2153229354024
16.55	3.961625641839142E-07	16.55	7.2517872720549647E-09	16.55	1.2286941199864131E-12	16.55	-0.10294770068247772	16.55	1500.8728525327717
16.56	3.9386722186346215E-07	16.56	3.6814906544031321E-09	16.56	4.5163422537190632E-12	16.56	-0.26733010735943452	16.56	1500.2153229354024
16.57	3.9083409093935856E-07	16.57	-2.2690037055557766E-09	16.57	4.5163422537190632E-12	16.57	0.061434705999317885	16.57	1500.3797053347544
16.58	3.9378524535200952E-07	16.58	7.2517872720549647E-09	16.58	4.5163422537190632E-12	16.58	-0.10294770068247772	16.58	1498.4071165421055
16.59	3.913259500081812E-07	16.59	-5.8393003198483295E-09	16.59	7.8039903875484934E-12	16.59	-0.26733010735943452	16.59	1501.6947645293385
16.6	3.8566957071561882E-07	16.6	3.1946338911566821E-08	16.6	4.5163422537190632E-12	16.6	-0.26733010735943452	16.6	1502.6810589250053
16.61	3.9083409093935856E-07	16.61	2.8971091722950814E-08	16.61	1.2286941199864131E-12	16.61	0.55458192607371615	16.61	1501.6947645293385
16.62	3.8722712443409724E-07	16.62	2.2128023192376947E-08	16.62	4.5163422537190632E-12	16.62	-0.10294770068247772	16.62	1501.6947645293385
16.63	3.9230966814576988E-07	16.63	3.3433962506194209E-08	16.63	1.2286941199864131E-12	16.63	0.061434705999317885	16.63	1501.6947645293385
16.64	3.919817620999154E-07	16.64	1.9152776006586192E-08	16.64	1.1091638521474497E-11	16.64	0.22581711268595228	16.64	1501.6947645293385
16.65	3.9747418836683379E-07	16.65	6.9542625538694127E-09	16.65	1.2286941199864131E-12	16.65	0.88334673948082099	16.65	1502.187911727201
16.66	3.9353931581764833E-07	16.66	2.1938670640855006E-09	16.66	4.5163422537190632E-12	16.66	-0.10294770068247772	16.66	1501.5303821300379
16.67	3.8878467815239816E-07	16.67	-1.3764295517851408E-09	16.67	4.5163422537190632E-12	16.67	0.22581711268595228	16.67	1501.2016173314178
16.68	3.9083409093935856E-07	16.68	8.1443614266637926E-09	16.68	1.2286941199864131E-12	16.68	0.55458192607371615	16.68	1501.5303821300379
16.69	3.919817620999154E-07	16.69	-6.7318744732236524E-09	16.69	4.5163422537190632E-12	16.69	0.22581711268595228	16.69	1501.3659997307309
16.7	3.8763700699156222E-07	16.7	3.2541388349392254E-08	16.7	1.2286941199864131E-12	16.7	0.71896433277485983	16.7	1500.8728525327717
16.71	3.9116199698524242E-07	16.71	2.7780992847743277E-08	16.71	7.8039903875484934E-12	16.71	-0.76047732736128637	16.71	1502.0235293279197
16.72	3.8870270164091308E-07	16.72	2.3020597348281735E-08	16.72	7.8039903875484934E-12	16.72	0.22581711268595228	16.72	1501.8591469286323
16.73	3.9108002047377221E-07	16.73	3.2838913068317729E-08	16.73	4.5163422537190632E-12	16.73	0.061434705999317885	16.73	1501.6947645293385
16.74	3.909160674508303E-07	16.74	1.974782544367554E-08	16.74	4.5163422537190632E-12	16.74	-0.10294770068247772	16.74	1501.3659997307309
16.75	3.9763814138968856E-07	16.75	8.1443614266637926E-09	16.75	1.2286941199864131E-12	16.75	0.22581711268595228	16.75	1502.0235293279197
16.76	3.9411315139781683E-07	16.76	1.5988176280195932E-09	16.76	1.2286941199864131E-12	16.76	0.22581711268595228	16.76	1500.3797053347544
16.77	3.8812886606050381E-07	16.77	-1.6739542697174432E-09	16.77	7.8039903875484934E-12	16.77	-0.10294770068247772	16.77	1501.8591469286323
16.78	3.919817620999154E-07	16.78	7.549311990249212E-09	16.78	1.2286941199864131E-12	16.78	0.39019951937742547	16.78	1502.0235293279197
16.79	3.921457151228437E-07	16.79	-4.6492014485580286E-09	16.79	4.5163422537190632E-12	16.79	-0.10294770068247772	16.79	1502.3522941264755
16.8	3.8673526536512299E-07	16.8	3.1351289473775442E-08	16.8	4.5163422537190632E-12	16.8	1.0477291461916138	16.8	1501.5303821300379
16.81	3.9116199698524242E-07	16.81	2.6590893972672469E-08	16.81	4.5163422537190632E-12	16.81	-0.43171251403156674	16.81	1501.3659997307309
16.82	3.8837479559496797E-07	16.82	2.421069622294156E-08	16.82	4.5163422537190632E-12	16.82	1.0477291461916138	16.82	1500.8728525327717
16.83	3.8821084257199239E-07	16.83	3.3136437787251714E-08	16.83	4.5163422537190632E-12	16.83	0.061434705999317885	16.83	1498.5714989415283
16.84	3.9222769163430708E-07	16.84	1.974782544367554E-08	16.84	1.1091638521474497E-11	16.84	0.55458192607371615	16.84	1502.5166765257436
16.85	3.9780209441254105E-07	16.85	6.6567378356925693E-09	16.85	4.5163422537190632E-12	16.85	-0.26733010735943452	16.85	1502.0235293279197
16.86	3.9657244674109209E-07	16.86	1.0037681919886391E-09	16.86	4.5163422537190632E-12	16.86	-0.59609492069883885	16.86	1501.5303821300379
16.87	3.921457151228437E-07	16.87	-2.2690037055557766E-09	16.87	4.5163422537190632E-12	16.87	0.22581711268595228	16.87	1501.8591469286323
16.88	3.9230966814576988E-07	16.88	6.9542625538694127E-09	16.88	4.5163422537190632E-12	16.88	0.061434705999317885	16.88	1501.8591469286323
16.89	3.9296548023745332E-07	16.89	-4.3516767307134736E-09	16.89	4.5163422537190632E-12	16.89	-0.10294770068247772	16.89	1501.6947645293385
16.9	3.9034223187051729E-07	16.9	3.1351289473775442E-08	16.9	7.8039903875484934E-12	16.9	0.39019951937742547	16.9	1501.5303821300379
16.91	3.9034223187051729E-07	16.91	2.8078517566532366E-08	16.91	1.2286941199864131E-12	16.91	-0.26733010735943452	16.91	1502.3522941264755
16.92	3.8911258419833321E-07	16.92	2.3020597348281735E-08	16.92	4.5163422537190632E-12	16.92	-0.59609492069883885	16.92	1501.6947645293385
16.93	3.8985037280165743E-07	16.93	3.3731487225145201E-08	16.93	4.5163422537190632E-12	16.93	-0.10294770068247772	16.93	1501.037234932098
16.94	3.9411315139781683E-07	16.94	1.9450300725126571E-08	16.94	4.5163422537190632E-12	16.94	0.39019951937742547	16.94	1501.6947645293385
16.95	3.9813000045823914E-07	16.95	7.549311990249212E-09	16.95	4.5163422537190632E-12	16.95	0.55458192607371615	16.95	1501.8591469286323
16.96	3.9444105744361551E-07	16.96	4.2765400905912902E-09	16.96	4.5163422537190632E-12	16.96	0.22581711268595228	16.96	1501.5303821300379
16.97	3.8944049024426011E-07	16.97	-2.566528423461768E-09	16.97	4.5163422537190632E-12	16.97	1.5408763663529612	16.97	1501.037234932098
16.98	3.9099804396230157E-07	16.98	8.1443614266637926E-09	16.98	1.2286941199864131E-12	16.98	0.39019951937742547	16.98	1502.5166765257436
16.99	3.9140792651964982E-07	16.99	-5.5417756020389263E-09	16.99	1.1091638521474497E-11	16.99	-0.10294770068247772	16.99	1501.6947645293385
17	3.8763700699156222E-07	17	3.1351289473775442E-08	17	1.2286941199864131E-12	17	0.71896433277485983	17	1501.5303821300379
17.01	3.9050618489346644E-07	17.01	2.8376042285329966E-08	17.01	7.8039903875484934E-12	17.01	-0.43171251403156674	17.01	1501.6947645293385
17.02	3.8927653722129767E-07	17.02	2.3913171504263736E-08	17.02	1.1091638521474497E-11	17.02	0.39019951937742547	17.02	1501.6947645293385
17.03	3.9148990303111791E-07	17.03	3.402901194410469E-08	17.03	1.2286941199864131E-12	17.03	0.71896433277485983	17.03	1502.187911727201
17.04	3.9230966814576988E-07	17.04	1.974782544367554E-08	17.04	4.5163422537190632E-12	17.04	0.22581711268595228	17.04	1501.6947645293385
17.05	3.994416246409394E-07	17.05	7.549311990249212E-09	17.05	1.2286941199864131E-12	17.05	0.39019951937742547	17.05	1500.050940536044
17.06	3.9534279906951661E-07	17.06	1.8963423460481794E-09	17.06	4.5163422537190632E-12	17.06	0.061434705999317885	17.06	1501.3659997307309
17.07	3.8935851373277915E-07	17.07	-1.6739542697174432E-09	17.07	1.2286941199864131E-12	17.07	-0.10294770068247772	17.07	1501.6947645293385
17.08	3.9181780907698499E-07	17.08	7.549311990249212E-09	17.08	4.5163422537190632E-12	17.08	0.061434705999317885	17.08	1501.8591469286323
17.09	3.945230339550638E-07	17.09	-5.2442508842207484E-09	17.09	1.1091638521474497E-11	17.09	-0.10294770068247772	17.09	1501.5303821300379
17.1	3.8599747676162878E-07	17.1	3.2838913068317729E-08	17.1	4.5163422537190632E-12	17.1	-0.10294770068247772	17.1	1501.8591469286323
17.11	3.9050618489346644E-07	17.11	2.6888418691427347E-08	17.11	4.5163422537190632E-12	17.11	0.061434705999317885	17.11	1501.3659997307309
17.12	3.8837479559496797E-07	17.12	2.3318122066933817E-08	17.12	4.5163422537190632E-12	17.12	0.061434705999317885	17.12	1501.3659997307309
17.13	3.9017827884756607E-07	17.13	3.3136437787251714E-08	17.13	1.2286941199864131E-12	17.13	0.22581711268595228	17.13	1501.5303821300379
17.14	3.9230966814576988E-07	17.14	2.1235449036549464E-08	17.14	4.5163422537190632E-12	17.14	-0.43171251403156674	17.14	1501.3659997307309
17.15	3.9935964812952504E-07	17.15	7.8468367084521678E-09	17.15	7.8039903875484934E-12	17.15	1.5408763663529612	17.15	1501.3659997307309
17.16	3.9501489302374212E-07	17.16	1.8963423460481794E-09	17.16	7.8039903875484934E-12	17.16	-0.43171251403156674	17.16	1501.5303821300379
17.17	3.8952246675574064E-07	17.17	-2.864053141358998E-09	17.17	4.5163422537190632E-12	17.17	0.22581711268595228	17.17	1502.0235293279197
17.18	3.9099804396230157E-07	17.18	7.2517872720549647E-09	17.18	4.5163422537190632E-12	17.18	-0.76047732736128637	17.18	1496.9276749470114
17.19	3.9140792651964982E-07	17.19	-4.6492014485580286E-09	17.19	1.2286941199864131E-12	17.19	-0.26733010735943452	17.19	1501.8591469286323
17.2	3.8804688954901486E-07	17.2	3.0458715317152264E-08	17.2	1.1091638521474497E-11	17.2	1.7052587730830595	17.2	1501.6947645293385
17.21	3.9083409093935856E-07	17.21	2.6590893972672469E-08	17.21	4.5163422537190632E-12	17.21	0.39019951937742547	17.21	1501.5303821300379
17.22	3.9026025535904194E-07	17.22	2.4805745660322896E-08	17.22	4.5163422537190632E-12	17.22	-0.43171251403156674	17.22	1502.187911727201
17.23	3.92473621168694E-07	17.23	3.3433962506194209E-08	17.23	4.5163422537190632E-12	17.23	-0.10294770068247772	17.23	1501.8591469286323
17.24	3.9173583256551907E-07	17.24	2.0342874880799312E-08	17.24	1.1091638521474497E-11	17.24	-0.10294770068247772	17.24	1501.6947645293385
17.25	3.9665442325252598E-07	17.25	6.9542625538694127E-09	17.25	4.5163422537190632E-12	17.25	0.22581711268595228	17.25	1501.6947645293385
17.26	3.962445406953509E-07	17.26	1.0037681919886391E-09	17.26	7.8039903875484934E-12	17.26	-0.26733010735943452	17.26	1500.5440877341
17.27	3.9280152721453571E-07	17.27	-1.6739542697174432E-09	17.27	4.5163422537190632E-12	17.27	0.061434705999317885	17.27	1500.5440877341
17.28	3.9263757419161583E-07	17.28	9.0369355813508519E-09	17.28	4.5163422537190632E-12	17.28	0.39019951937742547	17.28	1500.5440877341
17.29	3.9353931581764833E-07	17.29	-5.8393003198483295E-09	17.29	1.1091638521474497E-11	17.29	-0.43171251403156674	17.29	1501.037234932098
17.3	3.8952246675574064E-07	17.3	3.2541388349392254E-08	17.3	4.5163422537190632E-12	17.3	1.0477291461916138	17.3	1500.2153229354024
17.31	3.9312943326036891E-07	17.31	2.7185943410190787E-08	17.31	1.2286941199864131E-12	17.31	0.061434705999317885	17.31	1500.2153229354024
17.32	3.9034223187051729E-07	17.32	2.421069622294156E-08	17.32	4.5163422537190632E-12	17.32	0.061434705999317885	17.32	1500.3797053347544
17.33	3.9148990303111791E-07	17.33	3.4624061382049158E-08	17.33	4.5163422537190632E-12	17.33	0.22581711268595228	17.33	1497.9139693437987
17.34	3.9255559768015521E-07	17.34	2.0342874880799312E-08	17.34	1.1091638521474497E-11	17.34	0.22581711268595228	17.34	1500.2153229354024
17.35	4.0149103742610859E-07	17.35	7.549311990249212E-09	17.35	1.2286941199864131E-12	17.35	-0.10294770068247772	17.35	1499.886558136679
17.36	4.0001546022082398E-07	17.36	1.0037681919886391E-09	17.36	7.8039903875484934E-12	17.36	-0.43171251403156674	17.36	1500.8728525327717
17.37	3.9263757419161583E-07	17.37	-7.8138011589423832E-10	17.37	7.8039903875484934E-12	17.37	0.55458192607371615	17.37	1499.55779333793
17.38	3.9419512790926734E-07	17.38	8.1443614266637926E-09	17.38	1.2286941199864131E-12	17.38	-0.10294770068247772	17.38	1500.2153229354024
17.39	3.9329338628328228E-07	17.39	-6.136825037648905E-09	17.39	7.8039903875484934E-12	17.39	0.22581711268595228	17.39	1500.2153229354024
17.4	3.9206373861137984E-07	17.4	3.2838913068317729E-08	17.4	7.8039903875484934E-12	17.4	-0.10294770068247772	17.4	1501.5303821300379
17.41	3.909160674508303E-07	17.41	2.6888418691427347E-08	17.41	7.8039903875484934E-12	17.41	-0.43171251403156674	17.41	1500.8728525327717
17.42	3.9058816140494025E-07	17.42	2.4805745660322896E-08	17.42	7.8039903875484934E-12	17.42	0.22581711268595228	17.42	1501.3659997307309
17.43	3.9189978558845049E-07	17.43	3.3433962506194209E-08	17.43	4.5163422537190632E-12	17.43	0.39019951937742547	17.43	1502.8454413242605
17.44	3.9230966814576988E-07	17.44	1.9152776006586192E-08	17.44	4.5163422537190632E-12	17.44	-0.10294770068247772	17.44	1501.8591469286323
17.45	3.9935964812952504E-07	17.45	6.9542625538694127E-09	17.45	4.5163422537190632E-12	17.45	-0.43171251403156674	17.45	1502.0235293279197
17.46	3.9591663464960077E-07	17.46	7.0624347398627124E-10	17.46	7.8039903875484934E-12	17.46	-0.43171251403156674	17.46	1501.8591469286323
17.47	3.919817620999154E-07	17.47	-7.8138011589423832E-10	17.47	7.8039903875484934E-12	17.47	0.22581711268595228	17.47	1501.3659997307309
17.48	3.9345733930619348E-07	17.48	7.8468367084521678E-09	17.48	1.2286941199864131E-12	17.48	0.55458192607371615	17.48	1502.3522941264755
17.49	3.9280152721453571E-07	17.49	-6.136825037648905E-09	17.49	-2.0589540136494568E-12	17.49	-0.26733010735943452	17.49	1501.6947645293385
17.5	3.8845677210645501E-07	17.5	3.1351289473775442E-08	17.5	1.2286941199864131E-12	17.5	0.22581711268595228	17.5	1501.5303821300379
17.51	3.9230966814576988E-07	17.51	2.6293369253926155E-08	17.51	7.8039903875484934E-12	17.51	-0.43171251403156674	17.51	1501.6947645293385
17.52	3.8976839629017902E-07	17.52	2.3318122066933817E-08	17.52	7.8039903875484934E-12	17.52	0.88334673948082099	17.52	1501.6947645293385
17.53	3.9329338628328228E-07	17.53	3.2838913068317729E-08	17.53	4.5163422537190632E-12	17.53	0.55458192607371615	17.53	1501.3659997307309
17.54	3.9009630233608966E-07	17.54	2.0045350162233125E-08	17.54	1.2286941199864131E-12	17.54	0.55458192607371615	17.54	1501.3659997307309
17.55	3.9968755417517914E-07	17.55	6.6567378356925693E-09	17.55	4.5163422537190632E-12	17.55	0.061434705999317885	17.55	1502.3522941264755
17.56	3.9935964812952504E-07	17.56	1.8963423460481794E-09	17.56	4.5163422537190632E-12	17.56	0.061434705999317885	17.56	1501.3659997307309
17.57	3.919817620999154E-07	17.57	-1.0789048338440637E-09	17.57	-2.0589540136494568E-12	17.57	0.71896433277485983	17.57	1501.5303821300379
17.58	3.9173583256551907E-07	17.58	8.4418861448841258E-09	17.58	4.5163422537190632E-12	17.58	0.55458192607371615	17.58	1501.5303821300379
17.59	3.9083409093935856E-07	17.59	-4.9467261663937957E-09	17.59	7.8039903875484934E-12	17.59	-0.10294770068247772	17.59	1501.8591469286323
17.6	3.8804688954901486E-07	17.6	3.2838913068317729E-08	17.6	1.2286941199864131E-12	17.6	0.22581711268595228	17.6	1502.3522941264755
17.61	3.9419512790926734E-07	17.61	2.6590893972672469E-08	17.61	7.8039903875484934E-12	17.61	0.061434705999317885	17.61	1502.8454413242605
17.62	3.8878467815239816E-07	17.62	2.3913171504263736E-08	17.62	4.5163422537190632E-12	17.62	0.55458192607371615	17.62	1501.3659997307309
17.63	3.9116199698524242E-07	17.63	3.1946338911566821E-08	17.63	1.2286941199864131E-12	17.63	-1.0892421406716437	17.63	1501.8591469286323
17.64	3.9181780907698499E-07	17.64	1.9450300725126571E-08	17.64	1.1091638521474497E-11	17.64	0.22581711268595228	17.64	1501.3659997307309
17.65	4.0009743673223368E-07	17.65	7.2517872720549647E-09	17.65	4.5163422537190632E-12	17.65	0.39019951937742547	17.65	1501.8591469286323
17.66	3.9837592999250667E-07	17.66	1.0037681919886391E-09	17.66	4.5163422537190632E-12	17.66	0.22581711268595228	17.66	1501.3659997307309
17.67	3.9157187954258548E-07	17.67	-1.0789048338440637E-09	17.67	4.5163422537190632E-12	17.67	1.2121115529072313	17.67	1502.3522941264755
17.68	3.9148990303111791E-07	17.68	7.549311990249212E-09	17.68	4.5163422537190632E-12	17.68	0.55458192607371615	17.68	1501.6947645293385
17.69	3.9280152721453571E-07	17.69	-4.6492014485580286E-09	17.69	7.8039903875484934E-12	17.69	0.55458192607371615	17.69	1501.5303821300379
17.7	3.9083409093935856E-07	17.7	3.1351289473775442E-08	17.7	1.2286941199864131E-12	17.7	0.55458192607371615	17.7	1501.6947645293385
17.71	3.9288350372599481E-07	17.71	2.5995844535188377E-08	17.71	7.8039903875484934E-12	17.71	-0.92485973401888799	17.71	1501.5303821300379
17.72	3.8903060768685019E-07	17.72	2.4508220941627946E-08	17.72	4.5163422537190632E-12	17.72	-0.10294770068247772	17.72	1501.6947645293385
17.73	3.8976839629017902E-07	17.73	3.2838913068317729E-08	17.73	1.2286941199864131E-12	17.73	0.22581711268595228	17.73	1501.6947645293385
17.74	3.9419512790926734E-07	17.74	1.9450300725126571E-08	17.74	4.5163422537190632E-12	17.74	0.39019951937742547	17.74	1502.6810589250053
17.75	3.9985150719800272E-07	17.75	5.7641636812142506E-09	17.75	4.5163422537190632E-12	17.75	0.39019951937742547	17.75	1501.5303821300379
17.76	3.9460501046651156E-07	17.76	2.1938670640855006E-09	17.76	1.2286941199864131E-12	17.76	0.55458192607371615	17.76	1501.5303821300379
17.77	3.9116199698524242E-07	17.77	-1.6739542697174432E-09	17.77	7.8039903875484934E-12	17.77	0.22581711268595228	17.77	1501.3659997307309
17.78	3.9239164465723215E-07	17.78	9.6319850178523328E-09	17.78	-2.0589540136494568E-12	17.78	0.061434705999317885	17.78	1501.6947645293385
17.79	3.9608058767247698E-07	17.79	-6.136825037648905E-09	17.79	7.8039903875484934E-12	17.79	0.22581711268595228	17.79	1503.0098237235093
17.8	3.8796491303752528E-07	17.8	3.2243863630475276E-08	17.8	4.5163422537190632E-12	17.8	0.39019951937742547	17.8	1501.3659997307309
17.81	3.8804688954901486E-07	17.81	2.6293369253926155E-08	17.81	1.1091638521474497E-11	17.81	-0.59609492069883885	17.81	1501.6947645293385
17.82	3.8689921838811635E-07	17.82	2.3615646785594489E-08	17.82	4.5163422537190632E-12	17.82	0.71896433277485983	17.82	1501.3659997307309
17.83	3.921457151228437E-07	17.83	3.2243863630475276E-08	17.83	1.2286941199864131E-12	17.83	0.55458192607371615	17.83	1501.5303821300379
17.84	3.9558872860384174E-07	17.84	2.0342874880799312E-08	17.84	4.5163422537190632E-12	17.84	-0.26733010735943452	17.84	1501.5303821300379
17.85	4.0132708440330872E-07	17.85	7.549311990249212E-09	17.85	4.5163422537190632E-12	17.85	0.71896433277485983	17.85	1501.5303821300379
17.86	3.9411315139781683E-07	17.86	1.3012929099997288E-09	17.86	7.8039903875484934E-12	17.86	0.061434705999317885	17.86	1502.3522941264755
17.87	3.9058816140494025E-07	17.87	-2.566528423461768E-09	17.87	4.5163422537190632E-12	17.87	-0.26733010735943452	17.87	1501.6947645293385
17.88	3.9271955070307604E-07	17.88	7.2517872720549647E-09	17.88	4.5163422537190632E-12	17.88	0.71896433277485983	17.88	1501.2016173314178
17.89	3.9493291651229706E-07	17.89	-6.4343497554406793E-09	17.89	4.5163422537190632E-12	17.89	0.39019951937742547	17.89	1501.3659997307309
17.9	3.8763700699156222E-07	17.9	3.2243863630475276E-08	17.9	1.2286941199864131E-12	17.9	0.71896433277485983	17.9	1502.0235293279197
17.91	3.9067013791641359E-07	17.91	2.5995844535188377E-08	17.91	4.5163422537190632E-12	17.91	0.061434705999317885	17.91	1502.0235293279197
17.92	3.8927653722129767E-07	17.92	2.5103270379026422E-08	17.92	7.8039903875484934E-12	17.92	0.71896433277485983	17.92	1501.6947645293385
17.93	3.9083409093935856E-07	17.93	3.2838913068317729E-08	17.93	7.8039903875484934E-12	17.93	-0.26733010735943452	17.93	1501.6947645293385
17.94	3.9239164465723215E-07	17.94	2.0937924317957482E-08	17.94	4.5163422537190632E-12	17.94	0.22581711268595228	17.94	1501.5303821300379
17.95	3.9526082255807382E-07	17.95	7.2517872720549647E-09	17.95	1.2286941199864131E-12	17.95	0.88334673948082099	17.95	1502.3522941264755
17.96	3.9460501046651156E-07	17.96	-1.8633067996828987E-10	17.96	4.5163422537190632E-12	17.96	0.061434705999317885	17.96	1501.8591469286323
17.97	3.8976839629017902E-07	17.97	-1.971478987640984E-09	17.97	4.5163422537190632E-12	17.97	0.061434705999317885	17.97	1501.5303821300379
17.98	3.9263757419161583E-07	17.98	7.549311990249212E-09	17.98	-2.0589540136494568E-12	17.98	0.39019951937742547	17.98	1502.187911727201
17.99	3.9271955070307604E-07	17.99	-4.3516767307134736E-09	17.99	4.5163422537190632E-12	17.99	-0.10294770068247772	17.99	1501.6947645293385
18	3.9001432582461278E-07	18	3.1351289473775442E-08	18	4.5163422537190632E-12	18	0.55458192607371615	18	1501.3659997307309
18.01	3.9165385605405251E-07	18.01	2.5995844535188377E-08	18.01	4.5163422537190632E-12	18.01	-0.26733010735943452	18.01	1501.5303821300379
18.02	3.8821084257199239E-07	18.02	2.2425547911003287E-08	18.02	4.5163422537190632E-12	18.02	0.55458192607371615	18.02	1501.3659997307309
18.03	3.9050618489346644E-07	18.03	3.2243863630475276E-08	18.03	4.5163422537190632E-12	18.03	0.22581711268595228	18.03	1501.3659997307309
18.04	3.9124397349671205E-07	18.04	2.0640399599374102E-08	18.04	1.1091638521474497E-11	18.04	-0.43171251403156674	18.04	1501.3659997307309
18.05	3.9862185952676913E-07	18.05	5.7641636812142506E-09	18.05	4.5163422537190632E-12	18.05	0.061434705999317885	18.05	1502.187911727201
18.06	3.9640849371822261E-07	18.06	1.3012929099997288E-09	18.06	1.2286941199864131E-12	18.06	-0.92485973401888799	18.06	1501.6947645293385
18.07	3.9067013791641359E-07	18.07	-1.3764295517851408E-09	18.07	1.2286941199864131E-12	18.07	0.39019951937742547	18.07	1501.6947645293385
18.08	3.9239164465723215E-07	18.08	6.6567378356925693E-09	18.08	4.5163422537190632E-12	18.08	0.55458192607371615	18.08	1501.6947645293385
18.09	3.9058816140494025E-07	18.09	-5.8393003198483295E-09	18.09	7.8039903875484934E-12	18.09	-0.10294770068247772	18.09	1501.3659997307309
18.1	3.875550304800702E-07	18.1	3.0756240036018129E-08	18.1	4.5163422537190632E-12	18.1	0.39019951937742547	18.1	1501.6947645293385
18.11	3.9329338628328228E-07	18.11	2.7483468128962764E-08	18.11	4.5163422537190632E-12	18.11	0.22581711268595228	18.11	1501.2016173314178
18.12	3.9099804396230157E-07	18.12	2.3913171504263736E-08	18.12	4.5163422537190632E-12	18.12	0.061434705999317885	18.12	1502.187911727201
18.13	3.921457151228437E-07	18.13	3.4326536663072675E-08	18.13	4.5163422537190632E-12	18.13	0.22581711268595228	18.13	1501.6947645293385
18.14	3.8960444326722065E-07	18.14	2.0045350162233125E-08	18.14	4.5163422537190632E-12	18.14	0.55458192607371615	18.14	1501.5303821300379
18.15	3.9985150719800272E-07	18.15	8.4418861448841258E-09	18.15	-2.0589540136494568E-12	18.15	0.22581711268595228	18.15	1501.6947645293385
18.16	3.9460501046651156E-07	18.16	4.087187559926781E-10	18.16	4.5163422537190632E-12	18.16	-0.10294770068247772	18.16	1501.5303821300379
18.17	3.9263757419161583E-07	18.17	-1.0789048338440637E-09	18.17	7.8039903875484934E-12	18.17	-0.10294770068247772	18.17	1502.5166765257436
18.18	3.9280152721453571E-07	18.18	8.7394108631131412E-09	18.18	4.5163422537190632E-12	18.18	0.22581711268595228	18.18	1501.3659997307309
18.19	3.9099804396230157E-07	18.19	-5.5417756020389263E-09	18.19	1.1091638521474497E-11	18.19	-0.10294770068247772	18.19	1501.5303821300379
18.2	3.8624340629613126E-07	18.2	3.1946338911566821E-08	18.2	-2.0589540136494568E-12	18.2	0.71896433277485983	18.2	1501.5303821300379
18.21	3.9058816140494025E-07	18.21	2.6293369253926155E-08	18.21	7.8039903875484934E-12	18.21	-0.26733010735943452	18.21	1500.050940536044
18.22	3.909160674508303E-07	18.22	2.421069622294156E-08	18.22	-2.0589540136494568E-12	18.22	0.22581711268595228	18.22	1500.050940536044
18.23	3.9255559768015521E-07	18.23	3.3731487225145201E-08	18.23	4.5163422537190632E-12	18.23	0.061434705999317885	18.23	1499.886558136679
18.24	3.9001432582461278E-07	18.24	1.9450300725126571E-08	18.24	4.5163422537190632E-12	18.24	-0.10294770068247772	18.24	1500.8728525327717
18.25	3.9698232929825584E-07	18.25	8.7394108631131412E-09	18.25	4.5163422537190632E-12	18.25	0.22581711268595228	18.25	1500.2153229354024
18.26	3.9493291651229706E-07	18.26	-1.8633067996828987E-10	18.26	7.8039903875484934E-12	18.26	0.22581711268595228	18.26	1500.5440877341
18.27	3.9263757419161583E-07	18.27	-7.8138011589423832E-10	18.27	4.5163422537190632E-12	18.27	0.061434705999317885	18.27	1500.5440877341
18.28	3.9321140977182583E-07	18.28	7.2517872720549647E-09	18.28	1.2286941199864131E-12	18.28	0.39019951937742547	18.28	1501.3659997307309
18.29	3.8894863117536664E-07	18.29	-6.4343497554406793E-09	18.29	4.5163422537190632E-12	18.29	-0.10294770068247772	18.29	1501.3659997307309
18.3	3.8722712443409724E-07	18.3	3.2838913068317729E-08	18.3	4.5163422537190632E-12	18.3	-0.26733010735943452	18.3	1502.187911727201
18.31	3.8960444326722065E-07	18.31	2.4805745660322896E-08	18.31	-2.0589540136494568E-12	18.31	0.061434705999317885	18.31	1502.187911727201
18.32	3.9181780907698499E-07	18.32	2.5698319816459163E-08	18.32	4.5163422537190632E-12	18.32	0.22581711268595228	18.32	1501.5303821300379
18.33	3.9362129232910261E-07	18.33	3.2541388349392254E-08	18.33	7.8039903875484934E-12	18.33	0.061434705999317885	18.33	1501.5303821300379
18.34	3.875550304800702E-07	18.34	1.9450300725126571E-08	18.34	4.5163422537190632E-12	18.34	-0.43171251403156674	18.34	1501.6947645293385
18.35	3.9534279906951661E-07	18.35	7.549311990249212E-09	18.35	4.5163422537190632E-12	18.35	0.55458192607371615	18.35	1500.3797053347544
18.36	3.9608058767247698E-07	18.36	-1.8633067996828987E-10	18.36	1.2286941199864131E-12	18.36	0.22581711268595228	18.36	1500.5440877341
18.37	3.9534279906951661E-07	18.37	1.0037681919886391E-09	18.37	4.5163422537190632E-12	18.37	0.061434705999317885	18.37	1500.2153229354024
18.38	3.9321140977182583E-07	18.38	6.3592131175244211E-09	18.38	1.2286941199864131E-12	18.38	0.061434705999317885	18.38	1500.7084701334391
18.39	3.8976839629017902E-07	18.39	-5.2442508842207484E-09	18.39	7.8039903875484934E-12	18.39	0.39019951937742547	18.39	1500.2153229354024
18.4	3.8566957071561882E-07	18.4	3.2541388349392254E-08	18.4	1.2286941199864131E-12	18.4	0.55458192607371615	18.4	1500.2153229354024
18.41	3.8935851373277915E-07	18.41	2.5995844535188377E-08	18.41	4.5163422537190632E-12	18.41	-1.0892421406716437	18.41	1500.2153229354024
18.42	3.9255559768015521E-07	18.42	2.4805745660322896E-08	18.42	1.2286941199864131E-12	18.42	0.061434705999317885	18.42	1501.5303821300379
18.43	3.9288350372599481E-07	18.43	3.1053764754892517E-08	18.43	1.2286941199864131E-12	18.43	0.22581711268595228	18.43	1502.3522941264755
18.44	3.9058816140494025E-07	18.44	1.9450300725126571E-08	18.44	7.8039903875484934E-12	18.44	-0.26733010735943452	18.44	1501.5303821300379
18.45	3.962445406953509E-07	18.45	7.549311990249212E-09	18.45	4.5163422537190632E-12	18.45	0.39019951937742547	18.45	1501.6947645293385
18.46	3.9263757419161583E-07	18.46	7.0624347398627124E-10	18.46	7.8039903875484934E-12	18.46	0.061434705999317885	18.46	1501.3659997307309
18.47	3.919817620999154E-07	18.47	1.1119403800780675E-10	18.47	7.8039903875484934E-12	18.47	-0.10294770068247772	18.47	1501.3659997307309
18.48	3.9255559768015521E-07	18.48	6.6567378356925693E-09	18.48	1.2286941199864131E-12	18.48	0.061434705999317885	18.48	1501.5303821300379
18.49	3.891945607098157E-07	18.49	-7.0293991909978375E-09	18.49	4.5163422537190632E-12	18.49	0.061434705999317885	18.49	1501.5303821300379
18.5	3.8632538280763106E-07	18.5	3.2243863630475276E-08	18.5	4.5163422537190632E-12	18.5	0.88334673948082099	18.5	1502.3522941264755
18.51	3.8862072512942757E-07	18.51	2.5103270379026422E-08	18.51	7.8039903875484934E-12	18.51	0.88334673948082099	18.51	1501.3659997307309
18.52	3.8862072512942757E-07	18.52	2.4508220941627946E-08	18.52	1.1091638521474497E-11	18.52	0.22581711268595228	18.52	1501.5303821300379
18.53	3.9050618489346644E-07	18.53	3.402901194410469E-08	18.53	1.2286941199864131E-12	18.53	0.22581711268595228	18.53	1501.6947645293385
18.54	3.9083409093935856E-07	18.54	1.8855251288054441E-08	18.54	1.1091638521474497E-11	18.54	0.39019951937742547	18.54	1501.3659997307309
18.55	3.9960557766376653E-07	18.55	7.549311990249212E-09	18.55	1.2286941199864131E-12	18.55	0.39019951937742547	18.55	1502.0235293279197
18.56	3.919817620999154E-07	18.56	-1.8633067996828987E-10	18.56	1.2286941199864131E-12	18.56	0.55458192607371615	18.56	1501.5303821300379
18.57	3.9050618489346644E-07	18.57	-1.3764295517851408E-09	18.57	7.8039903875484934E-12	18.57	0.22581711268595228	18.57	1501.5303821300379
18.58	3.9083409093935856E-07	18.58	9.0369355813508519E-09	18.58	1.2286941199864131E-12	18.58	0.71896433277485983	18.58	1501.3659997307309
18.59	3.9394919837491426E-07	18.59	-6.4343497554406793E-09	18.59	4.5163422537190632E-12	18.59	0.22581711268595228	18.59	1501.6947645293385
18.6	3.8853874861794153E-07	18.6	3.3731487225145201E-08	18.6	4.5163422537190632E-12	18.6	0.22581711268595228	18.6	1501.3659997307309
18.61	3.8657131234212772E-07	18.61	2.3913171504263736E-08	18.61	7.8039903875484934E-12	18.61	-0.59609492069883885	18.61	1501.3659997307309
18.62	3.8894863117536664E-07	18.62	2.5400795097738511E-08	18.62	4.5163422537190632E-12	18.62	0.061434705999317885	18.62	1501.2016173314178
18.63	3.904242083819921E-07	18.63	3.3433962506194209E-08	18.63	4.5163422537190632E-12	18.63	0.22581711268595228	18.63	1501.6947645293385
18.64	3.9296548023745332E-07	18.64	1.8557726569531294E-08	18.64	1.2286941199864131E-12	18.64	-0.43171251403156674	18.64	1500.7084701334391
18.65	3.9649047022965761E-07	18.65	8.4418861448841258E-09	18.65	4.5163422537190632E-12	18.65	0.55458192607371615	18.65	1500.050940536044
18.66	3.9370326884055636E-07	18.66	-7.8138011589423832E-10	18.66	1.2286941199864131E-12	18.66	0.22581711268595228	18.66	1500.3797053347544
18.67	3.9181780907698499E-07	18.67	1.5988176280195932E-09	18.67	7.8039903875484934E-12	18.67	0.061434705999317885	18.67	1500.2153229354024
18.68	3.9050618489346644E-07	18.68	7.2517872720549647E-09	18.68	4.5163422537190632E-12	18.68	0.71896433277485983	18.68	1501.5303821300379
18.69	3.9075211442788634E-07	18.69	-4.6492014485580286E-09	18.69	7.8039903875484934E-12	18.69	0.061434705999317885	18.69	1502.0235293279197
18.7	3.8640735931913044E-07	18.7	3.2243863630475276E-08	18.7	4.5163422537190632E-12	18.7	-0.10294770068247772	18.7	1501.5303821300379
18.71	3.9108002047377221E-07	18.71	2.5103270379026422E-08	18.71	4.5163422537190632E-12	18.71	-0.26733010735943452	18.71	1502.8454413242605
18.72	3.9435908093216663E-07	18.72	2.4805745660322896E-08	18.72	4.5163422537190632E-12	18.72	0.22581711268595228	18.72	1501.6947645293385
18.73	3.9017827884756607E-07	18.73	3.2838913068317729E-08	18.73	1.2286941199864131E-12	18.73	0.39019951937742547	18.73	1501.6947645293385
18.74	3.8722712443409724E-07	18.74	2.0640399599374102E-08	18.74	1.1091638521474497E-11	18.74	-0.43171251403156674	18.74	1502.187911727201
18.75	3.9681837627539202E-07	18.75	7.549311990249212E-09	18.75	1.1091638521474497E-11	18.75	0.22581711268595228	18.75	1501.6947645293385
18.76	3.9362129232910261E-07	18.76	-1.3764295517851408E-09	18.76	7.8039903875484934E-12	18.76	0.39019951937742547	18.76	1501.3659997307309
18.77	3.9345733930619348E-07	18.77	-7.8138011589423832E-10	18.77	1.2286941199864131E-12	18.77	0.55458192607371615	18.77	1501.3659997307309
18.78	3.9189978558845049E-07	18.78	6.6567378356925693E-09	18.78	1.2286941199864131E-12	18.78	0.39019951937742547	18.78	1501.8591469286323
18.79	3.9067013791641359E-07	18.79	-4.0541520128601571E-09	18.79	7.8039903875484934E-12	18.79	0.061434705999317885	18.79	1502.6810589250053
18.8	3.8484980560056032E-07	18.8	3.1648814192666863E-08	18.8	7.8039903875484934E-12	18.8	-0.10294770068247772	18.8	1501.5303821300379
18.81	3.8886665466388261E-07	18.81	2.4805745660322896E-08	18.81	4.5163422537190632E-12	18.81	0.55458192607371615	18.81	1502.0235293279197
18.82	3.9099804396230157E-07	18.82	2.5400795097738511E-08	18.82	7.8039903875484934E-12	18.82	0.061434705999317885	18.82	1501.8591469286323
18.83	3.9386722186346215E-07	18.83	3.3731487225145201E-08	18.83	1.1091638521474497E-11	18.83	0.39019951937742547	18.83	1501.5303821300379
18.84	3.8804688954901486E-07	18.84	1.9152776006586192E-08	18.84	7.8039903875484934E-12	18.84	-0.43171251403156674	18.84	1501.3659997307309
18.85	3.9362129232910261E-07	18.85	6.9542625538694127E-09	18.85	4.5163422537190632E-12	18.85	0.39019951937742547	18.85	1501.2016173314178
18.86	3.9230966814576988E-07	18.86	-7.8138011589423832E-10	18.86	1.2286941199864131E-12	18.86	0.39019951937742547	18.86	1501.5303821300379
18.87	3.9263757419161583E-07	18.87	-1.8633067996828987E-10	18.87	7.8039903875484934E-12	18.87	0.22581711268595228	18.87	1502.187911727201
18.88	3.9255559768015521E-07	18.88	8.1443614266637926E-09	18.88	1.2286941199864131E-12	18.88	0.71896433277485983	18.88	1502.3522941264755
18.89	3.8853874861794153E-07	18.89	-6.136825037648905E-09	18.89	4.5163422537190632E-12	18.89	-0.10294770068247772	18.89	1501.6947645293385
18.9	3.8452189955452363E-07	18.9	3.2838913068317729E-08	18.9	1.2286941199864131E-12	18.9	0.22581711268595228	18.9	1501.3659997307309
18.91	3.8821084257199239E-07	18.91	2.421069622294156E-08	18.91	7.8039903875484934E-12	18.91	-0.10294770068247772	18.91	1501.5303821300379
18.92	3.9099804396230157E-07	18.92	2.6590893972672469E-08	18.92	1.1091638521474497E-11	18.92	0.061434705999317885	18.92	1501.8591469286323
18.93	3.919817620999154E-07	18.93	3.4921586101034137E-08	18.93	1.2286941199864131E-12	18.93	0.061434705999317885	18.93	1502.6810589250053
18.94	3.8960444326722065E-07	18.94	1.9450300725126571E-08	18.94	7.8039903875484934E-12	18.94	0.71896433277485983	18.94	1501.3659997307309
18.95	3.9558872860384174E-07	18.95	9.0369355813508519E-09	18.95	7.8039903875484934E-12	18.95	0.22581711268595228	18.95	1501.6947645293385
18.96	3.9419512790926734E-07	18.96	-1.6739542697174432E-09	18.96	1.2286941199864131E-12	18.96	-0.26733010735943452	18.96	1501.5303821300379
18.97	3.9116199698524242E-07	18.97	1.1119403800780675E-10	18.97	4.5163422537190632E-12	18.97	0.55458192607371615	18.97	1502.6810589250053
18.98	3.9280152721453571E-07	18.98	7.8468367084521678E-09	18.98	4.5163422537190632E-12	18.98	-0.10294770068247772	18.98	1501.6947645293385
18.99	3.9230966814576988E-07	18.99	-6.4343497554406793E-09	18.99	7.8039903875484934E-12	18.99	-0.26733010735943452	18.99	1501.5303821300379
19	3.8648933583062929E-07	19	3.3731487225145201E-08	19	4.5163422537190632E-12	19	0.061434705999317885	19	1502.187911727201
19.01	3.8976839629017902E-07	19.01	2.3318122066933817E-08	19.01	4.5163422537190632E-12	19.01	0.22581711268595228	19.01	1502.0235293279197
19.02	3.8829281908348044E-07	19.02	2.7185943410190787E-08	19.02	1.2286941199864131E-12	19.02	0.22581711268595228	19.02	1500.7084701334391
19.03	3.9050618489346644E-07	19.03	3.2541388349392254E-08	19.03	4.5163422537190632E-12	19.03	-0.43171251403156674	19.03	1500.050940536044
19.04	3.9230966814576988E-07	19.04	1.8557726569531294E-08	19.04	4.5163422537190632E-12	19.04	0.061434705999317885	19.04	1500.050940536044
19.05	3.9903174208386157E-07	19.05	7.8468367084521678E-09	19.05	1.2286941199864131E-12	19.05	0.55458192607371615	19.05	1500.3797053347544
19.06	3.9386722186346215E-07	19.06	-1.0789048338440637E-09	19.06	4.5163422537190632E-12	19.06	-0.26733010735943452	19.06	1500.3797053347544
19.07	3.8927653722129767E-07	19.07	1.3012929099997288E-09	19.07	7.8039903875484934E-12	19.07	0.22581711268595228	19.07	1502.0235293279197
19.08	3.9124397349671205E-07	19.08	6.3592131175244211E-09	19.08	1.2286941199864131E-12	19.08	0.061434705999317885	19.08	1500.2153229354024
19.09	3.9157187954258548E-07	19.09	-4.9467261663937957E-09	19.09	4.5163422537190632E-12	19.09	0.061434705999317885	19.09	1501.6947645293385
19.1	3.8681724187661993E-07	19.1	3.2243863630475276E-08	19.1	4.5163422537190632E-12	19.1	0.71896433277485983	19.1	1501.5303821300379
19.11	3.8952246675574064E-07	19.11	2.5103270379026422E-08	19.11	7.8039903875484934E-12	19.11	0.061434705999317885	19.11	1501.5303821300379
19.12	3.8739107745708467E-07	19.12	2.6293369253926155E-08	19.12	4.5163422537190632E-12	19.12	0.55458192607371615	19.12	1502.187911727201
19.13	3.8927653722129767E-07	19.13	3.2838913068317729E-08	19.13	1.2286941199864131E-12	19.13	-0.10294770068247772	19.13	1501.5303821300379
19.14	3.9353931581764833E-07	19.14	2.0640399599374102E-08	19.14	7.8039903875484934E-12	19.14	0.39019951937742547	19.14	1501.3659997307309
19.15	3.9706430580968698E-07	19.15	8.1443614266637926E-09	19.15	4.5163422537190632E-12	19.15	-0.10294770068247772	19.15	1501.5303821300379
19.16	3.9386722186346215E-07	19.16	-7.8138011589423832E-10	19.16	4.5163422537190632E-12	19.16	0.22581711268595228	19.16	1502.6810589250053
19.17	3.8985037280165743E-07	19.17	7.0624347398627124E-10	19.17	7.8039903875484934E-12	19.17	-0.10294770068247772	19.17	1502.187911727201
19.18	3.9148990303111791E-07	19.18	6.9542625538694127E-09	19.18	1.2286941199864131E-12	19.18	-0.10294770068247772	19.18	1501.3659997307309
19.19	3.8993234931313537E-07	19.19	-6.7318744732236524E-09	19.19	-2.0589540136494568E-12	19.19	0.55458192607371615	19.19	1502.0235293279197
19.2	3.8583352373862483E-07	19.2	3.1946338911566821E-08	19.2	4.5163422537190632E-12	19.2	0.22581711268595228	19.2	1501.6947645293385
19.21	3.8722712443409724E-07	19.21	2.4805745660322896E-08	19.21	1.2286941199864131E-12	19.21	0.061434705999317885	19.21	1500.5440877341
19.22	3.8689921838811635E-07	19.22	2.7185943410190787E-08	19.22	4.5163422537190632E-12	19.22	0.22581711268595228	19.22	1501.5303821300379
19.23	3.9026025535904194E-07	19.23	3.1648814192666863E-08	19.23	7.8039903875484934E-12	19.23	-0.10294770068247772	19.23	1501.2016173314178
19.24	3.92473621168694E-07	19.24	1.8260201851016749E-08	19.24	7.8039903875484934E-12	19.24	-0.10294770068247772	19.24	1500.5440877341
19.25	3.9657244674109209E-07	19.25	7.2517872720549647E-09	19.25	4.5163422537190632E-12	19.25	-0.59609492069883885	19.25	1500.3797053347544
19.26	3.9476896348940545E-07	19.26	-1.6739542697174432E-09	19.26	4.5163422537190632E-12	19.26	0.061434705999317885	19.26	1500.7084701334391
19.27	3.909160674508303E-07	19.27	4.087187559926781E-10	19.27	4.5163422537190632E-12	19.27	0.22581711268595228	19.27	1500.5440877341
19.28	3.913259500081812E-07	19.28	7.2517872720549647E-09	19.28	4.5163422537190632E-12	19.28	-0.26733010735943452	19.28	1500.7084701334391
19.29	3.9173583256551907E-07	19.29	-5.8393003198483295E-09	19.29	4.5163422537190632E-12	19.29	0.061434705999317885	19.29	1499.886558136679
19.3	3.8894863117536664E-07	19.3	3.2541388349392254E-08	19.3	4.5163422537190632E-12	19.3	0.88334673948082099	19.3	1500.2153229354024
19.31	3.8968641977870002E-07	19.31	2.421069622294156E-08	19.31	-2.0589540136494568E-12	19.31	-0.43171251403156674	19.31	1500.3797053347544
19.32	3.8845677210645501E-07	19.32	2.5698319816459163E-08	19.32	7.8039903875484934E-12	19.32	-0.10294770068247772	19.32	1500.5440877341
19.33	3.9140792651964982E-07	19.33	3.2838913068317729E-08	19.33	1.1091638521474497E-11	19.33	-0.59609492069883885	19.33	1500.050940536044
19.34	3.9058816140494025E-07	19.34	1.8855251288054441E-08	19.34	7.8039903875484934E-12	19.34	0.39019951937742547	19.34	1500.2153229354024
19.35	3.9821197696966229E-07	19.35	9.3344602995972579E-09	19.35	7.8039903875484934E-12	19.35	0.88334673948082099	19.35	1500.3797053347544
19.36	3.9755616487826149E-07	19.36	-1.971478987640984E-09	19.36	1.1091638521474497E-11	19.36	-0.43171251403156674	19.36	1500.3797053347544
19.37	3.9001432582461278E-07	19.37	7.0624347398627124E-10	19.37	4.5163422537190632E-12	19.37	0.061434705999317885	19.37	1500.3797053347544
19.38	3.9157187954258548E-07	19.38	5.7641636812142506E-09	19.38	7.8039903875484934E-12	19.38	-0.43171251403156674	19.38	1500.7084701334391
19.39	3.9017827884756607E-07	19.39	-6.4343497554406793E-09	19.39	7.8039903875484934E-12	19.39	0.55458192607371615	19.39	1500.2153229354024
19.4	3.8821084257199239E-07	19.4	3.3731487225145201E-08	19.4	4.5163422537190632E-12	19.4	-0.43171251403156674	19.4	1500.7084701334391
19.41	3.8739107745708467E-07	19.41	2.3020597348281735E-08	19.41	4.5163422537190632E-12	19.41	-0.26733010735943452	19.41	1500.5440877341
19.42	3.8894863117536664E-07	19.42	2.7483468128962764E-08	19.42	1.1091638521474497E-11	19.42	0.39019951937742547	19.42	1501.3659997307309
19.43	3.8771898350305371E-07	19.43	3.2541388349392254E-08	19.43	1.2286941199864131E-12	19.43	0.22581711268595228	19.43	1500.2153229354024
19.44	3.891945607098157E-07	19.44	2.0342874880799312E-08	19.44	1.1091638521474497E-11	19.44	-0.26733010735943452	19.44	1500.5440877341
19.45	3.9870383603818873E-07	19.45	7.549311990249212E-09	19.45	4.5163422537190632E-12	19.45	0.22581711268595228	19.45	1500.2153229354024
19.46	3.9394919837491426E-07	19.46	-1.3764295517851408E-09	19.46	4.5163422537190632E-12	19.46	-0.10294770068247772	19.46	1500.3797053347544
19.47	3.9148990303111791E-07	19.47	1.0037681919886391E-09	19.47	4.5163422537190632E-12	19.47	0.061434705999317885	19.47	1500.7084701334391
19.48	3.9263757419161583E-07	19.48	5.4666389630722282E-09	19.48	4.5163422537190632E-12	19.48	-0.26733010735943452	19.48	1500.3797053347544
19.49	3.891945607098157E-07	19.49	-6.7318744732236524E-09	19.49	4.5163422537190632E-12	19.49	0.39019951937742547	19.49	1500.050940536044
19.5	3.8493178211206833E-07	19.5	3.2541388349392254E-08	19.5	4.5163422537190632E-12	19.5	0.22581711268595228	19.5	1500.8728525327717
19.51	3.9099804396230157E-07	19.51	2.3913171504263736E-08	19.51	1.1091638521474497E-11	19.51	-0.26733010735943452	19.51	1500.5440877341
19.52	3.9067013791641359E-07	19.52	2.6293369253926155E-08	19.52	1.2286941199864131E-12	19.52	-0.26733010735943452	19.52	1499.55779333793
19.53	3.9526082255807382E-07	19.53	3.2243863630475276E-08	19.53	1.2286941199864131E-12	19.53	0.71896433277485983	19.53	1500.2153229354024
19.54	3.9001432582461278E-07	19.54	1.8557726569531294E-08	19.54	4.5163422537190632E-12	19.54	0.061434705999317885	19.54	1500.5440877341
19.55	3.9599861116103916E-07	19.55	7.8468367084521678E-09	19.55	1.2286941199864131E-12	19.55	0.55458192607371615	19.55	1500.3797053347544
19.56	3.9288350372599481E-07	19.56	-2.566528423461768E-09	19.56	4.5163422537190632E-12	19.56	-0.59609492069883885	19.56	1500.2153229354024
19.57	3.921457151228437E-07	19.57	4.087187559926781E-10	19.57	1.2286941199864131E-12	19.57	0.39019951937742547	19.57	1500.8728525327717
19.58	3.955067520924006E-07	19.58	6.6567378356925693E-09	19.58	1.2286941199864131E-12	19.58	-1.2536245473195535	19.58	1500.050940536044
19.59	3.8911258419833321E-07	19.59	-6.136825037648905E-09	19.59	7.8039903875484934E-12	19.59	0.71896433277485983	19.59	1500.2153229354024
19.6	3.8583352373862483E-07	19.6	3.402901194410469E-08	19.6	1.2286941199864131E-12	19.6	0.55458192607371615	19.6	1500.7084701334391
19.61	3.8640735931913044E-07	19.61	2.3020597348281735E-08	19.61	4.5163422537190632E-12	19.61	-0.76047732736128637	19.61	1500.2153229354024
19.62	3.8853874861794153E-07	19.62	2.5698319816459163E-08	19.62	7.8039903875484934E-12	19.62	0.71896433277485983	19.62	1500.7084701334391
19.63	3.913259500081812E-07	19.63	3.1946338911566821E-08	19.63	4.5163422537190632E-12	19.63	-0.10294770068247772	19.63	1499.7221757373077
19.64	3.9189978558845049E-07	19.64	1.8557726569531294E-08	19.64	4.5163422537190632E-12	19.64	-0.10294770068247772	19.64	1500.8728525327717
19.65	3.9796604743539126E-07	19.65	8.1443614266637926E-09	19.65	7.8039903875484934E-12	19.65	0.22581711268595228	19.65	1500.3797053347544
19.66	3.9181780907698499E-07	19.66	-3.7566272949980393E-09	19.66	1.2286941199864131E-12	19.66	0.061434705999317885	19.66	1500.3797053347544
19.67	3.9034223187051729E-07	19.67	1.0037681919886391E-09	19.67	7.8039903875484934E-12	19.67	0.061434705999317885	19.67	1500.3797053347544
19.68	3.9108002047377221E-07	19.68	6.0616883993649816E-09	19.68	4.5163422537190632E-12	19.68	-0.10294770068247772	19.68	1500.2153229354024
19.69	3.9173583256551907E-07	19.69	-6.7318744732236524E-09	19.69	4.5163422537190632E-12	19.69	0.22581711268595228	19.69	1500.3797053347544
19.7	3.8903060768685019E-07	19.7	3.4326536663072675E-08	19.7	4.5163422537190632E-12	19.7	0.22581711268595228	19.7	1500.2153229354024
19.71	3.9189978558845049E-07	19.71	2.2425547911003287E-08	19.71	7.8039903875484934E-12	19.71	0.061434705999317885	19.71	1500.7084701334391
19.72	3.8903060768685019E-07	19.72	2.7780992847743277E-08	19.72	4.5163422537190632E-12	19.72	0.55458192607371615	19.72	1499.55779333793
19.73	3.8952246675574064E-07	19.73	3.0161190598294922E-08	19.73	4.5163422537190632E-12	19.73	0.061434705999317885	19.73	1500.3797053347544
19.74	3.8886665466388261E-07	19.74	1.974782544367554E-08	19.74	4.5163422537190632E-12	19.74	-0.76047732736128637	19.74	1500.2153229354024
19.75	4.0009743673223368E-07	19.75	8.4418861448841258E-09	19.75	4.5163422537190632E-12	19.75	0.22581711268595228	19.75	1500.2153229354024
19.76	3.9435908093216663E-07	19.76	-2.566528423461768E-09	19.76	4.5163422537190632E-12	19.76	0.061434705999317885	19.76	1500.8728525327717
19.77	3.9362129232910261E-07	19.77	1.5988176280195932E-09	19.77	1.2286941199864131E-12	19.77	-0.10294770068247772	19.77	1501.037234932098
19.78	3.9099804396230157E-07	19.78	4.8715895268143355E-09	19.78	1.2286941199864131E-12	19.78	-0.26733010735943452	19.78	1500.3797053347544
19.79	3.9009630233608966E-07	19.79	-5.8393003198483295E-09	19.79	7.8039903875484934E-12	19.79	-0.10294770068247772	19.79	1500.2153229354024
19.8	3.8386608746242763E-07	19.8	3.2243863630475276E-08	19.8	-2.0589540136494568E-12	19.8	0.061434705999317885	19.8	1500.2153229354024
19.81	3.8796491303752528E-07	19.81	2.2128023192376947E-08	19.81	1.1091638521474497E-11	19.81	0.22581711268595228	19.81	1500.3797053347544
19.82	3.921457151228437E-07	19.82	2.5995844535188377E-08	19.82	1.2286941199864131E-12	19.82	0.061434705999317885	19.82	1501.037234932098
19.83	3.9189978558845049E-07	19.83	3.0756240036018129E-08	19.83	1.2286941199864131E-12	19.83	0.55458192607371615	19.83	1502.0235293279197
19.84	3.8985037280165743E-07	19.84	2.0342874880799312E-08	19.84	7.8039903875484934E-12	19.84	-0.26733010735943452	19.84	1501.8591469286323
19.85	3.9493291651229706E-07	19.85	7.8468367084521678E-09	19.85	4.5163422537190632E-12	19.85	0.22581711268595228	19.85	1501.6947645293385
19.86	3.9353931581764833E-07	19.86	-2.566528423461768E-09	19.86	4.5163422537190632E-12	19.86	0.22581711268595228	19.86	1501.6947645293385
19.87	3.9288350372599481E-07	19.87	1.5988176280195932E-09	19.87	4.5163422537190632E-12	19.87	0.88334673948082099	19.87	1501.3659997307309
19.88	3.9304745674891135E-07	19.88	5.4666389630722282E-09	19.88	1.2286941199864131E-12	19.88	0.39019951937742547	19.88	1502.187911727201
19.89	3.9304745674891135E-07	19.89	-4.6492014485580286E-09	19.89	4.5163422537190632E-12	19.89	0.061434705999317885	19.89	1502.5166765257436
19.9	3.8476782908905189E-07	19.9	3.2541388349392254E-08	19.9	7.8039903875484934E-12	19.9	0.061434705999317885	19.9	1501.6947645293385
19.91	3.8812886606050381E-07	19.91	2.421069622294156E-08	19.91	4.5163422537190632E-12	19.91	0.55458192607371615	19.91	1501.5303821300379
19.92	3.9067013791641359E-07	19.92	2.6590893972672469E-08	19.92	1.2286941199864131E-12	19.92	0.55458192607371615	19.92	1501.6947645293385
19.93	3.9296548023745332E-07	19.93	3.0756240036018129E-08	19.93	4.5163422537190632E-12	19.93	0.71896433277485983	19.93	1501.8591469286323
19.94	3.9181780907698499E-07	19.94	1.9450300725126571E-08	19.94	7.8039903875484934E-12	19.94	-0.10294770068247772	19.94	1501.5303821300379
19.95	3.9591663464960077E-07	19.95	8.4418861448841258E-09	19.95	4.5163422537190632E-12	19.95	0.39019951937742547	19.95	1502.0235293279197
[truncated: 603 more rows]
