# Supplementary material for: A simple retarding-potential time-of-flight mass spectrometer for electrospray propulsion diagnostics
Source: J Elect Propuls. 2023 Mar 31;2(1):13. doi: 10.1007/s44205-023-00045-y (PMC10066156; doi:10.1007/s44205-023-00045-y)
Supplement: Supplementary file 1 — Additional file 1. [file 44205_2023_45_MOESM1_ESM.zip › Data and MATLAB Code/ToF-MS Data/load_EMI_Im_properties.m]

function [EMI_Im] = load_EMI_Im_properties()
%Loads propellant property data into workspace

% Constants
EPS0 = 8.8541878E-12; % F/m

% Propellant Data
% ***************************************************************************
% *********************** Properties of [Emi][Im] **************************
% ***************************************************************************
% Chemical Nmame:       1-Ethyl-3-methylimidazolium bis(trifluoromethylsulfonyl)imide
% Chemical Synonyms:    EMIM BTI, EMIM TFSI, EMIM IM
% Chemical Formula:     [Emim][Im] C8H11F6N3O4S-1
%                           [Emim]  C6H11N2     (C2mim+ Cation)
%                           [Im]    C2F6NO4S2   (TF2N-  Anion) 
%
% Property Sources:  
%       [1] D. Garoz, C. Bueno, C. Larriba, S. Castro, I. Romero-Sanz, J. Fernandez
%           de la Mora, Y. Yoshida, and G. Saito, “Taylor cones of ionic liquids from
%           capillary tubes as sources of pure ions: The role of surface tension and
%           electrical conductivity,” J. Appl. Phys. 102, 064913 2007.
%
%       [2] Singh, Tejwant, and Arvind Kumar. "Static dielectric constant of room
%           temperature ionic liquids: internal pressure and cohesive energy density
%           approach." The Journal of Physical Chemistry B 112.41 (2008): 12968-12972.
%
%       [3] Huang, Mian-Mian, et al. "Static relative dielectric permittivities of ionic 
%           liquids at 25 C." Journal of Chemical & Engineering Data 56.4 (2011): 1494-1499.
%
%       [4] Gamero-Castaño, Manuel, and Albert Cisquella-Serra. "Electrosprays of highly 
%           conducting liquids: A study of droplet and ion emission based on retarding 
%           potential and time-of-flight spectrometry." Physical Review Fluids 6.1 (2021): 013701.

EMI_Im.name = 'Emi-Im';
EMI_Im.K = 0.74; %S/m          [4]
EMI_Im.rho = 1520; %kg/m3      [1]
EMI_Im.gamma = 0.0349; %N/m    [1]
EMI_Im.mu = 0.034; %Pa/s       [1]
EMI_Im.epsilon = 12.3; %[-]    [2], 12.0+-0.4 according to [3]

EMI_Im.cation_amu_by_q = 111;
EMI_Im.anion_amu_by_q = 280;

% Q0, I0 based on Ganan-Calvo, 2018, "Review on the physics of electrospray:
% ..." in the Journal of Aerosol Science
EMI_Im.Q0 = EMI_Im.gamma*EPS0/(EMI_Im.rho*EMI_Im.K); % m3/s
EMI_Im.I0 = sqrt(EMI_Im.gamma * EMI_Im.K * EMI_Im.Q0);

end
