# Supplementary material for: A simple retarding-potential time-of-flight mass spectrometer for electrospray propulsion diagnostics
Source: J Elect Propuls. 2023 Mar 31;2(1):13. doi: 10.1007/s44205-023-00045-y (PMC10066156; doi:10.1007/s44205-023-00045-y)
Supplement: Supplementary file 1 — Additional file 1. [file 44205_2023_45_MOESM1_ESM.zip › Data and MATLAB Code/ToF-MS Data/readme.txt]

This folder contains the data files (.csv) and MATLAB code (.m) needed to analyze the
conventional time-of-flight (i.e., ToF-MS) data described in the manuscript. This code
can be used to reproduce Table 1 and Figures 4-6.

The .m files in this folder at MATLAB files used to analyze the data contained within the
"279 Torr", "385 Torr", "500 Torr", and "656 Torr" folders in this folder.

Run the analysis by executing the "TOF_Data_Analysis.m" script in MATLAB.
