# Supplementary material for: A simple retarding-potential time-of-flight mass spectrometer for electrospray propulsion diagnostics
Source: J Elect Propuls. 2023 Mar 31;2(1):13. doi: 10.1007/s44205-023-00045-y (PMC10066156; doi:10.1007/s44205-023-00045-y)
Supplement: Supplementary file 1 — Additional file 1. [file 44205_2023_45_MOESM1_ESM.zip › Data and MATLAB Code/ToF-MS Data/TOF_Data_Analysis.m]

%
%   Supplementary materials for "A Simple Retarding-Potential Time-of-Flight 
%       Analyzer for Electrospray Propulsion Plume Diagnostics" (2022),
%       Submitted to the Journal of Electric Propulsion
%
%   Date: November 2022
%
%   Code Author: Christopher T. Lyne
%       Email: CLyne2@Illinois.edu
%       Alt:   Christopherlyne@gmail.com
%
%   Manuscript Authors: Christopher T. Lyne, Miron F. Liu, Joshua L. Rovey
%
%   Purpose of code: Time-of-Flight Data Analysis
%       This code, written to run in Matlab R2021a, is used to analyze the
%       ToF-MS data included in the supplementary materials for this
%       manuscript. The code processes the ToF-MS data and produces a
%       results table, which includes the same information as table 1 in
%       the manuscript.
%
%   The code should be in the same directory as the data
%       files (i.e., the .csv files), and the user should run the code
%       using that location at the working directory.
%
%   The user must selct one of the three options for the potential
%   distribution that will be assumed in order to analyze the
%   time-of-flight data. These three assumed potential distributions are
%   discussed in the manuscript and those results are listed in table 1.
%


clear; close all; clc;
addpath('./');

% Physical constants
amu_per_kg = 6.022E26; c_per_q = 1.602177E-19;
kg_per_c_to_amu_per_q = c_per_q * amu_per_kg;


%% File I/O: User Inputs
flags.drawPlots = false;
flags.showOutputTxt = true;

% *************************************************************************
% *************************************************************************
% User should now comment / uncomment the appropriate input files for the
% type of analysis they want to do. For example, if you want to analyze the
% ToF data assuming a constant retarding potential in the plume that is
% equal to the emitter potential, uncomment the section below with the
% header 'Vdeficit=0 input files'. Only one set of input files should be
% selected at a time. The rest of the input file sets should be commented
% out.

% **********************************
% **********   Option 1   **********
% **********************************
% Assumed potential is of the form Phi_RP = f(average m/q)
%
%Vdeficit=f(m/q) GC '21 input files
myInputFilePaths = { ...
    '.\279 Torr\Input Files\Vdeficit GC 2021\tof_279torr_vdeficit_GC2021.m'
    '.\385 Torr\Input Files\Vdeficit GC 2021\tof_385torr_vdeficit_GC2021.m'
    '.\500 Torr\Input Files\Vdeficit GC 2021\tof_500torr_vdeficit_GC2021.m'
    '.\656 Torr\Input Files\Vdeficit GC 2021\tof_656torr_vdeficit_GC2021.m'
    };
assumed_potential_ID_string = 'phi_RP = f(m/q)';

% **********************************
% **********   Option 2   **********
% **********************************
% Assumed potential is of the form Phi_RP = Phi_Emitter
%
% % Vdeficit=0 input files
% myInputFilePaths = { ...
%     '.\279 Torr\Input Files\Vdeficit = 0\tof_279torr_flat_vdeficit_0.m'
%     '.\385 Torr\Input Files\Vdeficit = 0\tof_385torr_flat_vdeficit_0.m'
%     '.\500 Torr\Input Files\Vdeficit = 0\tof_500torr_flat_vdeficit_0.m'
%     '.\656 Torr\Input Files\Vdeficit = 0\tof_656torr_flat_vdeficit_0.m'
%     };
% assumed_potential_ID_string = 'phi_RP = phi_Emitter';

% **********************************
% **********   Option 3   **********
% **********************************
% Assumed potential is of the form Phi_RP = Phi_RP_avg (based on retarding
% potential data)
%
%Vdeficit=V_RP_avg GC '08 input files
% Assumes that the retarding potential is constant and equal to the average
% RPA voltage. This is the charge-weighted average retarding potential. Was
% calculated using data from GC '08 Fig 13 and interpolating to match my
% beam currents
myInputFilePaths = { ...
    '.\279 Torr\Input Files\V_RPA_avg GC08\tof_279torr_flat_V_RP_avg.m'
    '.\385 Torr\Input Files\V_RPA_avg GC08\tof_385torr_flat_V_RP_avg.m'
    '.\500 Torr\Input Files\V_RPA_avg GC08\tof_500torr_flat_V_RP_avg.m'
    '.\656 Torr\Input Files\V_RPA_avg GC08\tof_656torr_flat_V_RP_avg.m'
    };
assumed_potential_ID_string = 'phi_RP = Phi_RP_avg';


% *************************************************************************
% *************************************************************************

dataSetNames = { ...
    '279 Torr'
    '385 Torr'
    '500 Torr'
    '656 Torr'
    };

dataMarkerStyles = {'ko' 'k^' 'kdiamond' 'ksquare'};

set(groot,'defaultLineLineWidth',2.0); % default line width for plots

%% Fetch data
for i=1:length(myInputFilePaths)
    
    fprintf('\n\n************************************************************************************\n');
    fprintf('************************************************************************************\n');
    fprintf(['   New Data File: ' dataSetNames{i} '\n']);
    fprintf('%s',['     Path: ' myInputFilePaths{i}]);
    fprintf('\n************************************************************************************\n');
    fprintf('************************************************************************************\n');
    
    results(i) = continuousAngleToFAnalysis(dataSetNames{i}, myInputFilePaths{i},flags);
end

%% Load data into tables and structures
resultsTable = struct2table(results);

% copy tofResults into its own structure
tmp = extractfield(results,'tofResults');
for i=1:length(tmp)
    tofResults(i) = tmp{i};
end
clearvars tmp;
for i=1:length(tofResults)
    tofResults(i).dataSetName = results(i).dataSetName;
    tofResults(i).avgEmitterCurrent = results(i).overallAvgEmitterCurrent;
end

tofResultsTable = struct2table(tofResults);

tofFlowRates_nL_per_s = extractfield(tofResults,'Q_nL_per_s')';
tofFlowRates_ug_per_s = 1E9 .* extractfield(tofResults,'mdot_kg_per_s')';
tofResultsTable_concise = table(dataSetNames,tofFlowRates_nL_per_s,...
    tofFlowRates_ug_per_s);

%% Display Concise Results table to user
fprintf('\n\n\n******************************************************************\n');
fprintf('************** Data Analysis Done, Final Results: ****************\n');
fprintf('******************************************************************\n');

fprintf(['Data analysis was performed assuming a potential distribution of the form: ',...
    assumed_potential_ID_string '\n\n']);

disp(tofResultsTable_concise);

%% Plot collector current for each data set

seriesStyles = {'ko' 'k^' 'kdiamond' 'ksquare'};
lineStyles = {'-' '--' '-.' ':'};
lineWidths = 1.0*[0.75 1 0.9 1.5];
markerLineWidth = [1 1 1 1];

% Set figure units to inches and size according to journal width
% requirement
hf = figure('Units','inches'); hold on;
hf.Color = [1,1,1];
tmpPosition = hf.Position;
hf.Position = [tmpPosition(1) tmpPosition(2) 3.25 3];

for i=1:length(results)
    hl(i) = plot(results(i).sourceAngleRaw,results(i).stepHeight_nA,seriesStyles{i},...
        'LineWidth',markerLineWidth(i),...
        'DisplayName',[num2str(results(i).overallAvgEmitterCurrent*1E9,'%4.0f') ' nA']);
    
    xarr = min(results(i).sourceAngle):0.1:max(results(i).sourceAngle);
    xshift = results(i).sourceAngleRaw(1) - results(i).sourceAngle(1); % calculate shift in angle that has been applied to data
    plot(xarr + xshift, results(i).iFit.Ic_nA(xarr),...
        'Color',hl(i).Color,...
        'LineStyle',lineStyles{i},...
        'LineWidth',lineWidths(i),...
        'DisplayName','');    
end

xlim([-40 40]);
legend(hl,'Location','northoutside','NumColumns',2); grid on;
xlabel('Angle from Centerline (°)');
ylabel('Collector Current (nA)');
box on;

legend('fontsize',9);
set(gca,'fontsize',10);
ax = gca;
ax.XAxis.MinorTickValues = [-30 -10 10 30];
ax.XMinorGrid = 'on';
ax.GridAlpha = 0.25;
ax.MinorGridLineStyle = '-';

%% Plot avg m/q vs angle (w/ angle corrected to center)

stepHeightNoiseFloor_nA = 0.5;

% Set figure units to inches and size according to journal width
% requirement
hf = figure('Units','inches'); hold on;
hf.Color = [1,1,1];
tmpPosition = hf.Position;
hf.Position = [tmpPosition(1) tmpPosition(2) 3.25 3];

for i=1:length(results)
    stepHeight_nA = results(i).stepHeight_nA;
    tmp = results(i).tofResults.angleData;
    
    ind = find(stepHeight_nA >= stepHeightNoiseFloor_nA);
    ind2 = find(stepHeight_nA < stepHeightNoiseFloor_nA);
    
    scatter(tmp.sourceAngle(ind),tmp.avg_kg_per_C(ind),...
        seriesStyles{i},"filled",...
        'LineWidth',markerLineWidth(i),...
        'DisplayName',[num2str(results(i).overallAvgEmitterCurrent*1E9,'%4.0f') ' nA']);
    
    scatter(tmp.sourceAngle(ind2),tmp.avg_kg_per_C(ind2),...
        seriesStyles{i},...
        'LineWidth',markerLineWidth(i),...
        'HandleVisibility','Off');
    
end

xlim([-30 30]);
ylim([0 2.5]*1E-3);
legend('Location','northoutside','NumColumns',2); grid on;
xlabel('Angle from Plume Centerline (°)');
ylabel('Average Mass-to-Charge (kg/C)');
box on;

legend('fontsize',9);
set(gca,'fontsize',10);
ax = gca;
ax.XAxis.MinorTickValues = [-30 -10 10 30];
ax.XMinorGrid = 'on';
ax.GridAlpha = 0.25;
ax.MinorGridLineStyle = '-';

%% Plot centerline (or closest) ToF collector current for each flow rate
% figure(); hold on;
% 
% for i=1:length(results)
%     
%     [ang,ind] = min(abs(results(i).sourceAngle)); % Find index of waveform closest to 0 degrees off center
%     
%     I_emitter_nA = 1E9 .* results(i).overallAvgEmitterCurrent;
%     displayName = [dataSetNames{i} ', ' num2str(I_emitter_nA,'%4.0f') ' nA Beam'];
%     
%     plot(1E6 .* results(i).tofWaveforms{ind}.t,...
%         1E9 .* results(i).tofWaveforms{ind}.Ic,...
%         '-','DisplayName',displayName);
%     
% end
% 
% legend; grid on; title('Centerline Collector Current for Various Flow Rates');
% xlabel('Time of Flight (µs'); ylabel('Collector Current (nA)');
% 
% clearvars ind ang displayName I_emitter_nA;

%% Plot normalized centerline (or closest) ToF collector current for each flow rate
% figure(); hold on;
% 
% for i=1:length(results)
%     
%     [ang,ind] = min(abs(results(i).sourceAngle)); % Find index of waveform closest to 0 degrees off center
%     
%     I_emitter_nA = 1E9 .* results(i).overallAvgEmitterCurrent;
%     displayName = [dataSetNames{i} ', ' num2str(I_emitter_nA,'%4.0f') ' nA Beam'];
%     
%     plot(1E6 .* results(i).tofWaveforms{ind}.t,...
%         results(i).tofWaveforms{ind}.filt_y_norm,...
%         '-','DisplayName',displayName);
%     
% end
% 
% legend; grid on; title('Normalized Collector Current (on centerline)');
% xlabel('Time of Flight (µs'); ylabel('ToF Collector Current (normalized)');
% 
% clearvars ind ang displayName I_emitter_nA;

%% Plot avg 1/SpecificCharge (kg/C) vs angle for each flow rate

Ic_noiseFloor_nA = 0.1; % Threshold for collector current to consider data valid

figure(); hold on;

for i=1:length(results)
    
    angle = tofResults(i).angleData.sourceAngle;
    stepHeight_nA = results(i).stepHeight_nA;
    
    indAboveVal = find(stepHeight_nA >= Ic_noiseFloor_nA);
    indBelowVal = find(stepHeight_nA <  Ic_noiseFloor_nA);
    
    % Plot points where collector current is above noise floor value
    s1 = scatter(angle(indAboveVal), tofResults(i).angleData.avg_kg_per_C(indAboveVal),...
        dataMarkerStyles{i},"filled",...
        'Displayname',dataSetNames{i});
    % Plot points where collector current is below noise floor value
    s2 = scatter(angle(indBelowVal), tofResults(i).angleData.avg_kg_per_C(indBelowVal),...
        dataMarkerStyles{i},'HandleVisibility','Off');
    
    
    % Configure data tips
    s1.DataTipTemplate.DataTipRows(3) = dataTipTextRow("Collector Current (nA):",...
        stepHeight_nA(indAboveVal));
    s2.DataTipTemplate.DataTipRows(3) = dataTipTextRow("Collector Current (nA):",...
        stepHeight_nA(indBelowVal));
    
end
grid on; legend('location','north');
xlabel('Source Angle (degrees)');
ylabel('Avg. Mass-to-Charge (kg/C)');
title(['Avg. Mass-to-Charge vs Angle (I_C cutoff = ' num2str(Ic_noiseFloor_nA) ' nA)']);

xlim([-30 30]); ylim([0 3E-3]);

clearvars angle stepHeight_nA;

%% Functions

function [calcResults] = continuousAngleToFAnalysis(dataSetName, inputFilePath,flags)

%% Constants
const.V_to_mV = 1E3;
const.S_to_uS = 1E6;
const.uA_to_A = 1E-6;
const.N_to_uN = 1E6;
const.nL_to_m3 = 1E-12;
const.C_per_Q = 1.60217663E-19;
const.amu_per_kg = 6.022E26;
const.g0 = 9.81;

%% File I/O info (Data File Info)

% Load input deck
run(inputFilePath);

% Load flags
drawPlots = flags.drawPlots;
showOutputTxt = flags.showOutputTxt;

% Load data set name into calcResults structure
calcResults.dataSetName = dataSetName;

%% Read source current data files
for i=1:length(iDataFiles)
    
    iDataFile = iDataFiles{i};
    
    iDataPath = [setup.basePath iDataFile];
    iDataName = iDataFile;
    
    % *******************************************************
    %                   Load y vs. t data
    % *******************************************************
    % Read file
    data_opts = detectImportOptions(iDataPath);
    data_opts.SelectedVariableNames = [2 4]; % Assumes that emitter current signal is in column 4, extractor current in col 10
    data_mat = readmatrix(iDataPath, data_opts);
    
    % Assign data to appropriate structure fields
    iData.iEmitter = data_mat(5:end,1); % Emitter Current, in Amps
    iData.iExtractor = data_mat(5:end,2); % Extractor Current, in Amps
    iData.name = iDataName;
    
    % Shift emitter current if instructed to do so by the setup file
    if isfield(setup,'I_emitter_zero_shift')
        iData.iEmitter = iData.iEmitter + setup.I_emitter_zero_shift;
    end
        
    
    % Calculate beam current (emitter - extractor)
    iData.iBeam = iData.iEmitter - iData.iExtractor;
    
    % Calculate average currents
    iData.iEmitterAvg = mean(iData.iEmitter);
    iData.iExtractorAvg = mean(iData.iExtractor);
    iData.iBeamAvg = mean(iData.iBeam);
    %note: this impingement fraction is higher than normal because the gate
    %reflects beam current back to the extractor
    iData.extractorImpingementFractionAvg = iData.iExtractorAvg / iData.iEmitterAvg; 
    
    iDataArr(i) = iData;
end

clearvars data_mat data_opts;
clearvars iData iDataFile iDataFiles iDataName iDataPath;

%% Read ToF Files
for i=1:length(tofDataFiles)
    
    tofDataFile = tofDataFiles{i};
    
    waveformPath = [setup.basePath tofDataFile];
    waveformName = tofDataFile;
    
    % *******************************************************
    %                   Load y vs. t data
    % *******************************************************
    % Read file
    data_opts = detectImportOptions(waveformPath);
    data_opts.SelectedVariableNames = [4,5,10,11]; % Assumes that ToF signal is on channel 1 and trigger signal is on channel 2
    Waveform_mat = readmatrix(waveformPath, data_opts);
    
    % Assign data to appropriate structure fields, e.g. 'Waveform.t' time vector, Waveform.y y data, etc.
    waveform.t = Waveform_mat(:,1);
    waveform.y = Waveform_mat(:,2);
    waveform.triggerSignal = Waveform_mat(:,4);
    waveform.name = waveformName;
    waveform.sourceAngleCorrectedDegrees = sourceAngleCorrected(i);
    waveform.sourceAngleRawDegrees = sourceAngleRaw(i);
    
    % Restrict waveform import to within tBounds specified in setup struct
    indices = find(waveform.t > setup.tBounds(1) & waveform.t < setup.tBounds(2));
    waveform.t = waveform.t(indices);
    waveform.y = waveform.y(indices);
    waveform.triggerSignal = waveform.triggerSignal(indices);
    clearvars indices;
    
    
    % *******************************************************
    %                     Load metadata
    % *******************************************************
    metadata_opts = detectImportOptions(waveformPath);
    metadata_opts.SelectedVariableNames = [1:3];
    metadata_opts.DataLines = [1 15];
    waveform_metadata = readtable(waveformPath, metadata_opts);
    
    % Horizontal Scale (Timebase; Seconds per Horizontal Division)
    if strcmpi(waveform_metadata{12,1},'Horizontal Scale')
        waveform.metadata.timebase_us = 1E6 * waveform_metadata{12,2};
    else
        fprintf('ERROR: timebase not read from file correctly\n');
    end
    
    % Vertical Scale (Volts per Vertical Division)
    if strcmpi(waveform_metadata{9,1},'Vertical Scale')
        waveform.metadata.vertical_scale = waveform_metadata{9,2};
    else
        fprintf('ERROR: vertical scale not read from file correctly\n');
    end
    
    % Time between samples, 'Sample Interval' (dt)
    if strcmpi(waveform_metadata{2,1},'Sample Interval')
        waveform.dt = waveform_metadata{2,2};
    else
        fprintf('ERROR: Sample Interval (dt) not read from file correctly\n');
    end
    
    % *******************************************************
    %                     Load other data
    % *******************************************************
    waveform.iEmitterAvg = iDataArr(i).iEmitterAvg;
    
    % Load into tofWaveforms cell array
    tofWaveforms{i} = waveform;
end

clearvars tofDataFile tofDataFiles;
clearvars Waveform_mat metadata_opts data_opts;
clearvars waveform waveformPath waveformName waveform_metadata;
 
%% Calculate ToF Signal Step Height

for i=1:length(tofWaveforms)
    
    waveform = tofWaveforms{i};
    
    len = length(waveform.y);
    initialValBounds = [1 floor(setup.stepHeightLimits(1)*len)];
    finalValBounds =   [floor(setup.stepHeightLimits(2)*len) len];

    initialVal = mean(waveform.y(initialValBounds)); waveform.yraw.initialVal = initialVal;
    finalVal = mean(waveform.y(finalValBounds)); waveform.yraw.finalVal = finalVal;

    stepHeight_V = initialVal - finalVal;
    stepHeight_A = stepHeight_V ./ setup.TIA_Gain; 
        stepHeight_nA = stepHeight_A .*1E9;
    
    waveform.stepHeight_V = stepHeight_V;
    waveform.stepHeight_nA = stepHeight_nA;
    normStepHeight = stepHeight_A / iDataArr(i).iEmitterAvg;
    waveform.normStepHeight = normStepHeight;
    
    
    tofWaveforms{i} = waveform;
    %calcResults.normStepHeight(i) = normStepHeight;
    calcResults.stepHeight_nA(i) = stepHeight_nA;
    
end

clearvars len normStepHeight stepHeight;
clearvars initialVal initialValBounds finalVal finalValBounds;

%% Process waveforms, find trigger and time shift

% Populate sourceAngle and sourceAngleRaw into calcResults structure
calcResults.setup.sourceAngleRaw = sourceAngleRaw;
calcResults.sourceAngle = sourceAngleCorrected;

for i=1:length(tofWaveforms)
    
    %***********************************************************
    % Prepare for processing
    %***********************************************************
    waveform = tofWaveforms{i};
    % Preserve raw variables in '_raw' fields
    waveform.y_raw = waveform.y;
    waveform.t_raw = waveform.t;
    
    % Filter data .y -> .filt_y; using Savitzky-Golay filter
    waveform.filt_y = movmean(waveform.y,myfilt.framelen);
    
    % store filter window length in waveform data
    waveform.filterWindowDuration = myfilt.framelen * waveform.dt;
      setup.filterWindowDuration(i) = waveform.filterWindowDuration;
    
    % use filtered data to compute y shift
    waveform.y_zero_shift = -waveform.filt_y(end);
    waveform.y = waveform.y_raw + waveform.y_zero_shift;
    waveform.filt_y = waveform.filt_y + waveform.y_zero_shift;
    
    % Identify (based on trigger signal) if this waveform corresponds to gate opening or gate closing
    if waveform.triggerSignal(1) - waveform.triggerSignal(end) > 0
        waveform.gate_status = 'Gate Opening';
        waveform.y_inverted = -waveform.y;
    else
        waveform.gate_status = 'Gate Closing';
    end
    
    % Scale filt_y to give collector current in Amps
    waveform.Ic = waveform.filt_y ./ setup.TIA_Gain;
    
    %normalize y data by first sample of filtered y-shifted data
    waveform.filt_y_norm = waveform.filt_y / waveform.filt_y(1);
    waveform.y_norm = waveform.y / waveform.filt_y(1); % normalize y data using filtered y data to mitigate noise effects
    
    %************************************************************************
    % Find trigger
    %************************************************************************
    % locate indices corresponding to trigger_window_us
    ind_arr = find(waveform.t >= setup.triggerWindowBounds(1) & waveform.t <= setup.triggerWindowBounds(2));
    
    if ~isempty(ind_arr)
        waveform.triggerWindow.dy = movmean(diff(waveform.triggerSignal(ind_arr(1):ind_arr(end))),5);
        waveform.triggerWindow.t = waveform.t(ind_arr(2):ind_arr(end));
        
        % find peaks, sort tallest first
        if waveform.triggerSignal(end) - waveform.triggerSignal(1) > 0 % Rising edge trigger
            [~,locs] = findpeaks(waveform.triggerWindow.dy,waveform.triggerWindow.t,'SortStr','descend');
        else % Falling edge trigger
            [~,locs] = findpeaks(-waveform.triggerWindow.dy,waveform.triggerWindow.t,'SortStr','descend');
        end
        
        % assume that the tallest peak within the setup.triggerWindowBounds is the actual trigger event (i.e., assume it corresponds to the gate closing
        waveform.t_raw_offset = locs(1) + setup.triggerDelay;
        
    else
        waveform.t_raw_offset = 0;
    end
    calcResults.setup.tOffset(i) = waveform.t_raw_offset;
    
    % Shift time vector to align trigger event with t=0; leave t_raw untouched
    waveform.t = waveform.t - waveform.t_raw_offset;
    waveform.t_by_L = waveform.t ./ setup.L_tof;
    
    % Differentiate filtered y
    waveform.filt_dy_dt = diff(waveform.filt_y) ./ waveform.dt;
    
    %if strcmpi(waveform.gate_status,'Gate Opening')
    %    waveform.dy_dt = -waveform.dy_dt; % invert dy/dt if gate was opening (to keep sign of dy/dt the same for gate opening/closing signals)
    %end
    
    tofWaveforms{i} = waveform;
end

% Calculate average emitter current for each waveform
for i=1:length(tofWaveforms)
    calcResults.avgEmitterCurrents(i) = tofWaveforms{i}.iEmitterAvg;
end
% Calculate an average emitter current over all measurements
calcResults.overallAvgEmitterCurrent = mean(calcResults.avgEmitterCurrents);

thetaArr = (0:0.1:max(abs(sourceAngleCorrected)))';
calcResults.thetaArr = thetaArr;

clearvars trigger_window locs ind_arr;
clearvars waveform Waveform_mat;

%% Fit Current Data

% ***********************************************
%           Fit current vs angle data
% ***********************************************

ft = fittype(@(a1,a2,b,d1,d2,x) a1*exp(-(((x-b)/d1).^6)) + a2*exp(-(((x-b)/d2).^2)));
iFit.options = fitoptions(ft);

%                               [ a1    a2    b    d1   d2]
iFit.options.StartPoint =       [  1     1    0    10   10];
iFit.options.Lower =            [  0     0  -10     1    1];
iFit.options.Upper =            [inf   inf   10   180  180];

[iFit.Ic_nA,~] = fit(calcResults.sourceAngle',calcResults.stepHeight_nA',...
    ft,iFit.options);

%{
Note that C2 normalizes Ic to yield the current fraction times I_B
%}
% Find a C2 such that I_B = C2*integral(Ic*sin(theta))d_theta
myfunc = @(theta) 1e-9 .* iFit.Ic_nA(theta) .* sind(theta);
calcResults.C2 = calcResults.overallAvgEmitterCurrent ./ trapz(thetaArr,myfunc(thetaArr));

% calc Ic norm; integral(IcNorm .* sind(x))dx = I_B
calcResults.IcNorm = @(theta) 1e-9 .* iFit.Ic_nA(theta) .* calcResults.C2;

% calc Ic current fraction; integral(IcCurrentFraction.*sind(x))dx = 1
calcResults.IcCurrentFraction = @(theta) ...
    1e-9 .* iFit.Ic_nA(theta) .* calcResults.C2 ./ calcResults.overallAvgEmitterCurrent;

% calc cumulative Ic current fraction
calcResults.IcCurrentFraction_cumulative = ...
    cumtrapz(thetaArr, calcResults.IcCurrentFraction(thetaArr) .* sind(thetaArr));

%% Find avg mass to charge, fit data

for i=1:length(tofWaveforms)
    waveform = tofWaveforms{i};
    
    % *****************************************************************
    % Find average mass-to-charge ratio from ToF waveform analysis
    % *****************************************************************
    
    % Calculate the function V(t) where V is the charged particle potential
    % as a function of time of flight t; also creates a V(m/q) array to
    % double check that stopping potential is being applied correctly
    deficitFit = getDeficitFit(setup.potential_ID_string,calcResults);
    [V_of_t,m_q_of_t] = tofVariablePotential(...
        setup.V_emitter,deficitFit.m_q,deficitFit.m,deficitFit.b,setup.L_tof);
    
    % Calculate thrust and mdot per Amp of current
    [thrust_N_per_A, avg_kg_per_C] = ...
        analyzeToF(V_of_t, setup.L_tof, waveform.filt_dy_dt, waveform.t(2:end));
    
    tofResults.angleData.avg_kg_per_C(i) = avg_kg_per_C;
    % Cosine loss correction for thrust
    tofResults.angleData.avg_N_per_A(i) = thrust_N_per_A .* cosd(calcResults.sourceAngle(i));
    
    tofWaveforms{i}.m_q = m_q_of_t(waveform.t);
end
clearvars waveform myfunc;

% ***********************************************
%         Fit average kg/C vs angle data
% ***********************************************
indices = find(calcResults.stepHeight_nA >= setup.collectorNoiseFloor_nA);
mqFit.x = abs(calcResults.sourceAngle(indices));
mqFit.y = tofResults.angleData.avg_kg_per_C(indices);
mqFit.ft = fittype('poly4');
[myFit,~] = fit(mqFit.x',mqFit.y',mqFit.ft);
% Use a piecewise fit for mqFit, extrapolate by assuming yval is constant
% beyond fitted x values
mqFit.result = @(x) (x<=max(mqFit.x)).*myFit(x) + (x>max(mqFit.x)).*myFit(max(mqFit.x));
 
tofResults.mqFit = mqFit;
clearvars indices;

%% Calc mass flow rate by integral(C2*Ic*sin*kg/C)d_theta

integrand = @(theta) calcResults.IcCurrentFraction(theta) .* ...
    mqFit.result(theta);

% Overall mass flow rate
% mdot_kg_per_s is a scaler representing the mass flow rate in the beam
tofResults.mdot_kg_per_s = calcResults.overallAvgEmitterCurrent .* ...
    trapz(thetaArr,integrand(thetaArr).* sind(thetaArr));

% Cumulative mass flow vs included angle
% integral(mdot_kg_per_s_cumulative)dx = massFlowRate_kg_per_s over x=0:90 
tofResults.mdot_kg_per_s_cumulative = calcResults.overallAvgEmitterCurrent .* ...
    cumtrapz(thetaArr,integrand(thetaArr).* sind(thetaArr));

% Mass flux distribution
% integral(massFluxDistribution.*sind(x))dx = 1 over x=0:90 
tofResults.massFluxDistribution = integrand(thetaArr) ./ ...
    trapz(thetaArr,integrand(thetaArr).*sind(thetaArr));

tofResults.Q_nL_per_s = 1E12 .* (tofResults.mdot_kg_per_s ./ setup.propStruct.rho); % convert to nL/s

tofResults.avgSpecificCharge_C_per_kg = ...
    calcResults.overallAvgEmitterCurrent ./ tofResults.mdot_kg_per_s;

clearvars myfunc; %clear unneeded variables

%% Load remaining variables that I want into calcResults
tofResults.angleData.sourceAngle = calcResults.sourceAngle;

for i=1:length(tofWaveforms)
    calcResults.sourceAngleRaw(i) = tofWaveforms{i}.sourceAngleRawDegrees;
end


calcResults.tofResults = tofResults;
calcResults.iFit = iFit;
calcResults.setup = setup;
calcResults.tofWaveforms = tofWaveforms;
calcResults.emitterCurrent = iDataArr;

%% Plot TOF (µs)

if drawPlots
    hf = figure('DefaultAxesFontSize',setup.fontsize);
    hold on;   
    
    for i=1:length(tofWaveforms)
        waveform = tofWaveforms{i};
        plot(1E6.*waveform.t, 1e9*(waveform.filt_y/setup.TIA_Gain),'DisplayName',[num2str(waveform.sourceAngleCorrectedDegrees) '°']);
    end
    legend();
    ylabel('Collector Current (nA)'); xlabel('ToF (µs)');
    grid on; grid minor;
    
    if strcmpi(waveform.gate_status,'gate opening')
        hax = gca; hax.YDir = 'reverse';
    end
    
    title('ToF');
    
        
    clearvars waveform hf hax;
end

%% Plot TOF by L (seconds per meter)

if drawPlots
    hf = figure('DefaultAxesFontSize',setup.fontsize);
    hold on;
    
    %hf.Units = 'inches';
    %setup.x_width=3.25 ; setup.y_width=2.5;
    %hf.Position = [0 0 setup.x_width setup.y_width]; %
    
    for i=1:length(tofWaveforms)
        waveform = tofWaveforms{i};
        plot(waveform.t_by_L, 1e9*(waveform.filt_y/setup.TIA_Gain),'DisplayName',[num2str(waveform.sourceAngleCorrectedDegrees) '°']);
    end
    legend();
    ylabel('Collector Current (nA)'); xlabel('ToF/L (s/m)');
    grid on; grid minor;
    
    if strcmpi(waveform.gate_status,'gate opening')
        hax = gca; hax.YDir = 'reverse';
    end
    
    title('ToF/L');
 
    clearvars waveform hf hax;
end

%% Plot filtered and raw TOF (seconds) for select waveforms
if drawPlots
    
    indices = [8];
    
    hf = figure('DefaultAxesFontSize',setup.fontsize);
    hold on;
    
    for j=1:length(indices)
        i=indices(j);
        waveform = tofWaveforms{i};
        plot(waveform.t .* 1e6, 1e9*(waveform.y/setup.TIA_Gain),'DisplayName',[num2str(waveform.sourceAngleCorrectedDegrees) '°']);
        plot(waveform.t .* 1e6, 1e9*(waveform.filt_y/setup.TIA_Gain),'DisplayName',[num2str(waveform.sourceAngleCorrectedDegrees) '° (Filtered)'])
    end
    legend();
    ylabel('Collector Current (nA)'); xlabel('ToF (us)');
    grid on; grid minor;
    
    if strcmpi(waveform.gate_status,'gate opening')
        hax = gca; hax.YDir = 'reverse';
    end
    
    title('ToF with filtered waveforms');

    clearvars curYlim posIndices negIndices waveform hf hax indices j;
end

%% Plot of signal step height vs corrected angle
if drawPlots
    
    figure(); hold on;
    plot(calcResults.sourceAngle,calcResults.stepHeight_nA,'o');
    
    % Add fitted curve to plot
    angleArr = min(calcResults.sourceAngle):0.1:max(calcResults.sourceAngle);
    plot(angleArr,iFit.Ic_nA(angleArr),'k--');
    
    xlabel('Angle (corrected) (degrees)');
    ylabel('Signal Step Height (nA)');
    grid on;
    title(['Signal Level vs Angle with Correction of ' num2str(setup.angleOffset) ' degrees']);
    legend('Collector Current','Super Gaussian Fit','location','south');
    
    title('Collector Current vs Angle');

    clearvars angleArr;
    
end

%% One-Sided plot of scaled current .* sind(theta) vs angle
if drawPlots
    
    figure();
    ax = subplot(1,2,1);
    hold on;
    
    posIndices = find(calcResults.sourceAngle >=0);
    negIndices = find(calcResults.sourceAngle <0);
    
    plot(calcResults.sourceAngle(posIndices),calcResults.stepHeight_nA(posIndices) ...
        .* sind(calcResults.sourceAngle(posIndices)),'o');
    
    plot(-calcResults.sourceAngle(negIndices),calcResults.stepHeight_nA(negIndices) ...
        .* -sind(calcResults.sourceAngle(negIndices)),'x');
    
    % Add fitted curve to plot
    plot(thetaArr,iFit.Ic_nA(thetaArr) .* sind(thetaArr),'k--');
    
    xlabel('Angle (degrees) (absolute value)');
    ylabel('Collector Current (nA) * abs(sind(theta))');
    grid on;
    ax.Title.String = 'One-sided plot of Collector Current .* abs(sind(theta))';
    
    % ****************************************
    % Estimated mass flux per included degree
    % ****************************************
    ax = subplot(1,2,2);
    
    myfunc = @(x) calcResults.C2 .* (1E-9 .* iFit.Ic_nA(x)) .* sind(x) .* mqFit.result(x);
    plot(thetaArr,1E9 .* myfunc(thetaArr) ,'k--');
    clearvars myfunc;
    grid on;
    
    xlabel('Angle (degrees) (absolute value)');
    ylabel('Mass Flux (µg/s per included degree)');
    ax.Title.String = 'One-sided Est. Mass Flux per included degree: C2*Ic*sin*avg kg per C';

    clearvars angleArr;
    
end

%% Cumulative mass flux vs angle
if drawPlots
    
    figure(); hold on;
    
    % ****************************************
    % Estimated mass flux per included degree (cumulative, starting at zero
    %   from zero degrees). i.e. represents mass flux contained within cone
    %   spanning from centerline to given angle
    % ****************************************
    plot(thetaArr,1E9 * calcResults.tofResults.mdot_kg_per_s_cumulative,'k--');
    ylabel('Mass Flux (µg/s)'); xlabel('Included Angle (from centerline) (degrees)');
    grid on;
    
    title('Cumulative Mass Flux vs Angle');
     
    clearvars ax;
    
end

%% ToF calculated Mass-to-Charge ratio vs angle
if drawPlots
    
    figure(); hold on;
    
    posIndices = find(calcResults.sourceAngle >= 0 & abs(calcResults.stepHeight_nA) >= setup.collectorNoiseFloor_nA);
    negIndices = find(calcResults.sourceAngle < 0 & abs(calcResults.stepHeight_nA) >= setup.collectorNoiseFloor_nA);
    
    plot(calcResults.sourceAngle(posIndices),tofResults.angleData.avg_kg_per_C(posIndices),'o');
    plot(-calcResults.sourceAngle(negIndices),tofResults.angleData.avg_kg_per_C(negIndices),'x');
    %curYlim = ylim; ylim([0 curYlim(2)]);
    
    % Plot fit alongside data
    plot(0:0.1:mqFit.x(end),mqFit.result(0:0.1:mqFit.x(end)),'k--')
    
    grid on;
    legend('Positive Angles','Negative Angles','Fit','location','best');
    xlabel('Angle (degrees)');
    ylabel('Avg Mass-to-Charge Ratio (kg/C)');
    title('Average Mass-to-Charge Ratio vs Angle');
    
    clearvars curYlim posIndices negIndices;
    
end

%% Plot fits used to calculate mass flow rate, plot cumulative mass flow rate
if drawPlots
    figure(); hold on;
    
    thetaArr = calcResults.thetaArr;
    I_fraction = calcResults.IcCurrentFraction(thetaArr);
    mass_to_charge = tofResults.mqFit.result(thetaArr);
    massFluxDistribution = tofResults.massFluxDistribution;
    
    subplot(1,2,1); hold on;
    plot(thetaArr,I_fraction,'DisplayName','Current Fraction f(\theta)');
    
    scatter(calcResults.tofResults.mqFit.x,1E3.*calcResults.tofResults.mqFit.y,'o',...
            'HandleVisibility','Off'); % Plot m/q points that were fitted
    ind = find(thetaArr<=max(tofResults.mqFit.x));
    ind2 = find(thetaArr>max(tofResults.mqFit.x));
    plot(thetaArr(ind),1E3.*mass_to_charge(ind),'r-',...
        'DisplayName','Avg Mass to Charge \zeta (g/C)');
    plot(thetaArr(ind2),1E3.*mass_to_charge(ind2),'r--',...
        'DisplayName','Avg Mass to Charge \zeta (g/C)');
            
    plot(thetaArr,massFluxDistribution,'DisplayName','Mass Flux Distribution (f(\theta).*\zeta_a_v_g)');
    legend;
    
    subplot(1,2,2); hold on;
    plot(thetaArr,calcResults.IcCurrentFraction_cumulative,...
        'DisplayName','Cumulative Current Fraction');
    plot(thetaArr,tofResults.mdot_kg_per_s_cumulative./tofResults.mdot_kg_per_s,...
        'DisplayName','Cumulative Mass Fraction');
   
    legend;
    
   
end

%% Text Output to Console
if showOutputTxt
    fprintf('User Inputs:\n');
    fprintf('  Emitter Voltage: %4.0f Volts\n',setup.V_emitter);
    fprintf('  Source Angle Correction: %4.2f degrees\n',setup.angleOffset);
    fprintf(['  Assumed beam potential ID String: ' setup.potential_ID_string '\n']);
    fprintf('  Collector Signal Noise Floor: %4.2f nA (assumes Ic=0 if Ic < floor)\n',setup.collectorNoiseFloor_nA);
    
    fprintf('Calculation Results\n');
    fprintf('  ToF Calculated Mass Flow Rate: %4.3f nL/s\n',tofResults.Q_nL_per_s);
    fprintf('  ToF Calculated Mass Flow Rate: %4.3f µg/s\n',tofResults.mdot_kg_per_s * 1E9);
    
    fprintf('Calculation Details\n');
    fprintf('%s',['  Base path: ' setup.basePath]); fprintf('\n');
    fprintf('  Average emitter current: %4.3f µA\n',1E6 * calcResults.overallAvgEmitterCurrent);
    %fprintf(['  Filter window length (µs): [' num2str(1E6 * calcResults.setup.filterWindowDuration) ']\n']);
    %fprintf('  Collector current fit center angle: %4.2f degrees\n',iFit.Ic_nA.b);
    
    if isfield(setup,'I_emitter_zero_shift') % Shift emitter current if setup file specifies a shift
        fprintf('I emitter shifted by %4.2f nA\n',1E9*setup.I_emitter_zero_shift);
    end
end

end

function [thrust_N_per_amp, mdot_kgps_per_amp] = analyzeToF(V_of_t, L_tof,dI_dt,t)

% Estimates thrust and mdot per amp of beam current based on eqns 9 and 10 in:
%   "Electrospray as a Source of Nanoparticles for Efficient Colloid Thrusters" 
%   Gamero-Castano and Hruby, 2001, Journal of Propulsion and Power
%
% m_dot = (-2/L^2)*integral[Va(t)*t^2*dI/dt]dt
%   Note: I_Beam./mdot yields the average specific charge in C/kg;
%
% T_tof = (-2/L)*integral[Va(t)*t*dI_dt]dt
%   Note: dI_dt represents the full beam (scaled to beam current);
%
% 
%
%

% V_of_t is a function that takes t (in seconds) and returns the potential
% (in volts)

if ~(length(t)==length(dI_dt))
    fprintf('*** Error: vectors t and dI_dt must be the same length ***\n');
    return;
end

int_dI_dt = trapz(t,dI_dt);
norm_dI_dt = -dI_dt/int_dI_dt; % make negative to match sign convention used by Gamero-Castano; i.e. integral of dI_dt should be negative

thrustIntegrand =@(t) V_of_t(t) .*t .* norm_dI_dt;
mdotIntegrand =@(t) V_of_t(t) .* t.^2 .* norm_dI_dt;

F_thrust = trapz(t, thrustIntegrand(t));
F_mdot = trapz(t, mdotIntegrand(t));

thrust_N_per_amp = (-2/L_tof) .* F_thrust;
mdot_kgps_per_amp = (-2/L_tof.^2) .* F_mdot;

end

function [deficitFit] = getDeficitFit(ID_string,calcResults)
% Returns linear fit for energy deficit according to the reference data
% specificed in the ID string

% Energy Deficit = f(m/q) fits
if strcmpi(ID_string,'Miller, 2021, Fig5, Emim-Im at 0.40 nL/s')
    deficitFit.m = -1.11E5;
    deficitFit.b = 346;
    deficitFit.m_q = 2*linspace(0,3.5E-3,1E3);
elseif strcmpi(ID_string,'Gamero-Castano, Fig8, Emim-Im at 450 nA')
    deficitFit.m = -9.33E4;
    deficitFit.b = 416;
    deficitFit.m_q = 2*linspace(0,3.5E-3,1E3);
elseif strcmpi(ID_string,'Gamero-Castano, Fig8')
    %{
    Set m and b according to linear interpolation from Gamero-Castano
    2021 Fig 8 and Fig 7 data at 230 nA, 300 nA, 400 nA, and 450 nA
    %}
    % GC '21 data
    I_nA_arr = [230	300	400	450];
    m_arr = [-149530.7 -121888.1 -121855.1 -95968.4];
    b_arr = [193.76 248.946 364.55 430.88];
    % Interpolate using my emitter current to find appropriate interpolated
    % fit for GC '21 data
    I_nA = calcResults.overallAvgEmitterCurrent.*1E9;
    deficitFit.m = interp1(I_nA_arr,m_arr,I_nA);
    deficitFit.b = interp1(I_nA_arr,b_arr,I_nA);
    deficitFit.m_q = 2*linspace(0,3.5E-3,1E3);

% Energy Deficit = Constant
elseif strcmpi(ID_string,'Flat, Vdeficit = 0 V')
    deficitFit.m = 0;
    deficitFit.b = 0;
    deficitFit.m_q = 2*linspace(0,3.5E-3,1E3);
elseif strcmpi(ID_string,'Flat, Vdeficit = 230 V')
    deficitFit.m = 0;
    deficitFit.b = 230;
    deficitFit.m_q = 2*linspace(0,3.5E-3,1E3);
elseif strcmpi(ID_string,'Flat, Vdeficit = 300 V')
    deficitFit.m = 0;
    deficitFit.b = 300;
    deficitFit.m_q = 2*linspace(0,3.5E-3,1E3);
elseif strcmpi(ID_string,'Flat, Vdeficit = 500 V')
    deficitFit.m = 0;
    deficitFit.b = 500;
    deficitFit.m_q = 2*linspace(0,3.5E-3,1E3);
elseif strcmpi(ID_string(1:17),'Flat, Vdeficit = ')
    mystr = ID_string(18:end);
    mynum = mystr(1:find(mystr==' ')-1);
    
    deficitFit.m = 0;
    deficitFit.b = str2double(mynum);
    deficitFit.m_q = 2*linspace(0,3.5E-3,1E3);
end

end

function [fun_V_of_t,fun_m_q_of_t] = tofVariablePotential(V_emitter,m_q,deficitFit_m,deficitFit_b,L_tof)
%{ 
Function takes the input of emitter voltage, a m/q array, tof length, and a
fit for the assumed potential deficit as a function of m/q

Returns the function fun_V_of_t, which is the potential of a particle with
the given flight time t under the assumed potential deficit

Also returns the function fun_m_q_of_t, which is the m/q value associated
with the flight time t under the assumed potential deficit

m/q is in units of kg/C
%}

V_deficit = deficitFit_m.*m_q + deficitFit_b;
V = V_emitter - V_deficit;
t = L_tof.*sqrt(m_q)./sqrt(2) .* (V).^(-1/2);

fun_V_of_t = griddedInterpolant(t,V);
fun_m_q_of_t = griddedInterpolant(t,m_q);

end
